# Supplementary material for: Retention time prediction using neural networks increases identifications in crosslinking mass spectrometry
Source: Nat Commun. 2021 May 28;12:3237. doi: 10.1038/s41467-021-23441-0 (PMC8163845; doi:10.1038/s41467-021-23441-0)
Supplement: Supplementary file 4 — Source Data [file 41467_2021_23441_MOESM4_ESM.zip]

Archive with 57 entries (54 files):
- Sources/
- Sources/Sources_manuscript/
- Sources/Sources_manuscript/Fig1b_source.csv
- Sources/Sources_manuscript/Fig1c_source.csv
- Sources/Sources_manuscript/Fig2b_source.xlsx
- Sources/Sources_manuscript/Fig2c_source.csv
- Sources/Sources_manuscript/Fig2def_Fig4a_psms.csv
- Sources/Sources_manuscript/Fig2def_Fig_4a_errors.csv
- Sources/Sources_manuscript/Fig2g_source.csv
- Sources/Sources_manuscript/Fig3c_source_shap_observations_part2_explained.csv
- Sources/Sources_manuscript/Fig3c_source_shap_observations_part3_background.csv
- Sources/Sources_manuscript/Fig3c_source_shap_values_part1_shapvalues.csv
- Sources/Sources_manuscript/Fig3_RP-SCX-hSAX_umap_input_source_notscaled.csv
- Sources/Sources_manuscript/Fig3_RP-SCX-hSAX_umap_source.csv
- Sources/Sources_manuscript/Fig3_RP_umap_input_source_notscaled.csv
- Sources/Sources_manuscript/Fig3_RP_umap_source.csv
- Sources/Sources_manuscript/Fig4a_jointplot_source.csv
- Sources/Sources_manuscript/Fig4a_source.csv
- Sources/Sources_manuscript/Fig4b_CSMs.csv
- Sources/Sources_manuscript/Fig4b_PPIs.csv
- Sources/Sources_manuscript/Fig4c_lenz_source.csv
- Sources/Sources_manuscript/Fig4c_rescore_source.csv
- Sources/Sources_manuscript/Fig4c_xiML_source.csv
- Sources/Sources_manuscript/Fig4e_binned_csms_source.csv
- Sources/Sources_manuscript/Fig4e_initial_CSMs.csv
- Sources/Sources_manuscript/Fig4e_rescored_CSMs.csv
- Sources/Sources_manuscript/Fig5a_initial_4xiview.csv
- Sources/Sources_manuscript/Fig5a_rescored_4xiview.csv
- Sources/Sources_manuscript/Fig5b_source.csv
- Sources/Sources_manuscript/Fig5c_source.csv
- Sources/Sources_Supplementary/
- Sources/Sources_Supplementary/FigS10_source_lowerrow.csv
- Sources/Sources_Supplementary/FigS10_source_upperrow.csv
- Sources/Sources_Supplementary/FigS11_FigS12_source_abcd.csv
- Sources/Sources_Supplementary/FigS11_source_e.csv
- Sources/Sources_Supplementary/FigS12_source_e.csv
- Sources/Sources_Supplementary/FigS13_source.csv
- Sources/Sources_Supplementary/FigS14_source.csv
- Sources/Sources_Supplementary/FigS15_source_abc.csv
- Sources/Sources_Supplementary/FigS15_source_d.csv
- Sources/Sources_Supplementary/FigS2_source.xlsx
- Sources/Sources_Supplementary/FigS2_source_a.csv
- Sources/Sources_Supplementary/FigS2_source_b.csv
- Sources/Sources_Supplementary/FigS2_source_cde_part1.csv
- Sources/Sources_Supplementary/FigS2_source_cde_part2.csv
- Sources/Sources_Supplementary/FigS3_source_part1.csv
- Sources/Sources_Supplementary/FigS3_source_part2.csv
- Sources/Sources_Supplementary/FigS3_source_part3.csv
- Sources/Sources_Supplementary/FigS3_source_part4.csv
- Sources/Sources_Supplementary/FigS4_source.csv
- Sources/Sources_Supplementary/FigS5_source.csv
- Sources/Sources_Supplementary/FigS6_source_ordinal_data.csv
- Sources/Sources_Supplementary/FigS6_source_regression_data.csv
- Sources/Sources_Supplementary/FigS7_source_cpu.csv
- Sources/Sources_Supplementary/FigS7_source_gpu.csv
- Sources/Sources_Supplementary/FigS8_source.csv
- Sources/Sources_Supplementary/FigS9_source_learningcurve.csv
