# Supplementary material for: Retention time prediction using neural networks increases identifications in crosslinking mass spectrometry
Source: Nat Commun. 2021 May 28;12:3237. doi: 10.1038/s41467-021-23441-0 (PMC8163845; doi:10.1038/s41467-021-23441-0)
Supplement: Supplementary file 4 — Source Data [file 41467_2021_23441_MOESM4_ESM.zip › Sources/Sources_manuscript/Fig1b_source.csv]

	index	APID	STRING	Union	Overlap	maxFDR	FDR	Betweens	TT	Type	SN	Increase Betweens	Increase String	Increase APID	Increase Union	source
0	0	58.0	106.0	110.0	54.0	0.009000000000000001	0.01	158.0	158.0	Target	2.2916666666666665	0.0	0.0	0.0	0.0	targets
1	0	76.0	141.0	147.0	70.0	0.049	0.05	235.0	235.0	Target	1.6704545454545454	77.0	35.0	18.0	37.0	targets
2	0	82.0	167.0	173.0	76.0	0.1	0.1	314.0	314.0	Target	1.2269503546099292	156.0	61.0	24.0	63.0	targets
3	0	95.0	217.0	226.0	86.0	0.2	0.2	470.0	470.0	Target	0.9262295081967213	312.0	111.0	37.0	116.0	targets
4	0	105.0	268.0	278.0	95.0	0.3	0.3	661.0	661.0	Target	0.7258485639686684	503.0	162.0	47.0	168.0	targets
5	0	116.0	325.0	338.0	103.0	0.4	0.4	961.0	961.0	Target	0.5425361155698234	803.0	219.0	58.0	228.0	targets
6	0	123.0	402.0	418.0	107.0	0.499	0.5	1322.0	1322.0	Target	0.46238938053097345	1164.0	296.0	65.0	308.0	targets
0	0	0.0	11.2	11.2	0.0	0.009999999999999998	0.009999999999999998	163.6	163.6	Random	0.07349081364829396	0.0	0.0	0.0	0.0	random
1	0	0.0	14.6	14.6	0.0	0.049999999999999996	0.049999999999999996	242.3	242.3	Random	0.06411945542380325	78.70000000000002	3.4000000000000004	0.0	3.4000000000000004	random
2	0	0.4	20.6	20.6	0.4	0.09999999999999999	0.09999999999999999	324.3	324.3	Random	0.06783009548896939	160.70000000000002	9.400000000000002	0.4	9.400000000000002	random
3	0	0.3	31.0	31.3	0.0	0.19999999999999998	0.19999999999999998	485.5	485.5	Random	0.06891237340378688	321.9	19.8	0.3	20.1	random
4	0	0.9	36.8	36.9	0.8	0.29999999999999993	0.29999999999999993	679.4	679.4	Random	0.05743190661478599	515.8	25.599999999999998	0.9	25.7	random
5	0	0.5	63.0	63.1	0.4	0.39999999999999997	0.39999999999999997	992.5	992.5	Random	0.06789326447170217	828.9	51.8	0.5	51.900000000000006	random
6	0	1.0	86.8	87.0	0.8	0.5	0.5	1365.4	1365.4	Random	0.06805381727158948	1201.8000000000002	75.6	1.0	75.8	random
