# Supplementary material for: Retention time prediction using neural networks increases identifications in crosslinking mass spectrometry
Source: Nat Commun. 2021 May 28;12:3237. doi: 10.1038/s41467-021-23441-0 (PMC8163845; doi:10.1038/s41467-021-23441-0)
Supplement: Supplementary file 4 — Source Data [file 41467_2021_23441_MOESM4_ESM.zip › Sources/Sources_manuscript/Fig1c_source.csv]

PSMID	score	FDR
2770620	32.007	1
2173060	31.094	1
3120254	30.761999999999997	1
2523804	29.89	1
2218276	29.432	1
2191981	29.371	1
3146787	28.424	1
1479058	27.743000000000002	1
1504462	27.499000000000002	1
3119125	27.44	1
2497754	27.234	1
2870167	26.959	1
1238419	26.401999999999997	1
2446707	26.301	1
3170822	26.064	1
2794737	25.909000000000002	1
3119127	25.9	1
2769774	25.837	1
3168518	25.634	1
3172595	25.56	1
3119886	25.247	1
1506689	25.246	1
1500711	25.109	1
3171757	25.046999999999997	1
2869434	24.998	1
1481315	24.811	1
1337655	24.695999999999998	1
3120238	24.695	1
899650	24.663	1
3172066	24.372	1
897208	24.214000000000002	1
1445929	24.195	1
3172596	24.13300000000001	1
2120175	24.083000000000002	1
2327960	24.049	1
2845128	23.99	1
2141926	23.901999999999997	1
2218226	23.877	1
3171122	23.82800000000001	1
1551274	23.816	1
3120878	23.804000000000002	1
2121454	23.761999999999997	1
1473650	23.666999999999998	1
1312091	23.46	1
3169661	23.451	1
2195794	23.291999999999998	1
2445755	23.219	1
2497451	23.186999999999998	1
2715154	23.112	1
2165889	23.09800000000001	1
2219471	22.881999999999998	1
1236332	22.869	1
2713172	22.85	1
2267211	22.750999999999998	1
2720719	22.747	1
1504162	22.732	1
1501135	22.689	1
1118716	22.634	1
2166213	22.627	1
2114158	22.611	1
2448506	22.483	1
3167162	22.467	1
2215093	22.369	1
1209832	22.313000000000002	1
1471312	22.26	1
851097	22.226999999999997	1
2112816	22.221999999999998	1
3194087	22.191999999999997	1
3119393	22.174	1
606981	22.136999999999997	1
1358237	22.076	1
3171113	22.074	1
2545018	21.92	1
900784	21.826	1
3172085	21.635	1
2166796	21.586	1
902333	21.511	1
2714203	21.509	1
2142379	21.503	1
227149	21.480999999999998	1
1500695	21.451	1
1530057	21.445999999999998	1
2311409	21.436999999999998	1
3168505	21.39	1
2769467	21.374000000000002	1
2214918	21.322	1
2842445	21.298000000000002	1
2796034	21.272	1
2214390	21.254	1
1912648	21.224	1
1217440	21.156	1
2218495	21.156	1
2822564	21.15	1
1505070	21.144000000000002	1
1447961	21.083000000000002	1
928908	21.07	1
1313070	21.063000000000002	1
1256558	21.033	1
1338862	21.022	1
2192356	21.003	1
2817337	20.986	1
899513	20.956999999999997	1
806605	20.945	1
2113939	20.935	1
2144218	20.884	1
2959056	20.739	1
2498873	20.715999999999998	1
1474835	20.708000000000002	1
2267035	20.695999999999998	1
3218714	20.666999999999998	1
1800524	20.649	1
2797093	20.587	1
2822541	20.574	1
2893138	20.56	1
3170628	20.559	1
3119570	20.559	1
2767251	20.558000000000003	1
2221397	20.541	1
2870687	20.525	1
1575270	20.494	1
1444685	20.484	1
2894787	20.477	1
2145176	20.459	1
2847086	20.458	1
1552735	20.448	1
1549379	20.37	1
2743355	20.369	1
1501134	20.34	1
2847792	20.326	1
1528395	20.288	1
2270407	20.279	1
2218284	20.250999999999998	1
3169178	20.215	1
2793638	20.19	1
1365478	20.177	1
2164732	20.124000000000002	1
2328315	20.1	1
2845138	20.098	1
2816211	20.096	1
1527061	20.059	1
1548339	20.022000000000002	1
2311342	20.01	1
1236750	19.957	1
1362035	19.930999999999997	1
1213536	19.93	1
2242004	19.895	1
3119093	19.884	1
3169568	19.883	1
830222	19.854	1
3119485	19.840999999999998	1
3195080	19.826	1
2741290	19.813	1
1471864	19.788	1
132428	19.779	1
2895577	19.773	1
1526395	19.741	1
2168229	19.739	1
2769846	19.724	1
2215715	19.719	1
2824414	19.695	1
2821828	19.625	1
1481314	19.588	1
1180734	19.582	1
2267130	19.573	1
2114925	19.567999999999998	1
1501253	19.534000000000002	1
3165557	19.52	1
2143222	19.514	1
897174	19.511	1
3171827	19.5	1
3119133	19.495	1
1911082	19.493	1
2270346	19.456	1
954787	19.399	1
2869347	19.387	1
248499	19.342	1
2114159	19.287	1
925567	19.283	1
1798857	19.278	1
2867446	19.259	1
3120020	19.252	1
1824075	19.199	1
2190843	19.18	1
2893863	19.169	1
3118021	19.159000000000002	1
2115571	19.143	1
537114	19.123	1
2846823	19.117	1
1478332	19.085	1
2797115	19.073	1
2241171	19.017	1
2842391	19.007	1
3120323	18.998	1
2914549	18.93	1
806564	18.923	1
2218292	18.909000000000002	1
1549874	18.905	1
951585	18.904	1
3118966	18.899	1
1261710	18.887999999999998	1
2894732	18.877	1
2869633	18.858	1
1264360	18.827	1
3142343	18.802	1
902413	18.774	1
2263681	18.759	1
2307952	18.758	1
2116665	18.752	1
2109474	18.748	1
1567797	18.733	1
2241155	18.733	1
3090900	18.697	1
2398982	18.679000000000002	1
2840904	18.659000000000002	1
1005028	18.641	1
2308964	18.632	1
2291855	18.623	1
3122082	18.615	1
2144914	18.613	1
1179625	18.61	1
2740561	18.607	1
3065606	18.59	1
1265954	18.578	1
1217455	18.573	1
2292051	18.555999999999997	1
2767017	18.537	1
2767064	18.502	1
827280	18.498	1
3116770	18.465	1
1525649	18.448	1
1283033	18.423	1
902407	18.423	1
1188455	18.418	1
2117613	18.415	1
2112663	18.414	1
2146692	18.404	1
2018805	18.402	1
2869381	18.389	1
1547786	18.372	1
3197178	18.355	1
2015102	18.342	1
1312051	18.326	1
874153	18.313	1
2796218	18.309	1
1528501	18.301	1
2042146	18.296	1
827801	18.28	1
2271458	18.259	1
1311119	18.250999999999998	1
2771219	18.225	1
2845946	18.224	1
3198640	18.221	1
1360696	18.212	1
2323568	18.198	1
202411	18.189	1
2869649	18.179000000000002	1
3192620	18.178	1
3195050	18.174	1
2822689	18.128	1
1892194	18.124000000000002	1
85708	18.113	1
2822852	18.101	1
1500536	18.085	1
1426526	18.073	1
1506616	18.073	1
3052265	18.063	1
1549887	18.047	1
2774920	18.047	1
2818660	18.042	1
1569023	18.035999999999998	1
2894721	18.029	1
2891550	18.021	1
2761972	18.019000000000002	1
2288115	18.016	1
2866580	17.971	1
2867450	17.97	1
2818897	17.961	1
806614	17.949	1
2167206	17.947	1
2113293	17.936	1
2747823	17.928	1
2891774	17.924	1
2770851	17.916	1
3117492	17.901	1
2821147	17.893	1
2190823	17.891	1
1502749	17.889	1
1499848	17.887	1
2646041	17.884	1
1501543	17.857	1
855041	17.852999999999994	1
2695525	17.750999999999994	1
3172189	17.732	1
158943	17.713	1
874985	17.69	1
2935153	17.666	1
2562955	17.663	1
2719092	17.649	1
2115246	17.645	1
3068739	17.637	1
2146499	17.608	1
851261	17.593	1
294651	17.583	1
2715291	17.565	1
423698	17.546	1
2893163	17.529	1
3145442	17.52	1
2792696	17.512	1
3195032	17.51	1
2328729	17.506	1
2843702	17.484	1
2890468	17.482	1
2244263	17.465	1
1473089	17.462	1
3170816	17.445	1
1141703	17.399	1
2821457	17.392	1
1530246	17.387999999999998	1
2166064	17.382	1
2114214	17.374000000000002	1
1508483	17.354	1
2844121	17.34	1
1233258	17.337	1
1470328	17.335	1
2164749	17.326	1
2267087	17.315	1
1553138	17.302	1
2120184	17.299	1
3197203	17.29	1
1612703	17.284000000000002	1
3168709	17.26	1
1508148	17.259	1
1214455	17.259	1
132777	17.24	1
3221081	17.227	1
7312	17.157	1
2069783	17.156	1
2895539	17.148	1
1263555	17.133	1
1210927	17.131	1
1235653	17.125	1
2720714	17.124000000000002	1
132435	17.122	1
1557719	17.118	1
1570842	17.085	1
87576	17.082	1
2874091	17.077	1
1341290	17.073	1
1359215	17.069000000000006	1
1797663	17.067999999999998	1
2214899	17.067999999999998	1
897602	17.062	1
2040439	17.043	1
3113470	17.033	1
1362653	17.026	1
2713231	17.02	1
2163676	17.000999999999998	1
1507021	17.0	1
1051381	16.965999999999998	1
2746026	16.958	1
486832	16.948	1
2894190	16.934	1
2023588	16.92	1
976396	16.891	1
2114694	16.89	1
1522731	16.886	1
2380267	16.875999999999998	1
2866080	16.874000000000002	1
2115834	16.863	1
1548721	16.852999999999998	1
2891716	16.846	1
2038570	16.844	1
1447402	16.837	1
2142380	16.826	1
2695603	16.824	1
2890686	16.822	1
2695540	16.815	1
1118689	16.813	1
2869359	16.805999999999994	1
1723280	16.805	1
1528434	16.803	1
2190630	16.791	1
2762689	16.785	1
2193173	16.785	1
851782	16.775	1
1289037	16.774	1
1522737	16.771	1
1114787	16.759	1
2711292	16.74	1
1336534	16.730999999999998	1
2867274	16.723	1
1447289	16.704	1
955375	16.660999999999998	1
1451178	16.658	1
1140736	16.625999999999998	1
1009961	16.619	1
2142242	16.605999999999998	1
1113447	16.589000000000002	1
2189695	16.584	1
2542702	16.573	1
1548627	16.57	1
1361908	16.55	1
3215076	16.479	1
2795073	16.468	1
80953	16.467	1
1912672	16.455	1
1072428	16.447	1
2868410	16.442	1
3142327	16.438	1
2241499	16.424	1
1448125	16.42	1
2891263	16.398	1
3115687	16.396	1
1253799	16.395	1
1004038	16.392	1
1547259	16.391	1
2093317	16.387999999999998	1
1452246	16.382	1
2221393	16.375	1
3119508	16.374000000000002	1
2874384	16.372	1
229419	16.367	1
2895374	16.34	1
2194362	16.34	1
3171115	16.336	1
1419147	16.326	1
2821751	16.3	1
154402	16.264	1
2241154	16.262999999999998	1
1548529	16.255	1
867146	16.248	1
2821950	16.247	1
1575329	16.243	1
951525	16.234	1
1365507	16.233	1
878180	16.232	1
2894803	16.230999999999998	1
2892702	16.230999999999998	1
2895644	16.218	1
2870775	16.206	1
1480732	16.195999999999998	1
358346	16.18	1
2218282	16.179000000000002	1
1397271	16.165	1
1522651	16.155	1
2141928	16.155	1
920434	16.154	1
2327273	16.146	1
1360722	16.143	1
2768893	16.133	1
2847037	16.132	1
1359001	16.131	1
1818976	16.128	1
1553062	16.124000000000002	1
1332596	16.115	1
2117614	16.092	1
1530439	16.086	1
3195164	16.066	1
2873454	16.064	1
2738100	16.054000000000002	1
2842428	16.042	1
2738333	16.029	1
2795199	16.024	1
1553082	15.994000000000002	1
2330392	15.982999999999999	1
3164790	15.982000000000001	1
980006	15.969000000000001	1
1526757	15.964	1
2738342	15.963	1
1027603	15.947000000000001	1
3217658	15.935	1
2219569	15.927	1
1769594	15.925999999999998	1
2218557	15.924000000000001	1
2085309	15.911	1
855008	15.905999999999999	1
2847804	15.905	1
2818686	15.902000000000001	1
84315	15.884	1
3115067	15.883	1
2739713	15.876	1
2913417	15.875	1
2238684	15.86	1
1528246	15.847999999999999	1
2193081	15.835999999999999	1
3192617	15.828	1
975684	15.828	1
3215811	15.812999999999999	1
2446807	15.811	1
856183	15.782	1
2955655	15.78	1
1265027	15.775	1
1507462	15.754000000000001	1
2090891	15.743	1
1576555	15.73	1
948904	15.707	1
3166692	15.672	1
1453192	15.671	1
83499	15.669	1
2866857	15.668	1
2935862	15.667	1
2793216	15.665999999999999	1
1477471	15.652000000000001	1
2742367	15.652000000000001	1
1551254	15.651	1
2222871	15.64	1
1449321	15.635	1
1260575	15.633	1
2068913	15.626	1
801894	15.607000000000001	1
2267652	15.585999999999999	1
1455544	15.584000000000001	1
771893	15.581	1
2196680	15.573	1
3169711	15.568	1
2971013	15.567	1
874335	15.565	1
2223358	15.554	1
2520146	15.552	1
1485034	15.535	1
902931	15.520999999999999	1
3194088	15.511	1
2890709	15.508	1
3090430	15.508	1
3169142	15.499	1
1506508	15.488	1
1205795	15.487	1
2665799	15.482000000000001	1
2241732	15.482000000000001	1
2240116	15.479000000000001	1
2088676	15.462	1
1167210	15.460999999999999	1
826461	15.445	1
1571896	15.439	1
2112592	15.433	1
2164517	15.432	1
2121472	15.43	1
1117081	15.427999999999999	1
851073	15.427999999999999	1
1033847	15.427999999999999	1
2711016	15.418	1
2770620	32.007	5
2173060	31.094	5
3120254	30.761999999999997	5
2523804	29.89	5
2218276	29.432	5
2191981	29.371	5
3146787	28.424	5
1479058	27.743000000000002	5
1504462	27.499000000000002	5
3119125	27.44	5
2497754	27.234	5
2870167	26.959	5
1238419	26.401999999999997	5
2446707	26.301	5
3170822	26.064	5
2794737	25.909000000000002	5
3119127	25.9	5
2769774	25.837	5
3168518	25.634	5
3172595	25.56	5
3119886	25.247	5
1506689	25.246	5
1500711	25.109	5
3171757	25.046999999999997	5
2869434	24.998	5
1481315	24.811	5
1337655	24.695999999999998	5
3120238	24.695	5
899650	24.663	5
3172066	24.372	5
897208	24.214000000000002	5
1445929	24.195	5
3172596	24.13300000000001	5
2120175	24.083000000000002	5
2327960	24.049	5
2845128	23.99	5
2141926	23.901999999999997	5
2218226	23.877	5
3171122	23.82800000000001	5
1551274	23.816	5
3120878	23.804000000000002	5
2121454	23.761999999999997	5
1473650	23.666999999999998	5
1312091	23.46	5
3169661	23.451	5
2195794	23.291999999999998	5
2445755	23.219	5
2497451	23.186999999999998	5
2715154	23.112	5
2165889	23.09800000000001	5
2219471	22.881999999999998	5
1236332	22.869	5
2713172	22.85	5
2267211	22.750999999999998	5
2720719	22.747	5
1504162	22.732	5
1501135	22.689	5
1118716	22.634	5
2166213	22.627	5
2114158	22.611	5
2448506	22.483	5
3167162	22.467	5
2215093	22.369	5
1209832	22.313000000000002	5
1471312	22.26	5
851097	22.226999999999997	5
2112816	22.221999999999998	5
3194087	22.191999999999997	5
3119393	22.174	5
606981	22.136999999999997	5
1358237	22.076	5
3171113	22.074	5
2545018	21.92	5
900784	21.826	5
3172085	21.635	5
2166796	21.586	5
902333	21.511	5
2714203	21.509	5
2142379	21.503	5
227149	21.480999999999998	5
1500695	21.451	5
1530057	21.445999999999998	5
2311409	21.436999999999998	5
3168505	21.39	5
2769467	21.374000000000002	5
2214918	21.322	5
2842445	21.298000000000002	5
2796034	21.272	5
2214390	21.254	5
1912648	21.224	5
1217440	21.156	5
2218495	21.156	5
2822564	21.15	5
1505070	21.144000000000002	5
1447961	21.083000000000002	5
928908	21.07	5
1313070	21.063000000000002	5
1256558	21.033	5
1338862	21.022	5
2192356	21.003	5
2817337	20.986	5
899513	20.956999999999997	5
806605	20.945	5
2113939	20.935	5
2144218	20.884	5
2959056	20.739	5
2498873	20.715999999999998	5
1474835	20.708000000000002	5
2267035	20.695999999999998	5
3218714	20.666999999999998	5
1800524	20.649	5
2797093	20.587	5
2822541	20.574	5
2893138	20.56	5
3170628	20.559	5
3119570	20.559	5
2767251	20.558000000000003	5
2221397	20.541	5
2870687	20.525	5
1575270	20.494	5
1444685	20.484	5
2894787	20.477	5
2145176	20.459	5
2847086	20.458	5
1552735	20.448	5
1549379	20.37	5
2743355	20.369	5
1501134	20.34	5
2847792	20.326	5
1528395	20.288	5
2270407	20.279	5
2218284	20.250999999999998	5
3169178	20.215	5
2793638	20.19	5
1365478	20.177	5
2164732	20.124000000000002	5
2328315	20.1	5
2845138	20.098	5
2816211	20.096	5
1527061	20.059	5
1548339	20.022000000000002	5
2311342	20.01	5
1236750	19.957	5
1362035	19.930999999999997	5
1213536	19.93	5
2242004	19.895	5
3119093	19.884	5
3169568	19.883	5
830222	19.854	5
3119485	19.840999999999998	5
3195080	19.826	5
2741290	19.813	5
1471864	19.788	5
132428	19.779	5
2895577	19.773	5
1526395	19.741	5
2168229	19.739	5
2769846	19.724	5
2215715	19.719	5
2824414	19.695	5
2821828	19.625	5
1481314	19.588	5
1180734	19.582	5
2267130	19.573	5
2114925	19.567999999999998	5
1501253	19.534000000000002	5
3165557	19.52	5
2143222	19.514	5
897174	19.511	5
3171827	19.5	5
3119133	19.495	5
1911082	19.493	5
2270346	19.456	5
954787	19.399	5
2869347	19.387	5
248499	19.342	5
2114159	19.287	5
925567	19.283	5
1798857	19.278	5
2867446	19.259	5
3120020	19.252	5
1824075	19.199	5
2190843	19.18	5
2893863	19.169	5
3118021	19.159000000000002	5
2115571	19.143	5
537114	19.123	5
2846823	19.117	5
1478332	19.085	5
2797115	19.073	5
2241171	19.017	5
2842391	19.007	5
3120323	18.998	5
2914549	18.93	5
806564	18.923	5
2218292	18.909000000000002	5
1549874	18.905	5
951585	18.904	5
3118966	18.899	5
1261710	18.887999999999998	5
2894732	18.877	5
2869633	18.858	5
1264360	18.827	5
3142343	18.802	5
902413	18.774	5
2263681	18.759	5
2307952	18.758	5
2116665	18.752	5
2109474	18.748	5
1567797	18.733	5
2241155	18.733	5
3090900	18.697	5
2398982	18.679000000000002	5
2840904	18.659000000000002	5
1005028	18.641	5
2308964	18.632	5
2291855	18.623	5
3122082	18.615	5
2144914	18.613	5
1179625	18.61	5
2740561	18.607	5
3065606	18.59	5
1265954	18.578	5
1217455	18.573	5
2292051	18.555999999999997	5
2767017	18.537	5
2767064	18.502	5
827280	18.498	5
3116770	18.465	5
1525649	18.448	5
1283033	18.423	5
902407	18.423	5
1188455	18.418	5
2117613	18.415	5
2112663	18.414	5
2146692	18.404	5
2018805	18.402	5
2869381	18.389	5
1547786	18.372	5
3197178	18.355	5
2015102	18.342	5
1312051	18.326	5
874153	18.313	5
2796218	18.309	5
1528501	18.301	5
2042146	18.296	5
827801	18.28	5
2271458	18.259	5
1311119	18.250999999999998	5
2771219	18.225	5
2845946	18.224	5
3198640	18.221	5
1360696	18.212	5
2323568	18.198	5
202411	18.189	5
2869649	18.179000000000002	5
3192620	18.178	5
3195050	18.174	5
2822689	18.128	5
1892194	18.124000000000002	5
85708	18.113	5
2822852	18.101	5
1500536	18.085	5
1426526	18.073	5
1506616	18.073	5
3052265	18.063	5
1549887	18.047	5
2774920	18.047	5
2818660	18.042	5
1569023	18.035999999999998	5
2894721	18.029	5
2891550	18.021	5
2761972	18.019000000000002	5
2288115	18.016	5
2866580	17.971	5
2867450	17.97	5
2818897	17.961	5
806614	17.949	5
2167206	17.947	5
2113293	17.936	5
2747823	17.928	5
2891774	17.924	5
2770851	17.916	5
3117492	17.901	5
2821147	17.893	5
2190823	17.891	5
1502749	17.889	5
1499848	17.887	5
2646041	17.884	5
1501543	17.857	5
855041	17.852999999999994	5
2695525	17.750999999999994	5
3172189	17.732	5
158943	17.713	5
874985	17.69	5
2935153	17.666	5
2562955	17.663	5
2719092	17.649	5
2115246	17.645	5
3068739	17.637	5
2146499	17.608	5
851261	17.593	5
294651	17.583	5
2715291	17.565	5
423698	17.546	5
2893163	17.529	5
3145442	17.52	5
2792696	17.512	5
3195032	17.51	5
2328729	17.506	5
2843702	17.484	5
2890468	17.482	5
2244263	17.465	5
1473089	17.462	5
3170816	17.445	5
1141703	17.399	5
2821457	17.392	5
1530246	17.387999999999998	5
2166064	17.382	5
2114214	17.374000000000002	5
1508483	17.354	5
2844121	17.34	5
1233258	17.337	5
1470328	17.335	5
2164749	17.326	5
2267087	17.315	5
1553138	17.302	5
2120184	17.299	5
3197203	17.29	5
1612703	17.284000000000002	5
3168709	17.26	5
1508148	17.259	5
1214455	17.259	5
132777	17.24	5
3221081	17.227	5
7312	17.157	5
2069783	17.156	5
2895539	17.148	5
1263555	17.133	5
1210927	17.131	5
1235653	17.125	5
2720714	17.124000000000002	5
132435	17.122	5
1557719	17.118	5
1570842	17.085	5
87576	17.082	5
2874091	17.077	5
1341290	17.073	5
1359215	17.069000000000006	5
1797663	17.067999999999998	5
2214899	17.067999999999998	5
897602	17.062	5
2040439	17.043	5
3113470	17.033	5
1362653	17.026	5
2713231	17.02	5
2163676	17.000999999999998	5
1507021	17.0	5
1051381	16.965999999999998	5
2746026	16.958	5
486832	16.948	5
2894190	16.934	5
2023588	16.92	5
976396	16.891	5
2114694	16.89	5
1522731	16.886	5
2380267	16.875999999999998	5
2866080	16.874000000000002	5
2115834	16.863	5
1548721	16.852999999999998	5
2891716	16.846	5
2038570	16.844	5
1447402	16.837	5
2142380	16.826	5
2695603	16.824	5
2890686	16.822	5
2695540	16.815	5
1118689	16.813	5
2869359	16.805999999999994	5
1723280	16.805	5
1528434	16.803	5
2190630	16.791	5
2762689	16.785	5
2193173	16.785	5
851782	16.775	5
1289037	16.774	5
1522737	16.771	5
1114787	16.759	5
2711292	16.74	5
1336534	16.730999999999998	5
2867274	16.723	5
1447289	16.704	5
955375	16.660999999999998	5
1451178	16.658	5
1140736	16.625999999999998	5
1009961	16.619	5
2142242	16.605999999999998	5
1113447	16.589000000000002	5
2189695	16.584	5
2542702	16.573	5
1548627	16.57	5
1361908	16.55	5
3215076	16.479	5
2795073	16.468	5
80953	16.467	5
1912672	16.455	5
1072428	16.447	5
2868410	16.442	5
3142327	16.438	5
2241499	16.424	5
1448125	16.42	5
2891263	16.398	5
3115687	16.396	5
1253799	16.395	5
1004038	16.392	5
1547259	16.391	5
2093317	16.387999999999998	5
1452246	16.382	5
2221393	16.375	5
3119508	16.374000000000002	5
2874384	16.372	5
229419	16.367	5
2895374	16.34	5
2194362	16.34	5
3171115	16.336	5
1419147	16.326	5
2821751	16.3	5
154402	16.264	5
2241154	16.262999999999998	5
1548529	16.255	5
867146	16.248	5
2821950	16.247	5
1575329	16.243	5
951525	16.234	5
1365507	16.233	5
878180	16.232	5
2894803	16.230999999999998	5
2892702	16.230999999999998	5
2895644	16.218	5
2870775	16.206	5
1480732	16.195999999999998	5
358346	16.18	5
2218282	16.179000000000002	5
1397271	16.165	5
1522651	16.155	5
2141928	16.155	5
920434	16.154	5
2327273	16.146	5
1360722	16.143	5
2768893	16.133	5
2847037	16.132	5
1359001	16.131	5
1818976	16.128	5
1553062	16.124000000000002	5
1332596	16.115	5
2117614	16.092	5
1530439	16.086	5
3195164	16.066	5
2873454	16.064	5
2738100	16.054000000000002	5
2842428	16.042	5
2738333	16.029	5
2795199	16.024	5
1553082	15.994000000000002	5
2330392	15.982999999999999	5
3164790	15.982000000000001	5
980006	15.969000000000001	5
1526757	15.964	5
2738342	15.963	5
1027603	15.947000000000001	5
3217658	15.935	5
2219569	15.927	5
1769594	15.925999999999998	5
2218557	15.924000000000001	5
2085309	15.911	5
855008	15.905999999999999	5
2847804	15.905	5
2818686	15.902000000000001	5
84315	15.884	5
3115067	15.883	5
2739713	15.876	5
2913417	15.875	5
2238684	15.86	5
1528246	15.847999999999999	5
2193081	15.835999999999999	5
3192617	15.828	5
975684	15.828	5
3215811	15.812999999999999	5
2446807	15.811	5
856183	15.782	5
2955655	15.78	5
1265027	15.775	5
1507462	15.754000000000001	5
2090891	15.743	5
1576555	15.73	5
948904	15.707	5
3166692	15.672	5
1453192	15.671	5
83499	15.669	5
2866857	15.668	5
2935862	15.667	5
2793216	15.665999999999999	5
1477471	15.652000000000001	5
2742367	15.652000000000001	5
1551254	15.651	5
2222871	15.64	5
1449321	15.635	5
1260575	15.633	5
2068913	15.626	5
801894	15.607000000000001	5
2267652	15.585999999999999	5
1455544	15.584000000000001	5
771893	15.581	5
2196680	15.573	5
3169711	15.568	5
2971013	15.567	5
874335	15.565	5
2223358	15.554	5
2520146	15.552	5
1485034	15.535	5
902931	15.520999999999999	5
3194088	15.511	5
2890709	15.508	5
3090430	15.508	5
3169142	15.499	5
1506508	15.488	5
1205795	15.487	5
2665799	15.482000000000001	5
2241732	15.482000000000001	5
2240116	15.479000000000001	5
2088676	15.462	5
1167210	15.460999999999999	5
826461	15.445	5
1571896	15.439	5
2112592	15.433	5
2164517	15.432	5
2121472	15.43	5
1117081	15.427999999999999	5
851073	15.427999999999999	5
1033847	15.427999999999999	5
2711016	15.418	5
1363509	15.411	5
86004	15.411	5
3078306	15.409	5
1549710	15.408	5
3215092	15.407	5
3215007	15.405999999999999	5
2766113	15.402000000000001	5
1502514	15.4	5
3171804	15.395999999999999	5
829378	15.384	5
2869478	15.379000000000001	5
2216545	15.373	5
1187393	15.363	5
773825	15.360999999999999	5
3119395	15.357999999999999	5
929171	15.347999999999999	5
688122	15.337	5
2140949	15.315999999999999	5
2821153	15.312999999999999	5
2761841	15.311	5
2114719	15.31	5
1549350	15.307	5
805478	15.307	5
2583041	15.306	5
2764248	15.299000000000001	5
2888123	15.29	5
2044901	15.285	5
1314900	15.280999999999999	5
2795238	15.273	5
2822552	15.27	5
3195864	15.255999999999998	5
2162902	15.251	5
2600224	15.248	5
1480325	15.245999999999999	5
2040341	15.242	5
534159	15.225	5
1549751	15.222999999999999	5
2244750	15.222000000000001	5
849045	15.217	5
2266636	15.204	5
2478462	15.204	5
2888837	15.204	5
2136956	15.187999999999999	5
976655	15.186	5
2771206	15.159	5
2867803	15.158	5
929184	15.155	5
2671586	15.137	5
2894519	15.136	5
3196746	15.134	5
1139704	15.13	5
1358015	15.125	5
3166173	15.120999999999999	5
3197179	15.113	5
1365232	15.107000000000001	5
2738160	15.085	5
2748401	15.085	5
2193574	15.082	5
1575178	15.079	5
2505217	15.06	5
2821784	15.059000000000001	5
3169200	15.05	5
1868588	15.047	5
3168719	15.044	5
2334220	15.04	5
3166246	15.037	5
1445898	15.034	5
1361105	15.032	5
849640	15.02	5
2791473	15.019	5
2244761	15.017000000000001	5
927395	15.015999999999998	5
1364923	15.015999999999998	5
1286385	15.015	5
3192712	15.015	5
1363523	15.009	5
2085273	14.994000000000002	5
2891701	14.994000000000002	5
921697	14.992	5
2309809	14.978	5
1312518	14.978	5
1506383	14.958	5
2062260	14.953	5
1770608	14.943	5
1453615	14.936	5
1575425	14.929	5
805300	14.927	5
1546879	14.918	5
980084	14.91	5
3193389	14.91	5
3064306	14.909	5
2598435	14.908	5
1476187	14.907	5
3113519	14.907	5
1480709	14.902999999999999	5
3063791	14.902000000000001	5
805368	14.901	5
2092840	14.9	5
1478607	14.898	5
2120138	14.886	5
1117730	14.884	5
2787959	14.879000000000001	5
2711434	14.879000000000001	5
2143082	14.877	5
2768167	14.877	5
803909	14.872	5
1806943	14.872	5
3218791	14.860999999999999	5
2122100	14.859000000000002	5
1504209	14.857000000000001	5
2141069	14.847000000000001	5
2522864	14.834000000000001	5
1185779	14.831	5
486199	14.825	5
897814	14.824000000000002	5
2068115	14.812999999999999	5
3216934	14.802999999999999	5
2066679	14.773	5
3218957	14.765	5
809270	14.762	5
3195596	14.743	5
2223254	14.735	5
2709630	14.732000000000001	5
870597	14.724	5
2738789	14.720999999999998	5
2288838	14.720999999999998	5
1473012	14.716	5
2716245	14.709000000000001	5
2715151	14.705	5
2815888	14.695	5
2038036	14.686	5
128158	14.669	5
2715164	14.644	5
2496911	14.64	5
3094642	14.632	5
2041724	14.63	5
3173428	14.620999999999999	5
1530881	14.619000000000002	5
2740331	14.61	5
1471410	14.603	5
2714191	14.600999999999999	5
3140116	14.593	5
1258323	14.58	5
2061834	14.57	5
2842731	14.567	5
3192266	14.559000000000001	5
1448186	14.557	5
202059	14.555	5
1477376	14.554	5
154792	14.545	5
1549130	14.545	5
2542817	14.542	5
1501096	14.536	5
2913920	14.532	5
1527298	14.532	5
562746	14.529000000000002	5
1502096	14.52	5
1575385	14.517999999999999	5
1819611	14.514000000000001	5
3194775	14.509	5
1572010	14.5	5
2870794	14.5	5
1555698	14.497	5
1868671	14.493	5
956541	14.492	5
2971260	14.485	5
3119148	14.481	5
424036	14.478	5
1551257	14.467	5
3145520	14.467	5
419870	14.463	5
1359089	14.462	5
2887450	14.458	5
1364442	14.457	5
2867776	14.456	5
1473408	14.453	5
3167579	14.452	5
951169	14.444	5
879445	14.444	5
875032	14.443	5
2710036	14.44	5
980725	14.433	5
2326767	14.421	5
2564961	14.42	5
2237549	14.415	5
1312608	14.409	5
2712650	14.395	5
1774244	14.390999999999998	5
2892263	14.389000000000001	5
2790138	14.386	5
2193148	14.38	5
1574513	14.376	5
2713430	14.376	5
2893209	14.37	5
2817540	14.362	5
2197573	14.360999999999999	5
1552251	14.350999999999999	5
3064285	14.347000000000001	5
981111	14.342	5
2970426	14.341	5
2043690	14.312999999999999	5
3195715	14.311	5
1137854	14.31	5
875963	14.304	5
2745029	14.304	5
1185081	14.302	5
1497075	14.290999999999999	5
2062749	14.288	5
1511506	14.285	5
1549099	14.283	5
2172908	14.277999999999999	5
3216944	14.274000000000001	5
2020264	14.273	5
1380182	14.270999999999999	5
538949	14.270999999999999	5
3168126	14.264000000000001	5
1579956	14.259	5
2971368	14.247	5
2139063	14.245999999999999	5
2768382	14.245999999999999	5
2740265	14.245	5
1451569	14.241	5
109466	14.235999999999999	5
2063331	14.232000000000001	5
1476116	14.225	5
206427	14.213	5
2738325	14.210999999999999	5
230708	14.204	5
2193840	14.204	5
2869404	14.202	5
2193150	14.200999999999999	5
1726990	14.2	5
1525243	14.198	5
3117997	14.198	5
2240121	14.19	5
2840010	14.175999999999998	5
1185926	14.175	5
2888810	14.173	5
1236262	14.172	5
2398190	14.172	5
1316255	14.169	5
2819746	14.168	5
1527613	14.165999999999999	5
1593077	14.165999999999999	5
969078	14.16	5
1204006	14.159	5
2116082	14.158	5
10703	14.152999999999999	5
824528	14.142000000000001	5
2955431	14.132	5
2544525	14.13	5
1188257	14.117	5
3170602	14.107000000000001	5
802205	14.105	5
1506783	14.103	5
2863882	14.1	5
1320258	14.099	5
81204	14.097000000000001	5
2244189	14.093	5
2712786	14.09	5
2417400	14.078	5
538669	14.077	5
403137	14.071	5
2140304	14.071	5
1231520	14.067	5
2091016	14.062999999999999	5
2246055	14.062000000000001	5
82997	14.055	5
1259255	14.052999999999999	5
2712148	14.047	5
3118406	14.035	5
2242886	14.027000000000001	5
2935333	14.026	5
802986	14.012	5
2468874	14.009	5
2768133	14.005999999999998	5
3170119	14.003	5
1384825	14.0	5
2504350	13.998	5
1528431	13.965	5
1118177	13.952	5
3172211	13.935	5
2976147	13.925	5
2142428	13.924000000000001	5
157062	13.918	5
1481879	13.904000000000002	5
1948687	13.902999999999999	5
231599	13.901	5
2214895	13.895999999999999	5
2847189	13.892000000000001	5
3095270	13.889000000000001	5
2065713	13.873	5
3120295	13.856	5
2215073	13.852	5
1526819	13.844000000000001	5
2170881	13.843	5
2012406	13.838	5
973598	13.822000000000001	5
1361143	13.818	5
948364	13.818	5
3068190	13.815999999999999	5
2601932	13.815999999999999	5
1384802	13.815999999999999	5
1477507	13.814	5
803804	13.809000000000001	5
2219588	13.806	5
1501464	13.802999999999999	5
1261670	13.802	5
420532	13.800999999999998	5
1211985	13.797	5
932967	13.792	5
808657	13.79	5
2239071	13.789000000000001	5
925449	13.788	5
2711018	13.788	5
2914615	13.782	5
250380	13.782	5
508909	13.780999999999999	5
609777	13.78	5
1527781	13.779000000000002	5
2457307	13.779000000000002	5
2889835	13.774000000000001	5
2142718	13.77	5
1575713	13.767999999999999	5
2143081	13.765	5
2273423	13.765	5
1449076	13.762	5
1285480	13.755999999999998	5
2447697	13.753	5
3196111	13.74	5
2166945	13.74	5
1500561	13.738	5
2242683	13.735	5
83509	13.725	5
1451119	13.716	5
2953723	13.716	5
2164101	13.712	5
1311917	13.709000000000001	5
1500029	13.706	5
2216547	13.706	5
2895010	13.700999999999999	5
1260588	13.699000000000002	5
2770620	32.007	10
2173060	31.094	10
3120254	30.761999999999997	10
2523804	29.89	10
2218276	29.432	10
2191981	29.371	10
3146787	28.424	10
1479058	27.743000000000002	10
1504462	27.499000000000002	10
3119125	27.44	10
2497754	27.234	10
2870167	26.959	10
1238419	26.401999999999997	10
2446707	26.301	10
3170822	26.064	10
2794737	25.909000000000002	10
3119127	25.9	10
2769774	25.837	10
3168518	25.634	10
3172595	25.56	10
3119886	25.247	10
1506689	25.246	10
1500711	25.109	10
3171757	25.046999999999997	10
2869434	24.998	10
1481315	24.811	10
1337655	24.695999999999998	10
3120238	24.695	10
899650	24.663	10
3172066	24.372	10
897208	24.214000000000002	10
1445929	24.195	10
3172596	24.13300000000001	10
2120175	24.083000000000002	10
2327960	24.049	10
2845128	23.99	10
2141926	23.901999999999997	10
2218226	23.877	10
3171122	23.82800000000001	10
1551274	23.816	10
3120878	23.804000000000002	10
2121454	23.761999999999997	10
1473650	23.666999999999998	10
1312091	23.46	10
3169661	23.451	10
2195794	23.291999999999998	10
2445755	23.219	10
2497451	23.186999999999998	10
2715154	23.112	10
2165889	23.09800000000001	10
2219471	22.881999999999998	10
1236332	22.869	10
2713172	22.85	10
2267211	22.750999999999998	10
2720719	22.747	10
1504162	22.732	10
1501135	22.689	10
1118716	22.634	10
2166213	22.627	10
2114158	22.611	10
2448506	22.483	10
3167162	22.467	10
2215093	22.369	10
1209832	22.313000000000002	10
1471312	22.26	10
851097	22.226999999999997	10
2112816	22.221999999999998	10
3194087	22.191999999999997	10
3119393	22.174	10
606981	22.136999999999997	10
1358237	22.076	10
3171113	22.074	10
2545018	21.92	10
900784	21.826	10
3172085	21.635	10
2166796	21.586	10
902333	21.511	10
2714203	21.509	10
2142379	21.503	10
227149	21.480999999999998	10
1500695	21.451	10
1530057	21.445999999999998	10
2311409	21.436999999999998	10
3168505	21.39	10
2769467	21.374000000000002	10
2214918	21.322	10
2842445	21.298000000000002	10
2796034	21.272	10
2214390	21.254	10
1912648	21.224	10
1217440	21.156	10
2218495	21.156	10
2822564	21.15	10
1505070	21.144000000000002	10
1447961	21.083000000000002	10
928908	21.07	10
1313070	21.063000000000002	10
1256558	21.033	10
1338862	21.022	10
2192356	21.003	10
2817337	20.986	10
899513	20.956999999999997	10
806605	20.945	10
2113939	20.935	10
2144218	20.884	10
2959056	20.739	10
2498873	20.715999999999998	10
1474835	20.708000000000002	10
2267035	20.695999999999998	10
3218714	20.666999999999998	10
1800524	20.649	10
2797093	20.587	10
2822541	20.574	10
2893138	20.56	10
3170628	20.559	10
3119570	20.559	10
2767251	20.558000000000003	10
2221397	20.541	10
2870687	20.525	10
1575270	20.494	10
1444685	20.484	10
2894787	20.477	10
2145176	20.459	10
2847086	20.458	10
1552735	20.448	10
1549379	20.37	10
2743355	20.369	10
1501134	20.34	10
2847792	20.326	10
1528395	20.288	10
2270407	20.279	10
2218284	20.250999999999998	10
3169178	20.215	10
2793638	20.19	10
1365478	20.177	10
2164732	20.124000000000002	10
2328315	20.1	10
2845138	20.098	10
2816211	20.096	10
1527061	20.059	10
1548339	20.022000000000002	10
2311342	20.01	10
1236750	19.957	10
1362035	19.930999999999997	10
1213536	19.93	10
2242004	19.895	10
3119093	19.884	10
3169568	19.883	10
830222	19.854	10
3119485	19.840999999999998	10
3195080	19.826	10
2741290	19.813	10
1471864	19.788	10
132428	19.779	10
2895577	19.773	10
1526395	19.741	10
2168229	19.739	10
2769846	19.724	10
2215715	19.719	10
2824414	19.695	10
2821828	19.625	10
1481314	19.588	10
1180734	19.582	10
2267130	19.573	10
2114925	19.567999999999998	10
1501253	19.534000000000002	10
3165557	19.52	10
2143222	19.514	10
897174	19.511	10
3171827	19.5	10
3119133	19.495	10
1911082	19.493	10
2270346	19.456	10
954787	19.399	10
2869347	19.387	10
248499	19.342	10
2114159	19.287	10
925567	19.283	10
1798857	19.278	10
2867446	19.259	10
3120020	19.252	10
1824075	19.199	10
2190843	19.18	10
2893863	19.169	10
3118021	19.159000000000002	10
2115571	19.143	10
537114	19.123	10
2846823	19.117	10
1478332	19.085	10
2797115	19.073	10
2241171	19.017	10
2842391	19.007	10
3120323	18.998	10
2914549	18.93	10
806564	18.923	10
2218292	18.909000000000002	10
1549874	18.905	10
951585	18.904	10
3118966	18.899	10
1261710	18.887999999999998	10
2894732	18.877	10
2869633	18.858	10
1264360	18.827	10
3142343	18.802	10
902413	18.774	10
2263681	18.759	10
2307952	18.758	10
2116665	18.752	10
2109474	18.748	10
1567797	18.733	10
2241155	18.733	10
3090900	18.697	10
2398982	18.679000000000002	10
2840904	18.659000000000002	10
1005028	18.641	10
2308964	18.632	10
2291855	18.623	10
3122082	18.615	10
2144914	18.613	10
1179625	18.61	10
2740561	18.607	10
3065606	18.59	10
1265954	18.578	10
1217455	18.573	10
2292051	18.555999999999997	10
2767017	18.537	10
2767064	18.502	10
827280	18.498	10
3116770	18.465	10
1525649	18.448	10
1283033	18.423	10
902407	18.423	10
1188455	18.418	10
2117613	18.415	10
2112663	18.414	10
2146692	18.404	10
2018805	18.402	10
2869381	18.389	10
1547786	18.372	10
3197178	18.355	10
2015102	18.342	10
1312051	18.326	10
874153	18.313	10
2796218	18.309	10
1528501	18.301	10
2042146	18.296	10
827801	18.28	10
2271458	18.259	10
1311119	18.250999999999998	10
2771219	18.225	10
2845946	18.224	10
3198640	18.221	10
1360696	18.212	10
2323568	18.198	10
202411	18.189	10
2869649	18.179000000000002	10
3192620	18.178	10
3195050	18.174	10
2822689	18.128	10
1892194	18.124000000000002	10
85708	18.113	10
2822852	18.101	10
1500536	18.085	10
1426526	18.073	10
1506616	18.073	10
3052265	18.063	10
1549887	18.047	10
2774920	18.047	10
2818660	18.042	10
1569023	18.035999999999998	10
2894721	18.029	10
2891550	18.021	10
2761972	18.019000000000002	10
2288115	18.016	10
2866580	17.971	10
2867450	17.97	10
2818897	17.961	10
806614	17.949	10
2167206	17.947	10
2113293	17.936	10
2747823	17.928	10
2891774	17.924	10
2770851	17.916	10
3117492	17.901	10
2821147	17.893	10
2190823	17.891	10
1502749	17.889	10
1499848	17.887	10
2646041	17.884	10
1501543	17.857	10
855041	17.852999999999994	10
2695525	17.750999999999994	10
3172189	17.732	10
158943	17.713	10
874985	17.69	10
2935153	17.666	10
2562955	17.663	10
2719092	17.649	10
2115246	17.645	10
3068739	17.637	10
2146499	17.608	10
851261	17.593	10
294651	17.583	10
2715291	17.565	10
423698	17.546	10
2893163	17.529	10
3145442	17.52	10
2792696	17.512	10
3195032	17.51	10
2328729	17.506	10
2843702	17.484	10
2890468	17.482	10
2244263	17.465	10
1473089	17.462	10
3170816	17.445	10
1141703	17.399	10
2821457	17.392	10
1530246	17.387999999999998	10
2166064	17.382	10
2114214	17.374000000000002	10
1508483	17.354	10
2844121	17.34	10
1233258	17.337	10
1470328	17.335	10
2164749	17.326	10
2267087	17.315	10
1553138	17.302	10
2120184	17.299	10
3197203	17.29	10
1612703	17.284000000000002	10
3168709	17.26	10
1508148	17.259	10
1214455	17.259	10
132777	17.24	10
3221081	17.227	10
7312	17.157	10
2069783	17.156	10
2895539	17.148	10
1263555	17.133	10
1210927	17.131	10
1235653	17.125	10
2720714	17.124000000000002	10
132435	17.122	10
1557719	17.118	10
1570842	17.085	10
87576	17.082	10
2874091	17.077	10
1341290	17.073	10
1359215	17.069000000000006	10
1797663	17.067999999999998	10
2214899	17.067999999999998	10
897602	17.062	10
2040439	17.043	10
3113470	17.033	10
1362653	17.026	10
2713231	17.02	10
2163676	17.000999999999998	10
1507021	17.0	10
1051381	16.965999999999998	10
2746026	16.958	10
486832	16.948	10
2894190	16.934	10
2023588	16.92	10
976396	16.891	10
2114694	16.89	10
1522731	16.886	10
2380267	16.875999999999998	10
2866080	16.874000000000002	10
2115834	16.863	10
1548721	16.852999999999998	10
2891716	16.846	10
2038570	16.844	10
1447402	16.837	10
2142380	16.826	10
2695603	16.824	10
2890686	16.822	10
2695540	16.815	10
1118689	16.813	10
2869359	16.805999999999994	10
1723280	16.805	10
1528434	16.803	10
2190630	16.791	10
2762689	16.785	10
2193173	16.785	10
851782	16.775	10
1289037	16.774	10
1522737	16.771	10
1114787	16.759	10
2711292	16.74	10
1336534	16.730999999999998	10
2867274	16.723	10
1447289	16.704	10
955375	16.660999999999998	10
1451178	16.658	10
1140736	16.625999999999998	10
1009961	16.619	10
2142242	16.605999999999998	10
1113447	16.589000000000002	10
2189695	16.584	10
2542702	16.573	10
1548627	16.57	10
1361908	16.55	10
3215076	16.479	10
2795073	16.468	10
80953	16.467	10
1912672	16.455	10
1072428	16.447	10
2868410	16.442	10
3142327	16.438	10
2241499	16.424	10
1448125	16.42	10
2891263	16.398	10
3115687	16.396	10
1253799	16.395	10
1004038	16.392	10
1547259	16.391	10
2093317	16.387999999999998	10
1452246	16.382	10
2221393	16.375	10
3119508	16.374000000000002	10
2874384	16.372	10
229419	16.367	10
2895374	16.34	10
2194362	16.34	10
3171115	16.336	10
1419147	16.326	10
2821751	16.3	10
154402	16.264	10
2241154	16.262999999999998	10
1548529	16.255	10
867146	16.248	10
2821950	16.247	10
1575329	16.243	10
951525	16.234	10
1365507	16.233	10
878180	16.232	10
2894803	16.230999999999998	10
2892702	16.230999999999998	10
2895644	16.218	10
2870775	16.206	10
1480732	16.195999999999998	10
358346	16.18	10
2218282	16.179000000000002	10
1397271	16.165	10
1522651	16.155	10
2141928	16.155	10
920434	16.154	10
2327273	16.146	10
1360722	16.143	10
2768893	16.133	10
2847037	16.132	10
1359001	16.131	10
1818976	16.128	10
1553062	16.124000000000002	10
1332596	16.115	10
2117614	16.092	10
1530439	16.086	10
3195164	16.066	10
2873454	16.064	10
2738100	16.054000000000002	10
2842428	16.042	10
2738333	16.029	10
2795199	16.024	10
1553082	15.994000000000002	10
2330392	15.982999999999999	10
3164790	15.982000000000001	10
980006	15.969000000000001	10
1526757	15.964	10
2738342	15.963	10
1027603	15.947000000000001	10
3217658	15.935	10
2219569	15.927	10
1769594	15.925999999999998	10
2218557	15.924000000000001	10
2085309	15.911	10
855008	15.905999999999999	10
2847804	15.905	10
2818686	15.902000000000001	10
84315	15.884	10
3115067	15.883	10
2739713	15.876	10
2913417	15.875	10
2238684	15.86	10
1528246	15.847999999999999	10
2193081	15.835999999999999	10
3192617	15.828	10
975684	15.828	10
3215811	15.812999999999999	10
2446807	15.811	10
856183	15.782	10
2955655	15.78	10
1265027	15.775	10
1507462	15.754000000000001	10
2090891	15.743	10
1576555	15.73	10
948904	15.707	10
3166692	15.672	10
1453192	15.671	10
83499	15.669	10
2866857	15.668	10
2935862	15.667	10
2793216	15.665999999999999	10
1477471	15.652000000000001	10
2742367	15.652000000000001	10
1551254	15.651	10
2222871	15.64	10
1449321	15.635	10
1260575	15.633	10
2068913	15.626	10
801894	15.607000000000001	10
2267652	15.585999999999999	10
1455544	15.584000000000001	10
771893	15.581	10
2196680	15.573	10
3169711	15.568	10
2971013	15.567	10
874335	15.565	10
2223358	15.554	10
2520146	15.552	10
1485034	15.535	10
902931	15.520999999999999	10
3194088	15.511	10
2890709	15.508	10
3090430	15.508	10
3169142	15.499	10
1506508	15.488	10
1205795	15.487	10
2665799	15.482000000000001	10
2241732	15.482000000000001	10
2240116	15.479000000000001	10
2088676	15.462	10
1167210	15.460999999999999	10
826461	15.445	10
1571896	15.439	10
2112592	15.433	10
2164517	15.432	10
2121472	15.43	10
1117081	15.427999999999999	10
851073	15.427999999999999	10
1033847	15.427999999999999	10
2711016	15.418	10
1363509	15.411	10
86004	15.411	10
3078306	15.409	10
1549710	15.408	10
3215092	15.407	10
3215007	15.405999999999999	10
2766113	15.402000000000001	10
1502514	15.4	10
3171804	15.395999999999999	10
829378	15.384	10
2869478	15.379000000000001	10
2216545	15.373	10
1187393	15.363	10
773825	15.360999999999999	10
3119395	15.357999999999999	10
929171	15.347999999999999	10
688122	15.337	10
2140949	15.315999999999999	10
2821153	15.312999999999999	10
2761841	15.311	10
2114719	15.31	10
1549350	15.307	10
805478	15.307	10
2583041	15.306	10
2764248	15.299000000000001	10
2888123	15.29	10
2044901	15.285	10
1314900	15.280999999999999	10
2795238	15.273	10
2822552	15.27	10
3195864	15.255999999999998	10
2162902	15.251	10
2600224	15.248	10
1480325	15.245999999999999	10
[truncated: 10,176 more rows]
