# Supplementary material for: Retention time prediction using neural networks increases identifications in crosslinking mass spectrometry
Source: Nat Commun. 2021 May 28;12:3237. doi: 10.1038/s41467-021-23441-0 (PMC8163845; doi:10.1038/s41467-021-23441-0)
Supplement: Supplementary file 4 — Source Data [file 41467_2021_23441_MOESM4_ESM.zip › Sources/Sources_manuscript/Fig2b_source.xlsx]

## Sheet: loss
	epoch	Split	loss	RP2
0	0	Training	3.34339	RP
1	1	Training	3.23209	RP
2	2	Training	2.97742	RP
3	3	Training	2.41503	RP
4	4	Training	1.77163	RP
5	5	Training	1.74434	RP
6	6	Training	1.64811	RP
7	7	Training	1.63341	RP
8	8	Training	1.63201	RP
9	9	Training	1.61939	RP
10	10	Training	1.589	RP
11	11	Training	1.59487	RP
12	12	Training	1.57406	RP
13	13	Training	1.53271	RP
14	14	Training	1.51566	RP
15	15	Training	1.50563	RP
16	16	Training	1.50945	RP
17	17	Training	1.50248	RP
18	18	Training	1.51164	RP
19	19	Training	1.5016	RP
20	20	Training	1.50304	RP
21	21	Training	1.50628	RP
22	22	Training	1.50126	RP
23	23	Training	1.50639	RP
24	24	Training	1.48703	RP
25	25	Training	1.48975	RP
26	26	Training	1.48923	RP
27	27	Training	1.49945	RP
28	28	Training	1.48973	RP
29	29	Training	1.49505	RP
30	30	Training	1.49484	RP
31	31	Training	1.49365	RP
32	32	Training	1.4841	RP
33	33	Training	1.4757	RP
34	34	Training	1.46357	RP
35	35	Training	1.47461	RP
36	36	Training	1.47838	RP
37	37	Training	1.47516	RP
38	38	Training	1.47545	RP
39	39	Training	1.47762	RP
40	40	Training	1.45911	RP
41	41	Training	1.46997	RP
42	42	Training	1.48381	RP
43	43	Training	1.47233	RP
44	44	Training	1.47243	RP
45	45	Training	1.4766	RP
46	46	Training	1.47491	RP
47	0	Training	3.348	RP
48	1	Training	3.23872	RP
49	2	Training	2.98859	RP
50	3	Training	2.42501	RP
51	4	Training	1.72622	RP
52	5	Training	1.73008	RP
53	6	Training	1.6769	RP
54	7	Training	1.63952	RP
55	8	Training	1.60912	RP
56	9	Training	1.60962	RP
57	10	Training	1.60466	RP
58	11	Training	1.58707	RP
59	12	Training	1.56077	RP
60	13	Training	1.58493	RP
61	14	Training	1.56884	RP
62	15	Training	1.54305	RP
63	16	Training	1.51035	RP
64	17	Training	1.50353	RP
65	18	Training	1.48611	RP
66	19	Training	1.48484	RP
67	20	Training	1.4831	RP
68	21	Training	1.47927	RP
69	22	Training	1.48455	RP
70	23	Training	1.49174	RP
71	24	Training	1.46956	RP
72	25	Training	1.46665	RP
73	26	Training	1.45908	RP
74	27	Training	1.45955	RP
75	28	Training	1.46408	RP
76	29	Training	1.4658	RP
77	30	Training	1.46021	RP
78	31	Training	1.45041	RP
79	32	Training	1.45787	RP
80	33	Training	1.45445	RP
81	34	Training	1.45002	RP
82	35	Training	1.4561	RP
83	0	Training	3.33416	RP
84	1	Training	3.22068	RP
85	2	Training	2.9595	RP
86	3	Training	2.38697	RP
87	4	Training	1.73985	RP
88	5	Training	1.72881	RP
89	6	Training	1.66054	RP
90	7	Training	1.66122	RP
91	8	Training	1.61691	RP
92	9	Training	1.60394	RP
93	10	Training	1.60441	RP
94	11	Training	1.63297	RP
95	12	Training	1.59959	RP
96	13	Training	1.59564	RP
97	14	Training	1.59761	RP
98	15	Training	1.59997	RP
99	16	Training	1.55791	RP
100	17	Training	1.53163	RP
101	18	Training	1.51681	RP
102	19	Training	1.51018	RP
103	20	Training	1.52426	RP
104	21	Training	1.51285	RP
105	22	Training	1.51589	RP
106	23	Training	1.51336	RP
107	24	Training	1.50574	RP
108	25	Training	1.49651	RP
109	26	Training	1.49748	RP
110	27	Training	1.49594	RP
111	28	Training	1.49603	RP
112	29	Training	1.49319	RP
113	30	Training	1.48832	RP
114	31	Training	1.49036	RP
115	32	Training	1.49206	RP
116	33	Training	1.49758	RP
117	34	Training	1.48927	RP
118	35	Training	1.48296	RP
119	36	Training	1.49336	RP
120	37	Training	1.49469	RP
121	38	Training	1.48195	RP
122	39	Training	1.49303	RP
123	40	Training	1.48981	RP
124	41	Training	1.48315	RP
125	42	Training	1.47954	RP
126	43	Training	1.4803	RP
127	44	Training	1.47248	RP
128	45	Training	1.48486	RP
129	46	Training	1.48831	RP
130	47	Training	1.4941	RP
131	48	Training	1.48161	RP
132	49	Training	1.48376	RP
133	0	Validation	4.1705	RP
134	1	Validation	2.21807	RP
135	2	Validation	2.71878	RP
136	3	Validation	2.51685	RP
137	4	Validation	2.46074	RP
138	5	Validation	1.82381	RP
139	6	Validation	1.7769	RP
140	7	Validation	1.76487	RP
141	8	Validation	1.79383	RP
142	9	Validation	1.82625	RP
143	10	Validation	1.97523	RP
144	11	Validation	1.81547	RP
145	12	Validation	1.87601	RP
146	13	Validation	1.69788	RP
147	14	Validation	1.6711	RP
148	15	Validation	1.62308	RP
149	16	Validation	1.59012	RP
150	17	Validation	1.58488	RP
151	18	Validation	1.55432	RP
152	19	Validation	1.54666	RP
153	20	Validation	1.54409	RP
154	21	Validation	1.54144	RP
155	22	Validation	1.53107	RP
156	23	Validation	1.53769	RP
157	24	Validation	1.53817	RP
158	25	Validation	1.54416	RP
159	26	Validation	1.52638	RP
160	27	Validation	1.54249	RP
161	28	Validation	1.52689	RP
162	29	Validation	1.53546	RP
163	30	Validation	1.53809	RP
164	31	Validation	1.55542	RP
165	32	Validation	1.52719	RP
166	33	Validation	1.51878	RP
167	34	Validation	1.51876	RP
168	35	Validation	1.51904	RP
169	36	Validation	1.51862	RP
170	37	Validation	1.5215	RP
171	38	Validation	1.51992	RP
172	39	Validation	1.52059	RP
173	40	Validation	1.51974	RP
174	41	Validation	1.52131	RP
175	42	Validation	1.5199	RP
176	43	Validation	1.51955	RP
177	44	Validation	1.51963	RP
178	45	Validation	1.5196	RP
179	46	Validation	1.51972	RP
180	0	Validation	4.19171	RP
181	1	Validation	2.37604	RP
182	2	Validation	2.71143	RP
183	3	Validation	3.11175	RP
184	4	Validation	2.63245	RP
185	5	Validation	2.61404	RP
186	6	Validation	1.99997	RP
187	7	Validation	2.03039	RP
188	8	Validation	2.09853	RP
189	9	Validation	2.02028	RP
190	10	Validation	1.67169	RP
191	11	Validation	1.93722	RP
192	12	Validation	2.14493	RP
193	13	Validation	2.33346	RP
194	14	Validation	2.46495	RP
195	15	Validation	2.09912	RP
196	16	Validation	1.81781	RP
197	17	Validation	1.90858	RP
198	18	Validation	1.82345	RP
199	19	Validation	1.69388	RP
200	20	Validation	1.59893	RP
201	21	Validation	1.55235	RP
202	22	Validation	1.50627	RP
203	23	Validation	1.4885	RP
204	24	Validation	1.48882	RP
205	25	Validation	1.48393	RP
206	26	Validation	1.52321	RP
207	27	Validation	1.49363	RP
208	28	Validation	1.70495	RP
209	29	Validation	1.53738	RP
210	30	Validation	1.84658	RP
211	31	Validation	1.77137	RP
212	32	Validation	1.66956	RP
213	33	Validation	1.56226	RP
214	34	Validation	1.523	RP
215	35	Validation	1.53107	RP
216	0	Validation	3.62234	RP
217	1	Validation	3.51405	RP
218	2	Validation	2.97732	RP
219	3	Validation	2.31408	RP
220	4	Validation	1.88014	RP
221	5	Validation	2.02815	RP
222	6	Validation	1.92175	RP
223	7	Validation	1.88155	RP
224	8	Validation	1.78774	RP
225	9	Validation	1.94344	RP
226	10	Validation	1.77703	RP
227	11	Validation	1.97277	RP
228	12	Validation	2.15613	RP
229	13	Validation	2.09713	RP
230	14	Validation	2.94623	RP
231	15	Validation	1.8581	RP
232	16	Validation	1.81104	RP
233	17	Validation	1.68008	RP
234	18	Validation	1.61582	RP
235	19	Validation	1.5512	RP
236	20	Validation	1.53897	RP
237	21	Validation	1.57301	RP
238	22	Validation	1.51684	RP
239	23	Validation	1.57618	RP
240	24	Validation	1.50745	RP
241	25	Validation	1.50839	RP
242	26	Validation	1.51379	RP
243	27	Validation	1.49615	RP
244	28	Validation	1.51397	RP
245	29	Validation	1.51614	RP
246	30	Validation	1.5214	RP
247	31	Validation	1.49754	RP
248	32	Validation	1.5225	RP
249	33	Validation	1.51254	RP
250	34	Validation	1.50445	RP
251	35	Validation	1.49823	RP
252	36	Validation	1.49712	RP
253	37	Validation	1.49533	RP
254	38	Validation	1.49282	RP
255	39	Validation	1.49184	RP
256	40	Validation	1.49136	RP
257	41	Validation	1.49243	RP
258	42	Validation	1.4919	RP
259	43	Validation	1.49255	RP
260	44	Validation	1.49112	RP
261	45	Validation	1.48874	RP
262	46	Validation	1.49098	RP
263	47	Validation	1.49268	RP
264	48	Validation	1.49374	RP
265	49	Validation	1.49246	RP

## Sheet: hsax
	epoch	Split	MSE (SCX / hSAX)	hSAX
0	0	Training	0.21194	hsax
1	1	Training	0.0983505	hsax
2	2	Training	0.0629075	hsax
3	3	Training	0.0543497	hsax
4	4	Training	0.0523947	hsax
5	5	Training	0.0504944	hsax
6	6	Training	0.0497115	hsax
7	7	Training	0.0456364	hsax
8	8	Training	0.0454494	hsax
9	9	Training	0.0458667	hsax
10	10	Training	0.0425265	hsax
11	11	Training	0.0426599	hsax
12	12	Training	0.0396903	hsax
13	13	Training	0.0373776	hsax
14	14	Training	0.0352761	hsax
15	15	Training	0.0346663	hsax
16	16	Training	0.0347627	hsax
17	17	Training	0.0344224	hsax
18	18	Training	0.0342402	hsax
19	19	Training	0.0350518	hsax
20	20	Training	0.0345281	hsax
21	21	Training	0.034199	hsax
22	22	Training	0.0336074	hsax
23	23	Training	0.0339471	hsax
24	24	Training	0.0335596	hsax
25	25	Training	0.0341607	hsax
26	26	Training	0.0337889	hsax
27	27	Training	0.0333396	hsax
28	28	Training	0.0332836	hsax
29	29	Training	0.0326694	hsax
30	30	Training	0.0333539	hsax
31	31	Training	0.0335975	hsax
32	32	Training	0.0329397	hsax
33	33	Training	0.0320702	hsax
34	34	Training	0.032446	hsax
35	35	Training	0.0324743	hsax
36	36	Training	0.0325563	hsax
37	37	Training	0.0321143	hsax
38	38	Training	0.0319107	hsax
39	39	Training	0.0323445	hsax
40	40	Training	0.0321389	hsax
41	41	Training	0.0320375	hsax
42	42	Training	0.0328884	hsax
43	43	Training	0.0328433	hsax
44	44	Training	0.0321897	hsax
45	45	Training	0.0336351	hsax
46	46	Training	0.0320726	hsax
47	0	Training	0.214227	hsax
48	1	Training	0.0914138	hsax
49	2	Training	0.0665121	hsax
50	3	Training	0.0565532	hsax
51	4	Training	0.0503947	hsax
52	5	Training	0.0502134	hsax
53	6	Training	0.0481109	hsax
54	7	Training	0.0482939	hsax
55	8	Training	0.0464578	hsax
56	9	Training	0.0444138	hsax
57	10	Training	0.0429558	hsax
58	11	Training	0.0419942	hsax
59	12	Training	0.0417218	hsax
60	13	Training	0.0405841	hsax
61	14	Training	0.0421046	hsax
62	15	Training	0.0425802	hsax
63	16	Training	0.037516	hsax
64	17	Training	0.0357053	hsax
65	18	Training	0.0357926	hsax
66	19	Training	0.0353551	hsax
67	20	Training	0.0346343	hsax
68	21	Training	0.0346442	hsax
69	22	Training	0.0348535	hsax
70	23	Training	0.0350517	hsax
71	24	Training	0.0347424	hsax
72	25	Training	0.0345854	hsax
73	26	Training	0.0338695	hsax
74	27	Training	0.0331686	hsax
75	28	Training	0.0337125	hsax
76	29	Training	0.0340734	hsax
77	30	Training	0.0331965	hsax
78	31	Training	0.0329601	hsax
79	32	Training	0.0334403	hsax
80	33	Training	0.0331806	hsax
81	34	Training	0.0336983	hsax
82	35	Training	0.0338923	hsax
83	0	Training	0.212789	hsax
84	1	Training	0.10188	hsax
85	2	Training	0.0674857	hsax
86	3	Training	0.0568823	hsax
87	4	Training	0.0515172	hsax
88	5	Training	0.0503602	hsax
89	6	Training	0.0487877	hsax
90	7	Training	0.0487464	hsax
91	8	Training	0.0453501	hsax
92	9	Training	0.0441549	hsax
93	10	Training	0.0418062	hsax
94	11	Training	0.0439269	hsax
95	12	Training	0.0439042	hsax
96	13	Training	0.0433898	hsax
97	14	Training	0.0415906	hsax
98	15	Training	0.0428537	hsax
99	16	Training	0.0398724	hsax
100	17	Training	0.0360548	hsax
101	18	Training	0.0354619	hsax
102	19	Training	0.0349309	hsax
103	20	Training	0.0349026	hsax
104	21	Training	0.0342695	hsax
105	22	Training	0.0342533	hsax
106	23	Training	0.0337786	hsax
107	24	Training	0.0341317	hsax
108	25	Training	0.0334099	hsax
109	26	Training	0.0333621	hsax
110	27	Training	0.0340112	hsax
111	28	Training	0.0334099	hsax
112	29	Training	0.0332577	hsax
113	30	Training	0.0336677	hsax
114	31	Training	0.03363	hsax
115	32	Training	0.0334213	hsax
116	33	Training	0.0327714	hsax
117	34	Training	0.0327817	hsax
118	35	Training	0.0319838	hsax
119	36	Training	0.0330404	hsax
120	37	Training	0.0334859	hsax
121	38	Training	0.0320401	hsax
122	39	Training	0.0333318	hsax
123	40	Training	0.0322657	hsax
124	41	Training	0.0326218	hsax
125	42	Training	0.0329284	hsax
126	43	Training	0.0327075	hsax
127	44	Training	0.0326162	hsax
128	45	Training	0.0331805	hsax
129	46	Training	0.0326829	hsax
130	47	Training	0.0327054	hsax
131	48	Training	0.0332276	hsax
132	49	Training	0.0336262	hsax
133	0	Validation	0.319999	hsax
134	1	Validation	0.127588	hsax
135	2	Validation	0.344189	hsax
136	3	Validation	0.335378	hsax
137	4	Validation	0.188542	hsax
138	5	Validation	0.109348	hsax
139	6	Validation	0.0765814	hsax
140	7	Validation	0.046827	hsax
141	8	Validation	0.0470638	hsax
142	9	Validation	0.0860904	hsax
143	10	Validation	0.0643267	hsax
144	11	Validation	0.0458276	hsax
145	12	Validation	0.0606866	hsax
146	13	Validation	0.0528727	hsax
147	14	Validation	0.0416114	hsax
148	15	Validation	0.0365511	hsax
149	16	Validation	0.0367838	hsax
150	17	Validation	0.0340641	hsax
151	18	Validation	0.0332915	hsax
152	19	Validation	0.0332524	hsax
153	20	Validation	0.0325702	hsax
154	21	Validation	0.0331194	hsax
155	22	Validation	0.0324195	hsax
156	23	Validation	0.0329361	hsax
157	24	Validation	0.0332759	hsax
158	25	Validation	0.0326048	hsax
159	26	Validation	0.0334688	hsax
160	27	Validation	0.0351749	hsax
161	28	Validation	0.0332121	hsax
162	29	Validation	0.0343842	hsax
163	30	Validation	0.0334703	hsax
164	31	Validation	0.0331601	hsax
165	32	Validation	0.0326237	hsax
166	33	Validation	0.032409	hsax
167	34	Validation	0.032292	hsax
168	35	Validation	0.0323783	hsax
169	36	Validation	0.0324048	hsax
170	37	Validation	0.0322337	hsax
171	38	Validation	0.0320994	hsax
172	39	Validation	0.0320646	hsax
173	40	Validation	0.0321156	hsax
174	41	Validation	0.0321425	hsax
175	42	Validation	0.0320351	hsax
176	43	Validation	0.0319921	hsax
177	44	Validation	0.0319452	hsax
178	45	Validation	0.0319093	hsax
179	46	Validation	0.0318886	hsax
180	0	Validation	0.348602	hsax
181	1	Validation	0.177049	hsax
182	2	Validation	0.404396	hsax
183	3	Validation	0.410564	hsax
184	4	Validation	0.398961	hsax
185	5	Validation	0.0738078	hsax
186	6	Validation	0.0604305	hsax
187	7	Validation	0.0811706	hsax
188	8	Validation	0.0943475	hsax
189	9	Validation	0.130282	hsax
190	10	Validation	0.0545759	hsax
191	11	Validation	0.0662572	hsax
192	12	Validation	0.0663334	hsax
193	13	Validation	0.106985	hsax
194	14	Validation	0.124876	hsax
195	15	Validation	0.0774512	hsax
196	16	Validation	0.0500889	hsax
197	17	Validation	0.0412928	hsax
198	18	Validation	0.0400917	hsax
199	19	Validation	0.0388009	hsax
200	20	Validation	0.0389396	hsax
201	21	Validation	0.0381513	hsax
202	22	Validation	0.0377065	hsax
203	23	Validation	0.0408912	hsax
204	24	Validation	0.0402256	hsax
205	25	Validation	0.0390001	hsax
206	26	Validation	0.0424823	hsax
207	27	Validation	0.0386998	hsax
208	28	Validation	0.0480524	hsax
209	29	Validation	0.0425957	hsax
210	30	Validation	0.0408376	hsax
211	31	Validation	0.039062	hsax
212	32	Validation	0.0381025	hsax
213	33	Validation	0.0369824	hsax
214	34	Validation	0.0366177	hsax
215	35	Validation	0.0367197	hsax
216	0	Validation	0.557417	hsax
217	1	Validation	0.398461	hsax
218	2	Validation	0.336208	hsax
219	3	Validation	0.162304	hsax
220	4	Validation	0.0603149	hsax
221	5	Validation	0.0831298	hsax
222	6	Validation	0.0706652	hsax
223	7	Validation	0.0917422	hsax
224	8	Validation	0.0607189	hsax
225	9	Validation	0.103552	hsax
226	10	Validation	0.0558713	hsax
227	11	Validation	0.107359	hsax
228	12	Validation	0.156512	hsax
229	13	Validation	0.062723	hsax
230	14	Validation	0.211929	hsax
231	15	Validation	0.0428908	hsax
232	16	Validation	0.0433825	hsax
233	17	Validation	0.0402516	hsax
234	18	Validation	0.0397414	hsax
235	19	Validation	0.0394606	hsax
236	20	Validation	0.0396474	hsax
237	21	Validation	0.0385347	hsax
238	22	Validation	0.0384963	hsax
239	23	Validation	0.0424428	hsax
240	24	Validation	0.0385332	hsax
241	25	Validation	0.0383806	hsax
242	26	Validation	0.040784	hsax
243	27	Validation	0.0378722	hsax
244	28	Validation	0.0396318	hsax
245	29	Validation	0.044482	hsax
246	30	Validation	0.0397201	hsax
247	31	Validation	0.0377846	hsax
248	32	Validation	0.0381354	hsax
249	33	Validation	0.0375213	hsax
250	34	Validation	0.0373447	hsax
251	35	Validation	0.0373603	hsax
252	36	Validation	0.0372382	hsax
253	37	Validation	0.0370942	hsax
254	38	Validation	0.0370108	hsax
255	39	Validation	0.0370324	hsax
256	40	Validation	0.0370494	hsax
257	41	Validation	0.0370225	hsax
258	42	Validation	0.0370123	hsax
259	43	Validation	0.0370234	hsax
260	44	Validation	0.0370384	hsax
261	45	Validation	0.037003	hsax
262	46	Validation	0.0369462	hsax
263	47	Validation	0.0368914	hsax
264	48	Validation	0.0368921	hsax
265	49	Validation	0.0368723	hsax

## Sheet: scx
	epoch	Split	MSE (SCX / hSAX)	SCX
0	0	Training	0.231741	SCX
1	1	Training	0.142072	SCX
2	2	Training	0.101942	SCX
3	3	Training	0.0858243	SCX
4	4	Training	0.0803308	SCX
5	5	Training	0.0749406	SCX
6	6	Training	0.0736208	SCX
7	7	Training	0.0705987	SCX
8	8	Training	0.0690215	SCX
9	9	Training	0.0676336	SCX
10	10	Training	0.0653045	SCX
11	11	Training	0.066731	SCX
12	12	Training	0.0638152	SCX
13	13	Training	0.0609909	SCX
14	14	Training	0.0575923	SCX
15	15	Training	0.0566549	SCX
16	16	Training	0.0562719	SCX
17	17	Training	0.0567171	SCX
18	18	Training	0.0561229	SCX
19	19	Training	0.0558135	SCX
20	20	Training	0.055041	SCX
21	21	Training	0.0552883	SCX
22	22	Training	0.0544463	SCX
23	23	Training	0.0541887	SCX
24	24	Training	0.0545041	SCX
25	25	Training	0.0542236	SCX
26	26	Training	0.0537667	SCX
27	27	Training	0.0540112	SCX
28	28	Training	0.0536955	SCX
29	29	Training	0.0535939	SCX
30	30	Training	0.0545122	SCX
31	31	Training	0.0533589	SCX
32	32	Training	0.0525373	SCX
33	33	Training	0.0522468	SCX
34	34	Training	0.0527607	SCX
35	35	Training	0.0522435	SCX
36	36	Training	0.0527659	SCX
37	37	Training	0.0520554	SCX
38	38	Training	0.0519202	SCX
39	39	Training	0.0523967	SCX
40	40	Training	0.0519902	SCX
41	41	Training	0.0523399	SCX
42	42	Training	0.0525242	SCX
43	43	Training	0.0519006	SCX
44	44	Training	0.051891	SCX
45	45	Training	0.0518646	SCX
46	46	Training	0.0519932	SCX
47	0	Training	0.240265	SCX
48	1	Training	0.14487	SCX
49	2	Training	0.108001	SCX
50	3	Training	0.0872904	SCX
51	4	Training	0.0769864	SCX
52	5	Training	0.0761821	SCX
53	6	Training	0.0761458	SCX
54	7	Training	0.0733173	SCX
55	8	Training	0.0704419	SCX
56	9	Training	0.0690777	SCX
57	10	Training	0.068411	SCX
58	11	Training	0.0676791	SCX
59	12	Training	0.0642456	SCX
60	13	Training	0.0668363	SCX
61	14	Training	0.0667585	SCX
62	15	Training	0.0645475	SCX
63	16	Training	0.0621146	SCX
64	17	Training	0.0597685	SCX
65	18	Training	0.0591242	SCX
66	19	Training	0.0584517	SCX
67	20	Training	0.0591446	SCX
68	21	Training	0.0586481	SCX
69	22	Training	0.0595327	SCX
70	23	Training	0.0592653	SCX
71	24	Training	0.0583443	SCX
72	25	Training	0.0584659	SCX
73	26	Training	0.0578713	SCX
74	27	Training	0.0582502	SCX
75	28	Training	0.0583896	SCX
76	29	Training	0.0577231	SCX
77	30	Training	0.0574912	SCX
78	31	Training	0.0569074	SCX
79	32	Training	0.0574902	SCX
80	33	Training	0.0572257	SCX
81	34	Training	0.0571204	SCX
82	35	Training	0.05717	SCX
83	0	Training	0.237889	SCX
84	1	Training	0.142821	SCX
85	2	Training	0.104102	SCX
86	3	Training	0.0869796	SCX
87	4	Training	0.0796201	SCX
88	5	Training	0.0760616	SCX
89	6	Training	0.0754365	SCX
90	7	Training	0.0745025	SCX
91	8	Training	0.0720108	SCX
92	9	Training	0.0716336	SCX
93	10	Training	0.0708528	SCX
94	11	Training	0.0734084	SCX
95	12	Training	0.0695022	SCX
96	13	Training	0.0690563	SCX
97	14	Training	0.0674627	SCX
98	15	Training	0.0649361	SCX
99	16	Training	0.0645781	SCX
100	17	Training	0.0613829	SCX
101	18	Training	0.0603935	SCX
102	19	Training	0.0611174	SCX
103	20	Training	0.0608298	SCX
104	21	Training	0.0608973	SCX
105	22	Training	0.0599556	SCX
106	23	Training	0.0601958	SCX
107	24	Training	0.0599623	SCX
108	25	Training	0.0604882	SCX
109	26	Training	0.0593484	SCX
110	27	Training	0.0602803	SCX
111	28	Training	0.0602421	SCX
112	29	Training	0.0592261	SCX
113	30	Training	0.0586502	SCX
114	31	Training	0.0592251	SCX
115	32	Training	0.0586496	SCX
116	33	Training	0.0585005	SCX
117	34	Training	0.0585163	SCX
118	35	Training	0.0582662	SCX
119	36	Training	0.0579914	SCX
120	37	Training	0.0578559	SCX
121	38	Training	0.0588358	SCX
122	39	Training	0.058197	SCX
123	40	Training	0.0581659	SCX
124	41	Training	0.0587004	SCX
125	42	Training	0.0587911	SCX
126	43	Training	0.0579952	SCX
127	44	Training	0.0582815	SCX
128	45	Training	0.0583052	SCX
129	46	Training	0.0583031	SCX
130	47	Training	0.0586334	SCX
131	48	Training	0.0581803	SCX
132	49	Training	0.0579679	SCX
133	0	Validation	0.236649	SCX
134	1	Validation	0.3716	SCX
135	2	Validation	0.448932	SCX
136	3	Validation	0.446835	SCX
137	4	Validation	0.406063	SCX
138	5	Validation	0.16128	SCX
139	6	Validation	0.155585	SCX
140	7	Validation	0.113757	SCX
141	8	Validation	0.097603	SCX
142	9	Validation	0.115156	SCX
143	10	Validation	0.0866434	SCX
144	11	Validation	0.0821491	SCX
145	12	Validation	0.146524	SCX
146	13	Validation	0.0858939	SCX
147	14	Validation	0.082597	SCX
148	15	Validation	0.0738667	SCX
149	16	Validation	0.0734379	SCX
150	17	Validation	0.0762525	SCX
151	18	Validation	0.0705379	SCX
152	19	Validation	0.0705597	SCX
153	20	Validation	0.0712303	SCX
154	21	Validation	0.0730258	SCX
155	22	Validation	0.0708156	SCX
156	23	Validation	0.0727113	SCX
157	24	Validation	0.0699826	SCX
158	25	Validation	0.0757484	SCX
159	26	Validation	0.0705702	SCX
160	27	Validation	0.0727574	SCX
161	28	Validation	0.0695454	SCX
162	29	Validation	0.075725	SCX
163	30	Validation	0.0701308	SCX
164	31	Validation	0.0701912	SCX
165	32	Validation	0.0693057	SCX
166	33	Validation	0.0690373	SCX
167	34	Validation	0.0695228	SCX
168	35	Validation	0.0693945	SCX
169	36	Validation	0.0688495	SCX
170	37	Validation	0.0694702	SCX
171	38	Validation	0.0691075	SCX
172	39	Validation	0.0690025	SCX
173	40	Validation	0.0689543	SCX
174	41	Validation	0.0692021	SCX
175	42	Validation	0.0690269	SCX
176	43	Validation	0.068891	SCX
177	44	Validation	0.068876	SCX
178	45	Validation	0.0688344	SCX
179	46	Validation	0.0688269	SCX
180	0	Validation	0.605448	SCX
181	1	Validation	0.509041	SCX
182	2	Validation	0.424136	SCX
183	3	Validation	0.420092	SCX
184	4	Validation	0.105337	SCX
185	5	Validation	0.101507	SCX
186	6	Validation	0.193875	SCX
187	7	Validation	0.104548	SCX
188	8	Validation	0.185913	SCX
189	9	Validation	0.0881363	SCX
190	10	Validation	0.0774731	SCX
191	11	Validation	0.0772847	SCX
192	12	Validation	0.081256	SCX
193	13	Validation	0.125371	SCX
194	14	Validation	0.116527	SCX
195	15	Validation	0.0733382	SCX
196	16	Validation	0.0729294	SCX
197	17	Validation	0.0708094	SCX
198	18	Validation	0.0695191	SCX
199	19	Validation	0.0690301	SCX
200	20	Validation	0.0676429	SCX
201	21	Validation	0.0675504	SCX
202	22	Validation	0.0674584	SCX
203	23	Validation	0.0668635	SCX
204	24	Validation	0.0670156	SCX
205	25	Validation	0.0668105	SCX
206	26	Validation	0.0676447	SCX
207	27	Validation	0.0682924	SCX
208	28	Validation	0.0744896	SCX
209	29	Validation	0.0693743	SCX
210	30	Validation	0.0747315	SCX
211	31	Validation	0.0701907	SCX
212	32	Validation	0.0668766	SCX
213	33	Validation	0.0662286	SCX
214	34	Validation	0.0663162	SCX
215	35	Validation	0.0667301	SCX
216	0	Validation	0.244556	SCX
217	1	Validation	0.204309	SCX
218	2	Validation	0.322848	SCX
219	3	Validation	0.30178	SCX
220	4	Validation	0.200509	SCX
221	5	Validation	0.202617	SCX
222	6	Validation	0.145002	SCX
223	7	Validation	0.133174	SCX
224	8	Validation	0.143919	SCX
225	9	Validation	0.157332	SCX
226	10	Validation	0.11772	SCX
227	11	Validation	0.0971267	SCX
228	12	Validation	0.173427	SCX
229	13	Validation	0.118853	SCX
230	14	Validation	0.264611	SCX
231	15	Validation	0.113983	SCX
232	16	Validation	0.0854682	SCX
233	17	Validation	0.073311	SCX
234	18	Validation	0.0727887	SCX
235	19	Validation	0.0695623	SCX
236	20	Validation	0.0775271	SCX
237	21	Validation	0.0673063	SCX
238	22	Validation	0.0668794	SCX
239	23	Validation	0.0650883	SCX
240	24	Validation	0.0677384	SCX
241	25	Validation	0.06486	SCX
242	26	Validation	0.0670784	SCX
243	27	Validation	0.0653663	SCX
244	28	Validation	0.0662444	SCX
245	29	Validation	0.0664251	SCX
246	30	Validation	0.0675194	SCX
247	31	Validation	0.0644692	SCX
248	32	Validation	0.0647921	SCX
249	33	Validation	0.0642986	SCX
250	34	Validation	0.0643646	SCX
251	35	Validation	0.0644124	SCX
252	36	Validation	0.0640859	SCX
253	37	Validation	0.0640169	SCX
254	38	Validation	0.0640133	SCX
255	39	Validation	0.0639691	SCX
256	40	Validation	0.0641751	SCX
257	41	Validation	0.0640111	SCX
258	42	Validation	0.0644979	SCX
259	43	Validation	0.0643297	SCX
260	44	Validation	0.064198	SCX
261	45	Validation	0.0642386	SCX
262	46	Validation	0.0640278	SCX
263	47	Validation	0.0642491	SCX
264	48	Validation	0.0642107	SCX
265	49	Validation	0.063919	SCX

## Sheet: rp
	epoch	Split	MSE	RP
0	0	Training	3.33011	RP
1	1	Training	3.22165	RP
2	2	Training	2.96378	RP
3	3	Training	2.36969	RP
4	4	Training	1.53755	RP
5	5	Training	1.50336	RP
6	6	Training	1.33181	RP
7	7	Training	1.31993	RP
8	8	Training	1.32239	RP
9	9	Training	1.30245	RP
10	10	Training	1.25484	RP
11	11	Training	1.26822	RP
12	12	Training	1.24255	RP
13	13	Training	1.17818	RP
14	14	Training	1.15912	RP
15	15	Training	1.14533	RP
16	16	Training	1.15294	RP
17	17	Training	1.13939	RP
18	18	Training	1.16586	RP
19	19	Training	1.14014	RP
20	20	Training	1.14981	RP
21	21	Training	1.15878	RP
22	22	Training	1.15196	RP
23	23	Training	1.1633	RP
24	24	Training	1.12274	RP
25	25	Training	1.12722	RP
26	26	Training	1.13033	RP
27	27	Training	1.15653	RP
28	28	Training	1.13793	RP
29	29	Training	1.14987	RP
30	30	Training	1.14237	RP
31	31	Training	1.14681	RP
32	32	Training	1.13317	RP
33	33	Training	1.11779	RP
34	34	Training	1.08764	RP
35	35	Training	1.11563	RP
36	36	Training	1.1218	RP
37	37	Training	1.11904	RP
38	38	Training	1.11924	RP
39	39	Training	1.12221	RP
40	40	Training	1.08253	RP
41	41	Training	1.1066	RP
42	42	Training	1.13458	RP
43	43	Training	1.11082	RP
44	44	Training	1.11426	RP
45	45	Training	1.11622	RP
46	46	Training	1.11983	RP
47	0	Training	3.33451	RP
48	1	Training	3.22856	RP
49	2	Training	2.9747	RP
50	3	Training	2.37969	RP
51	4	Training	1.46618	RP
52	5	Training	1.47698	RP
53	6	Training	1.38541	RP
54	7	Training	1.31782	RP
55	8	Training	1.26623	RP
56	9	Training	1.27753	RP
57	10	Training	1.27649	RP
58	11	Training	1.25069	RP
59	12	Training	1.19938	RP
60	13	Training	1.255	RP
61	14	Training	1.21211	RP
62	15	Training	1.16255	RP
63	16	Training	1.11614	RP
64	17	Training	1.12124	RP
65	18	Training	1.07789	RP
66	19	Training	1.08014	RP
67	20	Training	1.08122	RP
68	21	Training	1.07069	RP
69	22	Training	1.08457	RP
70	23	Training	1.10334	RP
71	24	Training	1.05321	RP
72	25	Training	1.04829	RP
73	26	Training	1.03299	RP
74	27	Training	1.03536	RP
75	28	Training	1.05009	RP
76	29	Training	1.05384	RP
77	30	Training	1.04741	RP
78	31	Training	1.02341	RP
79	32	Training	1.03835	RP
80	33	Training	1.03152	RP
81	34	Training	1.02098	RP
82	35	Training	1.03317	RP
83	0	Training	3.32038	RP
84	1	Training	3.20982	RP
85	2	Training	2.94488	RP
86	3	Training	2.33724	RP
87	4	Training	1.4857	RP
88	5	Training	1.4744	RP
89	6	Training	1.35383	RP
90	7	Training	1.35798	RP
91	8	Training	1.28278	RP
92	9	Training	1.26804	RP
93	10	Training	1.27748	RP
94	11	Training	1.32094	RP
95	12	Training	1.26595	RP
96	13	Training	1.2622	RP
97	14	Training	1.27691	RP
98	15	Training	1.2863	RP
99	16	Training	1.21558	RP
100	17	Training	1.18041	RP
101	18	Training	1.15163	RP
102	19	Training	1.13708	RP
103	20	Training	1.17145	RP
104	21	Training	1.15172	RP
105	22	Training	1.15655	RP
106	23	Training	1.15409	RP
107	24	Training	1.139	RP
108	25	Training	1.12058	RP
109	26	Training	1.12468	RP
110	27	Training	1.11676	RP
111	28	Training	1.12003	RP
112	29	Training	1.11766	RP
113	30	Training	1.10734	RP
114	31	Training	1.11259	RP
115	32	Training	1.11816	RP
116	33	Training	1.13797	RP
117	34	Training	1.1143	RP
118	35	Training	1.10698	RP
119	36	Training	1.12831	RP
120	37	Training	1.12978	RP
121	38	Training	1.10241	RP
122	39	Training	1.12269	RP
123	40	Training	1.12318	RP
124	41	Training	1.10166	RP
125	42	Training	1.09127	RP
126	43	Training	1.09855	RP
127	44	Training	1.07838	RP
128	45	Training	1.10706	RP
129	46	Training	1.11638	RP
130	47	Training	1.13089	RP
131	48	Training	1.09997	RP
132	49	Training	1.1044	RP
133	0	Validation	4.16158	RP
134	1	Validation	1.70451	RP
135	2	Validation	2.36008	RP
136	3	Validation	1.43259	RP
137	4	Validation	2.10325	RP
138	5	Validation	1.29446	RP
139	6	Validation	1.28771	RP
140	7	Validation	1.47421	RP
141	8	Validation	1.53512	RP
142	9	Validation	1.43573	RP
143	10	Validation	1.81153	RP
144	11	Validation	1.58756	RP
145	12	Validation	1.54085	RP
146	13	Validation	1.33388	RP
147	14	Validation	1.32243	RP
148	15	Validation	1.26067	RP
149	16	Validation	1.18708	RP
150	17	Validation	1.17241	RP
151	18	Validation	1.12115	RP
152	19	Validation	1.10812	RP
153	20	Validation	1.10496	RP
154	21	Validation	1.07236	RP
155	22	Validation	1.07225	RP
156	23	Validation	1.07806	RP
157	24	Validation	1.09301	RP
158	25	Validation	1.07954	RP
159	26	Validation	1.06494	RP
160	27	Validation	1.08366	RP
161	28	Validation	1.07537	RP
162	29	Validation	1.06443	RP
163	30	Validation	1.08795	RP
164	31	Validation	1.15316	RP
165	32	Validation	1.08125	RP
166	33	Validation	1.05686	RP
167	34	Validation	1.05391	RP
168	35	Validation	1.05445	RP
169	36	Validation	1.05314	RP
170	37	Validation	1.05474	RP
171	38	Validation	1.05352	RP
172	39	Validation	1.05471	RP
173	40	Validation	1.05462	RP
174	41	Validation	1.05761	RP
175	42	Validation	1.05525	RP
176	43	Validation	1.05432	RP
177	44	Validation	1.05464	RP
178	45	Validation	1.05487	RP
179	46	Validation	1.05483	RP
180	0	Validation	4.17903	RP
181	1	Validation	1.55571	RP
182	2	Validation	1.60465	RP
183	3	Validation	2.91321	RP
184	4	Validation	2.31711	RP
185	5	Validation	2.58063	RP
186	6	Validation	1.73728	RP
187	7	Validation	1.87305	RP
188	8	Validation	1.8721	RP
189	9	Validation	1.78487	RP
190	10	Validation	1.33874	RP
191	11	Validation	1.77672	RP
192	12	Validation	2.04636	RP
193	13	Validation	2.24297	RP
194	14	Validation	2.39104	RP
195	15	Validation	1.98406	RP
196	16	Validation	1.61906	RP
197	17	Validation	1.76526	RP
198	18	Validation	1.64737	RP
199	19	Validation	1.44169	RP
200	20	Validation	1.26191	RP
201	21	Validation	1.15791	RP
202	22	Validation	1.04554	RP
203	23	Validation	0.987823	RP
204	24	Validation	0.989255	RP
205	25	Validation	0.97913	RP
206	26	Validation	1.05949	RP
207	27	Validation	1.00459	RP
208	28	Validation	1.44296	RP
209	29	Validation	1.11054	RP
210	30	Validation	1.68198	RP
211	31	Validation	1.57572	RP
212	32	Validation	1.41115	RP
213	33	Validation	1.19876	RP
214	34	Validation	1.10328	RP
215	35	Validation	1.12324	RP
216	0	Validation	3.59089	RP
217	1	Validation	3.4849	RP
218	2	Validation	2.88336	RP
219	3	Validation	2.03708	RP
220	4	Validation	1.47769	RP
221	5	Validation	1.72194	RP
222	6	Validation	1.66389	RP
223	7	Validation	1.55515	RP
224	8	Validation	1.39875	RP
225	9	Validation	1.60256	RP
226	10	Validation	1.41974	RP
227	11	Validation	1.7376	RP
228	12	Validation	1.8749	RP
229	13	Validation	1.95704	RP
230	14	Validation	2.88355	RP
231	15	Validation	1.62697	RP
232	16	Validation	1.59918	RP
233	17	Validation	1.40045	RP
234	18	Validation	1.27847	RP
235	19	Validation	1.14773	RP
236	20	Validation	1.07091	RP
237	21	Validation	1.21013	RP
238	22	Validation	1.07613	RP
239	23	Validation	1.21116	RP
240	24	Validation	1.05204	RP
241	25	Validation	1.06808	RP
242	26	Validation	1.05567	RP
243	27	Validation	1.03978	RP
244	28	Validation	1.06412	RP
245	29	Validation	1.0427	RP
246	30	Validation	1.08118	RP
247	31	Validation	1.05077	RP
248	32	Validation	1.1142	RP
249	33	Validation	1.09647	RP
250	34	Validation	1.07622	RP
251	35	Validation	1.0582	RP
252	36	Validation	1.05706	RP
253	37	Validation	1.05375	RP
254	38	Validation	1.04712	RP
255	39	Validation	1.04474	RP
256	40	Validation	1.04261	RP
257	41	Validation	1.04493	RP
258	42	Validation	1.04202	RP
259	43	Validation	1.04552	RP
260	44	Validation	1.04341	RP
261	45	Validation	1.03454	RP
262	46	Validation	1.04152	RP
263	47	Validation	1.04426	RP
264	48	Validation	1.04569	RP
265	49	Validation	1.04488	RP
