# Supplementary material for: Retention time prediction using neural networks increases identifications in crosslinking mass spectrometry
Source: Nat Commun. 2021 May 28;12:3237. doi: 10.1038/s41467-021-23441-0 (PMC8163845; doi:10.1038/s41467-021-23441-0)
Supplement: Supplementary file 4 — Source Data [file 41467_2021_23441_MOESM4_ESM.zip › Sources/Sources_manuscript/Fig2c_source.csv]

	loss	hsax_loss	scx_loss	rp_loss	hsax_mean_squared_error	scx_mean_squared_error	rp_mean_squared_error	CV	Split	hsax_ordinal-accuracy	scx_ordinal-accuracy	hsax_accuracy	scx_accuracy	xirt_params_loc	xirt_params_base	learning_params	peptides
0	24.890174865722656	0.10647863894701004	0.1854829490184784	8.36630916595459	0.030632562935352325	0.052111413329839706	8.36630916595459	1	Train	0.657	0.55	0.657	0.55	params_STvsMT/xirt_params_3RT_best_ordinal.yaml	xirt_params_3RT_best_ordinal	params_STvsMT/learning_params_training_cv.yaml	psms/DSS_CSM_anpxirt.csv
1	33.00833511352539	0.11626903712749481	0.2793484032154083	11.301653861999512	0.03240476921200752	0.06884948909282684	11.301653861999512	1	Validation	0.638	0.531	0.638	0.531	params_STvsMT/xirt_params_3RT_best_ordinal.yaml	xirt_params_3RT_best_ordinal	params_STvsMT/learning_params_training_cv.yaml	psms/DSS_CSM_anpxirt.csv
2	29.803619384765625	0.12966613471508026	0.22221635282039642	10.283705711364746	0.03556656837463379	0.060747288167476654	10.283705711364746	1	Prediction	0.642	0.51	0.642	0.51	params_STvsMT/xirt_params_3RT_best_ordinal.yaml	xirt_params_3RT_best_ordinal	params_STvsMT/learning_params_training_cv.yaml	psms/DSS_CSM_anpxirt.csv
3	24.187259674072266	0.11780387163162231	0.2028348594903946	6.161898612976074	0.0349726565182209	0.058054666966199875	6.161898612976074	2	Train	0.612	0.504	0.612	0.504	params_STvsMT/xirt_params_3RT_best_ordinal.yaml	xirt_params_3RT_best_ordinal	params_STvsMT/learning_params_training_cv.yaml	psms/DSS_CSM_anpxirt.csv
4	30.474365234375	0.1501932144165039	0.22880929708480835	9.530821800231934	0.039000071585178375	0.0668104737997055	9.530821800231934	2	Validation	0.613	0.457	0.613	0.457	params_STvsMT/xirt_params_3RT_best_ordinal.yaml	xirt_params_3RT_best_ordinal	params_STvsMT/learning_params_training_cv.yaml	psms/DSS_CSM_anpxirt.csv
5	30.039344787597656	0.12525756657123566	0.22406791150569916	10.579605102539062	0.03611517697572708	0.0621604397892952	10.579605102539062	2	Prediction	0.602	0.488	0.602	0.488	params_STvsMT/xirt_params_3RT_best_ordinal.yaml	xirt_params_3RT_best_ordinal	params_STvsMT/learning_params_training_cv.yaml	psms/DSS_CSM_anpxirt.csv
6	24.961334228515625	0.1083357185125351	0.20633473992347717	7.589646339416504	0.030479567125439644	0.05814879387617111	7.589646339416504	3	Train	0.673	0.523	0.673	0.523	params_STvsMT/xirt_params_3RT_best_ordinal.yaml	xirt_params_3RT_best_ordinal	params_STvsMT/learning_params_training_cv.yaml	psms/DSS_CSM_anpxirt.csv
7	31.078672409057617	0.1482788324356079	0.21875980496406555	11.088611602783203	0.03687233850359917	0.06391903758049011	11.088611602783203	3	Validation	0.626	0.478	0.626	0.478	params_STvsMT/xirt_params_3RT_best_ordinal.yaml	xirt_params_3RT_best_ordinal	params_STvsMT/learning_params_training_cv.yaml	psms/DSS_CSM_anpxirt.csv
8	33.181793212890625	0.125435933470726	0.22782394289970398	13.88066577911377	0.035588495433330536	0.06529625505208969	13.88066577911377	3	Prediction	0.618	0.456	0.618	0.456	params_STvsMT/xirt_params_3RT_best_ordinal.yaml	xirt_params_3RT_best_ordinal	params_STvsMT/learning_params_training_cv.yaml	psms/DSS_CSM_anpxirt.csv
9	91.34676361083984	0.23333388566970825	0.3639889359474182	59.48698806762695	0.05923251807689667	0.098735511302948	59.48698806762695	-1	Unvalidation	0.474	0.371	0.474	0.371	params_STvsMT/xirt_params_3RT_best_ordinal.yaml	xirt_params_3RT_best_ordinal	params_STvsMT/learning_params_training_cv.yaml	psms/DSS_CSM_anpxirt.csv
