# Supplementary material for: Retention time prediction using neural networks increases identifications in crosslinking mass spectrometry
Source: Nat Commun. 2021 May 28;12:3237. doi: 10.1038/s41467-021-23441-0 (PMC8163845; doi:10.1038/s41467-021-23441-0)
Supplement: Supplementary file 4 — Source Data [file 41467_2021_23441_MOESM4_ESM.zip › Sources/Sources_manuscript/Fig2def_Fig4a_psms.csv]

PSMID	Unnamed: 0	Crosslinker	Decoy1	Decoy2	fdr	Fasta1	Fasta2	LinkPos1	LinkPos2	PSMID	PepPos1	PepPos2	Peptide1	Peptide2	PrecursorCharge	Protein1	Protein2	Run	fdrGroup	isDD	isTD	isTT	rp	score	scx	hsax	swapped	Seq_Peptide1	Seqar_Peptide1	Seq_Peptide2	Seqar_Peptide2	PepSeq1PepSeq2_str	Duplicate	scx_0based	scx_1hot	scx_ordinal	hsax_0based	hsax_1hot	hsax_ordinal	fdr_mask
2770620	0	DSS	False	False	0.0	SUCC_ECOLI Succinate--CoA ligase [ADP-forming] subunit beta OS=Escherichia coli (strain K12) OX=83333 GN=sucC PE=1 SV=1	SUCD_ECOLI Succinate--CoA ligase [ADP-forming] subunit alpha OS=Escherichia coli (strain K12) OX=83333 GN=sucD PE=1 SV=2	11	12	2770620	136	245	VAEETPHLIHKVALDPLTGPMPYQGR	MGHAGAIIAGGKGTADEK	4	P0A836	P0AGE9	B181203_15_HF_FW_IN_130_ECLP_DSS01_SCX23_hSAX06_rep1	Between > 4	False	False	True	48.111644999999996	32.007	23	6	False	VAEETPHLIHKVALDPLTGPMPYQGR	['H-', 'V', 'A', 'E', 'E', 'T', 'P', 'H', 'L', 'I', 'H', 'clK', 'V', 'A', 'L', 'D', 'P', 'L', 'T', 'G', 'P', 'M', 'P', 'Y', 'Q', 'G', 'R', '-OH']	MGHAGAIIAGGKGTADEK	['H-', 'M', 'G', 'H', 'A', 'G', 'A', 'I', 'I', 'A', 'G', 'G', 'clK', 'G', 'T', 'A', 'D', 'E', 'K', '-OH']	VAEETPHLIHKVALDPLTGPMPYQGRMGHAGAIIAGGKGTADEK	False	6	[0. 0. 0. 0. 0. 0. 1. 0. 0.]	[1. 1. 1. 1. 1. 1. 0. 0. 0.]	5	[0. 0. 0. 0. 0. 1. 0. 0. 0. 0.]	[1. 1. 1. 1. 1. 0. 0. 0. 0. 0.]	True
2173060	1	DSS	False	False	0.0	SUCC_ECOLI Succinate--CoA ligase [ADP-forming] subunit beta OS=Escherichia coli (strain K12) OX=83333 GN=sucC PE=1 SV=1	SUCD_ECOLI Succinate--CoA ligase [ADP-forming] subunit alpha OS=Escherichia coli (strain K12) OX=83333 GN=sucD PE=1 SV=2	10	18	2173060	206	224	QGDLICcmLDGKLGADGNALFR	EHVTKPVVGYIAGVTAPKGK	4	P0A836	P0AGE9	B181128_12_HF_FW_IN_130_ECLP_DSS01_SCX22_hSAX05_rep1	Between > 4	False	False	True	57.902279	31.094	22	5	False	QGDLICcmLDGKLGADGNALFR	['H-', 'Q', 'G', 'D', 'L', 'I', 'cmC', 'L', 'D', 'G', 'clK', 'L', 'G', 'A', 'D', 'G', 'N', 'A', 'L', 'F', 'R', '-OH']	EHVTKPVVGYIAGVTAPKGK	['H-', 'E', 'H', 'V', 'T', 'K', 'P', 'V', 'V', 'G', 'Y', 'I', 'A', 'G', 'V', 'T', 'A', 'P', 'clK', 'G', 'K', '-OH']	QGDLICcmLDGKLGADGNALFREHVTKPVVGYIAGVTAPKGK	False	5	[0. 0. 0. 0. 0. 1. 0. 0. 0.]	[1. 1. 1. 1. 1. 0. 0. 0. 0.]	4	[0. 0. 0. 0. 1. 0. 0. 0. 0. 0.]	[1. 1. 1. 1. 0. 0. 0. 0. 0. 0.]	True
3120254	2	DSS	False	False	0.0	SUCC_ECOLI Succinate--CoA ligase [ADP-forming] subunit beta OS=Escherichia coli (strain K12) OX=83333 GN=sucC PE=1 SV=1	SUCD_ECOLI Succinate--CoA ligase [ADP-forming] subunit alpha OS=Escherichia coli (strain K12) OX=83333 GN=sucD PE=1 SV=2	11	13	3120254	136	244	VAEETPHLIHKVALDPLTGPMPYQGR	RMGHAGAIIAGGKGTADEK	4	P0A836	P0AGE9	B181205_09_HF_FW_IN_130_ECLP_DSS01_SCX24_hSAX06_rep1	Between > 4	False	False	True	45.267643	30.761999999999997	24	6	False	VAEETPHLIHKVALDPLTGPMPYQGR	['H-', 'V', 'A', 'E', 'E', 'T', 'P', 'H', 'L', 'I', 'H', 'clK', 'V', 'A', 'L', 'D', 'P', 'L', 'T', 'G', 'P', 'M', 'P', 'Y', 'Q', 'G', 'R', '-OH']	RMGHAGAIIAGGKGTADEK	['H-', 'R', 'M', 'G', 'H', 'A', 'G', 'A', 'I', 'I', 'A', 'G', 'G', 'clK', 'G', 'T', 'A', 'D', 'E', 'K', '-OH']	VAEETPHLIHKVALDPLTGPMPYQGRRMGHAGAIIAGGKGTADEK	False	7	[0. 0. 0. 0. 0. 0. 0. 1. 0.]	[1. 1. 1. 1. 1. 1. 1. 0. 0.]	5	[0. 0. 0. 0. 0. 1. 0. 0. 0. 0.]	[1. 1. 1. 1. 1. 0. 0. 0. 0. 0.]	True
2166654	3	DSS	False	False	0.0	PRPC_ECOLI 2-methylcitrate synthase OS=Escherichia coli (strain K12) OX=83333 GN=prpC PE=1 SV=2	PRPC_ECOLI 2-methylcitrate synthase OS=Escherichia coli (strain K12) OX=83333 GN=prpC PE=1 SV=2	13	3	2166654	112	232	TGVSALGCcmTLPEKEGHTVSGAR	GPKHGGANEVSLEIQQR	4	P31660	P31660	B181128_12_HF_FW_IN_130_ECLP_DSS01_SCX22_hSAX05_rep1	Self > 4	False	False	True	38.008902	30.276	22	5	True	TGVSALGCcmTLPEKEGHTVSGAR	['H-', 'T', 'G', 'V', 'S', 'A', 'L', 'G', 'cmC', 'T', 'L', 'P', 'E', 'clK', 'E', 'G', 'H', 'T', 'V', 'S', 'G', 'A', 'R', '-OH']	GPKHGGANEVSLEIQQR	['H-', 'G', 'P', 'clK', 'H', 'G', 'G', 'A', 'N', 'E', 'V', 'S', 'L', 'E', 'I', 'Q', 'Q', 'R', '-OH']	TGVSALGCcmTLPEKEGHTVSGARGPKHGGANEVSLEIQQR	False	5	[0. 0. 0. 0. 0. 1. 0. 0. 0.]	[1. 1. 1. 1. 1. 0. 0. 0. 0.]	4	[0. 0. 0. 0. 1. 0. 0. 0. 0. 0.]	[1. 1. 1. 1. 0. 0. 0. 0. 0. 0.]	True
1550038	4	DSS	False	False	0.0	AHPC_ECOLI Alkyl hydroperoxide reductase C OS=Escherichia coli (strain K12) OX=83333 GN=ahpC PE=1 SV=2	AHPC_ECOLI Alkyl hydroperoxide reductase C OS=Escherichia coli (strain K12) OX=83333 GN=ahpC PE=1 SV=2	2	16	1550038	152	154	IKAAQYVASHPGEVCcmPAK	AAQYVASHPGEVCcmPAKWK	4	P0AE08	P0AE08	B181123_25_HF_FW_IN_130_ECLP_DSS01_SCX21_hSAX02_rep1	Self > 4	False	False	True	36.582347	29.903000000000002	21	2	False	IKAAQYVASHPGEVCcmPAK	['H-', 'I', 'clK', 'A', 'A', 'Q', 'Y', 'V', 'A', 'S', 'H', 'P', 'G', 'E', 'V', 'cmC', 'P', 'A', 'K', '-OH']	AAQYVASHPGEVCcmPAKWK	['H-', 'A', 'A', 'Q', 'Y', 'V', 'A', 'S', 'H', 'P', 'G', 'E', 'V', 'cmC', 'P', 'A', 'clK', 'W', 'K', '-OH']	IKAAQYVASHPGEVCcmPAKAAQYVASHPGEVCcmPAKWK	False	4	[0. 0. 0. 0. 1. 0. 0. 0. 0.]	[1. 1. 1. 1. 0. 0. 0. 0. 0.]	1	[0. 1. 0. 0. 0. 0. 0. 0. 0. 0.]	[1. 0. 0. 0. 0. 0. 0. 0. 0. 0.]	True
2719075	5	DSS	False	False	0.0	DLDH_ECOLI Dihydrolipoyl dehydrogenase OS=Escherichia coli (strain K12) OX=83333 GN=lpdA PE=1 SV=2	DLDH_ECOLI Dihydrolipoyl dehydrogenase OS=Escherichia coli (strain K12) OX=83333 GN=lpdA PE=1 SV=2	13	6	2719075	68	62	ALAEHGIVFGEPKTDIDKIR	VIEEAKALAEHGIVFGEPK	5	P0A9P0	P0A9P0	B181203_12_HF_FW_IN_130_ECLP_DSS01_SCX23_hSAX07_rep1	Self > 4	False	False	True	57.269106	29.899	23	7	False	ALAEHGIVFGEPKTDIDKIR	['H-', 'A', 'L', 'A', 'E', 'H', 'G', 'I', 'V', 'F', 'G', 'E', 'P', 'clK', 'T', 'D', 'I', 'D', 'K', 'I', 'R', '-OH']	VIEEAKALAEHGIVFGEPK	['H-', 'V', 'I', 'E', 'E', 'A', 'clK', 'A', 'L', 'A', 'E', 'H', 'G', 'I', 'V', 'F', 'G', 'E', 'P', 'K', '-OH']	ALAEHGIVFGEPKTDIDKIRVIEEAKALAEHGIVFGEPK	False	6	[0. 0. 0. 0. 0. 0. 1. 0. 0.]	[1. 1. 1. 1. 1. 1. 0. 0. 0.]	6	[0. 0. 0. 0. 0. 0. 1. 0. 0. 0.]	[1. 1. 1. 1. 1. 1. 0. 0. 0. 0.]	True
2523804	6	DSS	False	False	0.0	SUCC_ECOLI Succinate--CoA ligase [ADP-forming] subunit beta OS=Escherichia coli (strain K12) OX=83333 GN=sucC PE=1 SV=1	SUCD_ECOLI Succinate--CoA ligase [ADP-forming] subunit alpha OS=Escherichia coli (strain K12) OX=83333 GN=sucD PE=1 SV=2	11	12	2523804	136	245	VAEETPHLIHKVALDPLTGPMPYQGR	MoxGHAGAIIAGGKGTADEK	4	P0A836	P0AGE9	B181130_10_HF_FW_IN_130_ECLP_DSS01_SCX22_hSAX06_rep2	Between > 4	False	False	True	47.38696	29.89	22	6	False	VAEETPHLIHKVALDPLTGPMPYQGR	['H-', 'V', 'A', 'E', 'E', 'T', 'P', 'H', 'L', 'I', 'H', 'clK', 'V', 'A', 'L', 'D', 'P', 'L', 'T', 'G', 'P', 'M', 'P', 'Y', 'Q', 'G', 'R', '-OH']	MoxGHAGAIIAGGKGTADEK	['H-', 'oxM', 'G', 'H', 'A', 'G', 'A', 'I', 'I', 'A', 'G', 'G', 'clK', 'G', 'T', 'A', 'D', 'E', 'K', '-OH']	VAEETPHLIHKVALDPLTGPMPYQGRMoxGHAGAIIAGGKGTADEK	False	5	[0. 0. 0. 0. 0. 1. 0. 0. 0.]	[1. 1. 1. 1. 1. 0. 0. 0. 0.]	5	[0. 0. 0. 0. 0. 1. 0. 0. 0. 0.]	[1. 1. 1. 1. 1. 0. 0. 0. 0. 0.]	True
2218276	7	DSS	False	False	0.0	RPOB_ECOLI DNA-directed RNA polymerase subunit beta OS=Escherichia coli (strain K12) OX=83333 GN=rpoB PE=1 SV=1	RPOC_ECOLI DNA-directed RNA polymerase subunit beta' OS=Escherichia coli (strain K12) OX=83333 GN=rpoC PE=1 SV=1	12	9	2218276	152	1124	SPGVFFDSDKGKTHSSGK	IPQESGGTKDITGGLPR	4	P0A8V2	P0A8T7	B181128_14_HF_FW_IN_130_ECLP_DSS01_SCX22_hSAX04_rep1	Between > 4	False	False	True	38.63241600000001	29.432	22	4	False	SPGVFFDSDKGKTHSSGK	['H-', 'S', 'P', 'G', 'V', 'F', 'F', 'D', 'S', 'D', 'K', 'G', 'clK', 'T', 'H', 'S', 'S', 'G', 'K', '-OH']	IPQESGGTKDITGGLPR	['H-', 'I', 'P', 'Q', 'E', 'S', 'G', 'G', 'T', 'clK', 'D', 'I', 'T', 'G', 'G', 'L', 'P', 'R', '-OH']	SPGVFFDSDKGKTHSSGKIPQESGGTKDITGGLPR	False	5	[0. 0. 0. 0. 0. 1. 0. 0. 0.]	[1. 1. 1. 1. 1. 0. 0. 0. 0.]	3	[0. 0. 0. 1. 0. 0. 0. 0. 0. 0.]	[1. 1. 1. 0. 0. 0. 0. 0. 0. 0.]	True
2191981	8	DSS	False	False	0.0	AHPC_ECOLI Alkyl hydroperoxide reductase C OS=Escherichia coli (strain K12) OX=83333 GN=ahpC PE=1 SV=2	ACEA_ECOLI Isocitrate lyase OS=Escherichia coli (strain K12) OX=83333 GN=aceA PE=1 SV=1	2	5	2191981	152	377	IKAAQYVASHPGEVCcmPAK	HYVEKVQQPEFAAAK	4	P0AE08	P0A9G6	B181128_13_HF_FW_IN_130_ECLP_DSS01_SCX22_hSAX05_rep2	Between > 4	False	False	True	35.87547300000001	29.371	22	5	True	IKAAQYVASHPGEVCcmPAK	['H-', 'I', 'clK', 'A', 'A', 'Q', 'Y', 'V', 'A', 'S', 'H', 'P', 'G', 'E', 'V', 'cmC', 'P', 'A', 'K', '-OH']	HYVEKVQQPEFAAAK	['H-', 'H', 'Y', 'V', 'E', 'clK', 'V', 'Q', 'Q', 'P', 'E', 'F', 'A', 'A', 'A', 'K', '-OH']	IKAAQYVASHPGEVCcmPAKHYVEKVQQPEFAAAK	False	5	[0. 0. 0. 0. 0. 1. 0. 0. 0.]	[1. 1. 1. 1. 1. 0. 0. 0. 0.]	4	[0. 0. 0. 0. 1. 0. 0. 0. 0. 0.]	[1. 1. 1. 1. 0. 0. 0. 0. 0. 0.]	True
3069803	9	DSS	False	False	0.0	NIFJ_ECOLI Probable pyruvate-flavodoxin oxidoreductase OS=Escherichia coli (strain K12) OX=83333 GN=ydbK PE=3 SV=2	NIFJ_ECOLI Probable pyruvate-flavodoxin oxidoreductase OS=Escherichia coli (strain K12) OX=83333 GN=ydbK PE=3 SV=2	6	11	3069803	1103	1157	RADEGKLPLALDSRPPSEAPEETLLHEQR	RYDFLAQMAGKAEK	5	P52647	P52647	B181205_06_HF_FW_IN_130_ECLP_DSS01_SCX24_hSAX07_rep1	Self > 4	False	False	True	54.55612800000002	29.285	24	7	False	RADEGKLPLALDSRPPSEAPEETLLHEQR	['H-', 'R', 'A', 'D', 'E', 'G', 'clK', 'L', 'P', 'L', 'A', 'L', 'D', 'S', 'R', 'P', 'P', 'S', 'E', 'A', 'P', 'E', 'E', 'T', 'L', 'L', 'H', 'E', 'Q', 'R', '-OH']	RYDFLAQMAGKAEK	['H-', 'R', 'Y', 'D', 'F', 'L', 'A', 'Q', 'M', 'A', 'G', 'clK', 'A', 'E', 'K', '-OH']	RADEGKLPLALDSRPPSEAPEETLLHEQRRYDFLAQMAGKAEK	False	7	[0. 0. 0. 0. 0. 0. 0. 1. 0.]	[1. 1. 1. 1. 1. 1. 1. 0. 0.]	6	[0. 0. 0. 0. 0. 0. 1. 0. 0. 0.]	[1. 1. 1. 1. 1. 1. 0. 0. 0. 0.]	True
2062015	10	DSS	False	False	0.0	TKT2_ECOLI Transketolase 2 OS=Escherichia coli (strain K12) OX=83333 GN=tktB PE=1 SV=1	TKT2_ECOLI Transketolase 2 OS=Escherichia coli (strain K12) OX=83333 GN=tktB PE=1 SV=1	3	6	2062015	254	391	AGKEEAHGAPLGEEEVALAR	GSVSLKEDPAGNYIHYGVR	5	P33570	P33570	B181128_07_HF_FW_IN_130_ECLP_DSS01_SCX21_hSAX07_rep1	Self > 4	False	False	True	45.347434	28.886999999999997	21	7	False	AGKEEAHGAPLGEEEVALAR	['H-', 'A', 'G', 'clK', 'E', 'E', 'A', 'H', 'G', 'A', 'P', 'L', 'G', 'E', 'E', 'E', 'V', 'A', 'L', 'A', 'R', '-OH']	GSVSLKEDPAGNYIHYGVR	['H-', 'G', 'S', 'V', 'S', 'L', 'clK', 'E', 'D', 'P', 'A', 'G', 'N', 'Y', 'I', 'H', 'Y', 'G', 'V', 'R', '-OH']	AGKEEAHGAPLGEEEVALARGSVSLKEDPAGNYIHYGVR	False	4	[0. 0. 0. 0. 1. 0. 0. 0. 0.]	[1. 1. 1. 1. 0. 0. 0. 0. 0.]	6	[0. 0. 0. 0. 0. 0. 1. 0. 0. 0.]	[1. 1. 1. 1. 1. 1. 0. 0. 0. 0.]	True
1235198	11	DSS	False	False	0.0	SUCC_ECOLI Succinate--CoA ligase [ADP-forming] subunit beta OS=Escherichia coli (strain K12) OX=83333 GN=sucC PE=1 SV=1	SUCC_ECOLI Succinate--CoA ligase [ADP-forming] subunit beta OS=Escherichia coli (strain K12) OX=83333 GN=sucC PE=1 SV=1	18	1	1235198	278	360	LHGGEPANFLDVGGGATKER	KLADSGLNIIAAK	3	P0A836	P0A836	B181123_09_HF_FW_IN_130_ECLP_DSS01_SCX20_hSAX06_rep1	Self > 4	False	False	True	51.09321100000002	28.773000000000003	20	6	True	LHGGEPANFLDVGGGATKER	['H-', 'L', 'H', 'G', 'G', 'E', 'P', 'A', 'N', 'F', 'L', 'D', 'V', 'G', 'G', 'G', 'A', 'T', 'clK', 'E', 'R', '-OH']	KLADSGLNIIAAK	['H-', 'clK', 'L', 'A', 'D', 'S', 'G', 'L', 'N', 'I', 'I', 'A', 'A', 'K', '-OH']	LHGGEPANFLDVGGGATKERKLADSGLNIIAAK	False	3	[0. 0. 0. 1. 0. 0. 0. 0. 0.]	[1. 1. 1. 0. 0. 0. 0. 0. 0.]	5	[0. 0. 0. 0. 0. 1. 0. 0. 0. 0.]	[1. 1. 1. 1. 1. 0. 0. 0. 0. 0.]	True
2715559	12	DSS	False	False	0.0	PEPB_ECOLI Peptidase B OS=Escherichia coli (strain K12) OX=83333 GN=pepB PE=1 SV=2	PEPB_ECOLI Peptidase B OS=Escherichia coli (strain K12) OX=83333 GN=pepB PE=1 SV=2	8	1	2715559	50	270	KIDGLGIKHVQLSGEGWDADR	KVEVMNTDAEGR	4	P37095	P37095	B181203_12_HF_FW_IN_130_ECLP_DSS01_SCX23_hSAX07_rep1	Self > 4	False	False	True	46.332546	28.471	23	7	True	KIDGLGIKHVQLSGEGWDADR	['H-', 'K', 'I', 'D', 'G', 'L', 'G', 'I', 'clK', 'H', 'V', 'Q', 'L', 'S', 'G', 'E', 'G', 'W', 'D', 'A', 'D', 'R', '-OH']	KVEVMNTDAEGR	['H-', 'clK', 'V', 'E', 'V', 'M', 'N', 'T', 'D', 'A', 'E', 'G', 'R', '-OH']	KIDGLGIKHVQLSGEGWDADRKVEVMNTDAEGR	False	6	[0. 0. 0. 0. 0. 0. 1. 0. 0.]	[1. 1. 1. 1. 1. 1. 0. 0. 0.]	6	[0. 0. 0. 0. 0. 0. 1. 0. 0. 0.]	[1. 1. 1. 1. 1. 1. 0. 0. 0. 0.]	True
3146787	13	DSS	False	False	0.0	SUCC_ECOLI Succinate--CoA ligase [ADP-forming] subunit beta OS=Escherichia coli (strain K12) OX=83333 GN=sucC PE=1 SV=1	SUCD_ECOLI Succinate--CoA ligase [ADP-forming] subunit alpha OS=Escherichia coli (strain K12) OX=83333 GN=sucD PE=1 SV=2	11	13	3146787	136	244	VAEETPHLIHKVALDPLTGPMPYQGR	RMGHAGAIIAGGKGTADEK	5	P0A836	P0AGE9	B181205_10_HF_FW_IN_130_ECLP_DSS01_SCX24_hSAX06_rep2	Between > 4	False	False	True	45.241128	28.424	24	6	False	VAEETPHLIHKVALDPLTGPMPYQGR	['H-', 'V', 'A', 'E', 'E', 'T', 'P', 'H', 'L', 'I', 'H', 'clK', 'V', 'A', 'L', 'D', 'P', 'L', 'T', 'G', 'P', 'M', 'P', 'Y', 'Q', 'G', 'R', '-OH']	RMGHAGAIIAGGKGTADEK	['H-', 'R', 'M', 'G', 'H', 'A', 'G', 'A', 'I', 'I', 'A', 'G', 'G', 'clK', 'G', 'T', 'A', 'D', 'E', 'K', '-OH']	VAEETPHLIHKVALDPLTGPMPYQGRRMGHAGAIIAGGKGTADEK	True	7	[0. 0. 0. 0. 0. 0. 0. 1. 0.]	[1. 1. 1. 1. 1. 1. 1. 0. 0.]	5	[0. 0. 0. 0. 0. 1. 0. 0. 0. 0.]	[1. 1. 1. 1. 1. 0. 0. 0. 0. 0.]	True
2040555	14	DSS	False	False	0.0	PT1_ECOLI Phosphoenolpyruvate-protein phosphotransferase OS=Escherichia coli (strain K12) OX=83333 GN=ptsI PE=1 SV=1	PT1_ECOLI Phosphoenolpyruvate-protein phosphotransferase OS=Escherichia coli (strain K12) OX=83333 GN=ptsI PE=1 SV=1	2	1	2040555	95	30	DKHMTADAAAHEVIEGQASALEELDDEYLKER	KISADQVDQEVER	5	P08839	P08839	B181128_05_HF_FW_IN_130_ECLP_DSS01_SCX21_hSAX08_rep1	Self > 4	False	False	True	59.57278799999999	28.355999999999998	21	8	True	DKHMTADAAAHEVIEGQASALEELDDEYLKER	['H-', 'D', 'clK', 'H', 'M', 'T', 'A', 'D', 'A', 'A', 'A', 'H', 'E', 'V', 'I', 'E', 'G', 'Q', 'A', 'S', 'A', 'L', 'E', 'E', 'L', 'D', 'D', 'E', 'Y', 'L', 'K', 'E', 'R', '-OH']	KISADQVDQEVER	['H-', 'clK', 'I', 'S', 'A', 'D', 'Q', 'V', 'D', 'Q', 'E', 'V', 'E', 'R', '-OH']	DKHMTADAAAHEVIEGQASALEELDDEYLKERKISADQVDQEVER	False	4	[0. 0. 0. 0. 1. 0. 0. 0. 0.]	[1. 1. 1. 1. 0. 0. 0. 0. 0.]	7	[0. 0. 0. 0. 0. 0. 0. 1. 0. 0.]	[1. 1. 1. 1. 1. 1. 1. 0. 0. 0.]	True
973891	15	DSS	False	False	0.0	SYK1_ECOLI Lysine--tRNA ligase OS=Escherichia coli (strain K12) OX=83333 GN=lysS PE=1 SV=2	SYK1_ECOLI Lysine--tRNA ligase OS=Escherichia coli (strain K12) OX=83333 GN=lysS PE=1 SV=2	1	2	973891	2	131	SEQHAQGADAVVDLNNELK	TKTGELSIHCcmTELR	4	P0A8N3	P0A8N3	B181121_18_HF_FW_IN_130_ECLP_DSS01_SCX19_hSAX07_rep2	Self > 4	False	False	True	44.080155	28.28	19	7	False	SEQHAQGADAVVDLNNELK	['H-', 'clS', 'E', 'Q', 'H', 'A', 'Q', 'G', 'A', 'D', 'A', 'V', 'V', 'D', 'L', 'N', 'N', 'E', 'L', 'K', '-OH']	TKTGELSIHCcmTELR	['H-', 'T', 'clK', 'T', 'G', 'E', 'L', 'S', 'I', 'H', 'cmC', 'T', 'E', 'L', 'R', '-OH']	SEQHAQGADAVVDLNNELKTKTGELSIHCcmTELR	False	2	[0. 0. 1. 0. 0. 0. 0. 0. 0.]	[1. 1. 0. 0. 0. 0. 0. 0. 0.]	6	[0. 0. 0. 0. 0. 0. 1. 0. 0. 0.]	[1. 1. 1. 1. 1. 1. 0. 0. 0. 0.]	True
2869722	16	DSS	False	False	0.0	AHPC_ECOLI Alkyl hydroperoxide reductase C OS=Escherichia coli (strain K12) OX=83333 GN=ahpC PE=1 SV=2	AHPC_ECOLI Alkyl hydroperoxide reductase C OS=Escherichia coli (strain K12) OX=83333 GN=ahpC PE=1 SV=2	16	11	2869722	154	81	AAQYVASHPGEVCcmPAKWK	AWHSSSETIAKIK	4	P0AE08	P0AE08	B181203_19_HF_FW_IN_130_ECLP_DSS01_SCX23_hSAX04_rep1	Self > 4	False	False	True	36.299110000000006	28.076999999999998	23	4	False	AAQYVASHPGEVCcmPAKWK	['H-', 'A', 'A', 'Q', 'Y', 'V', 'A', 'S', 'H', 'P', 'G', 'E', 'V', 'cmC', 'P', 'A', 'clK', 'W', 'K', '-OH']	AWHSSSETIAKIK	['H-', 'A', 'W', 'H', 'S', 'S', 'S', 'E', 'T', 'I', 'A', 'clK', 'I', 'K', '-OH']	AAQYVASHPGEVCcmPAKWKAWHSSSETIAKIK	False	6	[0. 0. 0. 0. 0. 0. 1. 0. 0.]	[1. 1. 1. 1. 1. 1. 0. 0. 0.]	3	[0. 0. 0. 1. 0. 0. 0. 0. 0. 0.]	[1. 1. 1. 0. 0. 0. 0. 0. 0. 0.]	True
1473975	17	DSS	False	False	0.0	SYA_ECOLI Alanine--tRNA ligase OS=Escherichia coli (strain K12) OX=83333 GN=alaS PE=1 SV=2	SYA_ECOLI Alanine--tRNA ligase OS=Escherichia coli (strain K12) OX=83333 GN=alaS PE=1 SV=2	4	10	1473975	71	270	AGGKHNDLENVGYTAR	VTGATDLSNKSLR	3	P00957	P00957	B181123_21_HF_FW_IN_130_ECLP_DSS01_SCX21_hSAX05_rep2	Self > 4	False	False	True	36.096596999999996	27.99	21	5	True	AGGKHNDLENVGYTAR	['H-', 'A', 'G', 'G', 'clK', 'H', 'N', 'D', 'L', 'E', 'N', 'V', 'G', 'Y', 'T', 'A', 'R', '-OH']	VTGATDLSNKSLR	['H-', 'V', 'T', 'G', 'A', 'T', 'D', 'L', 'S', 'N', 'clK', 'S', 'L', 'R', '-OH']	AGGKHNDLENVGYTARVTGATDLSNKSLR	False	4	[0. 0. 0. 0. 1. 0. 0. 0. 0.]	[1. 1. 1. 1. 0. 0. 0. 0. 0.]	4	[0. 0. 0. 0. 1. 0. 0. 0. 0. 0.]	[1. 1. 1. 1. 0. 0. 0. 0. 0. 0.]	True
1768535	18	DSS	False	False	0.0	CARA_ECOLI Carbamoyl-phosphate synthase small chain OS=Escherichia coli (strain K12) OX=83333 GN=carA PE=1 SV=1	CARA_ECOLI Carbamoyl-phosphate synthase small chain OS=Escherichia coli (strain K12) OX=83333 GN=carA PE=1 SV=1	4	11	1768535	327	288	VTHKSLFDGTLQGIHR	FGHHGGNHPVKDVEK	3	P0A6F1	P0A6F1	B181126_09_HF_FW_IN_130_ECLP_DSS01_SCX25t27_hSAX06_rep1	Self > 4	False	False	True	29.382112	27.839000000000002	25	6	False	VTHKSLFDGTLQGIHR	['H-', 'V', 'T', 'H', 'clK', 'S', 'L', 'F', 'D', 'G', 'T', 'L', 'Q', 'G', 'I', 'H', 'R', '-OH']	FGHHGGNHPVKDVEK	['H-', 'F', 'G', 'H', 'H', 'G', 'G', 'N', 'H', 'P', 'V', 'clK', 'D', 'V', 'E', 'K', '-OH']	VTHKSLFDGTLQGIHRFGHHGGNHPVKDVEK	False	8	[0. 0. 0. 0. 0. 0. 0. 0. 1.]	[1. 1. 1. 1. 1. 1. 1. 1. 0.]	5	[0. 0. 0. 0. 0. 1. 0. 0. 0. 0.]	[1. 1. 1. 1. 1. 0. 0. 0. 0. 0.]	True
1479058	19	DSS	False	False	0.0	RS18_ECOLI 30S ribosomal protein S18 OS=Escherichia coli (strain K12) OX=83333 GN=rpsR PE=1 SV=2	RS6_ECOLI 30S ribosomal protein S6 OS=Escherichia coli (strain K12) OX=83333 GN=rpsF PE=1 SV=1	6	11	1479058	25	94	DIATLKNYITESGK	HAVTEASPMVKAK	3	P0A7T7	P02358	B181123_21_HF_FW_IN_130_ECLP_DSS01_SCX21_hSAX05_rep2	Between > 4	False	False	True	51.57323600000002	27.743000000000002	21	5	True	DIATLKNYITESGK	['H-', 'D', 'I', 'A', 'T', 'L', 'clK', 'N', 'Y', 'I', 'T', 'E', 'S', 'G', 'K', '-OH']	HAVTEASPMVKAK	['H-', 'H', 'A', 'V', 'T', 'E', 'A', 'S', 'P', 'M', 'V', 'clK', 'A', 'K', '-OH']	DIATLKNYITESGKHAVTEASPMVKAK	False	4	[0. 0. 0. 0. 1. 0. 0. 0. 0.]	[1. 1. 1. 1. 0. 0. 0. 0. 0.]	4	[0. 0. 0. 0. 1. 0. 0. 0. 0. 0.]	[1. 1. 1. 1. 0. 0. 0. 0. 0. 0.]	True
2221636	20	DSS	False	False	0.0	SYM_ECOLI Methionine--tRNA ligase OS=Escherichia coli (strain K12) OX=83333 GN=metG PE=1 SV=2	SYM_ECOLI Methionine--tRNA ligase OS=Escherichia coli (strain K12) OX=83333 GN=metG PE=1 SV=2	1	1	2221636	317	284	KPSNLFVHGYVTVNGAK	KDSTAELYHFIGK	4	P00959	P00959	B181128_14_HF_FW_IN_130_ECLP_DSS01_SCX22_hSAX04_rep1	Self > 4	False	False	True	48.91229100000002	27.72	22	4	False	KPSNLFVHGYVTVNGAK	['H-', 'clK', 'P', 'S', 'N', 'L', 'F', 'V', 'H', 'G', 'Y', 'V', 'T', 'V', 'N', 'G', 'A', 'K', '-OH']	KDSTAELYHFIGK	['H-', 'clK', 'D', 'S', 'T', 'A', 'E', 'L', 'Y', 'H', 'F', 'I', 'G', 'K', '-OH']	KPSNLFVHGYVTVNGAKKDSTAELYHFIGK	False	5	[0. 0. 0. 0. 0. 1. 0. 0. 0.]	[1. 1. 1. 1. 1. 0. 0. 0. 0.]	3	[0. 0. 0. 1. 0. 0. 0. 0. 0. 0.]	[1. 1. 1. 0. 0. 0. 0. 0. 0. 0.]	True
1504462	21	DSS	False	False	0.0	ODO1_ECOLI 2-oxoglutarate dehydrogenase E1 component OS=Escherichia coli (strain K12) OX=83333 GN=sucA PE=1 SV=1	ODO2_ECOLI Dihydrolipoyllysine-residue succinyltransferase component of 2-oxoglutarate dehydrogenase complex OS=Escherichia coli (strain K12) OX=83333 GN=sucB PE=1 SV=2	12	13	1504462	43	121	STFQQLPGTGVKPDQFHSQTR	LLAEHNLDASAIKGTGVGGR	5	P0AFG3	P0AFG6	B181123_23_HF_FW_IN_130_ECLP_DSS01_SCX21_hSAX04_rep1	Between > 4	False	False	True	46.701402	27.499000000000002	21	4	False	STFQQLPGTGVKPDQFHSQTR	['H-', 'S', 'T', 'F', 'Q', 'Q', 'L', 'P', 'G', 'T', 'G', 'V', 'clK', 'P', 'D', 'Q', 'F', 'H', 'S', 'Q', 'T', 'R', '-OH']	LLAEHNLDASAIKGTGVGGR	['H-', 'L', 'L', 'A', 'E', 'H', 'N', 'L', 'D', 'A', 'S', 'A', 'I', 'clK', 'G', 'T', 'G', 'V', 'G', 'G', 'R', '-OH']	STFQQLPGTGVKPDQFHSQTRLLAEHNLDASAIKGTGVGGR	False	4	[0. 0. 0. 0. 1. 0. 0. 0. 0.]	[1. 1. 1. 1. 0. 0. 0. 0. 0.]	3	[0. 0. 0. 1. 0. 0. 0. 0. 0. 0.]	[1. 1. 1. 0. 0. 0. 0. 0. 0. 0.]	True
2035604	22	DSS	False	False	0.0	DCEB_ECOLI Glutamate decarboxylase beta OS=Escherichia coli (strain K12) OX=83333 GN=gadB PE=1 SV=1;DCEA_ECOLI Glutamate decarboxylase alpha OS=Escherichia coli (strain K12) OX=83333 GN=gadA PE=1 SV=1	DCEB_ECOLI Glutamate decarboxylase beta OS=Escherichia coli (strain K12) OX=83333 GN=gadB PE=1 SV=1;DCEA_ECOLI Glutamate decarboxylase alpha OS=Escherichia coli (strain K12) OX=83333 GN=gadA PE=1 SV=1	7	7	2035604	447;447	447;447	YLSDHPKLQGIAQQNSFK	YLSDHPKLQGIAQQNSFK	4	P69910;P69908	P69910;P69908	B181128_05_HF_FW_IN_130_ECLP_DSS01_SCX21_hSAX08_rep1	Self > 4	False	False	True	44.435903	27.489	21	8	True	YLSDHPKLQGIAQQNSFK	['H-', 'Y', 'L', 'S', 'D', 'H', 'P', 'clK', 'L', 'Q', 'G', 'I', 'A', 'Q', 'Q', 'N', 'S', 'F', 'K', '-OH']	YLSDHPKLQGIAQQNSFK	['H-', 'Y', 'L', 'S', 'D', 'H', 'P', 'clK', 'L', 'Q', 'G', 'I', 'A', 'Q', 'Q', 'N', 'S', 'F', 'K', '-OH']	YLSDHPKLQGIAQQNSFKYLSDHPKLQGIAQQNSFK	False	4	[0. 0. 0. 0. 1. 0. 0. 0. 0.]	[1. 1. 1. 1. 0. 0. 0. 0. 0.]	7	[0. 0. 0. 0. 0. 0. 0. 1. 0. 0.]	[1. 1. 1. 1. 1. 1. 1. 0. 0. 0.]	True
2088863	23	DSS	False	False	0.0	SYK1_ECOLI Lysine--tRNA ligase OS=Escherichia coli (strain K12) OX=83333 GN=lysS PE=1 SV=2	SYK1_ECOLI Lysine--tRNA ligase OS=Escherichia coli (strain K12) OX=83333 GN=lysS PE=1 SV=2	1	8	2088863	2	149	SEQHAQGADAVVDLNNELK	ALRPLPDKFHGLQDQEAR	5	P0A8N3	P0A8N3	B181128_09_HF_FW_IN_130_ECLP_DSS01_SCX21_hSAX07_rep2	Self > 4	False	False	True	47.553678	27.449	21	7	False	SEQHAQGADAVVDLNNELK	['H-', 'clS', 'E', 'Q', 'H', 'A', 'Q', 'G', 'A', 'D', 'A', 'V', 'V', 'D', 'L', 'N', 'N', 'E', 'L', 'K', '-OH']	ALRPLPDKFHGLQDQEAR	['H-', 'A', 'L', 'R', 'P', 'L', 'P', 'D', 'clK', 'F', 'H', 'G', 'L', 'Q', 'D', 'Q', 'E', 'A', 'R', '-OH']	SEQHAQGADAVVDLNNELKALRPLPDKFHGLQDQEAR	False	4	[0. 0. 0. 0. 1. 0. 0. 0. 0.]	[1. 1. 1. 1. 0. 0. 0. 0. 0.]	6	[0. 0. 0. 0. 0. 0. 1. 0. 0. 0.]	[1. 1. 1. 1. 1. 1. 0. 0. 0. 0.]	True
3119125	24	DSS	False	False	0.0	RL31_ECOLI 50S ribosomal protein L31 OS=Escherichia coli (strain K12) OX=83333 GN=rpmE PE=1 SV=1	RL5_ECOLI 50S ribosomal protein L5 OS=Escherichia coli (strain K12) OX=83333 GN=rplE PE=1 SV=2	14	2	3119125	26	2	STVGHDLNLDVCcmSKCcmHPFFTGK	AKLHDYYKDEVVK	4	P0A7M9	P62399	B181205_09_HF_FW_IN_130_ECLP_DSS01_SCX24_hSAX06_rep1	Between > 4	False	False	True	41.87784100000001	27.44	24	6	False	STVGHDLNLDVCcmSKCcmHPFFTGK	['H-', 'S', 'T', 'V', 'G', 'H', 'D', 'L', 'N', 'L', 'D', 'V', 'cmC', 'S', 'clK', 'cmC', 'H', 'P', 'F', 'F', 'T', 'G', 'K', '-OH']	AKLHDYYKDEVVK	['H-', 'A', 'clK', 'L', 'H', 'D', 'Y', 'Y', 'K', 'D', 'E', 'V', 'V', 'K', '-OH']	STVGHDLNLDVCcmSKCcmHPFFTGKAKLHDYYKDEVVK	False	7	[0. 0. 0. 0. 0. 0. 0. 1. 0.]	[1. 1. 1. 1. 1. 1. 1. 0. 0.]	5	[0. 0. 0. 0. 0. 1. 0. 0. 0. 0.]	[1. 1. 1. 1. 1. 0. 0. 0. 0. 0.]	True
1261650	25	DSS	False	False	0.0	SUCC_ECOLI Succinate--CoA ligase [ADP-forming] subunit beta OS=Escherichia coli (strain K12) OX=83333 GN=sucC PE=1 SV=1	SUCC_ECOLI Succinate--CoA ligase [ADP-forming] subunit beta OS=Escherichia coli (strain K12) OX=83333 GN=sucC PE=1 SV=1	18	1	1261650	278	360	LHGGEPANFLDVGGGATKER	KLADSGLNIIAAK	4	P0A836	P0A836	B181123_10_HF_FW_IN_130_ECLP_DSS01_SCX20_hSAX06_rep2	Self > 4	False	False	True	50.975413	27.362	20	6	True	LHGGEPANFLDVGGGATKER	['H-', 'L', 'H', 'G', 'G', 'E', 'P', 'A', 'N', 'F', 'L', 'D', 'V', 'G', 'G', 'G', 'A', 'T', 'clK', 'E', 'R', '-OH']	KLADSGLNIIAAK	['H-', 'clK', 'L', 'A', 'D', 'S', 'G', 'L', 'N', 'I', 'I', 'A', 'A', 'K', '-OH']	LHGGEPANFLDVGGGATKERKLADSGLNIIAAK	True	3	[0. 0. 0. 1. 0. 0. 0. 0. 0.]	[1. 1. 1. 0. 0. 0. 0. 0. 0.]	5	[0. 0. 0. 0. 0. 1. 0. 0. 0. 0.]	[1. 1. 1. 1. 1. 0. 0. 0. 0. 0.]	True
2497754	26	DSS	False	False	0.0	SUCC_ECOLI Succinate--CoA ligase [ADP-forming] subunit beta OS=Escherichia coli (strain K12) OX=83333 GN=sucC PE=1 SV=1	SUCD_ECOLI Succinate--CoA ligase [ADP-forming] subunit alpha OS=Escherichia coli (strain K12) OX=83333 GN=sucD PE=1 SV=2	11	12	2497754	136	245	VAEETPHLIHKVALDPLTGPMoxPYQGR	MGHAGAIIAGGKGTADEK	4	P0A836	P0AGE9	B181130_09_HF_FW_IN_130_ECLP_DSS01_SCX22_hSAX06_rep1	Between > 4	False	False	True	45.669718	27.234	22	6	False	VAEETPHLIHKVALDPLTGPMoxPYQGR	['H-', 'V', 'A', 'E', 'E', 'T', 'P', 'H', 'L', 'I', 'H', 'clK', 'V', 'A', 'L', 'D', 'P', 'L', 'T', 'G', 'P', 'oxM', 'P', 'Y', 'Q', 'G', 'R', '-OH']	MGHAGAIIAGGKGTADEK	['H-', 'M', 'G', 'H', 'A', 'G', 'A', 'I', 'I', 'A', 'G', 'G', 'clK', 'G', 'T', 'A', 'D', 'E', 'K', '-OH']	VAEETPHLIHKVALDPLTGPMoxPYQGRMGHAGAIIAGGKGTADEK	False	5	[0. 0. 0. 0. 0. 1. 0. 0. 0.]	[1. 1. 1. 1. 1. 0. 0. 0. 0.]	5	[0. 0. 0. 0. 0. 1. 0. 0. 0. 0.]	[1. 1. 1. 1. 1. 0. 0. 0. 0. 0.]	True
2936939	27	DSS	False	False	0.0	SUCD_ECOLI Succinate--CoA ligase [ADP-forming] subunit alpha OS=Escherichia coli (strain K12) OX=83333 GN=sucD PE=1 SV=2	SUCD_ECOLI Succinate--CoA ligase [ADP-forming] subunit alpha OS=Escherichia coli (strain K12) OX=83333 GN=sucD PE=1 SV=2	18	12	2936939	224	245	EHVTKPVVGYIAGVTAPKGK	MGHAGAIIAGGKGTADEK	4	P0AGE9	P0AGE9	B181203_23_HF_FW_IN_130_ECLP_DSS01_SCX24_hSAX02_rep2	Self > 4	False	False	True	36.328022000000004	27.221999999999998	24	2	True	EHVTKPVVGYIAGVTAPKGK	['H-', 'E', 'H', 'V', 'T', 'K', 'P', 'V', 'V', 'G', 'Y', 'I', 'A', 'G', 'V', 'T', 'A', 'P', 'clK', 'G', 'K', '-OH']	MGHAGAIIAGGKGTADEK	['H-', 'M', 'G', 'H', 'A', 'G', 'A', 'I', 'I', 'A', 'G', 'G', 'clK', 'G', 'T', 'A', 'D', 'E', 'K', '-OH']	EHVTKPVVGYIAGVTAPKGKMGHAGAIIAGGKGTADEK	False	7	[0. 0. 0. 0. 0. 0. 0. 1. 0.]	[1. 1. 1. 1. 1. 1. 1. 0. 0.]	1	[0. 1. 0. 0. 0. 0. 0. 0. 0. 0.]	[1. 0. 0. 0. 0. 0. 0. 0. 0. 0.]	True
2089862	28	DSS	False	False	0.0	SYA_ECOLI Alanine--tRNA ligase OS=Escherichia coli (strain K12) OX=83333 GN=alaS PE=1 SV=2	SYA_ECOLI Alanine--tRNA ligase OS=Escherichia coli (strain K12) OX=83333 GN=alaS PE=1 SV=2	9	10	2089862	714	596	LSEVAHLLKGDSNNLADK	FDFSHNEAMKPEEIR	4	P00957	P00957	B181128_09_HF_FW_IN_130_ECLP_DSS01_SCX21_hSAX07_rep2	Self > 4	False	False	True	51.034777	27.215	21	7	False	LSEVAHLLKGDSNNLADK	['H-', 'L', 'S', 'E', 'V', 'A', 'H', 'L', 'L', 'clK', 'G', 'D', 'S', 'N', 'N', 'L', 'A', 'D', 'K', '-OH']	FDFSHNEAMKPEEIR	['H-', 'F', 'D', 'F', 'S', 'H', 'N', 'E', 'A', 'M', 'clK', 'P', 'E', 'E', 'I', 'R', '-OH']	LSEVAHLLKGDSNNLADKFDFSHNEAMKPEEIR	False	4	[0. 0. 0. 0. 1. 0. 0. 0. 0.]	[1. 1. 1. 1. 0. 0. 0. 0. 0.]	6	[0. 0. 0. 0. 0. 0. 1. 0. 0. 0.]	[1. 1. 1. 1. 1. 1. 0. 0. 0. 0.]	True
2218998	29	DSS	False	False	0.0	METK_ECOLI S-adenosylmethionine synthase OS=Escherichia coli (strain K12) OX=83333 GN=metK PE=1 SV=2	METK_ECOLI S-adenosylmethionine synthase OS=Escherichia coli (strain K12) OX=83333 GN=metK PE=1 SV=2	4	9	2218998	281	258	YVAKNIVAAGLADR	HGGGAFSGKDPSK	3	P0A817	P0A817	B181128_14_HF_FW_IN_130_ECLP_DSS01_SCX22_hSAX04_rep1	Self > 4	False	False	True	40.958174	27.164	22	4	True	YVAKNIVAAGLADR	['H-', 'Y', 'V', 'A', 'clK', 'N', 'I', 'V', 'A', 'A', 'G', 'L', 'A', 'D', 'R', '-OH']	HGGGAFSGKDPSK	['H-', 'H', 'G', 'G', 'G', 'A', 'F', 'S', 'G', 'clK', 'D', 'P', 'S', 'K', '-OH']	YVAKNIVAAGLADRHGGGAFSGKDPSK	False	5	[0. 0. 0. 0. 0. 1. 0. 0. 0.]	[1. 1. 1. 1. 1. 0. 0. 0. 0.]	3	[0. 0. 0. 1. 0. 0. 0. 0. 0. 0.]	[1. 1. 1. 0. 0. 0. 0. 0. 0. 0.]	True
2716733	30	DSS	False	False	0.0	DLDH_ECOLI Dihydrolipoyl dehydrogenase OS=Escherichia coli (strain K12) OX=83333 GN=lpdA PE=1 SV=2	DLDH_ECOLI Dihydrolipoyl dehydrogenase OS=Escherichia coli (strain K12) OX=83333 GN=lpdA PE=1 SV=2	13	13	2716733	68	68	ALAEHGIVFGEPKTDIDKIR	ALAEHGIVFGEPKTDIDK	5	P0A9P0	P0A9P0	B181203_12_HF_FW_IN_130_ECLP_DSS01_SCX23_hSAX07_rep1	Self > 4	False	False	True	49.807691	27.151999999999997	23	7	False	ALAEHGIVFGEPKTDIDKIR	['H-', 'A', 'L', 'A', 'E', 'H', 'G', 'I', 'V', 'F', 'G', 'E', 'P', 'clK', 'T', 'D', 'I', 'D', 'K', 'I', 'R', '-OH']	ALAEHGIVFGEPKTDIDK	['H-', 'A', 'L', 'A', 'E', 'H', 'G', 'I', 'V', 'F', 'G', 'E', 'P', 'clK', 'T', 'D', 'I', 'D', 'K', '-OH']	ALAEHGIVFGEPKTDIDKIRALAEHGIVFGEPKTDIDK	False	6	[0. 0. 0. 0. 0. 0. 1. 0. 0.]	[1. 1. 1. 1. 1. 1. 0. 0. 0.]	6	[0. 0. 0. 0. 0. 0. 1. 0. 0. 0.]	[1. 1. 1. 1. 1. 1. 0. 0. 0. 0.]	True
3067707	31	DSS	False	False	0.0	GLMS_ECOLI Glutamine--fructose-6-phosphate aminotransferase [isomerizing] OS=Escherichia coli (strain K12) OX=83333 GN=glmS PE=1 SV=4	GLMS_ECOLI Glutamine--fructose-6-phosphate aminotransferase [isomerizing] OS=Escherichia coli (strain K12) OX=83333 GN=glmS PE=1 SV=4	3	15	3067707	49	232	LGKVQMLAQAAEEHPLHGGTGIAHTR	RQDIESNLQYDAGDKGIYR	5	P17169	P17169	B181205_06_HF_FW_IN_130_ECLP_DSS01_SCX24_hSAX07_rep1	Self > 4	False	False	True	47.576885	27.06900000000001	24	7	True	LGKVQMLAQAAEEHPLHGGTGIAHTR	['H-', 'L', 'G', 'clK', 'V', 'Q', 'M', 'L', 'A', 'Q', 'A', 'A', 'E', 'E', 'H', 'P', 'L', 'H', 'G', 'G', 'T', 'G', 'I', 'A', 'H', 'T', 'R', '-OH']	RQDIESNLQYDAGDKGIYR	['H-', 'R', 'Q', 'D', 'I', 'E', 'S', 'N', 'L', 'Q', 'Y', 'D', 'A', 'G', 'D', 'clK', 'G', 'I', 'Y', 'R', '-OH']	LGKVQMLAQAAEEHPLHGGTGIAHTRRQDIESNLQYDAGDKGIYR	False	7	[0. 0. 0. 0. 0. 0. 0. 1. 0.]	[1. 1. 1. 1. 1. 1. 1. 0. 0.]	6	[0. 0. 0. 0. 0. 0. 1. 0. 0. 0.]	[1. 1. 1. 1. 1. 1. 0. 0. 0. 0.]	True
2525249	32	DSS	False	False	0.0	KPYK2_ECOLI Pyruvate kinase II OS=Escherichia coli (strain K12) OX=83333 GN=pykA PE=1 SV=3	KPYK2_ECOLI Pyruvate kinase II OS=Escherichia coli (strain K12) OX=83333 GN=pykA PE=1 SV=3	9	12	2525249	94	64	FLLDANLGKGEGDKEK	HVAILGDLQGPKIR	3	P21599	P21599	B181130_10_HF_FW_IN_130_ECLP_DSS01_SCX22_hSAX06_rep2	Self > 4	False	False	True	52.198394	27.057	22	6	True	FLLDANLGKGEGDKEK	['H-', 'F', 'L', 'L', 'D', 'A', 'N', 'L', 'G', 'clK', 'G', 'E', 'G', 'D', 'K', 'E', 'K', '-OH']	HVAILGDLQGPKIR	['H-', 'H', 'V', 'A', 'I', 'L', 'G', 'D', 'L', 'Q', 'G', 'P', 'clK', 'I', 'R', '-OH']	FLLDANLGKGEGDKEKHVAILGDLQGPKIR	False	5	[0. 0. 0. 0. 0. 1. 0. 0. 0.]	[1. 1. 1. 1. 1. 0. 0. 0. 0.]	5	[0. 0. 0. 0. 0. 1. 0. 0. 0. 0.]	[1. 1. 1. 1. 1. 0. 0. 0. 0. 0.]	True
2870167	33	DSS	False	False	0.0	DLDH_ECOLI Dihydrolipoyl dehydrogenase OS=Escherichia coli (strain K12) OX=83333 GN=lpdA PE=1 SV=2	STPA_ECOLI DNA-binding protein StpA OS=Escherichia coli (strain K12) OX=83333 GN=stpA PE=1 SV=1	15	3	2870167	324	115	GVHEGHVAAEVIAGKK	TPKPIAQALAEGK	3	P0A9P0	P0ACG1	B181203_19_HF_FW_IN_130_ECLP_DSS01_SCX23_hSAX04_rep1	Between > 4	False	False	True	37.654719	26.959	23	4	False	GVHEGHVAAEVIAGKK	['H-', 'G', 'V', 'H', 'E', 'G', 'H', 'V', 'A', 'A', 'E', 'V', 'I', 'A', 'G', 'clK', 'K', '-OH']	TPKPIAQALAEGK	['H-', 'T', 'P', 'clK', 'P', 'I', 'A', 'Q', 'A', 'L', 'A', 'E', 'G', 'K', '-OH']	GVHEGHVAAEVIAGKKTPKPIAQALAEGK	False	6	[0. 0. 0. 0. 0. 0. 1. 0. 0.]	[1. 1. 1. 1. 1. 1. 0. 0. 0.]	3	[0. 0. 0. 1. 0. 0. 0. 0. 0. 0.]	[1. 1. 1. 0. 0. 0. 0. 0. 0. 0.]	True
951736	34	DSS	False	False	0.0	SYY_ECOLI Tyrosine--tRNA ligase OS=Escherichia coli (strain K12) OX=83333 GN=tyrS PE=1 SV=2	SYY_ECOLI Tyrosine--tRNA ligase OS=Escherichia coli (strain K12) OX=83333 GN=tyrS PE=1 SV=2	1	4	951736	90	141	KLNTEETVQEWVDK	DIGKHFSVNQMINK	3	P0AGJ9	P0AGJ9	B181121_17_HF_FW_IN_130_ECLP_DSS01_SCX19_hSAX07_rep1	Self > 4	False	False	True	54.024688999999995	26.956999999999997	19	7	False	KLNTEETVQEWVDK	['H-', 'clK', 'L', 'N', 'T', 'E', 'E', 'T', 'V', 'Q', 'E', 'W', 'V', 'D', 'K', '-OH']	DIGKHFSVNQMINK	['H-', 'D', 'I', 'G', 'clK', 'H', 'F', 'S', 'V', 'N', 'Q', 'M', 'I', 'N', 'K', '-OH']	KLNTEETVQEWVDKDIGKHFSVNQMINK	False	2	[0. 0. 1. 0. 0. 0. 0. 0. 0.]	[1. 1. 0. 0. 0. 0. 0. 0. 0.]	6	[0. 0. 0. 0. 0. 0. 1. 0. 0. 0.]	[1. 1. 1. 1. 1. 1. 0. 0. 0. 0.]	True
2822103	35	DSS	False	False	0.0	PRPC_ECOLI 2-methylcitrate synthase OS=Escherichia coli (strain K12) OX=83333 GN=prpC PE=1 SV=2	PRPC_ECOLI 2-methylcitrate synthase OS=Escherichia coli (strain K12) OX=83333 GN=prpC PE=1 SV=2	4	3	2822103	363	232	QDNKIIRPSANYVGPEDRPFVALDK	GPKHGGANEVSLEIQQR	5	P31660	P31660	B181203_17_HF_FW_IN_130_ECLP_DSS01_SCX23_hSAX05_rep1	Self > 4	False	False	True	43.689668999999995	26.910999999999998	23	5	True	QDNKIIRPSANYVGPEDRPFVALDK	['H-', 'Q', 'D', 'N', 'clK', 'I', 'I', 'R', 'P', 'S', 'A', 'N', 'Y', 'V', 'G', 'P', 'E', 'D', 'R', 'P', 'F', 'V', 'A', 'L', 'D', 'K', '-OH']	GPKHGGANEVSLEIQQR	['H-', 'G', 'P', 'clK', 'H', 'G', 'G', 'A', 'N', 'E', 'V', 'S', 'L', 'E', 'I', 'Q', 'Q', 'R', '-OH']	QDNKIIRPSANYVGPEDRPFVALDKGPKHGGANEVSLEIQQR	False	6	[0. 0. 0. 0. 0. 0. 1. 0. 0.]	[1. 1. 1. 1. 1. 1. 0. 0. 0.]	4	[0. 0. 0. 0. 1. 0. 0. 0. 0. 0.]	[1. 1. 1. 1. 0. 0. 0. 0. 0. 0.]	True
2869757	36	DSS	False	False	0.0	AHPC_ECOLI Alkyl hydroperoxide reductase C OS=Escherichia coli (strain K12) OX=83333 GN=ahpC PE=1 SV=2	AHPC_ECOLI Alkyl hydroperoxide reductase C OS=Escherichia coli (strain K12) OX=83333 GN=ahpC PE=1 SV=2	16	11	2869757	154	81	AAQYVASHPGEVCcmPAKWK	AWHSSSETIAKIK	3	P0AE08	P0AE08	B181203_19_HF_FW_IN_130_ECLP_DSS01_SCX23_hSAX04_rep1	Self > 4	False	False	True	36.368443	26.906999999999996	23	4	False	AAQYVASHPGEVCcmPAKWK	['H-', 'A', 'A', 'Q', 'Y', 'V', 'A', 'S', 'H', 'P', 'G', 'E', 'V', 'cmC', 'P', 'A', 'clK', 'W', 'K', '-OH']	AWHSSSETIAKIK	['H-', 'A', 'W', 'H', 'S', 'S', 'S', 'E', 'T', 'I', 'A', 'clK', 'I', 'K', '-OH']	AAQYVASHPGEVCcmPAKWKAWHSSSETIAKIK	True	6	[0. 0. 0. 0. 0. 0. 1. 0. 0.]	[1. 1. 1. 1. 1. 1. 0. 0. 0.]	3	[0. 0. 0. 1. 0. 0. 0. 0. 0. 0.]	[1. 1. 1. 0. 0. 0. 0. 0. 0. 0.]	True
827708	37	DSS	False	False	0.0	NANA_ECOLI N-acetylneuraminate lyase OS=Escherichia coli (strain K12) OX=83333 GN=nanA PE=1 SV=2	NANA_ECOLI N-acetylneuraminate lyase OS=Escherichia coli (strain K12) OX=83333 GN=nanA PE=1 SV=2	2	3	827708	74	223	IKLIAHVGCcmVSTAESQQLAASAK	ALKEGDIQTAQK	4	P0A6L4	P0A6L4	B181121_11_HF_FW_IN_130_ECLP_DSS01_SCX19_hSAX04_rep1	Self > 4	False	False	True	42.613974999999996	26.855999999999998	19	4	True	IKLIAHVGCcmVSTAESQQLAASAK	['H-', 'I', 'clK', 'L', 'I', 'A', 'H', 'V', 'G', 'cmC', 'V', 'S', 'T', 'A', 'E', 'S', 'Q', 'Q', 'L', 'A', 'A', 'S', 'A', 'K', '-OH']	ALKEGDIQTAQK	['H-', 'A', 'L', 'clK', 'E', 'G', 'D', 'I', 'Q', 'T', 'A', 'Q', 'K', '-OH']	IKLIAHVGCcmVSTAESQQLAASAKALKEGDIQTAQK	False	2	[0. 0. 1. 0. 0. 0. 0. 0. 0.]	[1. 1. 0. 0. 0. 0. 0. 0. 0.]	3	[0. 0. 0. 1. 0. 0. 0. 0. 0. 0.]	[1. 1. 1. 0. 0. 0. 0. 0. 0. 0.]	True
1288868	38	DSS	False	False	0.0	DNAK_ECOLI Chaperone protein DnaK OS=Escherichia coli (strain K12) OX=83333 GN=dnaK PE=1 SV=2	DNAK_ECOLI Chaperone protein DnaK OS=Escherichia coli (strain K12) OX=83333 GN=dnaK PE=1 SV=2	6	4	1288868	447	499	RAADNKSLGQFNLDGINPAPR	ITIKASSGLNEDEIQK	4	P0A6Y8	P0A6Y8	B181123_11_HF_FW_IN_130_ECLP_DSS01_SCX20_hSAX05_rep1	Self > 4	False	False	True	51.813586	26.822	20	5	False	RAADNKSLGQFNLDGINPAPR	['H-', 'R', 'A', 'A', 'D', 'N', 'clK', 'S', 'L', 'G', 'Q', 'F', 'N', 'L', 'D', 'G', 'I', 'N', 'P', 'A', 'P', 'R', '-OH']	ITIKASSGLNEDEIQK	['H-', 'I', 'T', 'I', 'clK', 'A', 'S', 'S', 'G', 'L', 'N', 'E', 'D', 'E', 'I', 'Q', 'K', '-OH']	RAADNKSLGQFNLDGINPAPRITIKASSGLNEDEIQK	False	3	[0. 0. 0. 1. 0. 0. 0. 0. 0.]	[1. 1. 1. 0. 0. 0. 0. 0. 0.]	4	[0. 0. 0. 0. 1. 0. 0. 0. 0. 0.]	[1. 1. 1. 1. 0. 0. 0. 0. 0. 0.]	True
2145352	39	DSS	False	False	0.0	RSUA_ECOLI Ribosomal small subunit pseudouridine synthase A OS=Escherichia coli (strain K12) OX=83333 GN=rsuA PE=1 SV=1	RSUA_ECOLI Ribosomal small subunit pseudouridine synthase A OS=Escherichia coli (strain K12) OX=83333 GN=rsuA PE=1 SV=1	5	3	2145352	36	3	NAAFKLLPEHDVAYDGNPLAQQHGPR	LDKFIAQQLGVSR	5	P0AA43	P0AA43	B181128_11_HF_FW_IN_130_ECLP_DSS01_SCX21_hSAX06_rep2	Self > 4	False	False	True	55.748331	26.788	21	6	True	NAAFKLLPEHDVAYDGNPLAQQHGPR	['H-', 'N', 'A', 'A', 'F', 'clK', 'L', 'L', 'P', 'E', 'H', 'D', 'V', 'A', 'Y', 'D', 'G', 'N', 'P', 'L', 'A', 'Q', 'Q', 'H', 'G', 'P', 'R', '-OH']	LDKFIAQQLGVSR	['H-', 'L', 'D', 'clK', 'F', 'I', 'A', 'Q', 'Q', 'L', 'G', 'V', 'S', 'R', '-OH']	NAAFKLLPEHDVAYDGNPLAQQHGPRLDKFIAQQLGVSR	False	4	[0. 0. 0. 0. 1. 0. 0. 0. 0.]	[1. 1. 1. 1. 0. 0. 0. 0. 0.]	5	[0. 0. 0. 0. 0. 1. 0. 0. 0. 0.]	[1. 1. 1. 1. 1. 0. 0. 0. 0. 0.]	True
2247037	40	DSS	False	False	0.0	CPOB_ECOLI Cell division coordinator CpoB OS=Escherichia coli (strain K12) OX=83333 GN=cpoB PE=1 SV=2	CPOB_ECOLI Cell division coordinator CpoB OS=Escherichia coli (strain K12) OX=83333 GN=cpoB PE=1 SV=2	13	13	2247037	196	223	KDDAAYYFASVVKNYPK	VGVIMQDKGDTAKAK	4	P45955	P45955	B181128_16_HF_FW_IN_130_ECLP_DSS01_SCX22_hSAX03_rep1	Self > 4	False	False	True	48.602258	26.759	22	3	True	KDDAAYYFASVVKNYPK	['H-', 'K', 'D', 'D', 'A', 'A', 'Y', 'Y', 'F', 'A', 'S', 'V', 'V', 'clK', 'N', 'Y', 'P', 'K', '-OH']	VGVIMQDKGDTAKAK	['H-', 'V', 'G', 'V', 'I', 'M', 'Q', 'D', 'K', 'G', 'D', 'T', 'A', 'clK', 'A', 'K', '-OH']	KDDAAYYFASVVKNYPKVGVIMQDKGDTAKAK	False	5	[0. 0. 0. 0. 0. 1. 0. 0. 0.]	[1. 1. 1. 1. 1. 0. 0. 0. 0.]	2	[0. 0. 1. 0. 0. 0. 0. 0. 0. 0.]	[1. 1. 0. 0. 0. 0. 0. 0. 0. 0.]	True
831732	41	DSS	False	False	0.0	RL2_ECOLI 50S ribosomal protein L2 OS=Escherichia coli (strain K12) OX=83333 GN=rplB PE=1 SV=2	RL2_ECOLI 50S ribosomal protein L2 OS=Escherichia coli (strain K12) OX=83333 GN=rplB PE=1 SV=2	14	10	831732	112	88	AGDQIQSGVDAAIKPGNTLPMR	SANIALVLYKDGERR	4	P60422	P60422	B181121_11_HF_FW_IN_130_ECLP_DSS01_SCX19_hSAX04_rep1	Self > 4	False	False	True	55.200474	26.701	19	4	False	AGDQIQSGVDAAIKPGNTLPMR	['H-', 'A', 'G', 'D', 'Q', 'I', 'Q', 'S', 'G', 'V', 'D', 'A', 'A', 'I', 'clK', 'P', 'G', 'N', 'T', 'L', 'P', 'M', 'R', '-OH']	SANIALVLYKDGERR	['H-', 'S', 'A', 'N', 'I', 'A', 'L', 'V', 'L', 'Y', 'clK', 'D', 'G', 'E', 'R', 'R', '-OH']	AGDQIQSGVDAAIKPGNTLPMRSANIALVLYKDGERR	False	2	[0. 0. 1. 0. 0. 0. 0. 0. 0.]	[1. 1. 0. 0. 0. 0. 0. 0. 0.]	3	[0. 0. 0. 1. 0. 0. 0. 0. 0. 0.]	[1. 1. 1. 0. 0. 0. 0. 0. 0. 0.]	True
2695188	42	DSS	False	False	0.0	PRPC_ECOLI 2-methylcitrate synthase OS=Escherichia coli (strain K12) OX=83333 GN=prpC PE=1 SV=2	PRPC_ECOLI 2-methylcitrate synthase OS=Escherichia coli (strain K12) OX=83333 GN=prpC PE=1 SV=2	9	3	2695188	46	290	GYDILDLAKHCcmEFEEVAHLLIHGK	VAKQLSQEGGSLK	4	P31660	P31660	B181203_11_HF_FW_IN_130_ECLP_DSS01_SCX23_hSAX08_rep2	Self > 4	False	False	True	65.53599799999999	26.590999999999998	23	8	False	GYDILDLAKHCcmEFEEVAHLLIHGK	['H-', 'G', 'Y', 'D', 'I', 'L', 'D', 'L', 'A', 'clK', 'H', 'cmC', 'E', 'F', 'E', 'E', 'V', 'A', 'H', 'L', 'L', 'I', 'H', 'G', 'K', '-OH']	VAKQLSQEGGSLK	['H-', 'V', 'A', 'clK', 'Q', 'L', 'S', 'Q', 'E', 'G', 'G', 'S', 'L', 'K', '-OH']	GYDILDLAKHCcmEFEEVAHLLIHGKVAKQLSQEGGSLK	False	6	[0. 0. 0. 0. 0. 0. 1. 0. 0.]	[1. 1. 1. 1. 1. 1. 0. 0. 0.]	7	[0. 0. 0. 0. 0. 0. 0. 1. 0. 0.]	[1. 1. 1. 1. 1. 1. 1. 0. 0. 0.]	True
930432	43	DSS	False	False	0.0	RS7_ECOLI 30S ribosomal protein S7 OS=Escherichia coli (strain K12) OX=83333 GN=rpsG PE=1 SV=3	RS7_ECOLI 30S ribosomal protein S7 OS=Escherichia coli (strain K12) OX=83333 GN=rpsG PE=1 SV=3	3	11	930432	54	161	SGKSELEAFEVALENVRPTVEVK	SFSHQAGASSKQPALGYLN	5	P02359	P02359	B181121_16_HF_FW_IN_130_ECLP_DSS01_SCX19_hSAX06_rep2	Self > 4	False	False	True	65.655321	26.511999999999997	19	6	True	SGKSELEAFEVALENVRPTVEVK	['H-', 'S', 'G', 'clK', 'S', 'E', 'L', 'E', 'A', 'F', 'E', 'V', 'A', 'L', 'E', 'N', 'V', 'R', 'P', 'T', 'V', 'E', 'V', 'K', '-OH']	SFSHQAGASSKQPALGYLN	['H-', 'S', 'F', 'S', 'H', 'Q', 'A', 'G', 'A', 'S', 'S', 'clK', 'Q', 'P', 'A', 'L', 'G', 'Y', 'L', 'N', '-OH']	SGKSELEAFEVALENVRPTVEVKSFSHQAGASSKQPALGYLN	False	2	[0. 0. 1. 0. 0. 0. 0. 0. 0.]	[1. 1. 0. 0. 0. 0. 0. 0. 0.]	5	[0. 0. 0. 0. 0. 1. 0. 0. 0. 0.]	[1. 1. 1. 1. 1. 0. 0. 0. 0. 0.]	True
3121611	44	DSS	False	False	0.0	DLDH_ECOLI Dihydrolipoyl dehydrogenase OS=Escherichia coli (strain K12) OX=83333 GN=lpdA PE=1 SV=2	DLDH_ECOLI Dihydrolipoyl dehydrogenase OS=Escherichia coli (strain K12) OX=83333 GN=lpdA PE=1 SV=2	13	13	3121611	68	68	ALAEHGIVFGEPKTDIDKIR	ALAEHGIVFGEPKTDIDKIR	5	P0A9P0	P0A9P0	B181205_09_HF_FW_IN_130_ECLP_DSS01_SCX24_hSAX06_rep1	Self > 4	False	False	True	49.72297800000002	26.458000000000002	24	6	True	ALAEHGIVFGEPKTDIDKIR	['H-', 'A', 'L', 'A', 'E', 'H', 'G', 'I', 'V', 'F', 'G', 'E', 'P', 'clK', 'T', 'D', 'I', 'D', 'K', 'I', 'R', '-OH']	ALAEHGIVFGEPKTDIDKIR	['H-', 'A', 'L', 'A', 'E', 'H', 'G', 'I', 'V', 'F', 'G', 'E', 'P', 'clK', 'T', 'D', 'I', 'D', 'K', 'I', 'R', '-OH']	ALAEHGIVFGEPKTDIDKIRALAEHGIVFGEPKTDIDKIR	False	7	[0. 0. 0. 0. 0. 0. 0. 1. 0.]	[1. 1. 1. 1. 1. 1. 1. 0. 0.]	5	[0. 0. 0. 0. 0. 1. 0. 0. 0. 0.]	[1. 1. 1. 1. 1. 0. 0. 0. 0. 0.]	True
1002345	45	DSS	False	False	0.0	SPEB_ECOLI Agmatinase OS=Escherichia coli (strain K12) OX=83333 GN=speB PE=1 SV=1	SPEB_ECOLI Agmatinase OS=Escherichia coli (strain K12) OX=83333 GN=speB PE=1 SV=1	1	7	1002345	2	105	STLGHQYDNSLVSNAFGFLR	LQAHAEKLLAAGK	4	P60651	P60651	B181121_19_HF_FW_IN_130_ECLP_DSS01_SCX19_hSAX08_rep1	Self > 4	False	False	True	59.76193	26.409000000000002	19	8	False	STLGHQYDNSLVSNAFGFLR	['H-', 'clS', 'T', 'L', 'G', 'H', 'Q', 'Y', 'D', 'N', 'S', 'L', 'V', 'S', 'N', 'A', 'F', 'G', 'F', 'L', 'R', '-OH']	LQAHAEKLLAAGK	['H-', 'L', 'Q', 'A', 'H', 'A', 'E', 'clK', 'L', 'L', 'A', 'A', 'G', 'K', '-OH']	STLGHQYDNSLVSNAFGFLRLQAHAEKLLAAGK	False	2	[0. 0. 1. 0. 0. 0. 0. 0. 0.]	[1. 1. 0. 0. 0. 0. 0. 0. 0.]	7	[0. 0. 0. 0. 0. 0. 0. 1. 0. 0.]	[1. 1. 1. 1. 1. 1. 1. 0. 0. 0.]	True
1238419	46	DSS	False	False	0.0	RPOA_ECOLI DNA-directed RNA polymerase subunit alpha OS=Escherichia coli (strain K12) OX=83333 GN=rpoA PE=1 SV=1	RPOB_ECOLI DNA-directed RNA polymerase subunit beta OS=Escherichia coli (strain K12) OX=83333 GN=rpoB PE=1 SV=1	21	1	1238419	105	1178	SGIGPVTAADITHDGDVEIVKPQHVICcmHLTDENASISMR	KGMPIATPVFDGAK	5	P0A7Z4	P0A8V2	B181123_09_HF_FW_IN_130_ECLP_DSS01_SCX20_hSAX06_rep1	Between > 4	False	False	True	60.498715	26.401999999999997	20	6	True	SGIGPVTAADITHDGDVEIVKPQHVICcmHLTDENASISMR	['H-', 'S', 'G', 'I', 'G', 'P', 'V', 'T', 'A', 'A', 'D', 'I', 'T', 'H', 'D', 'G', 'D', 'V', 'E', 'I', 'V', 'clK', 'P', 'Q', 'H', 'V', 'I', 'cmC', 'H', 'L', 'T', 'D', 'E', 'N', 'A', 'S', 'I', 'S', 'M', 'R', '-OH']	KGMPIATPVFDGAK	['H-', 'clK', 'G', 'M', 'P', 'I', 'A', 'T', 'P', 'V', 'F', 'D', 'G', 'A', 'K', '-OH']	SGIGPVTAADITHDGDVEIVKPQHVICcmHLTDENASISMRKGMPIATPVFDGAK	False	3	[0. 0. 0. 1. 0. 0. 0. 0. 0.]	[1. 1. 1. 0. 0. 0. 0. 0. 0.]	5	[0. 0. 0. 0. 0. 1. 0. 0. 0. 0.]	[1. 1. 1. 1. 1. 0. 0. 0. 0. 0.]	True
2247028	47	DSS	False	False	0.0	ACEA_ECOLI Isocitrate lyase OS=Escherichia coli (strain K12) OX=83333 GN=aceA PE=1 SV=1	ACEA_ECOLI Isocitrate lyase OS=Escherichia coli (strain K12) OX=83333 GN=aceA PE=1 SV=1	14	8	2247028	313	194	LLAYNCcmSPSFNWQKNLDDK	KCcmGHMGGKVLVPTQEAIQK	5	P0A9G6	P0A9G6	B181128_16_HF_FW_IN_130_ECLP_DSS01_SCX22_hSAX03_rep1	Self > 4	False	False	True	48.454879	26.386	22	3	True	LLAYNCcmSPSFNWQKNLDDK	['H-', 'L', 'L', 'A', 'Y', 'N', 'cmC', 'S', 'P', 'S', 'F', 'N', 'W', 'Q', 'clK', 'N', 'L', 'D', 'D', 'K', '-OH']	KCcmGHMGGKVLVPTQEAIQK	['H-', 'K', 'cmC', 'G', 'H', 'M', 'G', 'G', 'clK', 'V', 'L', 'V', 'P', 'T', 'Q', 'E', 'A', 'I', 'Q', 'K', '-OH']	LLAYNCcmSPSFNWQKNLDDKKCcmGHMGGKVLVPTQEAIQK	False	5	[0. 0. 0. 0. 0. 1. 0. 0. 0.]	[1. 1. 1. 1. 1. 0. 0. 0. 0.]	2	[0. 0. 1. 0. 0. 0. 0. 0. 0. 0.]	[1. 1. 0. 0. 0. 0. 0. 0. 0. 0.]	True
2446707	48	DSS	False	False	0.0	SUCC_ECOLI Succinate--CoA ligase [ADP-forming] subunit beta OS=Escherichia coli (strain K12) OX=83333 GN=sucC PE=1 SV=1	SUCD_ECOLI Succinate--CoA ligase [ADP-forming] subunit alpha OS=Escherichia coli (strain K12) OX=83333 GN=sucD PE=1 SV=2	11	12	2446707	136	245	VAEETPHLIHKVALDPLTGPMPYQGR	MGHAGAIIAGGKGTADEK	5	P0A836	P0AGE9	B181130_06_HF_FW_IN_130_ECLP_DSS01_SCX22_hSAX07_rep1	Between > 4	False	False	True	48.304587	26.301	22	7	False	VAEETPHLIHKVALDPLTGPMPYQGR	['H-', 'V', 'A', 'E', 'E', 'T', 'P', 'H', 'L', 'I', 'H', 'clK', 'V', 'A', 'L', 'D', 'P', 'L', 'T', 'G', 'P', 'M', 'P', 'Y', 'Q', 'G', 'R', '-OH']	MGHAGAIIAGGKGTADEK	['H-', 'M', 'G', 'H', 'A', 'G', 'A', 'I', 'I', 'A', 'G', 'G', 'clK', 'G', 'T', 'A', 'D', 'E', 'K', '-OH']	VAEETPHLIHKVALDPLTGPMPYQGRMGHAGAIIAGGKGTADEK	True	5	[0. 0. 0. 0. 0. 1. 0. 0. 0.]	[1. 1. 1. 1. 1. 0. 0. 0. 0.]	6	[0. 0. 0. 0. 0. 0. 1. 0. 0. 0.]	[1. 1. 1. 1. 1. 1. 0. 0. 0. 0.]	True
1186488	49	DSS	False	False	0.0	DLDH_ECOLI Dihydrolipoyl dehydrogenase OS=Escherichia coli (strain K12) OX=83333 GN=lpdA PE=1 SV=2	DLDH_ECOLI Dihydrolipoyl dehydrogenase OS=Escherichia coli (strain K12) OX=83333 GN=lpdA PE=1 SV=2	6	13	1186488	62	68	VIEEAKALAEHGIVFGEPK	ALAEHGIVFGEPKTDIDK	5	P0A9P0	P0A9P0	B181123_06_HF_FW_IN_130_ECLP_DSS01_SCX20_hSAX07_rep1	Self > 4	False	False	True	58.472303	26.22	20	7	True	VIEEAKALAEHGIVFGEPK	['H-', 'V', 'I', 'E', 'E', 'A', 'clK', 'A', 'L', 'A', 'E', 'H', 'G', 'I', 'V', 'F', 'G', 'E', 'P', 'K', '-OH']	ALAEHGIVFGEPKTDIDK	['H-', 'A', 'L', 'A', 'E', 'H', 'G', 'I', 'V', 'F', 'G', 'E', 'P', 'clK', 'T', 'D', 'I', 'D', 'K', '-OH']	VIEEAKALAEHGIVFGEPKALAEHGIVFGEPKTDIDK	False	3	[0. 0. 0. 1. 0. 0. 0. 0. 0.]	[1. 1. 1. 0. 0. 0. 0. 0. 0.]	6	[0. 0. 0. 0. 0. 0. 1. 0. 0. 0.]	[1. 1. 1. 1. 1. 1. 0. 0. 0. 0.]	True
2092182	50	DSS	False	False	0.0	DLDH_ECOLI Dihydrolipoyl dehydrogenase OS=Escherichia coli (strain K12) OX=83333 GN=lpdA PE=1 SV=2	DLDH_ECOLI Dihydrolipoyl dehydrogenase OS=Escherichia coli (strain K12) OX=83333 GN=lpdA PE=1 SV=2	6	13	2092182	62	68	VIEEAKALAEHGIVFGEPK	ALAEHGIVFGEPKTDIDK	4	P0A9P0	P0A9P0	B181128_09_HF_FW_IN_130_ECLP_DSS01_SCX21_hSAX07_rep2	Self > 4	False	False	True	58.245254	26.206	21	7	True	VIEEAKALAEHGIVFGEPK	['H-', 'V', 'I', 'E', 'E', 'A', 'clK', 'A', 'L', 'A', 'E', 'H', 'G', 'I', 'V', 'F', 'G', 'E', 'P', 'K', '-OH']	ALAEHGIVFGEPKTDIDK	['H-', 'A', 'L', 'A', 'E', 'H', 'G', 'I', 'V', 'F', 'G', 'E', 'P', 'clK', 'T', 'D', 'I', 'D', 'K', '-OH']	VIEEAKALAEHGIVFGEPKALAEHGIVFGEPKTDIDK	True	4	[0. 0. 0. 0. 1. 0. 0. 0. 0.]	[1. 1. 1. 1. 0. 0. 0. 0. 0.]	6	[0. 0. 0. 0. 0. 0. 1. 0. 0. 0.]	[1. 1. 1. 1. 1. 1. 0. 0. 0. 0.]	True
1337245	51	DSS	False	False	0.0	CH60_ECOLI 60 kDa chaperonin OS=Escherichia coli (strain K12) OX=83333 GN=groL PE=1 SV=2	CH60_ECOLI 60 kDa chaperonin OS=Escherichia coli (strain K12) OX=83333 GN=groL PE=1 SV=2	6	10	1337245	37	381	NVVLDKSFGAPTITK	VGAATEVEMKEKK	3	P0A6F5	P0A6F5	B181123_13_HF_FW_IN_130_ECLP_DSS01_SCX20_hSAX04_rep1	Self > 4	False	False	True	44.311381999999995	26.144000000000002	20	4	False	NVVLDKSFGAPTITK	['H-', 'N', 'V', 'V', 'L', 'D', 'clK', 'S', 'F', 'G', 'A', 'P', 'T', 'I', 'T', 'K', '-OH']	VGAATEVEMKEKK	['H-', 'V', 'G', 'A', 'A', 'T', 'E', 'V', 'E', 'M', 'clK', 'E', 'K', 'K', '-OH']	NVVLDKSFGAPTITKVGAATEVEMKEKK	False	3	[0. 0. 0. 1. 0. 0. 0. 0. 0.]	[1. 1. 1. 0. 0. 0. 0. 0. 0.]	3	[0. 0. 0. 1. 0. 0. 0. 0. 0. 0.]	[1. 1. 1. 0. 0. 0. 0. 0. 0. 0.]	True
1532707	52	DSS	False	False	0.0	KPYK1_ECOLI Pyruvate kinase I OS=Escherichia coli (strain K12) OX=83333 GN=pykF PE=1 SV=1	KPYK1_ECOLI Pyruvate kinase I OS=Escherichia coli (strain K12) OX=83333 GN=pykF PE=1 SV=1	15	8	1532707	272	6	KVVITATQMLDSMIKNPRPTR	IVCcmTIGPKTESEEMLAK	4	P0AD61	P0AD61	B181123_24_HF_FW_IN_130_ECLP_DSS01_SCX21_hSAX03_rep1	Self > 4	False	False	True	56.47507600000002	26.134	21	3	True	KVVITATQMLDSMIKNPRPTR	['H-', 'K', 'V', 'V', 'I', 'T', 'A', 'T', 'Q', 'M', 'L', 'D', 'S', 'M', 'I', 'clK', 'N', 'P', 'R', 'P', 'T', 'R', '-OH']	IVCcmTIGPKTESEEMLAK	['H-', 'I', 'V', 'cmC', 'T', 'I', 'G', 'P', 'clK', 'T', 'E', 'S', 'E', 'E', 'M', 'L', 'A', 'K', '-OH']	KVVITATQMLDSMIKNPRPTRIVCcmTIGPKTESEEMLAK	False	4	[0. 0. 0. 0. 1. 0. 0. 0. 0.]	[1. 1. 1. 1. 0. 0. 0. 0. 0.]	2	[0. 0. 1. 0. 0. 0. 0. 0. 0. 0.]	[1. 1. 0. 0. 0. 0. 0. 0. 0. 0.]	True
3170822	53	DSS	False	False	0.0	ODO2_ECOLI Dihydrolipoyllysine-residue succinyltransferase component of 2-oxoglutarate dehydrogenase complex OS=Escherichia coli (strain K12) OX=83333 GN=sucB PE=1 SV=2	DLDH_ECOLI Dihydrolipoyl dehydrogenase OS=Escherichia coli (strain K12) OX=83333 GN=lpdA PE=1 SV=2	13	15	3170822	121	324	LLAEHNLDASAIKGTGVGGR	GVHEGHVAAEVIAGKK	5	P0AFG6	P0A9P0	B181205_11_HF_FW_IN_130_ECLP_DSS01_SCX24_hSAX05_rep1	Between > 4	False	False	True	38.585031	26.064	24	5	True	LLAEHNLDASAIKGTGVGGR	['H-', 'L', 'L', 'A', 'E', 'H', 'N', 'L', 'D', 'A', 'S', 'A', 'I', 'clK', 'G', 'T', 'G', 'V', 'G', 'G', 'R', '-OH']	GVHEGHVAAEVIAGKK	['H-', 'G', 'V', 'H', 'E', 'G', 'H', 'V', 'A', 'A', 'E', 'V', 'I', 'A', 'G', 'clK', 'K', '-OH']	LLAEHNLDASAIKGTGVGGRGVHEGHVAAEVIAGKK	False	7	[0. 0. 0. 0. 0. 0. 0. 1. 0.]	[1. 1. 1. 1. 1. 1. 1. 0. 0.]	4	[0. 0. 0. 0. 1. 0. 0. 0. 0. 0.]	[1. 1. 1. 1. 0. 0. 0. 0. 0. 0.]	True
2377529	54	DSS	False	False	0.0	RIR1_ECOLI Ribonucleoside-diphosphate reductase 1 subunit alpha OS=Escherichia coli (strain K12) OX=83333 GN=nrdA PE=1 SV=2	RIR1_ECOLI Ribonucleoside-diphosphate reductase 1 subunit alpha OS=Escherichia coli (strain K12) OX=83333 GN=nrdA PE=1 SV=2	1	10	2377529	585	332	KDLDTIANEPLHYDWEALR	HMDYGVQINKLMYTR	4	P00452	P00452	B181130_03_HF_FW_IN_130_ECLP_DSS01_SCX22_hSAX09_rep1	Self > 4	False	False	True	63.361456000000004	26.051	22	9	True	KDLDTIANEPLHYDWEALR	['H-', 'clK', 'D', 'L', 'D', 'T', 'I', 'A', 'N', 'E', 'P', 'L', 'H', 'Y', 'D', 'W', 'E', 'A', 'L', 'R', '-OH']	HMDYGVQINKLMYTR	['H-', 'H', 'M', 'D', 'Y', 'G', 'V', 'Q', 'I', 'N', 'clK', 'L', 'M', 'Y', 'T', 'R', '-OH']	KDLDTIANEPLHYDWEALRHMDYGVQINKLMYTR	False	5	[0. 0. 0. 0. 0. 1. 0. 0. 0.]	[1. 1. 1. 1. 1. 0. 0. 0. 0.]	8	[0. 0. 0. 0. 0. 0. 0. 0. 1. 0.]	[1. 1. 1. 1. 1. 1. 1. 1. 0. 0.]	True
1235216	55	DSS	False	False	0.0	AHPC_ECOLI Alkyl hydroperoxide reductase C OS=Escherichia coli (strain K12) OX=83333 GN=ahpC PE=1 SV=2	AHPC_ECOLI Alkyl hydroperoxide reductase C OS=Escherichia coli (strain K12) OX=83333 GN=ahpC PE=1 SV=2	2	11	1235216	170	81	WKEGEATLAPSLDLVGK	AWHSSSETIAKIK	3	P0AE08	P0AE08	B181123_09_HF_FW_IN_130_ECLP_DSS01_SCX20_hSAX06_rep1	Self > 4	False	False	True	51.13549	26.03	20	6	False	WKEGEATLAPSLDLVGK	['H-', 'W', 'clK', 'E', 'G', 'E', 'A', 'T', 'L', 'A', 'P', 'S', 'L', 'D', 'L', 'V', 'G', 'K', '-OH']	AWHSSSETIAKIK	['H-', 'A', 'W', 'H', 'S', 'S', 'S', 'E', 'T', 'I', 'A', 'clK', 'I', 'K', '-OH']	WKEGEATLAPSLDLVGKAWHSSSETIAKIK	False	3	[0. 0. 0. 1. 0. 0. 0. 0. 0.]	[1. 1. 1. 0. 0. 0. 0. 0. 0.]	5	[0. 0. 0. 0. 0. 1. 0. 0. 0. 0.]	[1. 1. 1. 1. 1. 0. 0. 0. 0. 0.]	True
2715628	56	DSS	False	False	0.0	ARCA_ECOLI Aerobic respiration control protein ArcA OS=Escherichia coli (strain K12) OX=83333 GN=arcA PE=1 SV=1	ARCA_ECOLI Aerobic respiration control protein ArcA OS=Escherichia coli (strain K12) OX=83333 GN=arcA PE=1 SV=1	1	11	2715628	210	168	KHFESTPDTPEIIATIHGEGYR	AMLHFCcmENPGKIQSR	5	P0A9Q1	P0A9Q1	B181203_12_HF_FW_IN_130_ECLP_DSS01_SCX23_hSAX07_rep1	Self > 4	False	False	True	46.36075100000002	26.006	23	7	True	KHFESTPDTPEIIATIHGEGYR	['H-', 'clK', 'H', 'F', 'E', 'S', 'T', 'P', 'D', 'T', 'P', 'E', 'I', 'I', 'A', 'T', 'I', 'H', 'G', 'E', 'G', 'Y', 'R', '-OH']	AMLHFCcmENPGKIQSR	['H-', 'A', 'M', 'L', 'H', 'F', 'cmC', 'E', 'N', 'P', 'G', 'clK', 'I', 'Q', 'S', 'R', '-OH']	KHFESTPDTPEIIATIHGEGYRAMLHFCcmENPGKIQSR	False	6	[0. 0. 0. 0. 0. 0. 1. 0. 0.]	[1. 1. 1. 1. 1. 1. 0. 0. 0.]	6	[0. 0. 0. 0. 0. 0. 1. 0. 0. 0.]	[1. 1. 1. 1. 1. 1. 0. 0. 0. 0.]	True
2525230	57	DSS	False	False	0.0	KPYK2_ECOLI Pyruvate kinase II OS=Escherichia coli (strain K12) OX=83333 GN=pykA PE=1 SV=3	KPYK2_ECOLI Pyruvate kinase II OS=Escherichia coli (strain K12) OX=83333 GN=pykA PE=1 SV=3	9	12	2525230	94	64	FLLDANLGKGEGDKEK	HVAILGDLQGPKIR	4	P21599	P21599	B181130_10_HF_FW_IN_130_ECLP_DSS01_SCX22_hSAX06_rep2	Self > 4	False	False	True	52.14837	26.003	22	6	True	FLLDANLGKGEGDKEK	['H-', 'F', 'L', 'L', 'D', 'A', 'N', 'L', 'G', 'clK', 'G', 'E', 'G', 'D', 'K', 'E', 'K', '-OH']	HVAILGDLQGPKIR	['H-', 'H', 'V', 'A', 'I', 'L', 'G', 'D', 'L', 'Q', 'G', 'P', 'clK', 'I', 'R', '-OH']	FLLDANLGKGEGDKEKHVAILGDLQGPKIR	True	5	[0. 0. 0. 0. 0. 1. 0. 0. 0.]	[1. 1. 1. 1. 1. 0. 0. 0. 0.]	5	[0. 0. 0. 0. 0. 1. 0. 0. 0. 0.]	[1. 1. 1. 1. 1. 0. 0. 0. 0. 0.]	True
903947	58	DSS	False	False	0.0	RS7_ECOLI 30S ribosomal protein S7 OS=Escherichia coli (strain K12) OX=83333 GN=rpsG PE=1 SV=3	RS7_ECOLI 30S ribosomal protein S7 OS=Escherichia coli (strain K12) OX=83333 GN=rpsG PE=1 SV=3	20	11	903947	57	161	SELEAFEVALENVRPTVEVKSR	SFSHQAGASSKQPALGYLN	4	P02359	P02359	B181121_15_HF_FW_IN_130_ECLP_DSS01_SCX19_hSAX06_rep1	Self > 4	False	False	True	64.423463	25.991999999999997	19	6	True	SELEAFEVALENVRPTVEVKSR	['H-', 'S', 'E', 'L', 'E', 'A', 'F', 'E', 'V', 'A', 'L', 'E', 'N', 'V', 'R', 'P', 'T', 'V', 'E', 'V', 'clK', 'S', 'R', '-OH']	SFSHQAGASSKQPALGYLN	['H-', 'S', 'F', 'S', 'H', 'Q', 'A', 'G', 'A', 'S', 'S', 'clK', 'Q', 'P', 'A', 'L', 'G', 'Y', 'L', 'N', '-OH']	SELEAFEVALENVRPTVEVKSRSFSHQAGASSKQPALGYLN	False	2	[0. 0. 1. 0. 0. 0. 0. 0. 0.]	[1. 1. 0. 0. 0. 0. 0. 0. 0.]	5	[0. 0. 0. 0. 0. 1. 0. 0. 0. 0.]	[1. 1. 1. 1. 1. 0. 0. 0. 0. 0.]	True
2794737	59	DSS	False	False	0.0	RS1_ECOLI 30S ribosomal protein S1 OS=Escherichia coli (strain K12) OX=83333 GN=rpsA PE=1 SV=1	RS7_ECOLI 30S ribosomal protein S7 OS=Escherichia coli (strain K12) OX=83333 GN=rpsG PE=1 SV=3	2	6	2794737	228	144	VKHPSEIVNVGDEITVK	MAEANKAFAHYR	4	P0AG67	P02359	B181203_16_HF_FW_IN_130_ECLP_DSS01_SCX23_hSAX06_rep2	Between > 4	False	False	True	40.613745	25.909000000000002	23	6	False	VKHPSEIVNVGDEITVK	['H-', 'V', 'clK', 'H', 'P', 'S', 'E', 'I', 'V', 'N', 'V', 'G', 'D', 'E', 'I', 'T', 'V', 'K', '-OH']	MAEANKAFAHYR	['H-', 'M', 'A', 'E', 'A', 'N', 'clK', 'A', 'F', 'A', 'H', 'Y', 'R', '-OH']	VKHPSEIVNVGDEITVKMAEANKAFAHYR	False	6	[0. 0. 0. 0. 0. 0. 1. 0. 0.]	[1. 1. 1. 1. 1. 1. 0. 0. 0.]	5	[0. 0. 0. 0. 0. 1. 0. 0. 0. 0.]	[1. 1. 1. 1. 1. 0. 0. 0. 0. 0.]	True
3119127	60	DSS	False	False	0.0	RL31_ECOLI 50S ribosomal protein L31 OS=Escherichia coli (strain K12) OX=83333 GN=rpmE PE=1 SV=1	RL5_ECOLI 50S ribosomal protein L5 OS=Escherichia coli (strain K12) OX=83333 GN=rplE PE=1 SV=2	14	2	3119127	26	2	STVGHDLNLDVCcmSKCcmHPFFTGK	AKLHDYYKDEVVK	5	P0A7M9	P62399	B181205_09_HF_FW_IN_130_ECLP_DSS01_SCX24_hSAX06_rep1	Between > 4	False	False	True	41.804303999999995	25.9	24	6	False	STVGHDLNLDVCcmSKCcmHPFFTGK	['H-', 'S', 'T', 'V', 'G', 'H', 'D', 'L', 'N', 'L', 'D', 'V', 'cmC', 'S', 'clK', 'cmC', 'H', 'P', 'F', 'F', 'T', 'G', 'K', '-OH']	AKLHDYYKDEVVK	['H-', 'A', 'clK', 'L', 'H', 'D', 'Y', 'Y', 'K', 'D', 'E', 'V', 'V', 'K', '-OH']	STVGHDLNLDVCcmSKCcmHPFFTGKAKLHDYYKDEVVK	True	7	[0. 0. 0. 0. 0. 0. 0. 1. 0.]	[1. 1. 1. 1. 1. 1. 1. 0. 0.]	5	[0. 0. 0. 0. 0. 1. 0. 0. 0. 0.]	[1. 1. 1. 1. 1. 0. 0. 0. 0. 0.]	True
631233	61	DSS	False	False	0.0	AK1H_ECOLI Bifunctional aspartokinase/homoserine dehydrogenase 1 OS=Escherichia coli (strain K12) OX=83333 GN=thrA PE=1 SV=2	AK1H_ECOLI Bifunctional aspartokinase/homoserine dehydrogenase 1 OS=Escherichia coli (strain K12) OX=83333 GN=thrA PE=1 SV=2	2	12	631233	771	759	VKNGENALAFYSHYYQPLPLVLR	IAEVDGNDPLFKVK	5	P00561	P00561	B181119_14_HF_FW_IN_130_ECLP_DSS01_SCX18_hSAX08_rep2	Self > 4	False	False	True	67.765151	25.851	18	8	True	VKNGENALAFYSHYYQPLPLVLR	['H-', 'V', 'clK', 'N', 'G', 'E', 'N', 'A', 'L', 'A', 'F', 'Y', 'S', 'H', 'Y', 'Y', 'Q', 'P', 'L', 'P', 'L', 'V', 'L', 'R', '-OH']	IAEVDGNDPLFKVK	['H-', 'I', 'A', 'E', 'V', 'D', 'G', 'N', 'D', 'P', 'L', 'F', 'clK', 'V', 'K', '-OH']	VKNGENALAFYSHYYQPLPLVLRIAEVDGNDPLFKVK	False	1	[0. 1. 0. 0. 0. 0. 0. 0. 0.]	[1. 0. 0. 0. 0. 0. 0. 0. 0.]	7	[0. 0. 0. 0. 0. 0. 0. 1. 0. 0.]	[1. 1. 1. 1. 1. 1. 1. 0. 0. 0.]	True
2769774	62	DSS	False	False	0.0	SUCC_ECOLI Succinate--CoA ligase [ADP-forming] subunit beta OS=Escherichia coli (strain K12) OX=83333 GN=sucC PE=1 SV=1	SUCD_ECOLI Succinate--CoA ligase [ADP-forming] subunit alpha OS=Escherichia coli (strain K12) OX=83333 GN=sucD PE=1 SV=2	11	12	2769774	136	245	VAEETPHLIHKVALDPLTGPMoxPYQGR	MGHAGAIIAGGKGTADEK	5	P0A836	P0AGE9	B181203_15_HF_FW_IN_130_ECLP_DSS01_SCX23_hSAX06_rep1	Between > 4	False	False	True	45.473505	25.837	23	6	False	VAEETPHLIHKVALDPLTGPMoxPYQGR	['H-', 'V', 'A', 'E', 'E', 'T', 'P', 'H', 'L', 'I', 'H', 'clK', 'V', 'A', 'L', 'D', 'P', 'L', 'T', 'G', 'P', 'oxM', 'P', 'Y', 'Q', 'G', 'R', '-OH']	MGHAGAIIAGGKGTADEK	['H-', 'M', 'G', 'H', 'A', 'G', 'A', 'I', 'I', 'A', 'G', 'G', 'clK', 'G', 'T', 'A', 'D', 'E', 'K', '-OH']	VAEETPHLIHKVALDPLTGPMoxPYQGRMGHAGAIIAGGKGTADEK	True	6	[0. 0. 0. 0. 0. 0. 1. 0. 0.]	[1. 1. 1. 1. 1. 1. 0. 0. 0.]	5	[0. 0. 0. 0. 0. 1. 0. 0. 0. 0.]	[1. 1. 1. 1. 1. 0. 0. 0. 0. 0.]	True
1569622	63	DSS	False	False	0.0	RS7_ECOLI 30S ribosomal protein S7 OS=Escherichia coli (strain K12) OX=83333 GN=rpsG PE=1 SV=3	RS7_ECOLI 30S ribosomal protein S7 OS=Escherichia coli (strain K12) OX=83333 GN=rpsG PE=1 SV=3	6	1	1569622	144	161	MAEANKAFAHYR	SFSHQAGASSK	3	P02359	P02359	B181123_26_HF_FW_IN_130_ECLP_DSS01_SCX21_hSAX02_rep2	Self > 4	False	False	True	28.953127	25.831	21	2	True	MAEANKAFAHYR	['H-', 'M', 'A', 'E', 'A', 'N', 'clK', 'A', 'F', 'A', 'H', 'Y', 'R', '-OH']	SFSHQAGASSK	['H-', 'clS', 'F', 'S', 'H', 'Q', 'A', 'G', 'A', 'S', 'S', 'K', '-OH']	MAEANKAFAHYRSFSHQAGASSK	False	4	[0. 0. 0. 0. 1. 0. 0. 0. 0.]	[1. 1. 1. 1. 0. 0. 0. 0. 0.]	1	[0. 1. 0. 0. 0. 0. 0. 0. 0. 0.]	[1. 0. 0. 0. 0. 0. 0. 0. 0. 0.]	True
2694261	64	DSS	False	False	0.0	ACEA_ECOLI Isocitrate lyase OS=Escherichia coli (strain K12) OX=83333 GN=aceA PE=1 SV=1	ACEA_ECOLI Isocitrate lyase OS=Escherichia coli (strain K12) OX=83333 GN=aceA PE=1 SV=1	10	14	2694261	382	313	VQQPEFAAAKDGYTFVSHQQEVGTGYFDK	LLAYNCcmSPSFNWQKNLDDK	4	P0A9G6	P0A9G6	B181203_11_HF_FW_IN_130_ECLP_DSS01_SCX23_hSAX08_rep2	Self > 4	False	False	True	62.463137	25.81	23	8	False	VQQPEFAAAKDGYTFVSHQQEVGTGYFDK	['H-', 'V', 'Q', 'Q', 'P', 'E', 'F', 'A', 'A', 'A', 'clK', 'D', 'G', 'Y', 'T', 'F', 'V', 'S', 'H', 'Q', 'Q', 'E', 'V', 'G', 'T', 'G', 'Y', 'F', 'D', 'K', '-OH']	LLAYNCcmSPSFNWQKNLDDK	['H-', 'L', 'L', 'A', 'Y', 'N', 'cmC', 'S', 'P', 'S', 'F', 'N', 'W', 'Q', 'clK', 'N', 'L', 'D', 'D', 'K', '-OH']	VQQPEFAAAKDGYTFVSHQQEVGTGYFDKLLAYNCcmSPSFNWQKNLDDK	False	6	[0. 0. 0. 0. 0. 0. 1. 0. 0.]	[1. 1. 1. 1. 1. 1. 0. 0. 0.]	7	[0. 0. 0. 0. 0. 0. 0. 1. 0. 0.]	[1. 1. 1. 1. 1. 1. 1. 0. 0. 0.]	True
2020026	65	DSS	False	False	0.0	FUMA_ECOLI Fumarate hydratase class I aerobic OS=Escherichia coli (strain K12) OX=83333 GN=fumA PE=1 SV=2	FUMA_ECOLI Fumarate hydratase class I aerobic OS=Escherichia coli (strain K12) OX=83333 GN=fumA PE=1 SV=2;FUMB_ECOLI Fumarate hydratase class I anaerobic OS=Escherichia coli (strain K12) OX=83333 GN=fumB PE=1 SV=2	12	8	2020026	404	361;361	MDNGEGLPQYIKDHPIYYAGPAK	VDLNRPMKEILAQLSQYPVSTR	5	P0AC33	P0AC33;P14407	B181128_04_HF_FW_IN_130_ECLP_DSS01_SCX21_hSAX09_rep1	Self > 4	False	False	True	70.896761	25.783	21	9	True	MDNGEGLPQYIKDHPIYYAGPAK	['H-', 'M', 'D', 'N', 'G', 'E', 'G', 'L', 'P', 'Q', 'Y', 'I', 'clK', 'D', 'H', 'P', 'I', 'Y', 'Y', 'A', 'G', 'P', 'A', 'K', '-OH']	VDLNRPMKEILAQLSQYPVSTR	['H-', 'V', 'D', 'L', 'N', 'R', 'P', 'M', 'clK', 'E', 'I', 'L', 'A', 'Q', 'L', 'S', 'Q', 'Y', 'P', 'V', 'S', 'T', 'R', '-OH']	MDNGEGLPQYIKDHPIYYAGPAKVDLNRPMKEILAQLSQYPVSTR	False	4	[0. 0. 0. 0. 1. 0. 0. 0. 0.]	[1. 1. 1. 1. 0. 0. 0. 0. 0.]	8	[0. 0. 0. 0. 0. 0. 0. 0. 1. 0.]	[1. 1. 1. 1. 1. 1. 1. 1. 0. 0.]	True
2222055	66	DSS	False	False	0.0	ODP1_ECOLI Pyruvate dehydrogenase E1 component OS=Escherichia coli (strain K12) OX=83333 GN=aceE PE=1 SV=2	ODP1_ECOLI Pyruvate dehydrogenase E1 component OS=Escherichia coli (strain K12) OX=83333 GN=aceE PE=1 SV=2	8	12	2222055	867	713	VVADAIAKFNIDADKVNPR	GIYKLETIEGSKGK	4	P0AFG8	P0AFG8	B181128_14_HF_FW_IN_130_ECLP_DSS01_SCX22_hSAX04_rep1	Self > 4	False	False	True	50.22769100000002	25.781999999999996	22	4	False	VVADAIAKFNIDADKVNPR	['H-', 'V', 'V', 'A', 'D', 'A', 'I', 'A', 'clK', 'F', 'N', 'I', 'D', 'A', 'D', 'K', 'V', 'N', 'P', 'R', '-OH']	GIYKLETIEGSKGK	['H-', 'G', 'I', 'Y', 'K', 'L', 'E', 'T', 'I', 'E', 'G', 'S', 'clK', 'G', 'K', '-OH']	VVADAIAKFNIDADKVNPRGIYKLETIEGSKGK	False	5	[0. 0. 0. 0. 0. 1. 0. 0. 0.]	[1. 1. 1. 1. 1. 0. 0. 0. 0.]	3	[0. 0. 0. 1. 0. 0. 0. 0. 0. 0.]	[1. 1. 1. 0. 0. 0. 0. 0. 0. 0.]	True
2717601	67	DSS	False	False	0.0	SYA_ECOLI Alanine--tRNA ligase OS=Escherichia coli (strain K12) OX=83333 GN=alaS PE=1 SV=2	SYA_ECOLI Alanine--tRNA ligase OS=Escherichia coli (strain K12) OX=83333 GN=alaS PE=1 SV=2	9	8	2717601	714	320	LSEVAHLLKGDSNNLADK	HGNMLGAKETFFYK	4	P00957	P00957	B181203_12_HF_FW_IN_130_ECLP_DSS01_SCX23_hSAX07_rep1	Self > 4	False	False	True	52.76407100000002	25.775	23	7	False	LSEVAHLLKGDSNNLADK	['H-', 'L', 'S', 'E', 'V', 'A', 'H', 'L', 'L', 'clK', 'G', 'D', 'S', 'N', 'N', 'L', 'A', 'D', 'K', '-OH']	HGNMLGAKETFFYK	['H-', 'H', 'G', 'N', 'M', 'L', 'G', 'A', 'clK', 'E', 'T', 'F', 'F', 'Y', 'K', '-OH']	LSEVAHLLKGDSNNLADKHGNMLGAKETFFYK	False	6	[0. 0. 0. 0. 0. 0. 1. 0. 0.]	[1. 1. 1. 1. 1. 1. 0. 0. 0.]	6	[0. 0. 0. 0. 0. 0. 1. 0. 0. 0.]	[1. 1. 1. 1. 1. 1. 0. 0. 0. 0.]	True
1290034	68	DSS	False	False	0.0	CMPDT_ECOLI Bifunctional chorismate mutase/prephenate dehydratase OS=Escherichia coli (strain K12) OX=83333 GN=pheA PE=1 SV=1	CMPDT_ECOLI Bifunctional chorismate mutase/prephenate dehydratase OS=Escherichia coli (strain K12) OX=83333 GN=pheA PE=1 SV=1	5	7	1290034	241	106	VAQAKSPHVAALGSEAGGTLYGLQVLER	IAFLGPKGSYSHLAAR	4	P0A9J8	P0A9J8	B181123_11_HF_FW_IN_130_ECLP_DSS01_SCX20_hSAX05_rep1	Self > 4	False	False	True	55.612640000000006	25.775	20	5	True	VAQAKSPHVAALGSEAGGTLYGLQVLER	['H-', 'V', 'A', 'Q', 'A', 'clK', 'S', 'P', 'H', 'V', 'A', 'A', 'L', 'G', 'S', 'E', 'A', 'G', 'G', 'T', 'L', 'Y', 'G', 'L', 'Q', 'V', 'L', 'E', 'R', '-OH']	IAFLGPKGSYSHLAAR	['H-', 'I', 'A', 'F', 'L', 'G', 'P', 'clK', 'G', 'S', 'Y', 'S', 'H', 'L', 'A', 'A', 'R', '-OH']	VAQAKSPHVAALGSEAGGTLYGLQVLERIAFLGPKGSYSHLAAR	False	3	[0. 0. 0. 1. 0. 0. 0. 0. 0.]	[1. 1. 1. 0. 0. 0. 0. 0. 0.]	4	[0. 0. 0. 0. 1. 0. 0. 0. 0. 0.]	[1. 1. 1. 1. 0. 0. 0. 0. 0. 0.]	True
2474926	69	DSS	False	False	0.0	SERA_ECOLI D-3-phosphoglycerate dehydrogenase OS=Escherichia coli (strain K12) OX=83333 GN=serA PE=1 SV=2	SERA_ECOLI D-3-phosphoglycerate dehydrogenase OS=Escherichia coli (strain K12) OX=83333 GN=serA PE=1 SV=2	5	4	2474926	137	63	GVWNKLAAGSFEAR	THLTEDVINAAEK	3	P0A9T0	P0A9T0	B181130_07_HF_FW_IN_130_ECLP_DSS01_SCX22_hSAX07_rep2	Self > 4	False	False	True	56.374492000000004	25.76	22	7	True	GVWNKLAAGSFEAR	['H-', 'G', 'V', 'W', 'N', 'clK', 'L', 'A', 'A', 'G', 'S', 'F', 'E', 'A', 'R', '-OH']	THLTEDVINAAEK	['H-', 'T', 'H', 'L', 'clT', 'E', 'D', 'V', 'I', 'N', 'A', 'A', 'E', 'K', '-OH']	GVWNKLAAGSFEARTHLTEDVINAAEK	False	5	[0. 0. 0. 0. 0. 1. 0. 0. 0.]	[1. 1. 1. 1. 1. 0. 0. 0. 0.]	6	[0. 0. 0. 0. 0. 0. 1. 0. 0. 0.]	[1. 1. 1. 1. 1. 1. 0. 0. 0. 0.]	True
2743711	70	DSS	False	False	0.0	DLDH_ECOLI Dihydrolipoyl dehydrogenase OS=Escherichia coli (strain K12) OX=83333 GN=lpdA PE=1 SV=2	DLDH_ECOLI Dihydrolipoyl dehydrogenase OS=Escherichia coli (strain K12) OX=83333 GN=lpdA PE=1 SV=2	13	13	2743711	68	68	ALAEHGIVFGEPKTDIDKIR	ALAEHGIVFGEPKTDIDK	4	P0A9P0	P0A9P0	B181203_13_HF_FW_IN_130_ECLP_DSS01_SCX23_hSAX07_rep2	Self > 4	False	False	True	49.771433	25.753	23	7	False	ALAEHGIVFGEPKTDIDKIR	['H-', 'A', 'L', 'A', 'E', 'H', 'G', 'I', 'V', 'F', 'G', 'E', 'P', 'clK', 'T', 'D', 'I', 'D', 'K', 'I', 'R', '-OH']	ALAEHGIVFGEPKTDIDK	['H-', 'A', 'L', 'A', 'E', 'H', 'G', 'I', 'V', 'F', 'G', 'E', 'P', 'clK', 'T', 'D', 'I', 'D', 'K', '-OH']	ALAEHGIVFGEPKTDIDKIRALAEHGIVFGEPKTDIDK	True	6	[0. 0. 0. 0. 0. 0. 1. 0. 0.]	[1. 1. 1. 1. 1. 1. 0. 0. 0.]	6	[0. 0. 0. 0. 0. 0. 1. 0. 0. 0.]	[1. 1. 1. 1. 1. 1. 0. 0. 0. 0.]	True
1240138	71	DSS	False	False	0.0	FUMC_ECOLI Fumarate hydratase class II OS=Escherichia coli (strain K12) OX=83333 GN=fumC PE=1 SV=1	FUMC_ECOLI Fumarate hydratase class II OS=Escherichia coli (strain K12) OX=83333 GN=fumC PE=1 SV=1	5	5	1240138	35	35	ISTEKMPTSLIHALALTK	ISTEKMPTSLIHALALTK	5	P05042	P05042	B181123_09_HF_FW_IN_130_ECLP_DSS01_SCX20_hSAX06_rep1	Self > 4	False	False	True	66.529029	25.734	20	6	True	ISTEKMPTSLIHALALTK	['H-', 'I', 'S', 'T', 'E', 'clK', 'M', 'P', 'T', 'S', 'L', 'I', 'H', 'A', 'L', 'A', 'L', 'T', 'K', '-OH']	ISTEKMPTSLIHALALTK	['H-', 'I', 'S', 'T', 'E', 'clK', 'M', 'P', 'T', 'S', 'L', 'I', 'H', 'A', 'L', 'A', 'L', 'T', 'K', '-OH']	ISTEKMPTSLIHALALTKISTEKMPTSLIHALALTK	False	3	[0. 0. 0. 1. 0. 0. 0. 0. 0.]	[1. 1. 1. 0. 0. 0. 0. 0. 0.]	5	[0. 0. 0. 0. 0. 1. 0. 0. 0. 0.]	[1. 1. 1. 1. 1. 0. 0. 0. 0. 0.]	True
2169820	72	DSS	False	False	0.0	IMDH_ECOLI Inosine-5'-monophosphate dehydrogenase OS=Escherichia coli (strain K12) OX=83333 GN=guaB PE=1 SV=1	IMDH_ECOLI Inosine-5'-monophosphate dehydrogenase OS=Escherichia coli (strain K12) OX=83333 GN=guaB PE=1 SV=1	3	2	2169820	89	427	HESGVVTDPQTVLPTTTLR	LKEIIHQQMGGLR	4	P0ADG7	P0ADG7	B181128_12_HF_FW_IN_130_ECLP_DSS01_SCX22_hSAX05_rep1	Self > 4	False	False	True	47.91930600000002	25.675	22	5	False	HESGVVTDPQTVLPTTTLR	['H-', 'H', 'E', 'clS', 'G', 'V', 'V', 'T', 'D', 'P', 'Q', 'T', 'V', 'L', 'P', 'T', 'T', 'T', 'L', 'R', '-OH']	LKEIIHQQMGGLR	['H-', 'L', 'clK', 'E', 'I', 'I', 'H', 'Q', 'Q', 'M', 'G', 'G', 'L', 'R', '-OH']	HESGVVTDPQTVLPTTTLRLKEIIHQQMGGLR	False	5	[0. 0. 0. 0. 0. 1. 0. 0. 0.]	[1. 1. 1. 1. 1. 0. 0. 0. 0.]	4	[0. 0. 0. 0. 1. 0. 0. 0. 0. 0.]	[1. 1. 1. 1. 0. 0. 0. 0. 0. 0.]	True
3168518	73	DSS	False	False	0.0	SUCD_ECOLI Succinate--CoA ligase [ADP-forming] subunit alpha OS=Escherichia coli (strain K12) OX=83333 GN=sucD PE=1 SV=2	SUCC_ECOLI Succinate--CoA ligase [ADP-forming] subunit beta OS=Escherichia coli (strain K12) OX=83333 GN=sucC PE=1 SV=1	13	1	3168518	244	1	RMGHAGAIIAGGKGTADEK	MNLHEYQAK	4	P0AGE9	P0A836	B181205_11_HF_FW_IN_130_ECLP_DSS01_SCX24_hSAX05_rep1	Between > 4	False	False	True	31.456618000000002	25.634	24	5	True	RMGHAGAIIAGGKGTADEK	['H-', 'R', 'M', 'G', 'H', 'A', 'G', 'A', 'I', 'I', 'A', 'G', 'G', 'clK', 'G', 'T', 'A', 'D', 'E', 'K', '-OH']	MNLHEYQAK	['H-', 'clM', 'N', 'L', 'H', 'E', 'Y', 'Q', 'A', 'K', '-OH']	RMGHAGAIIAGGKGTADEKMNLHEYQAK	False	7	[0. 0. 0. 0. 0. 0. 0. 1. 0.]	[1. 1. 1. 1. 1. 1. 1. 0. 0.]	4	[0. 0. 0. 0. 1. 0. 0. 0. 0. 0.]	[1. 1. 1. 1. 0. 0. 0. 0. 0. 0.]	True
2167231	74	DSS	False	False	0.0	PYRI_ECOLI Aspartate carbamoyltransferase regulatory chain OS=Escherichia coli (strain K12) OX=83333 GN=pyrI PE=1 SV=2	PYRI_ECOLI Aspartate carbamoyltransferase regulatory chain OS=Escherichia coli (strain K12) OX=83333 GN=pyrI PE=1 SV=2	9	5	2167231	86	2	IDNYEVVGKSRPSLPER	THDNKLQVEAIK	4	P0A7F3	P0A7F3	B181128_12_HF_FW_IN_130_ECLP_DSS01_SCX22_hSAX05_rep1	Self > 4	False	False	True	40.073139999999995	25.629	22	5	False	IDNYEVVGKSRPSLPER	['H-', 'I', 'D', 'N', 'Y', 'E', 'V', 'V', 'G', 'clK', 'S', 'R', 'P', 'S', 'L', 'P', 'E', 'R', '-OH']	THDNKLQVEAIK	['H-', 'T', 'H', 'D', 'N', 'clK', 'L', 'Q', 'V', 'E', 'A', 'I', 'K', '-OH']	IDNYEVVGKSRPSLPERTHDNKLQVEAIK	False	5	[0. 0. 0. 0. 0. 1. 0. 0. 0.]	[1. 1. 1. 1. 1. 0. 0. 0. 0.]	4	[0. 0. 0. 0. 1. 0. 0. 0. 0. 0.]	[1. 1. 1. 1. 0. 0. 0. 0. 0. 0.]	True
2849248	75	DSS	False	False	0.0	SYY_ECOLI Tyrosine--tRNA ligase OS=Escherichia coli (strain K12) OX=83333 GN=tyrS PE=1 SV=2	SYY_ECOLI Tyrosine--tRNA ligase OS=Escherichia coli (strain K12) OX=83333 GN=tyrS PE=1 SV=2	26	3	2849248	60	236	RFQQAGHKPVALVGGATGLIGDPSFKAAER	FGKTEGGAVWLDPK	5	P0AGJ9	P0AGJ9	B181203_18_HF_FW_IN_130_ECLP_DSS01_SCX23_hSAX05_rep2	Self > 4	False	False	True	50.261062	25.589000000000002	23	5	True	RFQQAGHKPVALVGGATGLIGDPSFKAAER	['H-', 'R', 'F', 'Q', 'Q', 'A', 'G', 'H', 'K', 'P', 'V', 'A', 'L', 'V', 'G', 'G', 'A', 'T', 'G', 'L', 'I', 'G', 'D', 'P', 'S', 'F', 'clK', 'A', 'A', 'E', 'R', '-OH']	FGKTEGGAVWLDPK	['H-', 'F', 'G', 'clK', 'T', 'E', 'G', 'G', 'A', 'V', 'W', 'L', 'D', 'P', 'K', '-OH']	RFQQAGHKPVALVGGATGLIGDPSFKAAERFGKTEGGAVWLDPK	False	6	[0. 0. 0. 0. 0. 0. 1. 0. 0.]	[1. 1. 1. 1. 1. 1. 0. 0. 0.]	4	[0. 0. 0. 0. 1. 0. 0. 0. 0. 0.]	[1. 1. 1. 1. 0. 0. 0. 0. 0. 0.]	True
3172595	76	DSS	False	False	0.0	SUCC_ECOLI Succinate--CoA ligase [ADP-forming] subunit beta OS=Escherichia coli (strain K12) OX=83333 GN=sucC PE=1 SV=1	SUCD_ECOLI Succinate--CoA ligase [ADP-forming] subunit alpha OS=Escherichia coli (strain K12) OX=83333 GN=sucD PE=1 SV=2	11	13	3172595	136	244	VAEETPHLIHKVALDPLTGPMPYQGR	RMoxGHAGAIIAGGKGTADEK	4	P0A836	P0AGE9	B181205_11_HF_FW_IN_130_ECLP_DSS01_SCX24_hSAX05_rep1	Between > 4	False	False	True	44.02783	25.56	24	5	False	VAEETPHLIHKVALDPLTGPMPYQGR	['H-', 'V', 'A', 'E', 'E', 'T', 'P', 'H', 'L', 'I', 'H', 'clK', 'V', 'A', 'L', 'D', 'P', 'L', 'T', 'G', 'P', 'M', 'P', 'Y', 'Q', 'G', 'R', '-OH']	RMoxGHAGAIIAGGKGTADEK	['H-', 'R', 'oxM', 'G', 'H', 'A', 'G', 'A', 'I', 'I', 'A', 'G', 'G', 'clK', 'G', 'T', 'A', 'D', 'E', 'K', '-OH']	VAEETPHLIHKVALDPLTGPMPYQGRRMoxGHAGAIIAGGKGTADEK	False	7	[0. 0. 0. 0. 0. 0. 0. 1. 0.]	[1. 1. 1. 1. 1. 1. 1. 0. 0.]	4	[0. 0. 0. 0. 1. 0. 0. 0. 0. 0.]	[1. 1. 1. 1. 0. 0. 0. 0. 0. 0.]	True
2118605	77	DSS	False	False	0.0	IMDH_ECOLI Inosine-5'-monophosphate dehydrogenase OS=Escherichia coli (strain K12) OX=83333 GN=guaB PE=1 SV=1	IMDH_ECOLI Inosine-5'-monophosphate dehydrogenase OS=Escherichia coli (strain K12) OX=83333 GN=guaB PE=1 SV=1	16	10	2118605	57	387	LAIALAQEGGIGFIHKNMSIER	GMGSLGAMSKGSSDR	4	P0ADG7	P0ADG7	B181128_10_HF_FW_IN_130_ECLP_DSS01_SCX21_hSAX06_rep1	Self > 4	False	False	True	56.960692	25.551	21	6	True	LAIALAQEGGIGFIHKNMSIER	['H-', 'L', 'A', 'I', 'A', 'L', 'A', 'Q', 'E', 'G', 'G', 'I', 'G', 'F', 'I', 'H', 'clK', 'N', 'M', 'S', 'I', 'E', 'R', '-OH']	GMGSLGAMSKGSSDR	['H-', 'G', 'M', 'G', 'S', 'L', 'G', 'A', 'M', 'S', 'clK', 'G', 'S', 'S', 'D', 'R', '-OH']	LAIALAQEGGIGFIHKNMSIERGMGSLGAMSKGSSDR	False	4	[0. 0. 0. 0. 1. 0. 0. 0. 0.]	[1. 1. 1. 1. 0. 0. 0. 0. 0.]	5	[0. 0. 0. 0. 0. 1. 0. 0. 0. 0.]	[1. 1. 1. 1. 1. 0. 0. 0. 0. 0.]	True
955466	78	DSS	False	False	0.0	PFLB_ECOLI Formate acetyltransferase 1 OS=Escherichia coli (strain K12) OX=83333 GN=pflB PE=1 SV=2	PFLB_ECOLI Formate acetyltransferase 1 OS=Escherichia coli (strain K12) OX=83333 GN=pflB PE=1 SV=2	5	1	955466	437	162	ANLAKTMLYAINGGVDEK	KSGVLTGLPDAYGR	3	P09373	P09373	B181121_17_HF_FW_IN_130_ECLP_DSS01_SCX19_hSAX07_rep1	Self > 4	False	False	True	65.648393	25.506	19	7	True	ANLAKTMLYAINGGVDEK	['H-', 'A', 'N', 'L', 'A', 'clK', 'T', 'M', 'L', 'Y', 'A', 'I', 'N', 'G', 'G', 'V', 'D', 'E', 'K', '-OH']	KSGVLTGLPDAYGR	['H-', 'clK', 'S', 'G', 'V', 'L', 'T', 'G', 'L', 'P', 'D', 'A', 'Y', 'G', 'R', '-OH']	ANLAKTMLYAINGGVDEKKSGVLTGLPDAYGR	False	2	[0. 0. 1. 0. 0. 0. 0. 0. 0.]	[1. 1. 0. 0. 0. 0. 0. 0. 0.]	6	[0. 0. 0. 0. 0. 0. 1. 0. 0. 0.]	[1. 1. 1. 1. 1. 1. 0. 0. 0. 0.]	True
2526998	79	DSS	False	False	0.0	FADB_ECOLI Fatty acid oxidation complex subunit alpha OS=Escherichia coli (strain K12) OX=83333 GN=fadB PE=1 SV=2	FADB_ECOLI Fatty acid oxidation complex subunit alpha OS=Escherichia coli (strain K12) OX=83333 GN=fadB PE=1 SV=2	9	10	2526998	267	247	EEALNLENKSFVPLAHTNEAR	HYPAPITAVKTIEAAAR	5	P21177	P21177	B181130_10_HF_FW_IN_130_ECLP_DSS01_SCX22_hSAX06_rep2	Self > 4	False	False	True	57.661685000000006	25.428	22	6	True	EEALNLENKSFVPLAHTNEAR	['H-', 'E', 'E', 'A', 'L', 'N', 'L', 'E', 'N', 'clK', 'S', 'F', 'V', 'P', 'L', 'A', 'H', 'T', 'N', 'E', 'A', 'R', '-OH']	HYPAPITAVKTIEAAAR	['H-', 'H', 'Y', 'P', 'A', 'P', 'I', 'T', 'A', 'V', 'clK', 'T', 'I', 'E', 'A', 'A', 'A', 'R', '-OH']	EEALNLENKSFVPLAHTNEARHYPAPITAVKTIEAAAR	False	5	[0. 0. 0. 0. 0. 1. 0. 0. 0.]	[1. 1. 1. 1. 1. 0. 0. 0. 0.]	5	[0. 0. 0. 0. 0. 1. 0. 0. 0. 0.]	[1. 1. 1. 1. 1. 0. 0. 0. 0. 0.]	True
2089885	80	DSS	False	False	0.0	SYA_ECOLI Alanine--tRNA ligase OS=Escherichia coli (strain K12) OX=83333 GN=alaS PE=1 SV=2	SYA_ECOLI Alanine--tRNA ligase OS=Escherichia coli (strain K12) OX=83333 GN=alaS PE=1 SV=2	9	10	2089885	714	596	LSEVAHLLKGDSNNLADK	FDFSHNEAMKPEEIR	5	P00957	P00957	B181128_09_HF_FW_IN_130_ECLP_DSS01_SCX21_hSAX07_rep2	Self > 4	False	False	True	50.995377	25.427	21	7	False	LSEVAHLLKGDSNNLADK	['H-', 'L', 'S', 'E', 'V', 'A', 'H', 'L', 'L', 'clK', 'G', 'D', 'S', 'N', 'N', 'L', 'A', 'D', 'K', '-OH']	FDFSHNEAMKPEEIR	['H-', 'F', 'D', 'F', 'S', 'H', 'N', 'E', 'A', 'M', 'clK', 'P', 'E', 'E', 'I', 'R', '-OH']	LSEVAHLLKGDSNNLADKFDFSHNEAMKPEEIR	True	4	[0. 0. 0. 0. 1. 0. 0. 0. 0.]	[1. 1. 1. 1. 0. 0. 0. 0. 0.]	6	[0. 0. 0. 0. 0. 0. 1. 0. 0. 0.]	[1. 1. 1. 1. 1. 1. 0. 0. 0. 0.]	True
1474676	81	DSS	False	False	0.0	PRPC_ECOLI 2-methylcitrate synthase OS=Escherichia coli (strain K12) OX=83333 GN=prpC PE=1 SV=2	PRPC_ECOLI 2-methylcitrate synthase OS=Escherichia coli (strain K12) OX=83333 GN=prpC PE=1 SV=2	13	3	1474676	112	232	TGVSALGCcmTLPEKEGHTVSGAR	GPKHGGANEVSLEIQQR	5	P31660	P31660	B181123_21_HF_FW_IN_130_ECLP_DSS01_SCX21_hSAX05_rep2	Self > 4	False	False	True	38.071408999999996	25.313000000000002	21	5	True	TGVSALGCcmTLPEKEGHTVSGAR	['H-', 'T', 'G', 'V', 'S', 'A', 'L', 'G', 'cmC', 'T', 'L', 'P', 'E', 'clK', 'E', 'G', 'H', 'T', 'V', 'S', 'G', 'A', 'R', '-OH']	GPKHGGANEVSLEIQQR	['H-', 'G', 'P', 'clK', 'H', 'G', 'G', 'A', 'N', 'E', 'V', 'S', 'L', 'E', 'I', 'Q', 'Q', 'R', '-OH']	TGVSALGCcmTLPEKEGHTVSGARGPKHGGANEVSLEIQQR	True	4	[0. 0. 0. 0. 1. 0. 0. 0. 0.]	[1. 1. 1. 1. 0. 0. 0. 0. 0.]	4	[0. 0. 0. 0. 1. 0. 0. 0. 0. 0.]	[1. 1. 1. 1. 0. 0. 0. 0. 0. 0.]	True
1503346	82	DSS	False	False	0.0	IMDH_ECOLI Inosine-5'-monophosphate dehydrogenase OS=Escherichia coli (strain K12) OX=83333 GN=guaB PE=1 SV=1	IMDH_ECOLI Inosine-5'-monophosphate dehydrogenase OS=Escherichia coli (strain K12) OX=83333 GN=guaB PE=1 SV=1	10	2	1503346	387	427	GMGSLGAMSKGSSDR	LKEIIHQQMGGLR	3	P0ADG7	P0ADG7	B181123_23_HF_FW_IN_130_ECLP_DSS01_SCX21_hSAX04_rep1	Self > 4	False	False	True	43.351795	25.267	21	4	False	GMGSLGAMSKGSSDR	['H-', 'G', 'M', 'G', 'S', 'L', 'G', 'A', 'M', 'S', 'clK', 'G', 'S', 'S', 'D', 'R', '-OH']	LKEIIHQQMGGLR	['H-', 'L', 'clK', 'E', 'I', 'I', 'H', 'Q', 'Q', 'M', 'G', 'G', 'L', 'R', '-OH']	GMGSLGAMSKGSSDRLKEIIHQQMGGLR	False	4	[0. 0. 0. 0. 1. 0. 0. 0. 0.]	[1. 1. 1. 1. 0. 0. 0. 0. 0.]	3	[0. 0. 0. 1. 0. 0. 0. 0. 0. 0.]	[1. 1. 1. 0. 0. 0. 0. 0. 0. 0.]	True
3119886	83	DSS	False	False	0.0	SUCC_ECOLI Succinate--CoA ligase [ADP-forming] subunit beta OS=Escherichia coli (strain K12) OX=83333 GN=sucC PE=1 SV=1	SUCD_ECOLI Succinate--CoA ligase [ADP-forming] subunit alpha OS=Escherichia coli (strain K12) OX=83333 GN=sucD PE=1 SV=2	11	13	3119886	136	244	VAEETPHLIHKVALDPLTGPMPYQGR	RMoxGHAGAIIAGGKGTADEK	5	P0A836	P0AGE9	B181205_09_HF_FW_IN_130_ECLP_DSS01_SCX24_hSAX06_rep1	Between > 4	False	False	True	44.052883000000016	25.247	24	6	False	VAEETPHLIHKVALDPLTGPMPYQGR	['H-', 'V', 'A', 'E', 'E', 'T', 'P', 'H', 'L', 'I', 'H', 'clK', 'V', 'A', 'L', 'D', 'P', 'L', 'T', 'G', 'P', 'M', 'P', 'Y', 'Q', 'G', 'R', '-OH']	RMoxGHAGAIIAGGKGTADEK	['H-', 'R', 'oxM', 'G', 'H', 'A', 'G', 'A', 'I', 'I', 'A', 'G', 'G', 'clK', 'G', 'T', 'A', 'D', 'E', 'K', '-OH']	VAEETPHLIHKVALDPLTGPMPYQGRRMoxGHAGAIIAGGKGTADEK	True	7	[0. 0. 0. 0. 0. 0. 0. 1. 0.]	[1. 1. 1. 1. 1. 1. 1. 0. 0.]	5	[0. 0. 0. 0. 0. 1. 0. 0. 0. 0.]	[1. 1. 1. 1. 1. 0. 0. 0. 0. 0.]	True
1506689	84	DSS	False	False	0.0	RS7_ECOLI 30S ribosomal protein S7 OS=Escherichia coli (strain K12) OX=83333 GN=rpsG PE=1 SV=3	HLDD_ECOLI ADP-L-glycero-D-manno-heptose-6-epimerase OS=Escherichia coli (strain K12) OX=83333 GN=hldD PE=1 SV=1	11	12	1506689	161	256	SFSHQAGASSKQPALGYLN	KGQIEYIPFPDKLK	3	P02359	P67910	B181123_23_HF_FW_IN_130_ECLP_DSS01_SCX21_hSAX04_rep1	Between > 4	False	False	True	53.287144	25.246	21	4	True	SFSHQAGASSKQPALGYLN	['H-', 'S', 'F', 'S', 'H', 'Q', 'A', 'G', 'A', 'S', 'S', 'clK', 'Q', 'P', 'A', 'L', 'G', 'Y', 'L', 'N', '-OH']	KGQIEYIPFPDKLK	['H-', 'K', 'G', 'Q', 'I', 'E', 'Y', 'I', 'P', 'F', 'P', 'D', 'clK', 'L', 'K', '-OH']	SFSHQAGASSKQPALGYLNKGQIEYIPFPDKLK	False	4	[0. 0. 0. 0. 1. 0. 0. 0. 0.]	[1. 1. 1. 1. 0. 0. 0. 0. 0.]	3	[0. 0. 0. 1. 0. 0. 0. 0. 0. 0.]	[1. 1. 1. 0. 0. 0. 0. 0. 0. 0.]	True
2036385	85	DSS	False	False	0.0	PRPD_ECOLI 2-methylcitrate dehydratase OS=Escherichia coli (strain K12) OX=83333 GN=prpD PE=1 SV=3	PRPD_ECOLI 2-methylcitrate dehydratase OS=Escherichia coli (strain K12) OX=83333 GN=prpD PE=1 SV=3	2	14	2036385	381	361	EKINCcmFEDPAFTADYHDPEKR	LTAADYEDNVAQDKR	5	P77243	P77243	B181128_05_HF_FW_IN_130_ECLP_DSS01_SCX21_hSAX08_rep1	Self > 4	False	False	True	46.731325	25.164	21	8	True	EKINCcmFEDPAFTADYHDPEKR	['H-', 'E', 'clK', 'I', 'N', 'cmC', 'F', 'E', 'D', 'P', 'A', 'F', 'T', 'A', 'D', 'Y', 'H', 'D', 'P', 'E', 'K', 'R', '-OH']	LTAADYEDNVAQDKR	['H-', 'L', 'T', 'A', 'A', 'D', 'Y', 'E', 'D', 'N', 'V', 'A', 'Q', 'D', 'clK', 'R', '-OH']	EKINCcmFEDPAFTADYHDPEKRLTAADYEDNVAQDKR	False	4	[0. 0. 0. 0. 1. 0. 0. 0. 0.]	[1. 1. 1. 1. 0. 0. 0. 0. 0.]	7	[0. 0. 0. 0. 0. 0. 0. 1. 0. 0.]	[1. 1. 1. 1. 1. 1. 1. 0. 0. 0.]	True
3067700	86	DSS	False	False	0.0	GLMS_ECOLI Glutamine--fructose-6-phosphate aminotransferase [isomerizing] OS=Escherichia coli (strain K12) OX=83333 GN=glmS PE=1 SV=4	GLMS_ECOLI Glutamine--fructose-6-phosphate aminotransferase [isomerizing] OS=Escherichia coli (strain K12) OX=83333 GN=glmS PE=1 SV=4	3	15	3067700	49	232	LGKVQMLAQAAEEHPLHGGTGIAHTR	RQDIESNLQYDAGDKGIYR	6	P17169	P17169	B181205_06_HF_FW_IN_130_ECLP_DSS01_SCX24_hSAX07_rep1	Self > 4	False	False	True	47.542127	25.144000000000002	24	7	True	LGKVQMLAQAAEEHPLHGGTGIAHTR	['H-', 'L', 'G', 'clK', 'V', 'Q', 'M', 'L', 'A', 'Q', 'A', 'A', 'E', 'E', 'H', 'P', 'L', 'H', 'G', 'G', 'T', 'G', 'I', 'A', 'H', 'T', 'R', '-OH']	RQDIESNLQYDAGDKGIYR	['H-', 'R', 'Q', 'D', 'I', 'E', 'S', 'N', 'L', 'Q', 'Y', 'D', 'A', 'G', 'D', 'clK', 'G', 'I', 'Y', 'R', '-OH']	LGKVQMLAQAAEEHPLHGGTGIAHTRRQDIESNLQYDAGDKGIYR	True	7	[0. 0. 0. 0. 0. 0. 0. 1. 0.]	[1. 1. 1. 1. 1. 1. 1. 0. 0.]	6	[0. 0. 0. 0. 0. 0. 1. 0. 0. 0.]	[1. 1. 1. 1. 1. 1. 0. 0. 0. 0.]	True
1006345	87	DSS	False	False	0.0	ABDH_ECOLI Gamma-aminobutyraldehyde dehydrogenase OS=Escherichia coli (strain K12) OX=83333 GN=prr PE=1 SV=1	ABDH_ECOLI Gamma-aminobutyraldehyde dehydrogenase OS=Escherichia coli (strain K12) OX=83333 GN=prr PE=1 SV=1	9	4	1006345	300	88	LGAAVATLKSGAPDDESTELGPLSSLAHLER	NCcmGKPLHSAFNDEIPAIVDVFR	5	P77674	P77674	B181121_19_HF_FW_IN_130_ECLP_DSS01_SCX19_hSAX08_rep1	Self > 4	False	False	True	72.042236	25.129	19	8	True	LGAAVATLKSGAPDDESTELGPLSSLAHLER	['H-', 'L', 'G', 'A', 'A', 'V', 'A', 'T', 'L', 'clK', 'S', 'G', 'A', 'P', 'D', 'D', 'E', 'S', 'T', 'E', 'L', 'G', 'P', 'L', 'S', 'S', 'L', 'A', 'H', 'L', 'E', 'R', '-OH']	NCcmGKPLHSAFNDEIPAIVDVFR	['H-', 'N', 'cmC', 'G', 'clK', 'P', 'L', 'H', 'S', 'A', 'F', 'N', 'D', 'E', 'I', 'P', 'A', 'I', 'V', 'D', 'V', 'F', 'R', '-OH']	LGAAVATLKSGAPDDESTELGPLSSLAHLERNCcmGKPLHSAFNDEIPAIVDVFR	False	2	[0. 0. 1. 0. 0. 0. 0. 0. 0.]	[1. 1. 0. 0. 0. 0. 0. 0. 0.]	7	[0. 0. 0. 0. 0. 0. 0. 1. 0. 0.]	[1. 1. 1. 1. 1. 1. 1. 0. 0. 0.]	True
2017288	88	DSS	False	False	0.0	ACEA_ECOLI Isocitrate lyase OS=Escherichia coli (strain K12) OX=83333 GN=aceA PE=1 SV=1	ACEA_ECOLI Isocitrate lyase OS=Escherichia coli (strain K12) OX=83333 GN=aceA PE=1 SV=1	10	14	2017288	382	313	VQQPEFAAAKDGYTFVSHQQEVGTGYFDK	LLAYNCcmSPSFNWQKNLDDK	5	P0A9G6	P0A9G6	B181128_04_HF_FW_IN_130_ECLP_DSS01_SCX21_hSAX09_rep1	Self > 4	False	False	True	62.362134999999995	25.116999999999997	21	9	False	VQQPEFAAAKDGYTFVSHQQEVGTGYFDK	['H-', 'V', 'Q', 'Q', 'P', 'E', 'F', 'A', 'A', 'A', 'clK', 'D', 'G', 'Y', 'T', 'F', 'V', 'S', 'H', 'Q', 'Q', 'E', 'V', 'G', 'T', 'G', 'Y', 'F', 'D', 'K', '-OH']	LLAYNCcmSPSFNWQKNLDDK	['H-', 'L', 'L', 'A', 'Y', 'N', 'cmC', 'S', 'P', 'S', 'F', 'N', 'W', 'Q', 'clK', 'N', 'L', 'D', 'D', 'K', '-OH']	VQQPEFAAAKDGYTFVSHQQEVGTGYFDKLLAYNCcmSPSFNWQKNLDDK	True	4	[0. 0. 0. 0. 1. 0. 0. 0. 0.]	[1. 1. 1. 1. 0. 0. 0. 0. 0.]	8	[0. 0. 0. 0. 0. 0. 0. 0. 1. 0.]	[1. 1. 1. 1. 1. 1. 1. 1. 0. 0.]	True
1500711	89	DSS	False	False	0.0	SRA_ECOLI Stationary-phase-induced ribosome-associated protein OS=Escherichia coli (strain K12) OX=83333 GN=sra PE=1 SV=1	PHSM_ECOLI Maltodextrin phosphorylase OS=Escherichia coli (strain K12) OX=83333 GN=malP PE=1 SV=7	8	10	1500711	22	242	KIVTEGDKSSVVNNPTGR	AEQQGINAEKLTK	3	P68191	P00490	B181123_23_HF_FW_IN_130_ECLP_DSS01_SCX21_hSAX04_rep1	Between > 4	False	False	True	35.388067	25.109	21	4	True	KIVTEGDKSSVVNNPTGR	['H-', 'K', 'I', 'V', 'T', 'E', 'G', 'D', 'clK', 'S', 'S', 'V', 'V', 'N', 'N', 'P', 'T', 'G', 'R', '-OH']	AEQQGINAEKLTK	['H-', 'A', 'E', 'Q', 'Q', 'G', 'I', 'N', 'A', 'E', 'clK', 'L', 'T', 'K', '-OH']	KIVTEGDKSSVVNNPTGRAEQQGINAEKLTK	False	4	[0. 0. 0. 0. 1. 0. 0. 0. 0.]	[1. 1. 1. 1. 0. 0. 0. 0. 0.]	3	[0. 0. 0. 1. 0. 0. 0. 0. 0. 0.]	[1. 1. 1. 0. 0. 0. 0. 0. 0. 0.]	True
807430	90	DSS	False	False	0.0	ODO2_ECOLI Dihydrolipoyllysine-residue succinyltransferase component of 2-oxoglutarate dehydrogenase complex OS=Escherichia coli (strain K12) OX=83333 GN=sucB PE=1 SV=2	ODO2_ECOLI Dihydrolipoyllysine-residue succinyltransferase component of 2-oxoglutarate dehydrogenase complex OS=Escherichia coli (strain K12) OX=83333 GN=sucB PE=1 SV=2	4	13	807430	153	121	APAKESAPAAAAPAAQPALAAR	LLAEHNLDASAIKGTGVGGR	4	P0AFG6	P0AFG6	B181121_10_HF_FW_IN_130_ECLP_DSS01_SCX19_hSAX03_rep1	Self > 4	False	False	True	44.027215	25.101999999999997	19	3	False	APAKESAPAAAAPAAQPALAAR	['H-', 'A', 'P', 'A', 'clK', 'E', 'S', 'A', 'P', 'A', 'A', 'A', 'A', 'P', 'A', 'A', 'Q', 'P', 'A', 'L', 'A', 'A', 'R', '-OH']	LLAEHNLDASAIKGTGVGGR	['H-', 'L', 'L', 'A', 'E', 'H', 'N', 'L', 'D', 'A', 'S', 'A', 'I', 'clK', 'G', 'T', 'G', 'V', 'G', 'G', 'R', '-OH']	APAKESAPAAAAPAAQPALAARLLAEHNLDASAIKGTGVGGR	False	2	[0. 0. 1. 0. 0. 0. 0. 0. 0.]	[1. 1. 0. 0. 0. 0. 0. 0. 0.]	2	[0. 0. 1. 0. 0. 0. 0. 0. 0. 0.]	[1. 1. 0. 0. 0. 0. 0. 0. 0. 0.]	True
2222029	91	DSS	False	False	0.0	RHO_ECOLI Transcription termination factor Rho OS=Escherichia coli (strain K12) OX=83333 GN=rho PE=1 SV=1	RHO_ECOLI Transcription termination factor Rho OS=Escherichia coli (strain K12) OX=83333 GN=rho PE=1 SV=1	6	8	2222029	110	93	YFALLKVNEVNFDKPENAR	TGDTISGKIRPPK	4	P0AG30	P0AG30	B181128_14_HF_FW_IN_130_ECLP_DSS01_SCX22_hSAX04_rep1	Self > 4	False	False	True	50.043671	25.081	22	4	True	YFALLKVNEVNFDKPENAR	['H-', 'Y', 'F', 'A', 'L', 'L', 'clK', 'V', 'N', 'E', 'V', 'N', 'F', 'D', 'K', 'P', 'E', 'N', 'A', 'R', '-OH']	TGDTISGKIRPPK	['H-', 'T', 'G', 'D', 'T', 'I', 'S', 'G', 'clK', 'I', 'R', 'P', 'P', 'K', '-OH']	YFALLKVNEVNFDKPENARTGDTISGKIRPPK	False	5	[0. 0. 0. 0. 0. 1. 0. 0. 0.]	[1. 1. 1. 1. 1. 0. 0. 0. 0.]	3	[0. 0. 0. 1. 0. 0. 0. 0. 0. 0.]	[1. 1. 1. 0. 0. 0. 0. 0. 0. 0.]	True
1846691	92	DSS	False	False	0.0	PYRI_ECOLI Aspartate carbamoyltransferase regulatory chain OS=Escherichia coli (strain K12) OX=83333 GN=pyrI PE=1 SV=2	PYRI_ECOLI Aspartate carbamoyltransferase regulatory chain OS=Escherichia coli (strain K12) OX=83333 GN=pyrI PE=1 SV=2	5	5	1846691	2	2	THDNKLQVEAIKR	THDNKLQVEAIK	4	P0A7F3	P0A7F3	B181127_08_HF_FW_IN_130_ECLP_DSS01_SCX25t27_hSAX05_rep1	Self > 4	False	False	True	32.60452	25.057	25	5	True	THDNKLQVEAIKR	['H-', 'T', 'H', 'D', 'N', 'clK', 'L', 'Q', 'V', 'E', 'A', 'I', 'K', 'R', '-OH']	THDNKLQVEAIK	['H-', 'T', 'H', 'D', 'N', 'clK', 'L', 'Q', 'V', 'E', 'A', 'I', 'K', '-OH']	THDNKLQVEAIKRTHDNKLQVEAIK	False	8	[0. 0. 0. 0. 0. 0. 0. 0. 1.]	[1. 1. 1. 1. 1. 1. 1. 1. 0.]	4	[0. 0. 0. 0. 1. 0. 0. 0. 0. 0.]	[1. 1. 1. 1. 0. 0. 0. 0. 0. 0.]	True
3171757	93	DSS	False	False	0.0	SUCC_ECOLI Succinate--CoA ligase [ADP-forming] subunit beta OS=Escherichia coli (strain K12) OX=83333 GN=sucC PE=1 SV=1	SUCD_ECOLI Succinate--CoA ligase [ADP-forming] subunit alpha OS=Escherichia coli (strain K12) OX=83333 GN=sucD PE=1 SV=2	11	13	3171757	136	244	VAEETPHLIHKVALDPLTGPMoxPYQGR	RMoxGHAGAIIAGGKGTADEK	5	P0A836	P0AGE9	B181205_11_HF_FW_IN_130_ECLP_DSS01_SCX24_hSAX05_rep1	Between > 4	False	False	True	41.45744300000001	25.046999999999997	24	5	False	VAEETPHLIHKVALDPLTGPMoxPYQGR	['H-', 'V', 'A', 'E', 'E', 'T', 'P', 'H', 'L', 'I', 'H', 'clK', 'V', 'A', 'L', 'D', 'P', 'L', 'T', 'G', 'P', 'oxM', 'P', 'Y', 'Q', 'G', 'R', '-OH']	RMoxGHAGAIIAGGKGTADEK	['H-', 'R', 'oxM', 'G', 'H', 'A', 'G', 'A', 'I', 'I', 'A', 'G', 'G', 'clK', 'G', 'T', 'A', 'D', 'E', 'K', '-OH']	VAEETPHLIHKVALDPLTGPMoxPYQGRRMoxGHAGAIIAGGKGTADEK	False	7	[0. 0. 0. 0. 0. 0. 0. 1. 0.]	[1. 1. 1. 1. 1. 1. 1. 0. 0.]	4	[0. 0. 0. 0. 1. 0. 0. 0. 0. 0.]	[1. 1. 1. 1. 0. 0. 0. 0. 0. 0.]	True
2869434	94	DSS	False	False	0.0	SYK1_ECOLI Lysine--tRNA ligase OS=Escherichia coli (strain K12) OX=83333 GN=lysS PE=1 SV=2	ACEA_ECOLI Isocitrate lyase OS=Escherichia coli (strain K12) OX=83333 GN=aceA PE=1 SV=1	2	8	2869434	131	301	TKTGELSIHCcmTELR	FAQAIHAKYPGK	4	P0A8N3	P0A9G6	B181203_19_HF_FW_IN_130_ECLP_DSS01_SCX23_hSAX04_rep1	Between > 4	False	False	True	35.052493000000005	24.998	23	4	True	TKTGELSIHCcmTELR	['H-', 'T', 'clK', 'T', 'G', 'E', 'L', 'S', 'I', 'H', 'cmC', 'T', 'E', 'L', 'R', '-OH']	FAQAIHAKYPGK	['H-', 'F', 'A', 'Q', 'A', 'I', 'H', 'A', 'clK', 'Y', 'P', 'G', 'K', '-OH']	TKTGELSIHCcmTELRFAQAIHAKYPGK	False	6	[0. 0. 0. 0. 0. 0. 1. 0. 0.]	[1. 1. 1. 1. 1. 1. 0. 0. 0.]	3	[0. 0. 0. 1. 0. 0. 0. 0. 0. 0.]	[1. 1. 1. 0. 0. 0. 0. 0. 0. 0.]	True
2396016	95	DSS	False	False	0.0	DCEB_ECOLI Glutamate decarboxylase beta OS=Escherichia coli (strain K12) OX=83333 GN=gadB PE=1 SV=1;DCEA_ECOLI Glutamate decarboxylase alpha OS=Escherichia coli (strain K12) OX=83333 GN=gadA PE=1 SV=1	DCEB_ECOLI Glutamate decarboxylase beta OS=Escherichia coli (strain K12) OX=83333 GN=gadB PE=1 SV=1;DCEA_ECOLI Glutamate decarboxylase alpha OS=Escherichia coli (strain K12) OX=83333 GN=gadA PE=1 SV=1	7	7	2396016	447;447	447;447	YLSDHPKLQGIAQQNSFK	YLSDHPKLQGIAQQNSFK	5	P69910;P69908	P69910;P69908	B181130_04_HF_FW_IN_130_ECLP_DSS01_SCX22_hSAX08_rep1	Self > 4	False	False	True	44.747946	24.916999999999998	22	8	True	YLSDHPKLQGIAQQNSFK	['H-', 'Y', 'L', 'S', 'D', 'H', 'P', 'clK', 'L', 'Q', 'G', 'I', 'A', 'Q', 'Q', 'N', 'S', 'F', 'K', '-OH']	YLSDHPKLQGIAQQNSFK	['H-', 'Y', 'L', 'S', 'D', 'H', 'P', 'clK', 'L', 'Q', 'G', 'I', 'A', 'Q', 'Q', 'N', 'S', 'F', 'K', '-OH']	YLSDHPKLQGIAQQNSFKYLSDHPKLQGIAQQNSFK	True	5	[0. 0. 0. 0. 0. 1. 0. 0. 0.]	[1. 1. 1. 1. 1. 0. 0. 0. 0.]	7	[0. 0. 0. 0. 0. 0. 0. 1. 0. 0.]	[1. 1. 1. 1. 1. 1. 1. 0. 0. 0.]	True
926255	96	DSS	False	False	0.0	ACEA_ECOLI Isocitrate lyase OS=Escherichia coli (strain K12) OX=83333 GN=aceA PE=1 SV=1	ACEA_ECOLI Isocitrate lyase OS=Escherichia coli (strain K12) OX=83333 GN=aceA PE=1 SV=1	14	7	926255	313	195	LLAYNCcmSPSFNWQKNLDDK	CcmGHMGGKVLVPTQEAIQK	5	P0A9G6	P0A9G6	B181121_16_HF_FW_IN_130_ECLP_DSS01_SCX19_hSAX06_rep2	Self > 4	False	False	True	52.867084	24.906999999999996	19	6	True	LLAYNCcmSPSFNWQKNLDDK	['H-', 'L', 'L', 'A', 'Y', 'N', 'cmC', 'S', 'P', 'S', 'F', 'N', 'W', 'Q', 'clK', 'N', 'L', 'D', 'D', 'K', '-OH']	CcmGHMGGKVLVPTQEAIQK	['H-', 'cmC', 'G', 'H', 'M', 'G', 'G', 'clK', 'V', 'L', 'V', 'P', 'T', 'Q', 'E', 'A', 'I', 'Q', 'K', '-OH']	LLAYNCcmSPSFNWQKNLDDKCcmGHMGGKVLVPTQEAIQK	False	2	[0. 0. 1. 0. 0. 0. 0. 0. 0.]	[1. 1. 0. 0. 0. 0. 0. 0. 0.]	5	[0. 0. 0. 0. 0. 1. 0. 0. 0. 0.]	[1. 1. 1. 1. 1. 0. 0. 0. 0. 0.]	True
3069798	97	DSS	False	False	0.0	NIFJ_ECOLI Probable pyruvate-flavodoxin oxidoreductase OS=Escherichia coli (strain K12) OX=83333 GN=ydbK PE=3 SV=2	NIFJ_ECOLI Probable pyruvate-flavodoxin oxidoreductase OS=Escherichia coli (strain K12) OX=83333 GN=ydbK PE=3 SV=2	6	11	3069798	1103	1157	RADEGKLPLALDSRPPSEAPEETLLHEQR	RYDFLAQMAGKAEK	6	P52647	P52647	B181205_06_HF_FW_IN_130_ECLP_DSS01_SCX24_hSAX07_rep1	Self > 4	False	False	True	54.467937	24.905	24	7	False	RADEGKLPLALDSRPPSEAPEETLLHEQR	['H-', 'R', 'A', 'D', 'E', 'G', 'clK', 'L', 'P', 'L', 'A', 'L', 'D', 'S', 'R', 'P', 'P', 'S', 'E', 'A', 'P', 'E', 'E', 'T', 'L', 'L', 'H', 'E', 'Q', 'R', '-OH']	RYDFLAQMAGKAEK	['H-', 'R', 'Y', 'D', 'F', 'L', 'A', 'Q', 'M', 'A', 'G', 'clK', 'A', 'E', 'K', '-OH']	RADEGKLPLALDSRPPSEAPEETLLHEQRRYDFLAQMAGKAEK	True	7	[0. 0. 0. 0. 0. 0. 0. 1. 0.]	[1. 1. 1. 1. 1. 1. 1. 0. 0.]	6	[0. 0. 0. 0. 0. 0. 1. 0. 0. 0.]	[1. 1. 1. 1. 1. 1. 0. 0. 0. 0.]	True
952657	98	DSS	False	False	0.0	AHPC_ECOLI Alkyl hydroperoxide reductase C OS=Escherichia coli (strain K12) OX=83333 GN=ahpC PE=1 SV=2	AHPC_ECOLI Alkyl hydroperoxide reductase C OS=Escherichia coli (strain K12) OX=83333 GN=ahpC PE=1 SV=2	5	2	952657	13	92	NQAFKNGEFIEITEKDTEGR	IKYAMIGDPTGALTR	4	P0AE08	P0AE08	B181121_17_HF_FW_IN_130_ECLP_DSS01_SCX19_hSAX07_rep1	Self > 4	False	False	True	56.488021	24.868000000000002	19	7	True	NQAFKNGEFIEITEKDTEGR	['H-', 'N', 'Q', 'A', 'F', 'clK', 'N', 'G', 'E', 'F', 'I', 'E', 'I', 'T', 'E', 'K', 'D', 'T', 'E', 'G', 'R', '-OH']	IKYAMIGDPTGALTR	['H-', 'I', 'clK', 'Y', 'A', 'M', 'I', 'G', 'D', 'P', 'T', 'G', 'A', 'L', 'T', 'R', '-OH']	NQAFKNGEFIEITEKDTEGRIKYAMIGDPTGALTR	False	2	[0. 0. 1. 0. 0. 0. 0. 0. 0.]	[1. 1. 0. 0. 0. 0. 0. 0. 0.]	6	[0. 0. 0. 0. 0. 0. 1. 0. 0. 0.]	[1. 1. 1. 1. 1. 1. 0. 0. 0. 0.]	True
900529	99	DSS	False	False	0.0	HTPG_ECOLI Chaperone protein HtpG OS=Escherichia coli (strain K12) OX=83333 GN=htpG PE=1 SV=1	HTPG_ECOLI Chaperone protein HtpG OS=Escherichia coli (strain K12) OX=83333 GN=htpG PE=1 SV=1	12	12	900529	88	34	DEVIDHLGTIAKSGTK	ELISNASDAADKLR	3	P0A6Z3	P0A6Z3	B181121_15_HF_FW_IN_130_ECLP_DSS01_SCX19_hSAX06_rep1	Self > 4	False	False	True	53.769231999999995	24.851999999999997	19	6	True	DEVIDHLGTIAKSGTK	['H-', 'D', 'E', 'V', 'I', 'D', 'H', 'L', 'G', 'T', 'I', 'A', 'clK', 'S', 'G', 'T', 'K', '-OH']	ELISNASDAADKLR	['H-', 'E', 'L', 'I', 'S', 'N', 'A', 'S', 'D', 'A', 'A', 'D', 'clK', 'L', 'R', '-OH']	DEVIDHLGTIAKSGTKELISNASDAADKLR	False	2	[0. 0. 1. 0. 0. 0. 0. 0. 0.]	[1. 1. 0. 0. 0. 0. 0. 0. 0.]	5	[0. 0. 0. 0. 0. 1. 0. 0. 0. 0.]	[1. 1. 1. 1. 1. 0. 0. 0. 0. 0.]	True
1481315	100	DSS	False	False	0.0	SUCC_ECOLI Succinate--CoA ligase [ADP-forming] subunit beta OS=Escherichia coli (strain K12) OX=83333 GN=sucC PE=1 SV=1	SUCD_ECOLI Succinate--CoA ligase [ADP-forming] subunit alpha OS=Escherichia coli (strain K12) OX=83333 GN=sucD PE=1 SV=2	10	18	1481315	206	224	QGDLICcmLDGKLGADGNALFR	EHVTKPVVGYIAGVTAPKGK	5	P0A836	P0AGE9	B181123_21_HF_FW_IN_130_ECLP_DSS01_SCX21_hSAX05_rep2	Between > 4	False	False	True	58.08834	24.811	21	5	False	QGDLICcmLDGKLGADGNALFR	['H-', 'Q', 'G', 'D', 'L', 'I', 'cmC', 'L', 'D', 'G', 'clK', 'L', 'G', 'A', 'D', 'G', 'N', 'A', 'L', 'F', 'R', '-OH']	EHVTKPVVGYIAGVTAPKGK	['H-', 'E', 'H', 'V', 'T', 'K', 'P', 'V', 'V', 'G', 'Y', 'I', 'A', 'G', 'V', 'T', 'A', 'P', 'clK', 'G', 'K', '-OH']	QGDLICcmLDGKLGADGNALFREHVTKPVVGYIAGVTAPKGK	True	4	[0. 0. 0. 0. 1. 0. 0. 0. 0.]	[1. 1. 1. 1. 0. 0. 0. 0. 0.]	4	[0. 0. 0. 0. 1. 0. 0. 0. 0. 0.]	[1. 1. 1. 1. 0. 0. 0. 0. 0. 0.]	True
895259	101	DSS	False	False	0.0	ADHE_ECOLI Aldehyde-alcohol dehydrogenase OS=Escherichia coli (strain K12) OX=83333 GN=adhE PE=1 SV=2	ADHE_ECOLI Aldehyde-alcohol dehydrogenase OS=Escherichia coli (strain K12) OX=83333 GN=adhE PE=1 SV=2	9	10	895259	751	866	YNANDNPTKQTAFSQYDRPQAR	DYVEGETAAKK	4	P0A9Q7	P0A9Q7	B181121_15_HF_FW_IN_130_ECLP_DSS01_SCX19_hSAX06_rep1	Self > 4	False	False	True	37.446329	24.803	19	6	True	YNANDNPTKQTAFSQYDRPQAR	['H-', 'Y', 'N', 'A', 'N', 'D', 'N', 'P', 'T', 'clK', 'Q', 'T', 'A', 'F', 'S', 'Q', 'Y', 'D', 'R', 'P', 'Q', 'A', 'R', '-OH']	DYVEGETAAKK	['H-', 'D', 'Y', 'V', 'E', 'G', 'E', 'T', 'A', 'A', 'clK', 'K', '-OH']	YNANDNPTKQTAFSQYDRPQARDYVEGETAAKK	False	2	[0. 0. 1. 0. 0. 0. 0. 0. 0.]	[1. 1. 0. 0. 0. 0. 0. 0. 0.]	5	[0. 0. 0. 0. 0. 1. 0. 0. 0. 0.]	[1. 1. 1. 1. 1. 0. 0. 0. 0. 0.]	True
1232348	102	DSS	False	False	0.0	ABDH_ECOLI Gamma-aminobutyraldehyde dehydrogenase OS=Escherichia coli (strain K12) OX=83333 GN=prr PE=1 SV=1	ABDH_ECOLI Gamma-aminobutyraldehyde dehydrogenase OS=Escherichia coli (strain K12) OX=83333 GN=prr PE=1 SV=1	5	6	1232348	286	340	IYAQKGIYDTLVEK	ATGHIKVITGGEK	3	P77674	P77674	B181123_09_HF_FW_IN_130_ECLP_DSS01_SCX20_hSAX06_rep1	Self > 4	False	False	True	42.472856	24.768	20	6	False	IYAQKGIYDTLVEK	['H-', 'I', 'Y', 'A', 'Q', 'clK', 'G', 'I', 'Y', 'D', 'T', 'L', 'V', 'E', 'K', '-OH']	ATGHIKVITGGEK	['H-', 'A', 'T', 'G', 'H', 'I', 'clK', 'V', 'I', 'T', 'G', 'G', 'E', 'K', '-OH']	IYAQKGIYDTLVEKATGHIKVITGGEK	False	3	[0. 0. 0. 1. 0. 0. 0. 0. 0.]	[1. 1. 1. 0. 0. 0. 0. 0. 0.]	5	[0. 0. 0. 0. 0. 1. 0. 0. 0. 0.]	[1. 1. 1. 1. 1. 0. 0. 0. 0. 0.]	True
2767999	103	DSS	False	False	0.0	PYRI_ECOLI Aspartate carbamoyltransferase regulatory chain OS=Escherichia coli (strain K12) OX=83333 GN=pyrI PE=1 SV=2	PYRI_ECOLI Aspartate carbamoyltransferase regulatory chain OS=Escherichia coli (strain K12) OX=83333 GN=pyrI PE=1 SV=2	9	5	2767999	86	2	IDNYEVVGKSRPSLPER	THDNKLQVEAIK	3	P0A7F3	P0A7F3	B181203_15_HF_FW_IN_130_ECLP_DSS01_SCX23_hSAX06_rep1	Self > 4	False	False	True	40.076501	24.72300000000001	23	6	False	IDNYEVVGKSRPSLPER	['H-', 'I', 'D', 'N', 'Y', 'E', 'V', 'V', 'G', 'clK', 'S', 'R', 'P', 'S', 'L', 'P', 'E', 'R', '-OH']	THDNKLQVEAIK	['H-', 'T', 'H', 'D', 'N', 'clK', 'L', 'Q', 'V', 'E', 'A', 'I', 'K', '-OH']	IDNYEVVGKSRPSLPERTHDNKLQVEAIK	True	6	[0. 0. 0. 0. 0. 0. 1. 0. 0.]	[1. 1. 1. 1. 1. 1. 0. 0. 0.]	5	[0. 0. 0. 0. 0. 1. 0. 0. 0. 0.]	[1. 1. 1. 1. 1. 0. 0. 0. 0. 0.]	True
954317	104	DSS	False	False	0.0	SYS_ECOLI Serine--tRNA ligase OS=Escherichia coli (strain K12) OX=83333 GN=serS PE=1 SV=1	SYS_ECOLI Serine--tRNA ligase OS=Escherichia coli (strain K12) OX=83333 GN=serS PE=1 SV=1	13	5	954317	65	39	GEDIEPLRLEVNKLGEELDAAK	VLQVKTENLQAER	4	P0A8L1	P0A8L1	B181121_17_HF_FW_IN_130_ECLP_DSS01_SCX19_hSAX07_rep1	Self > 4	False	False	True	62.167133	24.7	19	7	True	GEDIEPLRLEVNKLGEELDAAK	['H-', 'G', 'E', 'D', 'I', 'E', 'P', 'L', 'R', 'L', 'E', 'V', 'N', 'clK', 'L', 'G', 'E', 'E', 'L', 'D', 'A', 'A', 'K', '-OH']	VLQVKTENLQAER	['H-', 'V', 'L', 'Q', 'V', 'clK', 'T', 'E', 'N', 'L', 'Q', 'A', 'E', 'R', '-OH']	GEDIEPLRLEVNKLGEELDAAKVLQVKTENLQAER	False	2	[0. 0. 1. 0. 0. 0. 0. 0. 0.]	[1. 1. 0. 0. 0. 0. 0. 0. 0.]	6	[0. 0. 0. 0. 0. 0. 1. 0. 0. 0.]	[1. 1. 1. 1. 1. 1. 0. 0. 0. 0.]	True
1337655	105	DSS	False	False	0.0	DBHB_ECOLI DNA-binding protein HU-beta OS=Escherichia coli (strain K12) OX=83333 GN=hupB PE=1 SV=1	RS19_ECOLI 30S ribosomal protein S19 OS=Escherichia coli (strain K12) OX=83333 GN=rpsS PE=1 SV=2	6	8	1337655	4	22	SQLIDKIAAGADISK	AVESGDKKPLR	3	P0ACF4	P0A7U3	B181123_13_HF_FW_IN_130_ECLP_DSS01_SCX20_hSAX04_rep1	Between > 4	False	False	True	45.76932100000001	24.695999999999998	20	4	True	SQLIDKIAAGADISK	['H-', 'S', 'Q', 'L', 'I', 'D', 'clK', 'I', 'A', 'A', 'G', 'A', 'D', 'I', 'S', 'K', '-OH']	AVESGDKKPLR	['H-', 'A', 'V', 'E', 'S', 'G', 'D', 'K', 'clK', 'P', 'L', 'R', '-OH']	SQLIDKIAAGADISKAVESGDKKPLR	False	3	[0. 0. 0. 1. 0. 0. 0. 0. 0.]	[1. 1. 1. 0. 0. 0. 0. 0. 0.]	3	[0. 0. 0. 1. 0. 0. 0. 0. 0. 0.]	[1. 1. 1. 0. 0. 0. 0. 0. 0. 0.]	True
3120238	106	DSS	False	False	0.0	SUCC_ECOLI Succinate--CoA ligase [ADP-forming] subunit beta OS=Escherichia coli (strain K12) OX=83333 GN=sucC PE=1 SV=1	SUCD_ECOLI Succinate--CoA ligase [ADP-forming] subunit alpha OS=Escherichia coli (strain K12) OX=83333 GN=sucD PE=1 SV=2	11	13	3120238	136	244	VAEETPHLIHKVALDPLTGPMPYQGR	RMGHAGAIIAGGKGTADEK	6	P0A836	P0AGE9	B181205_09_HF_FW_IN_130_ECLP_DSS01_SCX24_hSAX06_rep1	Between > 4	False	False	True	45.26476	24.695	24	6	False	VAEETPHLIHKVALDPLTGPMPYQGR	['H-', 'V', 'A', 'E', 'E', 'T', 'P', 'H', 'L', 'I', 'H', 'clK', 'V', 'A', 'L', 'D', 'P', 'L', 'T', 'G', 'P', 'M', 'P', 'Y', 'Q', 'G', 'R', '-OH']	RMGHAGAIIAGGKGTADEK	['H-', 'R', 'M', 'G', 'H', 'A', 'G', 'A', 'I', 'I', 'A', 'G', 'G', 'clK', 'G', 'T', 'A', 'D', 'E', 'K', '-OH']	VAEETPHLIHKVALDPLTGPMPYQGRRMGHAGAIIAGGKGTADEK	True	7	[0. 0. 0. 0. 0. 0. 0. 1. 0.]	[1. 1. 1. 1. 1. 1. 1. 0. 0.]	5	[0. 0. 0. 0. 0. 1. 0. 0. 0. 0.]	[1. 1. 1. 1. 1. 0. 0. 0. 0. 0.]	True
2089536	107	DSS	False	False	0.0	DLDH_ECOLI Dihydrolipoyl dehydrogenase OS=Escherichia coli (strain K12) OX=83333 GN=lpdA PE=1 SV=2	DLDH_ECOLI Dihydrolipoyl dehydrogenase OS=Escherichia coli (strain K12) OX=83333 GN=lpdA PE=1 SV=2	13	13	2089536	68	68	ALAEHGIVFGEPKTDIDK	ALAEHGIVFGEPKTDIDK	4	P0A9P0	P0A9P0	B181128_09_HF_FW_IN_130_ECLP_DSS01_SCX21_hSAX07_rep2	Self > 4	False	False	True	49.99228	24.67	21	7	True	ALAEHGIVFGEPKTDIDK	['H-', 'A', 'L', 'A', 'E', 'H', 'G', 'I', 'V', 'F', 'G', 'E', 'P', 'clK', 'T', 'D', 'I', 'D', 'K', '-OH']	ALAEHGIVFGEPKTDIDK	['H-', 'A', 'L', 'A', 'E', 'H', 'G', 'I', 'V', 'F', 'G', 'E', 'P', 'clK', 'T', 'D', 'I', 'D', 'K', '-OH']	ALAEHGIVFGEPKTDIDKALAEHGIVFGEPKTDIDK	False	4	[0. 0. 0. 0. 1. 0. 0. 0. 0.]	[1. 1. 1. 1. 0. 0. 0. 0. 0.]	6	[0. 0. 0. 0. 0. 0. 1. 0. 0. 0.]	[1. 1. 1. 1. 1. 1. 0. 0. 0. 0.]	True
899650	108	DSS	False	False	0.0	RPOA_ECOLI DNA-directed RNA polymerase subunit alpha OS=Escherichia coli (strain K12) OX=83333 GN=rpoA PE=1 SV=1	RPOB_ECOLI DNA-directed RNA polymerase subunit beta OS=Escherichia coli (strain K12) OX=83333 GN=rpoB PE=1 SV=1	13	6	899650	13	1128	LVDIEQVSSTHAKVTLEPLER	INAMLKQQQEVAK	4	P0A7Z4	P0A8V2	B181121_15_HF_FW_IN_130_ECLP_DSS01_SCX19_hSAX06_rep1	Between > 4	False	False	True	50.963692	24.663	19	6	True	LVDIEQVSSTHAKVTLEPLER	['H-', 'L', 'V', 'D', 'I', 'E', 'Q', 'V', 'S', 'S', 'T', 'H', 'A', 'clK', 'V', 'T', 'L', 'E', 'P', 'L', 'E', 'R', '-OH']	INAMLKQQQEVAK	['H-', 'I', 'N', 'A', 'M', 'L', 'clK', 'Q', 'Q', 'Q', 'E', 'V', 'A', 'K', '-OH']	LVDIEQVSSTHAKVTLEPLERINAMLKQQQEVAK	False	2	[0. 0. 1. 0. 0. 0. 0. 0. 0.]	[1. 1. 0. 0. 0. 0. 0. 0. 0.]	5	[0. 0. 0. 0. 0. 1. 0. 0. 0. 0.]	[1. 1. 1. 1. 1. 0. 0. 0. 0. 0.]	True
3072039	109	DSS	False	False	0.0	RS6_ECOLI 30S ribosomal protein S6 OS=Escherichia coli (strain K12) OX=83333 GN=rpsF PE=1 SV=1	RS6_ECOLI 30S ribosomal protein S6 OS=Escherichia coli (strain K12) OX=83333 GN=rpsF PE=1 SV=1	3	11	3072039	54	94	LHKAHYVLMNVEAPQEVIDELETTFR	HAVTEASPMVKAK	4	P02358	P02358	B181205_06_HF_FW_IN_130_ECLP_DSS01_SCX24_hSAX07_rep1	Self > 4	False	False	True	61.437753	24.635	24	7	True	LHKAHYVLMNVEAPQEVIDELETTFR	['H-', 'L', 'H', 'clK', 'A', 'H', 'Y', 'V', 'L', 'M', 'N', 'V', 'E', 'A', 'P', 'Q', 'E', 'V', 'I', 'D', 'E', 'L', 'E', 'T', 'T', 'F', 'R', '-OH']	HAVTEASPMVKAK	['H-', 'H', 'A', 'V', 'T', 'E', 'A', 'S', 'P', 'M', 'V', 'clK', 'A', 'K', '-OH']	LHKAHYVLMNVEAPQEVIDELETTFRHAVTEASPMVKAK	False	7	[0. 0. 0. 0. 0. 0. 0. 1. 0.]	[1. 1. 1. 1. 1. 1. 1. 0. 0.]	6	[0. 0. 0. 0. 0. 0. 1. 0. 0. 0.]	[1. 1. 1. 1. 1. 1. 0. 0. 0. 0.]	True
2039220	110	DSS	False	False	0.0	SYK2_ECOLI Lysine--tRNA ligase heat inducible OS=Escherichia coli (strain K12) OX=83333 GN=lysU PE=1 SV=2	SYK2_ECOLI Lysine--tRNA ligase heat inducible OS=Escherichia coli (strain K12) OX=83333 GN=lysU PE=1 SV=2	2	12	2039220	335	311	KYRPETDMADLDNFDAAK	VTYGEHVFDFGKPFEK	5	P0A8N5	P0A8N5	B181128_05_HF_FW_IN_130_ECLP_DSS01_SCX21_hSAX08_rep1	Self > 4	False	False	True	55.732869	24.627	21	8	True	KYRPETDMADLDNFDAAK	['H-', 'K', 'clY', 'R', 'P', 'E', 'T', 'D', 'M', 'A', 'D', 'L', 'D', 'N', 'F', 'D', 'A', 'A', 'K', '-OH']	VTYGEHVFDFGKPFEK	['H-', 'V', 'T', 'Y', 'G', 'E', 'H', 'V', 'F', 'D', 'F', 'G', 'clK', 'P', 'F', 'E', 'K', '-OH']	KYRPETDMADLDNFDAAKVTYGEHVFDFGKPFEK	False	4	[0. 0. 0. 0. 1. 0. 0. 0. 0.]	[1. 1. 1. 1. 0. 0. 0. 0. 0.]	7	[0. 0. 0. 0. 0. 0. 0. 1. 0. 0.]	[1. 1. 1. 1. 1. 1. 1. 0. 0. 0.]	True
2822042	111	DSS	False	False	0.0	CYSB_ECOLI HTH-type transcriptional regulator CysB OS=Escherichia coli (strain K12) OX=83333 GN=cysB PE=3 SV=1	CYSB_ECOLI HTH-type transcriptional regulator CysB OS=Escherichia coli (strain K12) OX=83333 GN=cysB PE=3 SV=1	11	3	2822042	82	52	SVAGEHTWPDKGSLYIATTHTQAR	SGKHLTQVTPAGQEIIR	5	P0A9F3	P0A9F3	B181203_17_HF_FW_IN_130_ECLP_DSS01_SCX23_hSAX05_rep1	Self > 4	False	False	True	43.76606	24.615	23	5	False	SVAGEHTWPDKGSLYIATTHTQAR	['H-', 'S', 'V', 'A', 'G', 'E', 'H', 'T', 'W', 'P', 'D', 'clK', 'G', 'S', 'L', 'Y', 'I', 'A', 'T', 'T', 'H', 'T', 'Q', 'A', 'R', '-OH']	SGKHLTQVTPAGQEIIR	['H-', 'S', 'G', 'clK', 'H', 'L', 'T', 'Q', 'V', 'T', 'P', 'A', 'G', 'Q', 'E', 'I', 'I', 'R', '-OH']	SVAGEHTWPDKGSLYIATTHTQARSGKHLTQVTPAGQEIIR	False	6	[0. 0. 0. 0. 0. 0. 1. 0. 0.]	[1. 1. 1. 1. 1. 1. 0. 0. 0.]	4	[0. 0. 0. 0. 1. 0. 0. 0. 0. 0.]	[1. 1. 1. 1. 0. 0. 0. 0. 0. 0.]	True
1645380	112	DSS	False	False	0.0	CARA_ECOLI Carbamoyl-phosphate synthase small chain OS=Escherichia coli (strain K12) OX=83333 GN=carA PE=1 SV=1	CARA_ECOLI Carbamoyl-phosphate synthase small chain OS=Escherichia coli (strain K12) OX=83333 GN=carA PE=1 SV=1	4	11	1645380	327	288	VTHKSLFDGTLQGIHR	FGHHGGNHPVKDVEK	4	P0A6F1	P0A6F1	B181126_03_HF_FW_IN_130_ECLP_DSS01_SCX25t27_hSAX09_rep1	Self > 4	False	False	True	29.933588999999998	24.551	25	9	False	VTHKSLFDGTLQGIHR	['H-', 'V', 'T', 'H', 'clK', 'S', 'L', 'F', 'D', 'G', 'T', 'L', 'Q', 'G', 'I', 'H', 'R', '-OH']	FGHHGGNHPVKDVEK	['H-', 'F', 'G', 'H', 'H', 'G', 'G', 'N', 'H', 'P', 'V', 'clK', 'D', 'V', 'E', 'K', '-OH']	VTHKSLFDGTLQGIHRFGHHGGNHPVKDVEK	True	8	[0. 0. 0. 0. 0. 0. 0. 0. 1.]	[1. 1. 1. 1. 1. 1. 1. 1. 0.]	8	[0. 0. 0. 0. 0. 0. 0. 0. 1. 0.]	[1. 1. 1. 1. 1. 1. 1. 1. 0. 0.]	True
828304	113	DSS	False	False	0.0	PRPD_ECOLI 2-methylcitrate dehydratase OS=Escherichia coli (strain K12) OX=83333 GN=prpD PE=1 SV=3	PRPD_ECOLI 2-methylcitrate dehydratase OS=Escherichia coli (strain K12) OX=83333 GN=prpD PE=1 SV=3	1	1	828304	2	221	SAQINNIRPEFDR	KSWAAGDATSR	3	P77243	P77243	B181121_11_HF_FW_IN_130_ECLP_DSS01_SCX19_hSAX04_rep1	Self > 4	False	False	True	44.733446	24.503	19	4	False	SAQINNIRPEFDR	['H-', 'clS', 'A', 'Q', 'I', 'N', 'N', 'I', 'R', 'P', 'E', 'F', 'D', 'R', '-OH']	KSWAAGDATSR	['H-', 'clK', 'S', 'W', 'A', 'A', 'G', 'D', 'A', 'T', 'S', 'R', '-OH']	SAQINNIRPEFDRKSWAAGDATSR	False	2	[0. 0. 1. 0. 0. 0. 0. 0. 0.]	[1. 1. 0. 0. 0. 0. 0. 0. 0.]	3	[0. 0. 0. 1. 0. 0. 0. 0. 0. 0.]	[1. 1. 1. 0. 0. 0. 0. 0. 0. 0.]	True
1507132	114	DSS	False	False	0.0	CYSI_ECOLI Sulfite reductase [NADPH] hemoprotein beta-component OS=Escherichia coli (strain K12) OX=83333 GN=cysI PE=1 SV=4	CYSI_ECOLI Sulfite reductase [NADPH] hemoprotein beta-component OS=Escherichia coli (strain K12) OX=83333 GN=cysI PE=1 SV=4	9	8	1507132	86	377	LPGGVITTKQWQAIDK	TGLLEIAKIHK	4	P17846	P17846	B181123_23_HF_FW_IN_130_ECLP_DSS01_SCX21_hSAX04_rep1	Self > 4	False	False	True	54.834329	24.451999999999998	21	4	True	LPGGVITTKQWQAIDK	['H-', 'L', 'P', 'G', 'G', 'V', 'I', 'T', 'T', 'clK', 'Q', 'W', 'Q', 'A', 'I', 'D', 'K', '-OH']	TGLLEIAKIHK	['H-', 'T', 'G', 'L', 'L', 'E', 'I', 'A', 'clK', 'I', 'H', 'K', '-OH']	LPGGVITTKQWQAIDKTGLLEIAKIHK	False	4	[0. 0. 0. 0. 1. 0. 0. 0. 0.]	[1. 1. 1. 1. 0. 0. 0. 0. 0.]	3	[0. 0. 0. 1. 0. 0. 0. 0. 0. 0.]	[1. 1. 1. 0. 0. 0. 0. 0. 0. 0.]	True
1450683	115	DSS	False	False	0.0	ODO2_ECOLI Dihydrolipoyllysine-residue succinyltransferase component of 2-oxoglutarate dehydrogenase complex OS=Escherichia coli (strain K12) OX=83333 GN=sucB PE=1 SV=2	ODO2_ECOLI Dihydrolipoyllysine-residue succinyltransferase component of 2-oxoglutarate dehydrogenase complex OS=Escherichia coli (strain K12) OX=83333 GN=sucB PE=1 SV=2	13	13	1450683	121	121	LLAEHNLDASAIKGTGVGGR	LLAEHNLDASAIKGTGVGGR	5	P0AFG6	P0AFG6	B181123_20_HF_FW_IN_130_ECLP_DSS01_SCX21_hSAX05_rep1	Self > 4	False	False	True	47.643854	24.42	21	5	True	LLAEHNLDASAIKGTGVGGR	['H-', 'L', 'L', 'A', 'E', 'H', 'N', 'L', 'D', 'A', 'S', 'A', 'I', 'clK', 'G', 'T', 'G', 'V', 'G', 'G', 'R', '-OH']	LLAEHNLDASAIKGTGVGGR	['H-', 'L', 'L', 'A', 'E', 'H', 'N', 'L', 'D', 'A', 'S', 'A', 'I', 'clK', 'G', 'T', 'G', 'V', 'G', 'G', 'R', '-OH']	LLAEHNLDASAIKGTGVGGRLLAEHNLDASAIKGTGVGGR	False	4	[0. 0. 0. 0. 1. 0. 0. 0. 0.]	[1. 1. 1. 1. 0. 0. 0. 0. 0.]	4	[0. 0. 0. 0. 1. 0. 0. 0. 0. 0.]	[1. 1. 1. 1. 0. 0. 0. 0. 0. 0.]	True
3172066	116	DSS	False	False	0.0	SUCC_ECOLI Succinate--CoA ligase [ADP-forming] subunit beta OS=Escherichia coli (strain K12) OX=83333 GN=sucC PE=1 SV=1	SUCD_ECOLI Succinate--CoA ligase [ADP-forming] subunit alpha OS=Escherichia coli (strain K12) OX=83333 GN=sucD PE=1 SV=2	11	13	3172066	136	244	VAEETPHLIHKVALDPLTGPMoxPYQGR	RMGHAGAIIAGGKGTADEK	6	P0A836	P0AGE9	B181205_11_HF_FW_IN_130_ECLP_DSS01_SCX24_hSAX05_rep1	Between > 4	False	False	True	42.434743000000005	24.372	24	5	False	VAEETPHLIHKVALDPLTGPMoxPYQGR	['H-', 'V', 'A', 'E', 'E', 'T', 'P', 'H', 'L', 'I', 'H', 'clK', 'V', 'A', 'L', 'D', 'P', 'L', 'T', 'G', 'P', 'oxM', 'P', 'Y', 'Q', 'G', 'R', '-OH']	RMGHAGAIIAGGKGTADEK	['H-', 'R', 'M', 'G', 'H', 'A', 'G', 'A', 'I', 'I', 'A', 'G', 'G', 'clK', 'G', 'T', 'A', 'D', 'E', 'K', '-OH']	VAEETPHLIHKVALDPLTGPMoxPYQGRRMGHAGAIIAGGKGTADEK	False	7	[0. 0. 0. 0. 0. 0. 0. 1. 0.]	[1. 1. 1. 1. 1. 1. 1. 0. 0.]	4	[0. 0. 0. 0. 1. 0. 0. 0. 0. 0.]	[1. 1. 1. 1. 0. 0. 0. 0. 0. 0.]	True
3169243	117	DSS	False	False	0.0	PYRI_ECOLI Aspartate carbamoyltransferase regulatory chain OS=Escherichia coli (strain K12) OX=83333 GN=pyrI PE=1 SV=2	PYRI_ECOLI Aspartate carbamoyltransferase regulatory chain OS=Escherichia coli (strain K12) OX=83333 GN=pyrI PE=1 SV=2	6	6	3169243	1	1	MTHDNKLQVEAIKR	MTHDNKLQVEAIK	4	P0A7F3	P0A7F3	B181205_11_HF_FW_IN_130_ECLP_DSS01_SCX24_hSAX05_rep1	Self > 4	False	False	True	33.791536	24.355	24	5	True	MTHDNKLQVEAIKR	['H-', 'M', 'T', 'H', 'D', 'N', 'clK', 'L', 'Q', 'V', 'E', 'A', 'I', 'K', 'R', '-OH']	MTHDNKLQVEAIK	['H-', 'M', 'T', 'H', 'D', 'N', 'clK', 'L', 'Q', 'V', 'E', 'A', 'I', 'K', '-OH']	MTHDNKLQVEAIKRMTHDNKLQVEAIK	False	7	[0. 0. 0. 0. 0. 0. 0. 1. 0.]	[1. 1. 1. 1. 1. 1. 1. 0. 0.]	4	[0. 0. 0. 0. 1. 0. 0. 0. 0. 0.]	[1. 1. 1. 1. 0. 0. 0. 0. 0. 0.]	True
1265270	118	DSS	False	False	0.0	AHPF_ECOLI Alkyl hydroperoxide reductase subunit F OS=Escherichia coli (strain K12) OX=83333 GN=ahpF PE=1 SV=2	AHPF_ECOLI Alkyl hydroperoxide reductase subunit F OS=Escherichia coli (strain K12) OX=83333 GN=ahpF PE=1 SV=2	5	2	1265270	12	339	AYLEKLTKPVELIATLDDSAK	TKGVTYCcmPHCcmDGPLFK	5	P35340	P35340	B181123_10_HF_FW_IN_130_ECLP_DSS01_SCX20_hSAX06_rep2	Self > 4	False	False	True	62.126352999999995	24.247	20	6	False	AYLEKLTKPVELIATLDDSAK	['H-', 'A', 'Y', 'L', 'E', 'clK', 'L', 'T', 'K', 'P', 'V', 'E', 'L', 'I', 'A', 'T', 'L', 'D', 'D', 'S', 'A', 'K', '-OH']	TKGVTYCcmPHCcmDGPLFK	['H-', 'T', 'clK', 'G', 'V', 'T', 'Y', 'cmC', 'P', 'H', 'cmC', 'D', 'G', 'P', 'L', 'F', 'K', '-OH']	AYLEKLTKPVELIATLDDSAKTKGVTYCcmPHCcmDGPLFK	False	3	[0. 0. 0. 1. 0. 0. 0. 0. 0.]	[1. 1. 1. 0. 0. 0. 0. 0. 0.]	5	[0. 0. 0. 0. 0. 1. 0. 0. 0. 0.]	[1. 1. 1. 1. 1. 0. 0. 0. 0. 0.]	True
2115826	119	DSS	False	False	0.0	SYGB_ECOLI Glycine--tRNA ligase beta subunit OS=Escherichia coli (strain K12) OX=83333 GN=glyS PE=1 SV=4	SYGB_ECOLI Glycine--tRNA ligase beta subunit OS=Escherichia coli (strain K12) OX=83333 GN=glyS PE=1 SV=4	4	15	2115826	120	58	AHVKGESTEALLPNMVATSLAK	VANLAEAQPDREIEKR	4	P00961	P00961	B181128_10_HF_FW_IN_130_ECLP_DSS01_SCX21_hSAX06_rep1	Self > 4	False	False	True	48.045931	24.245	21	6	True	AHVKGESTEALLPNMVATSLAK	['H-', 'A', 'H', 'V', 'clK', 'G', 'E', 'S', 'T', 'E', 'A', 'L', 'L', 'P', 'N', 'M', 'V', 'A', 'T', 'S', 'L', 'A', 'K', '-OH']	VANLAEAQPDREIEKR	['H-', 'V', 'A', 'N', 'L', 'A', 'E', 'A', 'Q', 'P', 'D', 'R', 'E', 'I', 'E', 'clK', 'R', '-OH']	AHVKGESTEALLPNMVATSLAKVANLAEAQPDREIEKR	False	4	[0. 0. 0. 0. 1. 0. 0. 0. 0.]	[1. 1. 1. 1. 0. 0. 0. 0. 0.]	5	[0. 0. 0. 0. 0. 1. 0. 0. 0. 0.]	[1. 1. 1. 1. 1. 0. 0. 0. 0. 0.]	True
1025687	120	DSS	False	False	0.0	G6PD_ECOLI Glucose-6-phosphate 1-dehydrogenase OS=Escherichia coli (strain K12) OX=83333 GN=zwf PE=1 SV=1	G6PD_ECOLI Glucose-6-phosphate 1-dehydrogenase OS=Escherichia coli (strain K12) OX=83333 GN=zwf PE=1 SV=1	12	6	1025687	298	223	VPGYLEEEGANKSSNTETFVAIR	WGYFDKAGQMR	4	P0AC53	P0AC53	B181121_20_HF_FW_IN_130_ECLP_DSS01_SCX19_hSAX08_rep2	Self > 4	False	False	True	59.355993999999995	24.241999999999997	19	8	False	VPGYLEEEGANKSSNTETFVAIR	['H-', 'V', 'P', 'G', 'Y', 'L', 'E', 'E', 'E', 'G', 'A', 'N', 'clK', 'S', 'S', 'N', 'T', 'E', 'T', 'F', 'V', 'A', 'I', 'R', '-OH']	WGYFDKAGQMR	['H-', 'W', 'G', 'Y', 'F', 'D', 'clK', 'A', 'G', 'Q', 'M', 'R', '-OH']	VPGYLEEEGANKSSNTETFVAIRWGYFDKAGQMR	False	2	[0. 0. 1. 0. 0. 0. 0. 0. 0.]	[1. 1. 0. 0. 0. 0. 0. 0. 0.]	7	[0. 0. 0. 0. 0. 0. 0. 1. 0. 0.]	[1. 1. 1. 1. 1. 1. 1. 0. 0. 0.]	True
2870667	121	DSS	False	False	0.0	SYA_ECOLI Alanine--tRNA ligase OS=Escherichia coli (strain K12) OX=83333 GN=alaS PE=1 SV=2	SYA_ECOLI Alanine--tRNA ligase OS=Escherichia coli (strain K12) OX=83333 GN=alaS PE=1 SV=2	10	4	2870667	527	71	YGQAIGHIGKLAAGSLK	AGGKHNDLENVGYTAR	4	P00957	P00957	B181203_19_HF_FW_IN_130_ECLP_DSS01_SCX23_hSAX04_rep1	Self > 4	False	False	True	39.135728	24.228	23	4	True	YGQAIGHIGKLAAGSLK	['H-', 'Y', 'G', 'Q', 'A', 'I', 'G', 'H', 'I', 'G', 'clK', 'L', 'A', 'A', 'G', 'S', 'L', 'K', '-OH']	AGGKHNDLENVGYTAR	['H-', 'A', 'G', 'G', 'clK', 'H', 'N', 'D', 'L', 'E', 'N', 'V', 'G', 'Y', 'T', 'A', 'R', '-OH']	YGQAIGHIGKLAAGSLKAGGKHNDLENVGYTAR	False	6	[0. 0. 0. 0. 0. 0. 1. 0. 0.]	[1. 1. 1. 1. 1. 1. 0. 0. 0.]	3	[0. 0. 0. 1. 0. 0. 0. 0. 0. 0.]	[1. 1. 1. 0. 0. 0. 0. 0. 0. 0.]	True
897208	122	DSS	False	False	0.0	AHPC_ECOLI Alkyl hydroperoxide reductase C OS=Escherichia coli (strain K12) OX=83333 GN=ahpC PE=1 SV=2	ACEA_ECOLI Isocitrate lyase OS=Escherichia coli (strain K12) OX=83333 GN=aceA PE=1 SV=1	2	9	897208	152	5	IKAAQYVASHPGEVCcmPAK	TQQIEELQKEWTQPR	5	P0AE08	P0A9G6	B181121_15_HF_FW_IN_130_ECLP_DSS01_SCX19_hSAX06_rep1	Between > 4	False	False	True	43.352985	24.214000000000002	19	6	True	IKAAQYVASHPGEVCcmPAK	['H-', 'I', 'clK', 'A', 'A', 'Q', 'Y', 'V', 'A', 'S', 'H', 'P', 'G', 'E', 'V', 'cmC', 'P', 'A', 'K', '-OH']	TQQIEELQKEWTQPR	['H-', 'T', 'Q', 'Q', 'I', 'E', 'E', 'L', 'Q', 'clK', 'E', 'W', 'T', 'Q', 'P', 'R', '-OH']	IKAAQYVASHPGEVCcmPAKTQQIEELQKEWTQPR	False	2	[0. 0. 1. 0. 0. 0. 0. 0. 0.]	[1. 1. 0. 0. 0. 0. 0. 0. 0.]	5	[0. 0. 0. 0. 0. 1. 0. 0. 0. 0.]	[1. 1. 1. 1. 1. 0. 0. 0. 0. 0.]	True
1003245	123	DSS	False	False	0.0	PT1_ECOLI Phosphoenolpyruvate-protein phosphotransferase OS=Escherichia coli (strain K12) OX=83333 GN=ptsI PE=1 SV=1	PT1_ECOLI Phosphoenolpyruvate-protein phosphotransferase OS=Escherichia coli (strain K12) OX=83333 GN=ptsI PE=1 SV=1	2	1	1003245	95	30	DKHMTADAAAHEVIEGQASALEELDDEYLK	KISADQVDQEVER	4	P08839	P08839	B181121_19_HF_FW_IN_130_ECLP_DSS01_SCX19_hSAX08_rep1	Self > 4	False	False	True	62.07134799999999	24.20300000000001	19	8	True	DKHMTADAAAHEVIEGQASALEELDDEYLK	['H-', 'D', 'clK', 'H', 'M', 'T', 'A', 'D', 'A', 'A', 'A', 'H', 'E', 'V', 'I', 'E', 'G', 'Q', 'A', 'S', 'A', 'L', 'E', 'E', 'L', 'D', 'D', 'E', 'Y', 'L', 'K', '-OH']	KISADQVDQEVER	['H-', 'clK', 'I', 'S', 'A', 'D', 'Q', 'V', 'D', 'Q', 'E', 'V', 'E', 'R', '-OH']	DKHMTADAAAHEVIEGQASALEELDDEYLKKISADQVDQEVER	False	2	[0. 0. 1. 0. 0. 0. 0. 0. 0.]	[1. 1. 0. 0. 0. 0. 0. 0. 0.]	7	[0. 0. 0. 0. 0. 0. 0. 1. 0. 0.]	[1. 1. 1. 1. 1. 1. 1. 0. 0. 0.]	True
1445929	124	DSS	False	False	0.0	SUCD_ECOLI Succinate--CoA ligase [ADP-forming] subunit alpha OS=Escherichia coli (strain K12) OX=83333 GN=sucD PE=1 SV=2	SUCC_ECOLI Succinate--CoA ligase [ADP-forming] subunit beta OS=Escherichia coli (strain K12) OX=83333 GN=sucC PE=1 SV=1	12	1	1445929	245	1	MoxGHAGAIIAGGKGTADEK	MNLHEYQAK	4	P0AGE9	P0A836	B181123_20_HF_FW_IN_130_ECLP_DSS01_SCX21_hSAX05_rep1	Between > 4	False	False	True	33.588046999999996	24.195	21	5	True	MoxGHAGAIIAGGKGTADEK	['H-', 'oxM', 'G', 'H', 'A', 'G', 'A', 'I', 'I', 'A', 'G', 'G', 'clK', 'G', 'T', 'A', 'D', 'E', 'K', '-OH']	MNLHEYQAK	['H-', 'clM', 'N', 'L', 'H', 'E', 'Y', 'Q', 'A', 'K', '-OH']	MoxGHAGAIIAGGKGTADEKMNLHEYQAK	False	4	[0. 0. 0. 0. 1. 0. 0. 0. 0.]	[1. 1. 1. 1. 0. 0. 0. 0. 0.]	4	[0. 0. 0. 0. 1. 0. 0. 0. 0. 0.]	[1. 1. 1. 1. 0. 0. 0. 0. 0. 0.]	True
1119892	125	DSS	False	False	0.0	SYP_ECOLI Proline--tRNA ligase OS=Escherichia coli (strain K12) OX=83333 GN=proS PE=1 SV=4	SYP_ECOLI Proline--tRNA ligase OS=Escherichia coli (strain K12) OX=83333 GN=proS PE=1 SV=4	1	7	1119892	513	120	KERPGVMFADMELIGIPHTIVLGDR	NELSSYKQLPLNFYQIQTK	5	P16659	P16659	B181123_03_HF_FW_IN_130_ECLP_DSS01_SCX20_hSAX09_rep1	Self > 4	False	False	True	71.50402299999999	24.164	20	9	True	KERPGVMFADMELIGIPHTIVLGDR	['H-', 'clK', 'E', 'R', 'P', 'G', 'V', 'M', 'F', 'A', 'D', 'M', 'E', 'L', 'I', 'G', 'I', 'P', 'H', 'T', 'I', 'V', 'L', 'G', 'D', 'R', '-OH']	NELSSYKQLPLNFYQIQTK	['H-', 'N', 'E', 'L', 'S', 'S', 'Y', 'clK', 'Q', 'L', 'P', 'L', 'N', 'F', 'Y', 'Q', 'I', 'Q', 'T', 'K', '-OH']	KERPGVMFADMELIGIPHTIVLGDRNELSSYKQLPLNFYQIQTK	False	3	[0. 0. 0. 1. 0. 0. 0. 0. 0.]	[1. 1. 1. 0. 0. 0. 0. 0. 0.]	8	[0. 0. 0. 0. 0. 0. 0. 0. 1. 0.]	[1. 1. 1. 1. 1. 1. 1. 1. 0. 0.]	True
2145349	126	DSS	False	False	0.0	RSUA_ECOLI Ribosomal small subunit pseudouridine synthase A OS=Escherichia coli (strain K12) OX=83333 GN=rsuA PE=1 SV=1	RSUA_ECOLI Ribosomal small subunit pseudouridine synthase A OS=Escherichia coli (strain K12) OX=83333 GN=rsuA PE=1 SV=1	5	3	2145349	36	3	NAAFKLLPEHDVAYDGNPLAQQHGPR	LDKFIAQQLGVSR	4	P0AA43	P0AA43	B181128_11_HF_FW_IN_130_ECLP_DSS01_SCX21_hSAX06_rep2	Self > 4	False	False	True	55.764423	24.138	21	6	True	NAAFKLLPEHDVAYDGNPLAQQHGPR	['H-', 'N', 'A', 'A', 'F', 'clK', 'L', 'L', 'P', 'E', 'H', 'D', 'V', 'A', 'Y', 'D', 'G', 'N', 'P', 'L', 'A', 'Q', 'Q', 'H', 'G', 'P', 'R', '-OH']	LDKFIAQQLGVSR	['H-', 'L', 'D', 'clK', 'F', 'I', 'A', 'Q', 'Q', 'L', 'G', 'V', 'S', 'R', '-OH']	NAAFKLLPEHDVAYDGNPLAQQHGPRLDKFIAQQLGVSR	True	4	[0. 0. 0. 0. 1. 0. 0. 0. 0.]	[1. 1. 1. 1. 0. 0. 0. 0. 0.]	5	[0. 0. 0. 0. 0. 1. 0. 0. 0. 0.]	[1. 1. 1. 1. 1. 0. 0. 0. 0. 0.]	True
3195809	127	DSS	False	False	0.0	ACEA_ECOLI Isocitrate lyase OS=Escherichia coli (strain K12) OX=83333 GN=aceA PE=1 SV=1	ACEA_ECOLI Isocitrate lyase OS=Escherichia coli (strain K12) OX=83333 GN=aceA PE=1 SV=1	5	8	3195809	377	301	HYVEKVQQPEFAAAK	FAQAIHAKYPGK	4	P0A9G6	P0A9G6	B181205_12_HF_FW_IN_130_ECLP_DSS01_SCX24_hSAX04_rep1	Self > 4	False	False	True	34.78338	24.135	24	4	True	HYVEKVQQPEFAAAK	['H-', 'H', 'Y', 'V', 'E', 'clK', 'V', 'Q', 'Q', 'P', 'E', 'F', 'A', 'A', 'A', 'K', '-OH']	FAQAIHAKYPGK	['H-', 'F', 'A', 'Q', 'A', 'I', 'H', 'A', 'clK', 'Y', 'P', 'G', 'K', '-OH']	HYVEKVQQPEFAAAKFAQAIHAKYPGK	False	7	[0. 0. 0. 0. 0. 0. 0. 1. 0.]	[1. 1. 1. 1. 1. 1. 1. 0. 0.]	3	[0. 0. 0. 1. 0. 0. 0. 0. 0. 0.]	[1. 1. 1. 0. 0. 0. 0. 0. 0. 0.]	True
3172596	128	DSS	False	False	0.0	SUCC_ECOLI Succinate--CoA ligase [ADP-forming] subunit beta OS=Escherichia coli (strain K12) OX=83333 GN=sucC PE=1 SV=1	SUCD_ECOLI Succinate--CoA ligase [ADP-forming] subunit alpha OS=Escherichia coli (strain K12) OX=83333 GN=sucD PE=1 SV=2	11	13	3172596	136	244	VAEETPHLIHKVALDPLTGPMPYQGR	RMoxGHAGAIIAGGKGTADEK	6	P0A836	P0AGE9	B181205_11_HF_FW_IN_130_ECLP_DSS01_SCX24_hSAX05_rep1	Between > 4	False	False	True	44.137811000000006	24.13300000000001	24	5	False	VAEETPHLIHKVALDPLTGPMPYQGR	['H-', 'V', 'A', 'E', 'E', 'T', 'P', 'H', 'L', 'I', 'H', 'clK', 'V', 'A', 'L', 'D', 'P', 'L', 'T', 'G', 'P', 'M', 'P', 'Y', 'Q', 'G', 'R', '-OH']	RMoxGHAGAIIAGGKGTADEK	['H-', 'R', 'oxM', 'G', 'H', 'A', 'G', 'A', 'I', 'I', 'A', 'G', 'G', 'clK', 'G', 'T', 'A', 'D', 'E', 'K', '-OH']	VAEETPHLIHKVALDPLTGPMPYQGRRMoxGHAGAIIAGGKGTADEK	True	7	[0. 0. 0. 0. 0. 0. 0. 1. 0.]	[1. 1. 1. 1. 1. 1. 1. 0. 0.]	4	[0. 0. 0. 0. 1. 0. 0. 0. 0. 0.]	[1. 1. 1. 1. 0. 0. 0. 0. 0. 0.]	True
2847713	129	DSS	False	False	0.0	SPED_ECOLI S-adenosylmethionine decarboxylase proenzyme OS=Escherichia coli (strain K12) OX=83333 GN=speD PE=1 SV=1	SPED_ECOLI S-adenosylmethionine decarboxylase proenzyme OS=Escherichia coli (strain K12) OX=83333 GN=speD PE=1 SV=1	4	2	2847713	91	4	LIDKTEHPGPLPETVVAHLDK	LKLHGFNNLTK	4	P0A7F6	P0A7F6	B181203_18_HF_FW_IN_130_ECLP_DSS01_SCX23_hSAX05_rep2	Self > 4	False	False	True	45.658058	24.109	23	5	True	LIDKTEHPGPLPETVVAHLDK	['H-', 'L', 'I', 'D', 'clK', 'T', 'E', 'H', 'P', 'G', 'P', 'L', 'P', 'E', 'T', 'V', 'V', 'A', 'H', 'L', 'D', 'K', '-OH']	LKLHGFNNLTK	['H-', 'L', 'clK', 'L', 'H', 'G', 'F', 'N', 'N', 'L', 'T', 'K', '-OH']	LIDKTEHPGPLPETVVAHLDKLKLHGFNNLTK	False	6	[0. 0. 0. 0. 0. 0. 1. 0. 0.]	[1. 1. 1. 1. 1. 1. 0. 0. 0.]	4	[0. 0. 0. 0. 1. 0. 0. 0. 0. 0.]	[1. 1. 1. 1. 0. 0. 0. 0. 0. 0.]	True
1314680	130	DSS	False	False	0.0	DNAK_ECOLI Chaperone protein DnaK OS=Escherichia coli (strain K12) OX=83333 GN=dnaK PE=1 SV=2	DNAK_ECOLI Chaperone protein DnaK OS=Escherichia coli (strain K12) OX=83333 GN=dnaK PE=1 SV=2	17	4	1314680	167	499	RIINEPTAAALAYGLDKGTGNR	ITIKASSGLNEDEIQK	4	P0A6Y8	P0A6Y8	B181123_12_HF_FW_IN_130_ECLP_DSS01_SCX20_hSAX05_rep2	Self > 4	False	False	True	52.43319699999999	24.096999999999998	20	5	True	RIINEPTAAALAYGLDKGTGNR	['H-', 'R', 'I', 'I', 'N', 'E', 'P', 'T', 'A', 'A', 'A', 'L', 'A', 'Y', 'G', 'L', 'D', 'clK', 'G', 'T', 'G', 'N', 'R', '-OH']	ITIKASSGLNEDEIQK	['H-', 'I', 'T', 'I', 'clK', 'A', 'S', 'S', 'G', 'L', 'N', 'E', 'D', 'E', 'I', 'Q', 'K', '-OH']	RIINEPTAAALAYGLDKGTGNRITIKASSGLNEDEIQK	False	3	[0. 0. 0. 1. 0. 0. 0. 0. 0.]	[1. 1. 1. 0. 0. 0. 0. 0. 0.]	4	[0. 0. 0. 0. 1. 0. 0. 0. 0. 0.]	[1. 1. 1. 1. 0. 0. 0. 0. 0. 0.]	True
2120175	131	DSS	False	False	0.0	RS18_ECOLI 30S ribosomal protein S18 OS=Escherichia coli (strain K12) OX=83333 GN=rpsR PE=1 SV=2	RS6_ECOLI 30S ribosomal protein S6 OS=Escherichia coli (strain K12) OX=83333 GN=rpsF PE=1 SV=1	18	11	2120175	13	94	FTAEGVQEIDYKDIATLKNYITESGK	HAVTEASPMVKAK	5	P0A7T7	P02358	B181128_10_HF_FW_IN_130_ECLP_DSS01_SCX21_hSAX06_rep1	Between > 4	False	False	True	61.691625	24.083000000000002	21	6	True	FTAEGVQEIDYKDIATLKNYITESGK	['H-', 'F', 'T', 'A', 'E', 'G', 'V', 'Q', 'E', 'I', 'D', 'Y', 'K', 'D', 'I', 'A', 'T', 'L', 'clK', 'N', 'Y', 'I', 'T', 'E', 'S', 'G', 'K', '-OH']	HAVTEASPMVKAK	['H-', 'H', 'A', 'V', 'T', 'E', 'A', 'S', 'P', 'M', 'V', 'clK', 'A', 'K', '-OH']	FTAEGVQEIDYKDIATLKNYITESGKHAVTEASPMVKAK	False	4	[0. 0. 0. 0. 1. 0. 0. 0. 0.]	[1. 1. 1. 1. 0. 0. 0. 0. 0.]	5	[0. 0. 0. 0. 0. 1. 0. 0. 0. 0.]	[1. 1. 1. 1. 1. 0. 0. 0. 0. 0.]	True
2822075	132	DSS	False	False	0.0	PRPC_ECOLI 2-methylcitrate synthase OS=Escherichia coli (strain K12) OX=83333 GN=prpC PE=1 SV=2	PRPC_ECOLI 2-methylcitrate synthase OS=Escherichia coli (strain K12) OX=83333 GN=prpC PE=1 SV=2	4	3	2822075	363	232	QDNKIIRPSANYVGPEDRPFVALDK	GPKHGGANEVSLEIQQR	6	P31660	P31660	B181203_17_HF_FW_IN_130_ECLP_DSS01_SCX23_hSAX05_rep1	Self > 4	False	False	True	43.66195800000001	24.081999999999997	23	5	True	QDNKIIRPSANYVGPEDRPFVALDK	['H-', 'Q', 'D', 'N', 'clK', 'I', 'I', 'R', 'P', 'S', 'A', 'N', 'Y', 'V', 'G', 'P', 'E', 'D', 'R', 'P', 'F', 'V', 'A', 'L', 'D', 'K', '-OH']	GPKHGGANEVSLEIQQR	['H-', 'G', 'P', 'clK', 'H', 'G', 'G', 'A', 'N', 'E', 'V', 'S', 'L', 'E', 'I', 'Q', 'Q', 'R', '-OH']	QDNKIIRPSANYVGPEDRPFVALDKGPKHGGANEVSLEIQQR	True	6	[0. 0. 0. 0. 0. 0. 1. 0. 0.]	[1. 1. 1. 1. 1. 1. 0. 0. 0.]	4	[0. 0. 0. 0. 1. 0. 0. 0. 0. 0.]	[1. 1. 1. 1. 0. 0. 0. 0. 0. 0.]	True
2090591	133	DSS	False	False	0.0	FADB_ECOLI Fatty acid oxidation complex subunit alpha OS=Escherichia coli (strain K12) OX=83333 GN=fadB PE=1 SV=2	FADB_ECOLI Fatty acid oxidation complex subunit alpha OS=Escherichia coli (strain K12) OX=83333 GN=fadB PE=1 SV=2	19	9	2090591	709	267	HNEPYYPPVEPARPVGDLKTA	EEALNLENKSFVPLAHTNEAR	5	P21177	P21177	B181128_09_HF_FW_IN_130_ECLP_DSS01_SCX21_hSAX07_rep2	Self > 4	False	False	True	53.296685000000004	24.068	21	7	True	HNEPYYPPVEPARPVGDLKTA	['H-', 'H', 'N', 'E', 'P', 'Y', 'Y', 'P', 'P', 'V', 'E', 'P', 'A', 'R', 'P', 'V', 'G', 'D', 'L', 'clK', 'T', 'A', '-OH']	EEALNLENKSFVPLAHTNEAR	['H-', 'E', 'E', 'A', 'L', 'N', 'L', 'E', 'N', 'clK', 'S', 'F', 'V', 'P', 'L', 'A', 'H', 'T', 'N', 'E', 'A', 'R', '-OH']	HNEPYYPPVEPARPVGDLKTAEEALNLENKSFVPLAHTNEAR	False	4	[0. 0. 0. 0. 1. 0. 0. 0. 0.]	[1. 1. 1. 1. 0. 0. 0. 0. 0.]	6	[0. 0. 0. 0. 0. 0. 1. 0. 0. 0.]	[1. 1. 1. 1. 1. 1. 0. 0. 0. 0.]	True
2194717	134	DSS	False	False	0.0	DCEB_ECOLI Glutamate decarboxylase beta OS=Escherichia coli (strain K12) OX=83333 GN=gadB PE=1 SV=1;DCEA_ECOLI Glutamate decarboxylase alpha OS=Escherichia coli (strain K12) OX=83333 GN=gadA PE=1 SV=1	DCEB_ECOLI Glutamate decarboxylase beta OS=Escherichia coli (strain K12) OX=83333 GN=gadB PE=1 SV=1;DCEA_ECOLI Glutamate decarboxylase alpha OS=Escherichia coli (strain K12) OX=83333 GN=gadA PE=1 SV=1	7	7	2194717	447;447	447;447	YLSDHPKLQGIAQQNSFK	YLSDHPKLQGIAQQNSFK	3	P69910;P69908	P69910;P69908	B181128_13_HF_FW_IN_130_ECLP_DSS01_SCX22_hSAX05_rep2	Self > 4	False	False	True	44.492716	24.058000000000003	22	5	True	YLSDHPKLQGIAQQNSFK	['H-', 'Y', 'L', 'S', 'D', 'H', 'P', 'clK', 'L', 'Q', 'G', 'I', 'A', 'Q', 'Q', 'N', 'S', 'F', 'K', '-OH']	YLSDHPKLQGIAQQNSFK	['H-', 'Y', 'L', 'S', 'D', 'H', 'P', 'clK', 'L', 'Q', 'G', 'I', 'A', 'Q', 'Q', 'N', 'S', 'F', 'K', '-OH']	YLSDHPKLQGIAQQNSFKYLSDHPKLQGIAQQNSFK	True	5	[0. 0. 0. 0. 0. 1. 0. 0. 0.]	[1. 1. 1. 1. 1. 0. 0. 0. 0.]	4	[0. 0. 0. 0. 1. 0. 0. 0. 0. 0.]	[1. 1. 1. 1. 0. 0. 0. 0. 0. 0.]	True
2327960	135	DSS	False	False	0.0	AHPC_ECOLI Alkyl hydroperoxide reductase C OS=Escherichia coli (strain K12) OX=83333 GN=ahpC PE=1 SV=2	ACEA_ECOLI Isocitrate lyase OS=Escherichia coli (strain K12) OX=83333 GN=aceA PE=1 SV=1	2	8	2327960	152	301	IKAAQYVASHPGEVCcmPAK	FAQAIHAKYPGK	4	P0AE08	P0A9G6	B181128_20_HF_FW_IN_130_ECLP_DSS01_SCX22_hSAX01_rep2	Between > 4	False	False	True	33.280116	24.049	22	1	True	IKAAQYVASHPGEVCcmPAK	['H-', 'I', 'clK', 'A', 'A', 'Q', 'Y', 'V', 'A', 'S', 'H', 'P', 'G', 'E', 'V', 'cmC', 'P', 'A', 'K', '-OH']	FAQAIHAKYPGK	['H-', 'F', 'A', 'Q', 'A', 'I', 'H', 'A', 'clK', 'Y', 'P', 'G', 'K', '-OH']	IKAAQYVASHPGEVCcmPAKFAQAIHAKYPGK	False	5	[0. 0. 0. 0. 0. 1. 0. 0. 0.]	[1. 1. 1. 1. 1. 0. 0. 0. 0.]	0	[1. 0. 0. 0. 0. 0. 0. 0. 0. 0.]	[0. 0. 0. 0. 0. 0. 0. 0. 0. 0.]	True
3171999	136	DSS	False	False	0.0	SPED_ECOLI S-adenosylmethionine decarboxylase proenzyme OS=Escherichia coli (strain K12) OX=83333 GN=speD PE=1 SV=1	SPED_ECOLI S-adenosylmethionine decarboxylase proenzyme OS=Escherichia coli (strain K12) OX=83333 GN=speD PE=1 SV=1	4	3	3171999	91	3	LIDKTEHPGPLPETVVAHLDK	KLKLHGFNNLTK	4	P0A7F6	P0A7F6	B181205_11_HF_FW_IN_130_ECLP_DSS01_SCX24_hSAX05_rep1	Self > 4	False	False	True	42.416619999999995	24.046	24	5	False	LIDKTEHPGPLPETVVAHLDK	['H-', 'L', 'I', 'D', 'clK', 'T', 'E', 'H', 'P', 'G', 'P', 'L', 'P', 'E', 'T', 'V', 'V', 'A', 'H', 'L', 'D', 'K', '-OH']	KLKLHGFNNLTK	['H-', 'K', 'L', 'clK', 'L', 'H', 'G', 'F', 'N', 'N', 'L', 'T', 'K', '-OH']	LIDKTEHPGPLPETVVAHLDKKLKLHGFNNLTK	False	7	[0. 0. 0. 0. 0. 0. 0. 1. 0.]	[1. 1. 1. 1. 1. 1. 1. 0. 0.]	4	[0. 0. 0. 0. 1. 0. 0. 0. 0. 0.]	[1. 1. 1. 1. 0. 0. 0. 0. 0. 0.]	True
977440	137	DSS	False	False	0.0	ACNB_ECOLI Aconitate hydratase B OS=Escherichia coli (strain K12) OX=83333 GN=acnB PE=1 SV=3	ACNB_ECOLI Aconitate hydratase B OS=Escherichia coli (strain K12) OX=83333 GN=acnB PE=1 SV=3	16	6	977440	820	723	LPTPEEYQTYVAQVDKTAVDTYR	LLDAHKGQLPTR	4	P36683	P36683	B181121_18_HF_FW_IN_130_ECLP_DSS01_SCX19_hSAX07_rep2	Self > 4	False	False	True	55.628269	24.035999999999998	19	7	False	LPTPEEYQTYVAQVDKTAVDTYR	['H-', 'L', 'P', 'T', 'P', 'E', 'E', 'Y', 'Q', 'T', 'Y', 'V', 'A', 'Q', 'V', 'D', 'clK', 'T', 'A', 'V', 'D', 'T', 'Y', 'R', '-OH']	LLDAHKGQLPTR	['H-', 'L', 'L', 'D', 'A', 'H', 'clK', 'G', 'Q', 'L', 'P', 'T', 'R', '-OH']	LPTPEEYQTYVAQVDKTAVDTYRLLDAHKGQLPTR	False	2	[0. 0. 1. 0. 0. 0. 0. 0. 0.]	[1. 1. 0. 0. 0. 0. 0. 0. 0.]	6	[0. 0. 0. 0. 0. 0. 1. 0. 0. 0.]	[1. 1. 1. 1. 1. 1. 0. 0. 0. 0.]	True
2845128	138	DSS	False	False	0.0	DLDH_ECOLI Dihydrolipoyl dehydrogenase OS=Escherichia coli (strain K12) OX=83333 GN=lpdA PE=1 SV=2	STPA_ECOLI DNA-binding protein StpA OS=Escherichia coli (strain K12) OX=83333 GN=stpA PE=1 SV=1	15	3	2845128	324	115	GVHEGHVAAEVIAGKK	TPKPIAQALAEGK	4	P0A9P0	P0ACG1	B181203_18_HF_FW_IN_130_ECLP_DSS01_SCX23_hSAX05_rep2	Between > 4	False	False	True	37.665132	23.99	23	5	False	GVHEGHVAAEVIAGKK	['H-', 'G', 'V', 'H', 'E', 'G', 'H', 'V', 'A', 'A', 'E', 'V', 'I', 'A', 'G', 'clK', 'K', '-OH']	TPKPIAQALAEGK	['H-', 'T', 'P', 'clK', 'P', 'I', 'A', 'Q', 'A', 'L', 'A', 'E', 'G', 'K', '-OH']	GVHEGHVAAEVIAGKKTPKPIAQALAEGK	True	6	[0. 0. 0. 0. 0. 0. 1. 0. 0.]	[1. 1. 1. 1. 1. 1. 0. 0. 0.]	4	[0. 0. 0. 0. 1. 0. 0. 0. 0. 0.]	[1. 1. 1. 1. 0. 0. 0. 0. 0. 0.]	True
1454663	139	DSS	False	False	0.0	KPYK1_ECOLI Pyruvate kinase I OS=Escherichia coli (strain K12) OX=83333 GN=pykF PE=1 SV=1	KPYK1_ECOLI Pyruvate kinase I OS=Escherichia coli (strain K12) OX=83333 GN=pykF PE=1 SV=1	14	8	1454663	273	6	VVITATQMLDSMIKNPRPTR	IVCcmTIGPKTESEEMLAK	4	P0AD61	P0AD61	B181123_20_HF_FW_IN_130_ECLP_DSS01_SCX21_hSAX05_rep1	Self > 4	False	False	True	59.838967999999994	23.988000000000003	21	5	True	VVITATQMLDSMIKNPRPTR	['H-', 'V', 'V', 'I', 'T', 'A', 'T', 'Q', 'M', 'L', 'D', 'S', 'M', 'I', 'clK', 'N', 'P', 'R', 'P', 'T', 'R', '-OH']	IVCcmTIGPKTESEEMLAK	['H-', 'I', 'V', 'cmC', 'T', 'I', 'G', 'P', 'clK', 'T', 'E', 'S', 'E', 'E', 'M', 'L', 'A', 'K', '-OH']	VVITATQMLDSMIKNPRPTRIVCcmTIGPKTESEEMLAK	False	4	[0. 0. 0. 0. 1. 0. 0. 0. 0.]	[1. 1. 1. 1. 0. 0. 0. 0. 0.]	4	[0. 0. 0. 0. 1. 0. 0. 0. 0. 0.]	[1. 1. 1. 1. 0. 0. 0. 0. 0. 0.]	True
2766878	140	DSS	False	False	0.0	PYRI_ECOLI Aspartate carbamoyltransferase regulatory chain OS=Escherichia coli (strain K12) OX=83333 GN=pyrI PE=1 SV=2	PYRI_ECOLI Aspartate carbamoyltransferase regulatory chain OS=Escherichia coli (strain K12) OX=83333 GN=pyrI PE=1 SV=2	6	5	2766878	1	2	MTHDNKLQVEAIK	THDNKLQVEAIK	4	P0A7F3	P0A7F3	B181203_15_HF_FW_IN_130_ECLP_DSS01_SCX23_hSAX06_rep1	Self > 4	False	False	True	36.663222	23.974	23	6	False	MTHDNKLQVEAIK	['H-', 'M', 'T', 'H', 'D', 'N', 'clK', 'L', 'Q', 'V', 'E', 'A', 'I', 'K', '-OH']	THDNKLQVEAIK	['H-', 'T', 'H', 'D', 'N', 'clK', 'L', 'Q', 'V', 'E', 'A', 'I', 'K', '-OH']	MTHDNKLQVEAIKTHDNKLQVEAIK	False	6	[0. 0. 0. 0. 0. 0. 1. 0. 0.]	[1. 1. 1. 1. 1. 1. 0. 0. 0.]	5	[0. 0. 0. 0. 0. 1. 0. 0. 0. 0.]	[1. 1. 1. 1. 1. 0. 0. 0. 0. 0.]	True
1479956	141	DSS	False	False	0.0	SYY_ECOLI Tyrosine--tRNA ligase OS=Escherichia coli (strain K12) OX=83333 GN=tyrS PE=1 SV=2	SYY_ECOLI Tyrosine--tRNA ligase OS=Escherichia coli (strain K12) OX=83333 GN=tyrS PE=1 SV=2	25	3	1479956	61	236	FQQAGHKPVALVGGATGLIGDPSFKAAER	FGKTEGGAVWLDPK	5	P0AGJ9	P0AGJ9	B181123_21_HF_FW_IN_130_ECLP_DSS01_SCX21_hSAX05_rep2	Self > 4	False	False	True	53.659928	23.967	21	5	True	FQQAGHKPVALVGGATGLIGDPSFKAAER	['H-', 'F', 'Q', 'Q', 'A', 'G', 'H', 'K', 'P', 'V', 'A', 'L', 'V', 'G', 'G', 'A', 'T', 'G', 'L', 'I', 'G', 'D', 'P', 'S', 'F', 'clK', 'A', 'A', 'E', 'R', '-OH']	FGKTEGGAVWLDPK	['H-', 'F', 'G', 'clK', 'T', 'E', 'G', 'G', 'A', 'V', 'W', 'L', 'D', 'P', 'K', '-OH']	FQQAGHKPVALVGGATGLIGDPSFKAAERFGKTEGGAVWLDPK	False	4	[0. 0. 0. 0. 1. 0. 0. 0. 0.]	[1. 1. 1. 1. 0. 0. 0. 0. 0.]	4	[0. 0. 0. 0. 1. 0. 0. 0. 0. 0.]	[1. 1. 1. 1. 0. 0. 0. 0. 0. 0.]	True
2868686	142	DSS	False	False	0.0	ODO2_ECOLI Dihydrolipoyllysine-residue succinyltransferase component of 2-oxoglutarate dehydrogenase complex OS=Escherichia coli (strain K12) OX=83333 GN=sucB PE=1 SV=2	ODO2_ECOLI Dihydrolipoyllysine-residue succinyltransferase component of 2-oxoglutarate dehydrogenase complex OS=Escherichia coli (strain K12) OX=83333 GN=sucB PE=1 SV=2	13	9	2868686	121	77	LLAEHNLDASAIKGTGVGGR	LREGNSAGKETSAK	4	P0AFG6	P0AFG6	B181203_19_HF_FW_IN_130_ECLP_DSS01_SCX23_hSAX04_rep1	Self > 4	False	False	True	32.766848	23.965999999999998	23	4	False	LLAEHNLDASAIKGTGVGGR	['H-', 'L', 'L', 'A', 'E', 'H', 'N', 'L', 'D', 'A', 'S', 'A', 'I', 'clK', 'G', 'T', 'G', 'V', 'G', 'G', 'R', '-OH']	LREGNSAGKETSAK	['H-', 'L', 'R', 'E', 'G', 'N', 'S', 'A', 'G', 'clK', 'E', 'T', 'S', 'A', 'K', '-OH']	LLAEHNLDASAIKGTGVGGRLREGNSAGKETSAK	False	6	[0. 0. 0. 0. 0. 0. 1. 0. 0.]	[1. 1. 1. 1. 1. 1. 0. 0. 0.]	3	[0. 0. 0. 1. 0. 0. 0. 0. 0. 0.]	[1. 1. 1. 0. 0. 0. 0. 0. 0. 0.]	True
2738707	143	DSS	False	False	0.0	KATG_ECOLI Catalase-peroxidase OS=Escherichia coli (strain K12) OX=83333 GN=katG PE=1 SV=2	KATG_ECOLI Catalase-peroxidase OS=Escherichia coli (strain K12) OX=83333 GN=katG PE=1 SV=2	14	6	2738707	2	655	STSDDIHNTTATGKCcmPFHQGGHDQSAGAGTTTR	ATDESKELFEGR	5	P13029	P13029	B181203_13_HF_FW_IN_130_ECLP_DSS01_SCX23_hSAX07_rep2	Self > 4	False	False	True	33.870094	23.951999999999998	23	7	True	STSDDIHNTTATGKCcmPFHQGGHDQSAGAGTTTR	['H-', 'S', 'T', 'S', 'D', 'D', 'I', 'H', 'N', 'T', 'T', 'A', 'T', 'G', 'clK', 'cmC', 'P', 'F', 'H', 'Q', 'G', 'G', 'H', 'D', 'Q', 'S', 'A', 'G', 'A', 'G', 'T', 'T', 'T', 'R', '-OH']	ATDESKELFEGR	['H-', 'A', 'T', 'D', 'E', 'S', 'clK', 'E', 'L', 'F', 'E', 'G', 'R', '-OH']	STSDDIHNTTATGKCcmPFHQGGHDQSAGAGTTTRATDESKELFEGR	False	6	[0. 0. 0. 0. 0. 0. 1. 0. 0.]	[1. 1. 1. 1. 1. 1. 0. 0. 0.]	6	[0. 0. 0. 0. 0. 0. 1. 0. 0. 0.]	[1. 1. 1. 1. 1. 1. 0. 0. 0. 0.]	True
2743540	144	DSS	False	False	0.0	PEPB_ECOLI Peptidase B OS=Escherichia coli (strain K12) OX=83333 GN=pepB PE=1 SV=2	PEPB_ECOLI Peptidase B OS=Escherichia coli (strain K12) OX=83333 GN=pepB PE=1 SV=2	8	1	2743540	50	50	KIDGLGIKHVQLSGEGWDADR	KIDGLGIK	3	P37095	P37095	B181203_13_HF_FW_IN_130_ECLP_DSS01_SCX23_hSAX07_rep2	Self > 4	False	False	True	49.3692	23.939	23	7	True	KIDGLGIKHVQLSGEGWDADR	['H-', 'K', 'I', 'D', 'G', 'L', 'G', 'I', 'clK', 'H', 'V', 'Q', 'L', 'S', 'G', 'E', 'G', 'W', 'D', 'A', 'D', 'R', '-OH']	KIDGLGIK	['H-', 'clK', 'I', 'D', 'G', 'L', 'G', 'I', 'K', '-OH']	KIDGLGIKHVQLSGEGWDADRKIDGLGIK	False	6	[0. 0. 0. 0. 0. 0. 1. 0. 0.]	[1. 1. 1. 1. 1. 1. 0. 0. 0.]	6	[0. 0. 0. 0. 0. 0. 1. 0. 0. 0.]	[1. 1. 1. 1. 1. 1. 0. 0. 0. 0.]	True
2141926	145	DSS	False	False	0.0	DNAK_ECOLI Chaperone protein DnaK OS=Escherichia coli (strain K12) OX=83333 GN=dnaK PE=1 SV=2	GRPE_ECOLI Protein GrpE OS=Escherichia coli (strain K12) OX=83333 GN=grpE PE=1 SV=1	7	2	2141926	415	65	NTTIPTKHSQVFSTAEDNQSAVTIHVLQGER	VKAEMENLR	5	P0A6Y8	P09372	B181128_11_HF_FW_IN_130_ECLP_DSS01_SCX21_hSAX06_rep2	Between > 4	False	False	True	45.115058	23.901999999999997	21	6	True	NTTIPTKHSQVFSTAEDNQSAVTIHVLQGER	['H-', 'N', 'T', 'T', 'I', 'P', 'T', 'clK', 'H', 'S', 'Q', 'V', 'F', 'S', 'T', 'A', 'E', 'D', 'N', 'Q', 'S', 'A', 'V', 'T', 'I', 'H', 'V', 'L', 'Q', 'G', 'E', 'R', '-OH']	VKAEMENLR	['H-', 'V', 'clK', 'A', 'E', 'M', 'E', 'N', 'L', 'R', '-OH']	NTTIPTKHSQVFSTAEDNQSAVTIHVLQGERVKAEMENLR	False	4	[0. 0. 0. 0. 1. 0. 0. 0. 0.]	[1. 1. 1. 1. 0. 0. 0. 0. 0.]	5	[0. 0. 0. 0. 0. 1. 0. 0. 0. 0.]	[1. 1. 1. 1. 1. 0. 0. 0. 0. 0.]	True
1053581	146	DSS	False	False	0.0	PFLB_ECOLI Formate acetyltransferase 1 OS=Escherichia coli (strain K12) OX=83333 GN=pflB PE=1 SV=2	PFLB_ECOLI Formate acetyltransferase 1 OS=Escherichia coli (strain K12) OX=83333 GN=pflB PE=1 SV=2	6	11	1053581	2	185	SELNEKLATAWEGFTK	VALYGIDYLMKDK	3	P09373	P09373	B181121_21_HF_FW_IN_130_ECLP_DSS01_SCX19_hSAX09_rep1	Self > 4	False	False	True	75.452908	23.886	19	9	True	SELNEKLATAWEGFTK	['H-', 'S', 'E', 'L', 'N', 'E', 'clK', 'L', 'A', 'T', 'A', 'W', 'E', 'G', 'F', 'T', 'K', '-OH']	VALYGIDYLMKDK	['H-', 'V', 'A', 'L', 'Y', 'G', 'I', 'D', 'Y', 'L', 'M', 'clK', 'D', 'K', '-OH']	SELNEKLATAWEGFTKVALYGIDYLMKDK	False	2	[0. 0. 1. 0. 0. 0. 0. 0. 0.]	[1. 1. 0. 0. 0. 0. 0. 0. 0.]	8	[0. 0. 0. 0. 0. 0. 0. 0. 1. 0.]	[1. 1. 1. 1. 1. 1. 1. 1. 0. 0.]	True
3061641	147	DSS	False	False	0.0	TPIS_ECOLI Triosephosphate isomerase OS=Escherichia coli (strain K12) OX=83333 GN=tpiA PE=1 SV=1	TPIS_ECOLI Triosephosphate isomerase OS=Escherichia coli (strain K12) OX=83333 GN=tpiA PE=1 SV=1	4	4	3061641	100	100	TYHKESDELIAKK	TYHKESDELIAK	4	P0A858	P0A858	B181205_06_HF_FW_IN_130_ECLP_DSS01_SCX24_hSAX07_rep1	Self > 4	False	False	True	28.644978	23.88	24	7	True	TYHKESDELIAKK	['H-', 'T', 'Y', 'H', 'clK', 'E', 'S', 'D', 'E', 'L', 'I', 'A', 'K', 'K', '-OH']	TYHKESDELIAK	['H-', 'T', 'Y', 'H', 'clK', 'E', 'S', 'D', 'E', 'L', 'I', 'A', 'K', '-OH']	TYHKESDELIAKKTYHKESDELIAK	False	7	[0. 0. 0. 0. 0. 0. 0. 1. 0.]	[1. 1. 1. 1. 1. 1. 1. 0. 0.]	6	[0. 0. 0. 0. 0. 0. 1. 0. 0. 0.]	[1. 1. 1. 1. 1. 1. 0. 0. 0. 0.]	True
2218226	148	DSS	False	False	0.0	RPOB_ECOLI DNA-directed RNA polymerase subunit beta OS=Escherichia coli (strain K12) OX=83333 GN=rpoB PE=1 SV=1	RPOC_ECOLI DNA-directed RNA polymerase subunit beta' OS=Escherichia coli (strain K12) OX=83333 GN=rpoC PE=1 SV=1	12	9	2218226	152	1124	SPGVFFDSDKGKTHSSGK	IPQESGGTKDITGGLPR	3	P0A8V2	P0A8T7	B181128_14_HF_FW_IN_130_ECLP_DSS01_SCX22_hSAX04_rep1	Between > 4	False	False	True	38.673472	23.877	22	4	False	SPGVFFDSDKGKTHSSGK	['H-', 'S', 'P', 'G', 'V', 'F', 'F', 'D', 'S', 'D', 'K', 'G', 'clK', 'T', 'H', 'S', 'S', 'G', 'K', '-OH']	IPQESGGTKDITGGLPR	['H-', 'I', 'P', 'Q', 'E', 'S', 'G', 'G', 'T', 'clK', 'D', 'I', 'T', 'G', 'G', 'L', 'P', 'R', '-OH']	SPGVFFDSDKGKTHSSGKIPQESGGTKDITGGLPR	True	5	[0. 0. 0. 0. 0. 1. 0. 0. 0.]	[1. 1. 1. 1. 1. 0. 0. 0. 0.]	3	[0. 0. 0. 1. 0. 0. 0. 0. 0. 0.]	[1. 1. 1. 0. 0. 0. 0. 0. 0. 0.]	True
2142680	149	DSS	False	False	0.0	SYK1_ECOLI Lysine--tRNA ligase OS=Escherichia coli (strain K12) OX=83333 GN=lysS PE=1 SV=2	SYK1_ECOLI Lysine--tRNA ligase OS=Escherichia coli (strain K12) OX=83333 GN=lysS PE=1 SV=2	1	8	2142680	2	149	SEQHAQGADAVVDLNNELK	ALRPLPDKFHGLQDQEAR	4	P0A8N3	P0A8N3	B181128_11_HF_FW_IN_130_ECLP_DSS01_SCX21_hSAX06_rep2	Self > 4	False	False	True	47.399331	23.866	21	6	False	SEQHAQGADAVVDLNNELK	['H-', 'clS', 'E', 'Q', 'H', 'A', 'Q', 'G', 'A', 'D', 'A', 'V', 'V', 'D', 'L', 'N', 'N', 'E', 'L', 'K', '-OH']	ALRPLPDKFHGLQDQEAR	['H-', 'A', 'L', 'R', 'P', 'L', 'P', 'D', 'clK', 'F', 'H', 'G', 'L', 'Q', 'D', 'Q', 'E', 'A', 'R', '-OH']	SEQHAQGADAVVDLNNELKALRPLPDKFHGLQDQEAR	True	4	[0. 0. 0. 0. 1. 0. 0. 0. 0.]	[1. 1. 1. 1. 0. 0. 0. 0. 0.]	5	[0. 0. 0. 0. 0. 1. 0. 0. 0. 0.]	[1. 1. 1. 1. 1. 0. 0. 0. 0. 0.]	True
1550029	150	DSS	False	False	0.0	AHPC_ECOLI Alkyl hydroperoxide reductase C OS=Escherichia coli (strain K12) OX=83333 GN=ahpC PE=1 SV=2	AHPC_ECOLI Alkyl hydroperoxide reductase C OS=Escherichia coli (strain K12) OX=83333 GN=ahpC PE=1 SV=2	2	16	1550029	152	154	IKAAQYVASHPGEVCcmPAK	AAQYVASHPGEVCcmPAKWK	5	P0AE08	P0AE08	B181123_25_HF_FW_IN_130_ECLP_DSS01_SCX21_hSAX02_rep1	Self > 4	False	False	True	36.520983	23.85	21	2	False	IKAAQYVASHPGEVCcmPAK	['H-', 'I', 'clK', 'A', 'A', 'Q', 'Y', 'V', 'A', 'S', 'H', 'P', 'G', 'E', 'V', 'cmC', 'P', 'A', 'K', '-OH']	AAQYVASHPGEVCcmPAKWK	['H-', 'A', 'A', 'Q', 'Y', 'V', 'A', 'S', 'H', 'P', 'G', 'E', 'V', 'cmC', 'P', 'A', 'clK', 'W', 'K', '-OH']	IKAAQYVASHPGEVCcmPAKAAQYVASHPGEVCcmPAKWK	True	4	[0. 0. 0. 0. 1. 0. 0. 0. 0.]	[1. 1. 1. 1. 0. 0. 0. 0. 0.]	1	[0. 1. 0. 0. 0. 0. 0. 0. 0. 0.]	[1. 0. 0. 0. 0. 0. 0. 0. 0. 0.]	True
2266795	151	DSS	False	False	0.0	PTA_ECOLI Phosphate acetyltransferase OS=Escherichia coli (strain K12) OX=83333 GN=pta PE=1 SV=2	PTA_ECOLI Phosphate acetyltransferase OS=Escherichia coli (strain K12) OX=83333 GN=pta PE=1 SV=2	1	2	2266795	115	199	KHQFAQSLNYEIAK	AKVNNVDPAK	3	P0A9M8	P0A9M8	B181128_17_HF_FW_IN_130_ECLP_DSS01_SCX22_hSAX02_rep1	Self > 4	False	False	True	33.568656000000004	23.846	22	2	True	KHQFAQSLNYEIAK	['H-', 'clK', 'H', 'Q', 'F', 'A', 'Q', 'S', 'L', 'N', 'Y', 'E', 'I', 'A', 'K', '-OH']	AKVNNVDPAK	['H-', 'A', 'clK', 'V', 'N', 'N', 'V', 'D', 'P', 'A', 'K', '-OH']	KHQFAQSLNYEIAKAKVNNVDPAK	False	5	[0. 0. 0. 0. 0. 1. 0. 0. 0.]	[1. 1. 1. 1. 1. 0. 0. 0. 0.]	1	[0. 1. 0. 0. 0. 0. 0. 0. 0. 0.]	[1. 0. 0. 0. 0. 0. 0. 0. 0. 0.]	True
2377539	152	DSS	False	False	0.0	RIR1_ECOLI Ribonucleoside-diphosphate reductase 1 subunit alpha OS=Escherichia coli (strain K12) OX=83333 GN=nrdA PE=1 SV=2	RIR1_ECOLI Ribonucleoside-diphosphate reductase 1 subunit alpha OS=Escherichia coli (strain K12) OX=83333 GN=nrdA PE=1 SV=2	1	10	2377539	585	332	KDLDTIANEPLHYDWEALR	HMDYGVQINKLMYTR	5	P00452	P00452	B181130_03_HF_FW_IN_130_ECLP_DSS01_SCX22_hSAX09_rep1	Self > 4	False	False	True	63.291304	23.833000000000002	22	9	True	KDLDTIANEPLHYDWEALR	['H-', 'clK', 'D', 'L', 'D', 'T', 'I', 'A', 'N', 'E', 'P', 'L', 'H', 'Y', 'D', 'W', 'E', 'A', 'L', 'R', '-OH']	HMDYGVQINKLMYTR	['H-', 'H', 'M', 'D', 'Y', 'G', 'V', 'Q', 'I', 'N', 'clK', 'L', 'M', 'Y', 'T', 'R', '-OH']	KDLDTIANEPLHYDWEALRHMDYGVQINKLMYTR	True	5	[0. 0. 0. 0. 0. 1. 0. 0. 0.]	[1. 1. 1. 1. 1. 0. 0. 0. 0.]	8	[0. 0. 0. 0. 0. 0. 0. 0. 1. 0.]	[1. 1. 1. 1. 1. 1. 1. 1. 0. 0.]	True
3171122	153	DSS	False	False	0.0	IHFB_ECOLI Integration host factor subunit beta OS=Escherichia coli (strain K12) OX=83333 GN=ihfB PE=1 SV=1	IHFA_ECOLI Integration host factor subunit alpha OS=Escherichia coli (strain K12) OX=83333 GN=ihfA PE=1 SV=1	10	3	3171122	66	64	TGDKVELEGKYVPHFKPGK	NPKTGEDIPITAR	5	P0A6Y1	P0A6X7	B181205_11_HF_FW_IN_130_ECLP_DSS01_SCX24_hSAX05_rep1	Between > 4	False	False	True	39.610501	23.82800000000001	24	5	False	TGDKVELEGKYVPHFKPGK	['H-', 'T', 'G', 'D', 'K', 'V', 'E', 'L', 'E', 'G', 'clK', 'Y', 'V', 'P', 'H', 'F', 'K', 'P', 'G', 'K', '-OH']	NPKTGEDIPITAR	['H-', 'N', 'P', 'clK', 'T', 'G', 'E', 'D', 'I', 'P', 'I', 'T', 'A', 'R', '-OH']	TGDKVELEGKYVPHFKPGKNPKTGEDIPITAR	False	7	[0. 0. 0. 0. 0. 0. 0. 1. 0.]	[1. 1. 1. 1. 1. 1. 1. 0. 0.]	4	[0. 0. 0. 0. 1. 0. 0. 0. 0. 0.]	[1. 1. 1. 1. 0. 0. 0. 0. 0. 0.]	True
1846684	154	DSS	False	False	0.0	PYRI_ECOLI Aspartate carbamoyltransferase regulatory chain OS=Escherichia coli (strain K12) OX=83333 GN=pyrI PE=1 SV=2	PYRI_ECOLI Aspartate carbamoyltransferase regulatory chain OS=Escherichia coli (strain K12) OX=83333 GN=pyrI PE=1 SV=2	5	5	1846684	2	2	THDNKLQVEAIKR	THDNKLQVEAIK	5	P0A7F3	P0A7F3	B181127_08_HF_FW_IN_130_ECLP_DSS01_SCX25t27_hSAX05_rep1	Self > 4	False	False	True	32.601647	23.82	25	5	True	THDNKLQVEAIKR	['H-', 'T', 'H', 'D', 'N', 'clK', 'L', 'Q', 'V', 'E', 'A', 'I', 'K', 'R', '-OH']	THDNKLQVEAIK	['H-', 'T', 'H', 'D', 'N', 'clK', 'L', 'Q', 'V', 'E', 'A', 'I', 'K', '-OH']	THDNKLQVEAIKRTHDNKLQVEAIK	True	8	[0. 0. 0. 0. 0. 0. 0. 0. 1.]	[1. 1. 1. 1. 1. 1. 1. 1. 0.]	4	[0. 0. 0. 0. 1. 0. 0. 0. 0. 0.]	[1. 1. 1. 1. 0. 0. 0. 0. 0. 0.]	True
1551274	155	DSS	False	False	0.0	ACEA_ECOLI Isocitrate lyase OS=Escherichia coli (strain K12) OX=83333 GN=aceA PE=1 SV=1	TNAA_ECOLI Tryptophanase OS=Escherichia coli (strain K12) OX=83333 GN=tnaA PE=1 SV=1	8	10	1551274	301	260	FAQAIHAKYPGK	YADMLAMSAKK	3	P0A9G6	P0A853	B181123_25_HF_FW_IN_130_ECLP_DSS01_SCX21_hSAX02_rep1	Between > 4	False	False	True	40.566902	23.816	21	2	False	FAQAIHAKYPGK	['H-', 'F', 'A', 'Q', 'A', 'I', 'H', 'A', 'clK', 'Y', 'P', 'G', 'K', '-OH']	YADMLAMSAKK	['H-', 'Y', 'A', 'D', 'M', 'L', 'A', 'M', 'S', 'A', 'clK', 'K', '-OH']	FAQAIHAKYPGKYADMLAMSAKK	False	4	[0. 0. 0. 0. 1. 0. 0. 0. 0.]	[1. 1. 1. 1. 0. 0. 0. 0. 0.]	1	[0. 1. 0. 0. 0. 0. 0. 0. 0. 0.]	[1. 0. 0. 0. 0. 0. 0. 0. 0. 0.]	True
2746175	156	DSS	False	False	0.0	DLDH_ECOLI Dihydrolipoyl dehydrogenase OS=Escherichia coli (strain K12) OX=83333 GN=lpdA PE=1 SV=2	DLDH_ECOLI Dihydrolipoyl dehydrogenase OS=Escherichia coli (strain K12) OX=83333 GN=lpdA PE=1 SV=2	13	6	2746175	68	62	ALAEHGIVFGEPKTDIDKIR	VIEEAKALAEHGIVFGEPK	4	P0A9P0	P0A9P0	B181203_13_HF_FW_IN_130_ECLP_DSS01_SCX23_hSAX07_rep2	Self > 4	False	False	True	57.51341299999999	23.811999999999998	23	7	False	ALAEHGIVFGEPKTDIDKIR	['H-', 'A', 'L', 'A', 'E', 'H', 'G', 'I', 'V', 'F', 'G', 'E', 'P', 'clK', 'T', 'D', 'I', 'D', 'K', 'I', 'R', '-OH']	VIEEAKALAEHGIVFGEPK	['H-', 'V', 'I', 'E', 'E', 'A', 'clK', 'A', 'L', 'A', 'E', 'H', 'G', 'I', 'V', 'F', 'G', 'E', 'P', 'K', '-OH']	ALAEHGIVFGEPKTDIDKIRVIEEAKALAEHGIVFGEPK	True	6	[0. 0. 0. 0. 0. 0. 1. 0. 0.]	[1. 1. 1. 1. 1. 1. 0. 0. 0.]	6	[0. 0. 0. 0. 0. 0. 1. 0. 0. 0.]	[1. 1. 1. 1. 1. 1. 0. 0. 0. 0.]	True
3120878	157	DSS	False	False	0.0	SUCC_ECOLI Succinate--CoA ligase [ADP-forming] subunit beta OS=Escherichia coli (strain K12) OX=83333 GN=sucC PE=1 SV=1	SUCD_ECOLI Succinate--CoA ligase [ADP-forming] subunit alpha OS=Escherichia coli (strain K12) OX=83333 GN=sucD PE=1 SV=2	11	12	3120878	136	245	VAEETPHLIHKVALDPLTGPMPYQGR	MoxGHAGAIIAGGKGTADEK	5	P0A836	P0AGE9	B181205_09_HF_FW_IN_130_ECLP_DSS01_SCX24_hSAX06_rep1	Between > 4	False	False	True	47.275561	23.804000000000002	24	6	False	VAEETPHLIHKVALDPLTGPMPYQGR	['H-', 'V', 'A', 'E', 'E', 'T', 'P', 'H', 'L', 'I', 'H', 'clK', 'V', 'A', 'L', 'D', 'P', 'L', 'T', 'G', 'P', 'M', 'P', 'Y', 'Q', 'G', 'R', '-OH']	MoxGHAGAIIAGGKGTADEK	['H-', 'oxM', 'G', 'H', 'A', 'G', 'A', 'I', 'I', 'A', 'G', 'G', 'clK', 'G', 'T', 'A', 'D', 'E', 'K', '-OH']	VAEETPHLIHKVALDPLTGPMPYQGRMoxGHAGAIIAGGKGTADEK	True	7	[0. 0. 0. 0. 0. 0. 0. 1. 0.]	[1. 1. 1. 1. 1. 1. 1. 0. 0.]	5	[0. 0. 0. 0. 0. 1. 0. 0. 0. 0.]	[1. 1. 1. 1. 1. 0. 0. 0. 0. 0.]	True
2869157	158	DSS	False	False	0.0	G3P1_ECOLI Glyceraldehyde-3-phosphate dehydrogenase A OS=Escherichia coli (strain K12) OX=83333 GN=gapA PE=1 SV=2	G3P1_ECOLI Glyceraldehyde-3-phosphate dehydrogenase A OS=Escherichia coli (strain K12) OX=83333 GN=gapA PE=1 SV=2	9	8	2869157	116	185	KVVMoxTGPSKDNTPMFVK	TVDGPSHKDWR	3	P0A9B2	P0A9B2	B181203_19_HF_FW_IN_130_ECLP_DSS01_SCX23_hSAX04_rep1	Self > 4	False	False	True	34.404362	23.766	23	4	True	KVVMoxTGPSKDNTPMFVK	['H-', 'K', 'V', 'V', 'oxM', 'T', 'G', 'P', 'S', 'clK', 'D', 'N', 'T', 'P', 'M', 'F', 'V', 'K', '-OH']	TVDGPSHKDWR	['H-', 'T', 'V', 'D', 'G', 'P', 'S', 'H', 'clK', 'D', 'W', 'R', '-OH']	KVVMoxTGPSKDNTPMFVKTVDGPSHKDWR	False	6	[0. 0. 0. 0. 0. 0. 1. 0. 0.]	[1. 1. 1. 1. 1. 1. 0. 0. 0.]	3	[0. 0. 0. 1. 0. 0. 0. 0. 0. 0.]	[1. 1. 1. 0. 0. 0. 0. 0. 0. 0.]	True
2121454	159	DSS	False	False	0.0	PFLB_ECOLI Formate acetyltransferase 1 OS=Escherichia coli (strain K12) OX=83333 GN=pflB PE=1 SV=2	TPIS_ECOLI Triosephosphate isomerase OS=Escherichia coli (strain K12) OX=83333 GN=tpiA PE=1 SV=1	25	9	2121454	68	239	THAPVDFDTAVASTITSHDAGYINKQLEK	ADAFAVIVKAAEAAK	5	P09373	P0A858	B181128_10_HF_FW_IN_130_ECLP_DSS01_SCX21_hSAX06_rep1	Between > 4	False	False	True	65.76265	23.761999999999997	21	6	True	THAPVDFDTAVASTITSHDAGYINKQLEK	['H-', 'T', 'H', 'A', 'P', 'V', 'D', 'F', 'D', 'T', 'A', 'V', 'A', 'S', 'T', 'I', 'T', 'S', 'H', 'D', 'A', 'G', 'Y', 'I', 'N', 'clK', 'Q', 'L', 'E', 'K', '-OH']	ADAFAVIVKAAEAAK	['H-', 'A', 'D', 'A', 'F', 'A', 'V', 'I', 'V', 'clK', 'A', 'A', 'E', 'A', 'A', 'K', '-OH']	THAPVDFDTAVASTITSHDAGYINKQLEKADAFAVIVKAAEAAK	False	4	[0. 0. 0. 0. 1. 0. 0. 0. 0.]	[1. 1. 1. 1. 0. 0. 0. 0. 0.]	5	[0. 0. 0. 0. 0. 1. 0. 0. 0. 0.]	[1. 1. 1. 1. 1. 0. 0. 0. 0. 0.]	True
2743175	160	DSS	False	False	0.0	YCIF_ECOLI Protein YciF OS=Escherichia coli (strain K12) OX=83333 GN=yciF PE=1 SV=1	YCIF_ECOLI Protein YciF OS=Escherichia coli (strain K12) OX=83333 GN=yciF PE=1 SV=1	6	5	2743175	34	145	ATSNEKLSQAFHAHLEETHGQIER	ATDIKLTDLAINNVNK	5	P21362	P21362	B181203_13_HF_FW_IN_130_ECLP_DSS01_SCX23_hSAX07_rep2	Self > 4	False	False	True	47.861852	23.725	23	7	True	ATSNEKLSQAFHAHLEETHGQIER	['H-', 'A', 'T', 'S', 'N', 'E', 'clK', 'L', 'S', 'Q', 'A', 'F', 'H', 'A', 'H', 'L', 'E', 'E', 'T', 'H', 'G', 'Q', 'I', 'E', 'R', '-OH']	ATDIKLTDLAINNVNK	['H-', 'A', 'T', 'D', 'I', 'clK', 'L', 'T', 'D', 'L', 'A', 'I', 'N', 'N', 'V', 'N', 'K', '-OH']	ATSNEKLSQAFHAHLEETHGQIERATDIKLTDLAINNVNK	False	6	[0. 0. 0. 0. 0. 0. 1. 0. 0.]	[1. 1. 1. 1. 1. 1. 0. 0. 0.]	6	[0. 0. 0. 0. 0. 0. 1. 0. 0. 0.]	[1. 1. 1. 1. 1. 1. 0. 0. 0. 0.]	True
2310848	161	DSS	False	False	0.0	AHPC_ECOLI Alkyl hydroperoxide reductase C OS=Escherichia coli (strain K12) OX=83333 GN=ahpC PE=1 SV=2	AHPC_ECOLI Alkyl hydroperoxide reductase C OS=Escherichia coli (strain K12) OX=83333 GN=ahpC PE=1 SV=2	2	6	2310848	152	2	IKAAQYVASHPGEVCcmPAK	SLINTKIKPFK	4	P0AE08	P0AE08	B181128_19_HF_FW_IN_130_ECLP_DSS01_SCX22_hSAX01_rep1	Self > 4	False	False	True	39.234258	23.717	22	1	False	IKAAQYVASHPGEVCcmPAK	['H-', 'I', 'clK', 'A', 'A', 'Q', 'Y', 'V', 'A', 'S', 'H', 'P', 'G', 'E', 'V', 'cmC', 'P', 'A', 'K', '-OH']	SLINTKIKPFK	['H-', 'S', 'L', 'I', 'N', 'T', 'clK', 'I', 'K', 'P', 'F', 'K', '-OH']	IKAAQYVASHPGEVCcmPAKSLINTKIKPFK	False	5	[0. 0. 0. 0. 0. 1. 0. 0. 0.]	[1. 1. 1. 1. 1. 0. 0. 0. 0.]	0	[1. 0. 0. 0. 0. 0. 0. 0. 0. 0.]	[0. 0. 0. 0. 0. 0. 0. 0. 0. 0.]	True
2744472	162	DSS	False	False	0.0	HTPG_ECOLI Chaperone protein HtpG OS=Escherichia coli (strain K12) OX=83333 GN=htpG PE=1 SV=1	HTPG_ECOLI Chaperone protein HtpG OS=Escherichia coli (strain K12) OX=83333 GN=htpG PE=1 SV=1	5	4	2744472	195	295	SIISKYSDHIALPVEIEK	HGLKLYVQR	4	P0A6Z3	P0A6Z3	B181203_13_HF_FW_IN_130_ECLP_DSS01_SCX23_hSAX07_rep2	Self > 4	False	False	True	52.320106	23.695	23	7	True	SIISKYSDHIALPVEIEK	['H-', 'S', 'I', 'I', 'S', 'clK', 'Y', 'S', 'D', 'H', 'I', 'A', 'L', 'P', 'V', 'E', 'I', 'E', 'K', '-OH']	HGLKLYVQR	['H-', 'H', 'G', 'L', 'clK', 'L', 'Y', 'V', 'Q', 'R', '-OH']	SIISKYSDHIALPVEIEKHGLKLYVQR	False	6	[0. 0. 0. 0. 0. 0. 1. 0. 0.]	[1. 1. 1. 1. 1. 1. 0. 0. 0.]	6	[0. 0. 0. 0. 0. 0. 1. 0. 0. 0.]	[1. 1. 1. 1. 1. 1. 0. 0. 0. 0.]	True
2693493	163	DSS	False	False	0.0	SYA_ECOLI Alanine--tRNA ligase OS=Escherichia coli (strain K12) OX=83333 GN=alaS PE=1 SV=2	SYA_ECOLI Alanine--tRNA ligase OS=Escherichia coli (strain K12) OX=83333 GN=alaS PE=1 SV=2	13	9	2693493	514	640	GANFSFAVEDTQKYGQAIGHIGK	GAMALFGEKYDER	4	P00957	P00957	B181203_11_HF_FW_IN_130_ECLP_DSS01_SCX23_hSAX08_rep2	Self > 4	False	False	True	60.136472000000005	23.689	23	8	True	GANFSFAVEDTQKYGQAIGHIGK	['H-', 'G', 'A', 'N', 'F', 'S', 'F', 'A', 'V', 'E', 'D', 'T', 'Q', 'clK', 'Y', 'G', 'Q', 'A', 'I', 'G', 'H', 'I', 'G', 'K', '-OH']	GAMALFGEKYDER	['H-', 'G', 'A', 'M', 'A', 'L', 'F', 'G', 'E', 'clK', 'Y', 'D', 'E', 'R', '-OH']	GANFSFAVEDTQKYGQAIGHIGKGAMALFGEKYDER	False	6	[0. 0. 0. 0. 0. 0. 1. 0. 0.]	[1. 1. 1. 1. 1. 1. 0. 0. 0.]	7	[0. 0. 0. 0. 0. 0. 0. 1. 0. 0.]	[1. 1. 1. 1. 1. 1. 1. 0. 0. 0.]	True
2845760	164	DSS	False	False	0.0	RS2_ECOLI 30S ribosomal protein S2 OS=Escherichia coli (strain K12) OX=83333 GN=rpsB PE=1 SV=2	RS2_ECOLI 30S ribosomal protein S2 OS=Escherichia coli (strain K12) OX=83333 GN=rpsB PE=1 SV=2	3	3	2845760	113	64	RLKDLETQSQDGTFDK	KGKILFVGTK	4	P0A7V0	P0A7V0	B181203_18_HF_FW_IN_130_ECLP_DSS01_SCX23_hSAX05_rep2	Self > 4	False	False	True	39.685141	23.682	23	5	True	RLKDLETQSQDGTFDK	['H-', 'R', 'L', 'clK', 'D', 'L', 'E', 'T', 'Q', 'S', 'Q', 'D', 'G', 'T', 'F', 'D', 'K', '-OH']	KGKILFVGTK	['H-', 'K', 'G', 'clK', 'I', 'L', 'F', 'V', 'G', 'T', 'K', '-OH']	RLKDLETQSQDGTFDKKGKILFVGTK	False	6	[0. 0. 0. 0. 0. 0. 1. 0. 0.]	[1. 1. 1. 1. 1. 1. 0. 0. 0.]	4	[0. 0. 0. 0. 1. 0. 0. 0. 0. 0.]	[1. 1. 1. 1. 0. 0. 0. 0. 0. 0.]	True
1509168	165	DSS	False	False	0.0	NUSA_ECOLI Transcription termination/antitermination protein NusA OS=Escherichia coli (strain K12) OX=83333 GN=nusA PE=1 SV=1	NUSA_ECOLI Transcription termination/antitermination protein NusA OS=Escherichia coli (strain K12) OX=83333 GN=nusA PE=1 SV=1	3	7	1509168	1	105	MNKEILAVVEAVSNEK	ITTQTAKQVIVQK	3	P0AFF6	P0AFF6	B181123_23_HF_FW_IN_130_ECLP_DSS01_SCX21_hSAX04_rep1	Self > 4	False	False	True	61.163399	23.675	21	4	True	MNKEILAVVEAVSNEK	['H-', 'M', 'N', 'clK', 'E', 'I', 'L', 'A', 'V', 'V', 'E', 'A', 'V', 'S', 'N', 'E', 'K', '-OH']	ITTQTAKQVIVQK	['H-', 'I', 'T', 'T', 'Q', 'T', 'A', 'clK', 'Q', 'V', 'I', 'V', 'Q', 'K', '-OH']	MNKEILAVVEAVSNEKITTQTAKQVIVQK	False	4	[0. 0. 0. 0. 1. 0. 0. 0. 0.]	[1. 1. 1. 1. 0. 0. 0. 0. 0.]	3	[0. 0. 0. 1. 0. 0. 0. 0. 0. 0.]	[1. 1. 1. 0. 0. 0. 0. 0. 0. 0.]	True
1473650	166	DSS	False	False	0.0	SUCD_ECOLI Succinate--CoA ligase [ADP-forming] subunit alpha OS=Escherichia coli (strain K12) OX=83333 GN=sucD PE=1 SV=2	SUCC_ECOLI Succinate--CoA ligase [ADP-forming] subunit beta OS=Escherichia coli (strain K12) OX=83333 GN=sucC PE=1 SV=1	12	1	1473650	245	1	MGHAGAIIAGGKGTADEK	MNLHEYQAK	3	P0AGE9	P0A836	B181123_21_HF_FW_IN_130_ECLP_DSS01_SCX21_hSAX05_rep2	Between > 4	False	False	True	35.270794	23.666999999999998	21	5	True	MGHAGAIIAGGKGTADEK	['H-', 'M', 'G', 'H', 'A', 'G', 'A', 'I', 'I', 'A', 'G', 'G', 'clK', 'G', 'T', 'A', 'D', 'E', 'K', '-OH']	MNLHEYQAK	['H-', 'clM', 'N', 'L', 'H', 'E', 'Y', 'Q', 'A', 'K', '-OH']	MGHAGAIIAGGKGTADEKMNLHEYQAK	False	4	[0. 0. 0. 0. 1. 0. 0. 0. 0.]	[1. 1. 1. 1. 0. 0. 0. 0. 0.]	4	[0. 0. 0. 0. 1. 0. 0. 0. 0. 0.]	[1. 1. 1. 1. 0. 0. 0. 0. 0. 0.]	True
1233331	167	DSS	False	False	0.0	AHPF_ECOLI Alkyl hydroperoxide reductase subunit F OS=Escherichia coli (strain K12) OX=83333 GN=ahpF PE=1 SV=2	AHPF_ECOLI Alkyl hydroperoxide reductase subunit F OS=Escherichia coli (strain K12) OX=83333 GN=ahpF PE=1 SV=2	2	5	1233331	339	419	TKGVTYCcmPHCcmDGPLFK	GDGSKVVGLEYR	4	P35340	P35340	B181123_09_HF_FW_IN_130_ECLP_DSS01_SCX20_hSAX06_rep1	Self > 4	False	False	True	45.244243999999995	23.65	20	6	True	TKGVTYCcmPHCcmDGPLFK	['H-', 'T', 'clK', 'G', 'V', 'T', 'Y', 'cmC', 'P', 'H', 'cmC', 'D', 'G', 'P', 'L', 'F', 'K', '-OH']	GDGSKVVGLEYR	['H-', 'G', 'D', 'G', 'S', 'clK', 'V', 'V', 'G', 'L', 'E', 'Y', 'R', '-OH']	TKGVTYCcmPHCcmDGPLFKGDGSKVVGLEYR	False	3	[0. 0. 0. 1. 0. 0. 0. 0. 0.]	[1. 1. 1. 0. 0. 0. 0. 0. 0.]	5	[0. 0. 0. 0. 0. 1. 0. 0. 0. 0.]	[1. 1. 1. 1. 1. 0. 0. 0. 0. 0.]	True
2112858	168	DSS	False	False	0.0	IMDH_ECOLI Inosine-5'-monophosphate dehydrogenase OS=Escherichia coli (strain K12) OX=83333 GN=guaB PE=1 SV=1	IMDH_ECOLI Inosine-5'-monophosphate dehydrogenase OS=Escherichia coli (strain K12) OX=83333 GN=guaB PE=1 SV=1	18	10	2112858	462	387	ISGAGIQESHVHDVTITKESPNYR	GMGSLGAMSKGSSDR	5	P0ADG7	P0ADG7	B181128_10_HF_FW_IN_130_ECLP_DSS01_SCX21_hSAX06_rep1	Self > 4	False	False	True	39.25918100000001	23.63	21	6	True	ISGAGIQESHVHDVTITKESPNYR	['H-', 'I', 'S', 'G', 'A', 'G', 'I', 'Q', 'E', 'S', 'H', 'V', 'H', 'D', 'V', 'T', 'I', 'T', 'clK', 'E', 'S', 'P', 'N', 'Y', 'R', '-OH']	GMGSLGAMSKGSSDR	['H-', 'G', 'M', 'G', 'S', 'L', 'G', 'A', 'M', 'S', 'clK', 'G', 'S', 'S', 'D', 'R', '-OH']	ISGAGIQESHVHDVTITKESPNYRGMGSLGAMSKGSSDR	False	4	[0. 0. 0. 0. 1. 0. 0. 0. 0.]	[1. 1. 1. 1. 0. 0. 0. 0. 0.]	5	[0. 0. 0. 0. 0. 1. 0. 0. 0. 0.]	[1. 1. 1. 1. 1. 0. 0. 0. 0. 0.]	True
2140600	169	DSS	False	False	0.0	SYV_ECOLI Valine--tRNA ligase OS=Escherichia coli (strain K12) OX=83333 GN=valS PE=1 SV=2	SYV_ECOLI Valine--tRNA ligase OS=Escherichia coli (strain K12) OX=83333 GN=valS PE=1 SV=2	4	4	2140600	906	927	IENKLANEGFVAR	EREKLEGYAEAK	3	P07118	P07118	B181128_11_HF_FW_IN_130_ECLP_DSS01_SCX21_hSAX06_rep2	Self > 4	False	False	True	41.417063999999996	23.590999999999998	21	6	False	IENKLANEGFVAR	['H-', 'I', 'E', 'N', 'clK', 'L', 'A', 'N', 'E', 'G', 'F', 'V', 'A', 'R', '-OH']	EREKLEGYAEAK	['H-', 'E', 'R', 'E', 'clK', 'L', 'E', 'G', 'Y', 'A', 'E', 'A', 'K', '-OH']	IENKLANEGFVAREREKLEGYAEAK	False	4	[0. 0. 0. 0. 1. 0. 0. 0. 0.]	[1. 1. 1. 1. 0. 0. 0. 0. 0.]	5	[0. 0. 0. 0. 0. 1. 0. 0. 0. 0.]	[1. 1. 1. 1. 1. 0. 0. 0. 0. 0.]	True
588579	170	DSS	False	False	0.0	SYD_ECOLI Aspartate--tRNA ligase OS=Escherichia coli (strain K12) OX=83333 GN=aspS PE=1 SV=1	SYD_ECOLI Aspartate--tRNA ligase OS=Escherichia coli (strain K12) OX=83333 GN=aspS PE=1 SV=1	5	3	588579	279	413	YGSDKPDLRNPMELTDVADLLK	VGKDLGLTDESK	4	P21889	P21889	B181119_12_HF_FW_IN_130_ECLP_DSS01_SCX18_hSAX07_rep2	Self > 4	False	False	True	67.716359	23.586	18	7	True	YGSDKPDLRNPMELTDVADLLK	['H-', 'Y', 'G', 'S', 'D', 'clK', 'P', 'D', 'L', 'R', 'N', 'P', 'M', 'E', 'L', 'T', 'D', 'V', 'A', 'D', 'L', 'L', 'K', '-OH']	VGKDLGLTDESK	['H-', 'V', 'G', 'clK', 'D', 'L', 'G', 'L', 'T', 'D', 'E', 'S', 'K', '-OH']	YGSDKPDLRNPMELTDVADLLKVGKDLGLTDESK	False	1	[0. 1. 0. 0. 0. 0. 0. 0. 0.]	[1. 0. 0. 0. 0. 0. 0. 0. 0.]	6	[0. 0. 0. 0. 0. 0. 1. 0. 0. 0.]	[1. 1. 1. 1. 1. 1. 0. 0. 0. 0.]	True
1892265	171	DSS	False	False	0.0	RS7_ECOLI 30S ribosomal protein S7 OS=Escherichia coli (strain K12) OX=83333 GN=rpsG PE=1 SV=3	RS7_ECOLI 30S ribosomal protein S7 OS=Escherichia coli (strain K12) OX=83333 GN=rpsG PE=1 SV=3	6	9	1892265	144	161	MAEANKAFAHYR	SFSHQAGASSK	3	P02359	P02359	B181127_10_HF_FW_IN_130_ECLP_DSS01_SCX25t27_hSAX02_rep1	Self > 4	False	False	True	24.581239	23.584	25	2	True	MAEANKAFAHYR	['H-', 'M', 'A', 'E', 'A', 'N', 'clK', 'A', 'F', 'A', 'H', 'Y', 'R', '-OH']	SFSHQAGASSK	['H-', 'S', 'F', 'S', 'H', 'Q', 'A', 'G', 'A', 'clS', 'S', 'K', '-OH']	MAEANKAFAHYRSFSHQAGASSK	True	8	[0. 0. 0. 0. 0. 0. 0. 0. 1.]	[1. 1. 1. 1. 1. 1. 1. 1. 0.]	1	[0. 1. 0. 0. 0. 0. 0. 0. 0. 0.]	[1. 0. 0. 0. 0. 0. 0. 0. 0. 0.]	True
2845248	172	DSS	False	False	0.0	SRA_ECOLI Stationary-phase-induced ribosome-associated protein OS=Escherichia coli (strain K12) OX=83333 GN=sra PE=1 SV=1	SRA_ECOLI Stationary-phase-induced ribosome-associated protein OS=Escherichia coli (strain K12) OX=83333 GN=sra PE=1 SV=1	7	8	2845248	23	9	IVTEGDKSSVVNNPTGR	HILGLDHKISNQR	4	P68191	P68191	B181203_18_HF_FW_IN_130_ECLP_DSS01_SCX23_hSAX05_rep2	Self > 4	False	False	True	38.068712	23.576	23	5	False	IVTEGDKSSVVNNPTGR	['H-', 'I', 'V', 'T', 'E', 'G', 'D', 'clK', 'S', 'S', 'V', 'V', 'N', 'N', 'P', 'T', 'G', 'R', '-OH']	HILGLDHKISNQR	['H-', 'H', 'I', 'L', 'G', 'L', 'D', 'H', 'clK', 'I', 'S', 'N', 'Q', 'R', '-OH']	IVTEGDKSSVVNNPTGRHILGLDHKISNQR	False	6	[0. 0. 0. 0. 0. 0. 1. 0. 0.]	[1. 1. 1. 1. 1. 1. 0. 0. 0.]	4	[0. 0. 0. 0. 1. 0. 0. 0. 0. 0.]	[1. 1. 1. 1. 0. 0. 0. 0. 0. 0.]	True
1992464	173	DSS	False	False	0.0	PFLB_ECOLI Formate acetyltransferase 1 OS=Escherichia coli (strain K12) OX=83333 GN=pflB PE=1 SV=2	PFLB_ECOLI Formate acetyltransferase 1 OS=Escherichia coli (strain K12) OX=83333 GN=pflB PE=1 SV=2	10	1	1992464	108	162	RALIPFGGIKMIEGSCcmK	KSGVLTGLPDAYGR	3	P09373	P09373	B181128_03_HF_FW_IN_130_ECLP_DSS01_SCX21_hSAX10_rep1	Self > 4	False	False	True	58.06836299999999	23.566999999999997	21	10	True	RALIPFGGIKMIEGSCcmK	['H-', 'R', 'A', 'L', 'I', 'P', 'F', 'G', 'G', 'I', 'clK', 'M', 'I', 'E', 'G', 'S', 'cmC', 'K', '-OH']	KSGVLTGLPDAYGR	['H-', 'clK', 'S', 'G', 'V', 'L', 'T', 'G', 'L', 'P', 'D', 'A', 'Y', 'G', 'R', '-OH']	RALIPFGGIKMIEGSCcmKKSGVLTGLPDAYGR	False	4	[0. 0. 0. 0. 1. 0. 0. 0. 0.]	[1. 1. 1. 1. 0. 0. 0. 0. 0.]	9	[0. 0. 0. 0. 0. 0. 0. 0. 0. 1.]	[1. 1. 1. 1. 1. 1. 1. 1. 1. 0.]	True
1476238	174	DSS	False	False	0.0	RS2_ECOLI 30S ribosomal protein S2 OS=Escherichia coli (strain K12) OX=83333 GN=rpsB PE=1 SV=2	RS2_ECOLI 30S ribosomal protein S2 OS=Escherichia coli (strain K12) OX=83333 GN=rpsB PE=1 SV=2	2	3	1476238	114	64	LKDLETQSQDGTFDK	KGKILFVGTK	3	P0A7V0	P0A7V0	B181123_21_HF_FW_IN_130_ECLP_DSS01_SCX21_hSAX05_rep2	Self > 4	False	False	True	43.135044	23.53	21	5	True	LKDLETQSQDGTFDK	['H-', 'L', 'clK', 'D', 'L', 'E', 'T', 'Q', 'S', 'Q', 'D', 'G', 'T', 'F', 'D', 'K', '-OH']	KGKILFVGTK	['H-', 'K', 'G', 'clK', 'I', 'L', 'F', 'V', 'G', 'T', 'K', '-OH']	LKDLETQSQDGTFDKKGKILFVGTK	False	4	[0. 0. 0. 0. 1. 0. 0. 0. 0.]	[1. 1. 1. 1. 0. 0. 0. 0. 0.]	4	[0. 0. 0. 0. 1. 0. 0. 0. 0. 0.]	[1. 1. 1. 1. 0. 0. 0. 0. 0. 0.]	True
2869257	175	DSS	False	False	0.0	ACEA_ECOLI Isocitrate lyase OS=Escherichia coli (strain K12) OX=83333 GN=aceA PE=1 SV=1	ACEA_ECOLI Isocitrate lyase OS=Escherichia coli (strain K12) OX=83333 GN=aceA PE=1 SV=1	5	8	2869257	377	301	HYVEKVQQPEFAAAK	FAQAIHAKYPGK	3	P0A9G6	P0A9G6	B181203_19_HF_FW_IN_130_ECLP_DSS01_SCX23_hSAX04_rep1	Self > 4	False	False	True	34.947587	23.528000000000002	23	4	True	HYVEKVQQPEFAAAK	['H-', 'H', 'Y', 'V', 'E', 'clK', 'V', 'Q', 'Q', 'P', 'E', 'F', 'A', 'A', 'A', 'K', '-OH']	FAQAIHAKYPGK	['H-', 'F', 'A', 'Q', 'A', 'I', 'H', 'A', 'clK', 'Y', 'P', 'G', 'K', '-OH']	HYVEKVQQPEFAAAKFAQAIHAKYPGK	True	6	[0. 0. 0. 0. 0. 0. 1. 0. 0.]	[1. 1. 1. 1. 1. 1. 0. 0. 0.]	3	[0. 0. 0. 1. 0. 0. 0. 0. 0. 0.]	[1. 1. 1. 0. 0. 0. 0. 0. 0. 0.]	True
2164995	176	DSS	False	False	0.0	SYA_ECOLI Alanine--tRNA ligase OS=Escherichia coli (strain K12) OX=83333 GN=alaS PE=1 SV=2	SYA_ECOLI Alanine--tRNA ligase OS=Escherichia coli (strain K12) OX=83333 GN=alaS PE=1 SV=2	10	4	2164995	576	71	QVLGTHVSQKGSLVNDK	AGGKHNDLENVGYTAR	4	P00957	P00957	B181128_12_HF_FW_IN_130_ECLP_DSS01_SCX22_hSAX05_rep1	Self > 4	False	False	True	33.044603	23.515	22	5	True	QVLGTHVSQKGSLVNDK	['H-', 'Q', 'V', 'L', 'G', 'T', 'H', 'V', 'S', 'Q', 'clK', 'G', 'S', 'L', 'V', 'N', 'D', 'K', '-OH']	AGGKHNDLENVGYTAR	['H-', 'A', 'G', 'G', 'clK', 'H', 'N', 'D', 'L', 'E', 'N', 'V', 'G', 'Y', 'T', 'A', 'R', '-OH']	QVLGTHVSQKGSLVNDKAGGKHNDLENVGYTAR	False	5	[0. 0. 0. 0. 0. 1. 0. 0. 0.]	[1. 1. 1. 1. 1. 0. 0. 0. 0.]	4	[0. 0. 0. 0. 1. 0. 0. 0. 0. 0.]	[1. 1. 1. 1. 0. 0. 0. 0. 0. 0.]	True
2545066	177	DSS	False	False	0.0	ODO2_ECOLI Dihydrolipoyllysine-residue succinyltransferase component of 2-oxoglutarate dehydrogenase complex OS=Escherichia coli (strain K12) OX=83333 GN=sucB PE=1 SV=2	ODO2_ECOLI Dihydrolipoyllysine-residue succinyltransferase component of 2-oxoglutarate dehydrogenase complex OS=Escherichia coli (strain K12) OX=83333 GN=sucB PE=1 SV=2	13	4	2545066	121	149	LLAEHNLDASAIKGTGVGGR	HLAKAPAK	3	P0AFG6	P0AFG6	B181130_11_HF_FW_IN_130_ECLP_DSS01_SCX23_hSAX02_rep1	Self > 4	False	False	True	34.528713	23.515	23	2	False	LLAEHNLDASAIKGTGVGGR	['H-', 'L', 'L', 'A', 'E', 'H', 'N', 'L', 'D', 'A', 'S', 'A', 'I', 'clK', 'G', 'T', 'G', 'V', 'G', 'G', 'R', '-OH']	HLAKAPAK	['H-', 'H', 'L', 'A', 'clK', 'A', 'P', 'A', 'K', '-OH']	LLAEHNLDASAIKGTGVGGRHLAKAPAK	False	6	[0. 0. 0. 0. 0. 0. 1. 0. 0.]	[1. 1. 1. 1. 1. 1. 0. 0. 0.]	1	[0. 1. 0. 0. 0. 0. 0. 0. 0. 0.]	[1. 0. 0. 0. 0. 0. 0. 0. 0. 0.]	True
1237806	178	DSS	False	False	0.0	PUR8_ECOLI Adenylosuccinate lyase OS=Escherichia coli (strain K12) OX=83333 GN=purB PE=1 SV=1	PUR8_ECOLI Adenylosuccinate lyase OS=Escherichia coli (strain K12) OX=83333 GN=purB PE=1 SV=1	13	7	1237806	170	149	THGQPATPSTIGKEMANVAYR	QLIDGIKDLAVQYR	4	P0AB89	P0AB89	B181123_09_HF_FW_IN_130_ECLP_DSS01_SCX20_hSAX06_rep1	Self > 4	False	False	True	58.82673600000002	23.514	20	6	True	THGQPATPSTIGKEMANVAYR	['H-', 'T', 'H', 'G', 'Q', 'P', 'A', 'T', 'P', 'S', 'T', 'I', 'G', 'clK', 'E', 'M', 'A', 'N', 'V', 'A', 'Y', 'R', '-OH']	QLIDGIKDLAVQYR	['H-', 'Q', 'L', 'I', 'D', 'G', 'I', 'clK', 'D', 'L', 'A', 'V', 'Q', 'Y', 'R', '-OH']	THGQPATPSTIGKEMANVAYRQLIDGIKDLAVQYR	False	3	[0. 0. 0. 1. 0. 0. 0. 0. 0.]	[1. 1. 1. 0. 0. 0. 0. 0. 0.]	5	[0. 0. 0. 0. 0. 1. 0. 0. 0. 0.]	[1. 1. 1. 1. 1. 0. 0. 0. 0. 0.]	True
3119209	179	DSS	False	False	0.0	SYK1_ECOLI Lysine--tRNA ligase OS=Escherichia coli (strain K12) OX=83333 GN=lysS PE=1 SV=2	SYK1_ECOLI Lysine--tRNA ligase OS=Escherichia coli (strain K12) OX=83333 GN=lysS PE=1 SV=2	8	2	3119209	149	131	ALRPLPDKFHGLQDQEAR	TKTGELSIHCcmTELR	5	P0A8N3	P0A8N3	B181205_09_HF_FW_IN_130_ECLP_DSS01_SCX24_hSAX06_rep1	Self > 4	False	False	True	41.913307	23.511	24	6	True	ALRPLPDKFHGLQDQEAR	['H-', 'A', 'L', 'R', 'P', 'L', 'P', 'D', 'clK', 'F', 'H', 'G', 'L', 'Q', 'D', 'Q', 'E', 'A', 'R', '-OH']	TKTGELSIHCcmTELR	['H-', 'T', 'clK', 'T', 'G', 'E', 'L', 'S', 'I', 'H', 'cmC', 'T', 'E', 'L', 'R', '-OH']	ALRPLPDKFHGLQDQEARTKTGELSIHCcmTELR	False	7	[0. 0. 0. 0. 0. 0. 0. 1. 0.]	[1. 1. 1. 1. 1. 1. 1. 0. 0.]	5	[0. 0. 0. 0. 0. 1. 0. 0. 0. 0.]	[1. 1. 1. 1. 1. 0. 0. 0. 0. 0.]	True
2066791	180	DSS	False	False	0.0	DNAK_ECOLI Chaperone protein DnaK OS=Escherichia coli (strain K12) OX=83333 GN=dnaK PE=1 SV=2	DNAK_ECOLI Chaperone protein DnaK OS=Escherichia coli (strain K12) OX=83333 GN=dnaK PE=1 SV=2	10	9	2066791	588	548	MQELAQVSQKLMEIAQQQHAQQQTAGADASANNAKDDDVVDAEFEEVK	KQVEEAGDKLPADDK	6	P0A6Y8	P0A6Y8	B181128_07_HF_FW_IN_130_ECLP_DSS01_SCX21_hSAX07_rep1	Self > 4	False	False	True	59.822265	23.474	21	7	True	MQELAQVSQKLMEIAQQQHAQQQTAGADASANNAKDDDVVDAEFEEVK	['H-', 'M', 'Q', 'E', 'L', 'A', 'Q', 'V', 'S', 'Q', 'clK', 'L', 'M', 'E', 'I', 'A', 'Q', 'Q', 'Q', 'H', 'A', 'Q', 'Q', 'Q', 'T', 'A', 'G', 'A', 'D', 'A', 'S', 'A', 'N', 'N', 'A', 'K', 'D', 'D', 'D', 'V', 'V', 'D', 'A', 'E', 'F', 'E', 'E', 'V', 'K', '-OH']	KQVEEAGDKLPADDK	['H-', 'K', 'Q', 'V', 'E', 'E', 'A', 'G', 'D', 'clK', 'L', 'P', 'A', 'D', 'D', 'K', '-OH']	MQELAQVSQKLMEIAQQQHAQQQTAGADASANNAKDDDVVDAEFEEVKKQVEEAGDKLPADDK	False	4	[0. 0. 0. 0. 1. 0. 0. 0. 0.]	[1. 1. 1. 1. 0. 0. 0. 0. 0.]	6	[0. 0. 0. 0. 0. 0. 1. 0. 0. 0.]	[1. 1. 1. 1. 1. 1. 0. 0. 0. 0.]	True
2221646	181	DSS	False	False	0.0	SYM_ECOLI Methionine--tRNA ligase OS=Escherichia coli (strain K12) OX=83333 GN=metG PE=1 SV=2	SYM_ECOLI Methionine--tRNA ligase OS=Escherichia coli (strain K12) OX=83333 GN=metG PE=1 SV=2	1	3	2221646	317	284	KPSNLFVHGYVTVNGAK	KDSTAELYHFIGK	5	P00959	P00959	B181128_14_HF_FW_IN_130_ECLP_DSS01_SCX22_hSAX04_rep1	Self > 4	False	False	True	48.867723	23.469	22	4	False	KPSNLFVHGYVTVNGAK	['H-', 'clK', 'P', 'S', 'N', 'L', 'F', 'V', 'H', 'G', 'Y', 'V', 'T', 'V', 'N', 'G', 'A', 'K', '-OH']	KDSTAELYHFIGK	['H-', 'K', 'D', 'clS', 'T', 'A', 'E', 'L', 'Y', 'H', 'F', 'I', 'G', 'K', '-OH']	KPSNLFVHGYVTVNGAKKDSTAELYHFIGK	True	5	[0. 0. 0. 0. 0. 1. 0. 0. 0.]	[1. 1. 1. 1. 1. 0. 0. 0. 0.]	3	[0. 0. 0. 1. 0. 0. 0. 0. 0. 0.]	[1. 1. 1. 0. 0. 0. 0. 0. 0. 0.]	True
1362751	182	DSS	False	False	0.0	TOP1_ECOLI DNA topoisomerase 1 OS=Escherichia coli (strain K12) OX=83333 GN=topA PE=1 SV=2	TOP1_ECOLI DNA topoisomerase 1 OS=Escherichia coli (strain K12) OX=83333 GN=topA PE=1 SV=2	9	2	1362751	20	2	YLGSDYVVKSSVGHIR	GKALVIVESPAK	3	P06612	P06612	B181123_14_HF_FW_IN_130_ECLP_DSS01_SCX20_hSAX03_rep1	Self > 4	False	False	True	47.991738000000005	23.463	20	3	True	YLGSDYVVKSSVGHIR	['H-', 'Y', 'L', 'G', 'S', 'D', 'Y', 'V', 'V', 'clK', 'S', 'S', 'V', 'G', 'H', 'I', 'R', '-OH']	GKALVIVESPAK	['H-', 'G', 'clK', 'A', 'L', 'V', 'I', 'V', 'E', 'S', 'P', 'A', 'K', '-OH']	YLGSDYVVKSSVGHIRGKALVIVESPAK	False	3	[0. 0. 0. 1. 0. 0. 0. 0. 0.]	[1. 1. 1. 0. 0. 0. 0. 0. 0.]	2	[0. 0. 1. 0. 0. 0. 0. 0. 0. 0.]	[1. 1. 0. 0. 0. 0. 0. 0. 0. 0.]	True
1312091	183	DSS	False	False	0.0	RS3_ECOLI 30S ribosomal protein S3 OS=Escherichia coli (strain K12) OX=83333 GN=rpsC PE=1 SV=2	RS2_ECOLI 30S ribosomal protein S2 OS=Escherichia coli (strain K12) OX=83333 GN=rpsB PE=1 SV=2	21	15	1312091	205	114	GEILGGMAAVEQPEKPAAQPKK	LKDLETQSQDGTFDKLTK	4	P0A7V3	P0A7V0	B181123_12_HF_FW_IN_130_ECLP_DSS01_SCX20_hSAX05_rep2	Between > 4	False	False	True	44.28978300000001	23.46	20	5	False	GEILGGMAAVEQPEKPAAQPKK	['H-', 'G', 'E', 'I', 'L', 'G', 'G', 'M', 'A', 'A', 'V', 'E', 'Q', 'P', 'E', 'K', 'P', 'A', 'A', 'Q', 'P', 'clK', 'K', '-OH']	LKDLETQSQDGTFDKLTK	['H-', 'L', 'K', 'D', 'L', 'E', 'T', 'Q', 'S', 'Q', 'D', 'G', 'T', 'F', 'D', 'clK', 'L', 'T', 'K', '-OH']	GEILGGMAAVEQPEKPAAQPKKLKDLETQSQDGTFDKLTK	False	3	[0. 0. 0. 1. 0. 0. 0. 0. 0.]	[1. 1. 1. 0. 0. 0. 0. 0. 0.]	4	[0. 0. 0. 0. 1. 0. 0. 0. 0. 0.]	[1. 1. 1. 1. 0. 0. 0. 0. 0. 0.]	True
3169661	184	DSS	False	False	0.0	SYK2_ECOLI Lysine--tRNA ligase heat inducible OS=Escherichia coli (strain K12) OX=83333 GN=lysU PE=1 SV=2	TNAA_ECOLI Tryptophanase OS=Escherichia coli (strain K12) OX=83333 GN=tnaA PE=1 SV=1	8	3	3169661	149	441	ALRPLPDKFHGLQDQEVR	HVKENAANIK	5	P0A8N5	P0A853	B181205_11_HF_FW_IN_130_ECLP_DSS01_SCX24_hSAX05_rep1	Between > 4	False	False	True	35.0471	23.451	24	5	True	ALRPLPDKFHGLQDQEVR	['H-', 'A', 'L', 'R', 'P', 'L', 'P', 'D', 'clK', 'F', 'H', 'G', 'L', 'Q', 'D', 'Q', 'E', 'V', 'R', '-OH']	HVKENAANIK	['H-', 'H', 'V', 'clK', 'E', 'N', 'A', 'A', 'N', 'I', 'K', '-OH']	ALRPLPDKFHGLQDQEVRHVKENAANIK	False	7	[0. 0. 0. 0. 0. 0. 0. 1. 0.]	[1. 1. 1. 1. 1. 1. 1. 0. 0.]	4	[0. 0. 0. 0. 1. 0. 0. 0. 0. 0.]	[1. 1. 1. 1. 0. 0. 0. 0. 0. 0.]	True
953539	185	DSS	False	False	0.0	CAPP_ECOLI Phosphoenolpyruvate carboxylase OS=Escherichia coli (strain K12) OX=83333 GN=ppc PE=1 SV=1	CAPP_ECOLI Phosphoenolpyruvate carboxylase OS=Escherichia coli (strain K12) OX=83333 GN=ppc PE=1 SV=1	5	8	953539	160	10	QLDNKDIADYEHNQLMR	SNVSMLGKVLGETIK	4	P00864	P00864	B181121_17_HF_FW_IN_130_ECLP_DSS01_SCX19_hSAX07_rep1	Self > 4	False	False	True	59.703343	23.448	19	7	True	QLDNKDIADYEHNQLMR	['H-', 'Q', 'L', 'D', 'N', 'clK', 'D', 'I', 'A', 'D', 'Y', 'E', 'H', 'N', 'Q', 'L', 'M', 'R', '-OH']	SNVSMLGKVLGETIK	['H-', 'S', 'N', 'V', 'S', 'M', 'L', 'G', 'clK', 'V', 'L', 'G', 'E', 'T', 'I', 'K', '-OH']	QLDNKDIADYEHNQLMRSNVSMLGKVLGETIK	False	2	[0. 0. 1. 0. 0. 0. 0. 0. 0.]	[1. 1. 0. 0. 0. 0. 0. 0. 0.]	6	[0. 0. 0. 0. 0. 0. 1. 0. 0. 0.]	[1. 1. 1. 1. 1. 1. 0. 0. 0. 0.]	True
924932	186	DSS	False	False	0.0	SYV_ECOLI Valine--tRNA ligase OS=Escherichia coli (strain K12) OX=83333 GN=valS PE=1 SV=2	SYV_ECOLI Valine--tRNA ligase OS=Escherichia coli (strain K12) OX=83333 GN=valS PE=1 SV=2	3	12	924932	598	582	TEKQFPNGIEPHGTDALR	TGNMMQPQLADKIR	3	P07118	P07118	B181121_16_HF_FW_IN_130_ECLP_DSS01_SCX19_hSAX06_rep2	Self > 4	False	False	True	48.864788	23.434	19	6	False	TEKQFPNGIEPHGTDALR	['H-', 'T', 'E', 'clK', 'Q', 'F', 'P', 'N', 'G', 'I', 'E', 'P', 'H', 'G', 'T', 'D', 'A', 'L', 'R', '-OH']	TGNMMQPQLADKIR	['H-', 'T', 'G', 'N', 'M', 'M', 'Q', 'P', 'Q', 'L', 'A', 'D', 'clK', 'I', 'R', '-OH']	TEKQFPNGIEPHGTDALRTGNMMQPQLADKIR	False	2	[0. 0. 1. 0. 0. 0. 0. 0. 0.]	[1. 1. 0. 0. 0. 0. 0. 0. 0.]	5	[0. 0. 0. 0. 0. 1. 0. 0. 0. 0.]	[1. 1. 1. 1. 1. 0. 0. 0. 0. 0.]	True
2794674	187	DSS	False	False	0.0	IMDH_ECOLI Inosine-5'-monophosphate dehydrogenase OS=Escherichia coli (strain K12) OX=83333 GN=guaB PE=1 SV=1	IMDH_ECOLI Inosine-5'-monophosphate dehydrogenase OS=Escherichia coli (strain K12) OX=83333 GN=guaB PE=1 SV=1	18	2	2794674	462	427	ISGAGIQESHVHDVTITKESPNYR	LKEIIHQQMGGLR	4	P0ADG7	P0ADG7	B181203_16_HF_FW_IN_130_ECLP_DSS01_SCX23_hSAX06_rep2	Self > 4	False	False	True	40.483754	23.401999999999997	23	6	True	ISGAGIQESHVHDVTITKESPNYR	['H-', 'I', 'S', 'G', 'A', 'G', 'I', 'Q', 'E', 'S', 'H', 'V', 'H', 'D', 'V', 'T', 'I', 'T', 'clK', 'E', 'S', 'P', 'N', 'Y', 'R', '-OH']	LKEIIHQQMGGLR	['H-', 'L', 'clK', 'E', 'I', 'I', 'H', 'Q', 'Q', 'M', 'G', 'G', 'L', 'R', '-OH']	ISGAGIQESHVHDVTITKESPNYRLKEIIHQQMGGLR	False	6	[0. 0. 0. 0. 0. 0. 1. 0. 0.]	[1. 1. 1. 1. 1. 1. 0. 0. 0.]	5	[0. 0. 0. 0. 0. 1. 0. 0. 0. 0.]	[1. 1. 1. 1. 1. 0. 0. 0. 0. 0.]	True
951287	188	DSS	False	False	0.0	ODP2_ECOLI Dihydrolipoyllysine-residue acetyltransferase component of pyruvate dehydrogenase complex OS=Escherichia coli (strain K12) OX=83333 GN=aceF PE=1 SV=3	ODP2_ECOLI Dihydrolipoyllysine-residue acetyltransferase component of pyruvate dehydrogenase complex OS=Escherichia coli (strain K12) OX=83333 GN=aceF PE=1 SV=3	4	8	951287	314	339	AEGKSEFAENDAYVHATPLIR	EFGVNLAKVK	4	P06959	P06959	B181121_17_HF_FW_IN_130_ECLP_DSS01_SCX19_hSAX07_rep1	Self > 4	False	False	True	52.714865	23.38	19	7	True	AEGKSEFAENDAYVHATPLIR	['H-', 'A', 'E', 'G', 'clK', 'S', 'E', 'F', 'A', 'E', 'N', 'D', 'A', 'Y', 'V', 'H', 'A', 'T', 'P', 'L', 'I', 'R', '-OH']	EFGVNLAKVK	['H-', 'E', 'F', 'G', 'V', 'N', 'L', 'A', 'clK', 'V', 'K', '-OH']	AEGKSEFAENDAYVHATPLIREFGVNLAKVK	False	2	[0. 0. 1. 0. 0. 0. 0. 0. 0.]	[1. 1. 0. 0. 0. 0. 0. 0. 0.]	6	[0. 0. 0. 0. 0. 0. 1. 0. 0. 0.]	[1. 1. 1. 1. 1. 1. 0. 0. 0. 0.]	True
2245364	189	DSS	False	False	0.0	T1SK_ECOLI Type-1 restriction enzyme EcoKI specificity protein OS=Escherichia coli (strain K12) OX=83333 GN=hsdS PE=1 SV=1	T1SK_ECOLI Type-1 restriction enzyme EcoKI specificity protein OS=Escherichia coli (strain K12) OX=83333 GN=hsdS PE=1 SV=1	6	11	2245364	237	309	NGLSSKPNESGVGHPILR	LQHQNLLYPDKLIR	4	P05719	P05719	B181128_16_HF_FW_IN_130_ECLP_DSS01_SCX22_hSAX03_rep1	Self > 4	False	False	True	43.489185	23.378	22	3	False	NGLSSKPNESGVGHPILR	['H-', 'N', 'G', 'L', 'S', 'S', 'clK', 'P', 'N', 'E', 'S', 'G', 'V', 'G', 'H', 'P', 'I', 'L', 'R', '-OH']	LQHQNLLYPDKLIR	['H-', 'L', 'Q', 'H', 'Q', 'N', 'L', 'L', 'Y', 'P', 'D', 'clK', 'L', 'I', 'R', '-OH']	NGLSSKPNESGVGHPILRLQHQNLLYPDKLIR	False	5	[0. 0. 0. 0. 0. 1. 0. 0. 0.]	[1. 1. 1. 1. 1. 0. 0. 0. 0.]	2	[0. 0. 1. 0. 0. 0. 0. 0. 0. 0.]	[1. 1. 0. 0. 0. 0. 0. 0. 0. 0.]	True
2240423	190	DSS	False	False	0.0	GPMA_ECOLI 23-bisphosphoglycerate-dependent phosphoglycerate mutase OS=Escherichia coli (strain K12) OX=83333 GN=gpmA PE=1 SV=2	GPMA_ECOLI 23-bisphosphoglycerate-dependent phosphoglycerate mutase OS=Escherichia coli (strain K12) OX=83333 GN=gpmA PE=1 SV=2	10	9	2240423	91	240	HYGALQGLNKAETAEK	AAAVANQGKAK	3	P62707	P62707	B181128_16_HF_FW_IN_130_ECLP_DSS01_SCX22_hSAX03_rep1	Self > 4	False	False	True	28.698428	23.37	22	3	True	HYGALQGLNKAETAEK	['H-', 'H', 'Y', 'G', 'A', 'L', 'Q', 'G', 'L', 'N', 'clK', 'A', 'E', 'T', 'A', 'E', 'K', '-OH']	AAAVANQGKAK	['H-', 'A', 'A', 'A', 'V', 'A', 'N', 'Q', 'G', 'clK', 'A', 'K', '-OH']	HYGALQGLNKAETAEKAAAVANQGKAK	False	5	[0. 0. 0. 0. 0. 1. 0. 0. 0.]	[1. 1. 1. 1. 1. 0. 0. 0. 0.]	2	[0. 0. 1. 0. 0. 0. 0. 0. 0. 0.]	[1. 1. 0. 0. 0. 0. 0. 0. 0. 0.]	True
974255	191	DSS	False	False	0.0	OPGG_ECOLI Glucans biosynthesis protein G OS=Escherichia coli (strain K12) OX=83333 GN=mdoG PE=1 SV=1	OPGG_ECOLI Glucans biosynthesis protein G OS=Escherichia coli (strain K12) OX=83333 GN=mdoG PE=1 SV=1	3	6	974255	53	408	DMKYADYQQIQFNHDK	STGDVKQSNLIR	4	P33136	P33136	B181121_18_HF_FW_IN_130_ECLP_DSS01_SCX19_hSAX07_rep2	Self > 4	False	False	True	45.583166999999996	23.365	19	7	True	DMKYADYQQIQFNHDK	['H-', 'D', 'M', 'clK', 'Y', 'A', 'D', 'Y', 'Q', 'Q', 'I', 'Q', 'F', 'N', 'H', 'D', 'K', '-OH']	STGDVKQSNLIR	['H-', 'S', 'T', 'G', 'D', 'V', 'clK', 'Q', 'S', 'N', 'L', 'I', 'R', '-OH']	DMKYADYQQIQFNHDKSTGDVKQSNLIR	False	2	[0. 0. 1. 0. 0. 0. 0. 0. 0.]	[1. 1. 0. 0. 0. 0. 0. 0. 0.]	6	[0. 0. 0. 0. 0. 0. 1. 0. 0. 0.]	[1. 1. 1. 1. 1. 1. 0. 0. 0. 0.]	True
2820150	192	DSS	False	False	0.0	TKT1_ECOLI Transketolase 1 OS=Escherichia coli (strain K12) OX=83333 GN=tktA PE=1 SV=5	TKT1_ECOLI Transketolase 1 OS=Escherichia coli (strain K12) OX=83333 GN=tktA PE=1 SV=5	6	7	2820150	255	348	AGTHDSHGAPLGDAEIALTR	LQANPAKIASR	4	P27302	P27302	B181203_17_HF_FW_IN_130_ECLP_DSS01_SCX23_hSAX05_rep1	Self > 4	False	False	True	38.14677	23.351999999999997	23	5	False	AGTHDSHGAPLGDAEIALTR	['H-', 'A', 'G', 'T', 'H', 'D', 'clS', 'H', 'G', 'A', 'P', 'L', 'G', 'D', 'A', 'E', 'I', 'A', 'L', 'T', 'R', '-OH']	LQANPAKIASR	['H-', 'L', 'Q', 'A', 'N', 'P', 'A', 'clK', 'I', 'A', 'S', 'R', '-OH']	AGTHDSHGAPLGDAEIALTRLQANPAKIASR	False	6	[0. 0. 0. 0. 0. 0. 1. 0. 0.]	[1. 1. 1. 1. 1. 1. 0. 0. 0.]	4	[0. 0. 0. 0. 1. 0. 0. 0. 0. 0.]	[1. 1. 1. 1. 0. 0. 0. 0. 0. 0.]	True
2714862	193	DSS	False	False	0.0	AHPC_ECOLI Alkyl hydroperoxide reductase C OS=Escherichia coli (strain K12) OX=83333 GN=ahpC PE=1 SV=2	AHPC_ECOLI Alkyl hydroperoxide reductase C OS=Escherichia coli (strain K12) OX=83333 GN=ahpC PE=1 SV=2	17	16	2714862	64	154	LGVDVYAVSTDTHFTHKAWHSSSETIAK	AAQYVASHPGEVCcmPAKWK	5	P0AE08	P0AE08	B181203_12_HF_FW_IN_130_ECLP_DSS01_SCX23_hSAX07_rep1	Self > 4	False	False	True	44.255932	23.35	23	7	True	LGVDVYAVSTDTHFTHKAWHSSSETIAK	['H-', 'L', 'G', 'V', 'D', 'V', 'Y', 'A', 'V', 'S', 'T', 'D', 'T', 'H', 'F', 'T', 'H', 'clK', 'A', 'W', 'H', 'S', 'S', 'S', 'E', 'T', 'I', 'A', 'K', '-OH']	AAQYVASHPGEVCcmPAKWK	['H-', 'A', 'A', 'Q', 'Y', 'V', 'A', 'S', 'H', 'P', 'G', 'E', 'V', 'cmC', 'P', 'A', 'clK', 'W', 'K', '-OH']	LGVDVYAVSTDTHFTHKAWHSSSETIAKAAQYVASHPGEVCcmPAKWK	False	6	[0. 0. 0. 0. 0. 0. 1. 0. 0.]	[1. 1. 1. 1. 1. 1. 0. 0. 0.]	6	[0. 0. 0. 0. 0. 0. 1. 0. 0. 0.]	[1. 1. 1. 1. 1. 1. 0. 0. 0. 0.]	True
2846924	194	DSS	False	False	0.0	PANC_ECOLI Pantothenate synthetase OS=Escherichia coli (strain K12) OX=83333 GN=panC PE=1 SV=1	PANC_ECOLI Pantothenate synthetase OS=Escherichia coli (strain K12) OX=83333 GN=panC PE=1 SV=1	17	2	2846924	23	180	RVALVPTMGNLHDGHMKLVDEAK	AKDGLALSSR	5	P31663	P31663	B181203_18_HF_FW_IN_130_ECLP_DSS01_SCX23_hSAX05_rep2	Self > 4	False	False	True	43.056208	23.326	23	5	True	RVALVPTMGNLHDGHMKLVDEAK	['H-', 'R', 'V', 'A', 'L', 'V', 'P', 'T', 'M', 'G', 'N', 'L', 'H', 'D', 'G', 'H', 'M', 'clK', 'L', 'V', 'D', 'E', 'A', 'K', '-OH']	AKDGLALSSR	['H-', 'A', 'clK', 'D', 'G', 'L', 'A', 'L', 'S', 'S', 'R', '-OH']	RVALVPTMGNLHDGHMKLVDEAKAKDGLALSSR	False	6	[0. 0. 0. 0. 0. 0. 1. 0. 0.]	[1. 1. 1. 1. 1. 1. 0. 0. 0.]	4	[0. 0. 0. 0. 1. 0. 0. 0. 0. 0.]	[1. 1. 1. 1. 0. 0. 0. 0. 0. 0.]	True
2067515	195	DSS	False	False	0.0	SYD_ECOLI Aspartate--tRNA ligase OS=Escherichia coli (strain K12) OX=83333 GN=aspS PE=1 SV=1	SYD_ECOLI Aspartate--tRNA ligase OS=Escherichia coli (strain K12) OX=83333 GN=aspS PE=1 SV=1	6	3	2067515	278	413	RYGSDKPDLRNPMELTDVADLLK	VGKDLGLTDESK	5	P21889	P21889	B181128_07_HF_FW_IN_130_ECLP_DSS01_SCX21_hSAX07_rep1	Self > 4	False	False	True	62.742110000000004	23.32	21	7	True	RYGSDKPDLRNPMELTDVADLLK	['H-', 'R', 'Y', 'G', 'S', 'D', 'clK', 'P', 'D', 'L', 'R', 'N', 'P', 'M', 'E', 'L', 'T', 'D', 'V', 'A', 'D', 'L', 'L', 'K', '-OH']	VGKDLGLTDESK	['H-', 'V', 'G', 'clK', 'D', 'L', 'G', 'L', 'T', 'D', 'E', 'S', 'K', '-OH']	RYGSDKPDLRNPMELTDVADLLKVGKDLGLTDESK	False	4	[0. 0. 0. 0. 1. 0. 0. 0. 0.]	[1. 1. 1. 1. 0. 0. 0. 0. 0.]	6	[0. 0. 0. 0. 0. 0. 1. 0. 0. 0.]	[1. 1. 1. 1. 1. 1. 0. 0. 0. 0.]	True
951166	196	DSS	False	False	0.0	IMDH_ECOLI Inosine-5'-monophosphate dehydrogenase OS=Escherichia coli (strain K12) OX=83333 GN=guaB PE=1 SV=1	IMDH_ECOLI Inosine-5'-monophosphate dehydrogenase OS=Escherichia coli (strain K12) OX=83333 GN=guaB PE=1 SV=1	10	2	951166	402	427	YFQSDNAADKLVPEGIEGR	LKEIIHQQMGGLR	3	P0ADG7	P0ADG7	B181121_17_HF_FW_IN_130_ECLP_DSS01_SCX19_hSAX07_rep1	Self > 4	False	False	True	52.507858000000006	23.308000000000003	19	7	False	YFQSDNAADKLVPEGIEGR	['H-', 'Y', 'F', 'Q', 'S', 'D', 'N', 'A', 'A', 'D', 'clK', 'L', 'V', 'P', 'E', 'G', 'I', 'E', 'G', 'R', '-OH']	LKEIIHQQMGGLR	['H-', 'L', 'clK', 'E', 'I', 'I', 'H', 'Q', 'Q', 'M', 'G', 'G', 'L', 'R', '-OH']	YFQSDNAADKLVPEGIEGRLKEIIHQQMGGLR	False	2	[0. 0. 1. 0. 0. 0. 0. 0. 0.]	[1. 1. 0. 0. 0. 0. 0. 0. 0.]	6	[0. 0. 0. 0. 0. 0. 1. 0. 0. 0.]	[1. 1. 1. 1. 1. 1. 0. 0. 0. 0.]	True
2792472	197	DSS	False	False	0.0	CYSD_ECOLI Sulfate adenylyltransferase subunit 2 OS=Escherichia coli (strain K12) OX=83333 GN=cysD PE=1 SV=3	CYSD_ECOLI Sulfate adenylyltransferase subunit 2 OS=Escherichia coli (strain K12) OX=83333 GN=cysD PE=1 SV=3	13	6	2792472	284	110	VIDRDQAGSMELKK	HTDIMKTEGLK	4	P21156	P21156	B181203_16_HF_FW_IN_130_ECLP_DSS01_SCX23_hSAX06_rep2	Self > 4	False	False	True	33.555207	23.305999999999997	23	6	True	VIDRDQAGSMELKK	['H-', 'V', 'I', 'D', 'R', 'D', 'Q', 'A', 'G', 'S', 'M', 'E', 'L', 'clK', 'K', '-OH']	HTDIMKTEGLK	['H-', 'H', 'T', 'D', 'I', 'M', 'clK', 'T', 'E', 'G', 'L', 'K', '-OH']	VIDRDQAGSMELKKHTDIMKTEGLK	False	6	[0. 0. 0. 0. 0. 0. 1. 0. 0.]	[1. 1. 1. 1. 1. 1. 0. 0. 0.]	5	[0. 0. 0. 0. 0. 1. 0. 0. 0. 0.]	[1. 1. 1. 1. 1. 0. 0. 0. 0. 0.]	True
2799486	198	DSS	False	False	0.0	GLAH_ECOLI Glutarate 2-hydroxylase OS=Escherichia coli (strain K12) OX=83333 GN=glaH PE=1 SV=2	GLAH_ECOLI Glutarate 2-hydroxylase OS=Escherichia coli (strain K12) OX=83333 GN=glaH PE=1 SV=2	4	4	2799486	221	221	NVSKDVFHPVFDVDQQGRPVMR	NVSKDVFHPVFDVDQQGRPVMR	5	P76621	P76621	B181203_16_HF_FW_IN_130_ECLP_DSS01_SCX23_hSAX06_rep2	Self > 4	False	False	True	55.591816	23.304000000000002	23	6	True	NVSKDVFHPVFDVDQQGRPVMR	['H-', 'N', 'V', 'S', 'clK', 'D', 'V', 'F', 'H', 'P', 'V', 'F', 'D', 'V', 'D', 'Q', 'Q', 'G', 'R', 'P', 'V', 'M', 'R', '-OH']	NVSKDVFHPVFDVDQQGRPVMR	['H-', 'N', 'V', 'S', 'clK', 'D', 'V', 'F', 'H', 'P', 'V', 'F', 'D', 'V', 'D', 'Q', 'Q', 'G', 'R', 'P', 'V', 'M', 'R', '-OH']	NVSKDVFHPVFDVDQQGRPVMRNVSKDVFHPVFDVDQQGRPVMR	False	6	[0. 0. 0. 0. 0. 0. 1. 0. 0.]	[1. 1. 1. 1. 1. 1. 0. 0. 0.]	5	[0. 0. 0. 0. 0. 1. 0. 0. 0. 0.]	[1. 1. 1. 1. 1. 0. 0. 0. 0. 0.]	True
974042	199	DSS	False	False	0.0	AHPC_ECOLI Alkyl hydroperoxide reductase C OS=Escherichia coli (strain K12) OX=83333 GN=ahpC PE=1 SV=2	AHPC_ECOLI Alkyl hydroperoxide reductase C OS=Escherichia coli (strain K12) OX=83333 GN=ahpC PE=1 SV=2	2	10	974042	152	18	IKAAQYVASHPGEVCcmPAK	NGEFIEITEKDTEGR	4	P0AE08	P0AE08	B181121_18_HF_FW_IN_130_ECLP_DSS01_SCX19_hSAX07_rep2	Self > 4	False	False	True	44.92863600000001	23.303	19	7	False	IKAAQYVASHPGEVCcmPAK	['H-', 'I', 'clK', 'A', 'A', 'Q', 'Y', 'V', 'A', 'S', 'H', 'P', 'G', 'E', 'V', 'cmC', 'P', 'A', 'K', '-OH']	NGEFIEITEKDTEGR	['H-', 'N', 'G', 'E', 'F', 'I', 'E', 'I', 'T', 'E', 'clK', 'D', 'T', 'E', 'G', 'R', '-OH']	IKAAQYVASHPGEVCcmPAKNGEFIEITEKDTEGR	False	2	[0. 0. 1. 0. 0. 0. 0. 0. 0.]	[1. 1. 0. 0. 0. 0. 0. 0. 0.]	6	[0. 0. 0. 0. 0. 0. 1. 0. 0. 0.]	[1. 1. 1. 1. 1. 1. 0. 0. 0. 0.]	True
2195794	200	DSS	False	False	0.0	RS6_ECOLI 30S ribosomal protein S6 OS=Escherichia coli (strain K12) OX=83333 GN=rpsF PE=1 SV=1	RS18_ECOLI 30S ribosomal protein S18 OS=Escherichia coli (strain K12) OX=83333 GN=rpsR PE=1 SV=2	11	6	2195794	94	25	HAVTEASPMVKAKDER	DIATLKNYITESGK	4	P02358	P0A7T7	B181128_13_HF_FW_IN_130_ECLP_DSS01_SCX22_hSAX05_rep2	Between > 4	False	False	True	47.71034399999999	23.291999999999998	22	5	False	HAVTEASPMVKAKDER	['H-', 'H', 'A', 'V', 'T', 'E', 'A', 'S', 'P', 'M', 'V', 'clK', 'A', 'K', 'D', 'E', 'R', '-OH']	DIATLKNYITESGK	['H-', 'D', 'I', 'A', 'T', 'L', 'clK', 'N', 'Y', 'I', 'T', 'E', 'S', 'G', 'K', '-OH']	HAVTEASPMVKAKDERDIATLKNYITESGK	False	5	[0. 0. 0. 0. 0. 1. 0. 0. 0.]	[1. 1. 1. 1. 1. 0. 0. 0. 0.]	4	[0. 0. 0. 0. 1. 0. 0. 0. 0. 0.]	[1. 1. 1. 1. 0. 0. 0. 0. 0. 0.]	True
1026926	201	DSS	False	False	0.0	IMDH_ECOLI Inosine-5'-monophosphate dehydrogenase OS=Escherichia coli (strain K12) OX=83333 GN=guaB PE=1 SV=1	IMDH_ECOLI Inosine-5'-monophosphate dehydrogenase OS=Escherichia coli (strain K12) OX=83333 GN=guaB PE=1 SV=1	16	10	1026926	57	402	LAIALAQEGGIGFIHKNMSIER	YFQSDNAADKLVPEGIEGR	4	P0ADG7	P0ADG7	B181121_20_HF_FW_IN_130_ECLP_DSS01_SCX19_hSAX08_rep2	Self > 4	False	False	True	63.234245	23.276	19	8	True	LAIALAQEGGIGFIHKNMSIER	['H-', 'L', 'A', 'I', 'A', 'L', 'A', 'Q', 'E', 'G', 'G', 'I', 'G', 'F', 'I', 'H', 'clK', 'N', 'M', 'S', 'I', 'E', 'R', '-OH']	YFQSDNAADKLVPEGIEGR	['H-', 'Y', 'F', 'Q', 'S', 'D', 'N', 'A', 'A', 'D', 'clK', 'L', 'V', 'P', 'E', 'G', 'I', 'E', 'G', 'R', '-OH']	LAIALAQEGGIGFIHKNMSIERYFQSDNAADKLVPEGIEGR	False	2	[0. 0. 1. 0. 0. 0. 0. 0. 0.]	[1. 1. 0. 0. 0. 0. 0. 0. 0.]	7	[0. 0. 0. 0. 0. 0. 0. 1. 0. 0.]	[1. 1. 1. 1. 1. 1. 1. 0. 0. 0.]	True
2115841	202	DSS	False	False	0.0	PRPC_ECOLI 2-methylcitrate synthase OS=Escherichia coli (strain K12) OX=83333 GN=prpC PE=1 SV=2	PRPC_ECOLI 2-methylcitrate synthase OS=Escherichia coli (strain K12) OX=83333 GN=prpC PE=1 SV=2	4	3	2115841	263	232	VENKEVVIGFGHPVYTIADPR	GPKHGGANEVSLEIQQR	5	P31660	P31660	B181128_10_HF_FW_IN_130_ECLP_DSS01_SCX21_hSAX06_rep1	Self > 4	False	False	True	48.100939	23.274	21	6	False	VENKEVVIGFGHPVYTIADPR	['H-', 'V', 'E', 'N', 'clK', 'E', 'V', 'V', 'I', 'G', 'F', 'G', 'H', 'P', 'V', 'Y', 'T', 'I', 'A', 'D', 'P', 'R', '-OH']	GPKHGGANEVSLEIQQR	['H-', 'G', 'P', 'clK', 'H', 'G', 'G', 'A', 'N', 'E', 'V', 'S', 'L', 'E', 'I', 'Q', 'Q', 'R', '-OH']	VENKEVVIGFGHPVYTIADPRGPKHGGANEVSLEIQQR	False	4	[0. 0. 0. 0. 1. 0. 0. 0. 0.]	[1. 1. 1. 1. 0. 0. 0. 0. 0.]	5	[0. 0. 0. 0. 0. 1. 0. 0. 0. 0.]	[1. 1. 1. 1. 1. 0. 0. 0. 0. 0.]	True
2171838	203	DSS	False	False	0.0	DCEA_ECOLI Glutamate decarboxylase alpha OS=Escherichia coli (strain K12) OX=83333 GN=gadA PE=1 SV=1	DCEA_ECOLI Glutamate decarboxylase alpha OS=Escherichia coli (strain K12) OX=83333 GN=gadA PE=1 SV=1	4	4	2171838	18	1	FGAKAISTIAESK	MDQKLLTDFR	3	P69908	P69908	B181128_12_HF_FW_IN_130_ECLP_DSS01_SCX22_hSAX05_rep1	Self > 4	False	False	True	54.277537	23.247	22	5	False	FGAKAISTIAESK	['H-', 'F', 'G', 'A', 'clK', 'A', 'I', 'S', 'T', 'I', 'A', 'E', 'S', 'K', '-OH']	MDQKLLTDFR	['H-', 'M', 'D', 'Q', 'clK', 'L', 'L', 'T', 'D', 'F', 'R', '-OH']	FGAKAISTIAESKMDQKLLTDFR	False	5	[0. 0. 0. 0. 0. 1. 0. 0. 0.]	[1. 1. 1. 1. 1. 0. 0. 0. 0.]	4	[0. 0. 0. 0. 1. 0. 0. 0. 0. 0.]	[1. 1. 1. 1. 0. 0. 0. 0. 0. 0.]	True
2114453	204	DSS	False	False	0.0	ISCS_ECOLI Cysteine desulfurase IscS OS=Escherichia coli (strain K12) OX=83333 GN=iscS PE=1 SV=1	ISCS_ECOLI Cysteine desulfurase IscS OS=Escherichia coli (strain K12) OX=83333 GN=iscS PE=1 SV=1	4	5	2114453	102	207	TEHKAVLDTCcmR	IYGPKGIGALYVR	3	P0A6B7	P0A6B7	B181128_10_HF_FW_IN_130_ECLP_DSS01_SCX21_hSAX06_rep1	Self > 4	False	False	True	44.214031	23.244	21	6	False	TEHKAVLDTCcmR	['H-', 'T', 'E', 'H', 'clK', 'A', 'V', 'L', 'D', 'T', 'cmC', 'R', '-OH']	IYGPKGIGALYVR	['H-', 'I', 'Y', 'G', 'P', 'clK', 'G', 'I', 'G', 'A', 'L', 'Y', 'V', 'R', '-OH']	TEHKAVLDTCcmRIYGPKGIGALYVR	False	4	[0. 0. 0. 0. 1. 0. 0. 0. 0.]	[1. 1. 1. 1. 0. 0. 0. 0. 0.]	5	[0. 0. 0. 0. 0. 1. 0. 0. 0. 0.]	[1. 1. 1. 1. 1. 0. 0. 0. 0. 0.]	True
2041061	205	DSS	False	False	0.0	GLTD_ECOLI Glutamate synthase [NADPH] small chain OS=Escherichia coli (strain K12) OX=83333 GN=gltD PE=1 SV=3	GLTD_ECOLI Glutamate synthase [NADPH] small chain OS=Escherichia coli (strain K12) OX=83333 GN=gltD PE=1 SV=3	17	5	2041061	25	125	KIEFVEIYEPFSEGQAKAQADR	YINDKAFEMGWRPDMSGVK	5	P09832	P09832	B181128_05_HF_FW_IN_130_ECLP_DSS01_SCX21_hSAX08_rep1	Self > 4	False	False	True	61.571622000000005	23.24	21	8	False	KIEFVEIYEPFSEGQAKAQADR	['H-', 'K', 'I', 'E', 'F', 'V', 'E', 'I', 'Y', 'E', 'P', 'F', 'S', 'E', 'G', 'Q', 'A', 'clK', 'A', 'Q', 'A', 'D', 'R', '-OH']	YINDKAFEMGWRPDMSGVK	['H-', 'Y', 'I', 'N', 'D', 'clK', 'A', 'F', 'E', 'M', 'G', 'W', 'R', 'P', 'D', 'M', 'S', 'G', 'V', 'K', '-OH']	KIEFVEIYEPFSEGQAKAQADRYINDKAFEMGWRPDMSGVK	False	4	[0. 0. 0. 0. 1. 0. 0. 0. 0.]	[1. 1. 1. 1. 0. 0. 0. 0. 0.]	7	[0. 0. 0. 0. 0. 0. 0. 1. 0. 0.]	[1. 1. 1. 1. 1. 1. 1. 0. 0. 0.]	True
2475334	206	DSS	False	False	0.0	DLDH_ECOLI Dihydrolipoyl dehydrogenase OS=Escherichia coli (strain K12) OX=83333 GN=lpdA PE=1 SV=2	DLDH_ECOLI Dihydrolipoyl dehydrogenase OS=Escherichia coli (strain K12) OX=83333 GN=lpdA PE=1 SV=2	13	6	2475334	68	62	ALAEHGIVFGEPKTDIDKIR	VIEEAKALAEHGIVFGEPK	6	P0A9P0	P0A9P0	B181130_07_HF_FW_IN_130_ECLP_DSS01_SCX22_hSAX07_rep2	Self > 4	False	False	True	57.646682000000006	23.232	22	7	False	ALAEHGIVFGEPKTDIDKIR	['H-', 'A', 'L', 'A', 'E', 'H', 'G', 'I', 'V', 'F', 'G', 'E', 'P', 'clK', 'T', 'D', 'I', 'D', 'K', 'I', 'R', '-OH']	VIEEAKALAEHGIVFGEPK	['H-', 'V', 'I', 'E', 'E', 'A', 'clK', 'A', 'L', 'A', 'E', 'H', 'G', 'I', 'V', 'F', 'G', 'E', 'P', 'K', '-OH']	ALAEHGIVFGEPKTDIDKIRVIEEAKALAEHGIVFGEPK	True	5	[0. 0. 0. 0. 0. 1. 0. 0. 0.]	[1. 1. 1. 1. 1. 0. 0. 0. 0.]	6	[0. 0. 0. 0. 0. 0. 1. 0. 0. 0.]	[1. 1. 1. 1. 1. 1. 0. 0. 0. 0.]	True
2445755	207	DSS	False	False	0.0	RS1_ECOLI 30S ribosomal protein S1 OS=Escherichia coli (strain K12) OX=83333 GN=rpsA PE=1 SV=1	RS7_ECOLI 30S ribosomal protein S7 OS=Escherichia coli (strain K12) OX=83333 GN=rpsG PE=1 SV=3	8	6	2445755	143	144	DTLHLEGKELEFK	MAEANKAFAHYR	4	P0AG67	P02359	B181130_06_HF_FW_IN_130_ECLP_DSS01_SCX22_hSAX07_rep1	Between > 4	False	False	True	45.721765	23.219	22	7	False	DTLHLEGKELEFK	['H-', 'D', 'T', 'L', 'H', 'L', 'E', 'G', 'clK', 'E', 'L', 'E', 'F', 'K', '-OH']	MAEANKAFAHYR	['H-', 'M', 'A', 'E', 'A', 'N', 'clK', 'A', 'F', 'A', 'H', 'Y', 'R', '-OH']	DTLHLEGKELEFKMAEANKAFAHYR	False	5	[0. 0. 0. 0. 0. 1. 0. 0. 0.]	[1. 1. 1. 1. 1. 0. 0. 0. 0.]	6	[0. 0. 0. 0. 0. 0. 1. 0. 0. 0.]	[1. 1. 1. 1. 1. 1. 0. 0. 0. 0.]	True
2722476	208	DSS	False	False	0.0	SYV_ECOLI Valine--tRNA ligase OS=Escherichia coli (strain K12) OX=83333 GN=valS PE=1 SV=2	SYV_ECOLI Valine--tRNA ligase OS=Escherichia coli (strain K12) OX=83333 GN=valS PE=1 SV=2	16	14	2722476	343	258	AVVAAVDALGLLEEIKPHDLTVPYGDR	RIPIVGDEHADMEKGTGCcmVK	6	P07118	P07118	B181203_12_HF_FW_IN_130_ECLP_DSS01_SCX23_hSAX07_rep1	Self > 4	False	False	True	67.774977	23.205	23	7	False	AVVAAVDALGLLEEIKPHDLTVPYGDR	['H-', 'A', 'V', 'V', 'A', 'A', 'V', 'D', 'A', 'L', 'G', 'L', 'L', 'E', 'E', 'I', 'clK', 'P', 'H', 'D', 'L', 'T', 'V', 'P', 'Y', 'G', 'D', 'R', '-OH']	RIPIVGDEHADMEKGTGCcmVK	['H-', 'R', 'I', 'P', 'I', 'V', 'G', 'D', 'E', 'H', 'A', 'D', 'M', 'E', 'clK', 'G', 'T', 'G', 'cmC', 'V', 'K', '-OH']	AVVAAVDALGLLEEIKPHDLTVPYGDRRIPIVGDEHADMEKGTGCcmVK	False	6	[0. 0. 0. 0. 0. 0. 1. 0. 0.]	[1. 1. 1. 1. 1. 1. 0. 0. 0.]	6	[0. 0. 0. 0. 0. 0. 1. 0. 0. 0.]	[1. 1. 1. 1. 1. 1. 0. 0. 0. 0.]	True
2497451	209	DSS	False	False	0.0	SUCC_ECOLI Succinate--CoA ligase [ADP-forming] subunit beta OS=Escherichia coli (strain K12) OX=83333 GN=sucC PE=1 SV=1	SUCD_ECOLI Succinate--CoA ligase [ADP-forming] subunit alpha OS=Escherichia coli (strain K12) OX=83333 GN=sucD PE=1 SV=2	11	12	2497451	136	245	VAEETPHLIHKVALDPLTGPMoxPYQGR	MoxGHAGAIIAGGKGTADEK	5	P0A836	P0AGE9	B181130_09_HF_FW_IN_130_ECLP_DSS01_SCX22_hSAX06_rep1	Between > 4	False	False	True	44.621863	23.186999999999998	22	6	False	VAEETPHLIHKVALDPLTGPMoxPYQGR	['H-', 'V', 'A', 'E', 'E', 'T', 'P', 'H', 'L', 'I', 'H', 'clK', 'V', 'A', 'L', 'D', 'P', 'L', 'T', 'G', 'P', 'oxM', 'P', 'Y', 'Q', 'G', 'R', '-OH']	MoxGHAGAIIAGGKGTADEK	['H-', 'oxM', 'G', 'H', 'A', 'G', 'A', 'I', 'I', 'A', 'G', 'G', 'clK', 'G', 'T', 'A', 'D', 'E', 'K', '-OH']	VAEETPHLIHKVALDPLTGPMoxPYQGRMoxGHAGAIIAGGKGTADEK	False	5	[0. 0. 0. 0. 0. 1. 0. 0. 0.]	[1. 1. 1. 1. 1. 0. 0. 0. 0.]	5	[0. 0. 0. 0. 0. 1. 0. 0. 0. 0.]	[1. 1. 1. 1. 1. 0. 0. 0. 0. 0.]	True
2245213	210	DSS	False	False	0.0	PROQ_ECOLI RNA chaperone ProQ OS=Escherichia coli (strain K12) OX=83333 GN=proQ PE=1 SV=2	PROQ_ECOLI RNA chaperone ProQ OS=Escherichia coli (strain K12) OX=83333 GN=proQ PE=1 SV=2	20	7	2245213	174	158	EEQHTPVSDISALTVGQALKVK	AQKPVEKAPK	4	P45577	P45577	B181128_16_HF_FW_IN_130_ECLP_DSS01_SCX22_hSAX03_rep1	Self > 4	False	False	True	42.993632000000005	23.184	22	3	True	EEQHTPVSDISALTVGQALKVK	['H-', 'E', 'E', 'Q', 'H', 'T', 'P', 'V', 'S', 'D', 'I', 'S', 'A', 'L', 'T', 'V', 'G', 'Q', 'A', 'L', 'clK', 'V', 'K', '-OH']	AQKPVEKAPK	['H-', 'A', 'Q', 'K', 'P', 'V', 'E', 'clK', 'A', 'P', 'K', '-OH']	EEQHTPVSDISALTVGQALKVKAQKPVEKAPK	False	5	[0. 0. 0. 0. 0. 1. 0. 0. 0.]	[1. 1. 1. 1. 1. 0. 0. 0. 0.]	2	[0. 0. 1. 0. 0. 0. 0. 0. 0. 0.]	[1. 1. 0. 0. 0. 0. 0. 0. 0. 0.]	True
2244650	211	DSS	False	False	0.0	KPYK1_ECOLI Pyruvate kinase I OS=Escherichia coli (strain K12) OX=83333 GN=pykF PE=1 SV=1	KPYK1_ECOLI Pyruvate kinase I OS=Escherichia coli (strain K12) OX=83333 GN=pykF PE=1 SV=1	15	8	2244650	272	6	KVVITATQMoxLDSMoxIKNPRPTR	IVCcmTIGPKTESEEMoxLAK	4	P0AD61	P0AD61	B181128_16_HF_FW_IN_130_ECLP_DSS01_SCX22_hSAX03_rep1	Self > 4	False	False	True	41.183926000000014	23.183000000000003	22	3	True	KVVITATQMoxLDSMoxIKNPRPTR	['H-', 'K', 'V', 'V', 'I', 'T', 'A', 'T', 'Q', 'oxM', 'L', 'D', 'S', 'oxM', 'I', 'clK', 'N', 'P', 'R', 'P', 'T', 'R', '-OH']	IVCcmTIGPKTESEEMoxLAK	['H-', 'I', 'V', 'cmC', 'T', 'I', 'G', 'P', 'clK', 'T', 'E', 'S', 'E', 'E', 'oxM', 'L', 'A', 'K', '-OH']	KVVITATQMoxLDSMoxIKNPRPTRIVCcmTIGPKTESEEMoxLAK	False	5	[0. 0. 0. 0. 0. 1. 0. 0. 0.]	[1. 1. 1. 1. 1. 0. 0. 0. 0.]	2	[0. 0. 1. 0. 0. 0. 0. 0. 0. 0.]	[1. 1. 0. 0. 0. 0. 0. 0. 0. 0.]	True
2093118	212	DSS	False	False	0.0	TKT1_ECOLI Transketolase 1 OS=Escherichia coli (strain K12) OX=83333 GN=tktA PE=1 SV=5	TKT1_ECOLI Transketolase 1 OS=Escherichia coli (strain K12) OX=83333 GN=tktA PE=1 SV=5	10	2	2093118	245	22	TIIGFGSPNKAGTHDSHGAPLGDAEIALTR	AKSGHPGAPMGMADIAEVLWR	6	P27302	P27302	B181128_09_HF_FW_IN_130_ECLP_DSS01_SCX21_hSAX07_rep2	Self > 4	False	False	True	60.686202	23.178	21	7	True	TIIGFGSPNKAGTHDSHGAPLGDAEIALTR	['H-', 'T', 'I', 'I', 'G', 'F', 'G', 'S', 'P', 'N', 'clK', 'A', 'G', 'T', 'H', 'D', 'S', 'H', 'G', 'A', 'P', 'L', 'G', 'D', 'A', 'E', 'I', 'A', 'L', 'T', 'R', '-OH']	AKSGHPGAPMGMADIAEVLWR	['H-', 'A', 'clK', 'S', 'G', 'H', 'P', 'G', 'A', 'P', 'M', 'G', 'M', 'A', 'D', 'I', 'A', 'E', 'V', 'L', 'W', 'R', '-OH']	TIIGFGSPNKAGTHDSHGAPLGDAEIALTRAKSGHPGAPMGMADIAEVLWR	False	4	[0. 0. 0. 0. 1. 0. 0. 0. 0.]	[1. 1. 1. 1. 0. 0. 0. 0. 0.]	6	[0. 0. 0. 0. 0. 0. 1. 0. 0. 0.]	[1. 1. 1. 1. 1. 1. 0. 0. 0. 0.]	True
903370	213	DSS	False	False	0.0	ACEA_ECOLI Isocitrate lyase OS=Escherichia coli (strain K12) OX=83333 GN=aceA PE=1 SV=1	ACEA_ECOLI Isocitrate lyase OS=Escherichia coli (strain K12) OX=83333 GN=aceA PE=1 SV=1	20	9	903370	174	313	AMIEAGAAAVHFEDQLASVKK	LLAYNCcmSPSFNWQK	4	P0A9G6	P0A9G6	B181121_15_HF_FW_IN_130_ECLP_DSS01_SCX19_hSAX06_rep1	Self > 4	False	False	True	62.500961	23.169	19	6	True	AMIEAGAAAVHFEDQLASVKK	['H-', 'A', 'M', 'I', 'E', 'A', 'G', 'A', 'A', 'A', 'V', 'H', 'F', 'E', 'D', 'Q', 'L', 'A', 'S', 'V', 'clK', 'K', '-OH']	LLAYNCcmSPSFNWQK	['H-', 'L', 'L', 'A', 'Y', 'N', 'cmC', 'S', 'P', 'clS', 'F', 'N', 'W', 'Q', 'K', '-OH']	AMIEAGAAAVHFEDQLASVKKLLAYNCcmSPSFNWQK	False	2	[0. 0. 1. 0. 0. 0. 0. 0. 0.]	[1. 1. 0. 0. 0. 0. 0. 0. 0.]	5	[0. 0. 0. 0. 0. 1. 0. 0. 0. 0.]	[1. 1. 1. 1. 1. 0. 0. 0. 0. 0.]	True
3169239	214	DSS	False	False	0.0	PYRI_ECOLI Aspartate carbamoyltransferase regulatory chain OS=Escherichia coli (strain K12) OX=83333 GN=pyrI PE=1 SV=2	PYRI_ECOLI Aspartate carbamoyltransferase regulatory chain OS=Escherichia coli (strain K12) OX=83333 GN=pyrI PE=1 SV=2	6	6	3169239	1	1	MTHDNKLQVEAIKR	MTHDNKLQVEAIK	5	P0A7F3	P0A7F3	B181205_11_HF_FW_IN_130_ECLP_DSS01_SCX24_hSAX05_rep1	Self > 4	False	False	True	33.779026	23.166	24	5	True	MTHDNKLQVEAIKR	['H-', 'M', 'T', 'H', 'D', 'N', 'clK', 'L', 'Q', 'V', 'E', 'A', 'I', 'K', 'R', '-OH']	MTHDNKLQVEAIK	['H-', 'M', 'T', 'H', 'D', 'N', 'clK', 'L', 'Q', 'V', 'E', 'A', 'I', 'K', '-OH']	MTHDNKLQVEAIKRMTHDNKLQVEAIK	True	7	[0. 0. 0. 0. 0. 0. 0. 1. 0.]	[1. 1. 1. 1. 1. 1. 1. 0. 0.]	4	[0. 0. 0. 0. 1. 0. 0. 0. 0. 0.]	[1. 1. 1. 1. 0. 0. 0. 0. 0. 0.]	True
2871206	215	DSS	False	False	0.0	KPYK1_ECOLI Pyruvate kinase I OS=Escherichia coli (strain K12) OX=83333 GN=pykF PE=1 SV=1	KPYK1_ECOLI Pyruvate kinase I OS=Escherichia coli (strain K12) OX=83333 GN=pykF PE=1 SV=1	14	4	2871206	369	205	LDAPLIVVATQGGKSAR	EHLKAHGGENIHIISK	3	P0AD61	P0AD61	B181203_19_HF_FW_IN_130_ECLP_DSS01_SCX23_hSAX04_rep1	Self > 4	False	False	True	40.868075	23.128	23	4	False	LDAPLIVVATQGGKSAR	['H-', 'L', 'D', 'A', 'P', 'L', 'I', 'V', 'V', 'A', 'T', 'Q', 'G', 'G', 'clK', 'S', 'A', 'R', '-OH']	EHLKAHGGENIHIISK	['H-', 'E', 'H', 'L', 'clK', 'A', 'H', 'G', 'G', 'E', 'N', 'I', 'H', 'I', 'I', 'S', 'K', '-OH']	LDAPLIVVATQGGKSAREHLKAHGGENIHIISK	False	6	[0. 0. 0. 0. 0. 0. 1. 0. 0.]	[1. 1. 1. 1. 1. 1. 0. 0. 0.]	3	[0. 0. 0. 1. 0. 0. 0. 0. 0. 0.]	[1. 1. 1. 0. 0. 0. 0. 0. 0. 0.]	True
830203	216	DSS	False	False	0.0	ALDB_ECOLI Aldehyde dehydrogenase B OS=Escherichia coli (strain K12) OX=83333 GN=aldB PE=1 SV=2	ALDB_ECOLI Aldehyde dehydrogenase B OS=Escherichia coli (strain K12) OX=83333 GN=aldB PE=1 SV=2	1	2	830203	1	76	MTNNPPSAQIKPGEYGFPLK	DKWAHTSVQDR	4	P37685	P37685	B181121_11_HF_FW_IN_130_ECLP_DSS01_SCX19_hSAX04_rep1	Self > 4	False	False	True	50.203495	23.127	19	4	False	MTNNPPSAQIKPGEYGFPLK	['H-', 'clM', 'T', 'N', 'N', 'P', 'P', 'S', 'A', 'Q', 'I', 'K', 'P', 'G', 'E', 'Y', 'G', 'F', 'P', 'L', 'K', '-OH']	DKWAHTSVQDR	['H-', 'D', 'clK', 'W', 'A', 'H', 'T', 'S', 'V', 'Q', 'D', 'R', '-OH']	MTNNPPSAQIKPGEYGFPLKDKWAHTSVQDR	False	2	[0. 0. 1. 0. 0. 0. 0. 0. 0.]	[1. 1. 0. 0. 0. 0. 0. 0. 0.]	3	[0. 0. 0. 1. 0. 0. 0. 0. 0. 0.]	[1. 1. 1. 0. 0. 0. 0. 0. 0. 0.]	True
2715154	217	DSS	False	False	0.0	ACEA_ECOLI Isocitrate lyase OS=Escherichia coli (strain K12) OX=83333 GN=aceA PE=1 SV=1	TNAA_ECOLI Tryptophanase OS=Escherichia coli (strain K12) OX=83333 GN=tnaA PE=1 SV=1	5	5	2715154	377	1	HYVEKVQQPEFAAAK	MENFKHLPEPFR	4	P0A9G6	P0A853	B181203_12_HF_FW_IN_130_ECLP_DSS01_SCX23_hSAX07_rep1	Between > 4	False	False	True	45.13576600000001	23.112	23	7	False	HYVEKVQQPEFAAAK	['H-', 'H', 'Y', 'V', 'E', 'clK', 'V', 'Q', 'Q', 'P', 'E', 'F', 'A', 'A', 'A', 'K', '-OH']	MENFKHLPEPFR	['H-', 'M', 'E', 'N', 'F', 'clK', 'H', 'L', 'P', 'E', 'P', 'F', 'R', '-OH']	HYVEKVQQPEFAAAKMENFKHLPEPFR	False	6	[0. 0. 0. 0. 0. 0. 1. 0. 0.]	[1. 1. 1. 1. 1. 1. 0. 0. 0.]	6	[0. 0. 0. 0. 0. 0. 1. 0. 0. 0.]	[1. 1. 1. 1. 1. 1. 0. 0. 0. 0.]	True
2891530	218	DSS	False	False	0.0	IMDH_ECOLI Inosine-5'-monophosphate dehydrogenase OS=Escherichia coli (strain K12) OX=83333 GN=guaB PE=1 SV=1	IMDH_ECOLI Inosine-5'-monophosphate dehydrogenase OS=Escherichia coli (strain K12) OX=83333 GN=guaB PE=1 SV=1	2	1	2891530	427	207	LKEIIHQQMGGLR	KPNACcmKDEQGR	4	P0ADG7	P0ADG7	B181203_20_HF_FW_IN_130_ECLP_DSS01_SCX23_hSAX03_rep1	Self > 4	False	False	True	28.834783	23.107	23	3	True	LKEIIHQQMGGLR	['H-', 'L', 'clK', 'E', 'I', 'I', 'H', 'Q', 'Q', 'M', 'G', 'G', 'L', 'R', '-OH']	KPNACcmKDEQGR	['H-', 'clK', 'P', 'N', 'A', 'cmC', 'K', 'D', 'E', 'Q', 'G', 'R', '-OH']	LKEIIHQQMGGLRKPNACcmKDEQGR	False	6	[0. 0. 0. 0. 0. 0. 1. 0. 0.]	[1. 1. 1. 1. 1. 1. 0. 0. 0.]	2	[0. 0. 1. 0. 0. 0. 0. 0. 0. 0.]	[1. 1. 0. 0. 0. 0. 0. 0. 0. 0.]	True
2165889	219	DSS	False	False	0.0	AHPC_ECOLI Alkyl hydroperoxide reductase C OS=Escherichia coli (strain K12) OX=83333 GN=ahpC PE=1 SV=2	ACEA_ECOLI Isocitrate lyase OS=Escherichia coli (strain K12) OX=83333 GN=aceA PE=1 SV=1	2	5	2165889	152	377	IKAAQYVASHPGEVCcmPAK	HYVEKVQQPEFAAAK	5	P0AE08	P0A9G6	B181128_12_HF_FW_IN_130_ECLP_DSS01_SCX22_hSAX05_rep1	Between > 4	False	False	True	35.705251999999994	23.09800000000001	22	5	True	IKAAQYVASHPGEVCcmPAK	['H-', 'I', 'clK', 'A', 'A', 'Q', 'Y', 'V', 'A', 'S', 'H', 'P', 'G', 'E', 'V', 'cmC', 'P', 'A', 'K', '-OH']	HYVEKVQQPEFAAAK	['H-', 'H', 'Y', 'V', 'E', 'clK', 'V', 'Q', 'Q', 'P', 'E', 'F', 'A', 'A', 'A', 'K', '-OH']	IKAAQYVASHPGEVCcmPAKHYVEKVQQPEFAAAK	True	5	[0. 0. 0. 0. 0. 1. 0. 0. 0.]	[1. 1. 1. 1. 1. 0. 0. 0. 0.]	4	[0. 0. 0. 0. 1. 0. 0. 0. 0. 0.]	[1. 1. 1. 1. 0. 0. 0. 0. 0. 0.]	True
1281498	220	DSS	False	False	0.0	RS1_ECOLI 30S ribosomal protein S1 OS=Escherichia coli (strain K12) OX=83333 GN=rpsA PE=1 SV=1	RS1_ECOLI 30S ribosomal protein S1 OS=Escherichia coli (strain K12) OX=83333 GN=rpsA PE=1 SV=1	2	1	1281498	521	450	AKDEADEKDAIATVNK	KGAIVTGK	3	P0AG67	P0AG67	B181123_11_HF_FW_IN_130_ECLP_DSS01_SCX20_hSAX05_rep1	Self > 4	False	False	True	29.198343	23.087	20	5	True	AKDEADEKDAIATVNK	['H-', 'A', 'clK', 'D', 'E', 'A', 'D', 'E', 'K', 'D', 'A', 'I', 'A', 'T', 'V', 'N', 'K', '-OH']	KGAIVTGK	['H-', 'clK', 'G', 'A', 'I', 'V', 'T', 'G', 'K', '-OH']	AKDEADEKDAIATVNKKGAIVTGK	False	3	[0. 0. 0. 1. 0. 0. 0. 0. 0.]	[1. 1. 1. 0. 0. 0. 0. 0. 0.]	4	[0. 0. 0. 0. 1. 0. 0. 0. 0. 0.]	[1. 1. 1. 1. 0. 0. 0. 0. 0. 0.]	True
924137	221	DSS	False	False	0.0	ODP2_ECOLI Dihydrolipoyllysine-residue acetyltransferase component of pyruvate dehydrogenase complex OS=Escherichia coli (strain K12) OX=83333 GN=aceF PE=1 SV=3	ODP2_ECOLI Dihydrolipoyllysine-residue acetyltransferase component of pyruvate dehydrogenase complex OS=Escherichia coli (strain K12) OX=83333 GN=aceF PE=1 SV=3	4	3	924137	314	408	AEGKSEFAENDAYVHATPLIR	IQKISGANLSR	4	P06959	P06959	B181121_16_HF_FW_IN_130_ECLP_DSS01_SCX19_hSAX06_rep2	Self > 4	False	False	True	46.35572300000002	23.066999999999997	19	6	True	AEGKSEFAENDAYVHATPLIR	['H-', 'A', 'E', 'G', 'clK', 'S', 'E', 'F', 'A', 'E', 'N', 'D', 'A', 'Y', 'V', 'H', 'A', 'T', 'P', 'L', 'I', 'R', '-OH']	IQKISGANLSR	['H-', 'I', 'Q', 'clK', 'I', 'S', 'G', 'A', 'N', 'L', 'S', 'R', '-OH']	AEGKSEFAENDAYVHATPLIRIQKISGANLSR	False	2	[0. 0. 1. 0. 0. 0. 0. 0. 0.]	[1. 1. 0. 0. 0. 0. 0. 0. 0.]	5	[0. 0. 0. 0. 0. 1. 0. 0. 0. 0.]	[1. 1. 1. 1. 1. 0. 0. 0. 0. 0.]	True
2712697	222	DSS	False	False	0.0	TKT1_ECOLI Transketolase 1 OS=Escherichia coli (strain K12) OX=83333 GN=tktA PE=1 SV=5	TKT1_ECOLI Transketolase 1 OS=Escherichia coli (strain K12) OX=83333 GN=tktA PE=1 SV=5	4	11	2712697	43	215	DFLKHNPQNPSWADRDR	DIDGHDAASIKR	5	P27302	P27302	B181203_12_HF_FW_IN_130_ECLP_DSS01_SCX23_hSAX07_rep1	Self > 4	False	False	True	37.500357	23.063000000000002	23	7	True	DFLKHNPQNPSWADRDR	['H-', 'D', 'F', 'L', 'clK', 'H', 'N', 'P', 'Q', 'N', 'P', 'S', 'W', 'A', 'D', 'R', 'D', 'R', '-OH']	DIDGHDAASIKR	['H-', 'D', 'I', 'D', 'G', 'H', 'D', 'A', 'A', 'S', 'I', 'clK', 'R', '-OH']	DFLKHNPQNPSWADRDRDIDGHDAASIKR	False	6	[0. 0. 0. 0. 0. 0. 1. 0. 0.]	[1. 1. 1. 1. 1. 1. 0. 0. 0.]	6	[0. 0. 0. 0. 0. 0. 1. 0. 0. 0.]	[1. 1. 1. 1. 1. 1. 0. 0. 0. 0.]	True
2328178	223	DSS	False	False	0.0	FADB_ECOLI Fatty acid oxidation complex subunit alpha OS=Escherichia coli (strain K12) OX=83333 GN=fadB PE=1 SV=2	FADB_ECOLI Fatty acid oxidation complex subunit alpha OS=Escherichia coli (strain K12) OX=83333 GN=fadB PE=1 SV=2	9	4	2328178	238	522	GMVAQTAGKHYPAPITAVK	KIDKVMEK	3	P21177	P21177	B181128_20_HF_FW_IN_130_ECLP_DSS01_SCX22_hSAX01_rep2	Self > 4	False	False	True	34.300105	23.054000000000002	22	1	True	GMVAQTAGKHYPAPITAVK	['H-', 'G', 'M', 'V', 'A', 'Q', 'T', 'A', 'G', 'clK', 'H', 'Y', 'P', 'A', 'P', 'I', 'T', 'A', 'V', 'K', '-OH']	KIDKVMEK	['H-', 'K', 'I', 'D', 'clK', 'V', 'M', 'E', 'K', '-OH']	GMVAQTAGKHYPAPITAVKKIDKVMEK	False	5	[0. 0. 0. 0. 0. 1. 0. 0. 0.]	[1. 1. 1. 1. 1. 0. 0. 0. 0.]	0	[1. 0. 0. 0. 0. 0. 0. 0. 0. 0.]	[0. 0. 0. 0. 0. 0. 0. 0. 0. 0.]	True
3070440	224	DSS	False	False	0.0	AHPC_ECOLI Alkyl hydroperoxide reductase C OS=Escherichia coli (strain K12) OX=83333 GN=ahpC PE=1 SV=2	AHPC_ECOLI Alkyl hydroperoxide reductase C OS=Escherichia coli (strain K12) OX=83333 GN=ahpC PE=1 SV=2	5	2	3070440	13	92	NQAFKNGEFIEITEKDTEGR	IKYAMIGDPTGALTR	5	P0AE08	P0AE08	B181205_06_HF_FW_IN_130_ECLP_DSS01_SCX24_hSAX07_rep1	Self > 4	False	False	True	56.536183	23.031999999999996	24	7	True	NQAFKNGEFIEITEKDTEGR	['H-', 'N', 'Q', 'A', 'F', 'clK', 'N', 'G', 'E', 'F', 'I', 'E', 'I', 'T', 'E', 'K', 'D', 'T', 'E', 'G', 'R', '-OH']	IKYAMIGDPTGALTR	['H-', 'I', 'clK', 'Y', 'A', 'M', 'I', 'G', 'D', 'P', 'T', 'G', 'A', 'L', 'T', 'R', '-OH']	NQAFKNGEFIEITEKDTEGRIKYAMIGDPTGALTR	True	7	[0. 0. 0. 0. 0. 0. 0. 1. 0.]	[1. 1. 1. 1. 1. 1. 1. 0. 0.]	6	[0. 0. 0. 0. 0. 0. 1. 0. 0. 0.]	[1. 1. 1. 1. 1. 1. 0. 0. 0. 0.]	True
1337748	225	DSS	False	False	0.0	IMDH_ECOLI Inosine-5'-monophosphate dehydrogenase OS=Escherichia coli (strain K12) OX=83333 GN=guaB PE=1 SV=1	IMDH_ECOLI Inosine-5'-monophosphate dehydrogenase OS=Escherichia coli (strain K12) OX=83333 GN=guaB PE=1 SV=1	1	10	1337748	88	387	KHESGVVTDPQTVLPTTTLR	GMGSLGAMSKGSSDR	4	P0ADG7	P0ADG7	B181123_13_HF_FW_IN_130_ECLP_DSS01_SCX20_hSAX04_rep1	Self > 4	False	False	True	45.923974	23.003	20	4	True	KHESGVVTDPQTVLPTTTLR	['H-', 'clK', 'H', 'E', 'S', 'G', 'V', 'V', 'T', 'D', 'P', 'Q', 'T', 'V', 'L', 'P', 'T', 'T', 'T', 'L', 'R', '-OH']	GMGSLGAMSKGSSDR	['H-', 'G', 'M', 'G', 'S', 'L', 'G', 'A', 'M', 'S', 'clK', 'G', 'S', 'S', 'D', 'R', '-OH']	KHESGVVTDPQTVLPTTTLRGMGSLGAMSKGSSDR	False	3	[0. 0. 0. 1. 0. 0. 0. 0. 0.]	[1. 1. 1. 0. 0. 0. 0. 0. 0.]	3	[0. 0. 0. 1. 0. 0. 0. 0. 0. 0.]	[1. 1. 1. 0. 0. 0. 0. 0. 0. 0.]	True
1508414	226	DSS	False	False	0.0	CAPP_ECOLI Phosphoenolpyruvate carboxylase OS=Escherichia coli (strain K12) OX=83333 GN=ppc PE=1 SV=1	CAPP_ECOLI Phosphoenolpyruvate carboxylase OS=Escherichia coli (strain K12) OX=83333 GN=ppc PE=1 SV=1	18	1	1508414	588	124	GGAPAHAALLSQPPGSLKGGLR	KAVESLSLELVLTAHPTEITR	5	P00864	P00864	B181123_23_HF_FW_IN_130_ECLP_DSS01_SCX21_hSAX04_rep1	Self > 4	False	False	True	58.537963	22.97	21	4	True	GGAPAHAALLSQPPGSLKGGLR	['H-', 'G', 'G', 'A', 'P', 'A', 'H', 'A', 'A', 'L', 'L', 'S', 'Q', 'P', 'P', 'G', 'S', 'L', 'clK', 'G', 'G', 'L', 'R', '-OH']	KAVESLSLELVLTAHPTEITR	['H-', 'clK', 'A', 'V', 'E', 'S', 'L', 'S', 'L', 'E', 'L', 'V', 'L', 'T', 'A', 'H', 'P', 'T', 'E', 'I', 'T', 'R', '-OH']	GGAPAHAALLSQPPGSLKGGLRKAVESLSLELVLTAHPTEITR	False	4	[0. 0. 0. 0. 1. 0. 0. 0. 0.]	[1. 1. 1. 1. 0. 0. 0. 0. 0.]	3	[0. 0. 0. 1. 0. 0. 0. 0. 0. 0.]	[1. 1. 1. 0. 0. 0. 0. 0. 0. 0.]	True
1532651	227	DSS	False	False	0.0	KPYK1_ECOLI Pyruvate kinase I OS=Escherichia coli (strain K12) OX=83333 GN=pykF PE=1 SV=1	KPYK1_ECOLI Pyruvate kinase I OS=Escherichia coli (strain K12) OX=83333 GN=pykF PE=1 SV=1	15	8	1532651	272	6	KVVITATQMLDSMIKNPRPTR	IVCcmTIGPKTESEEMLAK	5	P0AD61	P0AD61	B181123_24_HF_FW_IN_130_ECLP_DSS01_SCX21_hSAX03_rep1	Self > 4	False	False	True	56.346284999999995	22.958000000000002	21	3	True	KVVITATQMLDSMIKNPRPTR	['H-', 'K', 'V', 'V', 'I', 'T', 'A', 'T', 'Q', 'M', 'L', 'D', 'S', 'M', 'I', 'clK', 'N', 'P', 'R', 'P', 'T', 'R', '-OH']	IVCcmTIGPKTESEEMLAK	['H-', 'I', 'V', 'cmC', 'T', 'I', 'G', 'P', 'clK', 'T', 'E', 'S', 'E', 'E', 'M', 'L', 'A', 'K', '-OH']	KVVITATQMLDSMIKNPRPTRIVCcmTIGPKTESEEMLAK	True	4	[0. 0. 0. 0. 1. 0. 0. 0. 0.]	[1. 1. 1. 1. 0. 0. 0. 0. 0.]	2	[0. 0. 1. 0. 0. 0. 0. 0. 0. 0.]	[1. 1. 0. 0. 0. 0. 0. 0. 0. 0.]	True
1472212	228	DSS	False	False	0.0	RS1_ECOLI 30S ribosomal protein S1 OS=Escherichia coli (strain K12) OX=83333 GN=rpsA PE=1 SV=1	RS1_ECOLI 30S ribosomal protein S1 OS=Escherichia coli (strain K12) OX=83333 GN=rpsA PE=1 SV=1	8	1	1472212	521	450	AKDEADEKDAIATVNK	KGAIVTGK	3	P0AG67	P0AG67	B181123_21_HF_FW_IN_130_ECLP_DSS01_SCX21_hSAX05_rep2	Self > 4	False	False	True	30.948417	22.95300000000001	21	5	True	AKDEADEKDAIATVNK	['H-', 'A', 'K', 'D', 'E', 'A', 'D', 'E', 'clK', 'D', 'A', 'I', 'A', 'T', 'V', 'N', 'K', '-OH']	KGAIVTGK	['H-', 'clK', 'G', 'A', 'I', 'V', 'T', 'G', 'K', '-OH']	AKDEADEKDAIATVNKKGAIVTGK	True	4	[0. 0. 0. 0. 1. 0. 0. 0. 0.]	[1. 1. 1. 1. 0. 0. 0. 0. 0.]	4	[0. 0. 0. 0. 1. 0. 0. 0. 0. 0.]	[1. 1. 1. 1. 0. 0. 0. 0. 0. 0.]	True
2771059	229	DSS	False	False	0.0	DLDH_ECOLI Dihydrolipoyl dehydrogenase OS=Escherichia coli (strain K12) OX=83333 GN=lpdA PE=1 SV=2	DLDH_ECOLI Dihydrolipoyl dehydrogenase OS=Escherichia coli (strain K12) OX=83333 GN=lpdA PE=1 SV=2	13	13	2771059	68	68	ALAEHGIVFGEPKTDIDKIR	ALAEHGIVFGEPKTDIDKIR	6	P0A9P0	P0A9P0	B181203_15_HF_FW_IN_130_ECLP_DSS01_SCX23_hSAX06_rep1	Self > 4	False	False	True	49.73923	22.94400000000001	23	6	True	ALAEHGIVFGEPKTDIDKIR	['H-', 'A', 'L', 'A', 'E', 'H', 'G', 'I', 'V', 'F', 'G', 'E', 'P', 'clK', 'T', 'D', 'I', 'D', 'K', 'I', 'R', '-OH']	ALAEHGIVFGEPKTDIDKIR	['H-', 'A', 'L', 'A', 'E', 'H', 'G', 'I', 'V', 'F', 'G', 'E', 'P', 'clK', 'T', 'D', 'I', 'D', 'K', 'I', 'R', '-OH']	ALAEHGIVFGEPKTDIDKIRALAEHGIVFGEPKTDIDKIR	True	6	[0. 0. 0. 0. 0. 0. 1. 0. 0.]	[1. 1. 1. 1. 1. 1. 0. 0. 0.]	5	[0. 0. 0. 0. 0. 1. 0. 0. 0. 0.]	[1. 1. 1. 1. 1. 0. 0. 0. 0. 0.]	True
1260877	230	DSS	False	False	0.0	ASSY_ECOLI Argininosuccinate synthase OS=Escherichia coli (strain K12) OX=83333 GN=argG PE=1 SV=2	ASSY_ECOLI Argininosuccinate synthase OS=Escherichia coli (strain K12) OX=83333 GN=argG PE=1 SV=2	5	5	1260877	387	2	LTMEKGDSVFSPDDR	TTILKHLPVGQR	3	P0A6E4	P0A6E4	B181123_10_HF_FW_IN_130_ECLP_DSS01_SCX20_hSAX06_rep2	Self > 4	False	False	True	48.869316000000005	22.901999999999997	20	6	True	LTMEKGDSVFSPDDR	['H-', 'L', 'T', 'M', 'E', 'clK', 'G', 'D', 'S', 'V', 'F', 'S', 'P', 'D', 'D', 'R', '-OH']	TTILKHLPVGQR	['H-', 'T', 'T', 'I', 'L', 'clK', 'H', 'L', 'P', 'V', 'G', 'Q', 'R', '-OH']	LTMEKGDSVFSPDDRTTILKHLPVGQR	False	3	[0. 0. 0. 1. 0. 0. 0. 0. 0.]	[1. 1. 1. 0. 0. 0. 0. 0. 0.]	5	[0. 0. 0. 0. 0. 1. 0. 0. 0. 0.]	[1. 1. 1. 1. 1. 0. 0. 0. 0. 0.]	True
2085256	231	DSS	False	False	0.0	SYL_ECOLI Leucine--tRNA ligase OS=Escherichia coli (strain K12) OX=83333 GN=leuS PE=1 SV=2	SYL_ECOLI Leucine--tRNA ligase OS=Escherichia coli (strain K12) OX=83333 GN=leuS PE=1 SV=2	3	3	2085256	736	673	LAKAPTDGEQDR	VWKLVYEHTAK	3	P07813	P07813	B181128_09_HF_FW_IN_130_ECLP_DSS01_SCX21_hSAX07_rep2	Self > 4	False	False	True	36.533674	22.901	21	7	False	LAKAPTDGEQDR	['H-', 'L', 'A', 'clK', 'A', 'P', 'T', 'D', 'G', 'E', 'Q', 'D', 'R', '-OH']	VWKLVYEHTAK	['H-', 'V', 'W', 'clK', 'L', 'V', 'Y', 'E', 'H', 'T', 'A', 'K', '-OH']	LAKAPTDGEQDRVWKLVYEHTAK	False	4	[0. 0. 0. 0. 1. 0. 0. 0. 0.]	[1. 1. 1. 1. 0. 0. 0. 0. 0.]	6	[0. 0. 0. 0. 0. 0. 1. 0. 0. 0.]	[1. 1. 1. 1. 1. 1. 0. 0. 0. 0.]	True
3125416	232	DSS	False	False	0.0	MAO2_ECOLI NADP-dependent malic enzyme OS=Escherichia coli (strain K12) OX=83333 GN=maeB PE=1 SV=1	MAO2_ECOLI NADP-dependent malic enzyme OS=Escherichia coli (strain K12) OX=83333 GN=maeB PE=1 SV=1	15	8	3125416	330	230	GALDVGATAINEEMKLAAVR	EPNMAETKAAYAVVDDGKR	5	P76558	P76558	B181205_09_HF_FW_IN_130_ECLP_DSS01_SCX24_hSAX06_rep1	Self > 4	False	False	True	61.377629999999996	22.901	24	6	True	GALDVGATAINEEMKLAAVR	['H-', 'G', 'A', 'L', 'D', 'V', 'G', 'A', 'T', 'A', 'I', 'N', 'E', 'E', 'M', 'clK', 'L', 'A', 'A', 'V', 'R', '-OH']	EPNMAETKAAYAVVDDGKR	['H-', 'E', 'P', 'N', 'M', 'A', 'E', 'T', 'clK', 'A', 'A', 'Y', 'A', 'V', 'V', 'D', 'D', 'G', 'K', 'R', '-OH']	GALDVGATAINEEMKLAAVREPNMAETKAAYAVVDDGKR	False	7	[0. 0. 0. 0. 0. 0. 0. 1. 0.]	[1. 1. 1. 1. 1. 1. 1. 0. 0.]	5	[0. 0. 0. 0. 0. 1. 0. 0. 0. 0.]	[1. 1. 1. 1. 1. 0. 0. 0. 0. 0.]	True
2219471	233	DSS	False	False	0.0	CYSJ_ECOLI Sulfite reductase [NADPH] flavoprotein alpha-component OS=Escherichia coli (strain K12) OX=83333 GN=cysJ PE=1 SV=4	CYSI_ECOLI Sulfite reductase [NADPH] hemoprotein beta-component OS=Escherichia coli (strain K12) OX=83333 GN=cysI PE=1 SV=4	2	3	2219471	349	2	AKLQHYAATTPIVDMVR	SEKHPGPLVVEGK	4	P38038	P17846	B181128_14_HF_FW_IN_130_ECLP_DSS01_SCX22_hSAX04_rep1	Between > 4	False	False	True	42.247338	22.881999999999998	22	4	True	AKLQHYAATTPIVDMVR	['H-', 'A', 'clK', 'L', 'Q', 'H', 'Y', 'A', 'A', 'T', 'T', 'P', 'I', 'V', 'D', 'M', 'V', 'R', '-OH']	SEKHPGPLVVEGK	['H-', 'S', 'E', 'clK', 'H', 'P', 'G', 'P', 'L', 'V', 'V', 'E', 'G', 'K', '-OH']	AKLQHYAATTPIVDMVRSEKHPGPLVVEGK	False	5	[0. 0. 0. 0. 0. 1. 0. 0. 0.]	[1. 1. 1. 1. 1. 0. 0. 0. 0.]	3	[0. 0. 0. 1. 0. 0. 0. 0. 0. 0.]	[1. 1. 1. 0. 0. 0. 0. 0. 0. 0.]	True
1236332	234	DSS	False	False	0.0	RS1_ECOLI 30S ribosomal protein S1 OS=Escherichia coli (strain K12) OX=83333 GN=rpsA PE=1 SV=1	RS11_ECOLI 30S ribosomal protein S11 OS=Escherichia coli (strain K12) OX=83333 GN=rpsK PE=1 SV=2	2	5	1236332	228	76	VKHPSEIVNVGDEITVK	EYGIKNLEVMVK	3	P0AG67	P0A7R9	B181123_09_HF_FW_IN_130_ECLP_DSS01_SCX20_hSAX06_rep1	Between > 4	False	False	True	54.532292	22.869	20	6	False	VKHPSEIVNVGDEITVK	['H-', 'V', 'clK', 'H', 'P', 'S', 'E', 'I', 'V', 'N', 'V', 'G', 'D', 'E', 'I', 'T', 'V', 'K', '-OH']	EYGIKNLEVMVK	['H-', 'E', 'Y', 'G', 'I', 'clK', 'N', 'L', 'E', 'V', 'M', 'V', 'K', '-OH']	VKHPSEIVNVGDEITVKEYGIKNLEVMVK	False	3	[0. 0. 0. 1. 0. 0. 0. 0. 0.]	[1. 1. 1. 0. 0. 0. 0. 0. 0.]	5	[0. 0. 0. 0. 0. 1. 0. 0. 0. 0.]	[1. 1. 1. 1. 1. 0. 0. 0. 0. 0.]	True
2244370	235	DSS	False	False	0.0	TNAA_ECOLI Tryptophanase OS=Escherichia coli (strain K12) OX=83333 GN=tnaA PE=1 SV=1	TNAA_ECOLI Tryptophanase OS=Escherichia coli (strain K12) OX=83333 GN=tnaA PE=1 SV=1	3	3	2244370	407	441	TGKQLPCcmPAELLR	HVKENAANIK	3	P0A853	P0A853	B181128_16_HF_FW_IN_130_ECLP_DSS01_SCX22_hSAX03_rep1	Self > 4	False	False	True	40.517997	22.861	22	3	False	TGKQLPCcmPAELLR	['H-', 'T', 'G', 'clK', 'Q', 'L', 'P', 'cmC', 'P', 'A', 'E', 'L', 'L', 'R', '-OH']	HVKENAANIK	['H-', 'H', 'V', 'clK', 'E', 'N', 'A', 'A', 'N', 'I', 'K', '-OH']	TGKQLPCcmPAELLRHVKENAANIK	False	5	[0. 0. 0. 0. 0. 1. 0. 0. 0.]	[1. 1. 1. 1. 1. 0. 0. 0. 0.]	2	[0. 0. 1. 0. 0. 0. 0. 0. 0. 0.]	[1. 1. 0. 0. 0. 0. 0. 0. 0. 0.]	True
2716659	236	DSS	False	False	0.0	DLDH_ECOLI Dihydrolipoyl dehydrogenase OS=Escherichia coli (strain K12) OX=83333 GN=lpdA PE=1 SV=2	DLDH_ECOLI Dihydrolipoyl dehydrogenase OS=Escherichia coli (strain K12) OX=83333 GN=lpdA PE=1 SV=2	13	13	2716659	68	68	ALAEHGIVFGEPKTDIDKIR	ALAEHGIVFGEPKTDIDK	6	P0A9P0	P0A9P0	B181203_12_HF_FW_IN_130_ECLP_DSS01_SCX23_hSAX07_rep1	Self > 4	False	False	True	49.804821999999994	22.857	23	7	False	ALAEHGIVFGEPKTDIDKIR	['H-', 'A', 'L', 'A', 'E', 'H', 'G', 'I', 'V', 'F', 'G', 'E', 'P', 'clK', 'T', 'D', 'I', 'D', 'K', 'I', 'R', '-OH']	ALAEHGIVFGEPKTDIDK	['H-', 'A', 'L', 'A', 'E', 'H', 'G', 'I', 'V', 'F', 'G', 'E', 'P', 'clK', 'T', 'D', 'I', 'D', 'K', '-OH']	ALAEHGIVFGEPKTDIDKIRALAEHGIVFGEPKTDIDK	True	6	[0. 0. 0. 0. 0. 0. 1. 0. 0.]	[1. 1. 1. 1. 1. 1. 0. 0. 0.]	6	[0. 0. 0. 0. 0. 0. 1. 0. 0. 0.]	[1. 1. 1. 1. 1. 1. 0. 0. 0. 0.]	True
2713172	237	DSS	False	False	0.0	RBFA_ECOLI 30S ribosome-binding factor OS=Escherichia coli (strain K12) OX=83333 GN=rbfA PE=1 SV=2	RS7_ECOLI 30S ribosomal protein S7 OS=Escherichia coli (strain K12) OX=83333 GN=rpsG PE=1 SV=3	10	6	2713172	109	144	MSNLVTSVVKHDEER	MAEANKAFAHYR	4	P0A7G2	P02359	B181203_12_HF_FW_IN_130_ECLP_DSS01_SCX23_hSAX07_rep1	Between > 4	False	False	True	39.031982	22.85	23	7	True	MSNLVTSVVKHDEER	['H-', 'M', 'S', 'N', 'L', 'V', 'T', 'S', 'V', 'V', 'clK', 'H', 'D', 'E', 'E', 'R', '-OH']	MAEANKAFAHYR	['H-', 'M', 'A', 'E', 'A', 'N', 'clK', 'A', 'F', 'A', 'H', 'Y', 'R', '-OH']	MSNLVTSVVKHDEERMAEANKAFAHYR	False	6	[0. 0. 0. 0. 0. 0. 1. 0. 0.]	[1. 1. 1. 1. 1. 1. 0. 0. 0.]	6	[0. 0. 0. 0. 0. 0. 1. 0. 0. 0.]	[1. 1. 1. 1. 1. 1. 0. 0. 0. 0.]	True
2062506	238	DSS	False	False	0.0	IMDH_ECOLI Inosine-5'-monophosphate dehydrogenase OS=Escherichia coli (strain K12) OX=83333 GN=guaB PE=1 SV=1	IMDH_ECOLI Inosine-5'-monophosphate dehydrogenase OS=Escherichia coli (strain K12) OX=83333 GN=guaB PE=1 SV=1	18	10	2062506	462	402	ISGAGIQESHVHDVTITKESPNYR	YFQSDNAADKLVPEGIEGR	5	P0ADG7	P0ADG7	B181128_07_HF_FW_IN_130_ECLP_DSS01_SCX21_hSAX07_rep1	Self > 4	False	False	True	47.136181	22.85	21	7	True	ISGAGIQESHVHDVTITKESPNYR	['H-', 'I', 'S', 'G', 'A', 'G', 'I', 'Q', 'E', 'S', 'H', 'V', 'H', 'D', 'V', 'T', 'I', 'T', 'clK', 'E', 'S', 'P', 'N', 'Y', 'R', '-OH']	YFQSDNAADKLVPEGIEGR	['H-', 'Y', 'F', 'Q', 'S', 'D', 'N', 'A', 'A', 'D', 'clK', 'L', 'V', 'P', 'E', 'G', 'I', 'E', 'G', 'R', '-OH']	ISGAGIQESHVHDVTITKESPNYRYFQSDNAADKLVPEGIEGR	False	4	[0. 0. 0. 0. 1. 0. 0. 0. 0.]	[1. 1. 1. 1. 0. 0. 0. 0. 0.]	6	[0. 0. 0. 0. 0. 0. 1. 0. 0. 0.]	[1. 1. 1. 1. 1. 1. 0. 0. 0. 0.]	True
976517	239	DSS	False	False	0.0	ODP2_ECOLI Dihydrolipoyllysine-residue acetyltransferase component of pyruvate dehydrogenase complex OS=Escherichia coli (strain K12) OX=83333 GN=aceF PE=1 SV=3	ODP2_ECOLI Dihydrolipoyllysine-residue acetyltransferase component of pyruvate dehydrogenase complex OS=Escherichia coli (strain K12) OX=83333 GN=aceF PE=1 SV=3	4	8	976517	314	339	AEGKSEFAENDAYVHATPLIR	EFGVNLAKVK	3	P06959	P06959	B181121_18_HF_FW_IN_130_ECLP_DSS01_SCX19_hSAX07_rep2	Self > 4	False	False	True	52.763144	22.83	19	7	True	AEGKSEFAENDAYVHATPLIR	['H-', 'A', 'E', 'G', 'clK', 'S', 'E', 'F', 'A', 'E', 'N', 'D', 'A', 'Y', 'V', 'H', 'A', 'T', 'P', 'L', 'I', 'R', '-OH']	EFGVNLAKVK	['H-', 'E', 'F', 'G', 'V', 'N', 'L', 'A', 'clK', 'V', 'K', '-OH']	AEGKSEFAENDAYVHATPLIREFGVNLAKVK	True	2	[0. 0. 1. 0. 0. 0. 0. 0. 0.]	[1. 1. 0. 0. 0. 0. 0. 0. 0.]	6	[0. 0. 0. 0. 0. 0. 1. 0. 0. 0.]	[1. 1. 1. 1. 1. 1. 0. 0. 0. 0.]	True
1267319	240	DSS	False	False	0.0	CYSK_ECOLI Cysteine synthase A OS=Escherichia coli (strain K12) OX=83333 GN=cysK PE=1 SV=2	CYSK_ECOLI Cysteine synthase A OS=Escherichia coli (strain K12) OX=83333 GN=cysK PE=1 SV=2	5	11	1267319	56	127	RGVLKPGVELVEPTSGNTGIALAYVAAAR	AEEIVASNPEKYLLLQQFSNPANPEIHEK	6	P0ABK5	P0ABK5	B181123_10_HF_FW_IN_130_ECLP_DSS01_SCX20_hSAX06_rep2	Self > 4	False	False	True	68.394278	22.826999999999998	20	6	False	RGVLKPGVELVEPTSGNTGIALAYVAAAR	['H-', 'R', 'G', 'V', 'L', 'clK', 'P', 'G', 'V', 'E', 'L', 'V', 'E', 'P', 'T', 'S', 'G', 'N', 'T', 'G', 'I', 'A', 'L', 'A', 'Y', 'V', 'A', 'A', 'A', 'R', '-OH']	AEEIVASNPEKYLLLQQFSNPANPEIHEK	['H-', 'A', 'E', 'E', 'I', 'V', 'A', 'S', 'N', 'P', 'E', 'clK', 'Y', 'L', 'L', 'L', 'Q', 'Q', 'F', 'S', 'N', 'P', 'A', 'N', 'P', 'E', 'I', 'H', 'E', 'K', '-OH']	RGVLKPGVELVEPTSGNTGIALAYVAAARAEEIVASNPEKYLLLQQFSNPANPEIHEK	False	3	[0. 0. 0. 1. 0. 0. 0. 0. 0.]	[1. 1. 1. 0. 0. 0. 0. 0. 0.]	5	[0. 0. 0. 0. 0. 1. 0. 0. 0. 0.]	[1. 1. 1. 1. 1. 0. 0. 0. 0. 0.]	True
2173801	241	DSS	False	False	0.0	RAPA_ECOLI RNA polymerase-associated protein RapA OS=Escherichia coli (strain K12) OX=83333 GN=rapA PE=1 SV=2	RAPA_ECOLI RNA polymerase-associated protein RapA OS=Escherichia coli (strain K12) OX=83333 GN=rapA PE=1 SV=2	16	6	2173801	600	432	IGQAHDIQIHVPYLEKTAQSVLVR	ELHTIKLPLPTQYQTAIK	6	P60240	P60240	B181128_12_HF_FW_IN_130_ECLP_DSS01_SCX22_hSAX05_rep1	Self > 4	False	False	True	60.374852000000004	22.82	22	5	False	IGQAHDIQIHVPYLEKTAQSVLVR	['H-', 'I', 'G', 'Q', 'A', 'H', 'D', 'I', 'Q', 'I', 'H', 'V', 'P', 'Y', 'L', 'E', 'clK', 'T', 'A', 'Q', 'S', 'V', 'L', 'V', 'R', '-OH']	ELHTIKLPLPTQYQTAIK	['H-', 'E', 'L', 'H', 'T', 'I', 'clK', 'L', 'P', 'L', 'P', 'T', 'Q', 'Y', 'Q', 'T', 'A', 'I', 'K', '-OH']	IGQAHDIQIHVPYLEKTAQSVLVRELHTIKLPLPTQYQTAIK	False	5	[0. 0. 0. 0. 0. 1. 0. 0. 0.]	[1. 1. 1. 1. 1. 0. 0. 0. 0.]	4	[0. 0. 0. 0. 1. 0. 0. 0. 0. 0.]	[1. 1. 1. 1. 0. 0. 0. 0. 0. 0.]	True
2873276	242	DSS	False	False	0.0	ACEA_ECOLI Isocitrate lyase OS=Escherichia coli (strain K12) OX=83333 GN=aceA PE=1 SV=1	ACEA_ECOLI Isocitrate lyase OS=Escherichia coli (strain K12) OX=83333 GN=aceA PE=1 SV=1	8	14	2873276	194	313	KCcmGHMoxGGKVLVPTQEAIQK	LLAYNCcmSPSFNWQKNLDDK	5	P0A9G6	P0A9G6	B181203_19_HF_FW_IN_130_ECLP_DSS01_SCX23_hSAX04_rep1	Self > 4	False	False	True	47.150312	22.816999999999997	23	4	True	KCcmGHMoxGGKVLVPTQEAIQK	['H-', 'K', 'cmC', 'G', 'H', 'oxM', 'G', 'G', 'clK', 'V', 'L', 'V', 'P', 'T', 'Q', 'E', 'A', 'I', 'Q', 'K', '-OH']	LLAYNCcmSPSFNWQKNLDDK	['H-', 'L', 'L', 'A', 'Y', 'N', 'cmC', 'S', 'P', 'S', 'F', 'N', 'W', 'Q', 'clK', 'N', 'L', 'D', 'D', 'K', '-OH']	KCcmGHMoxGGKVLVPTQEAIQKLLAYNCcmSPSFNWQKNLDDK	False	6	[0. 0. 0. 0. 0. 0. 1. 0. 0.]	[1. 1. 1. 1. 1. 1. 0. 0. 0.]	3	[0. 0. 0. 1. 0. 0. 0. 0. 0. 0.]	[1. 1. 1. 0. 0. 0. 0. 0. 0. 0.]	True
2770949	243	DSS	False	False	0.0	PEPB_ECOLI Peptidase B OS=Escherichia coli (strain K12) OX=83333 GN=pepB PE=1 SV=2	PEPB_ECOLI Peptidase B OS=Escherichia coli (strain K12) OX=83333 GN=pepB PE=1 SV=2	8	1	2770949	50	50	KIDGLGIKHVQLSGEGWDADR	KIDGLGIK	4	P37095	P37095	B181203_15_HF_FW_IN_130_ECLP_DSS01_SCX23_hSAX06_rep1	Self > 4	False	False	True	49.419053	22.795	23	6	True	KIDGLGIKHVQLSGEGWDADR	['H-', 'K', 'I', 'D', 'G', 'L', 'G', 'I', 'clK', 'H', 'V', 'Q', 'L', 'S', 'G', 'E', 'G', 'W', 'D', 'A', 'D', 'R', '-OH']	KIDGLGIK	['H-', 'clK', 'I', 'D', 'G', 'L', 'G', 'I', 'K', '-OH']	KIDGLGIKHVQLSGEGWDADRKIDGLGIK	True	6	[0. 0. 0. 0. 0. 0. 1. 0. 0.]	[1. 1. 1. 1. 1. 1. 0. 0. 0.]	5	[0. 0. 0. 0. 0. 1. 0. 0. 0. 0.]	[1. 1. 1. 1. 1. 0. 0. 0. 0. 0.]	True
2038574	244	DSS	False	False	0.0	HTPG_ECOLI Chaperone protein HtpG OS=Escherichia coli (strain K12) OX=83333 GN=htpG PE=1 SV=1	HTPG_ECOLI Chaperone protein HtpG OS=Escherichia coli (strain K12) OX=83333 GN=htpG PE=1 SV=1	2	7	2038574	237	356	NKSEITDEEYKEFYK	VLQMLEKLAK	3	P0A6Z3	P0A6Z3	B181128_05_HF_FW_IN_130_ECLP_DSS01_SCX21_hSAX08_rep1	Self > 4	False	False	True	53.883153	22.775	21	8	False	NKSEITDEEYKEFYK	['H-', 'N', 'clK', 'S', 'E', 'I', 'T', 'D', 'E', 'E', 'Y', 'K', 'E', 'F', 'Y', 'K', '-OH']	VLQMLEKLAK	['H-', 'V', 'L', 'Q', 'M', 'L', 'E', 'clK', 'L', 'A', 'K', '-OH']	NKSEITDEEYKEFYKVLQMLEKLAK	False	4	[0. 0. 0. 0. 1. 0. 0. 0. 0.]	[1. 1. 1. 1. 0. 0. 0. 0. 0.]	7	[0. 0. 0. 0. 0. 0. 0. 1. 0. 0.]	[1. 1. 1. 1. 1. 1. 1. 0. 0. 0.]	True
2267211	245	DSS	False	False	0.0	ODO2_ECOLI Dihydrolipoyllysine-residue succinyltransferase component of 2-oxoglutarate dehydrogenase complex OS=Escherichia coli (strain K12) OX=83333 GN=sucB PE=1 SV=2	DLDH_ECOLI Dihydrolipoyl dehydrogenase OS=Escherichia coli (strain K12) OX=83333 GN=lpdA PE=1 SV=2	4	15	2267211	153	324	APAKESAPAAAAPAAQPALAAR	GVHEGHVAAEVIAGKK	4	P0AFG6	P0A9P0	B181128_17_HF_FW_IN_130_ECLP_DSS01_SCX22_hSAX02_rep1	Between > 4	False	False	True	34.43157899999999	22.750999999999998	22	2	True	APAKESAPAAAAPAAQPALAAR	['H-', 'A', 'P', 'A', 'clK', 'E', 'S', 'A', 'P', 'A', 'A', 'A', 'A', 'P', 'A', 'A', 'Q', 'P', 'A', 'L', 'A', 'A', 'R', '-OH']	GVHEGHVAAEVIAGKK	['H-', 'G', 'V', 'H', 'E', 'G', 'H', 'V', 'A', 'A', 'E', 'V', 'I', 'A', 'G', 'clK', 'K', '-OH']	APAKESAPAAAAPAAQPALAARGVHEGHVAAEVIAGKK	False	5	[0. 0. 0. 0. 0. 1. 0. 0. 0.]	[1. 1. 1. 1. 1. 0. 0. 0. 0.]	1	[0. 1. 0. 0. 0. 0. 0. 0. 0. 0.]	[1. 0. 0. 0. 0. 0. 0. 0. 0. 0.]	True
2720719	246	DSS	False	False	0.0	RS14_ECOLI 30S ribosomal protein S14 OS=Escherichia coli (strain K12) OX=83333 GN=rpsN PE=1 SV=2	RS19_ECOLI 30S ribosomal protein S19 OS=Escherichia coli (strain K12) OX=83333 GN=rpsS PE=1 SV=2	19	11	2720719	29	7	AIISDVNASDEDRWNAVLKLQTLPR	KGPFIDLHLLKK	4	P0AG59	P0A7U3	B181203_12_HF_FW_IN_130_ECLP_DSS01_SCX23_hSAX07_rep1	Between > 4	False	False	True	62.506327000000006	22.747	23	7	True	AIISDVNASDEDRWNAVLKLQTLPR	['H-', 'A', 'I', 'I', 'S', 'D', 'V', 'N', 'A', 'S', 'D', 'E', 'D', 'R', 'W', 'N', 'A', 'V', 'L', 'clK', 'L', 'Q', 'T', 'L', 'P', 'R', '-OH']	KGPFIDLHLLKK	['H-', 'K', 'G', 'P', 'F', 'I', 'D', 'L', 'H', 'L', 'L', 'clK', 'K', '-OH']	AIISDVNASDEDRWNAVLKLQTLPRKGPFIDLHLLKK	False	6	[0. 0. 0. 0. 0. 0. 1. 0. 0.]	[1. 1. 1. 1. 1. 1. 0. 0. 0.]	6	[0. 0. 0. 0. 0. 0. 1. 0. 0. 0.]	[1. 1. 1. 1. 1. 1. 0. 0. 0. 0.]	True
1340568	247	DSS	False	False	0.0	CYSI_ECOLI Sulfite reductase [NADPH] hemoprotein beta-component OS=Escherichia coli (strain K12) OX=83333 GN=cysI PE=1 SV=4	CYSI_ECOLI Sulfite reductase [NADPH] hemoprotein beta-component OS=Escherichia coli (strain K12) OX=83333 GN=cysI PE=1 SV=4	9	8	1340568	86	377	LPGGVITTKQWQAIDK	TGLLEIAKIHK	3	P17846	P17846	B181123_13_HF_FW_IN_130_ECLP_DSS01_SCX20_hSAX04_rep1	Self > 4	False	False	True	54.575953999999996	22.745	20	4	True	LPGGVITTKQWQAIDK	['H-', 'L', 'P', 'G', 'G', 'V', 'I', 'T', 'T', 'clK', 'Q', 'W', 'Q', 'A', 'I', 'D', 'K', '-OH']	TGLLEIAKIHK	['H-', 'T', 'G', 'L', 'L', 'E', 'I', 'A', 'clK', 'I', 'H', 'K', '-OH']	LPGGVITTKQWQAIDKTGLLEIAKIHK	True	3	[0. 0. 0. 1. 0. 0. 0. 0. 0.]	[1. 1. 1. 0. 0. 0. 0. 0. 0.]	3	[0. 0. 0. 1. 0. 0. 0. 0. 0. 0.]	[1. 1. 1. 0. 0. 0. 0. 0. 0. 0.]	True
2798319	248	DSS	False	False	0.0	GLMS_ECOLI Glutamine--fructose-6-phosphate aminotransferase [isomerizing] OS=Escherichia coli (strain K12) OX=83333 GN=glmS PE=1 SV=4	GLMS_ECOLI Glutamine--fructose-6-phosphate aminotransferase [isomerizing] OS=Escherichia coli (strain K12) OX=83333 GN=glmS PE=1 SV=4	3	10	2798319	49	256	LGKVQMLAQAAEEHPLHGGTGIAHTR	EIYEQPNAIKNTLTGR	5	P17169	P17169	B181203_16_HF_FW_IN_130_ECLP_DSS01_SCX23_hSAX06_rep2	Self > 4	False	False	True	51.710144	22.735	23	6	True	LGKVQMLAQAAEEHPLHGGTGIAHTR	['H-', 'L', 'G', 'clK', 'V', 'Q', 'M', 'L', 'A', 'Q', 'A', 'A', 'E', 'E', 'H', 'P', 'L', 'H', 'G', 'G', 'T', 'G', 'I', 'A', 'H', 'T', 'R', '-OH']	EIYEQPNAIKNTLTGR	['H-', 'E', 'I', 'Y', 'E', 'Q', 'P', 'N', 'A', 'I', 'clK', 'N', 'T', 'L', 'T', 'G', 'R', '-OH']	LGKVQMLAQAAEEHPLHGGTGIAHTREIYEQPNAIKNTLTGR	False	6	[0. 0. 0. 0. 0. 0. 1. 0. 0.]	[1. 1. 1. 1. 1. 1. 0. 0. 0.]	5	[0. 0. 0. 0. 0. 1. 0. 0. 0. 0.]	[1. 1. 1. 1. 1. 0. 0. 0. 0. 0.]	True
1504162	249	DSS	False	False	0.0	RS18_ECOLI 30S ribosomal protein S18 OS=Escherichia coli (strain K12) OX=83333 GN=rpsR PE=1 SV=2	RS7_ECOLI 30S ribosomal protein S7 OS=Escherichia coli (strain K12) OX=83333 GN=rpsG PE=1 SV=3	6	10	1504162	25	161	DIATLKNYITESGK	SFSHQAGASSK	3	P0A7T7	P02359	B181123_23_HF_FW_IN_130_ECLP_DSS01_SCX21_hSAX04_rep1	Between > 4	False	False	True	45.974071	22.732	21	4	True	DIATLKNYITESGK	['H-', 'D', 'I', 'A', 'T', 'L', 'clK', 'N', 'Y', 'I', 'T', 'E', 'S', 'G', 'K', '-OH']	SFSHQAGASSK	['H-', 'S', 'F', 'S', 'H', 'Q', 'A', 'G', 'A', 'S', 'clS', 'K', '-OH']	DIATLKNYITESGKSFSHQAGASSK	False	4	[0. 0. 0. 0. 1. 0. 0. 0. 0.]	[1. 1. 1. 1. 0. 0. 0. 0. 0.]	3	[0. 0. 0. 1. 0. 0. 0. 0. 0. 0.]	[1. 1. 1. 0. 0. 0. 0. 0. 0. 0.]	True
1552768	250	DSS	False	False	0.0	DEGP_ECOLI Periplasmic serine endoprotease DegP OS=Escherichia coli (strain K12) OX=83333 GN=degP PE=1 SV=1	DEGP_ECOLI Periplasmic serine endoprotease DegP OS=Escherichia coli (strain K12) OX=83333 GN=degP PE=1 SV=1	14	2	1552768	429	406	KGDVIIGANQQAVKNIAELR	GKDQGVVVNNVK	4	P0C0V0	P0C0V0	B181123_25_HF_FW_IN_130_ECLP_DSS01_SCX21_hSAX02_rep1	Self > 4	False	False	True	44.875957	22.724	21	2	True	KGDVIIGANQQAVKNIAELR	['H-', 'K', 'G', 'D', 'V', 'I', 'I', 'G', 'A', 'N', 'Q', 'Q', 'A', 'V', 'clK', 'N', 'I', 'A', 'E', 'L', 'R', '-OH']	GKDQGVVVNNVK	['H-', 'G', 'clK', 'D', 'Q', 'G', 'V', 'V', 'V', 'N', 'N', 'V', 'K', '-OH']	KGDVIIGANQQAVKNIAELRGKDQGVVVNNVK	False	4	[0. 0. 0. 0. 1. 0. 0. 0. 0.]	[1. 1. 1. 1. 0. 0. 0. 0. 0.]	1	[0. 1. 0. 0. 0. 0. 0. 0. 0. 0.]	[1. 0. 0. 0. 0. 0. 0. 0. 0. 0.]	True
1501135	251	DSS	False	False	0.0	DBHB_ECOLI DNA-binding protein HU-beta OS=Escherichia coli (strain K12) OX=83333 GN=hupB PE=1 SV=1	RS7_ECOLI 30S ribosomal protein S7 OS=Escherichia coli (strain K12) OX=83333 GN=rpsG PE=1 SV=3	6	6	1501135	62	144	NPQTGKEITIAAAK	MAEANKAFAHYR	3	P0ACF4	P02359	B181123_23_HF_FW_IN_130_ECLP_DSS01_SCX21_hSAX04_rep1	Between > 4	False	False	True	36.687675	22.689	21	4	False	NPQTGKEITIAAAK	['H-', 'N', 'P', 'Q', 'T', 'G', 'clK', 'E', 'I', 'T', 'I', 'A', 'A', 'A', 'K', '-OH']	MAEANKAFAHYR	['H-', 'M', 'A', 'E', 'A', 'N', 'clK', 'A', 'F', 'A', 'H', 'Y', 'R', '-OH']	NPQTGKEITIAAAKMAEANKAFAHYR	False	4	[0. 0. 0. 0. 1. 0. 0. 0. 0.]	[1. 1. 1. 1. 0. 0. 0. 0. 0.]	3	[0. 0. 0. 1. 0. 0. 0. 0. 0. 0.]	[1. 1. 1. 0. 0. 0. 0. 0. 0. 0.]	True
2712696	252	DSS	False	False	0.0	TKT1_ECOLI Transketolase 1 OS=Escherichia coli (strain K12) OX=83333 GN=tktA PE=1 SV=5	TKT1_ECOLI Transketolase 1 OS=Escherichia coli (strain K12) OX=83333 GN=tktA PE=1 SV=5	4	11	2712696	43	215	DFLKHNPQNPSWADRDR	DIDGHDAASIKR	4	P27302	P27302	B181203_12_HF_FW_IN_130_ECLP_DSS01_SCX23_hSAX07_rep1	Self > 4	False	False	True	37.546735	22.674	23	7	True	DFLKHNPQNPSWADRDR	['H-', 'D', 'F', 'L', 'clK', 'H', 'N', 'P', 'Q', 'N', 'P', 'S', 'W', 'A', 'D', 'R', 'D', 'R', '-OH']	DIDGHDAASIKR	['H-', 'D', 'I', 'D', 'G', 'H', 'D', 'A', 'A', 'S', 'I', 'clK', 'R', '-OH']	DFLKHNPQNPSWADRDRDIDGHDAASIKR	True	6	[0. 0. 0. 0. 0. 0. 1. 0. 0.]	[1. 1. 1. 1. 1. 1. 0. 0. 0.]	6	[0. 0. 0. 0. 0. 0. 1. 0. 0. 0.]	[1. 1. 1. 1. 1. 1. 0. 0. 0. 0.]	True
2720410	253	DSS	False	False	0.0	TKT1_ECOLI Transketolase 1 OS=Escherichia coli (strain K12) OX=83333 GN=tktA PE=1 SV=5	TKT1_ECOLI Transketolase 1 OS=Escherichia coli (strain K12) OX=83333 GN=tktA PE=1 SV=5	10	2	2720410	245	22	TIIGFGSPNKAGTHDSHGAPLGDAEIALTR	AKSGHPGAPMGMADIAEVLWR	5	P27302	P27302	B181203_12_HF_FW_IN_130_ECLP_DSS01_SCX23_hSAX07_rep1	Self > 4	False	False	True	60.717606	22.655	23	7	True	TIIGFGSPNKAGTHDSHGAPLGDAEIALTR	['H-', 'T', 'I', 'I', 'G', 'F', 'G', 'S', 'P', 'N', 'clK', 'A', 'G', 'T', 'H', 'D', 'S', 'H', 'G', 'A', 'P', 'L', 'G', 'D', 'A', 'E', 'I', 'A', 'L', 'T', 'R', '-OH']	AKSGHPGAPMGMADIAEVLWR	['H-', 'A', 'clK', 'S', 'G', 'H', 'P', 'G', 'A', 'P', 'M', 'G', 'M', 'A', 'D', 'I', 'A', 'E', 'V', 'L', 'W', 'R', '-OH']	TIIGFGSPNKAGTHDSHGAPLGDAEIALTRAKSGHPGAPMGMADIAEVLWR	True	6	[0. 0. 0. 0. 0. 0. 1. 0. 0.]	[1. 1. 1. 1. 1. 1. 0. 0. 0.]	6	[0. 0. 0. 0. 0. 0. 1. 0. 0. 0.]	[1. 1. 1. 1. 1. 1. 0. 0. 0. 0.]	True
2241917	254	DSS	False	False	0.0	TNAA_ECOLI Tryptophanase OS=Escherichia coli (strain K12) OX=83333 GN=tnaA PE=1 SV=1	TNAA_ECOLI Tryptophanase OS=Escherichia coli (strain K12) OX=83333 GN=tnaA PE=1 SV=1	10	3	2241917	260	441	YADMLAMSAKK	HVKENAANIK	3	P0A853	P0A853	B181128_16_HF_FW_IN_130_ECLP_DSS01_SCX22_hSAX03_rep1	Self > 4	False	False	True	33.317078	22.65	22	3	False	YADMLAMSAKK	['H-', 'Y', 'A', 'D', 'M', 'L', 'A', 'M', 'S', 'A', 'clK', 'K', '-OH']	HVKENAANIK	['H-', 'H', 'V', 'clK', 'E', 'N', 'A', 'A', 'N', 'I', 'K', '-OH']	YADMLAMSAKKHVKENAANIK	False	5	[0. 0. 0. 0. 0. 1. 0. 0. 0.]	[1. 1. 1. 1. 1. 0. 0. 0. 0.]	2	[0. 0. 1. 0. 0. 0. 0. 0. 0. 0.]	[1. 1. 0. 0. 0. 0. 0. 0. 0. 0.]	True
1118716	255	DSS	False	False	0.0	RS1_ECOLI 30S ribosomal protein S1 OS=Escherichia coli (strain K12) OX=83333 GN=rpsA PE=1 SV=1	RS2_ECOLI 30S ribosomal protein S2 OS=Escherichia coli (strain K12) OX=83333 GN=rpsB PE=1 SV=2	1	4	1118716	1	8	MTESFAQLFEESLK	DMLKAGVHFGHQTR	3	P0AG67	P0A7V0	B181123_03_HF_FW_IN_130_ECLP_DSS01_SCX20_hSAX09_rep1	Between > 4	False	False	True	68.07055299999999	22.634	20	9	False	MTESFAQLFEESLK	['H-', 'clM', 'T', 'E', 'S', 'F', 'A', 'Q', 'L', 'F', 'E', 'E', 'S', 'L', 'K', '-OH']	DMLKAGVHFGHQTR	['H-', 'D', 'M', 'L', 'clK', 'A', 'G', 'V', 'H', 'F', 'G', 'H', 'Q', 'T', 'R', '-OH']	MTESFAQLFEESLKDMLKAGVHFGHQTR	False	3	[0. 0. 0. 1. 0. 0. 0. 0. 0.]	[1. 1. 1. 0. 0. 0. 0. 0. 0.]	8	[0. 0. 0. 0. 0. 0. 0. 0. 1. 0.]	[1. 1. 1. 1. 1. 1. 1. 1. 0. 0.]	True
1728947	256	DSS	False	False	0.0	KPYK1_ECOLI Pyruvate kinase I OS=Escherichia coli (strain K12) OX=83333 GN=pykF PE=1 SV=1	KPYK1_ECOLI Pyruvate kinase I OS=Escherichia coli (strain K12) OX=83333 GN=pykF PE=1 SV=1	25	8	1728947	293	6	AEAGDVANAILDGTDAVMLSGESAKGK	IVCcmTIGPKTESEEMLAK	4	P0AD61	P0AD61	B181126_06_HF_FW_IN_130_ECLP_DSS01_SCX25t27_hSAX07_rep1	Self > 4	False	False	True	69.66928899999999	22.627	25	7	False	AEAGDVANAILDGTDAVMLSGESAKGK	['H-', 'A', 'E', 'A', 'G', 'D', 'V', 'A', 'N', 'A', 'I', 'L', 'D', 'G', 'T', 'D', 'A', 'V', 'M', 'L', 'S', 'G', 'E', 'S', 'A', 'clK', 'G', 'K', '-OH']	IVCcmTIGPKTESEEMLAK	['H-', 'I', 'V', 'cmC', 'T', 'I', 'G', 'P', 'clK', 'T', 'E', 'S', 'E', 'E', 'M', 'L', 'A', 'K', '-OH']	AEAGDVANAILDGTDAVMLSGESAKGKIVCcmTIGPKTESEEMLAK	False	8	[0. 0. 0. 0. 0. 0. 0. 0. 1.]	[1. 1. 1. 1. 1. 1. 1. 1. 0.]	6	[0. 0. 0. 0. 0. 0. 1. 0. 0. 0.]	[1. 1. 1. 1. 1. 1. 0. 0. 0. 0.]	True
2166213	257	DSS	False	False	0.0	NUOI_ECOLI NADH-quinone oxidoreductase subunit I OS=Escherichia coli (strain K12) OX=83333 GN=nuoI PE=1 SV=1	NUOE_ECOLI NADH-quinone oxidoreductase subunit E OS=Escherichia coli (strain K12) OX=83333 GN=nuoE PE=1 SV=1	10	5	2166213	162	112	DKGEAENEAKPIDVK	KLNIKPGQTTFDGR	4	P0AFD6	P0AFD1	B181128_12_HF_FW_IN_130_ECLP_DSS01_SCX22_hSAX05_rep1	Between > 4	False	False	True	36.923246	22.627	22	5	False	DKGEAENEAKPIDVK	['H-', 'D', 'K', 'G', 'E', 'A', 'E', 'N', 'E', 'A', 'clK', 'P', 'I', 'D', 'V', 'K', '-OH']	KLNIKPGQTTFDGR	['H-', 'K', 'L', 'N', 'I', 'clK', 'P', 'G', 'Q', 'T', 'T', 'F', 'D', 'G', 'R', '-OH']	DKGEAENEAKPIDVKKLNIKPGQTTFDGR	False	5	[0. 0. 0. 0. 0. 1. 0. 0. 0.]	[1. 1. 1. 1. 1. 0. 0. 0. 0.]	4	[0. 0. 0. 0. 1. 0. 0. 0. 0. 0.]	[1. 1. 1. 1. 0. 0. 0. 0. 0. 0.]	True
2743290	258	DSS	False	False	0.0	DUSA_ECOLI tRNA-dihydrouridine(20/20a) synthase OS=Escherichia coli (strain K12) OX=83333 GN=dusA PE=1 SV=4	DUSA_ECOLI tRNA-dihydrouridine(20/20a) synthase OS=Escherichia coli (strain K12) OX=83333 GN=dusA PE=1 SV=4	6	10	2743290	231	10	SLEEAKAHLQHMDGVMVGR	INQTSAMPEKTDVHWSGR	5	P32695	P32695	B181203_13_HF_FW_IN_130_ECLP_DSS01_SCX23_hSAX07_rep2	Self > 4	False	False	True	48.286068	22.625999999999998	23	7	True	SLEEAKAHLQHMDGVMVGR	['H-', 'S', 'L', 'E', 'E', 'A', 'clK', 'A', 'H', 'L', 'Q', 'H', 'M', 'D', 'G', 'V', 'M', 'V', 'G', 'R', '-OH']	INQTSAMPEKTDVHWSGR	['H-', 'I', 'N', 'Q', 'T', 'S', 'A', 'M', 'P', 'E', 'clK', 'T', 'D', 'V', 'H', 'W', 'S', 'G', 'R', '-OH']	SLEEAKAHLQHMDGVMVGRINQTSAMPEKTDVHWSGR	False	6	[0. 0. 0. 0. 0. 0. 1. 0. 0.]	[1. 1. 1. 1. 1. 1. 0. 0. 0.]	6	[0. 0. 0. 0. 0. 0. 1. 0. 0. 0.]	[1. 1. 1. 1. 1. 1. 0. 0. 0. 0.]	True
2114158	259	DSS	False	False	0.0	ACEA_ECOLI Isocitrate lyase OS=Escherichia coli (strain K12) OX=83333 GN=aceA PE=1 SV=1	TNAA_ECOLI Tryptophanase OS=Escherichia coli (strain K12) OX=83333 GN=tnaA PE=1 SV=1	5	10	2114158	377	260	HYVEKVQQPEFAAAK	YADMLAMSAKK	3	P0A9G6	P0A853	B181128_10_HF_FW_IN_130_ECLP_DSS01_SCX21_hSAX06_rep1	Between > 4	False	False	True	43.437136	22.611	21	6	False	HYVEKVQQPEFAAAK	['H-', 'H', 'Y', 'V', 'E', 'clK', 'V', 'Q', 'Q', 'P', 'E', 'F', 'A', 'A', 'A', 'K', '-OH']	YADMLAMSAKK	['H-', 'Y', 'A', 'D', 'M', 'L', 'A', 'M', 'S', 'A', 'clK', 'K', '-OH']	HYVEKVQQPEFAAAKYADMLAMSAKK	False	4	[0. 0. 0. 0. 1. 0. 0. 0. 0.]	[1. 1. 1. 1. 0. 0. 0. 0. 0.]	5	[0. 0. 0. 0. 0. 1. 0. 0. 0. 0.]	[1. 1. 1. 1. 1. 0. 0. 0. 0. 0.]	True
1359956	260	DSS	False	False	0.0	YAEH_ECOLI UPF0325 protein YaeH OS=Escherichia coli (strain K12) OX=83333 GN=yaeH PE=3 SV=1	YAEH_ECOLI UPF0325 protein YaeH OS=Escherichia coli (strain K12) OX=83333 GN=yaeH PE=3 SV=1	2	8	1359956	55	37	KTVVADGVGQGYK	DKGEFFAKSVK	3	P62768	P62768	B181123_14_HF_FW_IN_130_ECLP_DSS01_SCX20_hSAX03_rep1	Self > 4	False	False	True	39.459799	22.611	20	3	False	KTVVADGVGQGYK	['H-', 'K', 'clT', 'V', 'V', 'A', 'D', 'G', 'V', 'G', 'Q', 'G', 'Y', 'K', '-OH']	DKGEFFAKSVK	['H-', 'D', 'K', 'G', 'E', 'F', 'F', 'A', 'clK', 'S', 'V', 'K', '-OH']	KTVVADGVGQGYKDKGEFFAKSVK	False	3	[0. 0. 0. 1. 0. 0. 0. 0. 0.]	[1. 1. 1. 0. 0. 0. 0. 0. 0.]	2	[0. 0. 1. 0. 0. 0. 0. 0. 0. 0.]	[1. 1. 0. 0. 0. 0. 0. 0. 0. 0.]	True
2063374	261	DSS	False	False	0.0	DLDH_ECOLI Dihydrolipoyl dehydrogenase OS=Escherichia coli (strain K12) OX=83333 GN=lpdA PE=1 SV=2	DLDH_ECOLI Dihydrolipoyl dehydrogenase OS=Escherichia coli (strain K12) OX=83333 GN=lpdA PE=1 SV=2	13	13	2063374	68	68	ALAEHGIVFGEPKTDIDK	ALAEHGIVFGEPKTDIDK	3	P0A9P0	P0A9P0	B181128_07_HF_FW_IN_130_ECLP_DSS01_SCX21_hSAX07_rep1	Self > 4	False	False	True	50.068657	22.605999999999998	21	7	True	ALAEHGIVFGEPKTDIDK	['H-', 'A', 'L', 'A', 'E', 'H', 'G', 'I', 'V', 'F', 'G', 'E', 'P', 'clK', 'T', 'D', 'I', 'D', 'K', '-OH']	ALAEHGIVFGEPKTDIDK	['H-', 'A', 'L', 'A', 'E', 'H', 'G', 'I', 'V', 'F', 'G', 'E', 'P', 'clK', 'T', 'D', 'I', 'D', 'K', '-OH']	ALAEHGIVFGEPKTDIDKALAEHGIVFGEPKTDIDK	True	4	[0. 0. 0. 0. 1. 0. 0. 0. 0.]	[1. 1. 1. 1. 0. 0. 0. 0. 0.]	6	[0. 0. 0. 0. 0. 0. 1. 0. 0. 0.]	[1. 1. 1. 1. 1. 1. 0. 0. 0. 0.]	True
2717453	262	DSS	False	False	0.0	ACEA_ECOLI Isocitrate lyase OS=Escherichia coli (strain K12) OX=83333 GN=aceA PE=1 SV=1	ACEA_ECOLI Isocitrate lyase OS=Escherichia coli (strain K12) OX=83333 GN=aceA PE=1 SV=1	10	5	2717453	382	377	VQQPEFAAAKDGYTFVSHQQEVGTGYFDK	HYVEKVQQPEFAAAK	5	P0A9G6	P0A9G6	B181203_12_HF_FW_IN_130_ECLP_DSS01_SCX23_hSAX07_rep1	Self > 4	False	False	True	52.05764100000002	22.601999999999997	23	7	True	VQQPEFAAAKDGYTFVSHQQEVGTGYFDK	['H-', 'V', 'Q', 'Q', 'P', 'E', 'F', 'A', 'A', 'A', 'clK', 'D', 'G', 'Y', 'T', 'F', 'V', 'S', 'H', 'Q', 'Q', 'E', 'V', 'G', 'T', 'G', 'Y', 'F', 'D', 'K', '-OH']	HYVEKVQQPEFAAAK	['H-', 'H', 'Y', 'V', 'E', 'clK', 'V', 'Q', 'Q', 'P', 'E', 'F', 'A', 'A', 'A', 'K', '-OH']	VQQPEFAAAKDGYTFVSHQQEVGTGYFDKHYVEKVQQPEFAAAK	False	6	[0. 0. 0. 0. 0. 0. 1. 0. 0.]	[1. 1. 1. 1. 1. 1. 0. 0. 0.]	6	[0. 0. 0. 0. 0. 0. 1. 0. 0. 0.]	[1. 1. 1. 1. 1. 1. 0. 0. 0. 0.]	True
930412	263	DSS	False	False	0.0	RS7_ECOLI 30S ribosomal protein S7 OS=Escherichia coli (strain K12) OX=83333 GN=rpsG PE=1 SV=3	RS7_ECOLI 30S ribosomal protein S7 OS=Escherichia coli (strain K12) OX=83333 GN=rpsG PE=1 SV=3	3	11	930412	54	161	SGKSELEAFEVALENVRPTVEVK	SFSHQAGASSKQPALGYLN	4	P02359	P02359	B181121_16_HF_FW_IN_130_ECLP_DSS01_SCX19_hSAX06_rep2	Self > 4	False	False	True	65.697961	22.592	19	6	True	SGKSELEAFEVALENVRPTVEVK	['H-', 'S', 'G', 'clK', 'S', 'E', 'L', 'E', 'A', 'F', 'E', 'V', 'A', 'L', 'E', 'N', 'V', 'R', 'P', 'T', 'V', 'E', 'V', 'K', '-OH']	SFSHQAGASSKQPALGYLN	['H-', 'S', 'F', 'S', 'H', 'Q', 'A', 'G', 'A', 'S', 'S', 'clK', 'Q', 'P', 'A', 'L', 'G', 'Y', 'L', 'N', '-OH']	SGKSELEAFEVALENVRPTVEVKSFSHQAGASSKQPALGYLN	True	2	[0. 0. 1. 0. 0. 0. 0. 0. 0.]	[1. 1. 0. 0. 0. 0. 0. 0. 0.]	5	[0. 0. 0. 0. 0. 1. 0. 0. 0. 0.]	[1. 1. 1. 1. 1. 0. 0. 0. 0. 0.]	True
2932896	264	DSS	False	False	0.0	RS7_ECOLI 30S ribosomal protein S7 OS=Escherichia coli (strain K12) OX=83333 GN=rpsG PE=1 SV=3	RS7_ECOLI 30S ribosomal protein S7 OS=Escherichia coli (strain K12) OX=83333 GN=rpsG PE=1 SV=3	6	10	2932896	144	161	MAEANKAFAHYR	SFSHQAGASSK	3	P02359	P02359	B181203_23_HF_FW_IN_130_ECLP_DSS01_SCX24_hSAX02_rep2	Self > 4	False	False	True	23.648898	22.586	24	2	True	MAEANKAFAHYR	['H-', 'M', 'A', 'E', 'A', 'N', 'clK', 'A', 'F', 'A', 'H', 'Y', 'R', '-OH']	SFSHQAGASSK	['H-', 'S', 'F', 'S', 'H', 'Q', 'A', 'G', 'A', 'S', 'clS', 'K', '-OH']	MAEANKAFAHYRSFSHQAGASSK	True	7	[0. 0. 0. 0. 0. 0. 0. 1. 0.]	[1. 1. 1. 1. 1. 1. 1. 0. 0.]	1	[0. 1. 0. 0. 0. 0. 0. 0. 0. 0.]	[1. 0. 0. 0. 0. 0. 0. 0. 0. 0.]	True
1417268	265	DSS	False	False	0.0	CARB_ECOLI Carbamoyl-phosphate synthase large chain OS=Escherichia coli (strain K12) OX=83333 GN=carB PE=1 SV=2	CARB_ECOLI Carbamoyl-phosphate synthase large chain OS=Escherichia coli (strain K12) OX=83333 GN=carB PE=1 SV=2	5	5	1417268	632	868	IEKPKGVIVQYGGQTPLK	VMAGKSLAEQGVTK	4	P00968	P00968	B181123_18_HF_FW_IN_130_ECLP_DSS01_SCX20_hSAX01_rep1	Self > 4	False	False	True	42.953621999999996	22.584	20	1	True	IEKPKGVIVQYGGQTPLK	['H-', 'I', 'E', 'K', 'P', 'clK', 'G', 'V', 'I', 'V', 'Q', 'Y', 'G', 'G', 'Q', 'T', 'P', 'L', 'K', '-OH']	VMAGKSLAEQGVTK	['H-', 'V', 'M', 'A', 'G', 'clK', 'S', 'L', 'A', 'E', 'Q', 'G', 'V', 'T', 'K', '-OH']	IEKPKGVIVQYGGQTPLKVMAGKSLAEQGVTK	False	3	[0. 0. 0. 1. 0. 0. 0. 0. 0.]	[1. 1. 1. 0. 0. 0. 0. 0. 0.]	0	[1. 0. 0. 0. 0. 0. 0. 0. 0. 0.]	[0. 0. 0. 0. 0. 0. 0. 0. 0. 0.]	True
3169042	266	DSS	False	False	0.0	PYRI_ECOLI Aspartate carbamoyltransferase regulatory chain OS=Escherichia coli (strain K12) OX=83333 GN=pyrI PE=1 SV=2	PYRI_ECOLI Aspartate carbamoyltransferase regulatory chain OS=Escherichia coli (strain K12) OX=83333 GN=pyrI PE=1 SV=2	5	6	3169042	2	1	THDNKLQVEAIKR	MTHDNKLQVEAIK	5	P0A7F3	P0A7F3	B181205_11_HF_FW_IN_130_ECLP_DSS01_SCX24_hSAX05_rep1	Self > 4	False	False	True	33.110313	22.541	24	5	True	THDNKLQVEAIKR	['H-', 'T', 'H', 'D', 'N', 'clK', 'L', 'Q', 'V', 'E', 'A', 'I', 'K', 'R', '-OH']	MTHDNKLQVEAIK	['H-', 'M', 'T', 'H', 'D', 'N', 'clK', 'L', 'Q', 'V', 'E', 'A', 'I', 'K', '-OH']	THDNKLQVEAIKRMTHDNKLQVEAIK	False	7	[0. 0. 0. 0. 0. 0. 0. 1. 0.]	[1. 1. 1. 1. 1. 1. 1. 0. 0.]	4	[0. 0. 0. 0. 1. 0. 0. 0. 0. 0.]	[1. 1. 1. 1. 0. 0. 0. 0. 0. 0.]	True
1530681	267	DSS	False	False	0.0	KPYK1_ECOLI Pyruvate kinase I OS=Escherichia coli (strain K12) OX=83333 GN=pykF PE=1 SV=1	KPYK1_ECOLI Pyruvate kinase I OS=Escherichia coli (strain K12) OX=83333 GN=pykF PE=1 SV=1	15	8	1530681	272	6	KVVITATQMoxLDSMIKNPRPTR	IVCcmTIGPKTESEEMLAK	5	P0AD61	P0AD61	B181123_24_HF_FW_IN_130_ECLP_DSS01_SCX21_hSAX03_rep1	Self > 4	False	False	True	49.973561000000004	22.533	21	3	True	KVVITATQMoxLDSMIKNPRPTR	['H-', 'K', 'V', 'V', 'I', 'T', 'A', 'T', 'Q', 'oxM', 'L', 'D', 'S', 'M', 'I', 'clK', 'N', 'P', 'R', 'P', 'T', 'R', '-OH']	IVCcmTIGPKTESEEMLAK	['H-', 'I', 'V', 'cmC', 'T', 'I', 'G', 'P', 'clK', 'T', 'E', 'S', 'E', 'E', 'M', 'L', 'A', 'K', '-OH']	KVVITATQMoxLDSMIKNPRPTRIVCcmTIGPKTESEEMLAK	False	4	[0. 0. 0. 0. 1. 0. 0. 0. 0.]	[1. 1. 1. 1. 0. 0. 0. 0. 0.]	2	[0. 0. 1. 0. 0. 0. 0. 0. 0. 0.]	[1. 1. 0. 0. 0. 0. 0. 0. 0. 0.]	True
2170260	268	DSS	False	False	0.0	HSLU_ECOLI ATP-dependent protease ATPase subunit HslU OS=Escherichia coli (strain K12) OX=83333 GN=hslU PE=1 SV=1	HSLU_ECOLI ATP-dependent protease ATPase subunit HslU OS=Escherichia coli (strain K12) OX=83333 GN=hslU PE=1 SV=1	8	4	2170260	8	69	EIVSELDKHIIGQDNAK	RLAKLANAPFIK	4	P0A6H5	P0A6H5	B181128_12_HF_FW_IN_130_ECLP_DSS01_SCX22_hSAX05_rep1	Self > 4	False	False	True	49.347148999999995	22.526999999999997	22	5	False	EIVSELDKHIIGQDNAK	['H-', 'E', 'I', 'V', 'S', 'E', 'L', 'D', 'clK', 'H', 'I', 'I', 'G', 'Q', 'D', 'N', 'A', 'K', '-OH']	RLAKLANAPFIK	['H-', 'R', 'L', 'A', 'clK', 'L', 'A', 'N', 'A', 'P', 'F', 'I', 'K', '-OH']	EIVSELDKHIIGQDNAKRLAKLANAPFIK	False	5	[0. 0. 0. 0. 0. 1. 0. 0. 0.]	[1. 1. 1. 1. 1. 0. 0. 0. 0.]	4	[0. 0. 0. 0. 1. 0. 0. 0. 0. 0.]	[1. 1. 1. 1. 0. 0. 0. 0. 0. 0.]	True
2888805	269	DSS	False	False	0.0	GPMA_ECOLI 23-bisphosphoglycerate-dependent phosphoglycerate mutase OS=Escherichia coli (strain K12) OX=83333 GN=gpmA PE=1 SV=2	GPMA_ECOLI 23-bisphosphoglycerate-dependent phosphoglycerate mutase OS=Escherichia coli (strain K12) OX=83333 GN=gpmA PE=1 SV=2	8	9	2888805	11	240	HGESQWNKENR	AAAVANQGKAK	3	P62707	P62707	B181203_20_HF_FW_IN_130_ECLP_DSS01_SCX23_hSAX03_rep1	Self > 4	False	False	True	19.794443	22.524	23	3	True	HGESQWNKENR	['H-', 'H', 'G', 'E', 'S', 'Q', 'W', 'N', 'clK', 'E', 'N', 'R', '-OH']	AAAVANQGKAK	['H-', 'A', 'A', 'A', 'V', 'A', 'N', 'Q', 'G', 'clK', 'A', 'K', '-OH']	HGESQWNKENRAAAVANQGKAK	False	6	[0. 0. 0. 0. 0. 0. 1. 0. 0.]	[1. 1. 1. 1. 1. 1. 0. 0. 0.]	2	[0. 0. 1. 0. 0. 0. 0. 0. 0. 0.]	[1. 1. 0. 0. 0. 0. 0. 0. 0. 0.]	True
954111	270	DSS	False	False	0.0	DLDH_ECOLI Dihydrolipoyl dehydrogenase OS=Escherichia coli (strain K12) OX=83333 GN=lpdA PE=1 SV=2	DLDH_ECOLI Dihydrolipoyl dehydrogenase OS=Escherichia coli (strain K12) OX=83333 GN=lpdA PE=1 SV=2	6	1	954111	62	229	VIEEAKALAEHGIVFGEPK	KFNLMLETK	4	P0A9P0	P0A9P0	B181121_17_HF_FW_IN_130_ECLP_DSS01_SCX19_hSAX07_rep1	Self > 4	False	False	True	61.574812	22.517	19	7	True	VIEEAKALAEHGIVFGEPK	['H-', 'V', 'I', 'E', 'E', 'A', 'clK', 'A', 'L', 'A', 'E', 'H', 'G', 'I', 'V', 'F', 'G', 'E', 'P', 'K', '-OH']	KFNLMLETK	['H-', 'clK', 'F', 'N', 'L', 'M', 'L', 'E', 'T', 'K', '-OH']	VIEEAKALAEHGIVFGEPKKFNLMLETK	False	2	[0. 0. 1. 0. 0. 0. 0. 0. 0.]	[1. 1. 0. 0. 0. 0. 0. 0. 0.]	6	[0. 0. 0. 0. 0. 0. 1. 0. 0. 0.]	[1. 1. 1. 1. 1. 1. 0. 0. 0. 0.]	True
1572954	271	DSS	False	False	0.0	ODP1_ECOLI Pyruvate dehydrogenase E1 component OS=Escherichia coli (strain K12) OX=83333 GN=aceE PE=1 SV=2	ODP1_ECOLI Pyruvate dehydrogenase E1 component OS=Escherichia coli (strain K12) OX=83333 GN=aceE PE=1 SV=2	12	1	1572954	713	866	GIYKLETIEGSKGK	KVVADAIAK	3	P0AFG8	P0AFG8	B181123_26_HF_FW_IN_130_ECLP_DSS01_SCX21_hSAX02_rep2	Self > 4	False	False	True	38.953704	22.50800000000001	21	2	True	GIYKLETIEGSKGK	['H-', 'G', 'I', 'Y', 'K', 'L', 'E', 'T', 'I', 'E', 'G', 'S', 'clK', 'G', 'K', '-OH']	KVVADAIAK	['H-', 'clK', 'V', 'V', 'A', 'D', 'A', 'I', 'A', 'K', '-OH']	GIYKLETIEGSKGKKVVADAIAK	False	4	[0. 0. 0. 0. 1. 0. 0. 0. 0.]	[1. 1. 1. 1. 0. 0. 0. 0. 0.]	1	[0. 1. 0. 0. 0. 0. 0. 0. 0. 0.]	[1. 0. 0. 0. 0. 0. 0. 0. 0. 0.]	True
2140003	272	DSS	False	False	0.0	G3P1_ECOLI Glyceraldehyde-3-phosphate dehydrogenase A OS=Escherichia coli (strain K12) OX=83333 GN=gapA PE=1 SV=2	G3P1_ECOLI Glyceraldehyde-3-phosphate dehydrogenase A OS=Escherichia coli (strain K12) OX=83333 GN=gapA PE=1 SV=2	8	8	2140003	250	185	AATYEQIKAAVK	TVDGPSHKDWR	3	P0A9B2	P0A9B2	B181128_11_HF_FW_IN_130_ECLP_DSS01_SCX21_hSAX06_rep2	Self > 4	False	False	True	39.64266	22.506	21	6	True	AATYEQIKAAVK	['H-', 'A', 'A', 'T', 'Y', 'E', 'Q', 'I', 'clK', 'A', 'A', 'V', 'K', '-OH']	TVDGPSHKDWR	['H-', 'T', 'V', 'D', 'G', 'P', 'S', 'H', 'clK', 'D', 'W', 'R', '-OH']	AATYEQIKAAVKTVDGPSHKDWR	False	4	[0. 0. 0. 0. 1. 0. 0. 0. 0.]	[1. 1. 1. 1. 0. 0. 0. 0. 0.]	5	[0. 0. 0. 0. 0. 1. 0. 0. 0. 0.]	[1. 1. 1. 1. 1. 0. 0. 0. 0. 0.]	True
1575427	273	DSS	False	False	0.0	PTA_ECOLI Phosphate acetyltransferase OS=Escherichia coli (strain K12) OX=83333 GN=pta PE=1 SV=2	PTA_ECOLI Phosphate acetyltransferase OS=Escherichia coli (strain K12) OX=83333 GN=pta PE=1 SV=2	1	5	1575427	115	34	KHQFAQSLNYEIAK	LSVFKPIAQPR	3	P0A9M8	P0A9M8	B181123_26_HF_FW_IN_130_ECLP_DSS01_SCX21_hSAX02_rep2	Self > 4	False	False	True	46.401897999999996	22.506	21	2	True	KHQFAQSLNYEIAK	['H-', 'clK', 'H', 'Q', 'F', 'A', 'Q', 'S', 'L', 'N', 'Y', 'E', 'I', 'A', 'K', '-OH']	LSVFKPIAQPR	['H-', 'L', 'S', 'V', 'F', 'clK', 'P', 'I', 'A', 'Q', 'P', 'R', '-OH']	KHQFAQSLNYEIAKLSVFKPIAQPR	False	4	[0. 0. 0. 0. 1. 0. 0. 0. 0.]	[1. 1. 1. 1. 0. 0. 0. 0. 0.]	1	[0. 1. 0. 0. 0. 0. 0. 0. 0. 0.]	[1. 0. 0. 0. 0. 0. 0. 0. 0. 0.]	True
1187175	274	DSS	False	False	0.0	HTPG_ECOLI Chaperone protein HtpG OS=Escherichia coli (strain K12) OX=83333 GN=htpG PE=1 SV=1	HTPG_ECOLI Chaperone protein HtpG OS=Escherichia coli (strain K12) OX=83333 GN=htpG PE=1 SV=1	5	12	1187175	195	88	SIISKYSDHIALPVEIEK	DEVIDHLGTIAKSGTK	5	P0A6Z3	P0A6Z3	B181123_06_HF_FW_IN_130_ECLP_DSS01_SCX20_hSAX07_rep1	Self > 4	False	False	True	60.71346700000001	22.5	20	7	True	SIISKYSDHIALPVEIEK	['H-', 'S', 'I', 'I', 'S', 'clK', 'Y', 'S', 'D', 'H', 'I', 'A', 'L', 'P', 'V', 'E', 'I', 'E', 'K', '-OH']	DEVIDHLGTIAKSGTK	['H-', 'D', 'E', 'V', 'I', 'D', 'H', 'L', 'G', 'T', 'I', 'A', 'clK', 'S', 'G', 'T', 'K', '-OH']	SIISKYSDHIALPVEIEKDEVIDHLGTIAKSGTK	False	3	[0. 0. 0. 1. 0. 0. 0. 0. 0.]	[1. 1. 1. 0. 0. 0. 0. 0. 0.]	6	[0. 0. 0. 0. 0. 0. 1. 0. 0. 0.]	[1. 1. 1. 1. 1. 1. 0. 0. 0. 0.]	True
2891561	275	DSS	False	False	0.0	IMDH_ECOLI Inosine-5'-monophosphate dehydrogenase OS=Escherichia coli (strain K12) OX=83333 GN=guaB PE=1 SV=1	IMDH_ECOLI Inosine-5'-monophosphate dehydrogenase OS=Escherichia coli (strain K12) OX=83333 GN=guaB PE=1 SV=1	2	1	2891561	427	207	LKEIIHQQMGGLR	KPNACcmKDEQGR	3	P0ADG7	P0ADG7	B181203_20_HF_FW_IN_130_ECLP_DSS01_SCX23_hSAX03_rep1	Self > 4	False	False	True	28.898047000000002	22.495	23	3	True	LKEIIHQQMGGLR	['H-', 'L', 'clK', 'E', 'I', 'I', 'H', 'Q', 'Q', 'M', 'G', 'G', 'L', 'R', '-OH']	KPNACcmKDEQGR	['H-', 'clK', 'P', 'N', 'A', 'cmC', 'K', 'D', 'E', 'Q', 'G', 'R', '-OH']	LKEIIHQQMGGLRKPNACcmKDEQGR	True	6	[0. 0. 0. 0. 0. 0. 1. 0. 0.]	[1. 1. 1. 1. 1. 1. 0. 0. 0.]	2	[0. 0. 1. 0. 0. 0. 0. 0. 0. 0.]	[1. 1. 0. 0. 0. 0. 0. 0. 0. 0.]	True
2448506	276	DSS	False	False	0.0	GLTB_ECOLI Glutamate synthase [NADPH] large chain OS=Escherichia coli (strain K12) OX=83333 GN=gltB PE=1 SV=3	GLTD_ECOLI Glutamate synthase [NADPH] small chain OS=Escherichia coli (strain K12) OX=83333 GN=gltD PE=1 SV=3	10	1	2448506	776	2	KPISQGGLLKYVHGGEYHAYNPDVVR	SQNVYQFIDLQR	5	P09831	P09832	B181130_06_HF_FW_IN_130_ECLP_DSS01_SCX22_hSAX07_rep1	Between > 4	False	False	True	54.246847	22.483	22	7	True	KPISQGGLLKYVHGGEYHAYNPDVVR	['H-', 'K', 'P', 'I', 'S', 'Q', 'G', 'G', 'L', 'L', 'clK', 'Y', 'V', 'H', 'G', 'G', 'E', 'Y', 'H', 'A', 'Y', 'N', 'P', 'D', 'V', 'V', 'R', '-OH']	SQNVYQFIDLQR	['H-', 'clS', 'Q', 'N', 'V', 'Y', 'Q', 'F', 'I', 'D', 'L', 'Q', 'R', '-OH']	KPISQGGLLKYVHGGEYHAYNPDVVRSQNVYQFIDLQR	False	5	[0. 0. 0. 0. 0. 1. 0. 0. 0.]	[1. 1. 1. 1. 1. 0. 0. 0. 0.]	6	[0. 0. 0. 0. 0. 0. 1. 0. 0. 0.]	[1. 1. 1. 1. 1. 1. 0. 0. 0. 0.]	True
514422	277	DSS	False	False	0.0	RS7_ECOLI 30S ribosomal protein S7 OS=Escherichia coli (strain K12) OX=83333 GN=rpsG PE=1 SV=3	RS7_ECOLI 30S ribosomal protein S7 OS=Escherichia coli (strain K12) OX=83333 GN=rpsG PE=1 SV=3	3	12	514422	54	120	SGKSELEAFEVALENVRPTVEVK	LANELSDAAENKGTAVK	5	P02359	P02359	B181119_09_HF_FW_IN_130_ECLP_DSS01_SCX18_hSAX06_rep1	Self > 4	False	False	True	64.253935	22.483	18	6	True	SGKSELEAFEVALENVRPTVEVK	['H-', 'S', 'G', 'clK', 'S', 'E', 'L', 'E', 'A', 'F', 'E', 'V', 'A', 'L', 'E', 'N', 'V', 'R', 'P', 'T', 'V', 'E', 'V', 'K', '-OH']	LANELSDAAENKGTAVK	['H-', 'L', 'A', 'N', 'E', 'L', 'S', 'D', 'A', 'A', 'E', 'N', 'clK', 'G', 'T', 'A', 'V', 'K', '-OH']	SGKSELEAFEVALENVRPTVEVKLANELSDAAENKGTAVK	False	1	[0. 1. 0. 0. 0. 0. 0. 0. 0.]	[1. 0. 0. 0. 0. 0. 0. 0. 0.]	5	[0. 0. 0. 0. 0. 1. 0. 0. 0. 0.]	[1. 1. 1. 1. 1. 0. 0. 0. 0. 0.]	True
1256988	278	DSS	False	False	0.0	ODO2_ECOLI Dihydrolipoyllysine-residue succinyltransferase component of 2-oxoglutarate dehydrogenase complex OS=Escherichia coli (strain K12) OX=83333 GN=sucB PE=1 SV=2	ODO2_ECOLI Dihydrolipoyllysine-residue succinyltransferase component of 2-oxoglutarate dehydrogenase complex OS=Escherichia coli (strain K12) OX=83333 GN=sucB PE=1 SV=2	13	4	1256988	121	91	LLAEHNLDASAIKGTGVGGR	SEEKASTPAQR	4	P0AFG6	P0AFG6	B181123_10_HF_FW_IN_130_ECLP_DSS01_SCX20_hSAX06_rep2	Self > 4	False	False	True	36.784112	22.476999999999997	20	6	False	LLAEHNLDASAIKGTGVGGR	['H-', 'L', 'L', 'A', 'E', 'H', 'N', 'L', 'D', 'A', 'S', 'A', 'I', 'clK', 'G', 'T', 'G', 'V', 'G', 'G', 'R', '-OH']	SEEKASTPAQR	['H-', 'S', 'E', 'E', 'clK', 'A', 'S', 'T', 'P', 'A', 'Q', 'R', '-OH']	LLAEHNLDASAIKGTGVGGRSEEKASTPAQR	False	3	[0. 0. 0. 1. 0. 0. 0. 0. 0.]	[1. 1. 1. 0. 0. 0. 0. 0. 0.]	5	[0. 0. 0. 0. 0. 1. 0. 0. 0. 0.]	[1. 1. 1. 1. 1. 0. 0. 0. 0. 0.]	True
2872730	279	DSS	False	False	0.0	SYK2_ECOLI Lysine--tRNA ligase heat inducible OS=Escherichia coli (strain K12) OX=83333 GN=lysU PE=1 SV=2;SYK1_ECOLI Lysine--tRNA ligase OS=Escherichia coli (strain K12) OX=83333 GN=lysS PE=1 SV=2	SYK1_ECOLI Lysine--tRNA ligase OS=Escherichia coli (strain K12) OX=83333 GN=lysS PE=1 SV=2	5	2	2872730	78;78	131	RIMGKASFVTLQDVGGR	TKTGELSIHCcmTELR	4	P0A8N5;P0A8N3	P0A8N3	B181203_19_HF_FW_IN_130_ECLP_DSS01_SCX23_hSAX04_rep1	Self > 4	False	False	True	45.243438	22.47	23	4	True	RIMGKASFVTLQDVGGR	['H-', 'R', 'I', 'M', 'G', 'clK', 'A', 'S', 'F', 'V', 'T', 'L', 'Q', 'D', 'V', 'G', 'G', 'R', '-OH']	TKTGELSIHCcmTELR	['H-', 'T', 'clK', 'T', 'G', 'E', 'L', 'S', 'I', 'H', 'cmC', 'T', 'E', 'L', 'R', '-OH']	RIMGKASFVTLQDVGGRTKTGELSIHCcmTELR	False	6	[0. 0. 0. 0. 0. 0. 1. 0. 0.]	[1. 1. 1. 1. 1. 1. 0. 0. 0.]	3	[0. 0. 0. 1. 0. 0. 0. 0. 0. 0.]	[1. 1. 1. 0. 0. 0. 0. 0. 0. 0.]	True
3167162	280	DSS	False	False	0.0	SUCD_ECOLI Succinate--CoA ligase [ADP-forming] subunit alpha OS=Escherichia coli (strain K12) OX=83333 GN=sucD PE=1 SV=2	SUCC_ECOLI Succinate--CoA ligase [ADP-forming] subunit beta OS=Escherichia coli (strain K12) OX=83333 GN=sucC PE=1 SV=1	13	1	3167162	244	1	RMGHAGAIIAGGKGTADEK	MoxNLHEYQAK	4	P0AGE9	P0A836	B181205_11_HF_FW_IN_130_ECLP_DSS01_SCX24_hSAX05_rep1	Between > 4	False	False	True	26.761485	22.467	24	5	True	RMGHAGAIIAGGKGTADEK	['H-', 'R', 'M', 'G', 'H', 'A', 'G', 'A', 'I', 'I', 'A', 'G', 'G', 'clK', 'G', 'T', 'A', 'D', 'E', 'K', '-OH']	MoxNLHEYQAK	['H-', 'cloxM', 'N', 'L', 'H', 'E', 'Y', 'Q', 'A', 'K', '-OH']	RMGHAGAIIAGGKGTADEKMoxNLHEYQAK	False	7	[0. 0. 0. 0. 0. 0. 0. 1. 0.]	[1. 1. 1. 1. 1. 1. 1. 0. 0.]	4	[0. 0. 0. 0. 1. 0. 0. 0. 0. 0.]	[1. 1. 1. 1. 0. 0. 0. 0. 0. 0.]	True
924637	281	DSS	False	False	0.0	SYV_ECOLI Valine--tRNA ligase OS=Escherichia coli (strain K12) OX=83333 GN=valS PE=1 SV=2	SYV_ECOLI Valine--tRNA ligase OS=Escherichia coli (strain K12) OX=83333 GN=valS PE=1 SV=2	3	4	924637	598	906	TEKQFPNGIEPHGTDALR	IENKLANEGFVAR	4	P07118	P07118	B181121_16_HF_FW_IN_130_ECLP_DSS01_SCX19_hSAX06_rep2	Self > 4	False	False	True	47.74412600000002	22.463	19	6	True	TEKQFPNGIEPHGTDALR	['H-', 'T', 'E', 'clK', 'Q', 'F', 'P', 'N', 'G', 'I', 'E', 'P', 'H', 'G', 'T', 'D', 'A', 'L', 'R', '-OH']	IENKLANEGFVAR	['H-', 'I', 'E', 'N', 'clK', 'L', 'A', 'N', 'E', 'G', 'F', 'V', 'A', 'R', '-OH']	TEKQFPNGIEPHGTDALRIENKLANEGFVAR	False	2	[0. 0. 1. 0. 0. 0. 0. 0. 0.]	[1. 1. 0. 0. 0. 0. 0. 0. 0.]	5	[0. 0. 0. 0. 0. 1. 0. 0. 0. 0.]	[1. 1. 1. 1. 1. 0. 0. 0. 0. 0.]	True
3170269	282	DSS	False	False	0.0	PYRI_ECOLI Aspartate carbamoyltransferase regulatory chain OS=Escherichia coli (strain K12) OX=83333 GN=pyrI PE=1 SV=2	PYRI_ECOLI Aspartate carbamoyltransferase regulatory chain OS=Escherichia coli (strain K12) OX=83333 GN=pyrI PE=1 SV=2	9	6	3170269	86	1	IDNYEVVGKSRPSLPER	MTHDNKLQVEAIKR	3	P0A7F3	P0A7F3	B181205_11_HF_FW_IN_130_ECLP_DSS01_SCX24_hSAX05_rep1	Self > 4	False	False	True	37.11335699999999	22.461	24	5	False	IDNYEVVGKSRPSLPER	['H-', 'I', 'D', 'N', 'Y', 'E', 'V', 'V', 'G', 'clK', 'S', 'R', 'P', 'S', 'L', 'P', 'E', 'R', '-OH']	MTHDNKLQVEAIKR	['H-', 'M', 'T', 'H', 'D', 'N', 'clK', 'L', 'Q', 'V', 'E', 'A', 'I', 'K', 'R', '-OH']	IDNYEVVGKSRPSLPERMTHDNKLQVEAIKR	False	7	[0. 0. 0. 0. 0. 0. 0. 1. 0.]	[1. 1. 1. 1. 1. 1. 1. 0. 0.]	4	[0. 0. 0. 0. 1. 0. 0. 0. 0. 0.]	[1. 1. 1. 1. 0. 0. 0. 0. 0. 0.]	True
2168702	283	DSS	False	False	0.0	SYV_ECOLI Valine--tRNA ligase OS=Escherichia coli (strain K12) OX=83333 GN=valS PE=1 SV=2	SYV_ECOLI Valine--tRNA ligase OS=Escherichia coli (strain K12) OX=83333 GN=valS PE=1 SV=2	4	12	2168702	597	582	RTEKQFPNGIEPHGTDALR	TGNMMQPQLADKIR	4	P07118	P07118	B181128_12_HF_FW_IN_130_ECLP_DSS01_SCX22_hSAX05_rep1	Self > 4	False	False	True	44.482316999999995	22.456999999999997	22	5	False	RTEKQFPNGIEPHGTDALR	['H-', 'R', 'T', 'E', 'clK', 'Q', 'F', 'P', 'N', 'G', 'I', 'E', 'P', 'H', 'G', 'T', 'D', 'A', 'L', 'R', '-OH']	TGNMMQPQLADKIR	['H-', 'T', 'G', 'N', 'M', 'M', 'Q', 'P', 'Q', 'L', 'A', 'D', 'clK', 'I', 'R', '-OH']	RTEKQFPNGIEPHGTDALRTGNMMQPQLADKIR	False	5	[0. 0. 0. 0. 0. 1. 0. 0. 0.]	[1. 1. 1. 1. 1. 0. 0. 0. 0.]	4	[0. 0. 0. 0. 1. 0. 0. 0. 0. 0.]	[1. 1. 1. 1. 0. 0. 0. 0. 0. 0.]	True
2220231	284	DSS	False	False	0.0	IMDH_ECOLI Inosine-5'-monophosphate dehydrogenase OS=Escherichia coli (strain K12) OX=83333 GN=guaB PE=1 SV=1	IMDH_ECOLI Inosine-5'-monophosphate dehydrogenase OS=Escherichia coli (strain K12) OX=83333 GN=guaB PE=1 SV=1	3	2	2220231	89	427	HESGVVTDPQTVLPTTTLR	LKEIIHQQMoxGGLR	4	P0ADG7	P0ADG7	B181128_14_HF_FW_IN_130_ECLP_DSS01_SCX22_hSAX04_rep1	Self > 4	False	False	True	44.63877	22.451	22	4	False	HESGVVTDPQTVLPTTTLR	['H-', 'H', 'E', 'clS', 'G', 'V', 'V', 'T', 'D', 'P', 'Q', 'T', 'V', 'L', 'P', 'T', 'T', 'T', 'L', 'R', '-OH']	LKEIIHQQMoxGGLR	['H-', 'L', 'clK', 'E', 'I', 'I', 'H', 'Q', 'Q', 'oxM', 'G', 'G', 'L', 'R', '-OH']	HESGVVTDPQTVLPTTTLRLKEIIHQQMoxGGLR	False	5	[0. 0. 0. 0. 0. 1. 0. 0. 0.]	[1. 1. 1. 1. 1. 0. 0. 0. 0.]	3	[0. 0. 0. 1. 0. 0. 0. 0. 0. 0.]	[1. 1. 1. 0. 0. 0. 0. 0. 0. 0.]	True
2870811	285	DSS	False	False	0.0	RS2_ECOLI 30S ribosomal protein S2 OS=Escherichia coli (strain K12) OX=83333 GN=rpsB PE=1 SV=2	RS2_ECOLI 30S ribosomal protein S2 OS=Escherichia coli (strain K12) OX=83333 GN=rpsB PE=1 SV=2	3	3	2870811	113	64	RLKDLETQSQDGTFDK	KGKILFVGTK	3	P0A7V0	P0A7V0	B181203_19_HF_FW_IN_130_ECLP_DSS01_SCX23_hSAX04_rep1	Self > 4	False	False	True	39.749708000000005	22.43	23	4	True	RLKDLETQSQDGTFDK	['H-', 'R', 'L', 'clK', 'D', 'L', 'E', 'T', 'Q', 'S', 'Q', 'D', 'G', 'T', 'F', 'D', 'K', '-OH']	KGKILFVGTK	['H-', 'K', 'G', 'clK', 'I', 'L', 'F', 'V', 'G', 'T', 'K', '-OH']	RLKDLETQSQDGTFDKKGKILFVGTK	True	6	[0. 0. 0. 0. 0. 0. 1. 0. 0.]	[1. 1. 1. 1. 1. 1. 0. 0. 0.]	3	[0. 0. 0. 1. 0. 0. 0. 0. 0. 0.]	[1. 1. 1. 0. 0. 0. 0. 0. 0. 0.]	True
2796419	286	DSS	False	False	0.0	HTPG_ECOLI Chaperone protein HtpG OS=Escherichia coli (strain K12) OX=83333 GN=htpG PE=1 SV=1	HTPG_ECOLI Chaperone protein HtpG OS=Escherichia coli (strain K12) OX=83333 GN=htpG PE=1 SV=1	12	4	2796419	88	295	DEVIDHLGTIAKSGTK	HGLKLYVQR	4	P0A6Z3	P0A6Z3	B181203_16_HF_FW_IN_130_ECLP_DSS01_SCX23_hSAX06_rep2	Self > 4	False	False	True	46.13265000000002	22.394000000000002	23	6	True	DEVIDHLGTIAKSGTK	['H-', 'D', 'E', 'V', 'I', 'D', 'H', 'L', 'G', 'T', 'I', 'A', 'clK', 'S', 'G', 'T', 'K', '-OH']	HGLKLYVQR	['H-', 'H', 'G', 'L', 'clK', 'L', 'Y', 'V', 'Q', 'R', '-OH']	DEVIDHLGTIAKSGTKHGLKLYVQR	False	6	[0. 0. 0. 0. 0. 0. 1. 0. 0.]	[1. 1. 1. 1. 1. 1. 0. 0. 0.]	5	[0. 0. 0. 0. 0. 1. 0. 0. 0. 0.]	[1. 1. 1. 1. 1. 0. 0. 0. 0. 0.]	True
2748184	287	DSS	False	False	0.0	CODA_ECOLI Cytosine deaminase OS=Escherichia coli (strain K12) OX=83333 GN=codA PE=1 SV=3	CODA_ECOLI Cytosine deaminase OS=Escherichia coli (strain K12) OX=83333 GN=codA PE=1 SV=3	14	9	2748184	122	94	THVDVSDATLTALKAMLEVK	ALLTHDDVKQR	4	P25524	P25524	B181203_13_HF_FW_IN_130_ECLP_DSS01_SCX23_hSAX07_rep2	Self > 4	False	False	True	63.795277000000006	22.389	23	7	False	THVDVSDATLTALKAMLEVK	['H-', 'T', 'H', 'V', 'D', 'V', 'S', 'D', 'A', 'T', 'L', 'T', 'A', 'L', 'clK', 'A', 'M', 'L', 'E', 'V', 'K', '-OH']	ALLTHDDVKQR	['H-', 'A', 'L', 'L', 'T', 'H', 'D', 'D', 'V', 'clK', 'Q', 'R', '-OH']	THVDVSDATLTALKAMLEVKALLTHDDVKQR	False	6	[0. 0. 0. 0. 0. 0. 1. 0. 0.]	[1. 1. 1. 1. 1. 1. 0. 0. 0.]	6	[0. 0. 0. 0. 0. 0. 1. 0. 0. 0.]	[1. 1. 1. 1. 1. 1. 0. 0. 0. 0.]	True
999423	288	DSS	False	False	0.0	PRPD_ECOLI 2-methylcitrate dehydratase OS=Escherichia coli (strain K12) OX=83333 GN=prpD PE=1 SV=3	PRPD_ECOLI 2-methylcitrate dehydratase OS=Escherichia coli (strain K12) OX=83333 GN=prpD PE=1 SV=3	2	14	999423	381	361	EKINCcmFEDPAFTADYHDPEK	LTAADYEDNVAQDKR	5	P77243	P77243	B181121_19_HF_FW_IN_130_ECLP_DSS01_SCX19_hSAX08_rep1	Self > 4	False	False	True	50.443442	22.386999999999997	19	8	True	EKINCcmFEDPAFTADYHDPEK	['H-', 'E', 'clK', 'I', 'N', 'cmC', 'F', 'E', 'D', 'P', 'A', 'F', 'T', 'A', 'D', 'Y', 'H', 'D', 'P', 'E', 'K', '-OH']	LTAADYEDNVAQDKR	['H-', 'L', 'T', 'A', 'A', 'D', 'Y', 'E', 'D', 'N', 'V', 'A', 'Q', 'D', 'clK', 'R', '-OH']	EKINCcmFEDPAFTADYHDPEKLTAADYEDNVAQDKR	False	2	[0. 0. 1. 0. 0. 0. 0. 0. 0.]	[1. 1. 0. 0. 0. 0. 0. 0. 0.]	7	[0. 0. 0. 0. 0. 0. 0. 1. 0. 0.]	[1. 1. 1. 1. 1. 1. 1. 0. 0. 0.]	True
1742091	289	DSS	False	False	0.0	TPIS_ECOLI Triosephosphate isomerase OS=Escherichia coli (strain K12) OX=83333 GN=tpiA PE=1 SV=1	TPIS_ECOLI Triosephosphate isomerase OS=Escherichia coli (strain K12) OX=83333 GN=tpiA PE=1 SV=1	5	4	1742091	99	100	RTYHKESDELIAK	TYHKESDELIAK	5	P0A858	P0A858	B181126_07_HF_FW_IN_130_ECLP_DSS01_SCX25t27_hSAX07_rep2	Self > 4	False	False	True	28.87371100000001	22.373	25	7	True	RTYHKESDELIAK	['H-', 'R', 'T', 'Y', 'H', 'clK', 'E', 'S', 'D', 'E', 'L', 'I', 'A', 'K', '-OH']	TYHKESDELIAK	['H-', 'T', 'Y', 'H', 'clK', 'E', 'S', 'D', 'E', 'L', 'I', 'A', 'K', '-OH']	RTYHKESDELIAKTYHKESDELIAK	False	8	[0. 0. 0. 0. 0. 0. 0. 0. 1.]	[1. 1. 1. 1. 1. 1. 1. 1. 0.]	6	[0. 0. 0. 0. 0. 0. 1. 0. 0. 0.]	[1. 1. 1. 1. 1. 1. 0. 0. 0. 0.]	True
2215093	290	DSS	False	False	0.0	RS7_ECOLI 30S ribosomal protein S7 OS=Escherichia coli (strain K12) OX=83333 GN=rpsG PE=1 SV=3	DBHA_ECOLI DNA-binding protein HU-alpha OS=Escherichia coli (strain K12) OX=83333 GN=hupA PE=1 SV=1	6	6	2215093	144	62	MAEANKAFAHYR	NPQTGKEIK	3	P02359	P0ACF0	B181128_14_HF_FW_IN_130_ECLP_DSS01_SCX22_hSAX04_rep1	Between > 4	False	False	True	29.037684	22.369	22	4	True	MAEANKAFAHYR	['H-', 'M', 'A', 'E', 'A', 'N', 'clK', 'A', 'F', 'A', 'H', 'Y', 'R', '-OH']	NPQTGKEIK	['H-', 'N', 'P', 'Q', 'T', 'G', 'clK', 'E', 'I', 'K', '-OH']	MAEANKAFAHYRNPQTGKEIK	False	5	[0. 0. 0. 0. 0. 1. 0. 0. 0.]	[1. 1. 1. 1. 1. 0. 0. 0. 0.]	3	[0. 0. 0. 1. 0. 0. 0. 0. 0. 0.]	[1. 1. 1. 0. 0. 0. 0. 0. 0. 0.]	True
2768555	291	DSS	False	False	0.0	YCIF_ECOLI Protein YciF OS=Escherichia coli (strain K12) OX=83333 GN=yciF PE=1 SV=1	YCIF_ECOLI Protein YciF OS=Escherichia coli (strain K12) OX=83333 GN=yciF PE=1 SV=1	6	11	2768555	34	150	ATSNEKLSQAFHAHLEETHGQIER	LTDLAINNVNKK	5	P21362	P21362	B181203_15_HF_FW_IN_130_ECLP_DSS01_SCX23_hSAX06_rep1	Self > 4	False	False	True	41.472955999999996	22.355999999999998	23	6	True	ATSNEKLSQAFHAHLEETHGQIER	['H-', 'A', 'T', 'S', 'N', 'E', 'clK', 'L', 'S', 'Q', 'A', 'F', 'H', 'A', 'H', 'L', 'E', 'E', 'T', 'H', 'G', 'Q', 'I', 'E', 'R', '-OH']	LTDLAINNVNKK	['H-', 'L', 'T', 'D', 'L', 'A', 'I', 'N', 'N', 'V', 'N', 'clK', 'K', '-OH']	ATSNEKLSQAFHAHLEETHGQIERLTDLAINNVNKK	False	6	[0. 0. 0. 0. 0. 0. 1. 0. 0.]	[1. 1. 1. 1. 1. 1. 0. 0. 0.]	5	[0. 0. 0. 0. 0. 1. 0. 0. 0. 0.]	[1. 1. 1. 1. 1. 0. 0. 0. 0. 0.]	True
976803	292	DSS	False	False	0.0	AHPC_ECOLI Alkyl hydroperoxide reductase C OS=Escherichia coli (strain K12) OX=83333 GN=ahpC PE=1 SV=2	AHPC_ECOLI Alkyl hydroperoxide reductase C OS=Escherichia coli (strain K12) OX=83333 GN=ahpC PE=1 SV=2	5	2	976803	13	92	NQAFKNGEFIEITEKDTEGR	IKYAMoxIGDPTGALTR	5	P0AE08	P0AE08	B181121_18_HF_FW_IN_130_ECLP_DSS01_SCX19_hSAX07_rep2	Self > 4	False	False	True	53.429117	22.346999999999998	19	7	True	NQAFKNGEFIEITEKDTEGR	['H-', 'N', 'Q', 'A', 'F', 'clK', 'N', 'G', 'E', 'F', 'I', 'E', 'I', 'T', 'E', 'K', 'D', 'T', 'E', 'G', 'R', '-OH']	IKYAMoxIGDPTGALTR	['H-', 'I', 'clK', 'Y', 'A', 'oxM', 'I', 'G', 'D', 'P', 'T', 'G', 'A', 'L', 'T', 'R', '-OH']	NQAFKNGEFIEITEKDTEGRIKYAMoxIGDPTGALTR	False	2	[0. 0. 1. 0. 0. 0. 0. 0. 0.]	[1. 1. 0. 0. 0. 0. 0. 0. 0.]	6	[0. 0. 0. 0. 0. 0. 1. 0. 0. 0.]	[1. 1. 1. 1. 1. 1. 0. 0. 0. 0.]	True
2566708	293	DSS	False	False	0.0	ODO2_ECOLI Dihydrolipoyllysine-residue succinyltransferase component of 2-oxoglutarate dehydrogenase complex OS=Escherichia coli (strain K12) OX=83333 GN=sucB PE=1 SV=2	ODO2_ECOLI Dihydrolipoyllysine-residue succinyltransferase component of 2-oxoglutarate dehydrogenase complex OS=Escherichia coli (strain K12) OX=83333 GN=sucB PE=1 SV=2	13	3	2566708	121	298	LLAEHNLDASAIKGTGVGGR	KIKELAVK	4	P0AFG6	P0AFG6	B181130_12_HF_FW_IN_130_ECLP_DSS01_SCX23_hSAX02_rep2	Self > 4	False	False	True	39.990302	22.323	23	2	False	LLAEHNLDASAIKGTGVGGR	['H-', 'L', 'L', 'A', 'E', 'H', 'N', 'L', 'D', 'A', 'S', 'A', 'I', 'clK', 'G', 'T', 'G', 'V', 'G', 'G', 'R', '-OH']	KIKELAVK	['H-', 'K', 'I', 'clK', 'E', 'L', 'A', 'V', 'K', '-OH']	LLAEHNLDASAIKGTGVGGRKIKELAVK	False	6	[0. 0. 0. 0. 0. 0. 1. 0. 0.]	[1. 1. 1. 1. 1. 1. 0. 0. 0.]	1	[0. 1. 0. 0. 0. 0. 0. 0. 0. 0.]	[1. 0. 0. 0. 0. 0. 0. 0. 0. 0.]	True
1610544	294	DSS	False	False	0.0	G6PD_ECOLI Glucose-6-phosphate 1-dehydrogenase OS=Escherichia coli (strain K12) OX=83333 GN=zwf PE=1 SV=1	G6PD_ECOLI Glucose-6-phosphate 1-dehydrogenase OS=Escherichia coli (strain K12) OX=83333 GN=zwf PE=1 SV=1	6	8	1610544	130	102	GLGEAKLNAKPAR	LGAMLDQKNR	3	P0AC53	P0AC53	B181123_28_HF_FW_IN_130_ECLP_DSS01_SCX21_hSAX01_rep2	Self > 4	False	False	True	34.603833	22.31900000000001	21	1	True	GLGEAKLNAKPAR	['H-', 'G', 'L', 'G', 'E', 'A', 'clK', 'L', 'N', 'A', 'K', 'P', 'A', 'R', '-OH']	LGAMLDQKNR	['H-', 'L', 'G', 'A', 'M', 'L', 'D', 'Q', 'clK', 'N', 'R', '-OH']	GLGEAKLNAKPARLGAMLDQKNR	False	4	[0. 0. 0. 0. 1. 0. 0. 0. 0.]	[1. 1. 1. 1. 0. 0. 0. 0. 0.]	0	[1. 0. 0. 0. 0. 0. 0. 0. 0. 0.]	[0. 0. 0. 0. 0. 0. 0. 0. 0. 0.]	True
1209832	295	DSS	False	False	0.0	ACEA_ECOLI Isocitrate lyase OS=Escherichia coli (strain K12) OX=83333 GN=aceA PE=1 SV=1	TNAA_ECOLI Tryptophanase OS=Escherichia coli (strain K12) OX=83333 GN=tnaA PE=1 SV=1	15	10	1209832	20	260	WEGITRPYSAEDVVKLR	YADMLAMSAKK	4	P0A9G6	P0A853	B181123_07_HF_FW_IN_130_ECLP_DSS01_SCX20_hSAX07_rep2	Between > 4	False	False	True	53.068189999999994	22.313000000000002	20	7	False	WEGITRPYSAEDVVKLR	['H-', 'W', 'E', 'G', 'I', 'T', 'R', 'P', 'Y', 'S', 'A', 'E', 'D', 'V', 'V', 'clK', 'L', 'R', '-OH']	YADMLAMSAKK	['H-', 'Y', 'A', 'D', 'M', 'L', 'A', 'M', 'S', 'A', 'clK', 'K', '-OH']	WEGITRPYSAEDVVKLRYADMLAMSAKK	False	3	[0. 0. 0. 1. 0. 0. 0. 0. 0.]	[1. 1. 1. 0. 0. 0. 0. 0. 0.]	6	[0. 0. 0. 0. 0. 0. 1. 0. 0. 0.]	[1. 1. 1. 1. 1. 1. 0. 0. 0. 0.]	True
929091	296	DSS	False	False	0.0	KPRS_ECOLI Ribose-phosphate pyrophosphokinase OS=Escherichia coli (strain K12) OX=83333 GN=prs PE=1 SV=2	KPRS_ECOLI Ribose-phosphate pyrophosphokinase OS=Escherichia coli (strain K12) OX=83333 GN=prs PE=1 SV=2	4	5	929091	179	183	AIAKLLNDTDMAIIDKR	LLNDTDMAIIDKR	3	P0A717	P0A717	B181121_16_HF_FW_IN_130_ECLP_DSS01_SCX19_hSAX06_rep2	Self > 4	False	False	True	61.540330000000004	22.309	19	6	True	AIAKLLNDTDMAIIDKR	['H-', 'A', 'I', 'A', 'clK', 'L', 'L', 'N', 'D', 'T', 'D', 'M', 'A', 'I', 'I', 'D', 'K', 'R', '-OH']	LLNDTDMAIIDKR	['H-', 'L', 'L', 'N', 'D', 'clT', 'D', 'M', 'A', 'I', 'I', 'D', 'K', 'R', '-OH']	AIAKLLNDTDMAIIDKRLLNDTDMAIIDKR	False	2	[0. 0. 1. 0. 0. 0. 0. 0. 0.]	[1. 1. 0. 0. 0. 0. 0. 0. 0.]	5	[0. 0. 0. 0. 0. 1. 0. 0. 0. 0.]	[1. 1. 1. 1. 1. 0. 0. 0. 0. 0.]	True
2168630	297	DSS	False	False	0.0	SYV_ECOLI Valine--tRNA ligase OS=Escherichia coli (strain K12) OX=83333 GN=valS PE=1 SV=2	SYV_ECOLI Valine--tRNA ligase OS=Escherichia coli (strain K12) OX=83333 GN=valS PE=1 SV=2	3	13	2168630	598	581	TEKQFPNGIEPHGTDALR	RTGNMMQPQLADKIR	5	P07118	P07118	B181128_12_HF_FW_IN_130_ECLP_DSS01_SCX22_hSAX05_rep1	Self > 4	False	False	True	44.184565	22.305999999999997	22	5	False	TEKQFPNGIEPHGTDALR	['H-', 'T', 'E', 'clK', 'Q', 'F', 'P', 'N', 'G', 'I', 'E', 'P', 'H', 'G', 'T', 'D', 'A', 'L', 'R', '-OH']	RTGNMMQPQLADKIR	['H-', 'R', 'T', 'G', 'N', 'M', 'M', 'Q', 'P', 'Q', 'L', 'A', 'D', 'clK', 'I', 'R', '-OH']	TEKQFPNGIEPHGTDALRRTGNMMQPQLADKIR	False	5	[0. 0. 0. 0. 0. 1. 0. 0. 0.]	[1. 1. 1. 1. 1. 0. 0. 0. 0.]	4	[0. 0. 0. 0. 1. 0. 0. 0. 0. 0.]	[1. 1. 1. 1. 0. 0. 0. 0. 0. 0.]	True
1575968	298	DSS	False	False	0.0	SYFA_ECOLI Phenylalanine--tRNA ligase alpha subunit OS=Escherichia coli (strain K12) OX=83333 GN=pheS PE=1 SV=2	SYFA_ECOLI Phenylalanine--tRNA ligase alpha subunit OS=Escherichia coli (strain K12) OX=83333 GN=pheS PE=1 SV=2	1	1	1575968	35	2	KGHLTLQMTTLR	SHLAELVASAK	4	P08312	P08312	B181123_26_HF_FW_IN_130_ECLP_DSS01_SCX21_hSAX02_rep2	Self > 4	False	False	True	48.11232	22.299	21	2	True	KGHLTLQMTTLR	['H-', 'clK', 'G', 'H', 'L', 'T', 'L', 'Q', 'M', 'T', 'T', 'L', 'R', '-OH']	SHLAELVASAK	['H-', 'clS', 'H', 'L', 'A', 'E', 'L', 'V', 'A', 'S', 'A', 'K', '-OH']	KGHLTLQMTTLRSHLAELVASAK	False	4	[0. 0. 0. 0. 1. 0. 0. 0. 0.]	[1. 1. 1. 1. 0. 0. 0. 0. 0.]	1	[0. 1. 0. 0. 0. 0. 0. 0. 0. 0.]	[1. 0. 0. 0. 0. 0. 0. 0. 0. 0.]	True
2936885	299	DSS	False	False	0.0	SUCD_ECOLI Succinate--CoA ligase [ADP-forming] subunit alpha OS=Escherichia coli (strain K12) OX=83333 GN=sucD PE=1 SV=2	SUCD_ECOLI Succinate--CoA ligase [ADP-forming] subunit alpha OS=Escherichia coli (strain K12) OX=83333 GN=sucD PE=1 SV=2	18	12	2936885	224	245	EHVTKPVVGYIAGVTAPKGK	MGHAGAIIAGGKGTADEK	5	P0AGE9	P0AGE9	B181203_23_HF_FW_IN_130_ECLP_DSS01_SCX24_hSAX02_rep2	Self > 4	False	False	True	36.309762	22.294	24	2	True	EHVTKPVVGYIAGVTAPKGK	['H-', 'E', 'H', 'V', 'T', 'K', 'P', 'V', 'V', 'G', 'Y', 'I', 'A', 'G', 'V', 'T', 'A', 'P', 'clK', 'G', 'K', '-OH']	MGHAGAIIAGGKGTADEK	['H-', 'M', 'G', 'H', 'A', 'G', 'A', 'I', 'I', 'A', 'G', 'G', 'clK', 'G', 'T', 'A', 'D', 'E', 'K', '-OH']	EHVTKPVVGYIAGVTAPKGKMGHAGAIIAGGKGTADEK	True	7	[0. 0. 0. 0. 0. 0. 0. 1. 0.]	[1. 1. 1. 1. 1. 1. 1. 0. 0.]	1	[0. 1. 0. 0. 0. 0. 0. 0. 0. 0.]	[1. 0. 0. 0. 0. 0. 0. 0. 0. 0.]	True
2737713	300	DSS	False	False	0.0	TPIS_ECOLI Triosephosphate isomerase OS=Escherichia coli (strain K12) OX=83333 GN=tpiA PE=1 SV=1	TPIS_ECOLI Triosephosphate isomerase OS=Escherichia coli (strain K12) OX=83333 GN=tpiA PE=1 SV=1	4	8	2737713	100	104	TYHKESDELIAKK	ESDELIAKK	3	P0A858	P0A858	B181203_13_HF_FW_IN_130_ECLP_DSS01_SCX23_hSAX07_rep2	Self > 4	False	False	True	31.097958000000002	22.294	23	7	True	TYHKESDELIAKK	['H-', 'T', 'Y', 'H', 'clK', 'E', 'S', 'D', 'E', 'L', 'I', 'A', 'K', 'K', '-OH']	ESDELIAKK	['H-', 'E', 'S', 'D', 'E', 'L', 'I', 'A', 'clK', 'K', '-OH']	TYHKESDELIAKKESDELIAKK	False	6	[0. 0. 0. 0. 0. 0. 1. 0. 0.]	[1. 1. 1. 1. 1. 1. 0. 0. 0.]	6	[0. 0. 0. 0. 0. 0. 1. 0. 0. 0.]	[1. 1. 1. 1. 1. 1. 0. 0. 0. 0.]	True
2423442	301	DSS	False	False	0.0	PEPB_ECOLI Peptidase B OS=Escherichia coli (strain K12) OX=83333 GN=pepB PE=1 SV=2	PEPB_ECOLI Peptidase B OS=Escherichia coli (strain K12) OX=83333 GN=pepB PE=1 SV=2	8	1	2423442	50	86	KIDGLGIKHVQLSGEGWDADR	KVVWPDLDDAQR	4	P37095	P37095	B181130_05_HF_FW_IN_130_ECLP_DSS01_SCX22_hSAX08_rep2	Self > 4	False	False	True	55.693321999999995	22.288	22	8	True	KIDGLGIKHVQLSGEGWDADR	['H-', 'K', 'I', 'D', 'G', 'L', 'G', 'I', 'clK', 'H', 'V', 'Q', 'L', 'S', 'G', 'E', 'G', 'W', 'D', 'A', 'D', 'R', '-OH']	KVVWPDLDDAQR	['H-', 'clK', 'V', 'V', 'W', 'P', 'D', 'L', 'D', 'D', 'A', 'Q', 'R', '-OH']	KIDGLGIKHVQLSGEGWDADRKVVWPDLDDAQR	False	5	[0. 0. 0. 0. 0. 1. 0. 0. 0.]	[1. 1. 1. 1. 1. 0. 0. 0. 0.]	7	[0. 0. 0. 0. 0. 0. 0. 1. 0. 0.]	[1. 1. 1. 1. 1. 1. 1. 0. 0. 0.]	True
2290700	303	DSS	False	False	0.0	ODO2_ECOLI Dihydrolipoyllysine-residue succinyltransferase component of 2-oxoglutarate dehydrogenase complex OS=Escherichia coli (strain K12) OX=83333 GN=sucB PE=1 SV=2	ODO2_ECOLI Dihydrolipoyllysine-residue succinyltransferase component of 2-oxoglutarate dehydrogenase complex OS=Escherichia coli (strain K12) OX=83333 GN=sucB PE=1 SV=2	4	14	2290700	153	120	APAKESAPAAAAPAAQPALAAR	RLLAEHNLDASAIKGTGVGGR	5	P0AFG6	P0AFG6	B181128_18_HF_FW_IN_130_ECLP_DSS01_SCX22_hSAX02_rep2	Self > 4	False	False	True	40.694017	22.26	22	2	False	APAKESAPAAAAPAAQPALAAR	['H-', 'A', 'P', 'A', 'clK', 'E', 'S', 'A', 'P', 'A', 'A', 'A', 'A', 'P', 'A', 'A', 'Q', 'P', 'A', 'L', 'A', 'A', 'R', '-OH']	RLLAEHNLDASAIKGTGVGGR	['H-', 'R', 'L', 'L', 'A', 'E', 'H', 'N', 'L', 'D', 'A', 'S', 'A', 'I', 'clK', 'G', 'T', 'G', 'V', 'G', 'G', 'R', '-OH']	APAKESAPAAAAPAAQPALAARRLLAEHNLDASAIKGTGVGGR	False	5	[0. 0. 0. 0. 0. 1. 0. 0. 0.]	[1. 1. 1. 1. 1. 0. 0. 0. 0.]	1	[0. 1. 0. 0. 0. 0. 0. 0. 0. 0.]	[1. 0. 0. 0. 0. 0. 0. 0. 0. 0.]	True
1471312	302	DSS	False	False	0.0	SUCD_ECOLI Succinate--CoA ligase [ADP-forming] subunit alpha OS=Escherichia coli (strain K12) OX=83333 GN=sucD PE=1 SV=2	SUCC_ECOLI Succinate--CoA ligase [ADP-forming] subunit beta OS=Escherichia coli (strain K12) OX=83333 GN=sucC PE=1 SV=1	12	1	1471312	245	1	MoxGHAGAIIAGGKGTADEK	MoxNLHEYQAK	4	P0AGE9	P0A836	B181123_21_HF_FW_IN_130_ECLP_DSS01_SCX21_hSAX05_rep2	Between > 4	False	False	True	28.150788	22.26	21	5	True	MoxGHAGAIIAGGKGTADEK	['H-', 'oxM', 'G', 'H', 'A', 'G', 'A', 'I', 'I', 'A', 'G', 'G', 'clK', 'G', 'T', 'A', 'D', 'E', 'K', '-OH']	MoxNLHEYQAK	['H-', 'cloxM', 'N', 'L', 'H', 'E', 'Y', 'Q', 'A', 'K', '-OH']	MoxGHAGAIIAGGKGTADEKMoxNLHEYQAK	False	4	[0. 0. 0. 0. 1. 0. 0. 0. 0.]	[1. 1. 1. 1. 0. 0. 0. 0. 0.]	4	[0. 0. 0. 0. 1. 0. 0. 0. 0. 0.]	[1. 1. 1. 1. 0. 0. 0. 0. 0. 0.]	True
851097	304	DSS	False	False	0.0	RS3_ECOLI 30S ribosomal protein S3 OS=Escherichia coli (strain K12) OX=83333 GN=rpsC PE=1 SV=2	RS2_ECOLI 30S ribosomal protein S2 OS=Escherichia coli (strain K12) OX=83333 GN=rpsB PE=1 SV=2	21	13	851097	205	116	GEILGGMAAVEQPEKPAAQPKK	DLETQSQDGTFDKLTKK	4	P0A7V3	P0A7V0	B181121_12_HF_FW_IN_130_ECLP_DSS01_SCX19_hSAX05_rep1	Between > 4	False	False	True	44.937743	22.226999999999997	19	5	False	GEILGGMAAVEQPEKPAAQPKK	['H-', 'G', 'E', 'I', 'L', 'G', 'G', 'M', 'A', 'A', 'V', 'E', 'Q', 'P', 'E', 'K', 'P', 'A', 'A', 'Q', 'P', 'clK', 'K', '-OH']	DLETQSQDGTFDKLTKK	['H-', 'D', 'L', 'E', 'T', 'Q', 'S', 'Q', 'D', 'G', 'T', 'F', 'D', 'clK', 'L', 'T', 'K', 'K', '-OH']	GEILGGMAAVEQPEKPAAQPKKDLETQSQDGTFDKLTKK	False	2	[0. 0. 1. 0. 0. 0. 0. 0. 0.]	[1. 1. 0. 0. 0. 0. 0. 0. 0.]	4	[0. 0. 0. 0. 1. 0. 0. 0. 0. 0.]	[1. 1. 1. 1. 0. 0. 0. 0. 0. 0.]	True
2112816	305	DSS	False	False	0.0	ACEA_ECOLI Isocitrate lyase OS=Escherichia coli (strain K12) OX=83333 GN=aceA PE=1 SV=1	SUCC_ECOLI Succinate--CoA ligase [ADP-forming] subunit beta OS=Escherichia coli (strain K12) OX=83333 GN=sucC PE=1 SV=1	5	1	2112816	377	1	HYVEKVQQPEFAAAK	MNLHEYQAK	4	P0A9G6	P0A836	B181128_10_HF_FW_IN_130_ECLP_DSS01_SCX21_hSAX06_rep1	Between > 4	False	False	True	39.169038	22.221999999999998	21	6	False	HYVEKVQQPEFAAAK	['H-', 'H', 'Y', 'V', 'E', 'clK', 'V', 'Q', 'Q', 'P', 'E', 'F', 'A', 'A', 'A', 'K', '-OH']	MNLHEYQAK	['H-', 'clM', 'N', 'L', 'H', 'E', 'Y', 'Q', 'A', 'K', '-OH']	HYVEKVQQPEFAAAKMNLHEYQAK	False	4	[0. 0. 0. 0. 1. 0. 0. 0. 0.]	[1. 1. 1. 1. 0. 0. 0. 0. 0.]	5	[0. 0. 0. 0. 0. 1. 0. 0. 0. 0.]	[1. 1. 1. 1. 1. 0. 0. 0. 0. 0.]	True
3023056	306	DSS	False	False	0.0	ACEA_ECOLI Isocitrate lyase OS=Escherichia coli (strain K12) OX=83333 GN=aceA PE=1 SV=1	ACEA_ECOLI Isocitrate lyase OS=Escherichia coli (strain K12) OX=83333 GN=aceA PE=1 SV=1	10	14	3023056	382	313	VQQPEFAAAKDGYTFVSHQQEVGTGYFDK	LLAYNCcmSPSFNWQKNLDDK	6	P0A9G6	P0A9G6	B181205_04_HF_FW_IN_130_ECLP_DSS01_SCX24_hSAX08_rep1	Self > 4	False	False	True	62.554483	22.221999999999998	24	8	False	VQQPEFAAAKDGYTFVSHQQEVGTGYFDK	['H-', 'V', 'Q', 'Q', 'P', 'E', 'F', 'A', 'A', 'A', 'clK', 'D', 'G', 'Y', 'T', 'F', 'V', 'S', 'H', 'Q', 'Q', 'E', 'V', 'G', 'T', 'G', 'Y', 'F', 'D', 'K', '-OH']	LLAYNCcmSPSFNWQKNLDDK	['H-', 'L', 'L', 'A', 'Y', 'N', 'cmC', 'S', 'P', 'S', 'F', 'N', 'W', 'Q', 'clK', 'N', 'L', 'D', 'D', 'K', '-OH']	VQQPEFAAAKDGYTFVSHQQEVGTGYFDKLLAYNCcmSPSFNWQKNLDDK	True	7	[0. 0. 0. 0. 0. 0. 0. 1. 0.]	[1. 1. 1. 1. 1. 1. 1. 0. 0.]	7	[0. 0. 0. 0. 0. 0. 0. 1. 0. 0.]	[1. 1. 1. 1. 1. 1. 1. 0. 0. 0.]	True
2150194	307	DSS	False	False	0.0	CH60_ECOLI 60 kDa chaperonin OS=Escherichia coli (strain K12) OX=83333 GN=groL PE=1 SV=2	CH60_ECOLI 60 kDa chaperonin OS=Escherichia coli (strain K12) OX=83333 GN=groL PE=1 SV=2	5	6	2150194	76	322	EVASKANDAAGDGTTTATVLAQAIITEGLK	RVVINKDTTTIIDGVGEEAAIQGR	5	P0A6F5	P0A6F5	B181128_11_HF_FW_IN_130_ECLP_DSS01_SCX21_hSAX06_rep2	Self > 4	False	False	True	70.980244	22.211	21	6	False	EVASKANDAAGDGTTTATVLAQAIITEGLK	['H-', 'E', 'V', 'A', 'S', 'clK', 'A', 'N', 'D', 'A', 'A', 'G', 'D', 'G', 'T', 'T', 'T', 'A', 'T', 'V', 'L', 'A', 'Q', 'A', 'I', 'I', 'T', 'E', 'G', 'L', 'K', '-OH']	RVVINKDTTTIIDGVGEEAAIQGR	['H-', 'R', 'V', 'V', 'I', 'N', 'clK', 'D', 'T', 'T', 'T', 'I', 'I', 'D', 'G', 'V', 'G', 'E', 'E', 'A', 'A', 'I', 'Q', 'G', 'R', '-OH']	EVASKANDAAGDGTTTATVLAQAIITEGLKRVVINKDTTTIIDGVGEEAAIQGR	False	4	[0. 0. 0. 0. 1. 0. 0. 0. 0.]	[1. 1. 1. 1. 0. 0. 0. 0. 0.]	5	[0. 0. 0. 0. 0. 1. 0. 0. 0. 0.]	[1. 1. 1. 1. 1. 0. 0. 0. 0. 0.]	True
1550049	308	DSS	False	False	0.0	AHPC_ECOLI Alkyl hydroperoxide reductase C OS=Escherichia coli (strain K12) OX=83333 GN=ahpC PE=1 SV=2	AHPC_ECOLI Alkyl hydroperoxide reductase C OS=Escherichia coli (strain K12) OX=83333 GN=ahpC PE=1 SV=2	2	16	1550049	152	154	IKAAQYVASHPGEVCcmPAK	AAQYVASHPGEVCcmPAKWK	3	P0AE08	P0AE08	B181123_25_HF_FW_IN_130_ECLP_DSS01_SCX21_hSAX02_rep1	Self > 4	False	False	True	36.663551	22.206999999999997	21	2	False	IKAAQYVASHPGEVCcmPAK	['H-', 'I', 'clK', 'A', 'A', 'Q', 'Y', 'V', 'A', 'S', 'H', 'P', 'G', 'E', 'V', 'cmC', 'P', 'A', 'K', '-OH']	AAQYVASHPGEVCcmPAKWK	['H-', 'A', 'A', 'Q', 'Y', 'V', 'A', 'S', 'H', 'P', 'G', 'E', 'V', 'cmC', 'P', 'A', 'clK', 'W', 'K', '-OH']	IKAAQYVASHPGEVCcmPAKAAQYVASHPGEVCcmPAKWK	True	4	[0. 0. 0. 0. 1. 0. 0. 0. 0.]	[1. 1. 1. 1. 0. 0. 0. 0. 0.]	1	[0. 1. 0. 0. 0. 0. 0. 0. 0. 0.]	[1. 0. 0. 0. 0. 0. 0. 0. 0. 0.]	True
3194087	309	DSS	False	False	0.0	SUCD_ECOLI Succinate--CoA ligase [ADP-forming] subunit alpha OS=Escherichia coli (strain K12) OX=83333 GN=sucD PE=1 SV=2	SUCC_ECOLI Succinate--CoA ligase [ADP-forming] subunit beta OS=Escherichia coli (strain K12) OX=83333 GN=sucC PE=1 SV=1	13	1	3194087	244	1	RMoxGHAGAIIAGGKGTADEK	MNLHEYQAK	4	P0AGE9	P0A836	B181205_12_HF_FW_IN_130_ECLP_DSS01_SCX24_hSAX04_rep1	Between > 4	False	False	True	29.321285	22.191999999999997	24	4	True	RMoxGHAGAIIAGGKGTADEK	['H-', 'R', 'oxM', 'G', 'H', 'A', 'G', 'A', 'I', 'I', 'A', 'G', 'G', 'clK', 'G', 'T', 'A', 'D', 'E', 'K', '-OH']	MNLHEYQAK	['H-', 'clM', 'N', 'L', 'H', 'E', 'Y', 'Q', 'A', 'K', '-OH']	RMoxGHAGAIIAGGKGTADEKMNLHEYQAK	False	7	[0. 0. 0. 0. 0. 0. 0. 1. 0.]	[1. 1. 1. 1. 1. 1. 1. 0. 0.]	3	[0. 0. 0. 1. 0. 0. 0. 0. 0. 0.]	[1. 1. 1. 0. 0. 0. 0. 0. 0. 0.]	True
2148371	310	DSS	False	False	0.0	ODO2_ECOLI Dihydrolipoyllysine-residue succinyltransferase component of 2-oxoglutarate dehydrogenase complex OS=Escherichia coli (strain K12) OX=83333 GN=sucB PE=1 SV=2	ODO2_ECOLI Dihydrolipoyllysine-residue succinyltransferase component of 2-oxoglutarate dehydrogenase complex OS=Escherichia coli (strain K12) OX=83333 GN=sucB PE=1 SV=2	1	14	2148371	2	120	SSVDILVPDLPESVADATVATWHK	RLLAEHNLDASAIKGTGVGGR	5	P0AFG6	P0AFG6	B181128_11_HF_FW_IN_130_ECLP_DSS01_SCX21_hSAX06_rep2	Self > 4	False	False	True	65.072734	22.182	21	6	False	SSVDILVPDLPESVADATVATWHK	['H-', 'clS', 'S', 'V', 'D', 'I', 'L', 'V', 'P', 'D', 'L', 'P', 'E', 'S', 'V', 'A', 'D', 'A', 'T', 'V', 'A', 'T', 'W', 'H', 'K', '-OH']	RLLAEHNLDASAIKGTGVGGR	['H-', 'R', 'L', 'L', 'A', 'E', 'H', 'N', 'L', 'D', 'A', 'S', 'A', 'I', 'clK', 'G', 'T', 'G', 'V', 'G', 'G', 'R', '-OH']	SSVDILVPDLPESVADATVATWHKRLLAEHNLDASAIKGTGVGGR	False	4	[0. 0. 0. 0. 1. 0. 0. 0. 0.]	[1. 1. 1. 1. 0. 0. 0. 0. 0.]	5	[0. 0. 0. 0. 0. 1. 0. 0. 0. 0.]	[1. 1. 1. 1. 1. 0. 0. 0. 0. 0.]	True
3119393	311	DSS	False	False	0.0	SYK2_ECOLI Lysine--tRNA ligase heat inducible OS=Escherichia coli (strain K12) OX=83333 GN=lysU PE=1 SV=2	ACEA_ECOLI Isocitrate lyase OS=Escherichia coli (strain K12) OX=83333 GN=aceA PE=1 SV=1	8	5	3119393	149	377	ALRPLPDKFHGLQDQEVR	HYVEKVQQPEFAAAK	5	P0A8N5	P0A9G6	B181205_09_HF_FW_IN_130_ECLP_DSS01_SCX24_hSAX06_rep1	Between > 4	False	False	True	42.59966899999999	22.174	24	6	True	ALRPLPDKFHGLQDQEVR	['H-', 'A', 'L', 'R', 'P', 'L', 'P', 'D', 'clK', 'F', 'H', 'G', 'L', 'Q', 'D', 'Q', 'E', 'V', 'R', '-OH']	HYVEKVQQPEFAAAK	['H-', 'H', 'Y', 'V', 'E', 'clK', 'V', 'Q', 'Q', 'P', 'E', 'F', 'A', 'A', 'A', 'K', '-OH']	ALRPLPDKFHGLQDQEVRHYVEKVQQPEFAAAK	False	7	[0. 0. 0. 0. 0. 0. 0. 1. 0.]	[1. 1. 1. 1. 1. 1. 1. 0. 0.]	5	[0. 0. 0. 0. 0. 1. 0. 0. 0. 0.]	[1. 1. 1. 1. 1. 0. 0. 0. 0. 0.]	True
3217226	312	DSS	False	False	0.0	SKP_ECOLI Chaperone protein Skp OS=Escherichia coli (strain K12) OX=83333 GN=skp PE=1 SV=1	SKP_ECOLI Chaperone protein Skp OS=Escherichia coli (strain K12) OX=83333 GN=skp PE=1 SV=1	5	5	3217226	81	81	TKLEKDVMoxAQR	TKLEKDVMAQR	4	P0AEU7	P0AEU7	B181205_13_HF_FW_IN_130_ECLP_DSS01_SCX24_hSAX03_rep1	Self > 4	False	False	True	28.239296000000003	22.15	24	3	True	TKLEKDVMoxAQR	['H-', 'T', 'K', 'L', 'E', 'clK', 'D', 'V', 'oxM', 'A', 'Q', 'R', '-OH']	TKLEKDVMAQR	['H-', 'T', 'K', 'L', 'E', 'clK', 'D', 'V', 'M', 'A', 'Q', 'R', '-OH']	TKLEKDVMoxAQRTKLEKDVMAQR	False	7	[0. 0. 0. 0. 0. 0. 0. 1. 0.]	[1. 1. 1. 1. 1. 1. 1. 0. 0.]	2	[0. 0. 1. 0. 0. 0. 0. 0. 0. 0.]	[1. 1. 0. 0. 0. 0. 0. 0. 0. 0.]	True
2915027	313	DSS	False	False	0.0	ODO2_ECOLI Dihydrolipoyllysine-residue succinyltransferase component of 2-oxoglutarate dehydrogenase complex OS=Escherichia coli (strain K12) OX=83333 GN=sucB PE=1 SV=2	ODO2_ECOLI Dihydrolipoyllysine-residue succinyltransferase component of 2-oxoglutarate dehydrogenase complex OS=Escherichia coli (strain K12) OX=83333 GN=sucB PE=1 SV=2	13	4	2915027	121	149	LLAEHNLDASAIKGTGVGGR	HLAKAPAK	4	P0AFG6	P0AFG6	B181203_22_HF_FW_IN_130_ECLP_DSS01_SCX24_hSAX02_rep1	Self > 4	False	False	True	34.335093	22.142	24	2	False	LLAEHNLDASAIKGTGVGGR	['H-', 'L', 'L', 'A', 'E', 'H', 'N', 'L', 'D', 'A', 'S', 'A', 'I', 'clK', 'G', 'T', 'G', 'V', 'G', 'G', 'R', '-OH']	HLAKAPAK	['H-', 'H', 'L', 'A', 'clK', 'A', 'P', 'A', 'K', '-OH']	LLAEHNLDASAIKGTGVGGRHLAKAPAK	True	7	[0. 0. 0. 0. 0. 0. 0. 1. 0.]	[1. 1. 1. 1. 1. 1. 1. 0. 0.]	1	[0. 1. 0. 0. 0. 0. 0. 0. 0. 0.]	[1. 0. 0. 0. 0. 0. 0. 0. 0. 0.]	True
2770559	314	DSS	False	False	0.0	PTA_ECOLI Phosphate acetyltransferase OS=Escherichia coli (strain K12) OX=83333 GN=pta PE=1 SV=2	PTA_ECOLI Phosphate acetyltransferase OS=Escherichia coli (strain K12) OX=83333 GN=pta PE=1 SV=2	14	1	2770559	185	115	TRPDLSEIFDDSSKAK	KHQFAQSLNYEIAK	4	P0A9M8	P0A9M8	B181203_15_HF_FW_IN_130_ECLP_DSS01_SCX23_hSAX06_rep1	Self > 4	False	False	True	48.011392	22.139	23	6	False	TRPDLSEIFDDSSKAK	['H-', 'T', 'R', 'P', 'D', 'L', 'S', 'E', 'I', 'F', 'D', 'D', 'S', 'S', 'clK', 'A', 'K', '-OH']	KHQFAQSLNYEIAK	['H-', 'clK', 'H', 'Q', 'F', 'A', 'Q', 'S', 'L', 'N', 'Y', 'E', 'I', 'A', 'K', '-OH']	TRPDLSEIFDDSSKAKKHQFAQSLNYEIAK	False	6	[0. 0. 0. 0. 0. 0. 1. 0. 0.]	[1. 1. 1. 1. 1. 1. 0. 0. 0.]	5	[0. 0. 0. 0. 0. 1. 0. 0. 0. 0.]	[1. 1. 1. 1. 1. 0. 0. 0. 0. 0.]	True
606981	315	DSS	False	False	0.0	ODP2_ECOLI Dihydrolipoyllysine-residue acetyltransferase component of pyruvate dehydrogenase complex OS=Escherichia coli (strain K12) OX=83333 GN=aceF PE=1 SV=3	DLDH_ECOLI Dihydrolipoyl dehydrogenase OS=Escherichia coli (strain K12) OX=83333 GN=lpdA PE=1 SV=2	4	2	606981	314	369	AEGKSEFAENDAYVHATPLIR	EKGISYETATFPWAASGR	5	P06959	P0A9P0	B181119_13_HF_FW_IN_130_ECLP_DSS01_SCX18_hSAX08_rep1	Between > 4	False	False	True	58.398995	22.136999999999997	18	8	False	AEGKSEFAENDAYVHATPLIR	['H-', 'A', 'E', 'G', 'clK', 'S', 'E', 'F', 'A', 'E', 'N', 'D', 'A', 'Y', 'V', 'H', 'A', 'T', 'P', 'L', 'I', 'R', '-OH']	EKGISYETATFPWAASGR	['H-', 'E', 'clK', 'G', 'I', 'S', 'Y', 'E', 'T', 'A', 'T', 'F', 'P', 'W', 'A', 'A', 'S', 'G', 'R', '-OH']	AEGKSEFAENDAYVHATPLIREKGISYETATFPWAASGR	False	1	[0. 1. 0. 0. 0. 0. 0. 0. 0.]	[1. 0. 0. 0. 0. 0. 0. 0. 0.]	7	[0. 0. 0. 0. 0. 0. 0. 1. 0. 0.]	[1. 1. 1. 1. 1. 1. 1. 0. 0. 0.]	True
2742920	316	DSS	False	False	0.0	NIFJ_ECOLI Probable pyruvate-flavodoxin oxidoreductase OS=Escherichia coli (strain K12) OX=83333 GN=ydbK PE=3 SV=2	NIFJ_ECOLI Probable pyruvate-flavodoxin oxidoreductase OS=Escherichia coli (strain K12) OX=83333 GN=ydbK PE=3 SV=2	6	8	2742920	1103	1149	RADEGKLPLALDSRPPSEAPEETLLHEQR	DAAADLQKR	5	P52647	P52647	B181203_13_HF_FW_IN_130_ECLP_DSS01_SCX23_hSAX07_rep2	Self > 4	False	False	True	47.142144	22.116	23	7	True	RADEGKLPLALDSRPPSEAPEETLLHEQR	['H-', 'R', 'A', 'D', 'E', 'G', 'clK', 'L', 'P', 'L', 'A', 'L', 'D', 'S', 'R', 'P', 'P', 'S', 'E', 'A', 'P', 'E', 'E', 'T', 'L', 'L', 'H', 'E', 'Q', 'R', '-OH']	DAAADLQKR	['H-', 'D', 'A', 'A', 'A', 'D', 'L', 'Q', 'clK', 'R', '-OH']	RADEGKLPLALDSRPPSEAPEETLLHEQRDAAADLQKR	False	6	[0. 0. 0. 0. 0. 0. 1. 0. 0.]	[1. 1. 1. 1. 1. 1. 0. 0. 0.]	6	[0. 0. 0. 0. 0. 0. 1. 0. 0. 0.]	[1. 1. 1. 1. 1. 1. 0. 0. 0. 0.]	True
1358237	317	DSS	False	False	0.0	KPYK2_ECOLI Pyruvate kinase II OS=Escherichia coli (strain K12) OX=83333 GN=pykA PE=1 SV=3	ACEA_ECOLI Isocitrate lyase OS=Escherichia coli (strain K12) OX=83333 GN=aceA PE=1 SV=1	7	8	1358237	213	301	DAGCcmDAKIVAK	FAQAIHAKYPGK	3	P21599	P0A9G6	B181123_14_HF_FW_IN_130_ECLP_DSS01_SCX20_hSAX03_rep1	Between > 4	False	False	True	34.33879	22.076	20	3	True	DAGCcmDAKIVAK	['H-', 'D', 'A', 'G', 'cmC', 'D', 'A', 'clK', 'I', 'V', 'A', 'K', '-OH']	FAQAIHAKYPGK	['H-', 'F', 'A', 'Q', 'A', 'I', 'H', 'A', 'clK', 'Y', 'P', 'G', 'K', '-OH']	DAGCcmDAKIVAKFAQAIHAKYPGK	False	3	[0. 0. 0. 1. 0. 0. 0. 0. 0.]	[1. 1. 1. 0. 0. 0. 0. 0. 0.]	2	[0. 0. 1. 0. 0. 0. 0. 0. 0. 0.]	[1. 1. 0. 0. 0. 0. 0. 0. 0. 0.]	True
3171113	318	DSS	False	False	0.0	IHFB_ECOLI Integration host factor subunit beta OS=Escherichia coli (strain K12) OX=83333 GN=ihfB PE=1 SV=1	IHFA_ECOLI Integration host factor subunit alpha OS=Escherichia coli (strain K12) OX=83333 GN=ihfA PE=1 SV=1	10	3	3171113	66	64	TGDKVELEGKYVPHFKPGK	NPKTGEDIPITAR	4	P0A6Y1	P0A6X7	B181205_11_HF_FW_IN_130_ECLP_DSS01_SCX24_hSAX05_rep1	Between > 4	False	False	True	39.65173	22.074	24	5	False	TGDKVELEGKYVPHFKPGK	['H-', 'T', 'G', 'D', 'K', 'V', 'E', 'L', 'E', 'G', 'clK', 'Y', 'V', 'P', 'H', 'F', 'K', 'P', 'G', 'K', '-OH']	NPKTGEDIPITAR	['H-', 'N', 'P', 'clK', 'T', 'G', 'E', 'D', 'I', 'P', 'I', 'T', 'A', 'R', '-OH']	TGDKVELEGKYVPHFKPGKNPKTGEDIPITAR	True	7	[0. 0. 0. 0. 0. 0. 0. 1. 0.]	[1. 1. 1. 1. 1. 1. 1. 0. 0.]	4	[0. 0. 0. 0. 1. 0. 0. 0. 0. 0.]	[1. 1. 1. 1. 0. 0. 0. 0. 0. 0.]	True
2220265	319	DSS	False	False	0.0	RPOC_ECOLI DNA-directed RNA polymerase subunit beta' OS=Escherichia coli (strain K12) OX=83333 GN=rpoC PE=1 SV=1	RPOC_ECOLI DNA-directed RNA polymerase subunit beta' OS=Escherichia coli (strain K12) OX=83333 GN=rpoC PE=1 SV=1	5	6	2220265	979	954	NTELKLIDEFGR	NKGSIKLSNVK	3	P0A8T7	P0A8T7	B181128_14_HF_FW_IN_130_ECLP_DSS01_SCX22_hSAX04_rep1	Self > 4	False	False	True	44.95903	22.053	22	4	False	NTELKLIDEFGR	['H-', 'N', 'T', 'E', 'L', 'clK', 'L', 'I', 'D', 'E', 'F', 'G', 'R', '-OH']	NKGSIKLSNVK	['H-', 'N', 'K', 'G', 'S', 'I', 'clK', 'L', 'S', 'N', 'V', 'K', '-OH']	NTELKLIDEFGRNKGSIKLSNVK	False	5	[0. 0. 0. 0. 0. 1. 0. 0. 0.]	[1. 1. 1. 1. 1. 0. 0. 0. 0.]	3	[0. 0. 0. 1. 0. 0. 0. 0. 0. 0.]	[1. 1. 1. 0. 0. 0. 0. 0. 0. 0.]	True
2221474	320	DSS	False	False	0.0	ACEA_ECOLI Isocitrate lyase OS=Escherichia coli (strain K12) OX=83333 GN=aceA PE=1 SV=1	ACEA_ECOLI Isocitrate lyase OS=Escherichia coli (strain K12) OX=83333 GN=aceA PE=1 SV=1	14	8	2221474	313	194	LLAYNCcmSPSFNWQKNLDDK	KCcmGHMGGKVLVPTQEAIQK	4	P0A9G6	P0A9G6	B181128_14_HF_FW_IN_130_ECLP_DSS01_SCX22_hSAX04_rep1	Self > 4	False	False	True	48.59324100000002	22.052	22	4	True	LLAYNCcmSPSFNWQKNLDDK	['H-', 'L', 'L', 'A', 'Y', 'N', 'cmC', 'S', 'P', 'S', 'F', 'N', 'W', 'Q', 'clK', 'N', 'L', 'D', 'D', 'K', '-OH']	KCcmGHMGGKVLVPTQEAIQK	['H-', 'K', 'cmC', 'G', 'H', 'M', 'G', 'G', 'clK', 'V', 'L', 'V', 'P', 'T', 'Q', 'E', 'A', 'I', 'Q', 'K', '-OH']	LLAYNCcmSPSFNWQKNLDDKKCcmGHMGGKVLVPTQEAIQK	True	5	[0. 0. 0. 0. 0. 1. 0. 0. 0.]	[1. 1. 1. 1. 1. 0. 0. 0. 0.]	3	[0. 0. 0. 1. 0. 0. 0. 0. 0. 0.]	[1. 1. 1. 0. 0. 0. 0. 0. 0. 0.]	True
953190	321	DSS	False	False	0.0	ODP1_ECOLI Pyruvate dehydrogenase E1 component OS=Escherichia coli (strain K12) OX=83333 GN=aceE PE=1 SV=2	ODP1_ECOLI Pyruvate dehydrogenase E1 component OS=Escherichia coli (strain K12) OX=83333 GN=aceE PE=1 SV=2	10	17	953190	384	311	ATVILAHTIKGYGMGDAAEGK	LIQLMNETVDGDYQTFKSK	4	P0AFG8	P0AFG8	B181121_17_HF_FW_IN_130_ECLP_DSS01_SCX19_hSAX07_rep1	Self > 4	False	False	True	58.59432100000002	22.041999999999998	19	7	False	ATVILAHTIKGYGMGDAAEGK	['H-', 'A', 'T', 'V', 'I', 'L', 'A', 'H', 'T', 'I', 'clK', 'G', 'Y', 'G', 'M', 'G', 'D', 'A', 'A', 'E', 'G', 'K', '-OH']	LIQLMNETVDGDYQTFKSK	['H-', 'L', 'I', 'Q', 'L', 'M', 'N', 'E', 'T', 'V', 'D', 'G', 'D', 'Y', 'Q', 'T', 'F', 'clK', 'S', 'K', '-OH']	ATVILAHTIKGYGMGDAAEGKLIQLMNETVDGDYQTFKSK	False	2	[0. 0. 1. 0. 0. 0. 0. 0. 0.]	[1. 1. 0. 0. 0. 0. 0. 0. 0.]	6	[0. 0. 0. 0. 0. 0. 1. 0. 0. 0.]	[1. 1. 1. 1. 1. 1. 0. 0. 0. 0.]	True
2716941	322	DSS	False	False	0.0	SYK2_ECOLI Lysine--tRNA ligase heat inducible OS=Escherichia coli (strain K12) OX=83333 GN=lysU PE=1 SV=2	SYK2_ECOLI Lysine--tRNA ligase heat inducible OS=Escherichia coli (strain K12) OX=83333 GN=lysU PE=1 SV=2	8	9	2716941	149	171	ALRPLPDKFHGLQDQEVR	YLDLIANDKSR	4	P0A8N5	P0A8N5	B181203_12_HF_FW_IN_130_ECLP_DSS01_SCX23_hSAX07_rep1	Self > 4	False	False	True	50.829105	22.04	23	7	True	ALRPLPDKFHGLQDQEVR	['H-', 'A', 'L', 'R', 'P', 'L', 'P', 'D', 'clK', 'F', 'H', 'G', 'L', 'Q', 'D', 'Q', 'E', 'V', 'R', '-OH']	YLDLIANDKSR	['H-', 'Y', 'L', 'D', 'L', 'I', 'A', 'N', 'D', 'clK', 'S', 'R', '-OH']	ALRPLPDKFHGLQDQEVRYLDLIANDKSR	False	6	[0. 0. 0. 0. 0. 0. 1. 0. 0.]	[1. 1. 1. 1. 1. 1. 0. 0. 0.]	6	[0. 0. 0. 0. 0. 0. 1. 0. 0. 0.]	[1. 1. 1. 1. 1. 1. 0. 0. 0. 0.]	True
1610718	323	DSS	False	False	0.0	IF2_ECOLI Translation initiation factor IF-2 OS=Escherichia coli (strain K12) OX=83333 GN=infB PE=1 SV=1	IF2_ECOLI Translation initiation factor IF-2 OS=Escherichia coli (strain K12) OX=83333 GN=infB PE=1 SV=1	11	4	1610718	291	325	KGSSLQQGFQKPAQAVNR	MAVKGSQVIK	4	P0A705	P0A705	B181123_28_HF_FW_IN_130_ECLP_DSS01_SCX21_hSAX01_rep2	Self > 4	False	False	True	34.989484	22.038	21	1	True	KGSSLQQGFQKPAQAVNR	['H-', 'K', 'G', 'S', 'S', 'L', 'Q', 'Q', 'G', 'F', 'Q', 'clK', 'P', 'A', 'Q', 'A', 'V', 'N', 'R', '-OH']	MAVKGSQVIK	['H-', 'M', 'A', 'V', 'clK', 'G', 'S', 'Q', 'V', 'I', 'K', '-OH']	KGSSLQQGFQKPAQAVNRMAVKGSQVIK	False	4	[0. 0. 0. 0. 1. 0. 0. 0. 0.]	[1. 1. 1. 1. 0. 0. 0. 0. 0.]	0	[1. 0. 0. 0. 0. 0. 0. 0. 0. 0.]	[0. 0. 0. 0. 0. 0. 0. 0. 0. 0.]	True
2869346	324	DSS	False	False	0.0	IMDH_ECOLI Inosine-5'-monophosphate dehydrogenase OS=Escherichia coli (strain K12) OX=83333 GN=guaB PE=1 SV=1	IMDH_ECOLI Inosine-5'-monophosphate dehydrogenase OS=Escherichia coli (strain K12) OX=83333 GN=guaB PE=1 SV=1	3	1	2869346	89	207	HESGVVTDPQTVLPTTTLR	KPNACcmKDEQGR	4	P0ADG7	P0ADG7	B181203_19_HF_FW_IN_130_ECLP_DSS01_SCX23_hSAX04_rep1	Self > 4	False	False	True	35.005181	22.026	23	4	False	HESGVVTDPQTVLPTTTLR	['H-', 'H', 'E', 'clS', 'G', 'V', 'V', 'T', 'D', 'P', 'Q', 'T', 'V', 'L', 'P', 'T', 'T', 'T', 'L', 'R', '-OH']	KPNACcmKDEQGR	['H-', 'clK', 'P', 'N', 'A', 'cmC', 'K', 'D', 'E', 'Q', 'G', 'R', '-OH']	HESGVVTDPQTVLPTTTLRKPNACcmKDEQGR	False	6	[0. 0. 0. 0. 0. 0. 1. 0. 0.]	[1. 1. 1. 1. 1. 1. 0. 0. 0.]	3	[0. 0. 0. 1. 0. 0. 0. 0. 0. 0.]	[1. 1. 1. 0. 0. 0. 0. 0. 0. 0.]	True
1508412	325	DSS	False	False	0.0	CAPP_ECOLI Phosphoenolpyruvate carboxylase OS=Escherichia coli (strain K12) OX=83333 GN=ppc PE=1 SV=1	CAPP_ECOLI Phosphoenolpyruvate carboxylase OS=Escherichia coli (strain K12) OX=83333 GN=ppc PE=1 SV=1	18	1	1508412	588	124	GGAPAHAALLSQPPGSLKGGLR	KAVESLSLELVLTAHPTEITR	4	P00864	P00864	B181123_23_HF_FW_IN_130_ECLP_DSS01_SCX21_hSAX04_rep1	Self > 4	False	False	True	58.70009100000002	22.011	21	4	True	GGAPAHAALLSQPPGSLKGGLR	['H-', 'G', 'G', 'A', 'P', 'A', 'H', 'A', 'A', 'L', 'L', 'S', 'Q', 'P', 'P', 'G', 'S', 'L', 'clK', 'G', 'G', 'L', 'R', '-OH']	KAVESLSLELVLTAHPTEITR	['H-', 'clK', 'A', 'V', 'E', 'S', 'L', 'S', 'L', 'E', 'L', 'V', 'L', 'T', 'A', 'H', 'P', 'T', 'E', 'I', 'T', 'R', '-OH']	GGAPAHAALLSQPPGSLKGGLRKAVESLSLELVLTAHPTEITR	True	4	[0. 0. 0. 0. 1. 0. 0. 0. 0.]	[1. 1. 1. 1. 0. 0. 0. 0. 0.]	3	[0. 0. 0. 1. 0. 0. 0. 0. 0. 0.]	[1. 1. 1. 0. 0. 0. 0. 0. 0. 0.]	True
1450062	326	DSS	False	False	0.0	DNAK_ECOLI Chaperone protein DnaK OS=Escherichia coli (strain K12) OX=83333 GN=dnaK PE=1 SV=2	DNAK_ECOLI Chaperone protein DnaK OS=Escherichia coli (strain K12) OX=83333 GN=dnaK PE=1 SV=2	7	3	1450062	415	496	NTTIPTKHSQVFSTAEDNQSAVTIHVLQGER	EQKITIK	4	P0A6Y8	P0A6Y8	B181123_20_HF_FW_IN_130_ECLP_DSS01_SCX21_hSAX05_rep1	Self > 4	False	False	True	45.794031000000004	22.005	21	5	True	NTTIPTKHSQVFSTAEDNQSAVTIHVLQGER	['H-', 'N', 'T', 'T', 'I', 'P', 'T', 'clK', 'H', 'S', 'Q', 'V', 'F', 'S', 'T', 'A', 'E', 'D', 'N', 'Q', 'S', 'A', 'V', 'T', 'I', 'H', 'V', 'L', 'Q', 'G', 'E', 'R', '-OH']	EQKITIK	['H-', 'E', 'Q', 'clK', 'I', 'T', 'I', 'K', '-OH']	NTTIPTKHSQVFSTAEDNQSAVTIHVLQGEREQKITIK	False	4	[0. 0. 0. 0. 1. 0. 0. 0. 0.]	[1. 1. 1. 1. 0. 0. 0. 0. 0.]	4	[0. 0. 0. 0. 1. 0. 0. 0. 0. 0.]	[1. 1. 1. 1. 0. 0. 0. 0. 0. 0.]	True
2668028	327	DSS	False	False	0.0	PT1_ECOLI Phosphoenolpyruvate-protein phosphotransferase OS=Escherichia coli (strain K12) OX=83333 GN=ptsI PE=1 SV=1	PT1_ECOLI Phosphoenolpyruvate-protein phosphotransferase OS=Escherichia coli (strain K12) OX=83333 GN=ptsI PE=1 SV=1	2	2	2668028	95	29	DKHMTADAAAHEVIEGQASALEELDDEYLK	KKISADQVDQEVER	5	P08839	P08839	B181203_10_HF_FW_IN_130_ECLP_DSS01_SCX23_hSAX08_rep1	Self > 4	False	False	True	57.963419	22.000999999999998	23	8	True	DKHMTADAAAHEVIEGQASALEELDDEYLK	['H-', 'D', 'clK', 'H', 'M', 'T', 'A', 'D', 'A', 'A', 'A', 'H', 'E', 'V', 'I', 'E', 'G', 'Q', 'A', 'S', 'A', 'L', 'E', 'E', 'L', 'D', 'D', 'E', 'Y', 'L', 'K', '-OH']	KKISADQVDQEVER	['H-', 'K', 'clK', 'I', 'S', 'A', 'D', 'Q', 'V', 'D', 'Q', 'E', 'V', 'E', 'R', '-OH']	DKHMTADAAAHEVIEGQASALEELDDEYLKKKISADQVDQEVER	False	6	[0. 0. 0. 0. 0. 0. 1. 0. 0.]	[1. 1. 1. 1. 1. 1. 0. 0. 0.]	7	[0. 0. 0. 0. 0. 0. 0. 1. 0. 0.]	[1. 1. 1. 1. 1. 1. 1. 0. 0. 0.]	True
3119430	328	DSS	False	False	0.0	SYK2_ECOLI Lysine--tRNA ligase heat inducible OS=Escherichia coli (strain K12) OX=83333 GN=lysU PE=1 SV=2	SYK2_ECOLI Lysine--tRNA ligase heat inducible OS=Escherichia coli (strain K12) OX=83333 GN=lysU PE=1 SV=2	8	7	3119430	149	131	ALRPLPDKFHGLQDQEVR	TQTGELSIHCcmTELR	5	P0A8N5	P0A8N5	B181205_09_HF_FW_IN_130_ECLP_DSS01_SCX24_hSAX06_rep1	Self > 4	False	False	True	42.825408	21.985	24	6	True	ALRPLPDKFHGLQDQEVR	['H-', 'A', 'L', 'R', 'P', 'L', 'P', 'D', 'clK', 'F', 'H', 'G', 'L', 'Q', 'D', 'Q', 'E', 'V', 'R', '-OH']	TQTGELSIHCcmTELR	['H-', 'T', 'Q', 'T', 'G', 'E', 'L', 'clS', 'I', 'H', 'cmC', 'T', 'E', 'L', 'R', '-OH']	ALRPLPDKFHGLQDQEVRTQTGELSIHCcmTELR	False	7	[0. 0. 0. 0. 0. 0. 0. 1. 0.]	[1. 1. 1. 1. 1. 1. 1. 0. 0.]	5	[0. 0. 0. 0. 0. 1. 0. 0. 0. 0.]	[1. 1. 1. 1. 1. 0. 0. 0. 0. 0.]	True
1503999	329	DSS	False	False	0.0	PRPD_ECOLI 2-methylcitrate dehydratase OS=Escherichia coli (strain K12) OX=83333 GN=prpD PE=1 SV=3	PRPD_ECOLI 2-methylcitrate dehydratase OS=Escherichia coli (strain K12) OX=83333 GN=prpD PE=1 SV=3	1	7	1503999	2	432	SAQINNIRPEFDR	RQDGIPKLVDK	4	P77243	P77243	B181123_23_HF_FW_IN_130_ECLP_DSS01_SCX21_hSAX04_rep1	Self > 4	False	False	True	45.332832	21.974	21	4	False	SAQINNIRPEFDR	['H-', 'clS', 'A', 'Q', 'I', 'N', 'N', 'I', 'R', 'P', 'E', 'F', 'D', 'R', '-OH']	RQDGIPKLVDK	['H-', 'R', 'Q', 'D', 'G', 'I', 'P', 'clK', 'L', 'V', 'D', 'K', '-OH']	SAQINNIRPEFDRRQDGIPKLVDK	False	4	[0. 0. 0. 0. 1. 0. 0. 0. 0.]	[1. 1. 1. 1. 0. 0. 0. 0. 0.]	3	[0. 0. 0. 1. 0. 0. 0. 0. 0. 0.]	[1. 1. 1. 0. 0. 0. 0. 0. 0. 0.]	True
2795716	330	DSS	False	False	0.0	GYRA_ECOLI DNA gyrase subunit A OS=Escherichia coli (strain K12) OX=83333 GN=gyrA PE=1 SV=1	GYRA_ECOLI DNA gyrase subunit A OS=Escherichia coli (strain K12) OX=83333 GN=gyrA PE=1 SV=1	8	4	2795716	69	39	VVGDVIGKYHPHGDSAVYDTIVR	DGLKPVHR	4	P0AES4	P0AES4	B181203_16_HF_FW_IN_130_ECLP_DSS01_SCX23_hSAX06_rep2	Self > 4	False	False	True	43.864375	21.97300000000001	23	6	True	VVGDVIGKYHPHGDSAVYDTIVR	['H-', 'V', 'V', 'G', 'D', 'V', 'I', 'G', 'clK', 'Y', 'H', 'P', 'H', 'G', 'D', 'S', 'A', 'V', 'Y', 'D', 'T', 'I', 'V', 'R', '-OH']	DGLKPVHR	['H-', 'D', 'G', 'L', 'clK', 'P', 'V', 'H', 'R', '-OH']	VVGDVIGKYHPHGDSAVYDTIVRDGLKPVHR	False	6	[0. 0. 0. 0. 0. 0. 1. 0. 0.]	[1. 1. 1. 1. 1. 1. 0. 0. 0.]	5	[0. 0. 0. 0. 0. 1. 0. 0. 0. 0.]	[1. 1. 1. 1. 1. 0. 0. 0. 0. 0.]	True
2719722	331	DSS	False	False	0.0	AHPC_ECOLI Alkyl hydroperoxide reductase C OS=Escherichia coli (strain K12) OX=83333 GN=ahpC PE=1 SV=2	AHPC_ECOLI Alkyl hydroperoxide reductase C OS=Escherichia coli (strain K12) OX=83333 GN=ahpC PE=1 SV=2	5	2	2719722	13	92	NQAFKNGEFIEITEK	IKYAMIGDPTGALTR	4	P0AE08	P0AE08	B181203_12_HF_FW_IN_130_ECLP_DSS01_SCX23_hSAX07_rep1	Self > 4	False	False	True	59.22683700000001	21.947	23	7	True	NQAFKNGEFIEITEK	['H-', 'N', 'Q', 'A', 'F', 'clK', 'N', 'G', 'E', 'F', 'I', 'E', 'I', 'T', 'E', 'K', '-OH']	IKYAMIGDPTGALTR	['H-', 'I', 'clK', 'Y', 'A', 'M', 'I', 'G', 'D', 'P', 'T', 'G', 'A', 'L', 'T', 'R', '-OH']	NQAFKNGEFIEITEKIKYAMIGDPTGALTR	False	6	[0. 0. 0. 0. 0. 0. 1. 0. 0.]	[1. 1. 1. 1. 1. 1. 0. 0. 0.]	6	[0. 0. 0. 0. 0. 0. 1. 0. 0. 0.]	[1. 1. 1. 1. 1. 1. 0. 0. 0. 0.]	True
1527768	332	DSS	False	False	0.0	DCEA_ECOLI Glutamate decarboxylase alpha OS=Escherichia coli (strain K12) OX=83333 GN=gadA PE=1 SV=1	DCEB_ECOLI Glutamate decarboxylase beta OS=Escherichia coli (strain K12) OX=83333 GN=gadB PE=1 SV=1;DCEA_ECOLI Glutamate decarboxylase alpha OS=Escherichia coli (strain K12) OX=83333 GN=gadA PE=1 SV=1	4	4	1527768	18	443;443	FGAKAISTIAESK	ASLKYLSDHPK	3	P69908	P69910;P69908	B181123_24_HF_FW_IN_130_ECLP_DSS01_SCX21_hSAX03_rep1	Self > 4	False	False	True	41.275659	21.934	21	3	True	FGAKAISTIAESK	['H-', 'F', 'G', 'A', 'clK', 'A', 'I', 'S', 'T', 'I', 'A', 'E', 'S', 'K', '-OH']	ASLKYLSDHPK	['H-', 'A', 'S', 'L', 'clK', 'Y', 'L', 'S', 'D', 'H', 'P', 'K', '-OH']	FGAKAISTIAESKASLKYLSDHPK	False	4	[0. 0. 0. 0. 1. 0. 0. 0. 0.]	[1. 1. 1. 1. 0. 0. 0. 0. 0.]	2	[0. 0. 1. 0. 0. 0. 0. 0. 0. 0.]	[1. 1. 0. 0. 0. 0. 0. 0. 0. 0.]	True
2039454	333	DSS	False	False	0.0	AROC_ECOLI Chorismate synthase OS=Escherichia coli (strain K12) OX=83333 GN=aroC PE=1 SV=4	AROC_ECOLI Chorismate synthase OS=Escherichia coli (strain K12) OX=83333 GN=aroC PE=1 SV=4	8	10	2039454	92	308	SQDYSAIKDVFRPGHADYTYEQK	FGEEVEMITKGR	5	P12008	P12008	B181128_05_HF_FW_IN_130_ECLP_DSS01_SCX21_hSAX08_rep1	Self > 4	False	False	True	56.60398899999999	21.924	21	8	True	SQDYSAIKDVFRPGHADYTYEQK	['H-', 'S', 'Q', 'D', 'Y', 'S', 'A', 'I', 'clK', 'D', 'V', 'F', 'R', 'P', 'G', 'H', 'A', 'D', 'Y', 'T', 'Y', 'E', 'Q', 'K', '-OH']	FGEEVEMITKGR	['H-', 'F', 'G', 'E', 'E', 'V', 'E', 'M', 'I', 'T', 'clK', 'G', 'R', '-OH']	SQDYSAIKDVFRPGHADYTYEQKFGEEVEMITKGR	False	4	[0. 0. 0. 0. 1. 0. 0. 0. 0.]	[1. 1. 1. 1. 0. 0. 0. 0. 0.]	7	[0. 0. 0. 0. 0. 0. 0. 1. 0. 0.]	[1. 1. 1. 1. 1. 1. 1. 0. 0. 0.]	True
2545018	334	DSS	False	False	0.0	RPOB_ECOLI DNA-directed RNA polymerase subunit beta OS=Escherichia coli (strain K12) OX=83333 GN=rpoB PE=1 SV=1	RPOC_ECOLI DNA-directed RNA polymerase subunit beta' OS=Escherichia coli (strain K12) OX=83333 GN=rpoC PE=1 SV=1	12	1	2545018	152	781	SPGVFFDSDKGKTHSSGK	KGLADTALK	4	P0A8V2	P0A8T7	B181130_11_HF_FW_IN_130_ECLP_DSS01_SCX23_hSAX02_rep1	Between > 4	False	False	True	34.569706000000004	21.92	23	2	False	SPGVFFDSDKGKTHSSGK	['H-', 'S', 'P', 'G', 'V', 'F', 'F', 'D', 'S', 'D', 'K', 'G', 'clK', 'T', 'H', 'S', 'S', 'G', 'K', '-OH']	KGLADTALK	['H-', 'clK', 'G', 'L', 'A', 'D', 'T', 'A', 'L', 'K', '-OH']	SPGVFFDSDKGKTHSSGKKGLADTALK	False	6	[0. 0. 0. 0. 0. 0. 1. 0. 0.]	[1. 1. 1. 1. 1. 1. 0. 0. 0.]	1	[0. 1. 0. 0. 0. 0. 0. 0. 0. 0.]	[1. 0. 0. 0. 0. 0. 0. 0. 0. 0.]	True
2844958	335	DSS	False	False	0.0	PYRI_ECOLI Aspartate carbamoyltransferase regulatory chain OS=Escherichia coli (strain K12) OX=83333 GN=pyrI PE=1 SV=2	PYRI_ECOLI Aspartate carbamoyltransferase regulatory chain OS=Escherichia coli (strain K12) OX=83333 GN=pyrI PE=1 SV=2	9	6	2844958	86	1	IDNYEVVGKSRPSLPER	MTHDNKLQVEAIKR	5	P0A7F3	P0A7F3	B181203_18_HF_FW_IN_130_ECLP_DSS01_SCX23_hSAX05_rep2	Self > 4	False	False	True	37.147735	21.916	23	5	False	IDNYEVVGKSRPSLPER	['H-', 'I', 'D', 'N', 'Y', 'E', 'V', 'V', 'G', 'clK', 'S', 'R', 'P', 'S', 'L', 'P', 'E', 'R', '-OH']	MTHDNKLQVEAIKR	['H-', 'M', 'T', 'H', 'D', 'N', 'clK', 'L', 'Q', 'V', 'E', 'A', 'I', 'K', 'R', '-OH']	IDNYEVVGKSRPSLPERMTHDNKLQVEAIKR	True	6	[0. 0. 0. 0. 0. 0. 1. 0. 0.]	[1. 1. 1. 1. 1. 1. 0. 0. 0.]	4	[0. 0. 0. 0. 1. 0. 0. 0. 0. 0.]	[1. 1. 1. 1. 0. 0. 0. 0. 0. 0.]	True
2767486	336	DSS	False	False	0.0	ODO2_ECOLI Dihydrolipoyllysine-residue succinyltransferase component of 2-oxoglutarate dehydrogenase complex OS=Escherichia coli (strain K12) OX=83333 GN=sucB PE=1 SV=2	ODO2_ECOLI Dihydrolipoyllysine-residue succinyltransferase component of 2-oxoglutarate dehydrogenase complex OS=Escherichia coli (strain K12) OX=83333 GN=sucB PE=1 SV=2	13	5	2767486	121	144	LLAEHNLDASAIKGTGVGGR	EDVEKHLAK	4	P0AFG6	P0AFG6	B181203_15_HF_FW_IN_130_ECLP_DSS01_SCX23_hSAX06_rep1	Self > 4	False	False	True	38.431918	21.914	23	6	False	LLAEHNLDASAIKGTGVGGR	['H-', 'L', 'L', 'A', 'E', 'H', 'N', 'L', 'D', 'A', 'S', 'A', 'I', 'clK', 'G', 'T', 'G', 'V', 'G', 'G', 'R', '-OH']	EDVEKHLAK	['H-', 'E', 'D', 'V', 'E', 'clK', 'H', 'L', 'A', 'K', '-OH']	LLAEHNLDASAIKGTGVGGREDVEKHLAK	False	6	[0. 0. 0. 0. 0. 0. 1. 0. 0.]	[1. 1. 1. 1. 1. 1. 0. 0. 0.]	5	[0. 0. 0. 0. 0. 1. 0. 0. 0. 0.]	[1. 1. 1. 1. 1. 0. 0. 0. 0. 0.]	True
975679	337	DSS	False	False	0.0	SYGB_ECOLI Glycine--tRNA ligase beta subunit OS=Escherichia coli (strain K12) OX=83333 GN=glyS PE=1 SV=4	SYGB_ECOLI Glycine--tRNA ligase beta subunit OS=Escherichia coli (strain K12) OX=83333 GN=glyS PE=1 SV=4	15	5	975679	58	108	VANLAEAQPDREIEKR	LTTDKGEWLLYR	4	P00961	P00961	B181121_18_HF_FW_IN_130_ECLP_DSS01_SCX19_hSAX07_rep2	Self > 4	False	False	True	50.311457	21.91	19	7	True	VANLAEAQPDREIEKR	['H-', 'V', 'A', 'N', 'L', 'A', 'E', 'A', 'Q', 'P', 'D', 'R', 'E', 'I', 'E', 'clK', 'R', '-OH']	LTTDKGEWLLYR	['H-', 'L', 'T', 'T', 'D', 'clK', 'G', 'E', 'W', 'L', 'L', 'Y', 'R', '-OH']	VANLAEAQPDREIEKRLTTDKGEWLLYR	False	2	[0. 0. 1. 0. 0. 0. 0. 0. 0.]	[1. 1. 0. 0. 0. 0. 0. 0. 0.]	6	[0. 0. 0. 0. 0. 0. 1. 0. 0. 0.]	[1. 1. 1. 1. 1. 1. 0. 0. 0. 0.]	True
1208960	338	DSS	False	False	0.0	DLDH_ECOLI Dihydrolipoyl dehydrogenase OS=Escherichia coli (strain K12) OX=83333 GN=lpdA PE=1 SV=2	DLDH_ECOLI Dihydrolipoyl dehydrogenase OS=Escherichia coli (strain K12) OX=83333 GN=lpdA PE=1 SV=2	13	13	1208960	68	68	ALAEHGIVFGEPKTDIDK	ALAEHGIVFGEPKTDIDK	5	P0A9P0	P0A9P0	B181123_07_HF_FW_IN_130_ECLP_DSS01_SCX20_hSAX07_rep2	Self > 4	False	False	True	50.26479199999999	21.904	20	7	True	ALAEHGIVFGEPKTDIDK	['H-', 'A', 'L', 'A', 'E', 'H', 'G', 'I', 'V', 'F', 'G', 'E', 'P', 'clK', 'T', 'D', 'I', 'D', 'K', '-OH']	ALAEHGIVFGEPKTDIDK	['H-', 'A', 'L', 'A', 'E', 'H', 'G', 'I', 'V', 'F', 'G', 'E', 'P', 'clK', 'T', 'D', 'I', 'D', 'K', '-OH']	ALAEHGIVFGEPKTDIDKALAEHGIVFGEPKTDIDK	True	3	[0. 0. 0. 1. 0. 0. 0. 0. 0.]	[1. 1. 1. 0. 0. 0. 0. 0. 0.]	6	[0. 0. 0. 0. 0. 0. 1. 0. 0. 0.]	[1. 1. 1. 1. 1. 1. 0. 0. 0. 0.]	True
2994330	339	DSS	False	False	0.0	PURR_ECOLI HTH-type transcriptional repressor PurR OS=Escherichia coli (strain K12) OX=83333 GN=purR PE=1 SV=2	PURR_ECOLI HTH-type transcriptional repressor PurR OS=Escherichia coli (strain K12) OX=83333 GN=purR PE=1 SV=2	8	15	2994330	34	10	NAVWAAIKELHYSPSAVAR	RANVSTTTVSHVINKTR	5	P0ACP7	P0ACP7	B181205_03_HF_FW_IN_130_ECLP_DSS01_SCX24_hSAX09_rep1	Self > 4	False	False	True	47.378512	21.899	24	9	False	NAVWAAIKELHYSPSAVAR	['H-', 'N', 'A', 'V', 'W', 'A', 'A', 'I', 'clK', 'E', 'L', 'H', 'Y', 'S', 'P', 'S', 'A', 'V', 'A', 'R', '-OH']	RANVSTTTVSHVINKTR	['H-', 'R', 'A', 'N', 'V', 'S', 'T', 'T', 'T', 'V', 'S', 'H', 'V', 'I', 'N', 'clK', 'T', 'R', '-OH']	NAVWAAIKELHYSPSAVARRANVSTTTVSHVINKTR	False	7	[0. 0. 0. 0. 0. 0. 0. 1. 0.]	[1. 1. 1. 1. 1. 1. 1. 0. 0.]	8	[0. 0. 0. 0. 0. 0. 0. 0. 1. 0.]	[1. 1. 1. 1. 1. 1. 1. 1. 0. 0.]	True
1479913	340	DSS	False	False	0.0	SYY_ECOLI Tyrosine--tRNA ligase OS=Escherichia coli (strain K12) OX=83333 GN=tyrS PE=1 SV=2	SYY_ECOLI Tyrosine--tRNA ligase OS=Escherichia coli (strain K12) OX=83333 GN=tyrS PE=1 SV=2	25	3	1479913	61	236	FQQAGHKPVALVGGATGLIGDPSFKAAER	FGKTEGGAVWLDPK	4	P0AGJ9	P0AGJ9	B181123_21_HF_FW_IN_130_ECLP_DSS01_SCX21_hSAX05_rep2	Self > 4	False	False	True	53.71899199999999	21.889	21	5	True	FQQAGHKPVALVGGATGLIGDPSFKAAER	['H-', 'F', 'Q', 'Q', 'A', 'G', 'H', 'K', 'P', 'V', 'A', 'L', 'V', 'G', 'G', 'A', 'T', 'G', 'L', 'I', 'G', 'D', 'P', 'S', 'F', 'clK', 'A', 'A', 'E', 'R', '-OH']	FGKTEGGAVWLDPK	['H-', 'F', 'G', 'clK', 'T', 'E', 'G', 'G', 'A', 'V', 'W', 'L', 'D', 'P', 'K', '-OH']	FQQAGHKPVALVGGATGLIGDPSFKAAERFGKTEGGAVWLDPK	True	4	[0. 0. 0. 0. 1. 0. 0. 0. 0.]	[1. 1. 1. 1. 0. 0. 0. 0. 0.]	4	[0. 0. 0. 0. 1. 0. 0. 0. 0. 0.]	[1. 1. 1. 1. 0. 0. 0. 0. 0. 0.]	True
2267149	341	DSS	False	False	0.0	AHPC_ECOLI Alkyl hydroperoxide reductase C OS=Escherichia coli (strain K12) OX=83333 GN=ahpC PE=1 SV=2	AHPC_ECOLI Alkyl hydroperoxide reductase C OS=Escherichia coli (strain K12) OX=83333 GN=ahpC PE=1 SV=2	2	11	2267149	152	81	IKAAQYVASHPGEVCcmPAK	AWHSSSETIAKIK	4	P0AE08	P0AE08	B181128_17_HF_FW_IN_130_ECLP_DSS01_SCX22_hSAX02_rep1	Self > 4	False	False	True	34.609657	21.881	22	2	False	IKAAQYVASHPGEVCcmPAK	['H-', 'I', 'clK', 'A', 'A', 'Q', 'Y', 'V', 'A', 'S', 'H', 'P', 'G', 'E', 'V', 'cmC', 'P', 'A', 'K', '-OH']	AWHSSSETIAKIK	['H-', 'A', 'W', 'H', 'S', 'S', 'S', 'E', 'T', 'I', 'A', 'clK', 'I', 'K', '-OH']	IKAAQYVASHPGEVCcmPAKAWHSSSETIAKIK	False	5	[0. 0. 0. 0. 0. 1. 0. 0. 0.]	[1. 1. 1. 1. 1. 0. 0. 0. 0.]	1	[0. 1. 0. 0. 0. 0. 0. 0. 0. 0.]	[1. 0. 0. 0. 0. 0. 0. 0. 0. 0.]	True
2726411	342	DSS	False	False	0.0	FADB_ECOLI Fatty acid oxidation complex subunit alpha OS=Escherichia coli (strain K12) OX=83333 GN=fadB PE=1 SV=2	FADB_ECOLI Fatty acid oxidation complex subunit alpha OS=Escherichia coli (strain K12) OX=83333 GN=fadB PE=1 SV=2	15	7	2726411	157	135	MLGADSALEIIAAGKDVGADQALK	IGLPETKLGIMPGFGGSVR	4	P21177	P21177	B181203_12_HF_FW_IN_130_ECLP_DSS01_SCX23_hSAX07_rep1	Self > 4	False	False	True	80.45620700000002	21.873	23	7	True	MLGADSALEIIAAGKDVGADQALK	['H-', 'M', 'L', 'G', 'A', 'D', 'S', 'A', 'L', 'E', 'I', 'I', 'A', 'A', 'G', 'clK', 'D', 'V', 'G', 'A', 'D', 'Q', 'A', 'L', 'K', '-OH']	IGLPETKLGIMPGFGGSVR	['H-', 'I', 'G', 'L', 'P', 'E', 'T', 'clK', 'L', 'G', 'I', 'M', 'P', 'G', 'F', 'G', 'G', 'S', 'V', 'R', '-OH']	MLGADSALEIIAAGKDVGADQALKIGLPETKLGIMPGFGGSVR	False	6	[0. 0. 0. 0. 0. 0. 1. 0. 0.]	[1. 1. 1. 1. 1. 1. 0. 0. 0.]	6	[0. 0. 0. 0. 0. 0. 1. 0. 0. 0.]	[1. 1. 1. 1. 1. 1. 0. 0. 0. 0.]	True
830921	343	DSS	False	False	0.0	RL2_ECOLI 50S ribosomal protein L2 OS=Escherichia coli (strain K12) OX=83333 GN=rplB PE=1 SV=2	RL2_ECOLI 50S ribosomal protein L2 OS=Escherichia coli (strain K12) OX=83333 GN=rplB PE=1 SV=2	14	10	830921	112	88	AGDQIQSGVDAAIKPGNTLPMoxR	SANIALVLYKDGERR	4	P60422	P60422	B181121_11_HF_FW_IN_130_ECLP_DSS01_SCX19_hSAX04_rep1	Self > 4	False	False	True	52.663862	21.858	19	4	False	AGDQIQSGVDAAIKPGNTLPMoxR	['H-', 'A', 'G', 'D', 'Q', 'I', 'Q', 'S', 'G', 'V', 'D', 'A', 'A', 'I', 'clK', 'P', 'G', 'N', 'T', 'L', 'P', 'oxM', 'R', '-OH']	SANIALVLYKDGERR	['H-', 'S', 'A', 'N', 'I', 'A', 'L', 'V', 'L', 'Y', 'clK', 'D', 'G', 'E', 'R', 'R', '-OH']	AGDQIQSGVDAAIKPGNTLPMoxRSANIALVLYKDGERR	False	2	[0. 0. 1. 0. 0. 0. 0. 0. 0.]	[1. 1. 0. 0. 0. 0. 0. 0. 0.]	3	[0. 0. 0. 1. 0. 0. 0. 0. 0. 0.]	[1. 1. 1. 0. 0. 0. 0. 0. 0. 0.]	True
1510665	344	DSS	False	False	0.0	RPOC_ECOLI DNA-directed RNA polymerase subunit beta' OS=Escherichia coli (strain K12) OX=83333 GN=rpoC PE=1 SV=1	RPOC_ECOLI DNA-directed RNA polymerase subunit beta' OS=Escherichia coli (strain K12) OX=83333 GN=rpoC PE=1 SV=1	3	9	1510665	1149	1124	RPKEPAILAEISGIVSFGK	IPQESGGTKDITGGLPR	4	P0A8T7	P0A8T7	B181123_23_HF_FW_IN_130_ECLP_DSS01_SCX21_hSAX04_rep1	Self > 4	False	False	True	65.83904700000001	21.855	21	4	True	RPKEPAILAEISGIVSFGK	['H-', 'R', 'P', 'clK', 'E', 'P', 'A', 'I', 'L', 'A', 'E', 'I', 'S', 'G', 'I', 'V', 'S', 'F', 'G', 'K', '-OH']	IPQESGGTKDITGGLPR	['H-', 'I', 'P', 'Q', 'E', 'S', 'G', 'G', 'T', 'clK', 'D', 'I', 'T', 'G', 'G', 'L', 'P', 'R', '-OH']	RPKEPAILAEISGIVSFGKIPQESGGTKDITGGLPR	False	4	[0. 0. 0. 0. 1. 0. 0. 0. 0.]	[1. 1. 1. 1. 0. 0. 0. 0. 0.]	3	[0. 0. 0. 1. 0. 0. 0. 0. 0. 0.]	[1. 1. 1. 0. 0. 0. 0. 0. 0. 0.]	True
1575463	345	DSS	False	False	0.0	KPYK1_ECOLI Pyruvate kinase I OS=Escherichia coli (strain K12) OX=83333 GN=pykF PE=1 SV=1	KPYK1_ECOLI Pyruvate kinase I OS=Escherichia coli (strain K12) OX=83333 GN=pykF PE=1 SV=1	15	8	1575463	272	6	KVVITATQMoxLDSMIKNPRPTR	IVCcmTIGPKTESEEMoxLAK	5	P0AD61	P0AD61	B181123_26_HF_FW_IN_130_ECLP_DSS01_SCX21_hSAX02_rep2	Self > 4	False	False	True	46.304699	21.85	21	2	True	KVVITATQMoxLDSMIKNPRPTR	['H-', 'K', 'V', 'V', 'I', 'T', 'A', 'T', 'Q', 'oxM', 'L', 'D', 'S', 'M', 'I', 'clK', 'N', 'P', 'R', 'P', 'T', 'R', '-OH']	IVCcmTIGPKTESEEMoxLAK	['H-', 'I', 'V', 'cmC', 'T', 'I', 'G', 'P', 'clK', 'T', 'E', 'S', 'E', 'E', 'oxM', 'L', 'A', 'K', '-OH']	KVVITATQMoxLDSMIKNPRPTRIVCcmTIGPKTESEEMoxLAK	False	4	[0. 0. 0. 0. 1. 0. 0. 0. 0.]	[1. 1. 1. 1. 0. 0. 0. 0. 0.]	1	[0. 1. 0. 0. 0. 0. 0. 0. 0. 0.]	[1. 0. 0. 0. 0. 0. 0. 0. 0. 0.]	True
2668557	346	DSS	False	False	0.0	PT1_ECOLI Phosphoenolpyruvate-protein phosphotransferase OS=Escherichia coli (strain K12) OX=83333 GN=ptsI PE=1 SV=1	PT1_ECOLI Phosphoenolpyruvate-protein phosphotransferase OS=Escherichia coli (strain K12) OX=83333 GN=ptsI PE=1 SV=1	2	1	2668557	95	30	DKHMTADAAAHEVIEGQASALEELDDEYLKER	KISADQVDQEVER	6	P08839	P08839	B181203_10_HF_FW_IN_130_ECLP_DSS01_SCX23_hSAX08_rep1	Self > 4	False	False	True	59.50185	21.84800000000001	23	8	True	DKHMTADAAAHEVIEGQASALEELDDEYLKER	['H-', 'D', 'clK', 'H', 'M', 'T', 'A', 'D', 'A', 'A', 'A', 'H', 'E', 'V', 'I', 'E', 'G', 'Q', 'A', 'S', 'A', 'L', 'E', 'E', 'L', 'D', 'D', 'E', 'Y', 'L', 'K', 'E', 'R', '-OH']	KISADQVDQEVER	['H-', 'clK', 'I', 'S', 'A', 'D', 'Q', 'V', 'D', 'Q', 'E', 'V', 'E', 'R', '-OH']	DKHMTADAAAHEVIEGQASALEELDDEYLKERKISADQVDQEVER	True	6	[0. 0. 0. 0. 0. 0. 1. 0. 0.]	[1. 1. 1. 1. 1. 1. 0. 0. 0.]	7	[0. 0. 0. 0. 0. 0. 0. 1. 0. 0.]	[1. 1. 1. 1. 1. 1. 1. 0. 0. 0.]	True
1262464	347	DSS	False	False	0.0	MAO2_ECOLI NADP-dependent malic enzyme OS=Escherichia coli (strain K12) OX=83333 GN=maeB PE=1 SV=1	MAO2_ECOLI NADP-dependent malic enzyme OS=Escherichia coli (strain K12) OX=83333 GN=maeB PE=1 SV=1	8	10	1262464	230	140	EPNMAETKAAYAVVDDGKR	APECcmFYIEQKLR	4	P76558	P76558	B181123_10_HF_FW_IN_130_ECLP_DSS01_SCX20_hSAX06_rep2	Self > 4	False	False	True	53.537209999999995	21.845	20	6	False	EPNMAETKAAYAVVDDGKR	['H-', 'E', 'P', 'N', 'M', 'A', 'E', 'T', 'clK', 'A', 'A', 'Y', 'A', 'V', 'V', 'D', 'D', 'G', 'K', 'R', '-OH']	APECcmFYIEQKLR	['H-', 'A', 'P', 'E', 'cmC', 'F', 'Y', 'I', 'E', 'Q', 'clK', 'L', 'R', '-OH']	EPNMAETKAAYAVVDDGKRAPECcmFYIEQKLR	False	3	[0. 0. 0. 1. 0. 0. 0. 0. 0.]	[1. 1. 1. 0. 0. 0. 0. 0. 0.]	5	[0. 0. 0. 0. 0. 1. 0. 0. 0. 0.]	[1. 1. 1. 1. 1. 0. 0. 0. 0. 0.]	True
1592136	348	DSS	False	False	0.0	GLPK_ECOLI Glycerol kinase OS=Escherichia coli (strain K12) OX=83333 GN=glpK PE=1 SV=2	GLPK_ECOLI Glycerol kinase OS=Escherichia coli (strain K12) OX=83333 GN=glpK PE=1 SV=2	14	13	1592136	220	221	RSSEVYGQTNIGGKGGTR	SSEVYGQTNIGGKGGTR	5	P0A6F3	P0A6F3	B181123_27_HF_FW_IN_130_ECLP_DSS01_SCX21_hSAX01_rep1	Self > 4	False	False	True	31.372343	21.837	21	1	True	RSSEVYGQTNIGGKGGTR	['H-', 'R', 'S', 'S', 'E', 'V', 'Y', 'G', 'Q', 'T', 'N', 'I', 'G', 'G', 'clK', 'G', 'G', 'T', 'R', '-OH']	SSEVYGQTNIGGKGGTR	['H-', 'S', 'S', 'E', 'V', 'Y', 'G', 'Q', 'T', 'N', 'I', 'G', 'G', 'clK', 'G', 'G', 'T', 'R', '-OH']	RSSEVYGQTNIGGKGGTRSSEVYGQTNIGGKGGTR	False	4	[0. 0. 0. 0. 1. 0. 0. 0. 0.]	[1. 1. 1. 1. 0. 0. 0. 0. 0.]	0	[1. 0. 0. 0. 0. 0. 0. 0. 0. 0.]	[0. 0. 0. 0. 0. 0. 0. 0. 0. 0.]	True
2818770	349	DSS	False	False	0.0	ODO2_ECOLI Dihydrolipoyllysine-residue succinyltransferase component of 2-oxoglutarate dehydrogenase complex OS=Escherichia coli (strain K12) OX=83333 GN=sucB PE=1 SV=2	ODO2_ECOLI Dihydrolipoyllysine-residue succinyltransferase component of 2-oxoglutarate dehydrogenase complex OS=Escherichia coli (strain K12) OX=83333 GN=sucB PE=1 SV=2	14	4	2818770	120	91	RLLAEHNLDASAIKGTGVGGR	SEEKASTPAQR	4	P0AFG6	P0AFG6	B181203_17_HF_FW_IN_130_ECLP_DSS01_SCX23_hSAX05_rep1	Self > 4	False	False	True	33.723926999999996	21.831999999999997	23	5	True	RLLAEHNLDASAIKGTGVGGR	['H-', 'R', 'L', 'L', 'A', 'E', 'H', 'N', 'L', 'D', 'A', 'S', 'A', 'I', 'clK', 'G', 'T', 'G', 'V', 'G', 'G', 'R', '-OH']	SEEKASTPAQR	['H-', 'S', 'E', 'E', 'clK', 'A', 'S', 'T', 'P', 'A', 'Q', 'R', '-OH']	RLLAEHNLDASAIKGTGVGGRSEEKASTPAQR	False	6	[0. 0. 0. 0. 0. 0. 1. 0. 0.]	[1. 1. 1. 1. 1. 1. 0. 0. 0.]	4	[0. 0. 0. 0. 1. 0. 0. 0. 0. 0.]	[1. 1. 1. 1. 0. 0. 0. 0. 0. 0.]	True
900784	350	DSS	False	False	0.0	RS1_ECOLI 30S ribosomal protein S1 OS=Escherichia coli (strain K12) OX=83333 GN=rpsA PE=1 SV=1	RS11_ECOLI 30S ribosomal protein S11 OS=Escherichia coli (strain K12) OX=83333 GN=rpsK PE=1 SV=2	2	5	900784	228	76	VKHPSEIVNVGDEITVK	EYGIKNLEVMVK	4	P0AG67	P0A7R9	B181121_15_HF_FW_IN_130_ECLP_DSS01_SCX19_hSAX06_rep1	Between > 4	False	False	True	54.529854	21.826	19	6	False	VKHPSEIVNVGDEITVK	['H-', 'V', 'clK', 'H', 'P', 'S', 'E', 'I', 'V', 'N', 'V', 'G', 'D', 'E', 'I', 'T', 'V', 'K', '-OH']	EYGIKNLEVMVK	['H-', 'E', 'Y', 'G', 'I', 'clK', 'N', 'L', 'E', 'V', 'M', 'V', 'K', '-OH']	VKHPSEIVNVGDEITVKEYGIKNLEVMVK	True	2	[0. 0. 1. 0. 0. 0. 0. 0. 0.]	[1. 1. 0. 0. 0. 0. 0. 0. 0.]	5	[0. 0. 0. 0. 0. 1. 0. 0. 0. 0.]	[1. 1. 1. 1. 1. 0. 0. 0. 0. 0.]	True
901509	351	DSS	False	False	0.0	DNAK_ECOLI Chaperone protein DnaK OS=Escherichia coli (strain K12) OX=83333 GN=dnaK PE=1 SV=2	DNAK_ECOLI Chaperone protein DnaK OS=Escherichia coli (strain K12) OX=83333 GN=dnaK PE=1 SV=2	5	4	901509	448	499	AADNKSLGQFNLDGINPAPR	ITIKASSGLNEDEIQK	4	P0A6Y8	P0A6Y8	B181121_15_HF_FW_IN_130_ECLP_DSS01_SCX19_hSAX06_rep1	Self > 4	False	False	True	56.357511	21.818	19	6	False	AADNKSLGQFNLDGINPAPR	['H-', 'A', 'A', 'D', 'N', 'clK', 'S', 'L', 'G', 'Q', 'F', 'N', 'L', 'D', 'G', 'I', 'N', 'P', 'A', 'P', 'R', '-OH']	ITIKASSGLNEDEIQK	['H-', 'I', 'T', 'I', 'clK', 'A', 'S', 'S', 'G', 'L', 'N', 'E', 'D', 'E', 'I', 'Q', 'K', '-OH']	AADNKSLGQFNLDGINPAPRITIKASSGLNEDEIQK	False	2	[0. 0. 1. 0. 0. 0. 0. 0. 0.]	[1. 1. 0. 0. 0. 0. 0. 0. 0.]	5	[0. 0. 0. 0. 0. 1. 0. 0. 0. 0.]	[1. 1. 1. 1. 1. 0. 0. 0. 0. 0.]	True
2664901	352	DSS	False	False	0.0	SYT_ECOLI Threonine--tRNA ligase OS=Escherichia coli (strain K12) OX=83333 GN=thrS PE=1 SV=1	SYT_ECOLI Threonine--tRNA ligase OS=Escherichia coli (strain K12) OX=83333 GN=thrS PE=1 SV=1	5	6	2664901	302	208	VLWEKTGHWDNYKDAMFTTSSENR	GDSNNKMLQR	5	P0A8M3	P0A8M3	B181203_10_HF_FW_IN_130_ECLP_DSS01_SCX23_hSAX08_rep1	Self > 4	False	False	True	48.753526	21.816999999999997	23	8	False	VLWEKTGHWDNYKDAMFTTSSENR	['H-', 'V', 'L', 'W', 'E', 'clK', 'T', 'G', 'H', 'W', 'D', 'N', 'Y', 'K', 'D', 'A', 'M', 'F', 'T', 'T', 'S', 'S', 'E', 'N', 'R', '-OH']	GDSNNKMLQR	['H-', 'G', 'D', 'S', 'N', 'N', 'clK', 'M', 'L', 'Q', 'R', '-OH']	VLWEKTGHWDNYKDAMFTTSSENRGDSNNKMLQR	False	6	[0. 0. 0. 0. 0. 0. 1. 0. 0.]	[1. 1. 1. 1. 1. 1. 0. 0. 0.]	7	[0. 0. 0. 0. 0. 0. 0. 1. 0. 0.]	[1. 1. 1. 1. 1. 1. 1. 0. 0. 0.]	True
2496159	353	DSS	False	False	0.0	PYRI_ECOLI Aspartate carbamoyltransferase regulatory chain OS=Escherichia coli (strain K12) OX=83333 GN=pyrI PE=1 SV=2	PYRI_ECOLI Aspartate carbamoyltransferase regulatory chain OS=Escherichia coli (strain K12) OX=83333 GN=pyrI PE=1 SV=2	9	6	2496159	86	1	IDNYEVVGKSRPSLPER	MTHDNKLQVEAIK	3	P0A7F3	P0A7F3	B181130_09_HF_FW_IN_130_ECLP_DSS01_SCX22_hSAX06_rep1	Self > 4	False	False	True	40.64526	21.816	22	6	False	IDNYEVVGKSRPSLPER	['H-', 'I', 'D', 'N', 'Y', 'E', 'V', 'V', 'G', 'clK', 'S', 'R', 'P', 'S', 'L', 'P', 'E', 'R', '-OH']	MTHDNKLQVEAIK	['H-', 'M', 'T', 'H', 'D', 'N', 'clK', 'L', 'Q', 'V', 'E', 'A', 'I', 'K', '-OH']	IDNYEVVGKSRPSLPERMTHDNKLQVEAIK	False	5	[0. 0. 0. 0. 0. 1. 0. 0. 0.]	[1. 1. 1. 1. 1. 0. 0. 0. 0.]	5	[0. 0. 0. 0. 0. 1. 0. 0. 0. 0.]	[1. 1. 1. 1. 1. 0. 0. 0. 0. 0.]	True
1531232	354	DSS	False	False	0.0	KPYK1_ECOLI Pyruvate kinase I OS=Escherichia coli (strain K12) OX=83333 GN=pykF PE=1 SV=1	KPYK1_ECOLI Pyruvate kinase I OS=Escherichia coli (strain K12) OX=83333 GN=pykF PE=1 SV=1	15	8	1531232	272	6	KVVITATQMLDSMIKNPRPTR	IVCcmTIGPKTESEEMoxLAK	5	P0AD61	P0AD61	B181123_24_HF_FW_IN_130_ECLP_DSS01_SCX21_hSAX03_rep1	Self > 4	False	False	True	51.824186000000005	21.811	21	3	True	KVVITATQMLDSMIKNPRPTR	['H-', 'K', 'V', 'V', 'I', 'T', 'A', 'T', 'Q', 'M', 'L', 'D', 'S', 'M', 'I', 'clK', 'N', 'P', 'R', 'P', 'T', 'R', '-OH']	IVCcmTIGPKTESEEMoxLAK	['H-', 'I', 'V', 'cmC', 'T', 'I', 'G', 'P', 'clK', 'T', 'E', 'S', 'E', 'E', 'oxM', 'L', 'A', 'K', '-OH']	KVVITATQMLDSMIKNPRPTRIVCcmTIGPKTESEEMoxLAK	False	4	[0. 0. 0. 0. 1. 0. 0. 0. 0.]	[1. 1. 1. 1. 0. 0. 0. 0. 0.]	2	[0. 0. 1. 0. 0. 0. 0. 0. 0. 0.]	[1. 1. 0. 0. 0. 0. 0. 0. 0. 0.]	True
3061703	355	DSS	False	False	0.0	TPIS_ECOLI Triosephosphate isomerase OS=Escherichia coli (strain K12) OX=83333 GN=tpiA PE=1 SV=1	TPIS_ECOLI Triosephosphate isomerase OS=Escherichia coli (strain K12) OX=83333 GN=tpiA PE=1 SV=1	4	4	3061703	100	100	TYHKESDELIAKK	TYHKESDELIAK	5	P0A858	P0A858	B181205_06_HF_FW_IN_130_ECLP_DSS01_SCX24_hSAX07_rep1	Self > 4	False	False	True	28.767767	21.805999999999997	24	7	True	TYHKESDELIAKK	['H-', 'T', 'Y', 'H', 'clK', 'E', 'S', 'D', 'E', 'L', 'I', 'A', 'K', 'K', '-OH']	TYHKESDELIAK	['H-', 'T', 'Y', 'H', 'clK', 'E', 'S', 'D', 'E', 'L', 'I', 'A', 'K', '-OH']	TYHKESDELIAKKTYHKESDELIAK	True	7	[0. 0. 0. 0. 0. 0. 0. 1. 0.]	[1. 1. 1. 1. 1. 1. 1. 0. 0.]	6	[0. 0. 0. 0. 0. 0. 1. 0. 0. 0.]	[1. 1. 1. 1. 1. 1. 0. 0. 0. 0.]	True
2666761	356	DSS	False	False	0.0	SUCD_ECOLI Succinate--CoA ligase [ADP-forming] subunit alpha OS=Escherichia coli (strain K12) OX=83333 GN=sucD PE=1 SV=2	SUCD_ECOLI Succinate--CoA ligase [ADP-forming] subunit alpha OS=Escherichia coli (strain K12) OX=83333 GN=sucD PE=1 SV=2	13	10	2666761	135	276	IGIQPGHIHKPGKVGIVSR	SLADIGEALKTVLK	4	P0AGE9	P0AGE9	B181203_10_HF_FW_IN_130_ECLP_DSS01_SCX23_hSAX08_rep1	Self > 4	False	False	True	54.590633000000004	21.804000000000002	23	8	True	IGIQPGHIHKPGKVGIVSR	['H-', 'I', 'G', 'I', 'Q', 'P', 'G', 'H', 'I', 'H', 'K', 'P', 'G', 'clK', 'V', 'G', 'I', 'V', 'S', 'R', '-OH']	SLADIGEALKTVLK	['H-', 'S', 'L', 'A', 'D', 'I', 'G', 'E', 'A', 'L', 'clK', 'T', 'V', 'L', 'K', '-OH']	IGIQPGHIHKPGKVGIVSRSLADIGEALKTVLK	False	6	[0. 0. 0. 0. 0. 0. 1. 0. 0.]	[1. 1. 1. 1. 1. 1. 0. 0. 0.]	7	[0. 0. 0. 0. 0. 0. 0. 1. 0. 0.]	[1. 1. 1. 1. 1. 1. 1. 0. 0. 0.]	True
2659932	357	DSS	False	False	0.0	TPIS_ECOLI Triosephosphate isomerase OS=Escherichia coli (strain K12) OX=83333 GN=tpiA PE=1 SV=1	TPIS_ECOLI Triosephosphate isomerase OS=Escherichia coli (strain K12) OX=83333 GN=tpiA PE=1 SV=1	4	4	2659932	100	100	TYHKESDELIAK	TYHKESDELIAK	4	P0A858	P0A858	B181203_10_HF_FW_IN_130_ECLP_DSS01_SCX23_hSAX08_rep1	Self > 4	False	False	True	32.302853999999996	21.804000000000002	23	8	True	TYHKESDELIAK	['H-', 'T', 'Y', 'H', 'clK', 'E', 'S', 'D', 'E', 'L', 'I', 'A', 'K', '-OH']	TYHKESDELIAK	['H-', 'T', 'Y', 'H', 'clK', 'E', 'S', 'D', 'E', 'L', 'I', 'A', 'K', '-OH']	TYHKESDELIAKTYHKESDELIAK	False	6	[0. 0. 0. 0. 0. 0. 1. 0. 0.]	[1. 1. 1. 1. 1. 1. 0. 0. 0.]	7	[0. 0. 0. 0. 0. 0. 0. 1. 0. 0.]	[1. 1. 1. 1. 1. 1. 1. 0. 0. 0.]	True
2423381	358	DSS	False	False	0.0	SERA_ECOLI D-3-phosphoglycerate dehydrogenase OS=Escherichia coli (strain K12) OX=83333 GN=serA PE=1 SV=2	SERA_ECOLI D-3-phosphoglycerate dehydrogenase OS=Escherichia coli (strain K12) OX=83333 GN=serA PE=1 SV=2	11	5	2423381	29	137	AAGYTNIEFHKGALDDEQLKESIR	GVWNKLAAGSFEAR	5	P0A9T0	P0A9T0	B181130_05_HF_FW_IN_130_ECLP_DSS01_SCX22_hSAX08_rep2	Self > 4	False	False	True	55.386716	21.79	22	8	False	AAGYTNIEFHKGALDDEQLKESIR	['H-', 'A', 'A', 'G', 'Y', 'T', 'N', 'I', 'E', 'F', 'H', 'clK', 'G', 'A', 'L', 'D', 'D', 'E', 'Q', 'L', 'K', 'E', 'S', 'I', 'R', '-OH']	GVWNKLAAGSFEAR	['H-', 'G', 'V', 'W', 'N', 'clK', 'L', 'A', 'A', 'G', 'S', 'F', 'E', 'A', 'R', '-OH']	AAGYTNIEFHKGALDDEQLKESIRGVWNKLAAGSFEAR	False	5	[0. 0. 0. 0. 0. 1. 0. 0. 0.]	[1. 1. 1. 1. 1. 0. 0. 0. 0.]	7	[0. 0. 0. 0. 0. 0. 0. 1. 0. 0.]	[1. 1. 1. 1. 1. 1. 1. 0. 0. 0.]	True
2718548	359	DSS	False	False	0.0	GLN1B_ECOLI Glutamine synthetase OS=Escherichia coli (strain K12) OX=83333 GN=glnA PE=1 SV=2	GLN1B_ECOLI Glutamine synthetase OS=Escherichia coli (strain K12) OX=83333 GN=glnA PE=1 SV=2	20	8	2718548	29	346	EQHVTIPAHQVNAEFFEEGKMFDGSSIGGWK	IPVVSSPKAR	5	P0A9C5	P0A9C5	B181203_12_HF_FW_IN_130_ECLP_DSS01_SCX23_hSAX07_rep1	Self > 4	False	False	True	55.480253	21.784000000000002	23	7	True	EQHVTIPAHQVNAEFFEEGKMFDGSSIGGWK	['H-', 'E', 'Q', 'H', 'V', 'T', 'I', 'P', 'A', 'H', 'Q', 'V', 'N', 'A', 'E', 'F', 'F', 'E', 'E', 'G', 'clK', 'M', 'F', 'D', 'G', 'S', 'S', 'I', 'G', 'G', 'W', 'K', '-OH']	IPVVSSPKAR	['H-', 'I', 'P', 'V', 'V', 'S', 'S', 'P', 'clK', 'A', 'R', '-OH']	EQHVTIPAHQVNAEFFEEGKMFDGSSIGGWKIPVVSSPKAR	False	6	[0. 0. 0. 0. 0. 0. 1. 0. 0.]	[1. 1. 1. 1. 1. 1. 0. 0. 0.]	6	[0. 0. 0. 0. 0. 0. 1. 0. 0. 0.]	[1. 1. 1. 1. 1. 1. 0. 0. 0. 0.]	True
2742353	360	DSS	False	False	0.0	PSPA_ECOLI Phage shock protein A OS=Escherichia coli (strain K12) OX=83333 GN=pspA PE=1 SV=2	PSPA_ECOLI Phage shock protein A OS=Escherichia coli (strain K12) OX=83333 GN=pspA PE=1 SV=2	16	8	2742353	174	121	RIDQMEAEAESHSFGKQK	EIGELENKLSETR	4	P0AFM6	P0AFM6	B181203_13_HF_FW_IN_130_ECLP_DSS01_SCX23_hSAX07_rep2	Self > 4	False	False	True	45.632884	21.781	23	7	True	RIDQMEAEAESHSFGKQK	['H-', 'R', 'I', 'D', 'Q', 'M', 'E', 'A', 'E', 'A', 'E', 'S', 'H', 'S', 'F', 'G', 'clK', 'Q', 'K', '-OH']	EIGELENKLSETR	['H-', 'E', 'I', 'G', 'E', 'L', 'E', 'N', 'clK', 'L', 'S', 'E', 'T', 'R', '-OH']	RIDQMEAEAESHSFGKQKEIGELENKLSETR	False	6	[0. 0. 0. 0. 0. 0. 1. 0. 0.]	[1. 1. 1. 1. 1. 1. 0. 0. 0.]	6	[0. 0. 0. 0. 0. 0. 1. 0. 0. 0.]	[1. 1. 1. 1. 1. 1. 0. 0. 0. 0.]	True
2222058	361	DSS	False	False	0.0	ODP1_ECOLI Pyruvate dehydrogenase E1 component OS=Escherichia coli (strain K12) OX=83333 GN=aceE PE=1 SV=2	ODP1_ECOLI Pyruvate dehydrogenase E1 component OS=Escherichia coli (strain K12) OX=83333 GN=aceE PE=1 SV=2	8	12	2222058	867	713	VVADAIAKFNIDADKVNPR	GIYKLETIEGSKGK	3	P0AFG8	P0AFG8	B181128_14_HF_FW_IN_130_ECLP_DSS01_SCX22_hSAX04_rep1	Self > 4	False	False	True	50.301678	21.756999999999998	22	4	False	VVADAIAKFNIDADKVNPR	['H-', 'V', 'V', 'A', 'D', 'A', 'I', 'A', 'clK', 'F', 'N', 'I', 'D', 'A', 'D', 'K', 'V', 'N', 'P', 'R', '-OH']	GIYKLETIEGSKGK	['H-', 'G', 'I', 'Y', 'K', 'L', 'E', 'T', 'I', 'E', 'G', 'S', 'clK', 'G', 'K', '-OH']	VVADAIAKFNIDADKVNPRGIYKLETIEGSKGK	True	5	[0. 0. 0. 0. 0. 1. 0. 0. 0.]	[1. 1. 1. 1. 1. 0. 0. 0. 0.]	3	[0. 0. 0. 1. 0. 0. 0. 0. 0. 0.]	[1. 1. 1. 0. 0. 0. 0. 0. 0. 0.]	True
2749222	362	DSS	False	False	0.0	KPRS_ECOLI Ribose-phosphate pyrophosphokinase OS=Escherichia coli (strain K12) OX=83333 GN=prs PE=1 SV=2	KPRS_ECOLI Ribose-phosphate pyrophosphokinase OS=Escherichia coli (strain K12) OX=83333 GN=prs PE=1 SV=2	4	12	2749222	179	183	AIAKLLNDTDMAIIDK	LLNDTDMAIIDKR	3	P0A717	P0A717	B181203_13_HF_FW_IN_130_ECLP_DSS01_SCX23_hSAX07_rep2	Self > 4	False	False	True	66.966173	21.753	23	7	True	AIAKLLNDTDMAIIDK	['H-', 'A', 'I', 'A', 'clK', 'L', 'L', 'N', 'D', 'T', 'D', 'M', 'A', 'I', 'I', 'D', 'K', '-OH']	LLNDTDMAIIDKR	['H-', 'L', 'L', 'N', 'D', 'T', 'D', 'M', 'A', 'I', 'I', 'D', 'clK', 'R', '-OH']	AIAKLLNDTDMAIIDKLLNDTDMAIIDKR	False	6	[0. 0. 0. 0. 0. 0. 1. 0. 0.]	[1. 1. 1. 1. 1. 1. 0. 0. 0.]	6	[0. 0. 0. 0. 0. 0. 1. 0. 0. 0.]	[1. 1. 1. 1. 1. 1. 0. 0. 0. 0.]	True
1000284	363	DSS	False	False	0.0	SYV_ECOLI Valine--tRNA ligase OS=Escherichia coli (strain K12) OX=83333 GN=valS PE=1 SV=2	SYV_ECOLI Valine--tRNA ligase OS=Escherichia coli (strain K12) OX=83333 GN=valS PE=1 SV=2	9	14	1000284	309	278	ESAQVFDTKGNESDVYSSEIPAEFQK	ITPAHDFNDYEVGKR	4	P07118	P07118	B181121_19_HF_FW_IN_130_ECLP_DSS01_SCX19_hSAX08_rep1	Self > 4	False	False	True	52.921178000000005	21.749000000000002	19	8	True	ESAQVFDTKGNESDVYSSEIPAEFQK	['H-', 'E', 'S', 'A', 'Q', 'V', 'F', 'D', 'T', 'clK', 'G', 'N', 'E', 'S', 'D', 'V', 'Y', 'S', 'S', 'E', 'I', 'P', 'A', 'E', 'F', 'Q', 'K', '-OH']	ITPAHDFNDYEVGKR	['H-', 'I', 'T', 'P', 'A', 'H', 'D', 'F', 'N', 'D', 'Y', 'E', 'V', 'G', 'clK', 'R', '-OH']	ESAQVFDTKGNESDVYSSEIPAEFQKITPAHDFNDYEVGKR	False	2	[0. 0. 1. 0. 0. 0. 0. 0. 0.]	[1. 1. 0. 0. 0. 0. 0. 0. 0.]	7	[0. 0. 0. 0. 0. 0. 0. 1. 0. 0.]	[1. 1. 1. 1. 1. 1. 1. 0. 0. 0.]	True
2153038	364	DSS	False	False	0.0	ADHE_ECOLI Aldehyde-alcohol dehydrogenase OS=Escherichia coli (strain K12) OX=83333 GN=adhE PE=1 SV=2	ADHE_ECOLI Aldehyde-alcohol dehydrogenase OS=Escherichia coli (strain K12) OX=83333 GN=adhE PE=1 SV=2	5	5	2153038	144	47	DATNKAADIVLQAAIAAGAPK	IPLAKMAVAESGMGIVEDK	4	P0A9Q7	P0A9Q7	B181128_11_HF_FW_IN_130_ECLP_DSS01_SCX21_hSAX06_rep2	Self > 4	False	False	True	80.080494	21.72	21	6	False	DATNKAADIVLQAAIAAGAPK	['H-', 'D', 'A', 'T', 'N', 'clK', 'A', 'A', 'D', 'I', 'V', 'L', 'Q', 'A', 'A', 'I', 'A', 'A', 'G', 'A', 'P', 'K', '-OH']	IPLAKMAVAESGMGIVEDK	['H-', 'I', 'P', 'L', 'A', 'clK', 'M', 'A', 'V', 'A', 'E', 'S', 'G', 'M', 'G', 'I', 'V', 'E', 'D', 'K', '-OH']	DATNKAADIVLQAAIAAGAPKIPLAKMAVAESGMGIVEDK	False	4	[0. 0. 0. 0. 1. 0. 0. 0. 0.]	[1. 1. 1. 1. 0. 0. 0. 0. 0.]	5	[0. 0. 0. 0. 0. 1. 0. 0. 0. 0.]	[1. 1. 1. 1. 1. 0. 0. 0. 0. 0.]	True
1211635	365	DSS	False	False	0.0	TOP1_ECOLI DNA topoisomerase 1 OS=Escherichia coli (strain K12) OX=83333 GN=topA PE=1 SV=2	TOP1_ECOLI DNA topoisomerase 1 OS=Escherichia coli (strain K12) OX=83333 GN=topA PE=1 SV=2	23	4	1211635	359	16	ENSQEAHEAIRPSDVNVMAESLKDMEADAQK	TINKYLGSDYVVK	5	P06612	P06612	B181123_07_HF_FW_IN_130_ECLP_DSS01_SCX20_hSAX07_rep2	Self > 4	False	False	True	58.364979999999996	21.709	20	7	True	ENSQEAHEAIRPSDVNVMAESLKDMEADAQK	['H-', 'E', 'N', 'S', 'Q', 'E', 'A', 'H', 'E', 'A', 'I', 'R', 'P', 'S', 'D', 'V', 'N', 'V', 'M', 'A', 'E', 'S', 'L', 'clK', 'D', 'M', 'E', 'A', 'D', 'A', 'Q', 'K', '-OH']	TINKYLGSDYVVK	['H-', 'T', 'I', 'N', 'clK', 'Y', 'L', 'G', 'S', 'D', 'Y', 'V', 'V', 'K', '-OH']	ENSQEAHEAIRPSDVNVMAESLKDMEADAQKTINKYLGSDYVVK	False	3	[0. 0. 0. 1. 0. 0. 0. 0. 0.]	[1. 1. 1. 0. 0. 0. 0. 0. 0.]	6	[0. 0. 0. 0. 0. 0. 1. 0. 0. 0.]	[1. 1. 1. 1. 1. 1. 0. 0. 0. 0.]	True
952295	366	DSS	False	False	0.0	ODP2_ECOLI Dihydrolipoyllysine-residue acetyltransferase component of pyruvate dehydrogenase complex OS=Escherichia coli (strain K12) OX=83333 GN=aceF PE=1 SV=3	ODP2_ECOLI Dihydrolipoyllysine-residue acetyltransferase component of pyruvate dehydrogenase complex OS=Escherichia coli (strain K12) OX=83333 GN=aceF PE=1 SV=3	4	8	952295	314	359	AEGKSEFAENDAYVHATPLIR	EDVQAYVKEAIK	4	P06959	P06959	B181121_17_HF_FW_IN_130_ECLP_DSS01_SCX19_hSAX07_rep1	Self > 4	False	False	True	55.777809	21.69400000000001	19	7	True	AEGKSEFAENDAYVHATPLIR	['H-', 'A', 'E', 'G', 'clK', 'S', 'E', 'F', 'A', 'E', 'N', 'D', 'A', 'Y', 'V', 'H', 'A', 'T', 'P', 'L', 'I', 'R', '-OH']	EDVQAYVKEAIK	['H-', 'E', 'D', 'V', 'Q', 'A', 'Y', 'V', 'clK', 'E', 'A', 'I', 'K', '-OH']	AEGKSEFAENDAYVHATPLIREDVQAYVKEAIK	False	2	[0. 0. 1. 0. 0. 0. 0. 0. 0.]	[1. 1. 0. 0. 0. 0. 0. 0. 0.]	6	[0. 0. 0. 0. 0. 0. 1. 0. 0. 0.]	[1. 1. 1. 1. 1. 1. 0. 0. 0. 0.]	True
1572081	367	DSS	False	False	0.0	NUSA_ECOLI Transcription termination/antitermination protein NusA OS=Escherichia coli (strain K12) OX=83333 GN=nusA PE=1 SV=1	NUSA_ECOLI Transcription termination/antitermination protein NusA OS=Escherichia coli (strain K12) OX=83333 GN=nusA PE=1 SV=1	7	2	1572081	105	37	ITTQTAKQVIVQK	KKYEQEIDVR	3	P0AFF6	P0AFF6	B181123_26_HF_FW_IN_130_ECLP_DSS01_SCX21_hSAX02_rep2	Self > 4	False	False	True	36.36613	21.688000000000002	21	2	False	ITTQTAKQVIVQK	['H-', 'I', 'T', 'T', 'Q', 'T', 'A', 'clK', 'Q', 'V', 'I', 'V', 'Q', 'K', '-OH']	KKYEQEIDVR	['H-', 'K', 'clK', 'Y', 'E', 'Q', 'E', 'I', 'D', 'V', 'R', '-OH']	ITTQTAKQVIVQKKKYEQEIDVR	False	4	[0. 0. 0. 0. 1. 0. 0. 0. 0.]	[1. 1. 1. 1. 0. 0. 0. 0. 0.]	1	[0. 1. 0. 0. 0. 0. 0. 0. 0. 0.]	[1. 0. 0. 0. 0. 0. 0. 0. 0. 0.]	True
3169022	368	DSS	False	False	0.0	PYRI_ECOLI Aspartate carbamoyltransferase regulatory chain OS=Escherichia coli (strain K12) OX=83333 GN=pyrI PE=1 SV=2	PYRI_ECOLI Aspartate carbamoyltransferase regulatory chain OS=Escherichia coli (strain K12) OX=83333 GN=pyrI PE=1 SV=2	6	6	3169022	1	1	MoxTHDNKLQVEAIK	MTHDNKLQVEAIKR	4	P0A7F3	P0A7F3	B181205_11_HF_FW_IN_130_ECLP_DSS01_SCX24_hSAX05_rep1	Self > 4	False	False	True	33.002758	21.686	24	5	False	MoxTHDNKLQVEAIK	['H-', 'oxM', 'T', 'H', 'D', 'N', 'clK', 'L', 'Q', 'V', 'E', 'A', 'I', 'K', '-OH']	MTHDNKLQVEAIKR	['H-', 'M', 'T', 'H', 'D', 'N', 'clK', 'L', 'Q', 'V', 'E', 'A', 'I', 'K', 'R', '-OH']	MoxTHDNKLQVEAIKMTHDNKLQVEAIKR	False	7	[0. 0. 0. 0. 0. 0. 0. 1. 0.]	[1. 1. 1. 1. 1. 1. 1. 0. 0.]	4	[0. 0. 0. 0. 1. 0. 0. 0. 0. 0.]	[1. 1. 1. 1. 0. 0. 0. 0. 0. 0.]	True
1333916	369	DSS	False	False	0.0	CH60_ECOLI 60 kDa chaperonin OS=Escherichia coli (strain K12) OX=83333 GN=groL PE=1 SV=2	CH60_ECOLI 60 kDa chaperonin OS=Escherichia coli (strain K12) OX=83333 GN=groL PE=1 SV=2	10	5	1333916	381	273	VGAATEVEMKEKK	VAAVKAPGFGDR	3	P0A6F5	P0A6F5	B181123_13_HF_FW_IN_130_ECLP_DSS01_SCX20_hSAX04_rep1	Self > 4	False	False	True	34.497527	21.685	20	4	True	VGAATEVEMKEKK	['H-', 'V', 'G', 'A', 'A', 'T', 'E', 'V', 'E', 'M', 'clK', 'E', 'K', 'K', '-OH']	VAAVKAPGFGDR	['H-', 'V', 'A', 'A', 'V', 'clK', 'A', 'P', 'G', 'F', 'G', 'D', 'R', '-OH']	VGAATEVEMKEKKVAAVKAPGFGDR	False	3	[0. 0. 0. 1. 0. 0. 0. 0. 0.]	[1. 1. 1. 0. 0. 0. 0. 0. 0.]	3	[0. 0. 0. 1. 0. 0. 0. 0. 0. 0.]	[1. 1. 1. 0. 0. 0. 0. 0. 0. 0.]	True
2272450	370	DSS	False	False	0.0	PURR_ECOLI HTH-type transcriptional repressor PurR OS=Escherichia coli (strain K12) OX=83333 GN=purR PE=1 SV=2	PURR_ECOLI HTH-type transcriptional repressor PurR OS=Escherichia coli (strain K12) OX=83333 GN=purR PE=1 SV=2	8	14	2272450	34	11	NAVWAAIKELHYSPSAVAR	ANVSTTTVSHVINKTR	4	P0ACP7	P0ACP7	B181128_17_HF_FW_IN_130_ECLP_DSS01_SCX22_hSAX02_rep1	Self > 4	False	False	True	51.486022	21.682	22	2	False	NAVWAAIKELHYSPSAVAR	['H-', 'N', 'A', 'V', 'W', 'A', 'A', 'I', 'clK', 'E', 'L', 'H', 'Y', 'S', 'P', 'S', 'A', 'V', 'A', 'R', '-OH']	ANVSTTTVSHVINKTR	['H-', 'A', 'N', 'V', 'S', 'T', 'T', 'T', 'V', 'S', 'H', 'V', 'I', 'N', 'clK', 'T', 'R', '-OH']	NAVWAAIKELHYSPSAVARANVSTTTVSHVINKTR	False	5	[0. 0. 0. 0. 0. 1. 0. 0. 0.]	[1. 1. 1. 1. 1. 0. 0. 0. 0.]	1	[0. 1. 0. 0. 0. 0. 0. 0. 0. 0.]	[1. 0. 0. 0. 0. 0. 0. 0. 0. 0.]	True
1027694	371	DSS	False	False	0.0	NUOCD_ECOLI NADH-quinone oxidoreductase subunit C/D OS=Escherichia coli (strain K12) OX=83333 GN=nuoC PE=1 SV=3	NUOCD_ECOLI NADH-quinone oxidoreductase subunit C/D OS=Escherichia coli (strain K12) OX=83333 GN=nuoC PE=1 SV=3	4	1	1027694	62	2	KLPKPYVMLFDLHGMDER	TDLTAQEPAWQTR	5	P33599	P33599	B181121_20_HF_FW_IN_130_ECLP_DSS01_SCX19_hSAX08_rep2	Self > 4	False	False	True	65.501249	21.671999999999997	19	8	True	KLPKPYVMLFDLHGMDER	['H-', 'K', 'L', 'P', 'clK', 'P', 'Y', 'V', 'M', 'L', 'F', 'D', 'L', 'H', 'G', 'M', 'D', 'E', 'R', '-OH']	TDLTAQEPAWQTR	['H-', 'clT', 'D', 'L', 'T', 'A', 'Q', 'E', 'P', 'A', 'W', 'Q', 'T', 'R', '-OH']	KLPKPYVMLFDLHGMDERTDLTAQEPAWQTR	False	2	[0. 0. 1. 0. 0. 0. 0. 0. 0.]	[1. 1. 0. 0. 0. 0. 0. 0. 0.]	7	[0. 0. 0. 0. 0. 0. 0. 1. 0. 0.]	[1. 1. 1. 1. 1. 1. 1. 0. 0. 0.]	True
1527169	372	DSS	False	False	0.0	RPOC_ECOLI DNA-directed RNA polymerase subunit beta' OS=Escherichia coli (strain K12) OX=83333 GN=rpoC PE=1 SV=1	RPOC_ECOLI DNA-directed RNA polymerase subunit beta' OS=Escherichia coli (strain K12) OX=83333 GN=rpoC PE=1 SV=1	9	9	1527169	1124	934	IPQESGGTKDITGGLPR	TFHIGGAASR	3	P0A8T7	P0A8T7	B181123_24_HF_FW_IN_130_ECLP_DSS01_SCX21_hSAX03_rep1	Self > 4	False	False	True	39.502534999999995	21.636999999999997	21	3	False	IPQESGGTKDITGGLPR	['H-', 'I', 'P', 'Q', 'E', 'S', 'G', 'G', 'T', 'clK', 'D', 'I', 'T', 'G', 'G', 'L', 'P', 'R', '-OH']	TFHIGGAASR	['H-', 'T', 'F', 'H', 'I', 'G', 'G', 'A', 'A', 'clS', 'R', '-OH']	IPQESGGTKDITGGLPRTFHIGGAASR	False	4	[0. 0. 0. 0. 1. 0. 0. 0. 0.]	[1. 1. 1. 1. 0. 0. 0. 0. 0.]	2	[0. 0. 1. 0. 0. 0. 0. 0. 0. 0.]	[1. 1. 0. 0. 0. 0. 0. 0. 0. 0.]	True
3172085	373	DSS	False	False	0.0	SUCC_ECOLI Succinate--CoA ligase [ADP-forming] subunit beta OS=Escherichia coli (strain K12) OX=83333 GN=sucC PE=1 SV=1	SUCD_ECOLI Succinate--CoA ligase [ADP-forming] subunit alpha OS=Escherichia coli (strain K12) OX=83333 GN=sucD PE=1 SV=2	11	13	3172085	136	244	VAEETPHLIHKVALDPLTGPMoxPYQGR	RMGHAGAIIAGGKGTADEK	5	P0A836	P0AGE9	B181205_11_HF_FW_IN_130_ECLP_DSS01_SCX24_hSAX05_rep1	Between > 4	False	False	True	42.64590600000001	21.635	24	5	False	VAEETPHLIHKVALDPLTGPMoxPYQGR	['H-', 'V', 'A', 'E', 'E', 'T', 'P', 'H', 'L', 'I', 'H', 'clK', 'V', 'A', 'L', 'D', 'P', 'L', 'T', 'G', 'P', 'oxM', 'P', 'Y', 'Q', 'G', 'R', '-OH']	RMGHAGAIIAGGKGTADEK	['H-', 'R', 'M', 'G', 'H', 'A', 'G', 'A', 'I', 'I', 'A', 'G', 'G', 'clK', 'G', 'T', 'A', 'D', 'E', 'K', '-OH']	VAEETPHLIHKVALDPLTGPMoxPYQGRRMGHAGAIIAGGKGTADEK	True	7	[0. 0. 0. 0. 0. 0. 0. 1. 0.]	[1. 1. 1. 1. 1. 1. 1. 0. 0.]	4	[0. 0. 0. 0. 1. 0. 0. 0. 0. 0.]	[1. 1. 1. 1. 0. 0. 0. 0. 0. 0.]	True
1120551	374	DSS	False	False	0.0	DNAK_ECOLI Chaperone protein DnaK OS=Escherichia coli (strain K12) OX=83333 GN=dnaK PE=1 SV=2	DNAK_ECOLI Chaperone protein DnaK OS=Escherichia coli (strain K12) OX=83333 GN=dnaK PE=1 SV=2	11	2	1120551	236	303	LINYLVEEFKKDQGIDLR	AKLESLVEDLVNR	4	P0A6Y8	P0A6Y8	B181123_03_HF_FW_IN_130_ECLP_DSS01_SCX20_hSAX09_rep1	Self > 4	False	False	True	73.923609	21.624000000000002	20	9	True	LINYLVEEFKKDQGIDLR	['H-', 'L', 'I', 'N', 'Y', 'L', 'V', 'E', 'E', 'F', 'K', 'clK', 'D', 'Q', 'G', 'I', 'D', 'L', 'R', '-OH']	AKLESLVEDLVNR	['H-', 'A', 'clK', 'L', 'E', 'S', 'L', 'V', 'E', 'D', 'L', 'V', 'N', 'R', '-OH']	LINYLVEEFKKDQGIDLRAKLESLVEDLVNR	False	3	[0. 0. 0. 1. 0. 0. 0. 0. 0.]	[1. 1. 1. 0. 0. 0. 0. 0. 0.]	8	[0. 0. 0. 0. 0. 0. 0. 0. 1. 0.]	[1. 1. 1. 1. 1. 1. 1. 1. 0. 0.]	True
1552689	375	DSS	False	False	0.0	TNAA_ECOLI Tryptophanase OS=Escherichia coli (strain K12) OX=83333 GN=tnaA PE=1 SV=1	TNAA_ECOLI Tryptophanase OS=Escherichia coli (strain K12) OX=83333 GN=tnaA PE=1 SV=1	1	3	1552689	270	441	KDAMVPMGGLLCcmMK	HVKENAANIK	3	P0A853	P0A853	B181123_25_HF_FW_IN_130_ECLP_DSS01_SCX21_hSAX02_rep1	Self > 4	False	False	True	44.695423999999996	21.621	21	2	False	KDAMVPMGGLLCcmMK	['H-', 'clK', 'D', 'A', 'M', 'V', 'P', 'M', 'G', 'G', 'L', 'L', 'cmC', 'M', 'K', '-OH']	HVKENAANIK	['H-', 'H', 'V', 'clK', 'E', 'N', 'A', 'A', 'N', 'I', 'K', '-OH']	KDAMVPMGGLLCcmMKHVKENAANIK	False	4	[0. 0. 0. 0. 1. 0. 0. 0. 0.]	[1. 1. 1. 1. 0. 0. 0. 0. 0.]	1	[0. 1. 0. 0. 0. 0. 0. 0. 0. 0.]	[1. 0. 0. 0. 0. 0. 0. 0. 0. 0.]	True
2166796	376	DSS	False	False	0.0	RPOB_ECOLI DNA-directed RNA polymerase subunit beta OS=Escherichia coli (strain K12) OX=83333 GN=rpoB PE=1 SV=1	RPOC_ECOLI DNA-directed RNA polymerase subunit beta' OS=Escherichia coli (strain K12) OX=83333 GN=rpoC PE=1 SV=1	12	9	2166796	152	1124	SPGVFFDSDKGKTHSSGK	IPQESGGTKDITGGLPR	5	P0A8V2	P0A8T7	B181128_12_HF_FW_IN_130_ECLP_DSS01_SCX22_hSAX05_rep1	Between > 4	False	False	True	38.595566	21.586	22	5	False	SPGVFFDSDKGKTHSSGK	['H-', 'S', 'P', 'G', 'V', 'F', 'F', 'D', 'S', 'D', 'K', 'G', 'clK', 'T', 'H', 'S', 'S', 'G', 'K', '-OH']	IPQESGGTKDITGGLPR	['H-', 'I', 'P', 'Q', 'E', 'S', 'G', 'G', 'T', 'clK', 'D', 'I', 'T', 'G', 'G', 'L', 'P', 'R', '-OH']	SPGVFFDSDKGKTHSSGKIPQESGGTKDITGGLPR	True	5	[0. 0. 0. 0. 0. 1. 0. 0. 0.]	[1. 1. 1. 1. 1. 0. 0. 0. 0.]	4	[0. 0. 0. 0. 1. 0. 0. 0. 0. 0.]	[1. 1. 1. 1. 0. 0. 0. 0. 0. 0.]	True
2769115	377	DSS	False	False	0.0	SYV_ECOLI Valine--tRNA ligase OS=Escherichia coli (strain K12) OX=83333 GN=valS PE=1 SV=2	SYV_ECOLI Valine--tRNA ligase OS=Escherichia coli (strain K12) OX=83333 GN=valS PE=1 SV=2	4	4	2769115	597	906	RTEKQFPNGIEPHGTDALR	IENKLANEGFVAR	5	P07118	P07118	B181203_15_HF_FW_IN_130_ECLP_DSS01_SCX23_hSAX06_rep1	Self > 4	False	False	True	43.30593	21.586	23	6	False	RTEKQFPNGIEPHGTDALR	['H-', 'R', 'T', 'E', 'clK', 'Q', 'F', 'P', 'N', 'G', 'I', 'E', 'P', 'H', 'G', 'T', 'D', 'A', 'L', 'R', '-OH']	IENKLANEGFVAR	['H-', 'I', 'E', 'N', 'clK', 'L', 'A', 'N', 'E', 'G', 'F', 'V', 'A', 'R', '-OH']	RTEKQFPNGIEPHGTDALRIENKLANEGFVAR	False	6	[0. 0. 0. 0. 0. 0. 1. 0. 0.]	[1. 1. 1. 1. 1. 1. 0. 0. 0.]	5	[0. 0. 0. 0. 0. 1. 0. 0. 0. 0.]	[1. 1. 1. 1. 1. 0. 0. 0. 0. 0.]	True
926459	378	DSS	False	False	0.0	IF2_ECOLI Translation initiation factor IF-2 OS=Escherichia coli (strain K12) OX=83333 GN=infB PE=1 SV=1	IF2_ECOLI Translation initiation factor IF-2 OS=Escherichia coli (strain K12) OX=83333 GN=infB PE=1 SV=1	3	2	926459	806	848	SPKFGAIAGCcmMVTEGVVK	FKDDVNEVR	3	P0A705	P0A705	B181121_16_HF_FW_IN_130_ECLP_DSS01_SCX19_hSAX06_rep2	Self > 4	False	False	True	53.38691600000001	21.584	19	6	False	SPKFGAIAGCcmMVTEGVVK	['H-', 'S', 'P', 'clK', 'F', 'G', 'A', 'I', 'A', 'G', 'cmC', 'M', 'V', 'T', 'E', 'G', 'V', 'V', 'K', '-OH']	FKDDVNEVR	['H-', 'F', 'clK', 'D', 'D', 'V', 'N', 'E', 'V', 'R', '-OH']	SPKFGAIAGCcmMVTEGVVKFKDDVNEVR	False	2	[0. 0. 1. 0. 0. 0. 0. 0. 0.]	[1. 1. 0. 0. 0. 0. 0. 0. 0.]	5	[0. 0. 0. 0. 0. 1. 0. 0. 0. 0.]	[1. 1. 1. 1. 1. 0. 0. 0. 0. 0.]	True
510652	379	DSS	False	False	0.0	GCH1L_ECOLI GTP cyclohydrolase 1 type 2 homolog OS=Escherichia coli (strain K12) OX=83333 GN=ybgI PE=1 SV=1	GCH1L_ECOLI GTP cyclohydrolase 1 type 2 homolog OS=Escherichia coli (strain K12) OX=83333 GN=ybgI PE=1 SV=1	1	1	510652	153	153	KPLWCcmGDTGPEVVQR	KPLWCcmGDTGPEVVQR	4	P0AFP6	P0AFP6	B181119_09_HF_FW_IN_130_ECLP_DSS01_SCX18_hSAX06_rep1	Self > 4	False	False	True	52.922022999999996	21.57	18	6	True	KPLWCcmGDTGPEVVQR	['H-', 'clK', 'P', 'L', 'W', 'cmC', 'G', 'D', 'T', 'G', 'P', 'E', 'V', 'V', 'Q', 'R', '-OH']	KPLWCcmGDTGPEVVQR	['H-', 'clK', 'P', 'L', 'W', 'cmC', 'G', 'D', 'T', 'G', 'P', 'E', 'V', 'V', 'Q', 'R', '-OH']	KPLWCcmGDTGPEVVQRKPLWCcmGDTGPEVVQR	False	1	[0. 1. 0. 0. 0. 0. 0. 0. 0.]	[1. 0. 0. 0. 0. 0. 0. 0. 0.]	5	[0. 0. 0. 0. 0. 1. 0. 0. 0. 0.]	[1. 1. 1. 1. 1. 0. 0. 0. 0. 0.]	True
1288295	380	DSS	False	False	0.0	SYK1_ECOLI Lysine--tRNA ligase OS=Escherichia coli (strain K12) OX=83333 GN=lysS PE=1 SV=2	SYK2_ECOLI Lysine--tRNA ligase heat inducible OS=Escherichia coli (strain K12) OX=83333 GN=lysU PE=1 SV=2;SYK1_ECOLI Lysine--tRNA ligase OS=Escherichia coli (strain K12) OX=83333 GN=lysS PE=1 SV=2	2	4	1288295	131	79;79	TKTGELSIHCcmTELR	IMGKASFVTLQDVGGR	3	P0A8N3	P0A8N5;P0A8N3	B181123_11_HF_FW_IN_130_ECLP_DSS01_SCX20_hSAX05_rep1	Self > 4	False	False	True	50.047615	21.53	20	5	False	TKTGELSIHCcmTELR	['H-', 'T', 'clK', 'T', 'G', 'E', 'L', 'S', 'I', 'H', 'cmC', 'T', 'E', 'L', 'R', '-OH']	IMGKASFVTLQDVGGR	['H-', 'I', 'M', 'G', 'clK', 'A', 'S', 'F', 'V', 'T', 'L', 'Q', 'D', 'V', 'G', 'G', 'R', '-OH']	TKTGELSIHCcmTELRIMGKASFVTLQDVGGR	False	3	[0. 0. 0. 1. 0. 0. 0. 0. 0.]	[1. 1. 1. 0. 0. 0. 0. 0. 0.]	4	[0. 0. 0. 0. 1. 0. 0. 0. 0. 0.]	[1. 1. 1. 1. 0. 0. 0. 0. 0. 0.]	True
2911695	381	DSS	False	False	0.0	RS7_ECOLI 30S ribosomal protein S7 OS=Escherichia coli (strain K12) OX=83333 GN=rpsG PE=1 SV=3	RS7_ECOLI 30S ribosomal protein S7 OS=Escherichia coli (strain K12) OX=83333 GN=rpsG PE=1 SV=3	6	10	2911695	144	161	MAEANKAFAHYR	SFSHQAGASSK	4	P02359	P02359	B181203_22_HF_FW_IN_130_ECLP_DSS01_SCX24_hSAX02_rep1	Self > 4	False	False	True	23.573134	21.525	24	2	True	MAEANKAFAHYR	['H-', 'M', 'A', 'E', 'A', 'N', 'clK', 'A', 'F', 'A', 'H', 'Y', 'R', '-OH']	SFSHQAGASSK	['H-', 'S', 'F', 'S', 'H', 'Q', 'A', 'G', 'A', 'S', 'clS', 'K', '-OH']	MAEANKAFAHYRSFSHQAGASSK	True	7	[0. 0. 0. 0. 0. 0. 0. 1. 0.]	[1. 1. 1. 1. 1. 1. 1. 0. 0.]	1	[0. 1. 0. 0. 0. 0. 0. 0. 0. 0.]	[1. 0. 0. 0. 0. 0. 0. 0. 0. 0.]	True
2171066	382	DSS	False	False	0.0	PEPD_ECOLI Cytosol non-specific dipeptidase OS=Escherichia coli (strain K12) OX=83333 GN=pepD PE=1 SV=3	PEPD_ECOLI Cytosol non-specific dipeptidase OS=Escherichia coli (strain K12) OX=83333 GN=pepD PE=1 SV=3	3	2	2171066	210	295	GLKGGHSGGEIHVGLGNANK	EKNLALLLDSVANDK	4	P15288	P15288	B181128_12_HF_FW_IN_130_ECLP_DSS01_SCX22_hSAX05_rep1	Self > 4	False	False	True	51.654551999999995	21.52	22	5	True	GLKGGHSGGEIHVGLGNANK	['H-', 'G', 'L', 'clK', 'G', 'G', 'H', 'S', 'G', 'G', 'E', 'I', 'H', 'V', 'G', 'L', 'G', 'N', 'A', 'N', 'K', '-OH']	EKNLALLLDSVANDK	['H-', 'E', 'clK', 'N', 'L', 'A', 'L', 'L', 'L', 'D', 'S', 'V', 'A', 'N', 'D', 'K', '-OH']	GLKGGHSGGEIHVGLGNANKEKNLALLLDSVANDK	False	5	[0. 0. 0. 0. 0. 1. 0. 0. 0.]	[1. 1. 1. 1. 1. 0. 0. 0. 0.]	4	[0. 0. 0. 0. 1. 0. 0. 0. 0. 0.]	[1. 1. 1. 1. 0. 0. 0. 0. 0. 0.]	True
1851177	383	DSS	False	False	0.0	GUAA_ECOLI GMP synthase [glutamine-hydrolyzing] OS=Escherichia coli (strain K12) OX=83333 GN=guaA PE=1 SV=1	GUAA_ECOLI GMP synthase [glutamine-hydrolyzing] OS=Escherichia coli (strain K12) OX=83333 GN=guaA PE=1 SV=1	8	5	1851177	370	352	MGLVEPLKELFKDEVR	AHVIKSHHNVGGLPK	5	P04079	P04079	B181127_08_HF_FW_IN_130_ECLP_DSS01_SCX25t27_hSAX05_rep1	Self > 4	False	False	True	47.315907	21.511	25	5	False	MGLVEPLKELFKDEVR	['H-', 'M', 'G', 'L', 'V', 'E', 'P', 'L', 'clK', 'E', 'L', 'F', 'K', 'D', 'E', 'V', 'R', '-OH']	AHVIKSHHNVGGLPK	['H-', 'A', 'H', 'V', 'I', 'clK', 'S', 'H', 'H', 'N', 'V', 'G', 'G', 'L', 'P', 'K', '-OH']	MGLVEPLKELFKDEVRAHVIKSHHNVGGLPK	False	8	[0. 0. 0. 0. 0. 0. 0. 0. 1.]	[1. 1. 1. 1. 1. 1. 1. 1. 0.]	4	[0. 0. 0. 0. 1. 0. 0. 0. 0. 0.]	[1. 1. 1. 1. 0. 0. 0. 0. 0. 0.]	True
902333	384	DSS	False	False	0.0	ACEA_ECOLI Isocitrate lyase OS=Escherichia coli (strain K12) OX=83333 GN=aceA PE=1 SV=1	TNAA_ECOLI Tryptophanase OS=Escherichia coli (strain K12) OX=83333 GN=tnaA PE=1 SV=1	20	10	902333	174	260	AMIEAGAAAVHFEDQLASVKK	YADMLAMSAKK	4	P0A9G6	P0A853	B181121_15_HF_FW_IN_130_ECLP_DSS01_SCX19_hSAX06_rep1	Between > 4	False	False	True	59.330295	21.511	19	6	False	AMIEAGAAAVHFEDQLASVKK	['H-', 'A', 'M', 'I', 'E', 'A', 'G', 'A', 'A', 'A', 'V', 'H', 'F', 'E', 'D', 'Q', 'L', 'A', 'S', 'V', 'clK', 'K', '-OH']	YADMLAMSAKK	['H-', 'Y', 'A', 'D', 'M', 'L', 'A', 'M', 'S', 'A', 'clK', 'K', '-OH']	AMIEAGAAAVHFEDQLASVKKYADMLAMSAKK	False	2	[0. 0. 1. 0. 0. 0. 0. 0. 0.]	[1. 1. 0. 0. 0. 0. 0. 0. 0.]	5	[0. 0. 0. 0. 0. 1. 0. 0. 0. 0.]	[1. 1. 1. 1. 1. 0. 0. 0. 0. 0.]	True
2714203	385	DSS	False	False	0.0	ODP2_ECOLI Dihydrolipoyllysine-residue acetyltransferase component of pyruvate dehydrogenase complex OS=Escherichia coli (strain K12) OX=83333 GN=aceF PE=1 SV=3	DLDH_ECOLI Dihydrolipoyl dehydrogenase OS=Escherichia coli (strain K12) OX=83333 GN=lpdA PE=1 SV=2	4	1	2714203	314	339	AEGKSEFAENDAYVHATPLIR	KHYFDPK	3	P06959	P0A9P0	B181203_12_HF_FW_IN_130_ECLP_DSS01_SCX23_hSAX07_rep1	Between > 4	False	False	True	42.159569	21.509	23	7	False	AEGKSEFAENDAYVHATPLIR	['H-', 'A', 'E', 'G', 'clK', 'S', 'E', 'F', 'A', 'E', 'N', 'D', 'A', 'Y', 'V', 'H', 'A', 'T', 'P', 'L', 'I', 'R', '-OH']	KHYFDPK	['H-', 'clK', 'H', 'Y', 'F', 'D', 'P', 'K', '-OH']	AEGKSEFAENDAYVHATPLIRKHYFDPK	False	6	[0. 0. 0. 0. 0. 0. 1. 0. 0.]	[1. 1. 1. 1. 1. 1. 0. 0. 0.]	6	[0. 0. 0. 0. 0. 0. 1. 0. 0. 0.]	[1. 1. 1. 1. 1. 1. 0. 0. 0. 0.]	True
2142379	386	DSS	False	False	0.0	RS7_ECOLI 30S ribosomal protein S7 OS=Escherichia coli (strain K12) OX=83333 GN=rpsG PE=1 SV=3	RBFA_ECOLI 30S ribosome-binding factor OS=Escherichia coli (strain K12) OX=83333 GN=rbfA PE=1 SV=2	11	10	2142379	161	109	SFSHQAGASSKQPALGYLN	MSNLVTSVVKHDEER	4	P02359	P0A7G2	B181128_11_HF_FW_IN_130_ECLP_DSS01_SCX21_hSAX06_rep2	Between > 4	False	False	True	46.803464	21.503	21	6	False	SFSHQAGASSKQPALGYLN	['H-', 'S', 'F', 'S', 'H', 'Q', 'A', 'G', 'A', 'S', 'S', 'clK', 'Q', 'P', 'A', 'L', 'G', 'Y', 'L', 'N', '-OH']	MSNLVTSVVKHDEER	['H-', 'M', 'S', 'N', 'L', 'V', 'T', 'S', 'V', 'V', 'clK', 'H', 'D', 'E', 'E', 'R', '-OH']	SFSHQAGASSKQPALGYLNMSNLVTSVVKHDEER	False	4	[0. 0. 0. 0. 1. 0. 0. 0. 0.]	[1. 1. 1. 1. 0. 0. 0. 0. 0.]	5	[0. 0. 0. 0. 0. 1. 0. 0. 0. 0.]	[1. 1. 1. 1. 1. 0. 0. 0. 0. 0.]	True
2742673	387	DSS	False	False	0.0	ACEA_ECOLI Isocitrate lyase OS=Escherichia coli (strain K12) OX=83333 GN=aceA PE=1 SV=1	ACEA_ECOLI Isocitrate lyase OS=Escherichia coli (strain K12) OX=83333 GN=aceA PE=1 SV=1	15	5	2742673	20	377	WEGITRPYSAEDVVKLR	HYVEKVQQPEFAAAK	4	P0A9G6	P0A9G6	B181203_13_HF_FW_IN_130_ECLP_DSS01_SCX23_hSAX07_rep2	Self > 4	False	False	True	46.595752	21.500999999999998	23	7	True	WEGITRPYSAEDVVKLR	['H-', 'W', 'E', 'G', 'I', 'T', 'R', 'P', 'Y', 'S', 'A', 'E', 'D', 'V', 'V', 'clK', 'L', 'R', '-OH']	HYVEKVQQPEFAAAK	['H-', 'H', 'Y', 'V', 'E', 'clK', 'V', 'Q', 'Q', 'P', 'E', 'F', 'A', 'A', 'A', 'K', '-OH']	WEGITRPYSAEDVVKLRHYVEKVQQPEFAAAK	False	6	[0. 0. 0. 0. 0. 0. 1. 0. 0.]	[1. 1. 1. 1. 1. 1. 0. 0. 0.]	6	[0. 0. 0. 0. 0. 0. 1. 0. 0. 0.]	[1. 1. 1. 1. 1. 1. 0. 0. 0. 0.]	True
2843705	388	DSS	False	False	0.0	SYA_ECOLI Alanine--tRNA ligase OS=Escherichia coli (strain K12) OX=83333 GN=alaS PE=1 SV=2	SYA_ECOLI Alanine--tRNA ligase OS=Escherichia coli (strain K12) OX=83333 GN=alaS PE=1 SV=2	10	4	2843705	576	71	QVLGTHVSQKGSLVNDK	AGGKHNDLENVGYTAR	5	P00957	P00957	B181203_18_HF_FW_IN_130_ECLP_DSS01_SCX23_hSAX05_rep2	Self > 4	False	False	True	33.107685	21.498	23	5	True	QVLGTHVSQKGSLVNDK	['H-', 'Q', 'V', 'L', 'G', 'T', 'H', 'V', 'S', 'Q', 'clK', 'G', 'S', 'L', 'V', 'N', 'D', 'K', '-OH']	AGGKHNDLENVGYTAR	['H-', 'A', 'G', 'G', 'clK', 'H', 'N', 'D', 'L', 'E', 'N', 'V', 'G', 'Y', 'T', 'A', 'R', '-OH']	QVLGTHVSQKGSLVNDKAGGKHNDLENVGYTAR	True	6	[0. 0. 0. 0. 0. 0. 1. 0. 0.]	[1. 1. 1. 1. 1. 1. 0. 0. 0.]	4	[0. 0. 0. 0. 1. 0. 0. 0. 0. 0.]	[1. 1. 1. 1. 0. 0. 0. 0. 0. 0.]	True
2072380	389	DSS	False	False	0.0	SYFB_ECOLI Phenylalanine--tRNA ligase beta subunit OS=Escherichia coli (strain K12) OX=83333 GN=pheT PE=1 SV=2	SYFB_ECOLI Phenylalanine--tRNA ligase beta subunit OS=Escherichia coli (strain K12) OX=83333 GN=pheT PE=1 SV=2	13	1	2072380	768	729	TLEEEEIAATVAKCcmVEALK	KVGVNQVVGVNLFDVYR	4	P07395	P07395	B181128_07_HF_FW_IN_130_ECLP_DSS01_SCX21_hSAX07_rep1	Self > 4	False	False	True	78.564975	21.497	21	7	True	TLEEEEIAATVAKCcmVEALK	['H-', 'T', 'L', 'E', 'E', 'E', 'E', 'I', 'A', 'A', 'T', 'V', 'A', 'clK', 'cmC', 'V', 'E', 'A', 'L', 'K', '-OH']	KVGVNQVVGVNLFDVYR	['H-', 'clK', 'V', 'G', 'V', 'N', 'Q', 'V', 'V', 'G', 'V', 'N', 'L', 'F', 'D', 'V', 'Y', 'R', '-OH']	TLEEEEIAATVAKCcmVEALKKVGVNQVVGVNLFDVYR	False	4	[0. 0. 0. 0. 1. 0. 0. 0. 0.]	[1. 1. 1. 1. 0. 0. 0. 0. 0.]	6	[0. 0. 0. 0. 0. 0. 1. 0. 0. 0.]	[1. 1. 1. 1. 1. 1. 0. 0. 0. 0.]	True
2797036	390	DSS	False	False	0.0	PTA_ECOLI Phosphate acetyltransferase OS=Escherichia coli (strain K12) OX=83333 GN=pta PE=1 SV=2	PTA_ECOLI Phosphate acetyltransferase OS=Escherichia coli (strain K12) OX=83333 GN=pta PE=1 SV=2	14	1	2797036	185	115	TRPDLSEIFDDSSKAK	KHQFAQSLNYEIAK	5	P0A9M8	P0A9M8	B181203_16_HF_FW_IN_130_ECLP_DSS01_SCX23_hSAX06_rep2	Self > 4	False	False	True	48.08387800000002	21.491999999999997	23	6	False	TRPDLSEIFDDSSKAK	['H-', 'T', 'R', 'P', 'D', 'L', 'S', 'E', 'I', 'F', 'D', 'D', 'S', 'S', 'clK', 'A', 'K', '-OH']	KHQFAQSLNYEIAK	['H-', 'clK', 'H', 'Q', 'F', 'A', 'Q', 'S', 'L', 'N', 'Y', 'E', 'I', 'A', 'K', '-OH']	TRPDLSEIFDDSSKAKKHQFAQSLNYEIAK	True	6	[0. 0. 0. 0. 0. 0. 1. 0. 0.]	[1. 1. 1. 1. 1. 1. 0. 0. 0.]	5	[0. 0. 0. 0. 0. 1. 0. 0. 0. 0.]	[1. 1. 1. 1. 1. 0. 0. 0. 0. 0.]	True
2032853	391	DSS	False	False	0.0	TPIS_ECOLI Triosephosphate isomerase OS=Escherichia coli (strain K12) OX=83333 GN=tpiA PE=1 SV=1	TPIS_ECOLI Triosephosphate isomerase OS=Escherichia coli (strain K12) OX=83333 GN=tpiA PE=1 SV=1	4	8	2032853	100	104	TYHKESDELIAK	ESDELIAKK	3	P0A858	P0A858	B181128_05_HF_FW_IN_130_ECLP_DSS01_SCX21_hSAX08_rep1	Self > 4	False	False	True	35.671524	21.488000000000003	21	8	True	TYHKESDELIAK	['H-', 'T', 'Y', 'H', 'clK', 'E', 'S', 'D', 'E', 'L', 'I', 'A', 'K', '-OH']	ESDELIAKK	['H-', 'E', 'S', 'D', 'E', 'L', 'I', 'A', 'clK', 'K', '-OH']	TYHKESDELIAKESDELIAKK	False	4	[0. 0. 0. 0. 1. 0. 0. 0. 0.]	[1. 1. 1. 1. 0. 0. 0. 0. 0.]	7	[0. 0. 0. 0. 0. 0. 0. 1. 0. 0.]	[1. 1. 1. 1. 1. 1. 1. 0. 0. 0.]	True
227149	392	DSS	False	False	0.0	GLTD_ECOLI Glutamate synthase [NADPH] small chain OS=Escherichia coli (strain K12) OX=83333 GN=gltD PE=1 SV=3	GLTB_ECOLI Glutamate synthase [NADPH] large chain OS=Escherichia coli (strain K12) OX=83333 GN=gltB PE=1 SV=3	1	9	227149	2	685	SQNVYQFIDLQR	LVDTHAIAKDYR	3	P09832	P09831	B181117_13_HF_FW_IN_130_ECLP_DSS01_SCX17_hSAX07_rep1	Between > 4	False	False	True	56.73011799999999	21.480999999999998	17	7	False	SQNVYQFIDLQR	['H-', 'clS', 'Q', 'N', 'V', 'Y', 'Q', 'F', 'I', 'D', 'L', 'Q', 'R', '-OH']	LVDTHAIAKDYR	['H-', 'L', 'V', 'D', 'T', 'H', 'A', 'I', 'A', 'clK', 'D', 'Y', 'R', '-OH']	SQNVYQFIDLQRLVDTHAIAKDYR	False	0	[1. 0. 0. 0. 0. 0. 0. 0. 0.]	[0. 0. 0. 0. 0. 0. 0. 0. 0.]	6	[0. 0. 0. 0. 0. 0. 1. 0. 0. 0.]	[1. 1. 1. 1. 1. 1. 0. 0. 0. 0.]	True
3130199	393	DSS	False	False	0.0	CH60_ECOLI 60 kDa chaperonin OS=Escherichia coli (strain K12) OX=83333 GN=groL PE=1 SV=2	CH60_ECOLI 60 kDa chaperonin OS=Escherichia coli (strain K12) OX=83333 GN=groL PE=1 SV=2	5	5	3130199	76	323	EVASKANDAAGDGTTTATVLAQAIITEGLK	VVINKDTTTIIDGVGEEAAIQGR	4	P0A6F5	P0A6F5	B181205_09_HF_FW_IN_130_ECLP_DSS01_SCX24_hSAX06_rep1	Self > 4	False	False	True	76.823968	21.478	24	6	False	EVASKANDAAGDGTTTATVLAQAIITEGLK	['H-', 'E', 'V', 'A', 'S', 'clK', 'A', 'N', 'D', 'A', 'A', 'G', 'D', 'G', 'T', 'T', 'T', 'A', 'T', 'V', 'L', 'A', 'Q', 'A', 'I', 'I', 'T', 'E', 'G', 'L', 'K', '-OH']	VVINKDTTTIIDGVGEEAAIQGR	['H-', 'V', 'V', 'I', 'N', 'clK', 'D', 'T', 'T', 'T', 'I', 'I', 'D', 'G', 'V', 'G', 'E', 'E', 'A', 'A', 'I', 'Q', 'G', 'R', '-OH']	EVASKANDAAGDGTTTATVLAQAIITEGLKVVINKDTTTIIDGVGEEAAIQGR	False	7	[0. 0. 0. 0. 0. 0. 0. 1. 0.]	[1. 1. 1. 1. 1. 1. 1. 0. 0.]	5	[0. 0. 0. 0. 0. 1. 0. 0. 0. 0.]	[1. 1. 1. 1. 1. 0. 0. 0. 0. 0.]	True
829038	394	DSS	False	False	0.0	ALDB_ECOLI Aldehyde dehydrogenase B OS=Escherichia coli (strain K12) OX=83333 GN=aldB PE=1 SV=2	ALDB_ECOLI Aldehyde dehydrogenase B OS=Escherichia coli (strain K12) OX=83333 GN=aldB PE=1 SV=2	1	2	829038	2	76	TNNPPSAQIKPGEYGFPLK	DKWAHTSVQDR	4	P37685	P37685	B181121_11_HF_FW_IN_130_ECLP_DSS01_SCX19_hSAX04_rep1	Self > 4	False	False	True	46.604002	21.464000000000002	19	4	False	TNNPPSAQIKPGEYGFPLK	['H-', 'clT', 'N', 'N', 'P', 'P', 'S', 'A', 'Q', 'I', 'K', 'P', 'G', 'E', 'Y', 'G', 'F', 'P', 'L', 'K', '-OH']	DKWAHTSVQDR	['H-', 'D', 'clK', 'W', 'A', 'H', 'T', 'S', 'V', 'Q', 'D', 'R', '-OH']	TNNPPSAQIKPGEYGFPLKDKWAHTSVQDR	False	2	[0. 0. 1. 0. 0. 0. 0. 0. 0.]	[1. 1. 0. 0. 0. 0. 0. 0. 0.]	3	[0. 0. 0. 1. 0. 0. 0. 0. 0. 0.]	[1. 1. 1. 0. 0. 0. 0. 0. 0. 0.]	True
2217667	395	DSS	False	False	0.0	GLTB_ECOLI Glutamate synthase [NADPH] large chain OS=Escherichia coli (strain K12) OX=83333 GN=gltB PE=1 SV=3	GLTB_ECOLI Glutamate synthase [NADPH] large chain OS=Escherichia coli (strain K12) OX=83333 GN=gltB PE=1 SV=3	9	5	2217667	685	704	LVDTHAIAKDYR	NGINKGLYK	3	P09831	P09831	B181128_14_HF_FW_IN_130_ECLP_DSS01_SCX22_hSAX04_rep1	Self > 4	False	False	True	37.041418	21.462	22	4	True	LVDTHAIAKDYR	['H-', 'L', 'V', 'D', 'T', 'H', 'A', 'I', 'A', 'clK', 'D', 'Y', 'R', '-OH']	NGINKGLYK	['H-', 'N', 'G', 'I', 'N', 'clK', 'G', 'L', 'Y', 'K', '-OH']	LVDTHAIAKDYRNGINKGLYK	False	5	[0. 0. 0. 0. 0. 1. 0. 0. 0.]	[1. 1. 1. 1. 1. 0. 0. 0. 0.]	3	[0. 0. 0. 1. 0. 0. 0. 0. 0. 0.]	[1. 1. 1. 0. 0. 0. 0. 0. 0. 0.]	True
2564770	396	DSS	False	False	0.0	ALLR_ECOLI HTH-type transcriptional repressor AllR OS=Escherichia coli (strain K12) OX=83333 GN=allR PE=1 SV=1	ALLR_ECOLI HTH-type transcriptional repressor AllR OS=Escherichia coli (strain K12) OX=83333 GN=allR PE=1 SV=1	12	12	2564770	8	8	GRPGQAEPVAQKGAQALER	GRPGQAEPVAQKGAQALER	5	P0ACN4	P0ACN4	B181130_12_HF_FW_IN_130_ECLP_DSS01_SCX23_hSAX02_rep2	Self > 4	False	False	True	33.828466000000006	21.451999999999998	23	2	True	GRPGQAEPVAQKGAQALER	['H-', 'G', 'R', 'P', 'G', 'Q', 'A', 'E', 'P', 'V', 'A', 'Q', 'clK', 'G', 'A', 'Q', 'A', 'L', 'E', 'R', '-OH']	GRPGQAEPVAQKGAQALER	['H-', 'G', 'R', 'P', 'G', 'Q', 'A', 'E', 'P', 'V', 'A', 'Q', 'clK', 'G', 'A', 'Q', 'A', 'L', 'E', 'R', '-OH']	GRPGQAEPVAQKGAQALERGRPGQAEPVAQKGAQALER	False	6	[0. 0. 0. 0. 0. 0. 1. 0. 0.]	[1. 1. 1. 1. 1. 1. 0. 0. 0.]	1	[0. 1. 0. 0. 0. 0. 0. 0. 0. 0.]	[1. 0. 0. 0. 0. 0. 0. 0. 0. 0.]	True
1500695	397	DSS	False	False	0.0	SRA_ECOLI Stationary-phase-induced ribosome-associated protein OS=Escherichia coli (strain K12) OX=83333 GN=sra PE=1 SV=1	PHSM_ECOLI Maltodextrin phosphorylase OS=Escherichia coli (strain K12) OX=83333 GN=malP PE=1 SV=7	8	10	1500695	22	242	KIVTEGDKSSVVNNPTGR	AEQQGINAEKLTK	4	P68191	P00490	B181123_23_HF_FW_IN_130_ECLP_DSS01_SCX21_hSAX04_rep1	Between > 4	False	False	True	35.276903	21.451	21	4	True	KIVTEGDKSSVVNNPTGR	['H-', 'K', 'I', 'V', 'T', 'E', 'G', 'D', 'clK', 'S', 'S', 'V', 'V', 'N', 'N', 'P', 'T', 'G', 'R', '-OH']	AEQQGINAEKLTK	['H-', 'A', 'E', 'Q', 'Q', 'G', 'I', 'N', 'A', 'E', 'clK', 'L', 'T', 'K', '-OH']	KIVTEGDKSSVVNNPTGRAEQQGINAEKLTK	True	4	[0. 0. 0. 0. 1. 0. 0. 0. 0.]	[1. 1. 1. 1. 0. 0. 0. 0. 0.]	3	[0. 0. 0. 1. 0. 0. 0. 0. 0. 0.]	[1. 1. 1. 0. 0. 0. 0. 0. 0. 0.]	True
3121425	398	DSS	False	False	0.0	NIFJ_ECOLI Probable pyruvate-flavodoxin oxidoreductase OS=Escherichia coli (strain K12) OX=83333 GN=ydbK PE=3 SV=2	NIFJ_ECOLI Probable pyruvate-flavodoxin oxidoreductase OS=Escherichia coli (strain K12) OX=83333 GN=ydbK PE=3 SV=2	6	9	3121425	1103	1004	RADEGKLPLALDSRPPSEAPEETLLHEQR	ATPLGAVTKFGEHGK	6	P52647	P52647	B181205_09_HF_FW_IN_130_ECLP_DSS01_SCX24_hSAX06_rep1	Self > 4	False	False	True	48.956492	21.45	24	6	False	RADEGKLPLALDSRPPSEAPEETLLHEQR	['H-', 'R', 'A', 'D', 'E', 'G', 'clK', 'L', 'P', 'L', 'A', 'L', 'D', 'S', 'R', 'P', 'P', 'S', 'E', 'A', 'P', 'E', 'E', 'T', 'L', 'L', 'H', 'E', 'Q', 'R', '-OH']	ATPLGAVTKFGEHGK	['H-', 'A', 'T', 'P', 'L', 'G', 'A', 'V', 'T', 'clK', 'F', 'G', 'E', 'H', 'G', 'K', '-OH']	RADEGKLPLALDSRPPSEAPEETLLHEQRATPLGAVTKFGEHGK	False	7	[0. 0. 0. 0. 0. 0. 0. 1. 0.]	[1. 1. 1. 1. 1. 1. 1. 0. 0.]	5	[0. 0. 0. 0. 0. 1. 0. 0. 0. 0.]	[1. 1. 1. 1. 1. 0. 0. 0. 0. 0.]	True
1530057	399	DSS	False	False	0.0	DCEB_ECOLI Glutamate decarboxylase beta OS=Escherichia coli (strain K12) OX=83333 GN=gadB PE=1 SV=1	DCEA_ECOLI Glutamate decarboxylase alpha OS=Escherichia coli (strain K12) OX=83333 GN=gadA PE=1 SV=1	4	4	1530057	18	18	FGAKSISTIAESK	FGAKAISTIAESK	3	P69910	P69908	B181123_24_HF_FW_IN_130_ECLP_DSS01_SCX21_hSAX03_rep1	Between > 4	False	False	True	48.443991999999994	21.445999999999998	21	3	False	FGAKSISTIAESK	['H-', 'F', 'G', 'A', 'clK', 'S', 'I', 'S', 'T', 'I', 'A', 'E', 'S', 'K', '-OH']	FGAKAISTIAESK	['H-', 'F', 'G', 'A', 'clK', 'A', 'I', 'S', 'T', 'I', 'A', 'E', 'S', 'K', '-OH']	FGAKSISTIAESKFGAKAISTIAESK	False	4	[0. 0. 0. 0. 1. 0. 0. 0. 0.]	[1. 1. 1. 1. 0. 0. 0. 0. 0.]	2	[0. 0. 1. 0. 0. 0. 0. 0. 0. 0.]	[1. 1. 0. 0. 0. 0. 0. 0. 0. 0.]	True
2311409	400	DSS	False	False	0.0	SUCD_ECOLI Succinate--CoA ligase [ADP-forming] subunit alpha OS=Escherichia coli (strain K12) OX=83333 GN=sucD PE=1 SV=2	SUCC_ECOLI Succinate--CoA ligase [ADP-forming] subunit beta OS=Escherichia coli (strain K12) OX=83333 GN=sucC PE=1 SV=1	18	1	2311409	224	1	EHVTKPVVGYIAGVTAPKGK	MNLHEYQAK	3	P0AGE9	P0A836	B181128_19_HF_FW_IN_130_ECLP_DSS01_SCX22_hSAX01_rep1	Between > 4	False	False	True	40.969215	21.436999999999998	22	1	True	EHVTKPVVGYIAGVTAPKGK	['H-', 'E', 'H', 'V', 'T', 'K', 'P', 'V', 'V', 'G', 'Y', 'I', 'A', 'G', 'V', 'T', 'A', 'P', 'clK', 'G', 'K', '-OH']	MNLHEYQAK	['H-', 'clM', 'N', 'L', 'H', 'E', 'Y', 'Q', 'A', 'K', '-OH']	EHVTKPVVGYIAGVTAPKGKMNLHEYQAK	False	5	[0. 0. 0. 0. 0. 1. 0. 0. 0.]	[1. 1. 1. 1. 1. 0. 0. 0. 0.]	0	[1. 0. 0. 0. 0. 0. 0. 0. 0. 0.]	[0. 0. 0. 0. 0. 0. 0. 0. 0. 0.]	True
2565028	401	DSS	False	False	0.0	PYRI_ECOLI Aspartate carbamoyltransferase regulatory chain OS=Escherichia coli (strain K12) OX=83333 GN=pyrI PE=1 SV=2	PYRI_ECOLI Aspartate carbamoyltransferase regulatory chain OS=Escherichia coli (strain K12) OX=83333 GN=pyrI PE=1 SV=2	6	7	2565028	1	7	MTHDNKLQVEAIKR	LQVEAIKR	3	P0A7F3	P0A7F3	B181130_12_HF_FW_IN_130_ECLP_DSS01_SCX23_hSAX02_rep2	Self > 4	False	False	True	34.798489	21.436	23	2	True	MTHDNKLQVEAIKR	['H-', 'M', 'T', 'H', 'D', 'N', 'clK', 'L', 'Q', 'V', 'E', 'A', 'I', 'K', 'R', '-OH']	LQVEAIKR	['H-', 'L', 'Q', 'V', 'E', 'A', 'I', 'clK', 'R', '-OH']	MTHDNKLQVEAIKRLQVEAIKR	False	6	[0. 0. 0. 0. 0. 0. 1. 0. 0.]	[1. 1. 1. 1. 1. 1. 0. 0. 0.]	1	[0. 1. 0. 0. 0. 0. 0. 0. 0. 0.]	[1. 0. 0. 0. 0. 0. 0. 0. 0. 0.]	True
1551838	402	DSS	False	False	0.0	PUR8_ECOLI Adenylosuccinate lyase OS=Escherichia coli (strain K12) OX=83333 GN=purB PE=1 SV=1	PUR8_ECOLI Adenylosuccinate lyase OS=Escherichia coli (strain K12) OX=83333 GN=purB PE=1 SV=1	13	4	1551838	170	363	THGQPATPSTIGKEMANVAYR	GVSKLEVNR	4	P0AB89	P0AB89	B181123_25_HF_FW_IN_130_ECLP_DSS01_SCX21_hSAX02_rep1	Self > 4	False	False	True	42.075908999999996	21.427	21	2	False	THGQPATPSTIGKEMANVAYR	['H-', 'T', 'H', 'G', 'Q', 'P', 'A', 'T', 'P', 'S', 'T', 'I', 'G', 'clK', 'E', 'M', 'A', 'N', 'V', 'A', 'Y', 'R', '-OH']	GVSKLEVNR	['H-', 'G', 'V', 'S', 'clK', 'L', 'E', 'V', 'N', 'R', '-OH']	THGQPATPSTIGKEMANVAYRGVSKLEVNR	False	4	[0. 0. 0. 0. 1. 0. 0. 0. 0.]	[1. 1. 1. 1. 0. 0. 0. 0. 0.]	1	[0. 1. 0. 0. 0. 0. 0. 0. 0. 0.]	[1. 0. 0. 0. 0. 0. 0. 0. 0. 0.]	True
1795053	403	DSS	False	False	0.0	CARA_ECOLI Carbamoyl-phosphate synthase small chain OS=Escherichia coli (strain K12) OX=83333 GN=carA PE=1 SV=1	CARA_ECOLI Carbamoyl-phosphate synthase small chain OS=Escherichia coli (strain K12) OX=83333 GN=carA PE=1 SV=1	4	11	1795053	327	288	VTHKSLFDGTLQGIHR	FGHHGGNHPVKDVEK	5	P0A6F1	P0A6F1	B181126_10_HF_FW_IN_130_ECLP_DSS01_SCX25t27_hSAX06_rep2	Self > 4	False	False	True	29.823277	21.416999999999998	25	6	False	VTHKSLFDGTLQGIHR	['H-', 'V', 'T', 'H', 'clK', 'S', 'L', 'F', 'D', 'G', 'T', 'L', 'Q', 'G', 'I', 'H', 'R', '-OH']	FGHHGGNHPVKDVEK	['H-', 'F', 'G', 'H', 'H', 'G', 'G', 'N', 'H', 'P', 'V', 'clK', 'D', 'V', 'E', 'K', '-OH']	VTHKSLFDGTLQGIHRFGHHGGNHPVKDVEK	True	8	[0. 0. 0. 0. 0. 0. 0. 0. 1.]	[1. 1. 1. 1. 1. 1. 1. 1. 0.]	5	[0. 0. 0. 0. 0. 1. 0. 0. 0. 0.]	[1. 1. 1. 1. 1. 0. 0. 0. 0. 0.]	True
2767628	404	DSS	False	False	0.0	TKT1_ECOLI Transketolase 1 OS=Escherichia coli (strain K12) OX=83333 GN=tktA PE=1 SV=5	TKT1_ECOLI Transketolase 1 OS=Escherichia coli (strain K12) OX=83333 GN=tktA PE=1 SV=5	6	1	2767628	255	5	AGTHDSHGAPLGDAEIALTR	KELANAIR	4	P27302	P27302	B181203_15_HF_FW_IN_130_ECLP_DSS01_SCX23_hSAX06_rep1	Self > 4	False	False	True	39.088828000000014	21.406999999999996	23	6	False	AGTHDSHGAPLGDAEIALTR	['H-', 'A', 'G', 'T', 'H', 'D', 'clS', 'H', 'G', 'A', 'P', 'L', 'G', 'D', 'A', 'E', 'I', 'A', 'L', 'T', 'R', '-OH']	KELANAIR	['H-', 'clK', 'E', 'L', 'A', 'N', 'A', 'I', 'R', '-OH']	AGTHDSHGAPLGDAEIALTRKELANAIR	False	6	[0. 0. 0. 0. 0. 0. 1. 0. 0.]	[1. 1. 1. 1. 1. 1. 0. 0. 0.]	5	[0. 0. 0. 0. 0. 1. 0. 0. 0. 0.]	[1. 1. 1. 1. 1. 0. 0. 0. 0. 0.]	True
2849445	405	DSS	False	False	0.0	PNP_ECOLI Polyribonucleotide nucleotidyltransferase OS=Escherichia coli (strain K12) OX=83333 GN=pnp PE=1 SV=3	PNP_ECOLI Polyribonucleotide nucleotidyltransferase OS=Escherichia coli (strain K12) OX=83333 GN=pnp PE=1 SV=3	12	5	2849445	409	555	RGVLAVMPDMDKFPYTVR	IHTIKINPDK	4	P05055	P05055	B181203_18_HF_FW_IN_130_ECLP_DSS01_SCX23_hSAX05_rep2	Self > 4	False	False	True	51.259097	21.401999999999997	23	5	False	RGVLAVMPDMDKFPYTVR	['H-', 'R', 'G', 'V', 'L', 'A', 'V', 'M', 'P', 'D', 'M', 'D', 'clK', 'F', 'P', 'Y', 'T', 'V', 'R', '-OH']	IHTIKINPDK	['H-', 'I', 'H', 'T', 'I', 'clK', 'I', 'N', 'P', 'D', 'K', '-OH']	RGVLAVMPDMDKFPYTVRIHTIKINPDK	False	6	[0. 0. 0. 0. 0. 0. 1. 0. 0.]	[1. 1. 1. 1. 1. 1. 0. 0. 0.]	4	[0. 0. 0. 0. 1. 0. 0. 0. 0. 0.]	[1. 1. 1. 1. 0. 0. 0. 0. 0. 0.]	True
1313985	406	DSS	False	False	0.0	CATE_ECOLI Catalase HPII OS=Escherichia coli (strain K12) OX=83333 GN=katE PE=1 SV=1	CATE_ECOLI Catalase HPII OS=Escherichia coli (strain K12) OX=83333 GN=katE PE=1 SV=1	12	7	1313985	131	279	GSAAHGYFQPYKSLSDITK	LINAEGKATFVR	4	P21179	P21179	B181123_12_HF_FW_IN_130_ECLP_DSS01_SCX20_hSAX05_rep2	Self > 4	False	False	True	50.431857	21.401	20	5	False	GSAAHGYFQPYKSLSDITK	['H-', 'G', 'S', 'A', 'A', 'H', 'G', 'Y', 'F', 'Q', 'P', 'Y', 'clK', 'S', 'L', 'S', 'D', 'I', 'T', 'K', '-OH']	LINAEGKATFVR	['H-', 'L', 'I', 'N', 'A', 'E', 'G', 'clK', 'A', 'T', 'F', 'V', 'R', '-OH']	GSAAHGYFQPYKSLSDITKLINAEGKATFVR	False	3	[0. 0. 0. 1. 0. 0. 0. 0. 0.]	[1. 1. 1. 0. 0. 0. 0. 0. 0.]	4	[0. 0. 0. 0. 1. 0. 0. 0. 0. 0.]	[1. 1. 1. 1. 0. 0. 0. 0. 0. 0.]	True
928087	407	DSS	False	False	0.0	PFLB_ECOLI Formate acetyltransferase 1 OS=Escherichia coli (strain K12) OX=83333 GN=pflB PE=1 SV=2	PFLB_ECOLI Formate acetyltransferase 1 OS=Escherichia coli (strain K12) OX=83333 GN=pflB PE=1 SV=2	13	1	928087	442	162	TMLYAINGGVDEKLK	KSGVLTGLPDAYGR	3	P09373	P09373	B181121_16_HF_FW_IN_130_ECLP_DSS01_SCX19_hSAX06_rep2	Self > 4	False	False	True	58.399584	21.397	19	6	True	TMLYAINGGVDEKLK	['H-', 'T', 'M', 'L', 'Y', 'A', 'I', 'N', 'G', 'G', 'V', 'D', 'E', 'clK', 'L', 'K', '-OH']	KSGVLTGLPDAYGR	['H-', 'clK', 'S', 'G', 'V', 'L', 'T', 'G', 'L', 'P', 'D', 'A', 'Y', 'G', 'R', '-OH']	TMLYAINGGVDEKLKKSGVLTGLPDAYGR	False	2	[0. 0. 1. 0. 0. 0. 0. 0. 0.]	[1. 1. 0. 0. 0. 0. 0. 0. 0.]	5	[0. 0. 0. 0. 0. 1. 0. 0. 0. 0.]	[1. 1. 1. 1. 1. 0. 0. 0. 0. 0.]	True
1527866	408	DSS	False	False	0.0	KPYK1_ECOLI Pyruvate kinase I OS=Escherichia coli (strain K12) OX=83333 GN=pykF PE=1 SV=1	KPYK1_ECOLI Pyruvate kinase I OS=Escherichia coli (strain K12) OX=83333 GN=pykF PE=1 SV=1	15	8	1527866	272	6	KVVITATQMoxLDSMoxIKNPRPTR	IVCcmTIGPKTESEEMoxLAK	5	P0AD61	P0AD61	B181123_24_HF_FW_IN_130_ECLP_DSS01_SCX21_hSAX03_rep1	Self > 4	False	False	True	41.301113	21.396	21	3	True	KVVITATQMoxLDSMoxIKNPRPTR	['H-', 'K', 'V', 'V', 'I', 'T', 'A', 'T', 'Q', 'oxM', 'L', 'D', 'S', 'oxM', 'I', 'clK', 'N', 'P', 'R', 'P', 'T', 'R', '-OH']	IVCcmTIGPKTESEEMoxLAK	['H-', 'I', 'V', 'cmC', 'T', 'I', 'G', 'P', 'clK', 'T', 'E', 'S', 'E', 'E', 'oxM', 'L', 'A', 'K', '-OH']	KVVITATQMoxLDSMoxIKNPRPTRIVCcmTIGPKTESEEMoxLAK	True	4	[0. 0. 0. 0. 1. 0. 0. 0. 0.]	[1. 1. 1. 1. 0. 0. 0. 0. 0.]	2	[0. 0. 1. 0. 0. 0. 0. 0. 0. 0.]	[1. 1. 0. 0. 0. 0. 0. 0. 0. 0.]	True
608917	409	DSS	False	False	0.0	ODP2_ECOLI Dihydrolipoyllysine-residue acetyltransferase component of pyruvate dehydrogenase complex OS=Escherichia coli (strain K12) OX=83333 GN=aceF PE=1 SV=3	ODP2_ECOLI Dihydrolipoyllysine-residue acetyltransferase component of pyruvate dehydrogenase complex OS=Escherichia coli (strain K12) OX=83333 GN=aceF PE=1 SV=3	4	5	608917	314	392	AEGKSEFAENDAYVHATPLIR	VDFSKFGEIEEVELGR	5	P06959	P06959	B181119_13_HF_FW_IN_130_ECLP_DSS01_SCX18_hSAX08_rep1	Self > 4	False	False	True	64.505516	21.394000000000002	18	8	False	AEGKSEFAENDAYVHATPLIR	['H-', 'A', 'E', 'G', 'clK', 'S', 'E', 'F', 'A', 'E', 'N', 'D', 'A', 'Y', 'V', 'H', 'A', 'T', 'P', 'L', 'I', 'R', '-OH']	VDFSKFGEIEEVELGR	['H-', 'V', 'D', 'F', 'S', 'clK', 'F', 'G', 'E', 'I', 'E', 'E', 'V', 'E', 'L', 'G', 'R', '-OH']	AEGKSEFAENDAYVHATPLIRVDFSKFGEIEEVELGR	False	1	[0. 1. 0. 0. 0. 0. 0. 0. 0.]	[1. 0. 0. 0. 0. 0. 0. 0. 0.]	7	[0. 0. 0. 0. 0. 0. 0. 1. 0. 0.]	[1. 1. 1. 1. 1. 1. 1. 0. 0. 0.]	True
3168505	410	DSS	False	False	0.0	SUCD_ECOLI Succinate--CoA ligase [ADP-forming] subunit alpha OS=Escherichia coli (strain K12) OX=83333 GN=sucD PE=1 SV=2	SUCC_ECOLI Succinate--CoA ligase [ADP-forming] subunit beta OS=Escherichia coli (strain K12) OX=83333 GN=sucC PE=1 SV=1	13	1	3168505	244	1	RMGHAGAIIAGGKGTADEK	MNLHEYQAK	5	P0AGE9	P0A836	B181205_11_HF_FW_IN_130_ECLP_DSS01_SCX24_hSAX05_rep1	Between > 4	False	False	True	31.507521999999998	21.39	24	5	True	RMGHAGAIIAGGKGTADEK	['H-', 'R', 'M', 'G', 'H', 'A', 'G', 'A', 'I', 'I', 'A', 'G', 'G', 'clK', 'G', 'T', 'A', 'D', 'E', 'K', '-OH']	MNLHEYQAK	['H-', 'clM', 'N', 'L', 'H', 'E', 'Y', 'Q', 'A', 'K', '-OH']	RMGHAGAIIAGGKGTADEKMNLHEYQAK	True	7	[0. 0. 0. 0. 0. 0. 0. 1. 0.]	[1. 1. 1. 1. 1. 1. 1. 0. 0.]	4	[0. 0. 0. 0. 1. 0. 0. 0. 0. 0.]	[1. 1. 1. 1. 0. 0. 0. 0. 0. 0.]	True
2447394	411	DSS	False	False	0.0	TOP1_ECOLI DNA topoisomerase 1 OS=Escherichia coli (strain K12) OX=83333 GN=topA PE=1 SV=2	TOP1_ECOLI DNA topoisomerase 1 OS=Escherichia coli (strain K12) OX=83333 GN=topA PE=1 SV=2	13	8	2447394	346	477	KYLPESPNQYASKENSQEAHEAIRPSDVNVMAESLK	FSEASLVKELEK	6	P06612	P06612	B181130_06_HF_FW_IN_130_ECLP_DSS01_SCX22_hSAX07_rep1	Self > 4	False	False	True	50.515147	21.385	22	7	True	KYLPESPNQYASKENSQEAHEAIRPSDVNVMAESLK	['H-', 'K', 'Y', 'L', 'P', 'E', 'S', 'P', 'N', 'Q', 'Y', 'A', 'S', 'clK', 'E', 'N', 'S', 'Q', 'E', 'A', 'H', 'E', 'A', 'I', 'R', 'P', 'S', 'D', 'V', 'N', 'V', 'M', 'A', 'E', 'S', 'L', 'K', '-OH']	FSEASLVKELEK	['H-', 'F', 'S', 'E', 'A', 'S', 'L', 'V', 'clK', 'E', 'L', 'E', 'K', '-OH']	KYLPESPNQYASKENSQEAHEAIRPSDVNVMAESLKFSEASLVKELEK	False	5	[0. 0. 0. 0. 0. 1. 0. 0. 0.]	[1. 1. 1. 1. 1. 0. 0. 0. 0.]	6	[0. 0. 0. 0. 0. 0. 1. 0. 0. 0.]	[1. 1. 1. 1. 1. 1. 0. 0. 0. 0.]	True
2769467	412	DSS	False	False	0.0	SUCC_ECOLI Succinate--CoA ligase [ADP-forming] subunit beta OS=Escherichia coli (strain K12) OX=83333 GN=sucC PE=1 SV=1	SUCD_ECOLI Succinate--CoA ligase [ADP-forming] subunit alpha OS=Escherichia coli (strain K12) OX=83333 GN=sucD PE=1 SV=2	11	12	2769467	136	245	VAEETPHLIHKVALDPLTGPMoxPYQGR	MoxGHAGAIIAGGKGTADEK	6	P0A836	P0AGE9	B181203_15_HF_FW_IN_130_ECLP_DSS01_SCX23_hSAX06_rep1	Between > 4	False	False	True	44.52213	21.374000000000002	23	6	False	VAEETPHLIHKVALDPLTGPMoxPYQGR	['H-', 'V', 'A', 'E', 'E', 'T', 'P', 'H', 'L', 'I', 'H', 'clK', 'V', 'A', 'L', 'D', 'P', 'L', 'T', 'G', 'P', 'oxM', 'P', 'Y', 'Q', 'G', 'R', '-OH']	MoxGHAGAIIAGGKGTADEK	['H-', 'oxM', 'G', 'H', 'A', 'G', 'A', 'I', 'I', 'A', 'G', 'G', 'clK', 'G', 'T', 'A', 'D', 'E', 'K', '-OH']	VAEETPHLIHKVALDPLTGPMoxPYQGRMoxGHAGAIIAGGKGTADEK	True	6	[0. 0. 0. 0. 0. 0. 1. 0. 0.]	[1. 1. 1. 1. 1. 1. 0. 0. 0.]	5	[0. 0. 0. 0. 0. 1. 0. 0. 0. 0.]	[1. 1. 1. 1. 1. 0. 0. 0. 0. 0.]	True
2690402	413	DSS	False	False	0.0	PPK1_ECOLI Polyphosphate kinase OS=Escherichia coli (strain K12) OX=83333 GN=ppk PE=1 SV=2	PPK1_ECOLI Polyphosphate kinase OS=Escherichia coli (strain K12) OX=83333 GN=ppk PE=1 SV=2	5	12	2690402	294	452	YHNFKDFINFPNVGK	YAHIGTGNFNEKTAR	5	P0A7B1	P0A7B1	B181203_11_HF_FW_IN_130_ECLP_DSS01_SCX23_hSAX08_rep2	Self > 4	False	False	True	50.190833999999995	21.357	23	8	False	YHNFKDFINFPNVGK	['H-', 'Y', 'H', 'N', 'F', 'clK', 'D', 'F', 'I', 'N', 'F', 'P', 'N', 'V', 'G', 'K', '-OH']	YAHIGTGNFNEKTAR	['H-', 'Y', 'A', 'H', 'I', 'G', 'T', 'G', 'N', 'F', 'N', 'E', 'clK', 'T', 'A', 'R', '-OH']	YHNFKDFINFPNVGKYAHIGTGNFNEKTAR	False	6	[0. 0. 0. 0. 0. 0. 1. 0. 0.]	[1. 1. 1. 1. 1. 1. 0. 0. 0.]	7	[0. 0. 0. 0. 0. 0. 0. 1. 0. 0.]	[1. 1. 1. 1. 1. 1. 1. 0. 0. 0.]	True
2689802	414	DSS	False	False	0.0	SYT_ECOLI Threonine--tRNA ligase OS=Escherichia coli (strain K12) OX=83333 GN=thrS PE=1 SV=1	SYT_ECOLI Threonine--tRNA ligase OS=Escherichia coli (strain K12) OX=83333 GN=thrS PE=1 SV=1	13	1	2689802	157	138	VSILDENIAHDDKPGLYFHEEYVDMoxCcmR	KVSWHEAR	5	P0A8M3	P0A8M3	B181203_11_HF_FW_IN_130_ECLP_DSS01_SCX23_hSAX08_rep2	Self > 4	False	False	True	48.429106000000004	21.348000000000006	23	8	True	VSILDENIAHDDKPGLYFHEEYVDMoxCcmR	['H-', 'V', 'S', 'I', 'L', 'D', 'E', 'N', 'I', 'A', 'H', 'D', 'D', 'clK', 'P', 'G', 'L', 'Y', 'F', 'H', 'E', 'E', 'Y', 'V', 'D', 'oxM', 'cmC', 'R', '-OH']	KVSWHEAR	['H-', 'clK', 'V', 'S', 'W', 'H', 'E', 'A', 'R', '-OH']	VSILDENIAHDDKPGLYFHEEYVDMoxCcmRKVSWHEAR	False	6	[0. 0. 0. 0. 0. 0. 1. 0. 0.]	[1. 1. 1. 1. 1. 1. 0. 0. 0.]	7	[0. 0. 0. 0. 0. 0. 0. 1. 0. 0.]	[1. 1. 1. 1. 1. 1. 1. 0. 0. 0.]	True
2090781	415	DSS	False	False	0.0	G6PD_ECOLI Glucose-6-phosphate 1-dehydrogenase OS=Escherichia coli (strain K12) OX=83333 GN=zwf PE=1 SV=1	G6PD_ECOLI Glucose-6-phosphate 1-dehydrogenase OS=Escherichia coli (strain K12) OX=83333 GN=zwf PE=1 SV=1	13	6	2090781	297	223	KVPGYLEEEGANKSSNTETFVAIR	WGYFDKAGQMR	4	P0AC53	P0AC53	B181128_09_HF_FW_IN_130_ECLP_DSS01_SCX21_hSAX07_rep2	Self > 4	False	False	True	53.982524	21.344	21	7	True	KVPGYLEEEGANKSSNTETFVAIR	['H-', 'K', 'V', 'P', 'G', 'Y', 'L', 'E', 'E', 'E', 'G', 'A', 'N', 'clK', 'S', 'S', 'N', 'T', 'E', 'T', 'F', 'V', 'A', 'I', 'R', '-OH']	WGYFDKAGQMR	['H-', 'W', 'G', 'Y', 'F', 'D', 'clK', 'A', 'G', 'Q', 'M', 'R', '-OH']	KVPGYLEEEGANKSSNTETFVAIRWGYFDKAGQMR	False	4	[0. 0. 0. 0. 1. 0. 0. 0. 0.]	[1. 1. 1. 1. 0. 0. 0. 0. 0.]	6	[0. 0. 0. 0. 0. 0. 1. 0. 0. 0.]	[1. 1. 1. 1. 1. 1. 0. 0. 0. 0.]	True
1268470	416	DSS	False	False	0.0	KPYK1_ECOLI Pyruvate kinase I OS=Escherichia coli (strain K12) OX=83333 GN=pykF PE=1 SV=1	KPYK1_ECOLI Pyruvate kinase I OS=Escherichia coli (strain K12) OX=83333 GN=pykF PE=1 SV=1	25	9	1268470	293	60	AEAGDVANAILDGTDAVMLSGESAKGK	TAAILLDTKGPEIR	4	P0AD61	P0AD61	B181123_10_HF_FW_IN_130_ECLP_DSS01_SCX20_hSAX06_rep2	Self > 4	False	False	True	72.34819700000003	21.336	20	6	True	AEAGDVANAILDGTDAVMLSGESAKGK	['H-', 'A', 'E', 'A', 'G', 'D', 'V', 'A', 'N', 'A', 'I', 'L', 'D', 'G', 'T', 'D', 'A', 'V', 'M', 'L', 'S', 'G', 'E', 'S', 'A', 'clK', 'G', 'K', '-OH']	TAAILLDTKGPEIR	['H-', 'T', 'A', 'A', 'I', 'L', 'L', 'D', 'T', 'clK', 'G', 'P', 'E', 'I', 'R', '-OH']	AEAGDVANAILDGTDAVMLSGESAKGKTAAILLDTKGPEIR	False	3	[0. 0. 0. 1. 0. 0. 0. 0. 0.]	[1. 1. 1. 0. 0. 0. 0. 0. 0.]	5	[0. 0. 0. 0. 0. 1. 0. 0. 0. 0.]	[1. 1. 1. 1. 1. 0. 0. 0. 0. 0.]	True
2214918	417	DSS	False	False	0.0	TNAA_ECOLI Tryptophanase OS=Escherichia coli (strain K12) OX=83333 GN=tnaA PE=1 SV=1	SUCC_ECOLI Succinate--CoA ligase [ADP-forming] subunit beta OS=Escherichia coli (strain K12) OX=83333 GN=sucC PE=1 SV=1	3	1	2214918	441	1	HVKENAANIK	MNLHEYQAK	4	P0A853	P0A836	B181128_14_HF_FW_IN_130_ECLP_DSS01_SCX22_hSAX04_rep1	Between > 4	False	False	True	28.45784300000001	21.322	22	4	True	HVKENAANIK	['H-', 'H', 'V', 'clK', 'E', 'N', 'A', 'A', 'N', 'I', 'K', '-OH']	MNLHEYQAK	['H-', 'clM', 'N', 'L', 'H', 'E', 'Y', 'Q', 'A', 'K', '-OH']	HVKENAANIKMNLHEYQAK	False	5	[0. 0. 0. 0. 0. 1. 0. 0. 0.]	[1. 1. 1. 1. 1. 0. 0. 0. 0.]	3	[0. 0. 0. 1. 0. 0. 0. 0. 0. 0.]	[1. 1. 1. 0. 0. 0. 0. 0. 0. 0.]	True
2638649	418	DSS	False	False	0.0	HTPG_ECOLI Chaperone protein HtpG OS=Escherichia coli (strain K12) OX=83333 GN=htpG PE=1 SV=1	HTPG_ECOLI Chaperone protein HtpG OS=Escherichia coli (strain K12) OX=83333 GN=htpG PE=1 SV=1	3	4	2638649	227	295	INKAQALWTR	HGLKLYVQR	3	P0A6Z3	P0A6Z3	B181203_09_HF_FW_IN_130_ECLP_DSS01_SCX23_hSAX09_rep1	Self > 4	False	False	True	42.332616	21.315	23	9	True	INKAQALWTR	['H-', 'I', 'N', 'clK', 'A', 'Q', 'A', 'L', 'W', 'T', 'R', '-OH']	HGLKLYVQR	['H-', 'H', 'G', 'L', 'clK', 'L', 'Y', 'V', 'Q', 'R', '-OH']	INKAQALWTRHGLKLYVQR	False	6	[0. 0. 0. 0. 0. 0. 1. 0. 0.]	[1. 1. 1. 1. 1. 1. 0. 0. 0.]	8	[0. 0. 0. 0. 0. 0. 0. 0. 1. 0.]	[1. 1. 1. 1. 1. 1. 1. 1. 0. 0.]	True
1575565	419	DSS	False	False	0.0	ODP2_ECOLI Dihydrolipoyllysine-residue acetyltransferase component of pyruvate dehydrogenase complex OS=Escherichia coli (strain K12) OX=83333 GN=aceF PE=1 SV=3	ODP2_ECOLI Dihydrolipoyllysine-residue acetyltransferase component of pyruvate dehydrogenase complex OS=Escherichia coli (strain K12) OX=83333 GN=aceF PE=1 SV=3	5	1	1575565	452	442	KLDVKITPVVFIMK	KQQNEEAAK	3	P06959	P06959	B181123_26_HF_FW_IN_130_ECLP_DSS01_SCX21_hSAX02_rep2	Self > 4	False	False	True	46.977473	21.311999999999998	21	2	True	KLDVKITPVVFIMK	['H-', 'K', 'L', 'D', 'V', 'clK', 'I', 'T', 'P', 'V', 'V', 'F', 'I', 'M', 'K', '-OH']	KQQNEEAAK	['H-', 'clK', 'Q', 'Q', 'N', 'E', 'E', 'A', 'A', 'K', '-OH']	KLDVKITPVVFIMKKQQNEEAAK	False	4	[0. 0. 0. 0. 1. 0. 0. 0. 0.]	[1. 1. 1. 1. 0. 0. 0. 0. 0.]	1	[0. 1. 0. 0. 0. 0. 0. 0. 0. 0.]	[1. 0. 0. 0. 0. 0. 0. 0. 0. 0.]	True
1526929	420	DSS	False	False	0.0	DCEB_ECOLI Glutamate decarboxylase beta OS=Escherichia coli (strain K12) OX=83333 GN=gadB PE=1 SV=1	DCEB_ECOLI Glutamate decarboxylase beta OS=Escherichia coli (strain K12) OX=83333 GN=gadB PE=1 SV=1	4	4	1526929	18	1	FGAKSISTIAESK	MDKKQVTDLR	3	P69910	P69910	B181123_24_HF_FW_IN_130_ECLP_DSS01_SCX21_hSAX03_rep1	Self > 4	False	False	True	38.67323	21.308000000000003	21	3	False	FGAKSISTIAESK	['H-', 'F', 'G', 'A', 'clK', 'S', 'I', 'S', 'T', 'I', 'A', 'E', 'S', 'K', '-OH']	MDKKQVTDLR	['H-', 'M', 'D', 'K', 'clK', 'Q', 'V', 'T', 'D', 'L', 'R', '-OH']	FGAKSISTIAESKMDKKQVTDLR	False	4	[0. 0. 0. 0. 1. 0. 0. 0. 0.]	[1. 1. 1. 1. 0. 0. 0. 0. 0.]	2	[0. 0. 1. 0. 0. 0. 0. 0. 0. 0.]	[1. 1. 0. 0. 0. 0. 0. 0. 0. 0.]	True
2842445	421	DSS	False	False	0.0	DLDH_ECOLI Dihydrolipoyl dehydrogenase OS=Escherichia coli (strain K12) OX=83333 GN=lpdA PE=1 SV=2	ODP2_ECOLI Dihydrolipoyllysine-residue acetyltransferase component of pyruvate dehydrogenase complex OS=Escherichia coli (strain K12) OX=83333 GN=aceF PE=1 SV=3	15	11	2842445	324	303	GVHEGHVAAEVIAGKK	AEAPAAAPAAKAEGK	5	P0A9P0	P06959	B181203_18_HF_FW_IN_130_ECLP_DSS01_SCX23_hSAX05_rep2	Between > 4	False	False	True	28.88767600000001	21.298000000000002	23	5	True	GVHEGHVAAEVIAGKK	['H-', 'G', 'V', 'H', 'E', 'G', 'H', 'V', 'A', 'A', 'E', 'V', 'I', 'A', 'G', 'clK', 'K', '-OH']	AEAPAAAPAAKAEGK	['H-', 'A', 'E', 'A', 'P', 'A', 'A', 'A', 'P', 'A', 'A', 'clK', 'A', 'E', 'G', 'K', '-OH']	GVHEGHVAAEVIAGKKAEAPAAAPAAKAEGK	False	6	[0. 0. 0. 0. 0. 0. 1. 0. 0.]	[1. 1. 1. 1. 1. 1. 0. 0. 0.]	4	[0. 0. 0. 0. 1. 0. 0. 0. 0. 0.]	[1. 1. 1. 1. 0. 0. 0. 0. 0. 0.]	True
902420	422	DSS	False	False	0.0	SYFB_ECOLI Phenylalanine--tRNA ligase beta subunit OS=Escherichia coli (strain K12) OX=83333 GN=pheT PE=1 SV=2	SYFB_ECOLI Phenylalanine--tRNA ligase beta subunit OS=Escherichia coli (strain K12) OX=83333 GN=pheT PE=1 SV=2	18	1	902420	638	729	AEANPALHPGQSAAIYLKGER	KVGVNQVVGVNLFDVYR	4	P07395	P07395	B181121_15_HF_FW_IN_130_ECLP_DSS01_SCX19_hSAX06_rep1	Self > 4	False	False	True	59.492225	21.29	19	6	True	AEANPALHPGQSAAIYLKGER	['H-', 'A', 'E', 'A', 'N', 'P', 'A', 'L', 'H', 'P', 'G', 'Q', 'S', 'A', 'A', 'I', 'Y', 'L', 'clK', 'G', 'E', 'R', '-OH']	KVGVNQVVGVNLFDVYR	['H-', 'clK', 'V', 'G', 'V', 'N', 'Q', 'V', 'V', 'G', 'V', 'N', 'L', 'F', 'D', 'V', 'Y', 'R', '-OH']	AEANPALHPGQSAAIYLKGERKVGVNQVVGVNLFDVYR	False	2	[0. 0. 1. 0. 0. 0. 0. 0. 0.]	[1. 1. 0. 0. 0. 0. 0. 0. 0.]	5	[0. 0. 0. 0. 0. 1. 0. 0. 0. 0.]	[1. 1. 1. 1. 1. 0. 0. 0. 0. 0.]	True
2721405	423	DSS	False	False	0.0	RS14_ECOLI 30S ribosomal protein S14 OS=Escherichia coli (strain K12) OX=83333 GN=rpsN PE=1 SV=2	RS14_ECOLI 30S ribosomal protein S14 OS=Escherichia coli (strain K12) OX=83333 GN=rpsN PE=1 SV=2	19	6	2721405	29	14	AIISDVNASDEDRWNAVLKLQTLPR	VALADKYFAK	3	P0AG59	P0AG59	B181203_12_HF_FW_IN_130_ECLP_DSS01_SCX23_hSAX07_rep1	Self > 4	False	False	True	64.654113	21.287	23	7	True	AIISDVNASDEDRWNAVLKLQTLPR	['H-', 'A', 'I', 'I', 'S', 'D', 'V', 'N', 'A', 'S', 'D', 'E', 'D', 'R', 'W', 'N', 'A', 'V', 'L', 'clK', 'L', 'Q', 'T', 'L', 'P', 'R', '-OH']	VALADKYFAK	['H-', 'V', 'A', 'L', 'A', 'D', 'clK', 'Y', 'F', 'A', 'K', '-OH']	AIISDVNASDEDRWNAVLKLQTLPRVALADKYFAK	False	6	[0. 0. 0. 0. 0. 0. 1. 0. 0.]	[1. 1. 1. 1. 1. 1. 0. 0. 0.]	6	[0. 0. 0. 0. 0. 0. 1. 0. 0. 0.]	[1. 1. 1. 1. 1. 1. 0. 0. 0. 0.]	True
1054683	424	DSS	False	False	0.0	GCH1_ECOLI GTP cyclohydrolase 1 OS=Escherichia coli (strain K12) OX=83333 GN=folE PE=1 SV=2	GCH1_ECOLI GTP cyclohydrolase 1 OS=Escherichia coli (strain K12) OX=83333 GN=folE PE=1 SV=2	17	5	1054683	70	2	MYVDEIFSGLDYANFPKITLIENK	PSLSKEAALVHEALVAR	5	P0A6T5	P0A6T5	B181121_21_HF_FW_IN_130_ECLP_DSS01_SCX19_hSAX09_rep1	Self > 4	False	False	True	78.76657100000001	21.276999999999997	19	9	False	MYVDEIFSGLDYANFPKITLIENK	['H-', 'M', 'Y', 'V', 'D', 'E', 'I', 'F', 'S', 'G', 'L', 'D', 'Y', 'A', 'N', 'F', 'P', 'clK', 'I', 'T', 'L', 'I', 'E', 'N', 'K', '-OH']	PSLSKEAALVHEALVAR	['H-', 'P', 'S', 'L', 'S', 'clK', 'E', 'A', 'A', 'L', 'V', 'H', 'E', 'A', 'L', 'V', 'A', 'R', '-OH']	MYVDEIFSGLDYANFPKITLIENKPSLSKEAALVHEALVAR	False	2	[0. 0. 1. 0. 0. 0. 0. 0. 0.]	[1. 1. 0. 0. 0. 0. 0. 0. 0.]	8	[0. 0. 0. 0. 0. 0. 0. 0. 1. 0.]	[1. 1. 1. 1. 1. 1. 1. 1. 0. 0.]	True
2796034	425	DSS	False	False	0.0	LON_ECOLI Lon protease OS=Escherichia coli (strain K12) OX=83333 GN=lon PE=1 SV=1	RS7_ECOLI 30S ribosomal protein S7 OS=Escherichia coli (strain K12) OX=83333 GN=rpsG PE=1 SV=3	12	6	2796034	165	144	LADTIAAHMPLKLADK	MAEANKAFAHYR	4	P0A9M0	P02359	B181203_16_HF_FW_IN_130_ECLP_DSS01_SCX23_hSAX06_rep2	Between > 4	False	False	True	44.849301999999994	21.272	23	6	False	LADTIAAHMPLKLADK	['H-', 'L', 'A', 'D', 'T', 'I', 'A', 'A', 'H', 'M', 'P', 'L', 'clK', 'L', 'A', 'D', 'K', '-OH']	MAEANKAFAHYR	['H-', 'M', 'A', 'E', 'A', 'N', 'clK', 'A', 'F', 'A', 'H', 'Y', 'R', '-OH']	LADTIAAHMPLKLADKMAEANKAFAHYR	False	6	[0. 0. 0. 0. 0. 0. 1. 0. 0.]	[1. 1. 1. 1. 1. 1. 0. 0. 0.]	5	[0. 0. 0. 0. 0. 1. 0. 0. 0. 0.]	[1. 1. 1. 1. 1. 0. 0. 0. 0. 0.]	True
2246759	426	DSS	False	False	0.0	SYGB_ECOLI Glycine--tRNA ligase beta subunit OS=Escherichia coli (strain K12) OX=83333 GN=glyS PE=1 SV=4	SYGB_ECOLI Glycine--tRNA ligase beta subunit OS=Escherichia coli (strain K12) OX=83333 GN=glyS PE=1 SV=4	17	13	2246759	73	572	RGPAIAQAFDAEGKPSKAAEGWAR	TLDAAAALAAANKR	5	P00961	P00961	B181128_16_HF_FW_IN_130_ECLP_DSS01_SCX22_hSAX03_rep1	Self > 4	False	False	True	47.680781	21.272	22	3	True	RGPAIAQAFDAEGKPSKAAEGWAR	['H-', 'R', 'G', 'P', 'A', 'I', 'A', 'Q', 'A', 'F', 'D', 'A', 'E', 'G', 'K', 'P', 'S', 'clK', 'A', 'A', 'E', 'G', 'W', 'A', 'R', '-OH']	TLDAAAALAAANKR	['H-', 'T', 'L', 'D', 'A', 'A', 'A', 'A', 'L', 'A', 'A', 'A', 'N', 'clK', 'R', '-OH']	RGPAIAQAFDAEGKPSKAAEGWARTLDAAAALAAANKR	False	5	[0. 0. 0. 0. 0. 1. 0. 0. 0.]	[1. 1. 1. 1. 1. 0. 0. 0. 0.]	2	[0. 0. 1. 0. 0. 0. 0. 0. 0. 0.]	[1. 1. 0. 0. 0. 0. 0. 0. 0. 0.]	True
2118771	427	DSS	False	False	0.0	PFLB_ECOLI Formate acetyltransferase 1 OS=Escherichia coli (strain K12) OX=83333 GN=pflB PE=1 SV=2	PFLB_ECOLI Formate acetyltransferase 1 OS=Escherichia coli (strain K12) OX=83333 GN=pflB PE=1 SV=2	25	1	2118771	68	162	THAPVDFDTAVASTITSHDAGYINKQLEK	KSGVLTGLPDAYGR	5	P09373	P09373	B181128_10_HF_FW_IN_130_ECLP_DSS01_SCX21_hSAX06_rep1	Self > 4	False	False	True	57.270723	21.27	21	6	True	THAPVDFDTAVASTITSHDAGYINKQLEK	['H-', 'T', 'H', 'A', 'P', 'V', 'D', 'F', 'D', 'T', 'A', 'V', 'A', 'S', 'T', 'I', 'T', 'S', 'H', 'D', 'A', 'G', 'Y', 'I', 'N', 'clK', 'Q', 'L', 'E', 'K', '-OH']	KSGVLTGLPDAYGR	['H-', 'clK', 'S', 'G', 'V', 'L', 'T', 'G', 'L', 'P', 'D', 'A', 'Y', 'G', 'R', '-OH']	THAPVDFDTAVASTITSHDAGYINKQLEKKSGVLTGLPDAYGR	False	4	[0. 0. 0. 0. 1. 0. 0. 0. 0.]	[1. 1. 1. 1. 0. 0. 0. 0. 0.]	5	[0. 0. 0. 0. 0. 1. 0. 0. 0. 0.]	[1. 1. 1. 1. 1. 0. 0. 0. 0. 0.]	True
3117528	428	DSS	False	False	0.0	TNAA_ECOLI Tryptophanase OS=Escherichia coli (strain K12) OX=83333 GN=tnaA PE=1 SV=1	TNAA_ECOLI Tryptophanase OS=Escherichia coli (strain K12) OX=83333 GN=tnaA PE=1 SV=1	5	3	3117528	1	441	MENFKHLPEPFR	HVKENAANIK	3	P0A853	P0A853	B181205_09_HF_FW_IN_130_ECLP_DSS01_SCX24_hSAX06_rep1	Self > 4	False	False	True	36.84758100000001	21.263	24	6	True	MENFKHLPEPFR	['H-', 'M', 'E', 'N', 'F', 'clK', 'H', 'L', 'P', 'E', 'P', 'F', 'R', '-OH']	HVKENAANIK	['H-', 'H', 'V', 'clK', 'E', 'N', 'A', 'A', 'N', 'I', 'K', '-OH']	MENFKHLPEPFRHVKENAANIK	False	7	[0. 0. 0. 0. 0. 0. 0. 1. 0.]	[1. 1. 1. 1. 1. 1. 1. 0. 0.]	5	[0. 0. 0. 0. 0. 1. 0. 0. 0. 0.]	[1. 1. 1. 1. 1. 0. 0. 0. 0. 0.]	True
2214390	429	DSS	False	False	0.0	RS11_ECOLI 30S ribosomal protein S11 OS=Escherichia coli (strain K12) OX=83333 GN=rpsK PE=1 SV=2	RS7_ECOLI 30S ribosomal protein S7 OS=Escherichia coli (strain K12) OX=83333 GN=rpsG PE=1 SV=3	6	9	2214390	70	161	CcmADAVKEYGIK	SFSHQAGASSK	3	P0A7R9	P02359	B181128_14_HF_FW_IN_130_ECLP_DSS01_SCX22_hSAX04_rep1	Between > 4	False	False	True	26.671461	21.254	22	4	True	CcmADAVKEYGIK	['H-', 'cmC', 'A', 'D', 'A', 'V', 'clK', 'E', 'Y', 'G', 'I', 'K', '-OH']	SFSHQAGASSK	['H-', 'S', 'F', 'S', 'H', 'Q', 'A', 'G', 'A', 'clS', 'S', 'K', '-OH']	CcmADAVKEYGIKSFSHQAGASSK	False	5	[0. 0. 0. 0. 0. 1. 0. 0. 0.]	[1. 1. 1. 1. 1. 0. 0. 0. 0.]	3	[0. 0. 0. 1. 0. 0. 0. 0. 0. 0.]	[1. 1. 1. 0. 0. 0. 0. 0. 0. 0.]	True
2714465	430	DSS	False	False	0.0	MENB_ECOLI 14-dihydroxy-2-naphthoyl-CoA synthase OS=Escherichia coli (strain K12) OX=83333 GN=menB PE=1 SV=1	MENB_ECOLI 14-dihydroxy-2-naphthoyl-CoA synthase OS=Escherichia coli (strain K12) OX=83333 GN=menB PE=1 SV=1	7	6	2714465	92	268	GDYGGYKDDSGVHHLNVLDFQR	NAFNQKR	4	P0ABU0	P0ABU0	B181203_12_HF_FW_IN_130_ECLP_DSS01_SCX23_hSAX07_rep1	Self > 4	False	False	True	42.971403	21.254	23	7	True	GDYGGYKDDSGVHHLNVLDFQR	['H-', 'G', 'D', 'Y', 'G', 'G', 'Y', 'clK', 'D', 'D', 'S', 'G', 'V', 'H', 'H', 'L', 'N', 'V', 'L', 'D', 'F', 'Q', 'R', '-OH']	NAFNQKR	['H-', 'N', 'A', 'F', 'N', 'Q', 'clK', 'R', '-OH']	GDYGGYKDDSGVHHLNVLDFQRNAFNQKR	False	6	[0. 0. 0. 0. 0. 0. 1. 0. 0.]	[1. 1. 1. 1. 1. 1. 0. 0. 0.]	6	[0. 0. 0. 0. 0. 0. 1. 0. 0. 0.]	[1. 1. 1. 1. 1. 1. 0. 0. 0. 0.]	True
896687	431	DSS	False	False	0.0	SYV_ECOLI Valine--tRNA ligase OS=Escherichia coli (strain K12) OX=83333 GN=valS PE=1 SV=2	SYV_ECOLI Valine--tRNA ligase OS=Escherichia coli (strain K12) OX=83333 GN=valS PE=1 SV=2	3	8	896687	598	919	TEKQFPNGIEPHGTDALR	APEAVIAKER	4	P07118	P07118	B181121_15_HF_FW_IN_130_ECLP_DSS01_SCX19_hSAX06_rep1	Self > 4	False	False	True	41.924049	21.252	19	6	True	TEKQFPNGIEPHGTDALR	['H-', 'T', 'E', 'clK', 'Q', 'F', 'P', 'N', 'G', 'I', 'E', 'P', 'H', 'G', 'T', 'D', 'A', 'L', 'R', '-OH']	APEAVIAKER	['H-', 'A', 'P', 'E', 'A', 'V', 'I', 'A', 'clK', 'E', 'R', '-OH']	TEKQFPNGIEPHGTDALRAPEAVIAKER	False	2	[0. 0. 1. 0. 0. 0. 0. 0. 0.]	[1. 1. 0. 0. 0. 0. 0. 0. 0.]	5	[0. 0. 0. 0. 0. 1. 0. 0. 0. 0.]	[1. 1. 1. 1. 1. 0. 0. 0. 0. 0.]	True
1337730	432	DSS	False	False	0.0	IMDH_ECOLI Inosine-5'-monophosphate dehydrogenase OS=Escherichia coli (strain K12) OX=83333 GN=guaB PE=1 SV=1	IMDH_ECOLI Inosine-5'-monophosphate dehydrogenase OS=Escherichia coli (strain K12) OX=83333 GN=guaB PE=1 SV=1	1	10	1337730	88	387	KHESGVVTDPQTVLPTTTLR	GMGSLGAMSKGSSDR	3	P0ADG7	P0ADG7	B181123_13_HF_FW_IN_130_ECLP_DSS01_SCX20_hSAX04_rep1	Self > 4	False	False	True	45.955307	21.244	20	4	True	KHESGVVTDPQTVLPTTTLR	['H-', 'clK', 'H', 'E', 'S', 'G', 'V', 'V', 'T', 'D', 'P', 'Q', 'T', 'V', 'L', 'P', 'T', 'T', 'T', 'L', 'R', '-OH']	GMGSLGAMSKGSSDR	['H-', 'G', 'M', 'G', 'S', 'L', 'G', 'A', 'M', 'S', 'clK', 'G', 'S', 'S', 'D', 'R', '-OH']	KHESGVVTDPQTVLPTTTLRGMGSLGAMSKGSSDR	True	3	[0. 0. 0. 1. 0. 0. 0. 0. 0.]	[1. 1. 1. 0. 0. 0. 0. 0. 0.]	3	[0. 0. 0. 1. 0. 0. 0. 0. 0. 0.]	[1. 1. 1. 0. 0. 0. 0. 0. 0. 0.]	True
1456570	433	DSS	False	False	0.0	RAPA_ECOLI RNA polymerase-associated protein RapA OS=Escherichia coli (strain K12) OX=83333 GN=rapA PE=1 SV=2	RAPA_ECOLI RNA polymerase-associated protein RapA OS=Escherichia coli (strain K12) OX=83333 GN=rapA PE=1 SV=2	16	12	1456570	600	438	IGQAHDIQIHVPYLEKTAQSVLVR	LPLPTQYQTAIKVSGIMGAR	6	P60240	P60240	B181123_20_HF_FW_IN_130_ECLP_DSS01_SCX21_hSAX05_rep1	Self > 4	False	False	True	65.897486	21.241999999999997	21	5	True	IGQAHDIQIHVPYLEKTAQSVLVR	['H-', 'I', 'G', 'Q', 'A', 'H', 'D', 'I', 'Q', 'I', 'H', 'V', 'P', 'Y', 'L', 'E', 'clK', 'T', 'A', 'Q', 'S', 'V', 'L', 'V', 'R', '-OH']	LPLPTQYQTAIKVSGIMGAR	['H-', 'L', 'P', 'L', 'P', 'T', 'Q', 'Y', 'Q', 'T', 'A', 'I', 'clK', 'V', 'S', 'G', 'I', 'M', 'G', 'A', 'R', '-OH']	IGQAHDIQIHVPYLEKTAQSVLVRLPLPTQYQTAIKVSGIMGAR	False	4	[0. 0. 0. 0. 1. 0. 0. 0. 0.]	[1. 1. 1. 1. 0. 0. 0. 0. 0.]	4	[0. 0. 0. 0. 1. 0. 0. 0. 0. 0.]	[1. 1. 1. 1. 0. 0. 0. 0. 0. 0.]	True
1912648	434	DSS	False	False	0.0	DLDH_ECOLI Dihydrolipoyl dehydrogenase OS=Escherichia coli (strain K12) OX=83333 GN=lpdA PE=1 SV=2	ODO2_ECOLI Dihydrolipoyllysine-residue succinyltransferase component of 2-oxoglutarate dehydrogenase complex OS=Escherichia coli (strain K12) OX=83333 GN=sucB PE=1 SV=2	15	4	1912648	324	149	GVHEGHVAAEVIAGKK	HLAKAPAK	3	P0A9P0	P0AFG6	B181127_11_HF_FW_IN_130_ECLP_DSS01_SCX25t27_hSAX02_rep2	Between > 4	False	False	True	24.218263999999998	21.224	25	2	False	GVHEGHVAAEVIAGKK	['H-', 'G', 'V', 'H', 'E', 'G', 'H', 'V', 'A', 'A', 'E', 'V', 'I', 'A', 'G', 'clK', 'K', '-OH']	HLAKAPAK	['H-', 'H', 'L', 'A', 'clK', 'A', 'P', 'A', 'K', '-OH']	GVHEGHVAAEVIAGKKHLAKAPAK	False	8	[0. 0. 0. 0. 0. 0. 0. 0. 1.]	[1. 1. 1. 1. 1. 1. 1. 1. 0.]	1	[0. 1. 0. 0. 0. 0. 0. 0. 0. 0.]	[1. 0. 0. 0. 0. 0. 0. 0. 0. 0.]	True
1056499	435	DSS	False	False	0.0	GCSP_ECOLI Glycine dehydrogenase (decarboxylating) OS=Escherichia coli (strain K12) OX=83333 GN=gcvP PE=1 SV=3	GCSP_ECOLI Glycine dehydrogenase (decarboxylating) OS=Escherichia coli (strain K12) OX=83333 GN=gcvP PE=1 SV=3	24	1	1056499	431	2	ENVMQLFNVLLGDNHGLDIDTLDKDVAHDSR	TQTLSQLENSGAFIER	4	P33195	P33195	B181121_21_HF_FW_IN_130_ECLP_DSS01_SCX19_hSAX09_rep1	Self > 4	False	False	True	84.649871	21.224	19	9	True	ENVMQLFNVLLGDNHGLDIDTLDKDVAHDSR	['H-', 'E', 'N', 'V', 'M', 'Q', 'L', 'F', 'N', 'V', 'L', 'L', 'G', 'D', 'N', 'H', 'G', 'L', 'D', 'I', 'D', 'T', 'L', 'D', 'clK', 'D', 'V', 'A', 'H', 'D', 'S', 'R', '-OH']	TQTLSQLENSGAFIER	['H-', 'clT', 'Q', 'T', 'L', 'S', 'Q', 'L', 'E', 'N', 'S', 'G', 'A', 'F', 'I', 'E', 'R', '-OH']	ENVMQLFNVLLGDNHGLDIDTLDKDVAHDSRTQTLSQLENSGAFIER	False	2	[0. 0. 1. 0. 0. 0. 0. 0. 0.]	[1. 1. 0. 0. 0. 0. 0. 0. 0.]	8	[0. 0. 0. 0. 0. 0. 0. 0. 1. 0.]	[1. 1. 1. 1. 1. 1. 1. 1. 0. 0.]	True
2118774	436	DSS	False	False	0.0	PFLB_ECOLI Formate acetyltransferase 1 OS=Escherichia coli (strain K12) OX=83333 GN=pflB PE=1 SV=2	PFLB_ECOLI Formate acetyltransferase 1 OS=Escherichia coli (strain K12) OX=83333 GN=pflB PE=1 SV=2	1	3	2118774	683	641	KTNLAGLMDGYFHHEASIEGGQHLNVNVMNR	DQKGAVASLTSVAK	6	P09373	P09373	B181128_10_HF_FW_IN_130_ECLP_DSS01_SCX21_hSAX06_rep1	Self > 4	False	False	True	56.828542999999996	21.221	21	6	True	KTNLAGLMDGYFHHEASIEGGQHLNVNVMNR	['H-', 'clK', 'T', 'N', 'L', 'A', 'G', 'L', 'M', 'D', 'G', 'Y', 'F', 'H', 'H', 'E', 'A', 'S', 'I', 'E', 'G', 'G', 'Q', 'H', 'L', 'N', 'V', 'N', 'V', 'M', 'N', 'R', '-OH']	DQKGAVASLTSVAK	['H-', 'D', 'Q', 'clK', 'G', 'A', 'V', 'A', 'S', 'L', 'T', 'S', 'V', 'A', 'K', '-OH']	KTNLAGLMDGYFHHEASIEGGQHLNVNVMNRDQKGAVASLTSVAK	False	4	[0. 0. 0. 0. 1. 0. 0. 0. 0.]	[1. 1. 1. 1. 0. 0. 0. 0. 0.]	5	[0. 0. 0. 0. 0. 1. 0. 0. 0. 0.]	[1. 1. 1. 1. 1. 0. 0. 0. 0. 0.]	True
1447627	437	DSS	False	False	0.0	CRP_ECOLI cAMP-activated global transcriptional regulator CRP OS=Escherichia coli (strain K12) OX=83333 GN=crp PE=1 SV=1	CRP_ECOLI cAMP-activated global transcriptional regulator CRP OS=Escherichia coli (strain K12) OX=83333 GN=crp PE=1 SV=1	2	4	1447627	89	24	AKTACcmEVAEISYK	YPSKSTLIHQGEK	3	P0ACJ8	P0ACJ8	B181123_20_HF_FW_IN_130_ECLP_DSS01_SCX21_hSAX05_rep1	Self > 4	False	False	True	38.72453399999999	21.205	21	5	True	AKTACcmEVAEISYK	['H-', 'A', 'clK', 'T', 'A', 'cmC', 'E', 'V', 'A', 'E', 'I', 'S', 'Y', 'K', '-OH']	YPSKSTLIHQGEK	['H-', 'Y', 'P', 'S', 'clK', 'S', 'T', 'L', 'I', 'H', 'Q', 'G', 'E', 'K', '-OH']	AKTACcmEVAEISYKYPSKSTLIHQGEK	False	4	[0. 0. 0. 0. 1. 0. 0. 0. 0.]	[1. 1. 1. 1. 0. 0. 0. 0. 0.]	4	[0. 0. 0. 0. 1. 0. 0. 0. 0. 0.]	[1. 1. 1. 1. 0. 0. 0. 0. 0. 0.]	True
2744450	438	DSS	False	False	0.0	FADB_ECOLI Fatty acid oxidation complex subunit alpha OS=Escherichia coli (strain K12) OX=83333 GN=fadB PE=1 SV=2	FADB_ECOLI Fatty acid oxidation complex subunit alpha OS=Escherichia coli (strain K12) OX=83333 GN=fadB PE=1 SV=2	12	19	2744450	264	709	FGREEALNLENKSFVPLAHTNEAR	HNEPYYPPVEPARPVGDLKTA	6	P21177	P21177	B181203_13_HF_FW_IN_130_ECLP_DSS01_SCX23_hSAX07_rep2	Self > 4	False	False	True	51.666737	21.197	23	7	True	FGREEALNLENKSFVPLAHTNEAR	['H-', 'F', 'G', 'R', 'E', 'E', 'A', 'L', 'N', 'L', 'E', 'N', 'clK', 'S', 'F', 'V', 'P', 'L', 'A', 'H', 'T', 'N', 'E', 'A', 'R', '-OH']	HNEPYYPPVEPARPVGDLKTA	['H-', 'H', 'N', 'E', 'P', 'Y', 'Y', 'P', 'P', 'V', 'E', 'P', 'A', 'R', 'P', 'V', 'G', 'D', 'L', 'clK', 'T', 'A', '-OH']	FGREEALNLENKSFVPLAHTNEARHNEPYYPPVEPARPVGDLKTA	False	6	[0. 0. 0. 0. 0. 0. 1. 0. 0.]	[1. 1. 1. 1. 1. 1. 0. 0. 0.]	6	[0. 0. 0. 0. 0. 0. 1. 0. 0. 0.]	[1. 1. 1. 1. 1. 1. 0. 0. 0. 0.]	True
2521022	439	DSS	False	False	0.0	ODO2_ECOLI Dihydrolipoyllysine-residue succinyltransferase component of 2-oxoglutarate dehydrogenase complex OS=Escherichia coli (strain K12) OX=83333 GN=sucB PE=1 SV=2	ODO2_ECOLI Dihydrolipoyllysine-residue succinyltransferase component of 2-oxoglutarate dehydrogenase complex OS=Escherichia coli (strain K12) OX=83333 GN=sucB PE=1 SV=2	13	5	2521022	121	144	LLAEHNLDASAIKGTGVGGR	EDVEKHLAK	3	P0AFG6	P0AFG6	B181130_10_HF_FW_IN_130_ECLP_DSS01_SCX22_hSAX06_rep2	Self > 4	False	False	True	38.776354999999995	21.186	22	6	False	LLAEHNLDASAIKGTGVGGR	['H-', 'L', 'L', 'A', 'E', 'H', 'N', 'L', 'D', 'A', 'S', 'A', 'I', 'clK', 'G', 'T', 'G', 'V', 'G', 'G', 'R', '-OH']	EDVEKHLAK	['H-', 'E', 'D', 'V', 'E', 'clK', 'H', 'L', 'A', 'K', '-OH']	LLAEHNLDASAIKGTGVGGREDVEKHLAK	True	5	[0. 0. 0. 0. 0. 1. 0. 0. 0.]	[1. 1. 1. 1. 1. 0. 0. 0. 0.]	5	[0. 0. 0. 0. 0. 1. 0. 0. 0. 0.]	[1. 1. 1. 1. 1. 0. 0. 0. 0. 0.]	True
2219252	440	DSS	False	False	0.0	RS1_ECOLI 30S ribosomal protein S1 OS=Escherichia coli (strain K12) OX=83333 GN=rpsA PE=1 SV=1	RS1_ECOLI 30S ribosomal protein S1 OS=Escherichia coli (strain K12) OX=83333 GN=rpsA PE=1 SV=1	13	7	2219252	351	451	ANPWQQFAETHNKGDRVEGK	GAIVTGKVTAVDAK	4	P0AG67	P0AG67	B181128_14_HF_FW_IN_130_ECLP_DSS01_SCX22_hSAX04_rep1	Self > 4	False	False	True	41.792276	21.182	22	4	True	ANPWQQFAETHNKGDRVEGK	['H-', 'A', 'N', 'P', 'W', 'Q', 'Q', 'F', 'A', 'E', 'T', 'H', 'N', 'clK', 'G', 'D', 'R', 'V', 'E', 'G', 'K', '-OH']	GAIVTGKVTAVDAK	['H-', 'G', 'A', 'I', 'V', 'T', 'G', 'clK', 'V', 'T', 'A', 'V', 'D', 'A', 'K', '-OH']	ANPWQQFAETHNKGDRVEGKGAIVTGKVTAVDAK	False	5	[0. 0. 0. 0. 0. 1. 0. 0. 0.]	[1. 1. 1. 1. 1. 0. 0. 0. 0.]	3	[0. 0. 0. 1. 0. 0. 0. 0. 0. 0.]	[1. 1. 1. 0. 0. 0. 0. 0. 0. 0.]	True
900236	441	DSS	False	False	0.0	ACEA_ECOLI Isocitrate lyase OS=Escherichia coli (strain K12) OX=83333 GN=aceA PE=1 SV=1	ACEA_ECOLI Isocitrate lyase OS=Escherichia coli (strain K12) OX=83333 GN=aceA PE=1 SV=1	14	7	900236	313	195	LLAYNCcmSPSFNWQKNLDDK	CcmGHMGGKVLVPTQEAIQK	4	P0A9G6	P0A9G6	B181121_15_HF_FW_IN_130_ECLP_DSS01_SCX19_hSAX06_rep1	Self > 4	False	False	True	52.910624999999996	21.179000000000002	19	6	True	LLAYNCcmSPSFNWQKNLDDK	['H-', 'L', 'L', 'A', 'Y', 'N', 'cmC', 'S', 'P', 'S', 'F', 'N', 'W', 'Q', 'clK', 'N', 'L', 'D', 'D', 'K', '-OH']	CcmGHMGGKVLVPTQEAIQK	['H-', 'cmC', 'G', 'H', 'M', 'G', 'G', 'clK', 'V', 'L', 'V', 'P', 'T', 'Q', 'E', 'A', 'I', 'Q', 'K', '-OH']	LLAYNCcmSPSFNWQKNLDDKCcmGHMGGKVLVPTQEAIQK	True	2	[0. 0. 1. 0. 0. 0. 0. 0. 0.]	[1. 1. 0. 0. 0. 0. 0. 0. 0.]	5	[0. 0. 0. 0. 0. 1. 0. 0. 0. 0.]	[1. 1. 1. 1. 1. 0. 0. 0. 0. 0.]	True
2069197	442	DSS	False	False	0.0	PUR4_ECOLI Phosphoribosylformylglycinamidine synthase OS=Escherichia coli (strain K12) OX=83333 GN=purL PE=1 SV=3	PUR4_ECOLI Phosphoribosylformylglycinamidine synthase OS=Escherichia coli (strain K12) OX=83333 GN=purL PE=1 SV=3	17	3	2069197	592	240	HFDNQPIDLPLDVLLGKTPK	MIKNTFETTPDHVLSAYK	5	P15254	P15254	B181128_07_HF_FW_IN_130_ECLP_DSS01_SCX21_hSAX07_rep1	Self > 4	False	False	True	68.117874	21.164	21	7	True	HFDNQPIDLPLDVLLGKTPK	['H-', 'H', 'F', 'D', 'N', 'Q', 'P', 'I', 'D', 'L', 'P', 'L', 'D', 'V', 'L', 'L', 'G', 'clK', 'T', 'P', 'K', '-OH']	MIKNTFETTPDHVLSAYK	['H-', 'M', 'I', 'clK', 'N', 'T', 'F', 'E', 'T', 'T', 'P', 'D', 'H', 'V', 'L', 'S', 'A', 'Y', 'K', '-OH']	HFDNQPIDLPLDVLLGKTPKMIKNTFETTPDHVLSAYK	False	4	[0. 0. 0. 0. 1. 0. 0. 0. 0.]	[1. 1. 1. 1. 0. 0. 0. 0. 0.]	6	[0. 0. 0. 0. 0. 0. 1. 0. 0. 0.]	[1. 1. 1. 1. 1. 1. 0. 0. 0. 0.]	True
1217440	443	DSS	False	False	0.0	ACCD_ECOLI Acetyl-coenzyme A carboxylase carboxyl transferase subunit beta OS=Escherichia coli (strain K12) OX=83333 GN=accD PE=1 SV=1	ACCA_ECOLI Acetyl-coenzyme A carboxylase carboxyl transferase subunit alpha OS=Escherichia coli (strain K12) OX=83333 GN=accA PE=1 SV=2	20	3	1217440	61	260	LHSLLDEGSLVELGSELEPKDVLK	ELKLIDSIIPEPLGGAHR	5	P0A9Q5	P0ABD5	B181123_07_HF_FW_IN_130_ECLP_DSS01_SCX20_hSAX07_rep2	Between > 4	False	False	True	77.29976400000001	21.156	20	7	True	LHSLLDEGSLVELGSELEPKDVLK	['H-', 'L', 'H', 'S', 'L', 'L', 'D', 'E', 'G', 'S', 'L', 'V', 'E', 'L', 'G', 'S', 'E', 'L', 'E', 'P', 'clK', 'D', 'V', 'L', 'K', '-OH']	ELKLIDSIIPEPLGGAHR	['H-', 'E', 'L', 'clK', 'L', 'I', 'D', 'S', 'I', 'I', 'P', 'E', 'P', 'L', 'G', 'G', 'A', 'H', 'R', '-OH']	LHSLLDEGSLVELGSELEPKDVLKELKLIDSIIPEPLGGAHR	False	3	[0. 0. 0. 1. 0. 0. 0. 0. 0.]	[1. 1. 1. 0. 0. 0. 0. 0. 0.]	6	[0. 0. 0. 0. 0. 0. 1. 0. 0. 0.]	[1. 1. 1. 1. 1. 1. 0. 0. 0. 0.]	True
2218495	444	DSS	False	False	0.0	IMDH_ECOLI Inosine-5'-monophosphate dehydrogenase OS=Escherichia coli (strain K12) OX=83333 GN=guaB PE=1 SV=1	GUAC_ECOLI GMP reductase OS=Escherichia coli (strain K12) OX=83333 GN=guaC PE=1 SV=1	18	7	2218495	462	178	ISGAGIQESHVHDVTITKESPNYR	VGIGPGSVCcmTTR	4	P0ADG7	P60560	B181128_14_HF_FW_IN_130_ECLP_DSS01_SCX22_hSAX04_rep1	Between > 4	False	False	True	39.33807	21.156	22	4	False	ISGAGIQESHVHDVTITKESPNYR	['H-', 'I', 'S', 'G', 'A', 'G', 'I', 'Q', 'E', 'S', 'H', 'V', 'H', 'D', 'V', 'T', 'I', 'T', 'clK', 'E', 'S', 'P', 'N', 'Y', 'R', '-OH']	VGIGPGSVCcmTTR	['H-', 'V', 'G', 'I', 'G', 'P', 'G', 'clS', 'V', 'cmC', 'T', 'T', 'R', '-OH']	ISGAGIQESHVHDVTITKESPNYRVGIGPGSVCcmTTR	False	5	[0. 0. 0. 0. 0. 1. 0. 0. 0.]	[1. 1. 1. 1. 1. 0. 0. 0. 0.]	3	[0. 0. 0. 1. 0. 0. 0. 0. 0. 0.]	[1. 1. 1. 0. 0. 0. 0. 0. 0. 0.]	True
2822564	445	DSS	False	False	0.0	NIRD_ECOLI Nitrite reductase (NADH) small subunit OS=Escherichia coli (strain K12) OX=83333 GN=nirD PE=1 SV=1	NIRB_ECOLI Nitrite reductase (NADH) large subunit OS=Escherichia coli (strain K12) OX=83333 GN=nirB PE=3 SV=4	17	9	2822564	57	442	GLIAEHQGELWVASPLKK	GCcmHTVAALKAETK	4	P0A9I8	P08201	B181203_17_HF_FW_IN_130_ECLP_DSS01_SCX23_hSAX05_rep1	Between > 4	False	False	True	45.57647899999999	21.15	23	5	True	GLIAEHQGELWVASPLKK	['H-', 'G', 'L', 'I', 'A', 'E', 'H', 'Q', 'G', 'E', 'L', 'W', 'V', 'A', 'S', 'P', 'L', 'clK', 'K', '-OH']	GCcmHTVAALKAETK	['H-', 'G', 'cmC', 'H', 'T', 'V', 'A', 'A', 'L', 'clK', 'A', 'E', 'T', 'K', '-OH']	GLIAEHQGELWVASPLKKGCcmHTVAALKAETK	False	6	[0. 0. 0. 0. 0. 0. 1. 0. 0.]	[1. 1. 1. 1. 1. 1. 0. 0. 0.]	4	[0. 0. 0. 0. 1. 0. 0. 0. 0. 0.]	[1. 1. 1. 1. 0. 0. 0. 0. 0. 0.]	True
2742604	446	DSS	False	False	0.0	PEPB_ECOLI Peptidase B OS=Escherichia coli (strain K12) OX=83333 GN=pepB PE=1 SV=2	PEPB_ECOLI Peptidase B OS=Escherichia coli (strain K12) OX=83333 GN=pepB PE=1 SV=2	8	1	2742604	50	270	KIDGLGIKHVQLSGEGWDADR	KVEVMNTDAEGR	5	P37095	P37095	B181203_13_HF_FW_IN_130_ECLP_DSS01_SCX23_hSAX07_rep2	Self > 4	False	False	True	46.407145	21.148000000000003	23	7	True	KIDGLGIKHVQLSGEGWDADR	['H-', 'K', 'I', 'D', 'G', 'L', 'G', 'I', 'clK', 'H', 'V', 'Q', 'L', 'S', 'G', 'E', 'G', 'W', 'D', 'A', 'D', 'R', '-OH']	KVEVMNTDAEGR	['H-', 'clK', 'V', 'E', 'V', 'M', 'N', 'T', 'D', 'A', 'E', 'G', 'R', '-OH']	KIDGLGIKHVQLSGEGWDADRKVEVMNTDAEGR	True	6	[0. 0. 0. 0. 0. 0. 1. 0. 0.]	[1. 1. 1. 1. 1. 1. 0. 0. 0.]	6	[0. 0. 0. 0. 0. 0. 1. 0. 0. 0.]	[1. 1. 1. 1. 1. 1. 0. 0. 0. 0.]	True
1505070	447	DSS	False	False	0.0	PYRB_ECOLI Aspartate carbamoyltransferase catalytic subunit OS=Escherichia coli (strain K12) OX=83333 GN=pyrB PE=1 SV=2	PYRI_ECOLI Aspartate carbamoyltransferase regulatory chain OS=Escherichia coli (strain K12) OX=83333 GN=pyrI PE=1 SV=2	11	7	1505070	169	131	TVHSLTQALAKFDGNR	ANDIALKCcmK	3	P0A786	P0A7F3	B181123_23_HF_FW_IN_130_ECLP_DSS01_SCX21_hSAX04_rep1	Between > 4	False	False	True	48.52643600000002	21.144000000000002	21	4	False	TVHSLTQALAKFDGNR	['H-', 'T', 'V', 'H', 'S', 'L', 'T', 'Q', 'A', 'L', 'A', 'clK', 'F', 'D', 'G', 'N', 'R', '-OH']	ANDIALKCcmK	['H-', 'A', 'N', 'D', 'I', 'A', 'L', 'clK', 'cmC', 'K', '-OH']	TVHSLTQALAKFDGNRANDIALKCcmK	False	4	[0. 0. 0. 0. 1. 0. 0. 0. 0.]	[1. 1. 1. 1. 0. 0. 0. 0. 0.]	3	[0. 0. 0. 1. 0. 0. 0. 0. 0. 0.]	[1. 1. 1. 0. 0. 0. 0. 0. 0. 0.]	True
3169255	448	DSS	False	False	0.0	PYRI_ECOLI Aspartate carbamoyltransferase regulatory chain OS=Escherichia coli (strain K12) OX=83333 GN=pyrI PE=1 SV=2	PYRI_ECOLI Aspartate carbamoyltransferase regulatory chain OS=Escherichia coli (strain K12) OX=83333 GN=pyrI PE=1 SV=2	6	6	3169255	1	1	MTHDNKLQVEAIKR	MTHDNKLQVEAIK	3	P0A7F3	P0A7F3	B181205_11_HF_FW_IN_130_ECLP_DSS01_SCX24_hSAX05_rep1	Self > 4	False	False	True	33.8342	21.139	24	5	True	MTHDNKLQVEAIKR	['H-', 'M', 'T', 'H', 'D', 'N', 'clK', 'L', 'Q', 'V', 'E', 'A', 'I', 'K', 'R', '-OH']	MTHDNKLQVEAIK	['H-', 'M', 'T', 'H', 'D', 'N', 'clK', 'L', 'Q', 'V', 'E', 'A', 'I', 'K', '-OH']	MTHDNKLQVEAIKRMTHDNKLQVEAIK	True	7	[0. 0. 0. 0. 0. 0. 0. 1. 0.]	[1. 1. 1. 1. 1. 1. 1. 0. 0.]	4	[0. 0. 0. 0. 1. 0. 0. 0. 0. 0.]	[1. 1. 1. 1. 0. 0. 0. 0. 0. 0.]	True
2695395	449	DSS	False	False	0.0	SYV_ECOLI Valine--tRNA ligase OS=Escherichia coli (strain K12) OX=83333 GN=valS PE=1 SV=2	SYV_ECOLI Valine--tRNA ligase OS=Escherichia coli (strain K12) OX=83333 GN=valS PE=1 SV=2	1	3	2695395	342	192	KAVVAAVDALGLLEEIKPHDLTVPYGDR	ESKGSMWHIR	5	P07118	P07118	B181203_11_HF_FW_IN_130_ECLP_DSS01_SCX23_hSAX08_rep2	Self > 4	False	False	True	66.01431799999999	21.125999999999998	23	8	True	KAVVAAVDALGLLEEIKPHDLTVPYGDR	['H-', 'clK', 'A', 'V', 'V', 'A', 'A', 'V', 'D', 'A', 'L', 'G', 'L', 'L', 'E', 'E', 'I', 'K', 'P', 'H', 'D', 'L', 'T', 'V', 'P', 'Y', 'G', 'D', 'R', '-OH']	ESKGSMWHIR	['H-', 'E', 'S', 'clK', 'G', 'S', 'M', 'W', 'H', 'I', 'R', '-OH']	KAVVAAVDALGLLEEIKPHDLTVPYGDRESKGSMWHIR	False	6	[0. 0. 0. 0. 0. 0. 1. 0. 0.]	[1. 1. 1. 1. 1. 1. 0. 0. 0.]	7	[0. 0. 0. 0. 0. 0. 0. 1. 0. 0.]	[1. 1. 1. 1. 1. 1. 1. 0. 0. 0.]	True
3116549	450	DSS	False	False	0.0	EFTU2_ECOLI Elongation factor Tu 2 OS=Escherichia coli (strain K12) OX=83333 GN=tufB PE=1 SV=1;EFTU1_ECOLI Elongation factor Tu 1 OS=Escherichia coli (strain K12) OX=83333 GN=tufA PE=1 SV=1	EFTU2_ECOLI Elongation factor Tu 2 OS=Escherichia coli (strain K12) OX=83333 GN=tufB PE=1 SV=1;EFTU1_ECOLI Elongation factor Tu 1 OS=Escherichia coli (strain K12) OX=83333 GN=tufA PE=1 SV=1	2	12	3116549	9;9	46;46	TKPHVNVGTIGHVDHGK	AFDQIDNAPEEKAR	4	P0CE48;P0CE47	P0CE48;P0CE47	B181205_09_HF_FW_IN_130_ECLP_DSS01_SCX24_hSAX06_rep1	Self > 4	False	False	True	33.584557	21.125	24	6	True	TKPHVNVGTIGHVDHGK	['H-', 'T', 'clK', 'P', 'H', 'V', 'N', 'V', 'G', 'T', 'I', 'G', 'H', 'V', 'D', 'H', 'G', 'K', '-OH']	AFDQIDNAPEEKAR	['H-', 'A', 'F', 'D', 'Q', 'I', 'D', 'N', 'A', 'P', 'E', 'E', 'clK', 'A', 'R', '-OH']	TKPHVNVGTIGHVDHGKAFDQIDNAPEEKAR	False	7	[0. 0. 0. 0. 0. 0. 0. 1. 0.]	[1. 1. 1. 1. 1. 1. 1. 0. 0.]	5	[0. 0. 0. 0. 0. 1. 0. 0. 0. 0.]	[1. 1. 1. 1. 1. 0. 0. 0. 0. 0.]	True
828566	451	DSS	False	False	0.0	DNAK_ECOLI Chaperone protein DnaK OS=Escherichia coli (strain K12) OX=83333 GN=dnaK PE=1 SV=2	DNAK_ECOLI Chaperone protein DnaK OS=Escherichia coli (strain K12) OX=83333 GN=dnaK PE=1 SV=2	4	3	828566	499	107	ITIKASSGLNEDEIQK	GQKMAPPQISAEVLKK	4	P0A6Y8	P0A6Y8	B181121_11_HF_FW_IN_130_ECLP_DSS01_SCX19_hSAX04_rep1	Self > 4	False	False	True	45.670483	21.124000000000002	19	4	False	ITIKASSGLNEDEIQK	['H-', 'I', 'T', 'I', 'clK', 'A', 'S', 'S', 'G', 'L', 'N', 'E', 'D', 'E', 'I', 'Q', 'K', '-OH']	GQKMAPPQISAEVLKK	['H-', 'G', 'Q', 'clK', 'M', 'A', 'P', 'P', 'Q', 'I', 'S', 'A', 'E', 'V', 'L', 'K', 'K', '-OH']	ITIKASSGLNEDEIQKGQKMAPPQISAEVLKK	False	2	[0. 0. 1. 0. 0. 0. 0. 0. 0.]	[1. 1. 0. 0. 0. 0. 0. 0. 0.]	3	[0. 0. 0. 1. 0. 0. 0. 0. 0. 0.]	[1. 1. 1. 0. 0. 0. 0. 0. 0. 0.]	True
1782408	452	DSS	False	False	0.0	KPYK1_ECOLI Pyruvate kinase I OS=Escherichia coli (strain K12) OX=83333 GN=pykF PE=1 SV=1	KPYK1_ECOLI Pyruvate kinase I OS=Escherichia coli (strain K12) OX=83333 GN=pykF PE=1 SV=1	8	1	1782408	361	389	GAVETAEKLDAPLIVVATQGGK	KYFPDATILALTTNEK	4	P0AD61	P0AD61	B181126_09_HF_FW_IN_130_ECLP_DSS01_SCX25t27_hSAX06_rep1	Self > 4	False	False	True	73.950787	21.12	25	6	True	GAVETAEKLDAPLIVVATQGGK	['H-', 'G', 'A', 'V', 'E', 'T', 'A', 'E', 'clK', 'L', 'D', 'A', 'P', 'L', 'I', 'V', 'V', 'A', 'T', 'Q', 'G', 'G', 'K', '-OH']	KYFPDATILALTTNEK	['H-', 'clK', 'Y', 'F', 'P', 'D', 'A', 'T', 'I', 'L', 'A', 'L', 'T', 'T', 'N', 'E', 'K', '-OH']	GAVETAEKLDAPLIVVATQGGKKYFPDATILALTTNEK	False	8	[0. 0. 0. 0. 0. 0. 0. 0. 1.]	[1. 1. 1. 1. 1. 1. 1. 1. 0.]	5	[0. 0. 0. 0. 0. 1. 0. 0. 0. 0.]	[1. 1. 1. 1. 1. 0. 0. 0. 0. 0.]	True
2668898	453	DSS	False	False	0.0	MENB_ECOLI 14-dihydroxy-2-naphthoyl-CoA synthase OS=Escherichia coli (strain K12) OX=83333 GN=menB PE=1 SV=1	MENB_ECOLI 14-dihydroxy-2-naphthoyl-CoA synthase OS=Escherichia coli (strain K12) OX=83333 GN=menB PE=1 SV=1	7	9	2668898	92	46	GDYGGYKDDSGVHHLNVLDFQR	NAFRPLTVKEMoxIQALADAR	6	P0ABU0	P0ABU0	B181203_10_HF_FW_IN_130_ECLP_DSS01_SCX23_hSAX08_rep1	Self > 4	False	False	True	60.985938	21.103	23	8	False	GDYGGYKDDSGVHHLNVLDFQR	['H-', 'G', 'D', 'Y', 'G', 'G', 'Y', 'clK', 'D', 'D', 'S', 'G', 'V', 'H', 'H', 'L', 'N', 'V', 'L', 'D', 'F', 'Q', 'R', '-OH']	NAFRPLTVKEMoxIQALADAR	['H-', 'N', 'A', 'F', 'R', 'P', 'L', 'T', 'V', 'clK', 'E', 'oxM', 'I', 'Q', 'A', 'L', 'A', 'D', 'A', 'R', '-OH']	GDYGGYKDDSGVHHLNVLDFQRNAFRPLTVKEMoxIQALADAR	False	6	[0. 0. 0. 0. 0. 0. 1. 0. 0.]	[1. 1. 1. 1. 1. 1. 0. 0. 0.]	7	[0. 0. 0. 0. 0. 0. 0. 1. 0. 0.]	[1. 1. 1. 1. 1. 1. 1. 0. 0. 0.]	True
2307732	454	DSS	False	False	0.0	PROQ_ECOLI RNA chaperone ProQ OS=Escherichia coli (strain K12) OX=83333 GN=proQ PE=1 SV=2	PROQ_ECOLI RNA chaperone ProQ OS=Escherichia coli (strain K12) OX=83333 GN=proQ PE=1 SV=2	6	7	2307732	70	101	YLYGVKPGATR	KQLEEAKAR	3	P45577	P45577	B181128_19_HF_FW_IN_130_ECLP_DSS01_SCX22_hSAX01_rep1	Self > 4	False	False	True	29.532618000000003	21.099	22	1	False	YLYGVKPGATR	['H-', 'Y', 'L', 'Y', 'G', 'V', 'clK', 'P', 'G', 'A', 'T', 'R', '-OH']	KQLEEAKAR	['H-', 'K', 'Q', 'L', 'E', 'E', 'A', 'clK', 'A', 'R', '-OH']	YLYGVKPGATRKQLEEAKAR	False	5	[0. 0. 0. 0. 0. 1. 0. 0. 0.]	[1. 1. 1. 1. 1. 0. 0. 0. 0.]	0	[1. 0. 0. 0. 0. 0. 0. 0. 0. 0.]	[0. 0. 0. 0. 0. 0. 0. 0. 0. 0.]	True
1480351	455	DSS	False	False	0.0	PTA_ECOLI Phosphate acetyltransferase OS=Escherichia coli (strain K12) OX=83333 GN=pta PE=1 SV=2	PTA_ECOLI Phosphate acetyltransferase OS=Escherichia coli (strain K12) OX=83333 GN=pta PE=1 SV=2	11	1	1480351	164	115	NTNITGVIVNKLNAPVDEQGR	KHQFAQSLNYEIAK	3	P0A9M8	P0A9M8	B181123_21_HF_FW_IN_130_ECLP_DSS01_SCX21_hSAX05_rep2	Self > 4	False	False	True	55.240438000000005	21.084	21	5	False	NTNITGVIVNKLNAPVDEQGR	['H-', 'N', 'T', 'N', 'I', 'T', 'G', 'V', 'I', 'V', 'N', 'clK', 'L', 'N', 'A', 'P', 'V', 'D', 'E', 'Q', 'G', 'R', '-OH']	KHQFAQSLNYEIAK	['H-', 'clK', 'H', 'Q', 'F', 'A', 'Q', 'S', 'L', 'N', 'Y', 'E', 'I', 'A', 'K', '-OH']	NTNITGVIVNKLNAPVDEQGRKHQFAQSLNYEIAK	False	4	[0. 0. 0. 0. 1. 0. 0. 0. 0.]	[1. 1. 1. 1. 0. 0. 0. 0. 0.]	4	[0. 0. 0. 0. 1. 0. 0. 0. 0. 0.]	[1. 1. 1. 1. 0. 0. 0. 0. 0. 0.]	True
1447961	456	DSS	False	False	0.0	IMDH_ECOLI Inosine-5'-monophosphate dehydrogenase OS=Escherichia coli (strain K12) OX=83333 GN=guaB PE=1 SV=1	GUAC_ECOLI GMP reductase OS=Escherichia coli (strain K12) OX=83333 GN=guaC PE=1 SV=1	18	7	1447961	462	178	ISGAGIQESHVHDVTITKESPNYR	VGIGPGSVCcmTTR	5	P0ADG7	P60560	B181123_20_HF_FW_IN_130_ECLP_DSS01_SCX21_hSAX05_rep1	Between > 4	False	False	True	39.56457	21.083000000000002	21	5	False	ISGAGIQESHVHDVTITKESPNYR	['H-', 'I', 'S', 'G', 'A', 'G', 'I', 'Q', 'E', 'S', 'H', 'V', 'H', 'D', 'V', 'T', 'I', 'T', 'clK', 'E', 'S', 'P', 'N', 'Y', 'R', '-OH']	VGIGPGSVCcmTTR	['H-', 'V', 'G', 'I', 'G', 'P', 'G', 'clS', 'V', 'cmC', 'T', 'T', 'R', '-OH']	ISGAGIQESHVHDVTITKESPNYRVGIGPGSVCcmTTR	True	4	[0. 0. 0. 0. 1. 0. 0. 0. 0.]	[1. 1. 1. 1. 0. 0. 0. 0. 0.]	4	[0. 0. 0. 0. 1. 0. 0. 0. 0. 0.]	[1. 1. 1. 1. 0. 0. 0. 0. 0. 0.]	True
2766646	457	DSS	False	False	0.0	CLPX_ECOLI ATP-dependent Clp protease ATP-binding subunit ClpX OS=Escherichia coli (strain K12) OX=83333 GN=clpX PE=1 SV=2	CLPX_ECOLI ATP-dependent Clp protease ATP-binding subunit ClpX OS=Escherichia coli (strain K12) OX=83333 GN=clpX PE=1 SV=2	1	1	2766646	229	229	KHPQQEFLQVDTSK	KHPQQEFLQVDTSK	4	P0A6H1	P0A6H1	B181203_15_HF_FW_IN_130_ECLP_DSS01_SCX23_hSAX06_rep1	Self > 4	False	False	True	35.885031000000005	21.078000000000007	23	6	True	KHPQQEFLQVDTSK	['H-', 'clK', 'H', 'P', 'Q', 'Q', 'E', 'F', 'L', 'Q', 'V', 'D', 'T', 'S', 'K', '-OH']	KHPQQEFLQVDTSK	['H-', 'clK', 'H', 'P', 'Q', 'Q', 'E', 'F', 'L', 'Q', 'V', 'D', 'T', 'S', 'K', '-OH']	KHPQQEFLQVDTSKKHPQQEFLQVDTSK	False	6	[0. 0. 0. 0. 0. 0. 1. 0. 0.]	[1. 1. 1. 1. 1. 1. 0. 0. 0.]	5	[0. 0. 0. 0. 0. 1. 0. 0. 0. 0.]	[1. 1. 1. 1. 1. 0. 0. 0. 0. 0.]	True
2168501	458	DSS	False	False	0.0	SYV_ECOLI Valine--tRNA ligase OS=Escherichia coli (strain K12) OX=83333 GN=valS PE=1 SV=2	SYV_ECOLI Valine--tRNA ligase OS=Escherichia coli (strain K12) OX=83333 GN=valS PE=1 SV=2	3	13	2168501	598	581	TEKQFPNGIEPHGTDALR	RTGNMMQPQLADKIR	4	P07118	P07118	B181128_12_HF_FW_IN_130_ECLP_DSS01_SCX22_hSAX05_rep1	Self > 4	False	False	True	43.83530699999999	21.073	22	5	False	TEKQFPNGIEPHGTDALR	['H-', 'T', 'E', 'clK', 'Q', 'F', 'P', 'N', 'G', 'I', 'E', 'P', 'H', 'G', 'T', 'D', 'A', 'L', 'R', '-OH']	RTGNMMQPQLADKIR	['H-', 'R', 'T', 'G', 'N', 'M', 'M', 'Q', 'P', 'Q', 'L', 'A', 'D', 'clK', 'I', 'R', '-OH']	TEKQFPNGIEPHGTDALRRTGNMMQPQLADKIR	True	5	[0. 0. 0. 0. 0. 1. 0. 0. 0.]	[1. 1. 1. 1. 1. 0. 0. 0. 0.]	4	[0. 0. 0. 0. 1. 0. 0. 0. 0. 0.]	[1. 1. 1. 1. 0. 0. 0. 0. 0. 0.]	True
928908	459	DSS	False	False	0.0	SUCD_ECOLI Succinate--CoA ligase [ADP-forming] subunit alpha OS=Escherichia coli (strain K12) OX=83333 GN=sucD PE=1 SV=2	SUCC_ECOLI Succinate--CoA ligase [ADP-forming] subunit beta OS=Escherichia coli (strain K12) OX=83333 GN=sucC PE=1 SV=1	9	6	928908	35	167	MVGGVTPGKGGTTHLGLPVFNTVR	LGLEGKLVQQFTK	4	P0AGE9	P0A836	B181121_16_HF_FW_IN_130_ECLP_DSS01_SCX19_hSAX06_rep2	Between > 4	False	False	True	61.041304	21.07	19	6	True	MVGGVTPGKGGTTHLGLPVFNTVR	['H-', 'M', 'V', 'G', 'G', 'V', 'T', 'P', 'G', 'clK', 'G', 'G', 'T', 'T', 'H', 'L', 'G', 'L', 'P', 'V', 'F', 'N', 'T', 'V', 'R', '-OH']	LGLEGKLVQQFTK	['H-', 'L', 'G', 'L', 'E', 'G', 'clK', 'L', 'V', 'Q', 'Q', 'F', 'T', 'K', '-OH']	MVGGVTPGKGGTTHLGLPVFNTVRLGLEGKLVQQFTK	False	2	[0. 0. 1. 0. 0. 0. 0. 0. 0.]	[1. 1. 0. 0. 0. 0. 0. 0. 0.]	5	[0. 0. 0. 0. 0. 1. 0. 0. 0. 0.]	[1. 1. 1. 1. 1. 0. 0. 0. 0. 0.]	True
1313070	460	DSS	False	False	0.0	RS6_ECOLI 30S ribosomal protein S6 OS=Escherichia coli (strain K12) OX=83333 GN=rpsF PE=1 SV=1	RS18_ECOLI 30S ribosomal protein S18 OS=Escherichia coli (strain K12) OX=83333 GN=rpsR PE=1 SV=2	11	6	1313070	94	25	HAVTEASPMoxVKAK	DIATLKNYITESGK	3	P02358	P0A7T7	B181123_12_HF_FW_IN_130_ECLP_DSS01_SCX20_hSAX05_rep2	Between > 4	False	False	True	47.761776000000005	21.063000000000002	20	5	False	HAVTEASPMoxVKAK	['H-', 'H', 'A', 'V', 'T', 'E', 'A', 'S', 'P', 'oxM', 'V', 'clK', 'A', 'K', '-OH']	DIATLKNYITESGK	['H-', 'D', 'I', 'A', 'T', 'L', 'clK', 'N', 'Y', 'I', 'T', 'E', 'S', 'G', 'K', '-OH']	HAVTEASPMoxVKAKDIATLKNYITESGK	False	3	[0. 0. 0. 1. 0. 0. 0. 0. 0.]	[1. 1. 1. 0. 0. 0. 0. 0. 0.]	4	[0. 0. 0. 0. 1. 0. 0. 0. 0. 0.]	[1. 1. 1. 1. 0. 0. 0. 0. 0. 0.]	True
2659867	461	DSS	False	False	0.0	TPIS_ECOLI Triosephosphate isomerase OS=Escherichia coli (strain K12) OX=83333 GN=tpiA PE=1 SV=1	TPIS_ECOLI Triosephosphate isomerase OS=Escherichia coli (strain K12) OX=83333 GN=tpiA PE=1 SV=1	4	4	2659867	100	100	TYHKESDELIAK	TYHKESDELIAK	3	P0A858	P0A858	B181203_10_HF_FW_IN_130_ECLP_DSS01_SCX23_hSAX08_rep1	Self > 4	False	False	True	32.344052	21.061	23	8	True	TYHKESDELIAK	['H-', 'T', 'Y', 'H', 'clK', 'E', 'S', 'D', 'E', 'L', 'I', 'A', 'K', '-OH']	TYHKESDELIAK	['H-', 'T', 'Y', 'H', 'clK', 'E', 'S', 'D', 'E', 'L', 'I', 'A', 'K', '-OH']	TYHKESDELIAKTYHKESDELIAK	True	6	[0. 0. 0. 0. 0. 0. 1. 0. 0.]	[1. 1. 1. 1. 1. 1. 0. 0. 0.]	7	[0. 0. 0. 0. 0. 0. 0. 1. 0. 0.]	[1. 1. 1. 1. 1. 1. 1. 0. 0. 0.]	True
1023463	462	DSS	False	False	0.0	HTPG_ECOLI Chaperone protein HtpG OS=Escherichia coli (strain K12) OX=83333 GN=htpG PE=1 SV=1	HTPG_ECOLI Chaperone protein HtpG OS=Escherichia coli (strain K12) OX=83333 GN=htpG PE=1 SV=1	13	10	1023463	566	493	YIFELNPDHVLVKR	LADEVDESAKEAEK	4	P0A6Z3	P0A6Z3	B181121_20_HF_FW_IN_130_ECLP_DSS01_SCX19_hSAX08_rep2	Self > 4	False	False	True	52.09862600000002	21.055	19	8	True	YIFELNPDHVLVKR	['H-', 'Y', 'I', 'F', 'E', 'L', 'N', 'P', 'D', 'H', 'V', 'L', 'V', 'clK', 'R', '-OH']	LADEVDESAKEAEK	['H-', 'L', 'A', 'D', 'E', 'V', 'D', 'E', 'S', 'A', 'clK', 'E', 'A', 'E', 'K', '-OH']	YIFELNPDHVLVKRLADEVDESAKEAEK	False	2	[0. 0. 1. 0. 0. 0. 0. 0. 0.]	[1. 1. 0. 0. 0. 0. 0. 0. 0.]	7	[0. 0. 0. 0. 0. 0. 0. 1. 0. 0.]	[1. 1. 1. 1. 1. 1. 1. 0. 0. 0.]	True
1256558	463	DSS	False	False	0.0	SUCD_ECOLI Succinate--CoA ligase [ADP-forming] subunit alpha OS=Escherichia coli (strain K12) OX=83333 GN=sucD PE=1 SV=2	SUCC_ECOLI Succinate--CoA ligase [ADP-forming] subunit beta OS=Escherichia coli (strain K12) OX=83333 GN=sucC PE=1 SV=1	12	1	1256558	245	1	MGHAGAIIAGGKGTADEK	MNLHEYQAK	4	P0AGE9	P0A836	B181123_10_HF_FW_IN_130_ECLP_DSS01_SCX20_hSAX06_rep2	Between > 4	False	False	True	35.418125	21.033	20	6	True	MGHAGAIIAGGKGTADEK	['H-', 'M', 'G', 'H', 'A', 'G', 'A', 'I', 'I', 'A', 'G', 'G', 'clK', 'G', 'T', 'A', 'D', 'E', 'K', '-OH']	MNLHEYQAK	['H-', 'clM', 'N', 'L', 'H', 'E', 'Y', 'Q', 'A', 'K', '-OH']	MGHAGAIIAGGKGTADEKMNLHEYQAK	True	3	[0. 0. 0. 1. 0. 0. 0. 0. 0.]	[1. 1. 1. 0. 0. 0. 0. 0. 0.]	5	[0. 0. 0. 0. 0. 1. 0. 0. 0. 0.]	[1. 1. 1. 1. 1. 0. 0. 0. 0. 0.]	True
2062378	464	DSS	False	False	0.0	YIFE_ECOLI UPF0438 protein YifE OS=Escherichia coli (strain K12) OX=83333 GN=yifE PE=1 SV=2	YIFE_ECOLI UPF0438 protein YifE OS=Escherichia coli (strain K12) OX=83333 GN=yifE PE=1 SV=2	12	1	2062378	38	2	HGYAFNELDLGKREPVTEEEK	AESFTTTNR	4	P0ADN2	P0ADN2	B181128_07_HF_FW_IN_130_ECLP_DSS01_SCX21_hSAX07_rep1	Self > 4	False	False	True	46.81902	21.025	21	7	True	HGYAFNELDLGKREPVTEEEK	['H-', 'H', 'G', 'Y', 'A', 'F', 'N', 'E', 'L', 'D', 'L', 'G', 'clK', 'R', 'E', 'P', 'V', 'T', 'E', 'E', 'E', 'K', '-OH']	AESFTTTNR	['H-', 'clA', 'E', 'S', 'F', 'T', 'T', 'T', 'N', 'R', '-OH']	HGYAFNELDLGKREPVTEEEKAESFTTTNR	False	4	[0. 0. 0. 0. 1. 0. 0. 0. 0.]	[1. 1. 1. 1. 0. 0. 0. 0. 0.]	6	[0. 0. 0. 0. 0. 0. 1. 0. 0. 0.]	[1. 1. 1. 1. 1. 1. 0. 0. 0. 0.]	True
1338862	465	DSS	False	False	0.0	RPOC_ECOLI DNA-directed RNA polymerase subunit beta' OS=Escherichia coli (strain K12) OX=83333 GN=rpoC PE=1 SV=1	RPOB_ECOLI DNA-directed RNA polymerase subunit beta OS=Escherichia coli (strain K12) OX=83333 GN=rpoB PE=1 SV=1	9	10	1338862	781	152	KGLADTALKTANSGYLTR	SPGVFFDSDKGK	4	P0A8T7	P0A8V2	B181123_13_HF_FW_IN_130_ECLP_DSS01_SCX20_hSAX04_rep1	Between > 4	False	False	True	49.306718000000004	21.022	20	4	True	KGLADTALKTANSGYLTR	['H-', 'K', 'G', 'L', 'A', 'D', 'T', 'A', 'L', 'clK', 'T', 'A', 'N', 'S', 'G', 'Y', 'L', 'T', 'R', '-OH']	SPGVFFDSDKGK	['H-', 'S', 'P', 'G', 'V', 'F', 'F', 'D', 'S', 'D', 'clK', 'G', 'K', '-OH']	KGLADTALKTANSGYLTRSPGVFFDSDKGK	False	3	[0. 0. 0. 1. 0. 0. 0. 0. 0.]	[1. 1. 1. 0. 0. 0. 0. 0. 0.]	3	[0. 0. 0. 1. 0. 0. 0. 0. 0. 0.]	[1. 1. 1. 0. 0. 0. 0. 0. 0. 0.]	True
1115717	466	DSS	False	False	0.0	HTPG_ECOLI Chaperone protein HtpG OS=Escherichia coli (strain K12) OX=83333 GN=htpG PE=1 SV=1	HTPG_ECOLI Chaperone protein HtpG OS=Escherichia coli (strain K12) OX=83333 GN=htpG PE=1 SV=1	5	3	1115717	195	227	SIISKYSDHIALPVEIEK	INKAQALWTR	4	P0A6Z3	P0A6Z3	B181123_03_HF_FW_IN_130_ECLP_DSS01_SCX20_hSAX09_rep1	Self > 4	False	False	True	58.773629	21.017	20	9	True	SIISKYSDHIALPVEIEK	['H-', 'S', 'I', 'I', 'S', 'clK', 'Y', 'S', 'D', 'H', 'I', 'A', 'L', 'P', 'V', 'E', 'I', 'E', 'K', '-OH']	INKAQALWTR	['H-', 'I', 'N', 'clK', 'A', 'Q', 'A', 'L', 'W', 'T', 'R', '-OH']	SIISKYSDHIALPVEIEKINKAQALWTR	False	3	[0. 0. 0. 1. 0. 0. 0. 0. 0.]	[1. 1. 1. 0. 0. 0. 0. 0. 0.]	8	[0. 0. 0. 0. 0. 0. 0. 0. 1. 0.]	[1. 1. 1. 1. 1. 1. 1. 1. 0. 0.]	True
2874099	467	DSS	False	False	0.0	SYY_ECOLI Tyrosine--tRNA ligase OS=Escherichia coli (strain K12) OX=83333 GN=tyrS PE=1 SV=2	SYY_ECOLI Tyrosine--tRNA ligase OS=Escherichia coli (strain K12) OX=83333 GN=tyrS PE=1 SV=2	25	10	2874099	61	145	FQQAGHKPVALVGGATGLIGDPSFKAAER	HFSVNQMINKEAVK	5	P0AGJ9	P0AGJ9	B181203_19_HF_FW_IN_130_ECLP_DSS01_SCX23_hSAX04_rep1	Self > 4	False	False	True	49.291261	21.015	23	4	True	FQQAGHKPVALVGGATGLIGDPSFKAAER	['H-', 'F', 'Q', 'Q', 'A', 'G', 'H', 'K', 'P', 'V', 'A', 'L', 'V', 'G', 'G', 'A', 'T', 'G', 'L', 'I', 'G', 'D', 'P', 'S', 'F', 'clK', 'A', 'A', 'E', 'R', '-OH']	HFSVNQMINKEAVK	['H-', 'H', 'F', 'S', 'V', 'N', 'Q', 'M', 'I', 'N', 'clK', 'E', 'A', 'V', 'K', '-OH']	FQQAGHKPVALVGGATGLIGDPSFKAAERHFSVNQMINKEAVK	False	6	[0. 0. 0. 0. 0. 0. 1. 0. 0.]	[1. 1. 1. 1. 1. 1. 0. 0. 0.]	3	[0. 0. 0. 1. 0. 0. 0. 0. 0. 0.]	[1. 1. 1. 0. 0. 0. 0. 0. 0. 0.]	True
808261	468	DSS	False	False	0.0	AHPC_ECOLI Alkyl hydroperoxide reductase C OS=Escherichia coli (strain K12) OX=83333 GN=ahpC PE=1 SV=2	AHPC_ECOLI Alkyl hydroperoxide reductase C OS=Escherichia coli (strain K12) OX=83333 GN=ahpC PE=1 SV=2	2	2	808261	152	92	IKAAQYVASHPGEVCcmPAK	IKYAMIGDPTGALTR	4	P0AE08	P0AE08	B181121_10_HF_FW_IN_130_ECLP_DSS01_SCX19_hSAX03_rep1	Self > 4	False	False	True	46.441613	21.014	19	3	False	IKAAQYVASHPGEVCcmPAK	['H-', 'I', 'clK', 'A', 'A', 'Q', 'Y', 'V', 'A', 'S', 'H', 'P', 'G', 'E', 'V', 'cmC', 'P', 'A', 'K', '-OH']	IKYAMIGDPTGALTR	['H-', 'I', 'clK', 'Y', 'A', 'M', 'I', 'G', 'D', 'P', 'T', 'G', 'A', 'L', 'T', 'R', '-OH']	IKAAQYVASHPGEVCcmPAKIKYAMIGDPTGALTR	False	2	[0. 0. 1. 0. 0. 0. 0. 0. 0.]	[1. 1. 0. 0. 0. 0. 0. 0. 0.]	2	[0. 0. 1. 0. 0. 0. 0. 0. 0. 0.]	[1. 1. 0. 0. 0. 0. 0. 0. 0. 0.]	True
2737192	470	DSS	False	False	0.0	KATG_ECOLI Catalase-peroxidase OS=Escherichia coli (strain K12) OX=83333 GN=katG PE=1 SV=2	KATG_ECOLI Catalase-peroxidase OS=Escherichia coli (strain K12) OX=83333 GN=katG PE=1 SV=2	11	6	2737192	16	655	CcmPFHQGGHDQSAGAGTTTR	ATDESKELFEGR	4	P13029	P13029	B181203_13_HF_FW_IN_130_ECLP_DSS01_SCX23_hSAX07_rep2	Self > 4	False	False	True	29.43366	21.011999999999997	23	7	False	CcmPFHQGGHDQSAGAGTTTR	['H-', 'cmC', 'P', 'F', 'H', 'Q', 'G', 'G', 'H', 'D', 'Q', 'clS', 'A', 'G', 'A', 'G', 'T', 'T', 'T', 'R', '-OH']	ATDESKELFEGR	['H-', 'A', 'T', 'D', 'E', 'S', 'clK', 'E', 'L', 'F', 'E', 'G', 'R', '-OH']	CcmPFHQGGHDQSAGAGTTTRATDESKELFEGR	False	6	[0. 0. 0. 0. 0. 0. 1. 0. 0.]	[1. 1. 1. 1. 1. 1. 0. 0. 0.]	6	[0. 0. 0. 0. 0. 0. 1. 0. 0. 0.]	[1. 1. 1. 1. 1. 1. 0. 0. 0. 0.]	True
924915	469	DSS	False	False	0.0	SYV_ECOLI Valine--tRNA ligase OS=Escherichia coli (strain K12) OX=83333 GN=valS PE=1 SV=2	SYV_ECOLI Valine--tRNA ligase OS=Escherichia coli (strain K12) OX=83333 GN=valS PE=1 SV=2	3	12	924915	598	582	TEKQFPNGIEPHGTDALR	TGNMMQPQLADKIR	4	P07118	P07118	B181121_16_HF_FW_IN_130_ECLP_DSS01_SCX19_hSAX06_rep2	Self > 4	False	False	True	48.754565	21.011999999999997	19	6	False	TEKQFPNGIEPHGTDALR	['H-', 'T', 'E', 'clK', 'Q', 'F', 'P', 'N', 'G', 'I', 'E', 'P', 'H', 'G', 'T', 'D', 'A', 'L', 'R', '-OH']	TGNMMQPQLADKIR	['H-', 'T', 'G', 'N', 'M', 'M', 'Q', 'P', 'Q', 'L', 'A', 'D', 'clK', 'I', 'R', '-OH']	TEKQFPNGIEPHGTDALRTGNMMQPQLADKIR	True	2	[0. 0. 1. 0. 0. 0. 0. 0. 0.]	[1. 1. 0. 0. 0. 0. 0. 0. 0.]	5	[0. 0. 0. 0. 0. 1. 0. 0. 0. 0.]	[1. 1. 1. 1. 1. 0. 0. 0. 0. 0.]	True
[truncated: 16,588 more rows]
