# Supplementary material for: Retention time prediction using neural networks increases identifications in crosslinking mass spectrometry
Source: Nat Commun. 2021 May 28;12:3237. doi: 10.1038/s41467-021-23441-0 (PMC8163845; doi:10.1038/s41467-021-23441-0)
Supplement: Supplementary file 4 — Source Data [file 41467_2021_23441_MOESM4_ESM.zip › Sources/Sources_manuscript/Fig2def_Fig_4a_errors.csv]

PSMID	cv	hsax-prediction	scx-prediction	rp-prediction	hsax-prediction-peptide1	scx-prediction-peptide1	rp-prediction-peptide1	hsax-prediction-peptide2	scx-prediction-peptide2	rp-prediction-peptide2	hsax-error	scx-error	rp-error	hsax-error-peptide1	scx-error-peptide1	rp-error-peptide1	hsax-error-peptide2	scx-error-peptide2	rp-error-peptide2
2770620	3	5	5	47.271728515625	9	0	38.2928466796875	8	1	22.730985641479492	0	1	0.8399164843749958	-4	6	9.818798320312496	-3	5	25.380659358520504
2173060	3	4	4	62.336517333984375	9	0	48.379940032958984	1	1	27.70867156982422	0	1	-4.434238333984375	-5	5	9.522338967041016	3	4	30.19360743017578
3120254	3	5	7	43.4619026184082	9	0	38.2928466796875	8	4	18.92115020751953	0	0	1.8057403815917965	-4	7	6.9747963203125	-3	3	26.34649279248047
2166654	2	4	4	43.749637603759766	4	2	35.713340759277344	4	2	28.250362396240234	0	1	-5.7407356037597665	0	3	2.2955612407226553	0	3	9.758539603759765
1550038	3	1	4	35.92356491088867	9	0	23.888164520263672	9	0	25.787492752075195	0	0	0.6587820891113267	-8	4	12.694182479736327	-8	4	10.794854247924803
2719075	1	6	5	58.20643615722656	7	1	26.472579956054688	7	0	34.47306823730469	0	1	-0.9373301572265618	-1	5	30.796526043945313	-1	6	22.796037762695313
2523804	1	5	6	46.225013732910156	8	1	32.69401931762695	5	1	16.270221710205078	0	-1	1.1619462670898457	-3	4	14.692940682373049	0	4	31.116738289794924
2218276	2	4	4	42.54011535644531	4	2	28.813316345214844	4	1	33.94086456298828	-1	1	-3.907699356445299	-1	3	9.81909965478517	-1	4	4.691551437011732
2191981	1	4	5	36.63279724121094	2	0	18.7664852142334	7	1	20.605533599853516	0	0	-0.7573242412109309	2	5	17.108987785766608	-3	4	15.269939400146491
3069803	2	6	7	50.797035217285156	6	3	34.60111999511719	5	2	36.409976959228516	0	0	3.759092782714866	0	4	19.955008004882835	1	5	18.146151040771507
2062015	2	6	4	46.76607131958008	5	2	32.1424446105957	5	2	34.83768844604492	0	0	-1.4186373195800783	1	2	13.204989389404297	1	2	10.509745553955078
1235198	3	4	3	49.741085052490234	9	1	29.201313018798828	9	0	34.2918701171875	1	0	1.3521259475097835	-4	2	21.89189798120119	-4	3	16.801340882812518
2715559	3	6	4	47.558265686035156	9	2	36.45768737792969	8	0	24.85267448425293	0	2	-1.2257196860351556	-3	4	9.874858622070313	-2	6	21.47987151574707
3146787	-1	5	7	44.53120422363281	5	2	41.8667106628418	4	6	22.87856101989746	0	0	0.7099237763671908	0	5	3.3744173371582065	1	1	22.362566980102542
2040555	2	7	5	60.47221755981445	7	3	51.12740707397461	5	1	29.55887222290039	0	-1	-0.8994295598144646	0	1	8.44538092602538	2	3	30.013915777099598
973891	3	6	4	47.635860443115234	8	0	35.04658889770508	9	0	26.34136199951172	0	-2	-3.5557054431152366	-2	2	9.03356610229492	-3	2	17.73879300048828
2869722	1	2	5	37.49827194213867	8	0	21.52094268798828	7	1	18.716552734375	1	1	-1.199161942138666	-5	6	14.778167312011725	-4	5	17.582557265625006
1473975	2	4	4	37.0307731628418	4	2	25.673824310302734	2	1	31.571014404296875	0	0	-0.9341761628418013	0	2	10.422772689697261	2	3	4.525582595703121
1768535	1	5	8	26.452476501464844	8	2	22.513011932373047	7	7	6.678689956665039	0	0	2.9296354985351556	-3	6	6.8691000676269525	-2	1	22.70342204333496
1479058	3	3	4	47.765220642089844	9	0	39.904884338378906	8	0	21.612430572509766	1	0	3.808015357910179	-5	4	11.668351661621116	-4	4	29.960805427490257
2221636	3	4	5	50.26304244995117	2	0	30.20255470275879	9	0	33.812583923339844	-1	0	-1.3507514499511544	1	5	18.70973629724123	-6	5	15.099707076660174
1504462	1	4	3	50.18014144897461	5	0	26.84234619140625	7	0	26.077014923095703	-1	1	-3.4787394489746077	-2	4	19.85905580859375	-4	4	20.6243870769043
2035604	2	4	4	48.25653076171875	4	2	34.23530197143555	4	2	34.23530197143555	3	0	-3.8206277617187467	3	2	10.200601028564456	3	2	10.200601028564456
2088863	2	6	5	49.98951721191406	5	1	37.248809814453125	5	5	32.954776763916016	0	-1	-2.4358392119140646	1	3	10.304868185546873	1	-1	14.598901236083982
3119125	3	6	7	42.98616409301758	9	1	34.42052459716797	9	3	22.317737579345703	-1	0	-1.1083230930175674	-4	6	7.457316402832042	-4	4	19.560103420654308
1261650	-1	4	3	51.038352966308594	5	2	32.52167892456055	2	1	38.73073959350586	1	0	-0.06293996630859056	0	1	18.453734075439456	3	2	12.244673406494144
2497754	1	5	6	45.40054702758789	8	1	30.106000900268555	6	1	18.03376579284668	0	-1	0.2691709724121125	-3	4	15.563717099731448	-1	4	27.635952207153323
2936939	3	1	6	36.68756103515625	1	1	27.70867156982422	8	1	22.730985641479492	0	1	-0.35953903515624575	0	6	8.619350430175786	-7	6	13.597036358520512
2089862	1	6	4	49.50229263305664	7	0	26.606224060058594	7	1	25.63528823852539	0	0	1.5324843669433577	-1	4	24.428552939941405	-1	3	25.399488761474608
2218998	3	3	6	41.8889045715332	9	0	36.46294403076172	9	3	19.178054809570312	0	-1	-0.9307305715332035	-6	5	4.495229969238281	-6	2	21.780119190429687
2716733	3	6	5	51.21976089477539	9	1	32.30933380126953	9	0	32.66252517700195	0	1	-1.4120698947753922	-3	5	17.498357198730467	-3	6	17.145165822998045
3067707	2	6	6	48.047306060791016	4	2	32.87126922607422	6	2	35.390098571777344	0	1	-0.4704210607910184	2	5	14.705615773925778	0	5	12.186786428222653
2525249	1	5	5	51.76886749267578	7	0	27.9129581451416	8	1	26.59513282775879	0	0	0.42952650732421915	-2	5	24.2854358548584	-3	4	25.60326117224121
2870167	1	2	6	36.37992477416992	5	4	14.140887260437012	2	0	24.978260040283203	1	0	1.2747942258300782	-2	2	23.51383173956299	1	6	12.676458959716797
951736	3	6	4	51.86067581176758	9	0	33.97318649291992	9	0	31.639583587646484	0	-2	2.164013188232417	-3	2	20.051502507080073	-3	2	22.38510541235351
2822103	2	5	5	45.426963806152344	4	2	37.39065933227539	4	2	28.250362396240234	-1	1	-1.7372948061523488	0	4	6.299009667724604	0	4	15.43930660375976
2869757	-1	3	6	37.56747055053711	3	2	29.53421974182129	4	2	28.2473201751709	0	0	-1.1990275505371102	0	4	6.83422325817871	-1	4	8.1211228248291
827708	2	3	3	47.172122955322266	3	2	38.5231819152832	4	1	28.862998962402344	0	-1	-4.558147955322269	0	0	4.090793084716793	-1	1	13.750976037597653
1288868	3	4	4	51.637168884277344	9	0	34.137943267822266	8	0	31.25131607055664	0	-1	0.17641711572265706	-5	3	17.675642732177735	-4	3	20.56226992944336
2145352	2	6	3	61.37303924560547	5	2	36.68959426879883	4	1	44.89751434326172	-1	1	-5.6247082456054684	0	2	19.058736731201172	1	3	10.850816656738282
2247037	1	3	5	48.66328430175781	9	1	34.02817153930664	2	0	17.374338150024414	-1	0	-0.06102630175781343	-7	4	14.574086460693358	0	5	31.227919849975585
831732	3	4	2	58.475955963134766	9	0	38.556785583496094	9	0	33.671260833740234	-1	0	-3.275481963134766	-6	2	16.643688416503906	-6	2	21.529213166259765
2695188	3	6	4	62.13440704345703	9	2	51.91695785522461	8	0	23.969541549682617	1	2	3.401590956542961	-2	4	13.619040144775383	-1	6	41.566456450317375
930432	2	5	3	68.1654052734375	5	2	54.021728515625	4	1	34.35773849487305	0	-1	-2.5100842734374993	0	0	11.633592484375	1	1	31.297582505126954
3121611	3	5	6	50.8665657043457	9	1	32.30933380126953	9	1	32.30933380126953	0	1	-1.1435877043456841	-4	6	17.413644198730488	-4	6	17.413644198730488
1002345	3	4	4	55.75003433227539	9	0	44.58460998535156	9	0	24.917518615722656	3	-2	4.011895667724609	-2	2	15.177320014648437	-2	2	34.84441138427734
1238419	3	5	2	65.15302276611328	9	0	42.942604064941406	9	0	35.962520599365234	0	1	-4.654307766113284	-4	3	17.55611093505859	-4	3	24.536194400634763
2247028	2	4	5	48.831398010253906	6	1	42.820186614990234	2	5	26.225278854370117	-2	0	-0.376519010253908	-4	4	5.634692385009764	0	0	22.22960014562988
2446707	-1	5	5	48.399818420410156	5	2	41.8667106628418	4	2	26.747169494628906	1	0	-0.09523142041015831	1	3	6.437876337158201	2	3	21.55741750537109
1186488	3	6	4	58.27068328857422	9	0	39.36025619506836	9	0	32.66252517700195	0	-1	0.20161971142577784	-3	3	19.112046804931637	-3	3	25.809777822998043
2092182	-1	6	4	57.58773422241211	6	2	41.86319351196289	5	2	35.938594818115234	0	0	0.6575197775878934	0	2	16.382060488037112	1	2	22.30665918188477
1337245	2	3	3	44.65120315551758	2	1	39.92731475830078	4	2	24.937950134277344	0	0	-0.3398211555175834	1	2	4.3840672416992135	-1	1	19.37343186572265
1532707	1	3	4	55.38884735107422	1	1	28.305707931518555	6	0	29.822370529174805	-1	0	1.086228648925804	1	3	28.169368068481468	-4	4	26.652705470825218
3170822	1	4	7	37.47867965698242	7	0	26.077014923095703	5	4	14.140890121459961	0	0	1.1063513430175789	-3	7	12.508016076904298	-1	3	24.44414087854004
2377529	1	8	4	67.70948028564453	9	0	38.59442138671875	9	1	31.854278564453125	0	1	-4.348024285644527	-1	5	24.767034613281254	-1	4	31.50717743554688
1235216	3	6	4	53.453983306884766	9	0	42.07365798950195	9	1	25.132431030273438	-1	-1	-2.3184933068847684	-4	3	9.061832010498044	-4	2	26.00305896972656
2715628	1	6	6	46.26665115356445	8	2	27.227542877197266	7	1	21.778329849243164	0	0	0.09409984643556868	-2	4	19.133208122802756	-1	5	24.582421150756858
2525230	-1	6	5	52.36016082763672	6	2	35.92593765258789	3	2	36.64828872680664	-1	0	-0.21179082763671886	-1	3	16.22243234741211	2	3	15.50008127319336
903947	1	5	2	65.7140884399414	7	0	41.983421325683594	8	0	26.469898223876953	0	0	-1.290625439941408	-2	2	22.440041674316404	-3	2	37.953564776123045
2794737	2	5	6	39.065372467041016	4	2	32.86627197265625	5	2	26.41316795349121	0	0	1.548372532958986	1	4	7.7474730273437515	0	4	14.20057704650879
3119127	-1	5	7	40.72544479370117	4	2	35.73374938964844	5	5	25.205753326416016	0	0	1.078859206298823	1	5	6.070554610351557	0	2	16.59855067358398
631233	2	6	1	66.96442413330078	6	1	47.54496765136719	5	1	39.633514404296875	1	0	0.8007268666992218	1	0	20.220183348632816	2	0	28.131636595703128
2769774	-1	5	5	45.53802490234375	5	2	39.004920959472656	4	2	26.747169494628906	0	1	-0.06451990234374705	0	4	6.468584040527347	1	4	18.726335505371097
1569622	3	1	5	29.312179565429688	9	1	23.844234466552734	2	0	19.22003936767578	0	-1	-0.359052565429689	-8	3	5.108892533447264	-1	4	9.733087632324217
2694261	1	7	1	65.74766540527344	8	0	34.55622482299805	9	0	33.93067169189453	0	5	-3.2845284052734343	-1	6	27.906912177001956	-2	6	28.532465308105472
2020026	1	6	2	67.92030334472656	8	0	31.26344871520996	8	0	39.396080017089844	2	2	2.9764576552734354	0	4	39.63331228479004	0	4	31.500680982910154
2222055	2	4	5	54.976524353027344	4	2	42.087154388427734	3	2	33.103431701660156	-1	0	-4.748833353027322	-1	3	8.140536611572287	0	3	17.124259298339865
2717601	1	6	5	51.75740432739258	7	0	26.606224060058594	9	1	27.890403747558594	0	1	1.0066666726074445	-1	6	26.15784693994143	-3	5	24.87366725244143
1290034	2	4	4	60.87185287475586	5	2	44.91753005981445	3	2	36.16838073730469	0	-1	-5.259212874755853	-1	1	10.695109940185553	1	1	19.44425926269532
2474926	3	6	4	53.16356658935547	9	0	37.3618278503418	8	0	29.553829193115234	0	1	3.210925410644535	-3	5	19.012664149658207	-2	5	26.82066280688477
2743711	-1	6	5	51.14504623413086	5	2	35.42051315307617	5	2	35.938594818115234	0	1	-1.3736132341308576	1	4	14.35091984692383	1	4	13.832838181884767
1240138	1	3	4	70.51505279541016	8	0	36.627140045166016	8	0	36.627140045166016	2	-1	-3.986023795410162	-3	3	29.90188895483398	-3	3	29.90188895483398
2169820	1	4	4	48.39297866821289	6	0	28.797100067138672	8	1	22.335100173950195	0	1	-0.47367266821287046	-2	5	19.12220593286135	-4	4	25.584205826049825
3168518	1	4	7	33.3067741394043	4	5	13.975811004638672	8	0	22.07018280029297	0	0	-1.8501561394042945	0	2	17.48080699536133	-4	7	9.386435199707034
2167231	2	4	6	39.0807991027832	4	2	31.187366485595703	4	2	28.10749626159668	0	-1	0.992340897216792	0	3	8.885773514404292	0	3	11.965643738403315
2849248	2	5	6	52.52369689941406	3	6	33.18979263305664	5	1	39.5479736328125	-1	0	-2.26263489941406	1	0	17.071269366943362	-1	5	10.713088367187503
3172595	1	5	7	42.311466217041016	8	1	32.69401931762695	4	5	12.35667896270752	-1	0	1.716363782958986	-4	6	11.333810682373048	0	2	31.671151037292482
2118605	2	5	4	57.392974853515625	5	2	46.7651481628418	3	1	30.841886520385742	0	0	-0.43228285351562334	0	2	10.195543837158205	2	3	26.11880547961426
955466	1	5	1	62.85947799682617	8	0	37.27021789550781	8	0	28.3284854888916	1	1	2.788915003173827	-2	2	28.378175104492186	-2	2	37.3199075111084
2526998	1	5	4	59.040225982666016	7	0	33.024879455566406	3	1	28.754575729370117	0	1	-1.37854098266601	-2	5	24.6368055444336	2	4	28.90710927062989
2089885	-1	6	4	51.46095657348633	5	2	37.76932907104492	6	2	33.90568161010742	0	0	-0.4655795734863304	1	2	13.226047928955076	0	2	17.089695389892576
1474676	-1	4	4	43.749637603759766	4	2	35.713340759277344	4	2	28.250362396240234	0	0	-5.67822860375977	0	2	2.358068240722652	0	2	9.821046603759761
1503346	2	3	3	41.73623275756836	3	1	30.841886520385742	4	2	31.108417510986328	0	1	1.6155622424316434	0	3	12.50990847961426	-1	2	12.243377489013675
3119886	-1	5	7	43.36778259277344	5	2	41.8667106628418	4	6	21.71512794494629	0	0	0.6851004072265781	0	5	2.1861723371582187	1	1	22.337755055053726
1506689	3	2	4	52.882179260253906	9	0	30.641916275024414	9	0	35.99235534667969	1	0	0.4049647397460916	-6	4	22.645227724975584	-6	4	17.29478865332031
2036385	3	7	2	47.75905990600586	9	1	33.30467224121094	9	0	28.20648765563965	0	2	-1.0277349060058611	-2	3	13.42665275878906	-2	4	18.52483734436035
3067700	-1	6	6	48.047306060791016	4	2	32.87126922607422	6	2	35.390098571777344	0	1	-0.5051790607910149	2	5	14.670857773925782	0	5	12.152028428222657
1006345	3	6	4	74.6321792602539	9	0	44.20328903198242	9	0	44.18098449707031	1	-2	-2.5899432602539036	-2	2	27.83894696801758	-2	2	27.86125150292969
2017288	-1	7	2	64.97526550292969	6	2	42.36913299560547	6	1	42.820186614990234	1	2	-2.6131305029296925	2	2	19.993002004394526	2	3	19.54194838500976
1500711	2	2	3	34.40822219848633	2	2	26.321483612060547	4	1	28.30080795288086	1	1	0.9798448015136714	1	2	9.066583387939453	-1	3	7.08725904711914
807430	3	2	2	45.71992492675781	2	0	28.046056747436523	9	0	31.42597007751465	0	0	-1.6927099267578143	0	2	15.981158252563475	-7	2	12.60124492248535
2222029	1	3	5	49.722103118896484	8	0	34.302120208740234	1	1	18.159204483032227	0	0	0.32156788110351897	-5	5	15.741550791259769	2	4	31.884466516967777
1846691	1	4	7	32.97206497192383	3	4	16.340654373168945	6	1	19.370635986328125	0	1	-0.3675449719238273	1	4	16.263865626831056	-2	7	13.233884013671876
3171757	3	5	7	40.04411697387695	9	0	36.265045166015625	8	5	17.53116798400879	-1	0	1.413326026123059	-5	7	5.192397833984387	-4	2	23.926275015991223
2869434	2	4	6	35.24690246582031	4	2	28.802799224853516	2	2	26.658174514770508	-1	0	-0.19440946582030705	-1	4	6.24969377514649	1	4	8.394318485229498
2396016	-1	4	4	48.25653076171875	4	2	34.23530197143555	4	2	34.23530197143555	3	1	-3.508584761718751	3	3	10.512644028564452	3	3	10.512644028564452
926255	2	5	3	52.96424865722656	6	1	42.820186614990234	2	2	30.358121871948242	0	-1	-0.09716465722656409	-1	1	10.046897385009764	3	0	22.508962128051756
3069798	-1	6	7	50.797035217285156	6	3	34.60111999511719	5	2	36.409976959228516	0	0	3.670901782714843	0	4	19.86681700488281	1	5	18.057960040771484
952657	1	5	3	57.55208206176758	7	1	30.342016220092773	8	0	29.949289321899414	1	-1	-1.0640610617675748	-1	1	26.14600477990723	-2	2	26.53873167810059
900529	1	5	1	54.60130310058594	7	0	30.389633178710938	7	0	26.950895309448242	0	1	-0.8320711005859422	-2	2	23.379598821289058	-2	2	26.818336690551753
1481315	-1	4	4	63.73952102661133	6	1	52.361236572265625	1	2	31.592348098754883	0	0	-5.651181026611326	-2	3	5.727103427734377	3	2	26.49599190124512
895259	1	5	2	37.2484016418457	6	0	20.638683319091797	7	0	19.348939895629883	0	0	0.19792735815429552	-1	2	16.8076456809082	-2	2	18.097389104370116
1232348	2	5	4	48.687381744384766	5	1	43.070125579833984	3	2	25.831323623657227	0	-1	-6.2145257443847655	0	2	-0.5972695798339842	2	1	16.641532376342774
2767999	-1	4	6	39.0807991027832	4	2	31.187366485595703	4	2	28.10749626159668	1	0	0.9957018972167972	1	4	8.889134514404297	1	4	11.96900473840332
954317	3	6	3	67.1358871459961	9	0	51.90595626831055	9	0	28.982032775878906	0	-1	-4.968754145996094	-3	2	10.261176731689453	-3	2	33.18510022412109
1337655	3	3	4	45.46941375732422	9	0	40.31932830810547	9	1	18.90218162536621	0	-1	0.2999072426757934	-6	3	5.449992691894543	-6	2	26.8671393746338
3120238	-1	5	7	44.53120422363281	5	2	41.8667106628418	4	6	22.87856101989746	0	0	0.73355577636719	0	5	3.3980493371582057	1	1	22.38619898010254
2089536	3	6	4	51.57294464111328	9	0	32.66252517700195	9	0	32.66252517700195	0	0	-1.5806646411132803	-3	4	17.329754822998048	-3	4	17.329754822998048
899650	3	5	2	54.1823616027832	9	0	38.62610626220703	9	0	29.308351516723633	0	0	-3.2186696027832014	-4	2	12.33758573779297	-4	2	21.65534048327637
3072039	3	6	7	57.62591552734375	9	3	49.76557922363281	8	0	21.612430572509766	0	0	3.8118374726562507	-3	4	11.672173776367188	-2	7	39.825322427490235
2039220	3	7	5	57.70665740966797	9	1	34.86506271362305	9	0	36.59368896484375	0	-1	-1.9737884096679679	-2	3	20.867806286376954	-2	4	19.13918003515625
2822042	1	4	6	44.325340270996094	8	2	24.421594619750977	2	1	22.642972946166992	0	0	-0.5592802709960907	-4	4	19.344465380249027	2	5	21.12308705383301
1645380	-1	4	8	24.21927833557129	4	5	30.668048858642578	4	8	13.76529312133789	4	0	5.714310664428709	4	3	-0.7344598586425803	4	0	16.168295878662107
828304	2	4	2	44.39747619628906	4	1	37.33365249633789	4	1	27.277891159057617	-1	0	0.3359698037109382	-1	1	7.39979350366211	-1	1	17.455554840942384
1507132	3	3	2	57.78829574584961	9	0	38.142539978027344	9	0	33.397857666015625	0	2	-2.9539667458496126	-6	4	16.691789021972653	-6	4	21.43647133398437
1450683	1	4	4	49.41481018066406	7	0	26.077014923095703	7	0	26.077014923095703	0	0	-1.770956180664065	-3	4	21.566839076904294	-3	4	21.566839076904294
3172066	1	5	7	41.342594146728516	8	1	30.106000900268555	4	5	13.975811004638672	-1	0	1.092148853271489	-4	6	12.32874209973145	0	2	28.458931995361333
3169243	1	4	7	35.21726608276367	3	3	17.510112762451172	6	1	20.44637680053711	0	0	-1.4257300827636712	1	4	16.28142323754883	-2	6	13.345159199462891
1265270	1	5	4	62.441856384277344	8	0	43.18998718261719	7	0	21.9910945892334	0	-1	-0.31550338427734914	-3	3	18.936365817382807	-2	3	40.135258410766596
2115826	3	4	4	49.020328521728516	9	0	37.154319763183594	8	0	25.61810874938965	1	0	-0.9743975217285126	-4	4	10.89161123681641	-3	4	22.427822250610355
1025687	2	7	2	59.081451416015625	5	1	41.09075927734375	6	2	38.20475769042969	0	0	0.2745425839843705	2	1	18.265234722656245	1	0	21.151236309570308
2870667	1	3	5	40.61823654174805	3	0	25.55484390258789	7	1	17.8026123046875	0	1	-1.4825085417480466	0	6	13.58088409741211	-4	5	21.3331156953125
897208	2	5	2	44.68545913696289	2	2	27.044261932373047	5	1	37.85525894165039	0	0	-1.3324741369628939	3	0	16.30872306762695	0	1	5.497726058349606
1003245	3	7	4	61.99360275268555	9	1	50.771358489990234	8	0	24.974336624145508	0	-2	0.07774524731444643	-2	1	11.299989510009759	-1	2	37.097011375854485
1445929	2	4	4	36.410560607910156	4	2	25.69597816467285	4	1	30.92864418029785	0	0	-2.8225136079101603	0	2	7.892068835327144	0	3	2.6594028197021444
1119892	3	7	4	87.88528442382812	9	1	54.876312255859375	9	0	46.761070251464844	1	-1	-16.381261423828136	-1	2	16.627710744140614	-1	3	24.742952748535146
2145349	-1	6	3	61.37303924560547	5	2	36.68959426879883	4	1	44.89751434326172	-1	1	-5.608616245605468	0	2	19.074828731201173	1	3	10.866908656738282
3195809	3	3	6	35.744728088378906	9	1	26.44971466064453	3	1	23.047107696533203	0	1	-0.9613480883789052	-6	6	8.33366533935547	0	6	11.736272303466798
3172596	-1	5	7	43.36778259277344	5	2	41.8667106628418	4	6	21.71512794494629	-1	0	0.7700284072265688	-1	5	2.2711003371582095	0	1	22.422683055053717
2847713	1	5	6	45.81901168823242	7	1	28.336688995361328	2	1	20.22154998779297	-1	0	-0.16095368823242495	-3	5	17.32136900463867	2	5	25.436508012207028
1314680	3	5	4	54.03205108642578	9	0	36.5328369140625	8	0	31.25131607055664	-1	-1	-1.5988540864257885	-5	3	15.900360085937493	-4	3	21.181880929443352
2120175	2	5	5	60.29425811767578	6	2	56.108802795410156	2	2	24.399517059326172	0	-1	1.3973668823242207	-1	2	5.582822204589846	3	2	37.29210794067383
2822075	-1	5	5	45.426963806152344	4	2	37.39065933227539	4	2	28.250362396240234	-1	1	-1.765005806152331	0	4	6.271298667724622	0	4	15.411595603759778
2090591	2	6	4	55.90454864501953	5	2	36.90399932861328	6	2	39.21460723876953	0	0	-2.6078636450195276	1	2	16.392685671386722	0	2	14.082077761230472
2194717	-1	4	4	48.25653076171875	4	2	34.23530197143555	4	2	34.23530197143555	0	1	-3.7638147617187485	0	3	10.257414028564455	0	3	10.257414028564455
2327960	2	1	4	33.48836898803711	2	2	27.044261932373047	2	2	26.658174514770508	-1	1	-0.2082529880371098	-2	3	6.235854067626953	-2	3	6.621941485229492
3171999	1	4	7	41.02410888671875	7	1	28.336688995361328	1	4	15.426651000976562	0	0	1.3925111132812447	-3	6	14.079931004638667	3	3	26.989968999023432
977440	1	6	5	54.466251373291016	8	0	38.546714782714844	3	1	18.658763885498047	0	-3	1.1620176267089875	-2	2	17.08155421728516	3	1	36.969505114501956
2845128	-1	3	6	38.208526611328125	4	6	23.079730987548828	2	1	35.34286117553711	1	0	-0.5433946113281252	0	0	14.585401012451172	2	5	2.3222708244628905
1454663	3	4	4	60.358238220214844	2	0	38.63990020751953	9	0	35.470428466796875	0	0	-0.5192702202148496	2	4	21.199067792480463	-5	4	24.36853953320312
2766878	3	4	7	37.860260009765625	9	1	26.2810115814209	9	1	25.331342697143555	1	-1	-1.1970380097656275	-4	5	10.382210418579099	-4	5	11.331879302856443
1479956	2	5	4	55.98332977294922	4	2	36.64942169189453	5	1	39.5479736328125	-1	0	-2.323401772949218	0	2	17.01050630810547	-1	3	14.1119543671875
2868686	3	3	6	31.876258850097656	9	0	31.42597007751465	8	1	14.202384948730469	0	0	0.8905891499023468	-6	6	1.3408779224853546	-5	5	18.564463051269534
2738707	2	6	6	35.75761032104492	5	5	22.627485275268555	6	1	33.34419250488281	0	0	-1.8875163210449202	1	1	11.242608724731447	0	5	0.5259014951171892
2743540	2	6	6	48.64665985107422	6	5	36.45142364501953	3	1	32.4093017578125	0	0	0.7225401489257806	0	1	12.917776354980468	3	5	16.9598982421875
2141926	1	5	4	47.08071517944336	7	2	29.17837142944336	7	0	20.641555786132812	0	0	-1.9656571794433617	-2	2	15.936686570556638	-2	4	24.473502213867185
1053581	1	8	2	78.00882720947266	9	0	41.78239440917969	9	0	38.96565628051758	0	0	-2.5559192094726626	-1	2	33.670513590820306	-1	2	36.487251719482416
3061641	1	6	7	27.166072845458984	6	3	12.562383651733398	7	1	17.342918395996094	0	0	1.478905154541014	0	4	16.0825943482666	-1	6	11.302059604003905
2218226	-1	4	4	42.54011535644531	4	2	28.813316345214844	4	1	33.94086456298828	-1	1	-3.8666433564453158	-1	3	9.860155654785153	-1	4	4.7326074370117155
2142680	-1	6	5	49.98951721191406	5	1	37.248809814453125	5	5	32.954776763916016	-1	-1	-2.590186211914066	0	3	10.150521185546872	0	-1	14.444554236083981
1550029	-1	2	4	36.364418029785156	2	2	27.044261932373047	3	2	29.53421974182129	-1	0	0.15656497021484483	-1	2	9.476721067626954	-2	2	6.986763258178712
2266795	3	2	4	36.04657745361328	9	1	28.931690216064453	8	0	20.866985321044922	-1	1	-2.477921453613277	-8	4	4.636965783935551	-7	5	12.701670678955082
2377539	-1	8	4	67.16250610351562	6	1	47.247257232666016	5	2	40.129302978515625	0	1	-3.8712021035156283	2	4	16.04404676733398	3	3	23.16200102148437
3171122	2	4	5	39.712989807128906	4	5	27.785690307617188	4	1	32.14136505126953	0	2	-0.10248880712890696	0	2	11.824810692382812	0	6	7.469135948730468
1846684	-1	4	7	32.32361602783203	3	6	24.430187225341797	4	2	28.10749626159668	0	1	0.27803097216796857	1	2	8.171459774658203	0	6	4.49415073840332
1551274	2	2	4	42.38493347167969	2	2	26.658174514770508	4	1	35.940834045410156	-1	0	-1.8180314716796886	-1	2	13.908727485229491	-3	3	4.626067954589843
2746175	-1	6	6	57.06965255737305	5	2	35.42051315307617	6	2	41.86319351196289	0	0	0.4437604426269459	1	4	22.09289984692382	0	4	15.650219488037102
3120878	-1	5	6	47.3486328125	5	2	41.8667106628418	4	2	25.69597816467285	0	1	-0.07307181249999672	0	5	5.408850337158206	1	5	21.57958283532715
2869157	1	3	5	36.04426956176758	1	0	21.50623893737793	8	2	17.277250289916992	0	1	-1.6399075617675791	2	6	12.89812306262207	-5	4	17.127111710083007
2121454	3	6	6	71.35742950439453	9	1	39.941585540771484	9	0	45.16794204711914	-1	-2	-5.594779504394538	-4	3	25.82106445922851	-4	4	20.594707952880853
2743175	2	6	7	50.921852111816406	6	6	26.011093139648438	4	1	45.124813079833984	0	-1	-3.0600001118164073	0	0	21.85075886035156	2	5	2.7370389201660146
2310848	3	0	4	40.89024353027344	9	0	23.888164520263672	0	0	30.75417137145996	0	1	-1.6559855302734405	-9	5	15.346093479736325	0	5	8.480086628540036
2744472	3	6	6	47.996829986572266	9	0	37.823970794677734	9	2	23.924955368041992	0	0	4.323276013427737	-3	6	14.496135205322268	-3	4	28.39515063195801
2693493	1	7	4	58.326622009277344	8	0	31.045242309570312	8	0	30.020593643188477	0	2	1.809849990722661	-1	6	29.091229690429692	-1	6	30.11587835681153
2845760	3	3	6	43.542579650878906	9	1	28.656030654907227	0	1	28.638639450073242	1	0	-3.8574386508789047	-5	5	11.029110345092775	4	5	11.04650154992676
1509168	2	3	3	61.55242156982422	5	2	49.64118194580078	1	1	32.12529754638672	0	1	-0.38902256982422045	-2	2	11.522217054199217	2	3	29.03810145361328
1473650	2	4	4	37.46175003051758	4	2	26.747169494628906	4	1	30.92864418029785	0	0	-2.190956030517576	0	2	8.523624505371096	0	3	4.342149819702151
1233331	1	5	3	44.65190124511719	7	0	21.9910945892334	8	0	25.4000301361084	0	0	0.5923427548828073	-2	3	23.253149410766596	-3	3	19.844213863891596
2112858	2	5	5	38.667545318603516	5	3	28.039724349975586	3	1	30.841886520385742	0	-1	0.5916356813964967	0	1	11.219456650024426	2	3	8.41729447961427
2140600	3	6	4	41.14473342895508	9	0	33.538150787353516	9	1	21.358675003051758	-1	0	0.2723305710449182	-4	4	7.878913212646481	-4	3	20.05838899694824
588579	3	6	1	64.30271911621094	9	0	47.414825439453125	8	0	30.63998794555664	0	0	3.4136398837890596	-3	1	20.301533560546872	-2	1	37.07637105444336
1892265	-1	2	7	24.020933151245117	5	2	26.41316795349121	2	2	17.82183265686035	-1	1	0.5603058487548829	-4	6	-1.8319289534912109	-1	6	6.7594063431396485
2845248	3	4	6	35.555728912353516	8	0	26.56686782836914	9	4	22.740951538085938	0	0	2.5129830876464823	-4	6	11.501844171630857	-5	2	15.32776046191406
1992464	1	2	4	59.02070999145508	3	1	33.431453704833984	8	0	28.3284854888916	7	0	-0.9523469914550873	6	3	24.636909295166006	1	4	29.73987751110839
1476238	1	4	3	43.617706298828125	7	0	25.396703720092773	0	1	20.960220336914062	0	1	-0.4826622988281244	-3	4	17.738340279907227	4	3	22.174823663085938
2869257	-1	4	6	35.432830810546875	5	2	28.988723754882812	2	2	26.658174514770508	-1	0	-0.4852438105468764	-2	4	5.958863245117186	1	4	8.28941248522949
2164995	3	3	5	34.14706039428711	9	0	24.135427474975586	9	1	23.76372528076172	1	0	-1.1024573942871072	-5	5	8.909175525024416	-5	4	9.280877719238283
2545066	1	1	6	32.33103942871094	7	0	26.077014923095703	1	2	8.993246078491211	0	0	2.197673571289066	-6	6	8.4516980769043	0	4	25.535466921508792
1237806	1	5	3	58.99875259399414	3	0	23.055238723754883	8	0	38.682735443115234	0	0	-0.1720165939941225	2	3	35.771497276245135	-3	3	20.144000556884784
3119209	1	5	6	43.179039001464844	8	2	24.518470764160156	7	0	21.39978790283203	0	1	-1.2657320014648406	-3	5	17.394836235839847	-2	7	20.513519097167972
2066791	2	6	4	62.49029541015625	6	2	56.040523529052734	5	2	26.663829803466797	0	0	-2.6680304101562484	0	2	3.781741470947267	1	2	33.158435196533205
2221646	-1	3	6	48.920345306396484	1	2	33.7397346496582	5	3	35.39466857910156	0	-1	-0.05262230639648635	2	3	15.127988350341795	-2	2	13.473054420898436
1362751	3	2	4	49.06338119506836	9	0	31.73211669921875	3	0	31.083356857299805	0	-1	-1.0716431950683543	-7	3	16.259621300781255	-1	3	16.9083811427002
1312091	3	4	3	48.5922737121582	8	0	30.246597290039062	9	0	32.09776306152344	0	0	-4.302490712158196	-4	3	14.043185709960945	-5	3	12.19201993847657
3169661	3	4	7	33.1689567565918	9	1	31.00625991821289	8	1	15.914791107177734	0	0	1.8781432434082035	-5	6	4.04084008178711	-4	6	19.132308892822266
953539	1	6	3	62.992820739746094	8	0	27.920665740966797	3	0	37.81138229370117	0	-1	-3.289477739746097	-2	2	31.7826772590332	3	2	21.891960706298825
924932	1	4	2	50.98187255859375	7	0	24.74749183654785	3	0	28.973604202270508	1	0	-2.1170845585937528	-2	2	24.117296163452146	2	2	19.89118379772949
2794674	1	5	6	40.08712387084961	7	2	20.491243362426758	8	1	22.335100173950195	0	0	0.3966301291503882	-2	4	19.99251063757324	-3	5	18.148653826049802
951287	2	6	2	54.57745361328125	6	2	36.85009765625	4	1	37.9414176940918	0	0	-1.8625886132812468	0	0	15.864767343750003	2	1	14.773447305908206
2245364	1	2	5	47.05035400390625	2	1	20.624042510986328	8	0	29.165538787841797	0	0	-3.561169003906251	0	4	22.86514248901367	-6	5	14.323646212158202
2240423	2	1	4	28.785417556762695	5	2	28.069168090820312	0	1	20.93031883239746	1	1	-0.08698955676269549	-3	3	0.6292599091796873	2	4	7.768109167602539
974255	3	6	3	49.35651397705078	9	0	34.416847229003906	9	0	28.69176483154297	0	-1	-3.7733469770507853	-3	2	11.16631977099609	-3	2	16.891402168457027
2820150	3	3	5	41.34820556640625	9	3	31.118698120117188	1	0	23.98160171508789	1	1	-3.2014355664062535	-5	3	7.028071879882809	3	6	14.165168284912106
2714862	2	6	6	45.11865997314453	6	5	35.798500061035156	3	2	29.53421974182129	0	0	-0.8627279731445299	0	1	8.457431938964845	3	4	14.721712258178712
2846924	2	4	6	40.97857666015625	5	6	31.098108291625977	3	1	30.094533920288086	0	0	2.077631339843748	-1	0	11.958099708374021	1	5	12.961674079711912
2067515	2	6	4	59.902286529541016	6	3	47.067806243896484	5	1	33.048553466796875	0	0	2.839823470458988	0	1	15.67430375610352	1	3	29.69355653320313
951166	2	6	2	53.51435470581055	6	1	42.6200065612793	4	2	31.108417510986328	0	0	-1.006496705810541	0	1	9.887851438720709	2	0	21.399440489013678
2792472	2	5	6	35.53396987915039	4	2	28.210275650024414	5	2	27.537755966186523	0	0	-1.9787628791503877	1	4	5.344931349975589	0	4	6.0174510338134795
2799486	1	5	5	54.89322280883789	7	1	28.81622314453125	7	1	28.81622314453125	0	1	0.6985931911621108	-2	5	26.77559285546875	-2	5	26.77559285546875
974042	2	5	2	44.104576110839844	2	2	27.044261932373047	6	1	37.274375915527344	1	0	0.8240598891601678	4	0	17.884374067626965	0	1	7.654260084472668
2195794	1	4	6	45.61983108520508	5	2	14.380603790283203	8	0	33.97844696044922	0	-1	2.090512914794914	-1	3	33.32974020971679	-4	5	13.731897039550773
1026926	3	7	2	65.0549545288086	9	0	41.9696044921875	9	0	36.83744812011719	0	0	-1.8207095288085924	-2	2	21.2646405078125	-2	2	26.396796879882814
2115841	1	5	5	49.33238220214844	8	0	33.2336311340332	6	1	18.837970733642578	0	-1	-1.2314432021484407	-3	4	14.867307865966794	-1	3	29.26296826635742
2171838	1	5	2	57.120140075683594	3	0	26.86781883239746	9	0	32.99155044555664	-1	3	-2.8426030756835914	1	5	27.40971816760254	-5	5	21.28598655444336
2114453	3	4	4	45.015907287597656	9	1	21.94292449951172	9	0	36.82508087158203	1	0	-0.8018762875976577	-4	3	22.27110650048828	-4	4	7.388950128417967
2041061	1	7	4	64.15576171875	8	0	33.60532760620117	9	0	33.2896614074707	0	0	-2.584139718749995	-1	4	27.966294393798833	-2	4	28.281960592529302
2475334	-1	6	6	57.06965255737305	5	2	35.42051315307617	6	2	41.86319351196289	0	-1	0.5770294426269587	1	3	22.226168846923834	0	3	15.783488488037115
2445755	2	7	6	45.43548583984375	6	2	39.23637390136719	5	2	26.41316795349121	-1	-1	0.28627916015624777	0	3	6.48539109863281	1	3	19.308597046508787
2722476	3	7	6	69.69934844970703	9	0	57.1685905456543	9	2	26.282852172851562	-1	0	-1.9243714497070243	-3	6	10.60638645434571	-3	4	41.492124827148444
2497451	1	5	6	43.63699722290039	8	1	30.106000900268555	5	1	16.270221710205078	0	-1	0.984865777099607	-3	4	14.515862099731443	0	4	28.35164128979492
2245213	3	2	6	45.71449279785156	9	0	43.583091735839844	1	1	15.883495330810547	0	-1	-2.7208607978515573	-7	5	-0.5894597358398386	1	4	27.11013666918946
2244650	2	2	5	43.5781135559082	0	3	30.59113311767578	4	1	33.2010383605957	0	0	-2.3941875559081893	2	2	10.592792882324233	-2	4	7.982887639404311
2093118	3	6	5	65.91255187988281	9	0	35.68056869506836	9	0	43.98408889770508	0	-1	-5.226349879882811	-3	4	25.005633304931642	-3	4	16.702113102294923
903370	2	6	3	63.66865921020508	5	2	44.640602111816406	3	1	39.24211502075195	-1	-1	-1.1676982102050815	0	0	17.86035888818359	2	1	23.258845979248044
3169239	-1	4	7	34.2314453125	3	6	25.372961044311523	4	2	29.07254981994629	0	0	-0.4524193124999982	1	1	8.406064955688478	0	5	4.706476180053713
2871206	1	3	7	42.57414627075195	2	0	33.68561553955078	6	6	11.627750396728516	0	-1	-1.7060712707519556	1	6	7.182459460449216	-3	0	29.240324603271482
830203	1	4	2	47.62547302246094	2	0	33.237552642822266	8	1	17.12714385986328	-1	0	2.578021977539059	1	2	16.96594235717773	-5	1	33.076351140136715
2715154	1	6	6	46.09099197387695	7	1	20.605533599853516	8	1	28.224679946899414	0	0	-0.9552259738769422	-1	5	24.530232400146495	-2	5	16.911086053100597
2891530	3	2	6	28.718706130981445	9	0	28.578327178955078	8	1	13.892471313476562	0	0	0.1160768690185563	-7	6	0.2564558210449235	-6	5	14.942311686523439
2165889	-1	4	5	35.81892013549805	2	2	27.044261932373047	5	2	28.988723754882812	0	0	-0.11366813549805244	2	3	8.660990067626948	-1	3	6.716528245117182
1281498	3	3	4	32.0069580078125	8	0	23.58287239074707	0	0	22.17618179321289	1	-1	-2.8086150078124987	-4	3	5.615470609252931	4	3	7.022161206787111
924137	1	5	2	47.20957565307617	7	0	28.559816360473633	1	0	21.38897705078125	0	0	-0.853852653076153	-2	2	17.795906639526386	4	2	24.96674594921877
2712697	2	6	6	39.784393310546875	5	2	30.696203231811523	5	2	29.302255630493164	0	0	-2.284036310546874	1	4	6.804153768188478	1	4	8.198101369506837
2328178	1	1	6	33.858314514160156	1	0	21.805749893188477	4	1	14.791790962219238	-1	-1	0.4417904858398458	-1	5	12.494355106811526	-4	4	19.508314037780764
3070440	-1	6	3	56.28754806518555	6	2	36.679771423339844	4	1	39.82183074951172	0	4	0.2486349348144543	0	5	19.856411576660157	2	6	16.714352250488282
1337748	3	3	3	45.40850067138672	9	0	31.229034423828125	9	0	27.931556701660156	0	0	0.5154733286132824	-6	3	14.694939576171876	-6	3	17.992417298339845
1508414	3	4	4	70.37975311279297	1	0	29.644065856933594	9	0	54.48777770996094	-1	0	-11.841790112792971	2	4	28.893897143066404	-6	4	4.05018529003906
1532651	-1	3	5	55.390602111816406	1	3	39.400054931640625	5	1	36.204612731933594	-1	-1	0.9556828881835884	1	1	16.94623006835937	-3	3	20.1416722680664
1472212	-1	4	4	32.88996505737305	5	2	27.51787567138672	1	1	25.586156845092773	0	0	-1.9415480573730477	-1	2	3.4305413286132804	3	3	5.362260154907226
2771059	-1	5	6	50.62696838378906	5	2	35.42051315307617	5	2	35.42051315307617	0	0	-0.8877383837890633	0	4	14.318716846923827	0	4	14.318716846923827
1260877	2	5	2	50.13452911376953	6	1	38.156028747558594	2	2	32.19256591796875	0	1	-1.2652131137695264	-1	2	10.713287252441411	3	1	16.676750082031255
2085256	2	6	4	38.38166809082031	5	1	25.746431350708008	5	2	32.849300384521484	0	0	-1.8479940908203147	1	3	10.78724264929199	1	2	3.6843736154785134
3125416	2	5	5	66.3078842163086	5	2	52.91214370727539	5	2	33.609798431396484	0	2	-4.930254216308597	0	5	8.465486292724606	0	5	27.767831568603512
2219471	1	4	5	41.05034255981445	7	0	27.161867141723633	5	1	16.62769889831543	-1	0	1.196995440185546	-4	5	15.085470858276366	-2	4	25.61963910168457
1236332	3	5	3	57.24997329711914	8	0	29.315204620361328	9	0	41.68685531616211	0	0	-2.7176812971191424	-3	3	25.21708737963867	-4	3	12.845436683837889
2244370	3	1	4	38.11563491821289	9	0	35.952938079833984	8	1	15.914791107177734	1	1	2.4023620817871105	-7	5	4.565058920166017	-6	4	24.603205892822267
2716659	-1	6	5	51.14504623413086	5	2	35.42051315307617	5	2	35.938594818115234	0	1	-1.340224234130865	1	4	14.384308846923823	1	4	13.86622718188476
2713172	1	6	6	37.64419937133789	7	1	22.25104331970215	9	1	18.13237762451172	0	0	1.3877826286621087	-1	5	16.78093868029785	-3	5	20.89960437548828
2062506	2	6	4	50.445655822753906	5	3	28.039724349975586	6	1	42.6200065612793	0	0	-3.3094748227539057	1	1	19.096456650024415	0	3	4.516174438720704
976517	-1	6	2	54.57745361328125	6	2	36.85009765625	4	1	37.9414176940918	0	0	-1.814309613281253	0	0	15.913046343749997	2	1	14.8217263059082
1267319	3	6	3	76.26737213134766	9	0	44.27125930786133	9	0	45.74821853637695	-1	0	-7.873094131347656	-4	3	24.123018692138672	-4	3	22.646059463623047
2173801	1	5	5	61.18252182006836	8	1	32.344032287597656	3	0	31.577716827392578	-1	0	-0.8076698200683552	-4	4	28.030819712402348	1	5	28.797135172607426
2873276	1	4	5	46.990535736083984	1	3	15.799093246459961	9	0	33.93067169189453	-1	1	0.15977626391601518	2	3	31.35121875354004	-6	6	13.219640308105468
2770949	-1	6	6	48.64665985107422	6	5	36.45142364501953	3	1	32.4093017578125	-1	0	0.7723931489257794	-1	1	12.967629354980467	2	5	17.009751242187498
2038574	3	7	4	53.29152297973633	9	1	29.68893814086914	9	0	37.35467529296875	0	0	0.591630020263672	-2	3	24.19421485913086	-2	4	16.52847770703125
2267211	2	2	5	34.96282958984375	1	1	32.097164154052734	4	6	23.079730987548828	-1	0	-0.5312505898437578	0	4	2.334414845947258	-3	-1	11.351848012451164
2720719	2	6	6	65.20074462890625	6	2	48.85387420654297	2	5	36.5609130859375	0	0	-2.694417628906244	0	4	13.652452793457037	4	1	25.945413914062506
1340568	-1	3	4	57.0101203918457	4	1	41.4391975402832	3	2	35.78498840332031	0	-1	-2.4341663918457073	-1	2	13.136756459716793	0	1	18.790965596679683
2798319	1	5	4	49.46541976928711	8	2	23.753164291381836	7	0	28.45147705078125	0	2	2.2447242307128903	-3	4	27.956979708618164	-2	6	23.25866694921875
1504162	1	2	6	40.77789306640625	8	0	33.97844696044922	1	2	9.53866958618164	1	-2	5.196177933593752	-5	4	11.995624039550783	2	2	36.43540141381836
1552768	2	1	4	47.037391662597656	2	2	39.80746078491211	2	1	27.44399642944336	0	0	-2.1614346625976566	-1	2	5.06849621508789	-1	3	17.43196057055664
1501135	3	2	4	38.5893440246582	8	0	28.49720001220703	9	1	23.844234466552734	1	0	-1.9016690246582044	-5	4	8.190474987792967	-6	3	12.843440533447264
2712696	-1	6	6	39.784393310546875	5	2	30.696203231811523	5	2	29.302255630493164	0	0	-2.237658310546877	1	4	6.850531768188475	1	4	8.244479369506834
2720410	-1	6	4	63.91872024536133	5	2	38.470603942871094	5	2	45.66217803955078	0	2	-3.2011142453613246	1	4	22.24700205712891	1	4	15.055427960449222
2241917	1	2	5	33.92164993286133	8	0	26.79621696472168	2	2	9.864653587341309	0	0	-0.6045719328613259	-6	5	6.5208610352783225	0	3	23.452424412658694
1118716	2	7	4	69.13304138183594	6	1	59.911434173583984	4	3	29.43566131591797	1	-1	-1.0624883818359478	2	2	8.159118826416005	4	0	38.63489168408202
1728947	3	6	2	66.80357360839844	8	0	45.085243225097656	9	0	35.470428466796875	0	6	2.8657153916015545	-2	8	24.584045774902336	-3	8	34.19886053320312
2166213	3	5	4	38.834712982177734	8	0	24.92833137512207	2	0	27.658477783203125	-1	1	-1.9114669821777355	-4	5	11.994914624877929	2	5	9.264768216796874
2743290	2	6	6	47.08094024658203	5	3	34.68838882446289	5	2	32.60661697387695	0	0	1.205127753417969	1	3	13.59767917553711	1	4	15.679451026123047
2114158	2	5	4	44.71548843383789	5	2	28.988723754882812	4	1	35.940834045410156	0	0	-1.2783524338378882	0	2	14.44841224511719	1	3	7.496301954589846
1359956	3	1	4	41.85347366333008	9	0	26.29776954650879	9	0	29.307796478271484	1	-1	-2.3936746633300814	-7	3	13.162029453491208	-7	3	10.152002521728512
2063374	-1	6	3	51.66312789916992	5	2	35.938594818115234	5	2	35.938594818115234	0	1	-1.5944708991699201	1	2	14.130062181884767	1	2	14.130062181884767
2717453	3	6	5	55.70153045654297	9	0	43.00390625	9	1	26.44971466064453	0	1	-3.6438894565429507	-3	6	9.053734750000018	-3	5	25.607926339355487
930412	-1	5	3	68.1654052734375	5	2	54.021728515625	4	1	34.35773849487305	0	-1	-2.4674442734374935	0	0	11.676232484375006	1	1	31.34022250512696
2932896	-1	2	7	23.643800735473633	5	2	26.41316795349121	2	2	17.4446964263916	-1	0	0.005097264526366274	-4	5	-2.764269953491212	-1	5	6.2042015736083975
1417268	2	0	3	42.2784309387207	1	2	31.36972999572754	2	1	31.122770309448242	0	0	0.6751910612792926	-1	1	11.583892004272457	-2	2	11.830851690551754
3169042	3	4	7	34.313270568847656	9	4	21.784358978271484	9	1	26.2810115814209	0	0	-1.2029575688476584	-5	3	11.325954021728514	-5	6	6.8293014185790994
1530681	3	2	5	51.32566452026367	0	3	29.60732650756836	9	0	35.470428466796875	0	-1	-1.3521035202636682	2	1	20.366234492431644	-7	4	14.503132533203129
2170260	3	5	6	53.20685577392578	9	0	35.99882125854492	0	1	30.960134506225586	-1	-1	-3.8597067739257866	-5	5	13.348327741455073	4	4	18.38701449377441
2888805	1	2	6	21.920822143554688	8	3	12.929436683654785	0	0	11.73060417175293	0	0	-2.1263791435546864	-6	3	6.865006316345216	2	6	8.063838828247071
954111	3	6	2	61.20643615722656	9	0	39.36025619506836	9	0	35.5982780456543	0	0	0.36837584277343893	-3	2	22.214555804931642	-3	2	25.976533954345705
1572954	2	2	4	42.51765823364258	3	2	33.103431701660156	2	1	29.628293991088867	-1	0	-3.5639542336425762	-2	2	5.850272298339846	-1	3	9.325410008911135
2140003	3	5	4	37.0267448425293	9	0	28.119783401489258	9	1	22.659055709838867	0	0	2.6159151574707025	-4	4	11.522876598510742	-4	3	16.983604290161132
1575427	3	1	4	49.8620719909668	9	1	28.931690216064453	2	0	34.68247985839844	0	0	-3.4601739909668012	-8	3	17.470207783935543	-1	4	11.719418141601558
1187175	3	6	4	59.13413619995117	9	0	37.823970794677734	9	0	35.06226348876953	0	-1	1.5793308000488366	-3	3	22.889496205322274	-3	3	25.651203511230477
2891561	-1	3	6	26.263957977294922	4	2	31.108417510986328	3	2	15.369609832763672	-1	0	2.63408902270508	-2	4	-2.2103705109863263	-1	4	13.52843716723633
2448506	2	6	4	58.47180938720703	4	6	29.033458709716797	5	0	49.65242004394531	0	1	-4.224962387207029	2	-1	25.213388290283206	1	5	4.59442695605469
514422	3	5	2	62.66224670410156	9	0	48.32082748413086	8	0	28.093507766723633	0	-1	1.591688295898436	-4	1	15.933107515869139	-3	1	36.160427233276366
1256988	1	4	3	35.591915130615234	7	0	26.077014923095703	5	0	12.254119873046875	1	0	1.192196869384766	-2	3	10.707097076904297	0	3	24.529992126953125
2872730	1	4	7	49.121639251708984	3	2	30.461071014404297	7	0	21.39978790283203	-1	-1	-3.8782012517089868	0	4	14.7823669855957	-4	6	23.843650097167966
3167162	2	4	6	26.24364471435547	4	6	22.87856101989746	4	1	23.579151153564453	0	1	0.5178402856445317	0	1	3.8829239801025395	0	6	3.1823338464355473
924637	2	5	2	46.64417266845703	5	2	32.153953552246094	5	1	34.70428466796875	0	0	1.0999533315429915	0	0	15.590172447753929	0	1	13.039841332031273
3170269	1	4	7	39.07631301879883	6	0	24.305419921875	3	3	17.510112762451172	0	0	-1.9629560187988346	-2	7	12.807937078124993	1	4	19.60324423754882
2168702	1	4	5	46.73753356933594	6	2	20.503149032592773	3	0	28.973604202270508	0	0	-2.2552165693359427	-2	3	23.97916796740722	1	5	15.508712797729487
2220231	2	4	4	46.93931198120117	4	2	39.40542221069336	4	2	27.747957229614258	-1	1	-2.300541981201171	-1	3	5.233347789306642	-1	3	16.890812770385743
2870811	-1	4	6	42.03023910522461	5	2	31.31488800048828	1	2	30.929407119750977	-1	0	-2.280531105224604	-2	4	8.434819999511724	2	4	8.820300880249029
2796419	1	5	6	45.84445571899414	7	0	30.389633178710938	9	2	18.194046020507812	0	0	0.28819428100587885	-2	6	15.743016821289082	-4	4	27.938603979492207
2748184	3	6	6	63.173526763916016	9	1	53.438079833984375	9	1	23.487546920776367	0	0	0.6217502360839902	-3	5	10.35719716601563	-3	5	40.30773007922364
999423	1	7	1	52.77934265136719	8	0	32.1940803527832	7	0	23.32448387145996	0	1	-2.33590065136719	-1	2	18.249361647216794	0	2	27.118958128540037
1742091	2	6	7	28.924182891845703	5	7	22.65427017211914	5	2	26.483976364135742	0	1	-0.05047189184569234	1	1	6.21944082788087	1	6	2.3897346358642686
2215093	1	3	4	29.84297752380371	9	1	18.13237762451172	3	0	14.449822425842285	0	1	-0.8052935238037122	-6	4	10.90530637548828	0	5	14.587861574157714
2768555	1	5	6	44.666259765625	7	3	19.31761932373047	2	0	28.087860107421875	0	0	-3.1933037656250036	-2	3	22.155336676269528	3	6	13.385095892578121
976803	1	5	3	54.565494537353516	7	1	30.342016220092773	8	0	26.96269416809082	1	-1	-1.1363775373535177	-1	1	23.087100779907225	-2	2	26.466422831909178
2566708	1	1	5	38.965110778808594	7	0	26.077014923095703	1	1	15.627317428588867	0	1	1.025191221191406	-6	6	13.913287076904297	0	5	24.362984571411133
1610544	1	0	4	37.08625411987305	0	1	17.352075576782227	3	0	22.47340202331543	0	0	-2.4824211198730453	0	3	17.251757423217775	-3	4	12.130430976684572
1209832	3	6	3	54.03505325317383	9	0	35.776039123535156	9	0	32.0111083984375	0	0	-0.9668632531738339	-3	3	17.292150876464838	-3	3	21.057081601562494
929091	3	5	4	57.47964859008789	9	0	36.817649841308594	9	0	34.41410446166992	0	-2	4.060681409912114	-4	2	24.72268015869141	-4	2	27.126225538330083
2168630	3	4	5	44.42021942138672	9	0	29.23619270324707	3	1	28.936120986938477	0	0	-0.23565442138671955	-5	5	14.948372296752929	1	4	15.248444013061523
1575968	1	1	4	47.6363525390625	2	1	23.634845733642578	5	0	26.7407283782959	0	0	0.47596746093749687	-1	3	24.47747426635742	-4	4	21.3715916217041
2936885	-1	2	6	38.125450134277344	1	2	31.592348098754883	4	2	26.747169494628906	-1	1	-1.8156881342773445	0	5	4.717413901245116	-3	5	9.562592505371093
2737713	1	5	6	31.45297622680664	6	3	12.562383651733398	7	0	21.629812240600586	1	0	-0.35501822680663864	0	3	18.535574348266604	-1	6	9.468145759399416
2423442	1	7	4	56.61384582519531	8	2	27.859832763671875	8	0	31.493236541748047	0	1	-0.9205238251953176	-1	3	27.83348923632812	-1	5	24.200085458251948
2290700	1	1	4	43.939029693603516	1	0	24.56257438659668	5	3	22.115680694580078	0	1	-3.2450126936035133	0	5	16.131442613403323	-4	2	18.578336305419924
1471312	1	4	5	29.842247009277344	5	1	16.270221710205078	7	0	16.311250686645508	0	-1	-1.6914590092773452	-1	3	11.88056628979492	-3	4	11.83953731335449
851097	3	4	3	48.823421478271484	8	0	30.246597290039062	9	0	32.328922271728516	0	-1	-3.885678478271487	-4	2	14.691145709960935	-5	2	12.608820728271482
2112816	1	5	4	39.936492919921875	7	1	20.605533599853516	8	0	22.07018280029297	0	0	-0.7674549199218745	-2	3	18.563504400146485	-3	4	17.09885519970703
3023056	-1	7	2	64.97526550292969	6	2	42.36913299560547	6	1	42.820186614990234	0	5	-2.42078250292969	1	5	20.18535000439453	1	6	19.734296385009763
2150194	2	5	7	76.60527801513672	5	2	56.14472198486328	5	3	40.67461013793945	0	-3	-5.62503401513672	0	2	14.835522015136718	0	1	30.305633862060546
1550049	-1	2	4	36.364418029785156	2	2	27.044261932373047	3	2	29.53421974182129	-1	0	0.299132970214842	-1	2	9.619289067626951	-2	2	7.129331258178709
3194087	1	4	7	31.68763542175293	4	5	12.35667896270752	8	0	22.07018280029297	-1	0	-2.36635042175293	-1	2	16.96460603729248	-5	7	7.251102199707031
2148371	3	6	6	69.23299407958984	9	0	55.02763748168945	9	4	27.957448959350586	-1	-2	-4.160260079589847	-4	4	10.045096518310544	-4	0	37.11528504064941
3119393	1	5	7	43.62453842163086	8	2	25.758228302001953	7	1	20.605533599853516	0	0	-1.0248694216308678	-3	5	16.84144069799804	-2	6	21.994135400146476
3217226	1	2	6	29.44114112854004	3	1	14.132162094116211	4	1	18.048206329345703	0	1	-1.201845128540036	-1	6	14.107133905883792	-2	6	10.1910896706543
2915027	-1	2	6	31.591825485229492	4	2	33.919700622558594	1	3	17.886186599731445	-1	1	2.7432675147705083	-3	5	0.4153923774414068	0	4	16.448906400268555
2770559	1	5	5	45.8708610534668	6	0	27.827129364013672	8	1	20.782947540283203	0	1	2.140530946533204	-1	6	20.18426263598633	-3	5	27.228444459716798
606981	3	6	2	58.72215270996094	9	0	34.10575485229492	9	0	38.368499755859375	1	-1	-0.3231577099609382	-2	1	24.293240147705077	-2	1	20.030495244140624
2742920	3	5	4	45.45281982421875	9	1	33.50357437133789	9	0	25.701335906982422	1	2	1.6893241757812518	-3	5	13.638569628662111	-3	6	21.44080809301758
1358237	2	3	3	38.619850158691406	4	1	32.175743103027344	2	2	26.658174514770508	-1	0	-4.281060158691403	-2	2	2.1630468969726593	0	1	7.680615485229495
3171113	-1	4	5	39.712989807128906	4	5	27.785690307617188	4	1	32.14136505126953	0	2	-0.06125980712890566	0	2	11.866039692382813	0	6	7.510364948730469
2220265	1	3	5	47.515804290771484	8	0	36.292388916015625	0	1	13.96263599395752	0	0	-2.556774290771486	-5	5	8.666641083984373	3	4	30.99639400604248
2221474	-1	4	5	48.831398010253906	6	1	42.820186614990234	2	5	26.225278854370117	-1	0	-0.23815701025388591	-3	4	5.773054385009786	1	0	22.367962145629903
953190	3	6	2	61.76252365112305	9	0	34.57334518432617	9	0	40.94127655029297	0	0	-3.168202651123025	-3	2	24.02097581567385	-3	2	17.653044449707053
2716941	1	6	5	53.692684173583984	8	2	25.758228302001953	8	0	30.673677444458008	0	1	-2.863579173583986	-2	4	25.070876697998045	-2	6	20.15542755554199
1610718	1	0	4	33.794456481933594	0	1	17.794017791748047	1	0	18.739662170410156	0	0	1.1950275180664036	0	3	17.19546620825195	-1	4	16.24982182958984
2869346	2	3	5	34.56096267700195	4	2	39.40542221069336	3	2	15.369609832763672	0	1	0.4442183229980472	-1	4	-4.400241210693359	0	4	19.63557116723633
1508412	-1	4	4	62.74274444580078	1	2	32.6058349609375	5	2	50.350975036621094	-1	0	-4.0426534458007595	2	2	26.094256039062522	-2	2	8.349115963378928
1450062	2	4	5	43.86609649658203	5	2	37.58512878417969	2	1	26.49502944946289	0	-1	1.9279345034179727	-1	2	8.208902215820316	2	3	19.299001550537113
2668028	3	6	6	58.81674575805664	9	1	50.771358489990234	8	1	21.797473907470703	1	0	-0.8533267580566388	-2	5	7.192060510009767	-1	5	36.1659450925293
3119430	1	5	6	46.35274887084961	8	2	25.758228302001953	7	0	23.333736419677734	0	1	-3.5273408708496063	-3	5	17.06717969799805	-2	7	19.49167158032227
1503999	2	3	5	47.006736755371094	4	1	37.33365249633789	3	2	29.88715171813965	0	-1	-1.6739047553710904	-1	3	7.999179503662113	0	2	15.445680281860355
2795716	3	5	6	40.25083541870117	9	1	31.00908851623535	9	1	22.993839263916016	0	0	3.6135395812988307	-4	5	12.855286483764651	-4	5	20.870535736083987
2719722	2	5	2	58.1925163269043	5	2	38.58474349975586	4	1	39.82183074951172	1	4	1.0343206730957135	1	4	20.64209350024415	2	5	19.40500625048829
1527768	2	3	4	43.915061950683594	3	1	34.972259521484375	4	2	29.156869888305664	-1	0	-2.6394029506835963	-1	3	6.303399478515622	-2	2	12.118789111694333
2039454	3	6	4	52.98031997680664	9	1	32.02766418457031	9	0	34.70475387573242	1	0	3.623669023193351	-2	3	24.57632481542968	-2	4	21.89923512426757
2545018	3	2	4	38.3761100769043	9	1	24.86191177368164	9	0	27.266294479370117	-1	2	-3.8064040769042933	-8	5	9.707794226318363	-8	6	7.303411520629886
2844958	-1	4	7	36.34626388549805	4	2	31.187366485595703	3	6	25.372961044311523	0	-1	0.8014711145019504	0	4	5.960368514404294	1	0	11.774773955688474
2767486	3	5	6	39.355445861816406	9	0	31.42597007751465	9	1	21.68157386779785	0	0	-0.9235278618164031	-4	6	7.005947922485355	-4	5	16.75034413220215
975679	3	6	3	50.780479431152344	8	0	25.61810874938965	9	0	38.914466857910156	0	-1	-0.46902243115234654	-2	2	24.69334825061035	-3	2	11.396990142089841
1208960	-1	6	3	51.66312789916992	5	2	35.938594818115234	5	2	35.938594818115234	0	0	-1.398335899169929	1	1	14.326197181884758	1	1	14.326197181884758
2994330	1	1	7	47.29398727416992	9	0	35.99600601196289	0	5	14.037212371826172	7	0	0.08452472583007875	-1	7	11.38250598803711	8	2	33.34129962817383
1479913	-1	5	4	55.98332977294922	4	2	36.64942169189453	5	1	39.5479736328125	-1	0	-2.264337772949226	0	2	17.06957030810546	-1	3	14.171018367187493
2267149	3	2	6	35.26850509643555	9	0	23.888164520263672	9	1	25.132429122924805	-1	-1	-0.6588480964355483	-8	5	10.721492479736327	-8	4	9.477227877075194
2726411	2	6	2	89.34590148925781	6	2	59.585121154785156	4	1	49.97484588623047	0	4	-8.889694489257792	0	4	20.871085845214864	2	5	30.48136111376955
830921	2	4	3	55.44117736816406	4	1	38.60164260864258	4	2	37.053592681884766	-1	-1	-2.7773153681640608	-1	1	14.062219391357424	-1	0	15.610269318115236
1510665	1	3	4	59.73103713989258	3	2	38.108211517333984	5	0	24.36204719543457	0	0	6.10800986010743	0	2	27.730835482666023	-2	4	41.47699980456544
1575463	2	2	5	47.713436126708984	1	3	34.7264518737793	4	1	33.2010383605957	-1	-1	-1.408737126708985	0	1	11.578247126220703	-3	3	13.103660639404296
2668557	-1	7	5	60.47221755981445	7	3	51.12740707397461	5	1	29.55887222290039	0	1	-0.9703675598144557	0	3	8.374442926025388	2	5	29.942977777099607
1262464	3	6	2	56.48781967163086	8	0	31.703672409057617	9	0	38.536251068115234	-1	1	-2.9506096716308647	-3	3	21.833537590942377	-4	3	15.00095893188476
1592136	2	1	4	32.9497184753418	2	2	24.780534744262695	3	1	28.383251190185547	-1	0	-1.5773754753417961	-2	2	6.5918082557373054	-3	3	2.989091809814454
2818770	3	4	6	32.122901916503906	9	4	27.957448959350586	8	0	17.91754913330078	0	0	1.60102508349609	-5	2	5.76647804064941	-4	6	15.806377866699215
900784	-1	5	3	57.63978958129883	4	2	32.86627197265625	5	1	44.98757553100586	0	-1	-3.109935581298828	1	0	21.66358202734375	0	1	9.542278468994141
901509	2	5	0	55.72374725341797	4	1	41.20466995239258	5	1	34.7331428527832	0	2	0.6337637465820336	1	1	15.152841047607424	0	1	21.6243681472168
2664901	2	7	5	46.459083557128906	6	2	39.91987991333008	3	1	26.753263473510742	0	1	2.2944424428710946	1	4	8.833646086669923	4	5	22.00026252648926
2496159	2	4	6	40.04585647583008	4	2	31.187366485595703	4	2	29.07254981994629	1	-1	0.5994035241699223	1	3	9.457893514404297	1	3	11.572710180053711
1531232	1	3	4	51.77389144897461	1	1	28.305707931518555	6	0	26.20740509033203	-1	0	0.05029455102539515	1	3	23.51847806848145	-4	4	25.616780909667973
3061703	-1	5	7	28.012245178222656	5	6	21.742326736450195	5	2	26.483976364135742	1	0	0.755521821777343	1	1	7.025440263549804	1	5	2.283790635864257
2666761	1	1	7	54.94965744018555	0	5	16.627840042114258	8	0	41.06104278564453	6	-1	-0.3590244401855429	7	1	37.962792957885746	-1	6	13.529590214355473
2659932	1	6	7	31.946609497070312	7	1	17.342918395996094	7	1	17.342918395996094	1	-1	0.3562445029296839	0	5	14.959935604003903	0	5	14.959935604003903
2423381	2	7	4	61.74616622924805	6	2	37.94123458862305	5	1	44.018985748291016	0	1	-6.359450229248047	1	3	17.445481411376953	2	4	11.367730251708984
2718548	3	6	4	60.64154052734375	9	1	48.33274459838867	1	0	26.06089210510254	0	2	-5.161287527343752	-3	5	7.147508401611326	5	6	29.41936089489746
2742353	2	6	6	42.38767623901367	5	5	24.976552963256836	5	1	37.625186920166016	0	0	3.2452077609863252	1	1	20.65633103674316	1	5	8.007697079833981
2222058	-1	4	5	54.976524353027344	4	2	42.087154388427734	3	2	33.103431701660156	-1	0	-4.674846353027341	-1	3	8.214523611572268	0	3	17.198246298339846
2749222	3	6	2	64.72212982177734	9	0	41.77400588989258	9	0	36.70022964477539	0	4	2.244043178222654	-3	6	25.19216711010742	-3	6	30.265943355224607
1000284	3	7	3	56.16651916503906	9	0	42.03392028808594	9	0	27.88469123840332	0	-1	-3.245341165039058	-2	2	10.887257711914067	-2	2	25.036486761596684
2153038	3	5	2	81.65711975097656	9	0	48.76103210449219	9	0	46.6481819152832	0	2	-1.5766257509765609	-4	4	31.319461895507814	-4	4	33.4323120847168
1211635	2	6	4	59.08792495727539	6	2	40.033267974853516	4	1	39.26872253417969	0	-1	-0.722944957275395	0	1	18.33171202514648	2	2	19.096257465820308
952295	1	6	2	55.18622589111328	7	0	28.559816360473633	7	0	29.365633010864258	0	0	0.5915831088867165	-1	2	27.217992639526365	-1	2	26.41217598913574
1572081	1	3	5	36.811161041259766	0	0	22.610458374023438	7	2	16.939924240112305	-2	-1	-0.44503104125976733	1	4	13.75567162597656	-6	2	19.426205759887694
3169022	2	4	7	33.77141571044922	4	2	28.61252212524414	3	6	25.372961044311523	0	0	-0.7686577104492187	0	5	4.390235874755859	1	1	7.629796955688477
1333916	1	3	2	36.5494270324707	5	0	16.049306869506836	2	0	23.239343643188477	0	1	-2.051900032470705	-2	3	18.448220130493162	1	3	11.258183356811521
2272450	3	2	6	53.10102081298828	9	1	43.02383804321289	1	1	23.82927703857422	-1	-1	-1.6149988129882829	-8	4	8.462183956787108	0	4	27.65674496142578
1027694	3	7	2	68.98243713378906	9	1	43.81601333618164	9	0	38.918540954589844	0	0	-3.481188133789061	-2	1	21.68523566381836	-2	2	26.582708045410158
1527169	3	2	4	38.5255126953125	9	0	29.874597549438477	2	1	22.403011322021484	0	0	0.9770223046874946	-7	4	9.627937450561518	0	3	17.09952367797851
3172085	-1	5	7	41.66941452026367	5	2	39.004920959472656	4	6	22.87856101989746	-1	0	0.9764914797363389	-1	5	3.6409850405273545	0	1	19.76734498010255
1120551	2	7	3	76.8606948852539	6	2	48.389076232910156	5	1	48.68567657470703	1	0	-2.9370858852539072	2	1	25.534532767089843	3	2	25.237932425292968
1552689	2	2	4	43.69457244873047	3	1	45.33449935913086	2	3	18.574138641357422	-1	0	1.0008515512695269	-2	3	-0.6390753591308638	-1	1	26.121285358642574
2166796	-1	4	4	42.54011535644531	4	2	28.813316345214844	4	1	33.94086456298828	0	1	-3.9445493564453145	0	3	9.782249654785154	0	4	4.654701437011717
2769115	1	5	5	46.27812576293945	6	2	20.503149032592773	7	0	28.514198303222656	0	1	-2.9721957629394566	-1	4	22.802780967407223	-2	6	14.79173169677734
926459	3	5	1	52.40016174316406	9	0	41.249542236328125	9	0	24.902713775634766	0	1	0.986754256835944	-4	2	12.137373763671881	-4	2	28.48420222436524
510652	2	5	0	52.49858474731445	5	1	36.356327056884766	5	1	36.356327056884766	0	1	0.4234382526855427	0	0	16.56569594311523	0	0	16.56569594311523
1288295	3	5	4	51.41065216064453	9	0	26.34136199951172	9	0	38.82138442993164	-1	-1	-1.3630371606445308	-5	3	23.70625300048828	-5	3	11.22623057006836
2911695	-1	2	7	23.643800735473633	5	2	26.41316795349121	2	2	17.4446964263916	-1	0	-0.07066673547363322	-4	5	-2.8400339534912113	-1	5	6.128437573608398
2171066	1	4	6	51.82803726196289	2	2	14.926376342773438	7	0	39.64088821411133	0	-1	-0.17348526196289527	2	3	36.72817565722656	-3	5	12.013663785888667
1851177	3	5	7	43.41744613647461	9	0	43.77218246459961	2	6	13.397361755371094	-1	1	3.8984608635253934	-5	8	3.5437245354003934	2	2	33.91854524462891
902333	2	5	3	60.36737823486328	5	2	44.640602111816406	4	1	35.940834045410156	0	-1	-1.0370832348632817	0	0	14.689692888183593	1	1	23.389460954589843
2714203	2	6	6	40.59054946899414	6	2	36.85009765625	5	3	23.954513549804688	0	0	1.569019531005857	0	4	5.309471343749998	1	3	18.20505545019531
2142379	2	5	4	45.20418930053711	4	1	34.35773849487305	5	2	31.060518264770508	0	0	1.5992746994628888	1	3	12.445725505126951	0	2	15.74294573522949
2742673	2	6	6	46.68992614746094	5	2	37.91526412963867	5	2	28.988723754882812	0	0	-0.0941741474609401	1	4	8.680487870361326	1	4	17.607028245117185
2843705	-1	4	5	34.00696563720703	3	2	28.547204971313477	4	2	25.673824310302734	0	1	-0.8992806372070348	1	4	4.56048002868652	0	4	7.433860689697262
2072380	1	6	2	81.81036376953125	7	0	46.406829833984375	9	0	38.142757415771484	0	2	-3.245388769531246	-1	4	32.15814516601563	-3	4	40.42221758422852
2797036	-1	5	6	47.30974197387695	5	2	36.881675720214844	4	2	30.642127990722656	0	0	0.7741360261230668	0	4	11.202202279785176	1	4	17.441750009277364
2032853	3	6	4	36.867271423339844	9	1	23.700183868408203	8	0	26.91918182373047	1	0	-1.1957474233398457	-2	3	11.971340131591795	-1	4	8.75234217626953
227149	1	6	2	58.88566970825195	9	0	40.71681213378906	8	1	20.9080810546875	0	-2	-2.155551708251963	-3	0	16.013305866210928	-2	-1	35.82203694531249
3130199	1	6	6	83.65253448486328	8	1	49.230960845947266	7	0	37.160804748535156	-1	1	-6.828566484863288	-3	6	27.593007154052728	-2	7	39.66316325146484
829038	2	4	3	46.25755310058594	2	1	39.01350021362305	5	2	27.45811653137207	-1	-1	0.34644889941406376	1	1	7.590501786376954	-2	0	19.14588546862793
2217667	1	4	4	38.82545471191406	8	1	20.9080810546875	2	0	20.656593322753906	-1	1	-1.7840367119140623	-5	4	16.1333369453125	1	5	16.384824677246094
2564770	2	1	5	31.103662490844727	2	2	25.658863067626953	2	2	25.658863067626953	0	1	2.7248035091552794	-1	4	8.169602932373053	-1	4	8.169602932373053
1500695	-1	2	3	34.40822219848633	2	2	26.321483612060547	4	1	28.30080795288086	1	1	0.8686808015136691	1	2	8.95541938793945	-1	3	6.976095047119138
3121425	2	5	6	46.54682540893555	6	3	34.60111999511719	3	2	32.15977096557617	0	1	2.4096665910644504	-1	4	14.35537200488281	2	5	16.796721034423825
1530057	3	2	1	47.81732177734375	9	0	30.298524856567383	9	0	31.270883560180664	0	3	0.6266702226562444	-7	4	18.14546714343261	-7	4	17.17310843981933
2311409	1	1	5	40.77099609375	0	2	21.440040588378906	8	0	22.07018280029297	-1	0	0.19821890624999838	0	3	19.529174411621092	-8	5	18.89903219970703
2565028	3	2	6	35.27043151855469	9	3	22.738704681396484	9	0	26.283817291259766	-1	0	-0.47194251855469105	-8	3	12.059784318603512	-8	6	8.51467170874023
1551838	3	2	4	40.816246032714844	9	1	29.225744247436523	9	0	25.34259605407715	-1	0	1.259662967285152	-8	3	12.850164752563472	-8	4	16.733312945922847
1795053	-1	4	8	24.21927833557129	4	5	30.668048858642578	4	8	13.76529312133789	1	0	5.603998664428712	1	3	-0.8447718586425772	1	0	16.05798387866211
2767628	1	5	5	41.663909912109375	7	2	24.63155746459961	2	0	19.771577835083008	0	1	-2.5750819121093613	-2	4	14.457270535400404	3	6	19.317250164917006
2849445	1	4	5	47.83474349975586	8	0	33.95205307006836	3	1	16.621915817260742	0	1	3.4243535002441376	-4	6	17.307043929931638	1	5	34.637181182739255
1313985	2	4	3	50.625938415527344	4	2	36.17948913574219	4	1	34.66050720214844	0	0	-0.19408141552734293	0	1	14.252367864257813	0	2	15.771349797851563
928087	3	5	0	59.466331481933594	9	0	38.527488708496094	9	0	34.69093704223633	0	2	-1.0667474819335965	-4	2	19.872095291503904	-4	2	23.70864695776367
1527866	-1	2	5	43.5781135559082	0	3	30.59113311767578	4	1	33.2010383605957	0	-1	-2.2770005559082023	2	1	10.70997988232422	-2	3	8.100074639404298
608917	2	7	3	74.40232849121094	6	2	36.85009765625	6	2	57.766292572021484	0	-2	-9.896812491210937	1	-1	27.65541834375	1	-1	6.739223427978516
3168505	-1	4	6	33.593135833740234	4	6	22.87856101989746	4	1	30.92864418029785	0	1	-2.0856138337402363	0	1	8.628960980102537	0	6	0.5788778197021465
2447394	2	6	5	53.485076904296875	5	3	33.090423583984375	6	1	40.60873031616211	0	0	-2.969929904296876	1	2	17.424723416015624	0	4	9.90641668383789
2769467	-1	5	6	44.486839294433594	5	2	39.004920959472656	4	2	25.69597816467285	0	0	0.035290705566403346	0	4	5.517209040527341	1	4	18.826151835327146
2690402	1	6	6	47.17626953125	9	1	33.045204162597656	8	1	16.870283126831055	1	0	3.0145644687499953	-2	5	17.14562983740234	-1	5	33.32055087316894
2689802	3	8	6	46.50872039794922	9	0	39.96993637084961	9	2	20.290884017944336	-1	0	1.9203856020507857	-2	6	8.459169629150395	-2	4	28.13822198205567
2090781	1	7	4	55.331024169921875	7	0	27.253402709960938	9	0	30.816835403442383	-1	0	-1.348500169921877	-1	4	26.72912129003906	-3	4	23.165688596557615
1268470	1	5	3	77.52528381347656	8	1	48.491065979003906	5	0	31.773456573486328	0	0	-5.177086813476535	-3	2	23.85713102099612	0	3	40.5747404265137
2214918	3	2	5	30.56407928466797	8	1	15.914791107177734	9	0	28.401384353637695	1	0	-2.1062362846679576	-5	4	12.543051892822277	-6	5	0.05645864636231579
2638649	2	1	5	43.37184524536133	2	1	35.97712707519531	2	5	27.608779907226562	7	1	-1.0392292453613265	6	5	6.355488924804689	6	1	14.723836092773439
1575565	3	3	4	46.697242736816406	3	0	45.943321228027344	8	0	14.506023406982422	-2	0	0.2802302631835971	-2	4	1.0341517719726596	-7	4	32.47144959301758
1526929	1	1	5	38.98121643066406	3	0	25.239240646362305	2	1	16.4811954498291	1	-1	-0.30798643066406584	-1	4	13.433989353637692	0	3	22.192034550170895
2842445	2	4	6	28.737749099731445	4	6	23.079730987548828	4	1	25.872081756591797	0	0	0.14992690026856437	0	0	5.8079450124511816	0	5	3.015594243408213
902420	2	4	3	62.28945541381836	4	2	33.53083038330078	4	1	48.972686767578125	1	-1	-2.7972304138183617	1	0	25.961394616699216	1	1	10.519538232421873
2721405	3	7	2	66.20746612548828	9	0	46.330078125	9	0	33.629478454589844	-1	4	-1.553353125488286	-3	6	18.324034874999995	-3	6	31.02463454541015
1054683	2	7	3	87.55884552001953	6	1	64.75914001464844	5	2	43.013763427734375	1	-1	-8.792274520019518	2	1	14.007430985351576	3	0	35.75280757226564
2796034	1	5	4	47.61588668823242	8	0	32.22273254394531	9	1	18.13237762451172	0	2	-2.7665846882324274	-3	6	12.626569456054682	-4	5	26.716924375488276
2246759	1	2	5	50.4743766784668	6	2	23.429458618164062	2	0	29.784130096435547	0	0	-2.7935956784667937	-4	3	24.25132238183594	0	5	17.896650903564456
2118771	2	6	4	58.71429443359375	5	2	41.448577880859375	4	1	37.479774475097656	-1	0	-1.4435714335937533	0	2	15.822145119140622	1	3	19.79094852490234
3117528	2	4	6	34.85227966308594	5	2	36.49220657348633	2	3	18.574138641357422	1	1	1.9953013369140749	0	5	0.3553744265136842	3	4	18.27344235864259
2214390	3	3	5	31.501018524169922	9	0	28.50324058532715	2	1	16.749868392944336	0	0	-4.829557524169921	-6	5	-1.8317795853271477	1	4	9.921592607055665
2714465	2	7	6	41.3104362487793	6	3	37.17340087890625	2	2	24.35110092163086	-1	0	1.6609667512207054	0	3	5.798002121093752	4	4	18.620302078369143
896687	1	5	2	41.650028228759766	7	0	24.74749183654785	5	0	19.641761779785156	0	0	0.27402077124023094	-2	2	17.176557163452145	0	2	22.28228722021484
1337730	-1	3	3	44.8464241027832	4	2	34.218605041503906	3	1	30.841886520385742	0	0	1.1088828972167946	-1	1	11.736701958496091	0	2	15.113420479614255
1456570	2	3	5	68.98764038085938	5	2	40.06317901611328	2	1	49.138511657714844	1	-1	-3.0901543808593743	-1	2	25.83430698388672	2	3	16.758974342285157
1912648	1	1	7	20.39491081237793	5	4	14.140887260437012	1	2	8.993246078491211	0	1	3.823353187622068	-4	4	10.077376739562986	0	6	15.225017921508787
1056499	1	7	1	88.09650421142578	9	1	53.40718078613281	6	0	37.428550720214844	1	1	-3.4466332114257767	-1	1	31.242690213867192	2	2	47.22132027978516
2118774	2	5	5	56.96019744873047	6	3	40.959747314453125	2	1	36.21451187133789	0	-1	-0.1316544487304725	-1	1	15.868795685546871	3	3	20.614031128662106
1447627	2	4	4	38.618682861328125	4	1	32.45930862426758	4	2	26.373441696166992	0	0	0.10585113867186635	0	3	6.265225375732413	0	2	12.351092303833
2744450	3	6	6	53.47793960571289	9	1	34.69063949584961	9	0	32.539390563964844	0	0	-1.811202605712893	-3	5	16.97609750415039	-3	6	19.127346436035154
2521022	-1	5	5	37.95338821411133	4	2	33.919700622558594	5	2	24.247756958007812	0	0	0.8229667858886671	1	3	4.8566543774414015	0	3	14.528598041992183
2219252	3	4	4	43.648372650146484	9	1	26.71276092529297	9	0	30.687705993652344	-1	1	-1.8560966501464833	-6	4	15.079515074707032	-6	5	11.104570006347657
900236	-1	5	3	52.96424865722656	6	1	42.820186614990234	2	2	30.358121871948242	0	-1	-0.05362365722656648	-1	1	10.090438385009762	3	0	22.552503128051754
2069197	3	6	4	66.3847885131836	9	0	48.243621826171875	9	0	31.893260955810547	0	0	1.7330854868164067	-3	4	19.874252173828125	-3	4	36.224613044189454
1217440	3	6	3	78.4344711303711	9	0	50.01497268676758	9	0	42.171600341796875	0	0	-1.1347071303710834	-3	3	27.284791313232432	-3	3	35.128163658203135
2218495	1	3	4	38.77949142456055	7	2	20.491243362426758	1	0	21.027462005615234	0	1	0.558578575439455	-4	3	18.846826637573244	2	5	18.310607994384767
2822564	3	3	6	41.32236862182617	9	0	33.90782165527344	9	1	21.166641235351562	1	0	4.25411037817382	-5	6	11.668657344726554	-5	5	24.40983776464843
2742604	-1	6	6	44.923011779785156	6	5	36.45142364501953	5	1	28.685651779174805	0	0	1.4841332202148436	0	1	9.955721354980469	1	5	17.721493220825195
1505070	1	2	4	46.139644622802734	8	1	28.290117263793945	2	0	20.588748931884766	1	0	2.3867913771972837	-5	3	20.236318736206073	1	4	27.937687068115252
3169255	-1	4	7	34.2314453125	3	6	25.372961044311523	4	2	29.07254981994629	0	0	-0.3972453124999973	1	1	8.46123895568848	0	5	4.761650180053714
2695395	2	7	6	65.66036224365234	6	2	56.38455581665039	5	3	29.489870071411133	0	0	0.353955756347645	1	4	9.629762183349598	2	3	36.524447928588856
3116549	3	5	6	33.46495056152344	9	5	16.713436126708984	8	0	30.50360679626465	0	1	0.11960643847655916	-4	2	16.871120873291012	-3	7	3.0809502037353482
828566	2	3	2	47.364051818847656	5	1	34.7331428527832	1	2	32.844970703125	0	0	-1.693568818847659	-2	1	10.937340147216794	2	0	12.825512296874997
1782408	2	5	2	72.71287536621094	4	1	47.48210525512695	5	1	45.44482421875	0	6	1.2379116337890679	1	7	26.468681744873052	0	7	28.505962781250005
2668898	3	7	7	65.61115264892578	9	2	34.951045989990234	9	1	44.412208557128906	0	-1	-4.625214648925784	-2	4	26.034892010009763	-2	5	16.57372944287109
2307732	1	2	5	30.84085464477539	3	0	22.99116325378418	4	2	10.58891487121582	-2	0	-1.3082366447753877	-3	5	6.541454746215823	-4	3	18.943703128784183
1480351	2	4	4	56.5029296875	4	1	46.07487487792969	4	2	30.642127990722656	0	0	-1.2624916874999954	0	3	9.165563122070317	0	2	24.59831000927735
1447961	-1	4	5	37.95590591430664	5	3	28.039724349975586	1	1	30.130247116088867	0	-1	1.6086640856933627	-1	1	11.524845650024417	3	3	9.434322883911136
2766646	3	4	6	39.92924880981445	8	1	26.84067153930664	8	1	26.84067153930664	1	0	-4.044217809814448	-3	5	9.044359460693364	-3	5	9.044359460693364
2168501	-1	4	4	45.6807746887207	5	2	32.153953552246094	2	2	33.74089050292969	0	1	-1.84546768872071	-1	3	11.6813534477539	2	3	10.094416497070306
928908	3	1	1	60.98764419555664	2	0	35.66489791870117	9	0	39.07484436035156	4	1	0.05365980444335605	3	2	25.376406081298825	-4	2	21.966459639648434
1313070	2	4	4	46.10050582885742	2	2	21.55904769897461	5	1	44.755523681640625	0	-1	1.6612701711425828	2	1	26.202728301025395	-1	2	3.0062523183593797
2659867	-1	6	6	32.75389099121094	5	2	26.483976364135742	5	2	26.483976364135742	1	0	-0.4098389912109397	2	4	5.860075635864256	2	4	5.860075635864256
1023463	1	6	1	50.97978973388672	9	0	32.15768051147461	7	0	21.561321258544922	1	1	1.1188362661132984	-2	2	19.940945488525408	0	2	30.537304741455095
1256558	-1	4	4	37.46175003051758	4	2	26.747169494628906	4	1	30.92864418029785	1	-1	-2.0436250305175747	1	1	8.670955505371097	1	2	4.489480819702152
2062378	3	6	2	48.43399429321289	9	2	31.735074996948242	9	0	30.451013565063477	0	2	-1.6149742932128888	-3	2	15.08394500305176	-3	4	16.368006434936525
1338862	1	2	3	51.416751861572266	1	1	25.021337509155273	7	0	29.134634017944336	1	0	-2.110033861572262	2	2	24.28538049084473	-4	3	20.172083982055668
1115717	1	6	3	57.694271087646484	8	0	35.687950134277344	3	0	24.745548248291016	2	0	1.0793579123535153	0	3	23.085678865722656	5	3	34.028080751708984
2874099	1	3	6	47.598960876464844	5	1	27.528043746948242	6	1	22.810134887695312	0	0	1.692300123535155	-2	5	21.763217253051756	-3	5	26.481126112304686
808261	2	2	2	46.65203857421875	2	2	27.044261932373047	4	1	39.82183074951172	0	0	-0.2104255742187533	0	0	19.39735106762695	-2	1	6.619782250488278
2737192	2	5	6	32.24431610107422	3	5	19.11418914794922	6	1	33.34419250488281	1	0	-2.810656101074219	3	1	10.319470852050781	0	5	-3.910532504882813
924915	-1	5	2	50.135005950927734	5	2	32.153953552246094	3	1	38.19511413574219	0	0	-1.3804409509277349	0	0	16.600611447753906	2	1	10.559450864257812
2192356	-1	4	5	36.706817626953125	5	2	26.214826583862305	2	2	30.7060546875	0	0	0.41026837304687547	-1	3	10.902259416137696	2	3	6.4110313125000005
2445204	2	5	4	44.49506759643555	6	3	34.939456939697266	4	1	29.769676208496094	1	1	-0.5603915964355366	0	2	8.995219060302745	2	4	14.164999791503917
898879	1	4	2	50.79536819458008	7	0	34.17574691772461	5	0	19.358840942382812	1	0	-1.9858241945800827	-2	2	14.633797082275386	0	2	29.450703057617183
1448806	1	4	4	42.218441009521484	3	0	27.6804141998291	8	2	17.277250289916992	0	0	0.0016509904785166896	1	4	14.5396778001709	-4	2	24.94284171008301
2817337	-1	4	6	28.737749099731445	4	6	23.079730987548828	4	1	25.872081756591797	0	0	0.35385590026855596	0	0	6.011874012451173	0	5	3.2195232434082044
3069666	3	6	6	54.15871810913086	9	4	35.07236099243164	9	0	32.83845901489258	0	1	-0.04102510913085666	-3	3	19.045332007568362	-3	7	21.279233985107425
1033679	-1	7	0	88.6646957397461	7	2	64.89154052734375	5	0	43.98721694946289	0	2	-4.077005739746085	0	0	19.69614947265626	2	2	40.60047305053712
3143899	1	4	6	36.00204849243164	6	1	19.370635986328125	6	1	19.370635986328125	1	1	0.2807345075683614	-1	6	16.912147013671877	-1	6	16.912147013671877
1511610	1	4	1	64.59566497802734	8	0	44.724430084228516	0	0	22.610458374023438	-1	3	4.246327021972689	-5	4	24.117561915771518	3	4	46.231533625976596
899513	1	5	1	52.530364990234375	5	0	29.677968978881836	6	0	25.591611862182617	0	1	-2.1416189902343774	0	2	20.71077702111816	-1	2	24.79713413781738
2722702	2	7	2	73.61402130126953	6	2	44.17565155029297	5	0	49.65242004394531	-1	4	-5.002683301269542	0	4	24.43568644970702	1	6	18.958917956054677
1415148	3	0	4	38.4781494140625	0	1	22.735929489135742	2	0	29.494314193725586	0	-1	-2.718912414062501	0	2	13.023307510864257	-2	3	6.264922806274413
2166802	2	4	4	38.56177520751953	4	2	29.07254981994629	3	1	29.703296661376953	0	1	0.18326279248046973	0	3	9.672488180053712	1	4	9.041741338623048
806605	2	2	2	42.77103042602539	2	2	27.044261932373047	4	1	35.940834045410156	0	0	-1.2772584260253907	0	0	14.449510067626953	-2	1	5.552937954589844
1265275	-1	5	4	64.25132751464844	5	2	52.08289337158203	4	2	32.38249969482422	0	-1	-2.0087815146484402	0	1	10.159652628417966	1	1	29.86004630517578
2113939	3	5	4	42.25958251953125	9	1	34.31120681762695	9	0	21.700471878051758	0	0	-0.019156519531250638	-4	3	7.929219182373046	-4	4	20.53995412194824
2819722	2	4	5	40.02631759643555	3	2	27.322662353515625	5	2	32.917724609375	0	1	-3.391060596435544	1	4	9.312594646484378	-1	4	3.717532390625003
925316	3	5	1	49.225284576416016	8	0	30.362245559692383	9	0	32.61513137817383	0	1	0.8207844235839801	-3	2	19.683823440307613	-4	2	17.430937621826168
2739750	2	4	5	38.52292251586914	1	2	32.26481246948242	5	2	26.472179412841797	2	1	-1.0432325158691427	5	4	5.214877530517576	1	4	11.007510587158201
3099773	2	6	1	65.27986907958984	5	1	41.2626953125	5	1	44.23123550415039	0	6	0.5275369204101565	1	6	24.5447106875	1	6	21.57617049584961
2144218	1	5	3	52.595855712890625	7	0	37.20270538330078	9	1	18.13237762451172	0	1	-0.23951471289060322	-2	4	15.15363561669924	-4	3	34.2239633754883
2501481	-1	5	5	56.96019744873047	6	3	40.959747314453125	2	1	36.21451187133789	0	0	0.15427755126953002	-1	2	16.154727685546874	3	4	20.899963128662108
1207175	2	5	2	44.08876037597656	5	2	38.5563850402832	5	1	25.746431350708008	1	1	0.7189686240234323	1	1	6.251343959716792	1	2	19.061297649291987
1006134	1	7	3	74.4057846069336	8	0	40.713130950927734	8	0	36.43190383911133	0	-1	-2.495147606933571	-1	2	31.197506049072288	-1	2	35.478733160888694
2377273	3	8	5	65.88909912109375	9	0	44.67266082763672	9	1	34.96854019165039	0	0	-3.8321241210937487	-1	5	17.384314172363283	-1	4	27.08843480834961
2039474	2	7	4	60.78036117553711	6	2	36.97543716430664	5	1	44.018985748291016	0	0	-4.150685175537106	1	2	19.654238835693363	2	3	12.610690251708988
2167328	-1	4	6	40.04585647583008	4	2	31.187366485595703	4	2	29.07254981994629	0	-1	0.2574885241699221	0	3	9.115978514404297	0	3	11.230795180053711
2743709	3	6	5	48.61250305175781	9	0	30.98378562927246	9	0	31.380817413330078	0	1	1.1390529482422096	-3	6	18.76777037072756	-3	6	18.370738586669944
1236286	3	5	4	54.46704864501953	8	0	36.375919342041016	1	0	31.84321403503418	0	-1	-0.11820164501953201	-3	3	17.972927657958984	4	3	22.50563296496582
808188	3	1	3	45.12545394897461	9	0	37.43449020385742	1	0	21.443058013916016	1	-1	1.3795440510253911	-7	2	9.070507796142579	1	2	25.061939986083985
929030	1	5	0	60.22679901123047	5	0	28.14597511291504	7	0	34.820045471191406	0	2	1.1208449887695267	0	2	33.201668887084956	-2	2	26.52759852880859
1263606	1	5	2	54.61036682128906	8	0	29.021099090576172	8	0	28.3284854888916	0	1	2.395520178710946	-3	3	27.984787909423837	-3	3	28.677401511108407
807372	-1	2	1	45.802799224853516	1	1	32.097164154052734	4	2	33.919700622558594	0	1	-1.8727212248535139	1	1	11.832913845947267	-2	0	10.010377377441408
2112834	-1	5	5	38.667545318603516	5	3	28.039724349975586	3	1	30.841886520385742	0	-1	0.6031376813964826	0	1	11.230958650024412	2	3	8.428796479614256
2959056	3	1	5	41.07341003417969	9	1	24.86191177368164	2	0	29.963592529296875	-1	2	-1.4502110341796879	-9	6	14.761287226318359	-2	7	9.659606470703125
2768116	1	5	6	39.79315948486328	8	1	20.9080810546875	3	1	21.624300003051758	0	0	0.8520545151367145	-3	5	19.737132945312496	2	5	19.020913996948238
231633	1	6	1	75.89867401123047	8	0	42.010765075683594	8	0	36.627140045166016	0	-1	-5.195345011230472	-2	0	28.692563924316403	-2	0	34.07618895483398
2498873	2	6	4	45.94691848754883	5	2	35.334896087646484	5	1	30.82608985900879	-1	1	3.457560512451174	0	3	14.069582912353518	0	4	18.578389140991213
3170256	1	4	7	34.16417694091797	8	0	30.382251739501953	1	2	6.521144866943359	0	0	2.8049790590820436	-4	7	6.586904260498059	3	5	30.448011133056653
1474835	-1	4	4	43.56571960449219	4	2	29.838918685913086	4	1	33.94086456298828	0	0	-4.845758604492175	0	2	8.881042314086926	0	3	4.779096437011731
2691943	1	7	5	60.98196029663086	8	2	26.978330612182617	8	0	36.74285888671875	0	1	-5.994248296630865	-1	4	28.009381387817378	-1	6	18.244853113281245
877116	3	4	3	56.49919509887695	1	2	20.366844177246094	8	0	49.88444137573242	0	-1	-2.3587750988769542	3	0	33.773575822753905	-4	2	4.255978624267577
2471457	1	6	3	40.699642181396484	7	2	28.8677978515625	7	0	14.571063995361328	0	2	4.354554818603518	-1	3	16.186399148437502	-1	5	30.483133004638674
2267035	-1	2	4	39.55659484863281	4	2	28.813316345214844	3	1	30.957347869873047	-1	1	-5.09814884863281	-3	3	5.645129654785158	-2	4	3.5010981301269553
1287384	2	4	4	48.369224548339844	4	2	39.253334045410156	4	2	29.329954147338867	0	-1	-1.003171548339843	0	1	8.112718954589845	0	1	18.036098852661134
3218714	3	2	6	33.06446838378906	1	2	20.366844177246094	9	1	26.44971466064453	0	1	-0.1738823837890564	1	5	12.523741822753912	-7	6	6.440871339355475
2822607	-1	5	5	47.205684661865234	5	2	37.029014587402344	2	2	30.390731811523438	-1	1	-1.4435576618652348	-1	4	8.733112412597656	2	4	15.371395188476562
1800524	-1	5	6	47.3486328125	5	2	41.8667106628418	4	2	25.69597816467285	0	2	-0.002936812499982011	0	6	5.478985337158221	1	6	21.649717835327166
2193387	3	4	6	39.71710205078125	3	2	24.232995986938477	9	0	29.23619270324707	0	-1	0.2875229492187543	1	3	15.771629013061528	-5	5	10.768432296752934
1262719	-1	5	4	55.06951141357422	6	1	39.45738220214844	1	2	35.82619094848633	0	-1	-0.8019804135742206	-1	2	14.81014879785156	4	1	18.44134005151367
2869906	1	4	5	38.62418746948242	3	6	12.519390106201172	8	0	28.844022750854492	-1	1	-1.885880469482423	0	0	24.218916893798827	-5	6	7.894284249145507
2118833	3	5	4	57.00900650024414	8	0	45.416934967041016	8	0	25.34416389465332	0	0	0.4934844997558585	-3	4	12.085556032958984	-3	4	32.15832710534668
3117527	-1	4	6	34.85227966308594	5	2	36.49220657348633	2	3	18.574138641357422	1	1	2.0025153369140583	0	5	0.3625884265136676	3	4	18.280656358642574
2221626	-1	4	5	49.27699661254883	5	3	31.85570526123047	1	1	37.63535690307617	-1	0	-0.2799976125488328	-2	2	17.141293738769527	2	4	11.361642096923823
2818881	2	4	6	34.209590911865234	2	6	23.576406478881836	5	1	30.847251892089844	0	0	-0.10996091186523671	2	0	10.523223521118162	-1	5	3.252378107910154
2402268	3	7	6	58.49260330200195	9	0	45.96498489379883	9	1	26.279714584350586	0	-1	6.569375697998041	-2	5	19.096994106201166	-2	4	38.78226441564941
254655	2	6	2	71.69641876220703	6	1	57.990779876708984	4	2	33.919700622558594	0	-2	-2.092521762207028	0	-1	11.613117123291019	2	-2	35.68419637744141
2797093	-1	5	5	48.399818420410156	5	2	41.8667106628418	4	2	26.747169494628906	0	1	-0.2574074204101535	0	4	6.275700337158206	1	4	21.395241505371096
1913059	3	3	8	26.158170700073242	2	6	13.397361755371094	9	0	26.51290512084961	-2	0	-0.7440607000732413	-1	2	12.016748244628907	-8	8	-1.0987951208496085
1030340	3	5	3	64.94781494140625	9	0	50.3327751159668	8	0	28.367143630981445	2	-1	9.090352058593751	-2	2	23.705391884033205	-1	2	45.671023369018556
113206	2	3	2	63.877159118652344	4	2	41.851234436035156	4	1	42.239990234375	0	-2	2.5099578813476597	-1	-2	24.535882563964847	-1	-1	24.147126765625003
2822541	1	4	6	47.33517837524414	7	2	20.491243362426758	1	0	29.583148956298828	0	0	-1.7018933752441399	-3	4	25.142041637573243	3	6	16.050136043701173
2095367	-1	6	3	70.38956451416016	5	2	54.66184616088867	5	2	35.941768646240234	0	1	-2.2391435141601477	1	2	13.488574839111337	1	2	32.208652353759774
3170134	3	3	6	37.2678108215332	9	0	29.235546112060547	9	4	21.784358978271484	1	1	-0.6234628215332023	-5	7	7.408801887939454	-5	3	14.859989021728516
956587	1	6	6	77.64856719970703	9	0	64.72059631347656	6	0	15.667193412780762	0	-4	-8.491789199707029	-3	2	4.43618168652344	0	2	53.48958458721924
2893138	1	3	5	34.398536682128906	0	2	16.89714813232422	6	0	20.240612030029297	-1	1	-0.4341606821288977	2	4	17.06722786767579	-4	6	13.723763969970712
3119570	1	5	6	42.60468292236328	7	3	19.266887664794922	7	0	26.077014923095703	0	1	0.46455407763671985	-2	4	23.80234933520508	-2	7	16.992222076904298
1576138	1	1	4	50.26168441772461	3	0	24.53331756591797	2	0	28.46759605407715	0	0	-1.6620534177246071	-2	4	24.066313434082033	-1	4	20.132034945922854
3170628	1	4	6	35.03744888305664	8	0	27.91202163696289	2	2	9.864653587341309	0	1	3.160647116943359	-4	7	10.286074363037109	2	5	28.33344241265869
2767251	2	5	6	37.57744598388672	4	2	28.802799224853516	5	2	28.988723754882812	0	0	-0.05981298388671519	1	4	8.714833775146488	0	4	8.528909245117191
954313	1	6	3	58.8699951171875	7	0	24.687671661376953	9	0	36.921546936035156	0	-1	3.1107138828124974	-1	2	37.293037338623044	-3	2	25.05916206396484
1287419	1	4	4	50.78080749511719	8	0	32.1202392578125	7	0	21.39978790283203	0	-1	-3.4808914951171843	-4	3	15.179676742187503	-3	3	25.900128097167972
2168766	-1	4	5	46.18929672241211	5	5	28.208250045776367	3	1	38.19511413574219	0	0	-1.4805857224121084	-1	0	16.500460954223634	1	4	6.5135968642578135
976358	2	6	3	52.82267761230469	5	1	45.147090911865234	4	2	27.889644622802734	0	-1	-0.46112861230469093	1	1	7.214458088134762	2	0	24.471904377197262
2932908	-1	2	7	24.020933151245117	5	2	26.41316795349121	2	2	17.82183265686035	-1	0	-0.41823915124511757	-4	5	-2.8104739534912113	-1	5	5.780861343139648
2221397	1	4	4	46.86713790893555	6	1	22.810134887695312	8	0	26.79621696472168	-1	1	1.441343091064475	-3	4	25.49834611230471	-5	5	21.512264035278342
1893984	2	2	8	29.589078903198242	3	6	25.372961044311523	3	6	24.430187225341797	-1	0	0.7848730968017534	-2	2	5.000990955688472	-2	2	5.943764774658199
3065873	2	6	7	44.42667007446289	5	6	29.091651916503906	4	1	35.549076080322266	0	0	-2.0690130744628874	1	1	13.266005083496097	2	6	6.808580919677738
2870687	2	4	6	38.38385772705078	5	1	35.62150955200195	2	5	22.976415634155273	-1	0	0.9989582729492241	-2	5	3.7613064479980522	1	1	16.406400365844732
895134	2	5	2	37.122196197509766	4	1	32.139095306396484	5	1	25.19717025756836	0	0	0.27521180249024013	1	1	5.258312693603521	0	1	12.200237742431646
255250	1	6	1	75.20259094238281	3	0	36.88581085205078	8	0	41.0560188293457	0	-1	-3.5383179423828466	3	0	34.778462147949185	-2	0	30.608254170654263
3068202	1	6	7	51.454463958740234	8	5	33.64879608154297	7	0	20.544891357421875	0	0	-1.6579959587402158	-2	2	16.14767191845705	-1	7	29.251576642578144
2769808	1	5	6	46.37368392944336	8	1	29.075496673583984	7	1	20.03740882873535	0	0	-0.5159339294433565	-3	5	16.78225332641602	-2	5	25.82034117126465
2167731	2	4	4	39.83845520019531	5	2	31.964120864868164	2	1	28.088403701782227	0	1	1.8008487998046903	-1	3	9.675183135131839	2	4	13.550900298217776
974046	-1	5	2	44.104576110839844	2	2	27.044261932373047	6	1	37.274375915527344	1	0	0.81318288916016	4	0	17.873497067626957	0	1	7.64338308447266
2094823	1	6	4	66.36102294921875	8	1	45.516971588134766	7	0	23.58327865600586	0	0	0.13133205078125343	-2	3	20.975383411865238	-1	4	42.909076343994144
900515	2	5	2	57.083282470703125	6	2	39.661991119384766	1	1	37.63535690307617	0	0	-3.3238624707031263	-1	0	14.097428880615233	4	1	16.124063096923827
2799154	3	5	6	51.31861114501953	9	0	48.32082748413086	2	1	16.749868392944336	0	0	3.3382778549804684	-4	6	6.33606151586914	3	5	37.907020607055664
2148118	3	5	4	67.7763442993164	9	0	40.18816375732422	9	0	41.34027862548828	0	0	-3.5733172993164004	-4	4	24.014863242675787	-4	4	22.862748374511725
1575270	2	2	4	44.33513259887695	4	1	46.72737121582031	2	2	17.82183265686035	-1	0	1.6977344011230429	-3	3	-0.6945042158203165	-1	2	28.211034343139644
3170322	-1	4	7	36.34626388549805	4	2	31.187366485595703	3	6	25.372961044311523	0	0	0.7560791145019579	0	5	5.914976514404302	1	1	11.729381955688481
1571224	-1	2	4	34.00845718383789	4	2	30.642127990722656	2	1	23.58039665222168	-1	0	-0.410955183837892	-3	2	2.9553740092773424	-1	3	10.017105347778319
2094205	3	7	5	69.68997955322266	9	0	47.596099853515625	9	1	35.84597396850586	-1	-1	-5.67365355322265	-3	4	16.42022614648438	-3	3	28.170352031494147
2892620	3	2	5	33.18009948730469	9	1	25.605314254760742	8	0	21.32687759399414	0	1	-1.3050014873046862	-7	5	6.269783745239259	-6	6	10.54822040600586
588622	-1	6	1	64.9233169555664	6	1	52.088809967041016	5	1	33.048553466796875	0	0	2.7567530444335944	0	0	15.591260032958985	1	0	34.631516533203126
1444685	1	4	4	31.60579490661621	6	1	18.03376579284668	7	0	16.311250686645508	0	0	-1.6713959066162154	-2	3	11.900633207153316	-3	4	13.623148313354488
1448500	2	4	5	39.986358642578125	5	3	28.039724349975586	1	1	32.160709381103516	0	-1	1.2712433574218736	-1	1	13.217877650024413	3	3	9.096892618896483
2894787	2	2	6	40.62932205200195	4	6	20.916074752807617	2	1	39.92731475830078	0	0	-1.594165052001955	-2	0	18.11908224719238	0	5	-0.8921577583007831
2670493	-1	7	6	65.66036224365234	6	2	56.38455581665039	5	3	29.489870071411133	0	0	0.42078075634765355	1	4	9.696587183349607	2	3	36.591272928588864
2714327	2	6	5	42.457481384277344	5	1	33.18168258666992	5	3	29.489870071411133	0	1	0.0987396157226712	1	5	9.374538413330093	1	3	13.066350928588882
2169479	1	4	5	47.63838195800781	8	1	29.075496673583984	2	0	21.302108764648438	0	0	-0.7271859580078086	-4	4	17.83569932641602	2	5	25.609087235351566
3090839	3	6	7	38.22898483276367	9	3	34.31044006347656	9	1	17.67063331604004	0	0	-1.0150628327636682	-3	4	2.903481936523441	-3	6	19.543288683959965
2219063	-1	4	5	39.986358642578125	5	3	28.039724349975586	1	1	32.160709381103516	-1	0	0.9479253574218731	-2	2	12.894559650024412	2	4	8.773574618896482
2145176	3	5	4	58.49885559082031	9	0	42.942604064941406	9	0	29.308351516723633	0	0	-3.3800015908203207	-4	4	12.176249935058586	-4	4	25.81050248327636
2847086	1	4	6	43.9882698059082	8	0	26.469898223876953	5	4	20.257593154907227	0	0	-0.26316180590820437	-4	6	17.255209776123046	-1	2	23.467514845092772
903011	-1	5	5	66.3078842163086	5	2	52.91214370727539	5	2	33.609798431396484	0	-3	-5.065412216308587	0	0	8.330328292724616	0	0	27.632673568603522
1498623	1	3	3	30.252864837646484	7	1	16.20050048828125	0	0	16.791589736938477	0	1	-1.0950808376464884	-4	3	12.957283511718746	3	4	12.36619426306152
1552735	3	2	4	46.961021423339844	9	1	24.948755264282227	9	0	35.764366149902344	-1	0	-2.1428104233398315	-8	3	19.869455735717786	-8	4	9.053844850097668
1236596	3	6	4	60.58053970336914	9	2	34.812007904052734	9	0	39.520626068115234	-1	-1	-5.251533703369134	-4	1	20.516998095947272	-4	3	15.808379931884772
2144910	3	6	4	58.732784271240234	9	2	34.812007904052734	9	0	37.672874450683594	-1	0	-4.391058271240233	-4	2	19.529718095947267	-4	4	16.668851549316408
3170094	2	4	7	35.83393478393555	4	2	31.187366485595703	3	6	24.860628128051758	0	0	0.5831172160644513	0	5	5.229685514404295	1	1	11.55642387194824
2692525	3	7	3	57.9974250793457	9	0	38.831478118896484	9	0	32.91804885864258	0	3	-0.9852290793457001	-2	6	18.18071788110352	-2	6	24.094147141357425
2771807	1	5	6	51.71181869506836	7	0	21.39978790283203	8	1	33.0512580871582	0	0	0.2669363049316402	-2	6	30.57896709716797	-3	5	18.927496912841796
2172142	-1	4	4	56.5029296875	4	1	46.07487487792969	4	2	30.642127990722656	0	1	-1.4908626874999982	0	4	8.937192122070314	0	3	24.369939009277346
2021137	1	6	2	66.80243682861328	8	0	35.213287353515625	7	0	34.3283805847168	2	2	8.143278171386726	0	4	39.73242764648438	1	4	40.61733441528321
1505112	1	3	4	51.960140228271484	0	1	24.876996994018555	6	0	29.822370529174805	0	0	-3.45472322827149	3	3	23.62842000598144	-3	4	18.68304647082519
1340612	2	3	4	59.93526077270508	2	2	35.36112976074219	5	2	44.78819274902344	0	-1	-5.342140772705079	1	1	19.23199023925781	-2	1	9.804927250976561
1992468	-1	2	4	59.11635971069336	2	2	41.850650787353516	4	1	37.479774475097656	7	0	-1.0637427106933544	7	2	16.20196621264649	5	3	20.57284252490235
2870041	1	3	6	40.189186096191406	3	5	11.78945255279541	8	0	31.138954162597656	0	0	-2.9076950961913965	0	1	25.4920384472046	-5	6	6.1425368374023535
2142637	-1	6	5	49.98951721191406	5	1	37.248809814453125	5	5	32.954776763916016	-1	-1	-2.5707782119140674	0	3	10.16992918554687	0	-1	14.46396223608398
2768115	-1	5	6	38.93407440185547	5	3	28.039724349975586	4	2	31.108417510986328	0	0	1.4075495981445272	0	3	12.30189965002441	1	4	9.233206489013668
3122303	-1	6	5	52.36016082763672	6	2	35.92593765258789	3	2	36.64828872680664	-1	2	-0.45386782763672073	-1	5	15.980355347412107	2	5	15.258004273193357
2265268	-1	2	6	27.253618240356445	5	2	26.41316795349121	2	2	21.054519653320312	-1	-1	1.571183759643553	-4	3	2.4116340465087873	-1	3	7.770282346679686
1238249	3	5	4	58.575435638427734	9	0	48.551025390625	9	1	23.77650260925293	0	-1	1.8400383615722617	-4	3	11.864448609374996	-4	2	36.638971390747066
2869398	-1	3	5	34.56096267700195	4	2	39.40542221069336	3	2	15.369609832763672	0	1	0.5216093229980459	-1	4	-4.32285021069336	0	4	19.712962167236327
3065437	3	6	7	41.29771423339844	9	5	16.713436126708984	9	0	38.33638000488281	0	0	-0.5411022333984405	-3	2	24.043175873291013	-3	7	2.4202319951171845
2911173	2	2	7	22.489805221557617	5	3	24.882038116455078	2	2	17.82183265686035	-1	0	-1.1275072215576145	-4	4	-3.5197401164550755	-1	5	3.540465343139651
1092018	3	1	4	55.73649597167969	9	1	34.79765319824219	9	0	34.69093704223633	8	-1	-0.26722597167968587	0	2	20.671616801757814	0	3	20.778332957763674
2792395	2	6	6	34.12344741821289	5	3	27.711593627929688	5	2	26.625919342041016	-1	0	-0.7159914182128873	0	3	5.695862372070316	0	4	6.781536657958988
1549379	3	2	4	36.877376556396484	2	0	28.046056747436523	9	2	22.583419799804688	-1	0	-2.2466265563964853	-1	4	6.584693252563476	-8	2	12.047330200195312
1049652	-1	7	3	64.66597747802734	7	2	55.32115936279297	5	1	29.55887222290039	1	-1	-2.4825124780273455	1	0	6.8623056372070295	3	1	32.62459277709961
2743355	3	7	6	49.71064758300781	9	0	41.060909271240234	9	4	22.401836395263672	-1	0	-0.8643475830078131	-3	6	7.785390728759765	-3	2	26.444463604736328
1951186	2	1	8	23.29259490966797	3	2	28.823925018310547	2	8	14.682733535766602	-1	0	1.3174080903320338	-3	6	-4.213922018310544	-2	0	9.927269464233401
958690	1	7	2	81.22737884521484	8	0	44.62922668457031	9	0	39.337379455566406	-1	0	-5.9190218452148144	-2	2	30.679130315429717	-3	2	35.97097754443362
2721717	-1	6	6	60.81589889526367	6	3	53.55990982055664	2	1	27.470062255859375	0	0	4.755418104736336	0	3	12.011407179443367	4	5	38.10125474414063
1054779	3	6	0	79.1611328125	9	0	48.17951202392578	9	0	44.733726501464844	2	2	-0.23179981250000026	-1	2	30.74982097607422	-1	2	34.195606498535156
3064768	2	6	6	39.317710876464844	6	6	28.405466079711914	4	1	31.126314163208008	0	1	-0.4197558764648406	0	1	10.492488920288089	2	6	7.771640836791995
1803986	-1	5	0	60.50202178955078	5	1	43.23630905151367	4	1	37.479774475097656	0	8	-2.096514789550774	0	7	15.169197948486335	1	7	20.92573252490235
897564	1	4	3	49.77732467651367	2	0	18.7664852142334	7	0	33.75006103515625	1	-1	-5.413813676513669	3	2	25.597025785766604	-2	2	10.613449964843753
3023722	3	7	1	63.35541915893555	9	0	38.55375671386719	9	0	38.55375671386719	0	6	1.7485108410644585	-2	7	26.550173286132818	-2	7	26.550173286132818
3016348	3	7	7	41.71004104614258	9	2	31.735074996948242	9	2	23.72706413269043	0	0	-0.6503130461425783	-2	5	9.324653003051758	-2	5	17.33266386730957
1501134	-1	3	4	37.982784271240234	2	1	31.783687591552734	5	2	26.41316795349121	0	0	-1.3188672712402365	1	3	4.8802294084472635	-2	2	10.250749046508787
902682	1	6	3	60.082279205322266	7	1	37.963375091552734	7	0	24.858125686645508	-1	-1	0.13002879467772743	-2	1	22.24893290844726	-2	2	35.354182313354485
978428	-1	6	2	62.77613067626953	5	2	37.843101501464844	5	1	45.147090911865234	0	0	-4.146264676269531	1	0	20.786764498535156	1	1	13.482775088134765
953788	3	6	2	62.17086410522461	9	0	29.18178367614746	9	0	46.741188049316406	0	0	-1.7449011052246135	-3	2	31.244179323852535	-3	2	13.68477495068359
1446303	3	4	4	34.152984619140625	9	1	29.172718048095703	8	0	18.73236083984375	0	0	0.7533703808593728	-5	3	5.733636951904295	-4	4	16.173994160156248
2218030	-1	3	5	38.77328872680664	5	3	31.748071670532227	1	1	27.239288330078125	0	0	-0.6612357268066447	-2	2	6.363981329467769	2	4	10.872764669921871
2847792	3	4	5	45.358924865722656	3	3	32.81996536254883	8	0	26.291051864624023	0	1	0.7072511342773495	1	3	13.246210637451178	-4	6	19.775124135375982
2822599	3	4	5	46.056644439697266	9	0	34.64933776855469	9	0	25.159404754638672	0	1	-0.2110904396972657	-5	6	11.196216231445312	-5	6	20.686149245361328
1340888	-1	2	4	56.79006576538086	2	2	39.52436065673828	4	1	37.479774475097656	1	-1	-1.5722057653808577	1	1	15.69349934326172	-1	2	17.738085524902345
3062413	2	5	7	32.372886657714844	5	7	22.65427017211914	5	1	29.93268394470215	1	0	-1.0108666577148462	1	0	8.707749827880857	1	6	1.4293360552978491
2168515	2	5	3	43.21210479736328	5	2	37.843101501464844	4	1	25.58306884765625	-1	2	0.7231952026367168	-1	3	6.092198498535154	0	4	18.352231152343748
2169692	1	5	5	50.73661804199219	2	0	23.093595504760742	8	0	30.382251739501953	-1	0	-3.179532041992182	2	5	24.463490495239263	-4	5	17.174834260498052
2672424	2	6	2	74.0525131225586	6	2	53.79095458984375	5	1	40.47561264038086	1	4	-1.8221481225586018	1	4	18.439410410156242	2	5	31.754752359619133
1528395	1	2	4	42.53398895263672	3	0	31.963266372680664	3	2	13.30994701385498	0	0	0.750348047363282	-1	4	11.321070627319337	-1	2	29.97438998614502
2270407	-1	3	4	47.278560638427734	4	2	28.813316345214844	3	1	38.67930603027344	-2	1	-2.6168556384277366	-3	3	15.848388654785154	-2	4	5.98239896972656
2797850	3	4	6	49.71591567993164	8	1	32.28562545776367	1	1	31.1823787689209	1	0	0.8005233200683577	-3	5	18.230813542236326	4	5	19.3340602310791
2694975	2	7	6	70.90618896484375	6	1	57.92348861694336	5	3	33.1967658996582	0	0	-6.19039796484374	1	5	6.792302383056651	2	3	31.519025100341807
806317	3	3	2	42.2172966003418	2	0	28.046056747436523	9	0	27.923337936401367	-1	0	-1.7558056003417946	0	2	12.415434252563479	-7	2	12.538153063598635
106156	1	2	0	42.83013916015625	5	0	24.36204719543457	2	0	21.207313537597656	1	0	1.9976218398437524	-2	0	20.465713804565432	1	0	23.620447462402346
2094105	1	4	5	55.851356506347656	8	2	42.27756881713867	3	0	16.313013076782227	2	-1	8.593943493652347	-2	2	22.16773118286133	3	4	48.13228692321778
2824388	3	5	7	48.44588088989258	9	0	43.73677444458008	2	4	18.461204528808594	-1	-1	2.901190110107443	-5	6	7.610296555419943	2	2	32.88586647119143
2744304	-1	6	6	52.58119201660156	5	3	35.89125442504883	5	2	36.90399932861328	0	0	-0.9090880166015651	1	3	15.78084957495117	1	4	14.768104671386716
2664809	2	7	6	46.643348693847656	6	6	30.489885330200195	6	1	36.36752700805664	0	0	1.6426113061523466	1	0	17.796074669799808	1	5	11.918432991943362
952288	-1	6	2	56.36449432373047	6	2	36.85009765625	5	1	39.728458404541016	0	0	-0.6004563237304481	0	0	18.91394034375002	1	1	16.035579595459005
2218284	2	3	4	39.03115463256836	2	2	32.133995056152344	5	1	27.11122703552246	0	1	-0.12563863256835361	1	3	6.771520943847662	-2	4	11.794288964477545
2021454	2	7	4	87.74176025390625	6	2	74.83224487304688	4	1	33.12357711791992	1	0	-12.17086825390625	2	2	0.7386471269531256	4	3	42.44731488208008
2112999	1	5	4	41.50520706176758	7	0	24.858125686645508	1	1	19.38630485534668	0	0	-1.9163470617675813	-2	4	14.730734313354489	4	3	20.202555144653317
2221329	-1	4	4	50.299766540527344	4	2	39.40542221069336	4	2	31.108417510986328	-1	1	-2.3743645405273455	-1	3	8.519979789306639	-1	3	16.81698448901367
1206944	3	5	5	43.86937713623047	9	0	41.38579559326172	8	1	16.23567771911621	1	-2	0.12005886376952901	-3	3	2.603640406738279	-2	2	27.753758280883787
2088255	1	6	4	48.54884719848633	7	0	23.088945388793945	7	0	28.199125289916992	0	0	-2.412462198486324	-1	4	23.04743961120606	-1	4	17.937259710083012
2243588	3	3	5	37.863067626953125	9	1	25.331342697143555	9	0	26.283817291259766	-1	0	0.34128237304687303	-7	4	12.873007302856443	-7	5	11.920532708740232
3169178	3	4	7	32.949405670166016	9	2	29.148136138916016	9	2	17.553363800048828	0	0	0.6611813298339797	-5	5	4.46245086108398	-5	5	16.057223199951167
2690664	2	7	7	48.047359466552734	7	2	47.20430374145508	5	5	21.057130813598633	0	-1	3.048220533447271	0	4	3.891276258544927	2	1	30.038449186401373
1266558	2	5	2	69.33251190185547	5	1	36.204612731933594	5	2	53.341949462890625	0	1	-3.322865901855465	0	2	29.80503326806641	0	1	12.667696537109379
3091631	2	6	7	37.439659118652344	5	3	28.163862228393555	5	3	29.489870071411133	0	0	2.279585881347657	1	4	11.555382771606446	1	4	10.229374928588868
2791114	3	5	6	26.979835510253906	9	3	19.8629207611084	8	0	20.86900520324707	0	0	2.134315489746097	-4	3	9.251230238891605	-3	6	8.245145796752933
871976	3	4	2	39.1556510925293	8	0	30.246597290039062	9	0	22.661144256591797	0	0	-1.0265510925292958	-4	2	7.882502709960939	-5	2	15.467955743408204
1528266	2	3	4	47.323429107666016	0	2	27.76934242248535	5	1	39.768150329589844	-1	0	-4.577597107666023	2	2	14.976489577514641	-3	3	2.977681670410149
2793638	1	5	6	39.34287643432617	8	0	32.43962097167969	1	2	9.642477989196777	0	0	-1.908850434326169	-3	6	4.994405028320315	4	4	27.791548010803226
1235654	3	6	5	56.106502532958984	8	0	35.04658889770508	9	2	34.812007904052734	-1	-2	-3.827408532958991	-3	3	17.232505102294915	-4	1	17.46708609594726
1365478	3	1	3	55.1319694519043	9	0	31.71527099609375	9	0	37.168800354003906	1	0	1.406403548095696	-7	3	24.823102003906243	-7	3	19.369572645996087
3165902	3	4	7	27.815805435180664	8	2	14.608451843261719	9	1	26.959449768066406	0	0	-4.875949435180676	-4	5	8.33140415673827	-5	6	-4.019593768066418
2669220	2	6	3	71.17822265625	6	5	35.798500061035156	5	0	55.593780517578125	1	3	-8.97224665625	1	1	26.407475938964843	2	6	6.612195482421875
1360721	1	2	3	40.53669357299805	7	0	21.9910945892334	3	0	21.284822463989258	0	0	1.174092427001952	-5	3	19.7196914107666	-1	3	20.42596353601074
956546	3	6	1	67.20399475097656	9	0	43.57268142700195	9	0	37.38341522216797	0	1	2.0272342490234365	-3	2	25.658547572998046	-3	2	31.84781377783203
3093559	1	6	6	44.67131423950195	8	1	29.216487884521484	9	2	18.194046020507812	0	1	1.5026957604980424	-2	6	16.95752211547851	-3	5	27.979963979492183
2372975	-1	4	4	49.27687454223633	1	2	33.7397346496582	5	2	35.75120162963867	4	1	-0.3550785422363276	7	3	15.182061350341797	3	3	13.170594370361329
1530410	-1	2	5	49.98318862915039	0	3	33.99264144897461	5	1	36.204612731933594	0	-1	-0.6371396291503899	2	1	15.353407551025391	-3	3	13.141436268066407
2164732	3	3	5	32.7386474609375	5	0	25.740018844604492	8	4	20.7507266998291	1	0	-0.5712794609374967	-1	5	6.427349155395511	-4	1	11.416641300170902
2665917	2	7	5	56.764732360839844	6	2	41.398990631103516	4	2	35.579811096191406	0	1	-4.920171360839845	1	4	10.445570368896483	3	4	16.264749903808593
2824151	-1	5	6	52.52369689941406	3	6	33.18979263305664	5	1	39.5479736328125	-1	0	-2.207255899414058	1	0	17.126648366943364	-1	5	10.768467367187505
1116323	2	5	3	58.65492630004883	3	2	47.73649597167969	5	1	31.132497787475586	3	0	2.1051796999511723	5	1	13.023610028320313	3	2	29.627608212524414
1509876	1	3	4	64.9012451171875	3	0	31.01332664489746	8	0	36.627140045166016	0	0	-1.5856211171875074	0	4	32.30229735510253	-5	4	26.688483954833977
580595	2	5	1	41.00106430053711	5	1	33.048553466796875	5	2	28.166576385498047	1	0	1.8634316994628932	1	0	9.815942533203128	1	-1	14.697919614501956
1362543	2	2	2	47.66347122192383	2	1	38.074092864990234	3	1	29.80344581604004	0	1	-0.27855822192383073	0	2	9.310820135009763	-1	2	17.58146718395996
2328315	3	1	4	36.904293060302734	2	1	29.420915603637695	9	0	21.2354679107666	-1	1	-2.1752840603027366	-2	4	5.3080933963623025	-9	5	13.493541089233396
832110	2	3	3	55.49736404418945	3	2	39.770591735839844	4	1	35.940834045410156	0	-1	1.0415969558105473	0	0	16.768369264160157	-1	1	20.598126954589844
2845138	-1	3	6	38.208526611328125	4	6	23.079730987548828	2	1	35.34286117553711	1	0	-0.5519676113281236	0	0	14.576828012451173	2	5	2.313697824462892
902610	2	5	1	60.71563720703125	6	1	48.750240325927734	1	1	32.17946243286133	0	1	-0.5437752070312456	-1	1	11.42162167407227	4	1	27.992399567138676
2816211	1	4	6	23.655784606933594	5	4	14.140887260437012	5	0	12.254119873046875	0	0	1.5941213930664055	-1	2	11.109018739562988	-1	6	12.995786126953124
975382	3	6	2	49.085060119628906	9	1	31.94483757019043	9	0	30.892316818237305	0	0	0.23861988037108972	-3	1	17.378842429809566	-3	2	18.43136318176269
1846900	1	4	7	34.14152145385742	3	3	17.510112762451172	6	1	19.370635986328125	0	1	-0.7306694538574234	1	5	15.900739237548827	-2	7	14.040216013671873
2116076	1	6	6	50.623416900634766	9	2	33.61259078979492	2	0	19.750049591064453	-1	-2	-1.5581139006347655	-4	2	15.452712210205078	3	4	29.315253408935547
2914951	2	1	6	33.07823944091797	1	3	25.041948318481445	4	2	28.250362396240234	0	1	1.011821559082037	0	4	9.04811268151856	-3	5	5.839698603759771
2693200	2	6	6	65.03939056396484	6	5	35.798500061035156	5	1	49.45494842529297	1	0	-5.9555305639648495	1	1	23.285359938964838	2	5	9.628911574707026
1448174	3	3	4	40.73405838012695	9	0	30.641916275024414	9	1	23.844234466552734	1	0	-0.2805793801269516	-5	4	9.811562724975587	-5	3	16.609244533447267
1527061	1	1	5	40.60979080200195	3	0	26.86781883239746	2	1	16.4811954498291	1	-1	-1.5013488020019565	-1	4	12.240623167602536	0	3	22.627246550170895
2294392	1	1	4	52.98360061645508	1	1	28.305707931518555	6	0	27.417112350463867	0	1	-0.5960536164550803	0	4	24.081839068481443	-5	5	24.97043464953613
953742	-1	5	3	59.10206985473633	4	2	46.38187026977539	6	1	32.934261322021484	1	-1	1.0234391452636658	2	0	13.743638730224603	0	1	27.19124767797851
106767	1	3	0	46.42478561401367	2	0	26.487375259399414	7	0	22.676633834838867	0	0	0.07527038598632885	1	0	20.012680740600587	-4	0	23.823422165161134
2093638	-1	6	4	59.902286529541016	6	3	47.067806243896484	5	1	33.048553466796875	0	0	2.9760304704590084	0	1	15.81051075610354	1	3	29.82976353320315
3097614	3	5	7	54.59111785888672	9	3	46.73078155517578	8	0	21.612430572509766	1	0	4.038532141113286	-3	4	11.898868444824224	-2	7	37.01721942749024
2564863	3	2	6	34.316078186035156	9	4	21.784358978271484	9	0	26.283817291259766	-1	0	-0.10687718603515606	-8	2	12.424842021728516	-8	6	7.925383708740235
565082	2	6	2	74.92369842529297	5	1	49.53013229370117	6	1	45.60761642456055	0	-1	-5.741196425292955	1	0	19.652369706298842	0	0	23.574885575439467
1215342	1	6	4	76.09088897705078	8	0	38.172000885009766	8	0	40.65811538696289	0	-1	-5.3985309770507826	-2	3	32.52035711499023	-2	3	30.034242613037108
511836	2	5	2	58.26688003540039	5	1	40.58574676513672	3	1	37.89519500732422	0	-1	-2.2910820354004002	0	0	15.390051234863272	2	0	18.08060299267577
1548339	3	1	4	33.80928421020508	1	0	24.900236129760742	9	0	22.661144256591797	0	0	-2.1647872102050805	0	4	6.7442608702392555	-8	4	8.9833527434082
1261281	2	5	4	49.04887390136719	4	2	36.21438217163086	5	1	33.048553466796875	0	-1	0.8581360986328121	1	1	13.69262782836914	0	2	16.858456533203125
2471087	-1	5	4	44.49506759643555	6	3	34.939456939697266	4	1	29.769676208496094	1	1	-0.52260659643553	0	2	9.033004060302751	2	4	14.202784791503923
2311342	-1	1	4	42.30693054199219	1	2	31.592348098754883	4	1	30.92864418029785	-1	1	-1.4248505419921926	-1	3	9.289731901245112	-4	4	9.953435819702143
2170576	-1	4	5	54.976524353027344	4	2	42.087154388427734	3	2	33.103431701660156	0	0	-4.6738423530273465	0	3	8.215527611572263	1	3	17.19925029833984
3195665	-1	4	5	37.01122283935547	1	2	30.753110885620117	5	2	26.472179412841797	-1	2	-2.759496839355471	2	5	3.4986151143798807	-2	5	7.779546587158201
1777488	2	4	6	56.36577606201172	4	2	42.26836013793945	4	2	34.31148147583008	1	2	1.6006639379882799	1	6	15.698079862060546	1	6	23.65495852416992
1507484	2	4	4	57.644832611083984	2	2	41.850650787353516	4	1	36.00825500488281	-1	0	-1.85568061108399	1	2	13.938501212646479	-1	3	19.780896995117182
3117890	3	7	7	40.11482620239258	9	5	17.57517433166504	9	0	36.291748046875	-2	0	-2.2012592023925848	-4	2	20.338392668334954	-4	7	1.6218189531249934
1753590	2	5	7	62.53059768676758	6	2	58.31447219848633	3	6	24.430187225341797	1	1	3.7316243132324303	0	6	7.94774980151368	3	2	41.83203477465821
2141407	2	6	5	41.82173156738281	5	1	41.616371154785156	4	5	20.419422149658203	-1	-1	1.9708374326171807	0	3	2.176197845214837	1	-1	23.37314685034179
1801887	3	5	6	56.63540267944336	9	3	44.32660675048828	1	0	26.06089210510254	0	2	-4.953663679443359	-4	5	7.355132249511719	4	8	25.62084689489746
2240395	1	4	5	29.033649444580078	7	0	20.419933319091797	0	2	11.352943420410156	-2	0	-0.3231754445800803	-5	5	8.290540680908201	2	3	17.35753057958984
1236750	-1	5	4	55.62656784057617	6	2	45.208824157714844	2	1	30.631805419921875	0	-1	-0.0796828405761758	-1	1	10.338060842285152	3	2	24.91507958007812
1119584	1	6	2	67.29922485351562	8	0	30.642375946044922	8	0	39.396080017089844	2	1	3.257827146484388	0	3	39.91467605395509	0	3	31.16097198291017
2089094	3	7	4	50.541812896728516	9	1	35.84597396850586	9	0	28.447935104370117	-1	0	-1.828317896728521	-3	3	12.867521031494135	-3	4	20.265559895629877
1026109	1	7	2	62.42844772338867	8	0	33.6744384765625	8	0	31.493236541748047	0	0	-1.825419723388677	-1	2	26.928589523437495	-1	2	29.109791458251948
1184320	2	6	4	51.5948486328125	6	1	42.820186614990234	5	2	28.988723754882812	0	-1	0.2550463671874965	0	2	9.029708385009762	1	1	22.861171245117184
2583216	3	0	6	30.502920150756836	1	2	20.366844177246094	9	0	23.888164520263672	0	0	1.2776738492431612	-1	4	11.413749822753903	-9	6	7.892429479736325
1362035	2	3	3	47.8876953125	3	2	30.421194076538086	4	1	37.68056869506836	-1	0	-2.299997312499997	-1	1	15.166503923461917	-2	2	7.907129304931644
1213536	2	6	4	64.74820709228516	6	1	50.86875915527344	5	3	34.093502044677734	0	-1	-0.019947092285150347	0	2	13.859500844726568	1	0	30.63475795532227
1283834	1	5	2	35.78327178955078	3	0	24.2221622467041	6	0	14.300333023071289	-1	1	0.4076392104492328	1	3	11.968748753295912	-2	3	21.890577976928725
2913384	3	2	7	29.623445510864258	9	0	27.923337936401367	2	2	15.452205657958984	-1	0	-0.2906485108642691	-8	7	1.4094590635986215	-1	5	13.880591342041004
1527666	1	2	4	41.89078903198242	3	0	25.239240646362305	8	1	19.390769958496094	0	0	-0.9319110319824091	-1	4	15.719637353637708	-6	3	21.56810804150392
2061296	3	6	4	46.0069465637207	9	1	31.94483757019043	9	0	27.8142032623291	0	0	-2.624994563720705	-3	3	11.437114429809569	-3	4	15.567748737670897
2241878	3	2	4	35.585227966308594	9	0	26.255334854125977	9	1	23.081985473632812	0	1	-2.4517629663085927	-7	5	6.8781301458740245	-7	4	10.051479526367189
1846669	-1	4	7	32.32361602783203	3	6	24.430187225341797	4	2	28.10749626159668	0	1	0.3057019721679666	1	2	8.199130774658201	0	6	4.521821738403318
2718696	3	6	6	56.61148452758789	9	1	35.71424865722656	9	0	34.64933776855469	0	0	-0.4159115275878946	-3	5	20.481324342773434	-3	6	21.54623523144531
956558	-1	6	1	66.69393157958984	6	1	46.419986724853516	5	1	40.487998962402344	0	1	2.5637494204101614	0	1	22.83769427514649	1	1	28.76968203759766
2242004	2	3	5	34.44930648803711	5	3	24.69091796875	1	1	29.972455978393555	-1	0	-0.9227794880371079	-3	2	8.835609031250002	1	4	3.554071021606447
1969250	3	3	8	24.515230178833008	9	4	21.955995559692383	2	4	16.311330795288086	-1	0	0.5534718211669905	-7	4	3.1127064403076155	0	4	8.757371204711912
2247922	-1	2	5	52.38703155517578	1	3	39.400054931640625	4	1	33.2010383605957	0	0	-1.0178565551757757	1	2	11.96912006835938	-2	4	18.168136639404302
3119093	-1	5	7	40.97533416748047	4	2	35.73374938964844	4	7	25.455646514892578	0	0	0.8261008325195291	1	5	6.06768561035156	1	0	16.34578848510742
3167570	3	4	7	30.25098419189453	9	1	26.44971466064453	9	2	17.553363800048828	0	0	-1.7590651918945426	-5	6	2.0422043393554574	-5	5	10.93855519995116
3169568	3	4	7	34.807533264160156	9	1	31.00625991821289	9	2	17.553363800048828	0	0	0.020814735839842058	-5	6	3.8220880817871077	-5	5	17.27498419995117
1994092	1	8	4	67.00942993164062	9	1	31.854278564453125	9	0	37.894378662109375	1	0	-3.5511589316406216	0	3	31.60399243554688	0	4	25.56389233789063
2015086	-1	7	4	56.436370849609375	6	2	37.76949691772461	6	2	38.88093948364258	1	0	-0.8537828496093738	2	2	17.813091082275392	2	2	16.701648516357423
2226654	1	3	0	64.60863494873047	8	0	39.019378662109375	8	0	28.3284854888916	0	5	0.3725280512695264	-5	5	25.96178433789062	-5	5	36.652677511108394
1284529	2	4	4	40.52621078491211	2	1	34.268096923828125	5	2	26.472179412841797	0	-1	-1.908467784912105	2	2	4.349646076171879	-1	1	12.145563587158207
1235598	3	6	3	52.99573516845703	9	0	41.70108413696289	9	0	25.046751022338867	-1	0	-0.665899168457031	-4	3	10.62875186303711	-4	3	27.283084977661133
2116030	-1	5	4	48.59614944458008	6	2	40.691436767578125	2	1	28.118772506713867	0	0	0.3993605554199178	-1	2	8.304073232421871	3	3	20.87673749328613
931530	3	5	1	69.34210205078125	9	0	35.62726974487305	9	0	47.466941833496094	0	1	0.06349594921874768	-4	2	33.77832825512695	-4	2	21.938656166503904
1577645	3	1	4	52.48246765136719	9	2	33.01093673706055	0	0	33.223628997802734	0	0	0.33336034863281583	-8	2	19.804891262939456	1	4	19.59219900219727
977905	3	6	2	56.808746337890625	9	0	37.082820892333984	9	0	33.47802734375	0	0	-0.078151337890624	-3	2	19.647774107666017	-3	2	23.25256765625
2093397	2	6	4	53.61981964111328	6	2	35.91929626464844	4	1	37.91458511352539	0	0	8.42478635888672	0	2	26.125309735351564	2	3	24.13002088647461
2846400	1	4	5	38.28316879272461	8	0	27.91202163696289	2	1	13.110366821289062	0	1	3.433702207275388	-4	6	13.804849363037107	2	5	28.606504178710935
830222	1	4	4	52.02764129638672	2	1	20.699771881103516	7	0	34.06708908081055	-1	-2	-1.5651062963867162	1	1	29.762763118896487	-4	2	16.395445919189456
2225308	1	3	2	60.07584762573242	7	0	40.20460891723633	0	0	22.610458374023438	0	3	0.5628173742675742	-4	5	20.434056082763668	3	5	38.02820662597656
2019736	1	7	1	67.8433837890625	9	0	54.269596099853516	3	0	16.313013076782227	1	3	2.4422482109375068	-1	4	16.01603590014649	5	4	53.97261892321778
2749247	1	6	6	60.859214782714844	8	2	40.60445022583008	3	0	22.993993759155273	0	0	6.276563217285158	-2	4	26.531327774169924	3	6	44.14178424084473
2143836	3	5	3	51.931793212890625	9	0	34.929718017578125	0	0	30.75417137145996	0	1	-0.691713212890626	-4	4	16.310361982421874	5	4	20.485908628540038
2872741	-1	4	6	45.80482482910156	3	2	37.216094970703125	4	2	28.802799224853516	-1	0	-0.5351918291015636	0	4	8.053538029296874	-1	4	16.466833775146483
2821525	1	4	5	42.94408416748047	7	0	24.74749183654785	2	1	20.935821533203125	0	1	-0.7050961674804697	-3	6	17.491496163452148	2	5	21.303166466796874
3119485	3	5	7	43.96062469482422	9	5	25.70161247253418	9	0	32.0111083984375	0	0	-0.9120226948242234	-4	2	17.346989527465816	-4	7	11.037493601562495
2143708	1	6	4	50.649173736572266	6	0	22.835710525512695	8	0	30.552682876586914	-1	0	0.1171072634277408	-1	4	27.93057047448731	-3	4	20.213598123413092
2167703	3	4	5	41.99955749511719	9	0	29.23619270324707	3	1	26.51545524597168	0	0	-0.5796074951171875	-5	5	12.18375729675293	1	4	14.90449475402832
3195080	3	3	7	33.00901794433594	9	0	26.34136199951172	9	3	20.419750213623047	0	0	-0.6215909443359422	-6	7	6.0460650004882766	-6	4	11.967676786376948
1508333	-1	2	4	59.11635971069336	2	2	41.850650787353516	4	1	37.479774475097656	1	0	-0.6801377106933373	1	2	16.585571212646506	-1	3	20.956447524902366
2770514	-1	6	7	50.921852111816406	6	6	26.011093139648438	4	1	45.124813079833984	-1	-1	-3.149398111816403	-1	0	21.761360860351566	1	5	2.647640920166019
2712398	2	6	6	38.60894012451172	5	2	24.34669303894043	6	3	34.47631072998047	0	0	-2.0633961245117263	1	4	12.198850961059563	0	3	2.0692332700195237
2741290	-1	6	6	40.59054946899414	6	2	36.85009765625	5	3	23.954513549804688	0	0	1.677027531005855	0	4	5.417479343749996	1	3	18.31306345019531
1158558	2	7	3	50.30603790283203	6	2	36.28490447998047	6	1	34.235198974609375	0	0	-0.652047902832031	1	1	13.369085520019532	1	2	15.418791025390625
1991593	-1	4	4	60.87185287475586	5	2	44.91753005981445	3	2	36.16838073730469	5	0	-5.5006388747558645	4	2	10.453683940185542	6	2	19.202833262695307
3194961	2	4	6	34.417213439941406	1	2	28.159103393554688	5	2	26.472179412841797	-1	1	-2.3608754399414025	2	5	3.8972346064453163	-2	5	5.584158587158207
1913004	-1	2	6	25.74895477294922	5	2	26.41316795349121	2	2	19.549856185913086	-1	2	-0.41031277294921864	-4	6	-1.0745259534912108	-1	6	5.788785814086914
2064829	2	6	4	54.3209228515625	5	2	37.36138916015625	6	2	37.17359161376953	0	0	0.27815214843749914	1	2	17.23768583984375	0	2	17.425483386230468
2866560	2	3	5	26.230451583862305	2	2	23.394672393798828	5	2	23.049846649169922	0	1	0.37275441613769544	1	4	3.208533606201172	-2	4	3.5533593508300783
2873648	-1	4	5	48.831398010253906	6	1	42.820186614990234	2	5	26.225278854370117	-1	1	-0.3331530102539091	-3	5	5.678058385009763	1	1	22.27296614562988
2871602	2	3	5	40.228675842285156	3	2	31.836254119873047	4	2	28.606496810913086	0	1	1.6239631577148401	0	4	10.01638488012695	-1	4	13.24614218908691
1360074	-1	3	2	45.457008361816406	0	2	25.902921676635742	5	1	39.768150329589844	-1	1	-5.839708361816406	2	1	13.714378323364258	-3	2	-0.15085032958984357
1471864	-1	4	4	30.112253189086914	4	2	26.747169494628906	4	1	23.579151153564453	0	0	-0.15251118908691552	0	2	3.2125725053710923	0	3	6.380590846435545
1953416	3	1	7	29.657556533813477	9	4	27.957448959350586	2	2	15.452205657958984	-1	1	2.0785494661865265	-9	4	3.778657040649417	-2	6	16.28390034204102
132428	3	4	0	51.32741165161133	8	0	32.81657409667969	9	0	32.262935638427734	0	0	1.5883363483886725	-4	0	20.099173903320313	-5	0	20.652812361572266
1233658	1	6	4	47.73114776611328	3	0	20.449771881103516	8	0	30.020593643188477	-1	-1	-1.3506887661132865	2	3	25.93068711889648	-3	3	16.359865356811518
982593	1	7	2	73.13140869140625	9	0	52.2873649597168	7	0	23.58327865600586	-1	0	-1.4982316914062324	-3	2	19.34581204028322	-1	2	48.04989834399416
2895577	-1	2	6	41.26233673095703	4	6	21.549081802368164	2	1	39.92731475830078	0	0	0.23179326904297426	-2	0	19.94504819763184	0	5	1.5668152416992243
1479456	2	4	4	55.74447250366211	5	1	45.10175704956055	1	2	30.856782913208008	0	0	-3.1009665036621072	-1	3	7.541748950439455	3	2	21.786723086791994
854833	3	4	4	56.23931121826172	8	0	31.35150146484375	2	0	38.63990020751953	0	-2	0.46164578173828374	-4	2	25.349455535156252	2	2	18.06105679248047
543526	1	5	0	78.00353240966797	9	0	56.75859832763672	1	0	23.98417091369629	0	1	-0.41208140966796236	-4	1	20.832852672363288	4	1	53.60728008630372
2820099	3	4	6	37.28632354736328	9	3	25.269296646118164	8	0	25.769113540649414	0	0	0.6936374526367217	-5	3	12.710664353881839	-4	6	12.210847459350589
976864	3	5	3	50.93288040161133	9	0	40.2995719909668	8	0	24.385404586791992	1	-1	2.9537955983886732	-3	2	13.587104009033204	-2	2	29.50127141320801
2140434	2	5	3	45.07529067993164	4	2	28.250362396240234	5	1	37.038997650146484	0	1	-4.3045746799316404	1	2	12.520353603759766	0	3	3.731718349853516
976082	1	6	2	48.912593841552734	7	0	31.972631454467773	7	0	19.679182052612305	0	0	2.0486271584472675	-1	2	18.98858954553223	-1	2	31.282038947387697
3144283	1	5	6	38.153526306152344	6	1	20.44637680053711	6	1	20.44637680053711	0	1	-0.614582306152343	-1	6	17.09256719946289	-1	6	17.09256719946289
1850627	-1	5	7	46.76362228393555	6	1	50.589019775390625	1	7	16.388660430908203	-1	1	-1.3531252839355474	-2	7	-5.1785227753906256	3	1	29.021836569091796
3115260	2	5	7	30.78729820251465	5	2	29.1451358795166	3	3	21.856225967407227	0	0	-0.9562872025146483	0	5	0.6858751204833986	2	4	7.974785032592774
2325598	3	0	4	26.866649627685547	0	0	20.309371948242188	0	0	20.309371948242188	0	1	-0.831784627685547	0	5	5.725493051757812	0	5	5.725493051757812
2290105	3	2	5	39.04438400268555	9	3	23.71644401550293	1	0	29.080032348632812	-1	0	-0.13942000268555432	-8	2	15.188519984497063	0	5	9.82493165136718
1526395	2	2	4	37.412479400634766	4	1	33.94086456298828	2	3	23.685670852661133	0	0	-0.3994174006347677	-2	3	3.0721974370117167	0	1	13.327391147338865
1526643	3	2	4	37.72260665893555	9	1	29.29851722717285	0	0	22.17618179321289	0	0	0.0930523410644497	-7	3	8.517141772827145	2	4	15.639477206787106
2168229	1	4	5	44.251949310302734	2	0	18.7664852142334	8	1	28.224679946899414	0	0	-1.282695310302735	2	5	24.2027687857666	-4	4	14.744574053100585
2742710	-1	6	6	43.913604736328125	6	2	34.02437210083008	4	2	30.103296279907227	0	0	2.572408263671875	0	4	12.461640899169922	2	4	16.382716720092773
1210279	1	6	2	54.864810943603516	8	0	33.6744384765625	3	0	23.929601669311523	0	1	-0.3141309436035087	-2	3	20.876241523437507	3	3	30.621078330688484
2791103	-1	5	5	27.884029388427734	3	5	23.941701889038086	5	1	24.156394958496094	0	1	1.2793166115722663	2	1	5.221644110961915	0	5	5.006951041503907
2772450	2	5	6	57.04611587524414	5	2	37.851383209228516	5	2	39.408790588378906	0	0	-3.38703487524414	0	4	15.807697790771485	0	4	14.250290411621094
1447617	3	4	3	40.58470153808594	9	0	28.692760467529297	9	0	25.644033432006836	0	1	-1.9032985380859344	-5	4	9.988642532470706	-5	4	13.037369567993167
2769846	3	5	6	47.34695816040039	9	0	34.64933776855469	9	1	26.44971466064453	0	0	-1.419636160400394	-4	6	11.27798423144531	-4	5	19.477607339355465
2215715	3	2	5	30.973247528076172	8	0	26.045339584350586	9	1	18.67999839782715	1	0	-0.15374352807617342	-5	5	4.7741644156494125	-6	4	12.13950560217285
3172594	1	5	7	43.80820846557617	8	6	20.18173599243164	7	0	26.365690231323242	-1	0	0.2355315344238278	-4	1	23.86200400756836	-3	7	17.678049768676757
2327195	-1	1	4	32.9497184753418	2	2	24.780534744262695	3	1	28.383251190185547	-1	1	-1.8657714753417949	-2	3	6.303412255737307	-3	4	2.700695809814455
2062127	-1	6	5	46.45392990112305	5	2	30.91659164428711	5	2	35.751407623291016	0	-1	-0.34230890112302603	1	2	15.195029355712911	1	2	10.360213376709005
2114041	1	5	3	44.510562896728516	7	1	16.20050048828125	3	0	31.04928970336914	0	1	-1.6354998967285184	-2	3	26.674562511718747	2	4	11.825773296630857
2824414	-1	4	3	48.940975189208984	5	1	44.755523681640625	2	2	24.399517059326172	0	3	2.4853898107910197	-1	5	6.670841318359379	2	4	27.026847940673832
1026949	-1	7	3	69.17109680175781	5	2	46.7651481628418	6	1	42.6200065612793	0	-1	-5.958582801757821	2	0	16.447365837158195	1	1	20.592507438720695
1008725	2	7	0	84.38235473632812	7	2	60.609195709228516	5	0	43.98721694946289	0	2	-4.230853736328115	0	0	19.542305290771495	2	2	36.16428405053712
2995204	1	6	6	47.83390808105469	8	1	23.981109619140625	3	1	26.59202003479004	2	1	2.5053969189453085	0	6	26.35819538085937	5	6	23.747284965209957
2247887	3	2	6	51.438987731933594	9	1	33.55149841308594	9	0	31.639583587646484	0	-1	-0.5729247319335897	-7	4	17.314564586914067	-7	5	19.22647941235352
253108	1	6	2	64.88839721679688	2	0	24.718305587768555	8	0	42.909324645996094	0	-2	-0.2828082167968802	4	0	39.88728341223144	-2	0	21.6962643540039
2087933	-1	6	3	38.07649230957031	6	3	34.60111999511719	5	1	23.68943214416504	0	1	6.9145296904296885	0	1	10.389902004882813	1	3	21.301589855834962
976404	1	6	1	56.24298858642578	8	0	32.73685836791992	6	0	26.245359420776367	0	1	-3.7676675864257803	-2	2	19.73846263208008	0	2	26.229961579223634
2822985	-1	5	5	47.58466720581055	5	2	37.67960739135742	3	2	30.119125366210938	-1	1	-0.5361482058105551	-1	4	9.36891160864257	1	4	16.929393633789054
1821908	2	4	7	32.41278076171875	2	6	20.74542808532715	5	3	31.881420135498047	-1	1	-1.8570007617187478	1	2	9.810351914672854	-2	5	-1.3256401354980447
2309229	2	0	5	36.18031311035156	1	3	28.350053787231445	3	1	28.04431915283203	0	0	-2.0899061103515635	-1	2	5.740353212768554	-3	4	6.046087847167968
1266720	-1	3	4	69.19953918457031	4	2	44.7067985534668	4	2	44.7067985534668	2	-1	-2.38128218457031	1	1	22.111458446533206	1	1	22.111458446533206
2693754	1	7	5	63.67835235595703	8	0	38.41240310668945	8	1	28.00518226623535	0	1	-2.9436893559570407	-1	6	22.322259893310537	-1	5	32.72948073376464
1572803	-1	0	4	40.010440826416016	0	2	27.76934242248535	1	1	32.45516586303711	1	0	-1.6234808264160137	1	2	10.61761757751465	0	3	5.931794136962893
926183	2	5	3	48.68964385986328	4	2	33.070716857910156	5	1	35.83298873901367	0	-1	3.711580140136711	1	0	19.330507142089836	0	1	16.56823526098632
1553027	2	2	4	48.11757278442383	2	2	24.780534744262695	5	1	43.551109313964844	-1	0	-2.306240784423828	-1	2	21.030797255737305	-4	3	2.2602226860351564
2067589	3	5	4	64.43267822265625	9	1	47.09646987915039	9	0	31.08830451965332	1	0	-1.2786372226562506	-3	3	16.05757112084961	-3	4	32.06573648034668
2821828	1	5	6	42.2288818359375	8	0	26.469898223876953	7	2	18.49820899963379	-1	0	1.0859121640624991	-4	6	16.844895776123046	-3	4	24.81658500036621
1721459	1	6	7	40.420623779296875	8	2	25.214078903198242	9	1	17.945770263671875	0	1	5.690457220703145	-2	6	20.897002096801778	-3	7	28.165310736328145
2246779	-1	3	5	50.51165008544922	4	2	32.72304153442383	2	1	38.00267028808594	-1	0	-2.8205760854492254	-2	3	14.968032465576165	0	4	9.688403711914056
2822035	-1	4	6	42.69919204711914	5	2	32.4920654296875	3	2	30.421194076538086	0	0	1.018415952880865	-1	4	11.225542570312506	1	4	13.29641392346192
1528537	1	3	4	40.093116760253906	8	1	28.894948959350586	3	0	13.937390327453613	-1	0	3.3093762397461006	-6	3	14.507544040649421	-1	4	29.465102672546394
3041308	3	7	7	47.88488006591797	9	2	29.901897430419922	9	2	31.735074996948242	0	0	-1.8691000659179693	-2	5	16.113882569580078	-2	5	14.280705003051757
1008446	3	7	5	65.55183410644531	9	1	50.877601623535156	9	0	28.426319122314453	0	-3	13.71308489355468	-2	1	28.387317376464836	-2	2	50.83859987768554
1454660	-1	4	3	61.24717712402344	2	2	45.256629943847656	5	1	36.204612731933594	0	1	-1.4461171240234378	2	2	14.544430056152343	-1	3	23.596447268066406
2715776	3	6	4	48.41927719116211	9	0	30.71198081970215	8	0	31.459394454956055	0	2	-1.3747801911621096	-3	6	16.33251618029785	-2	6	15.585102545043945
1481314	-1	4	4	63.73952102661133	6	1	52.361236572265625	1	2	31.592348098754883	0	0	-5.524694026611307	-2	3	5.853590427734396	3	2	26.622478901245138
2741211	1	6	6	41.5257453918457	8	2	20.199825286865234	6	0	24.065139770507812	0	0	0.4107026081543026	-2	4	21.73662271313477	0	6	17.871308229492193
1500237	3	4	4	34.26569747924805	8	0	21.616241455078125	2	0	26.401548385620117	-1	0	-0.0929934792480509	-5	4	12.556462544921871	1	4	7.771155614379879
1180734	3	6	3	39.6303825378418	8	0	25.8214168548584	9	0	27.561058044433594	0	0	0.7994514621582027	-2	3	14.608417145141601	-3	3	12.868775955566406
2665929	-1	7	5	56.764732360839844	6	2	41.398990631103516	4	2	35.579811096191406	0	1	-4.95807536083985	1	4	10.407666368896479	3	4	16.226845903808588
2267130	-1	2	5	34.96282958984375	1	1	32.097164154052734	4	6	23.079730987548828	-1	0	-0.5989185898437484	0	4	2.2667468459472673	-3	-1	11.284180012451174
2114925	-1	5	5	45.70075607299805	5	2	37.58512878417969	4	1	28.329689025878906	0	-1	-0.42678807299805044	0	2	7.688839215820309	1	3	16.94427897412109
2564208	2	0	6	33.10227966308594	2	2	26.658174514770508	2	2	26.658174514770508	1	0	-0.9609086630859309	-1	4	5.483196485229499	-1	4	5.483196485229499
3123672	2	5	2	55.605552673339844	4	1	37.23488235473633	5	2	38.58474349975586	0	5	0.36422732666015634	1	6	18.734897645263672	0	5	17.38503650024414
979825	2	5	5	54.705142974853516	6	2	46.870933532714844	3	1	28.04827308654785	1	-3	8.265304025146492	0	0	16.099513467285163	3	1	34.922173913452156
2665361	-1	7	6	49.427589416503906	6	2	32.32630157470703	3	2	37.31534194946289	0	0	0.8175945834960885	1	4	17.918882425292963	4	4	12.929842050537104
3125423	-1	5	6	60.42851638793945	4	2	42.26836013793945	4	2	38.37421798706055	0	1	1.0948896120605482	1	5	19.25504586206055	1	5	23.149188012939454
352107	1	0	1	29.48931121826172	1	0	14.793831825256348	1	0	17.43470573425293	0	0	-1.236660218261708	-1	1	13.458819174743663	-1	1	10.817945265747081
1190438	3	6	4	78.91205596923828	9	0	57.13915252685547	8	0	35.525001525878906	0	-1	-7.97685296923828	-3	3	13.796050473144533	-2	3	35.410201474121095
1501253	1	3	4	38.289546966552734	6	0	23.638551712036133	2	1	17.39021873474121	0	0	-1.1528639665527365	-3	4	13.498131287963865	1	3	19.746464265258787
3171560	2	5	7	39.254554748535156	5	2	36.49220657348633	2	5	22.976415634155273	-1	0	1.8758242514648416	-1	5	4.63817242651367	2	2	18.153963365844724
1893866	2	2	8	28.64630889892578	3	6	24.430187225341797	3	6	24.430187225341797	-1	0	1.2260741010742215	-2	2	5.442195774658206	-2	2	5.442195774658206
2144337	1	5	4	51.3480339050293	6	0	30.211261749267578	8	0	23.875988006591797	0	0	1.341309094970704	-1	4	22.478081250732423	-3	4	28.813354993408204
2050034	1	7	0	94.26814270019531	8	0	51.48564529418945	3	0	45.5217399597168	0	4	-3.852423700195331	-1	4	38.93007370581053	4	4	44.893979040283185
829707	2	3	2	49.14198684692383	3	2	29.53421974182129	4	1	39.82183074951172	0	0	-0.3508698469238283	0	0	19.25689725817871	-1	1	8.969286250488281
3165557	3	4	7	26.51108169555664	9	5	13.735090255737305	9	0	26.528087615966797	0	0	-4.592583695556641	-5	2	8.183407744262695	-5	7	-4.609589615966797
1026686	3	7	1	60.842445373535156	9	0	44.25244140625	9	0	30.342103958129883	0	1	1.4117606264648401	-2	2	18.001764593749996	-2	2	31.912102041870114
2143222	2	6	5	52.793643951416016	5	2	28.988723754882812	5	1	44.018985748291016	-1	-1	-3.5170219514160195	0	2	20.287898245117184	0	3	5.2576362517089805
610880	1	8	1	73.74957275390625	9	0	38.59442138671875	9	0	37.894378662109375	-1	0	-2.8544527539062585	-2	1	32.30069861328124	-2	1	33.00074133789062
2328917	3	0	4	36.49727249145508	0	0	24.525272369384766	9	0	25.72408676147461	0	1	0.23832650854491533	0	5	12.210326630615228	-9	5	11.011512238525384
2125898	2	5	2	76.9625244140625	4	2	51.494964599609375	4	1	45.68162536621094	0	2	3.0766905859374987	1	2	28.544250400390624	1	3	34.35758963378906
2869806	3	3	5	36.399147033691406	9	0	30.051759719848633	2	3	20.09947967529297	0	1	0.21576496630859054	-6	6	6.563152280151364	1	3	16.515432324707028
897174	-1	5	2	44.68545913696289	2	2	27.044261932373047	5	1	37.85525894165039	0	0	-1.3068011369628891	3	0	16.334396067626955	0	1	5.523399058349611
812577	3	2	0	57.08670425415039	8	0	34.03254699707031	2	0	36.80625534057617	0	2	3.5551087458496013	-6	2	26.60926600292968	0	2	23.83555765942382
3171827	-1	5	7	40.505985260009766	5	2	39.004920959472656	4	6	21.71512794494629	-1	0	1.212541739990236	-1	5	2.7136060405273454	0	1	20.003399055053713
3119133	2	5	7	41.72943115234375	5	5	32.954776763916016	5	2	28.988723754882812	0	0	0.13981984765624844	0	2	8.914474236083983	0	5	12.880527245117186
1911082	1	1	7	17.506874084472656	2	2	9.864653587341309	3	1	10.38144588470459	0	1	1.313085915527342	-1	6	8.95530641265869	-2	7	8.438514115295408
833369	2	4	3	64.01517486572266	5	2	43.013763427734375	3	1	41.21547317504883	-1	-1	-3.449034865722652	-2	0	17.55237657226563	0	1	19.350666824951176
1996755	3	8	0	75.05517578125	9	0	44.10163497924805	9	0	44.70563507080078	1	4	-3.3652727812500274	0	4	27.588268020751926	0	4	26.98426792919919
2641474	-1	7	7	48.047359466552734	7	2	47.20430374145508	5	5	21.057130813598633	1	-1	3.1923325334472636	1	4	4.03538825854492	3	1	30.182561186401365
2798337	-1	5	4	50.941314697265625	4	2	32.87126922607422	4	1	38.28411102294922	0	2	0.722177302734373	1	4	18.79222277392578	1	5	13.37938097705078
1313495	-1	5	3	50.32163619995117	4	2	42.087154388427734	4	1	28.44853973388672	-1	0	-1.4407841999511746	0	1	6.793697611572263	0	2	20.43231226611328
1238161	2	6	4	61.99040222167969	5	3	34.16990661621094	4	1	48.0345573425293	-1	-1	-1.8687782216796904	0	0	25.95171738378906	1	2	12.0870666574707
929980	-1	6	3	67.81334686279297	6	2	53.66967010498047	4	1	34.35773849487305	-1	-1	-3.3557158627929624	-1	0	10.787960895019538	1	1	30.09989250512696
898321	1	4	2	45.182491302490234	8	0	34.65579605102539	2	0	13.265908241271973	1	0	1.4753426975097597	-3	2	12.002037948974603	3	2	33.39192575872802
3172657	-1	5	6	42.05752182006836	4	6	28.560258865356445	5	0	33.71133041381836	-1	1	1.9092521799316344	0	1	15.406515134643548	-1	7	10.255443586181634
946004	2	6	2	35.38329315185547	6	1	24.98956871032715	5	1	30.607791900634766	0	0	0.953824848144535	0	1	11.347549289672855	1	1	5.729326099365238
2270346	-1	3	4	47.278560638427734	4	2	28.813316345214844	3	1	38.67930603027344	-2	1	-2.622612638427725	-3	3	15.842631654785166	-2	4	5.976641969726572
1508419	3	3	4	59.475860595703125	9	0	37.869651794433594	9	0	35.35830307006836	0	0	-0.9634745957031257	-6	4	20.642734205566406	-6	4	23.15408292993164
2191804	2	4	4	36.620662689208984	3	2	26.811050415039062	5	1	30.023679733276367	0	1	-1.0925576892089879	1	3	8.717054584960934	-1	4	5.504425266723629
831137	2	4	1	58.06222152709961	4	1	39.26872253417969	4	1	39.00756072998047	-1	1	-4.577236527099608	-1	1	14.216262465820314	-1	1	14.477424270019533
1314754	3	4	4	53.40165328979492	9	2	37.338565826416016	9	0	29.815185546875	0	-1	-0.6881682897949233	-5	1	15.374919173583983	-5	3	22.898299453125
2768083	-1	5	6	38.93407440185547	5	3	28.039724349975586	4	2	31.108417510986328	0	0	1.4338185981445335	0	3	12.328168650024416	1	4	9.259475489013674
1505817	2	4	4	50.48409652709961	4	2	37.84052276611328	3	1	32.85763168334961	-1	0	0.21004747290039205	-1	2	12.85362123388672	0	3	17.836512316650392
2449248	1	7	6	59.763790130615234	9	0	45.15281295776367	1	1	17.350204467773438	-1	-1	-2.957049130615232	-3	5	11.65392804223633	5	4	39.456536532226565
3169020	-1	4	7	33.77141571044922	4	2	28.61252212524414	3	6	25.372961044311523	0	0	-0.7663577104492205	0	5	4.392535874755858	1	1	7.632096955688475
828612	-1	3	2	47.364051818847656	5	1	34.7331428527832	1	2	32.844970703125	0	0	-1.703876818847661	-2	1	10.927032147216792	2	0	12.815204296874995
2224587	2	3	4	58.309810638427734	5	2	46.39857864379883	1	1	32.12529754638672	0	1	-0.10198563842773467	-2	3	11.809246356201172	2	4	26.08252745361328
2264579	-1	2	6	25.722492218017578	5	3	24.882038116455078	2	2	21.054519653320312	-1	-1	0.9378157819824224	-4	2	1.7782698835449224	-1	3	5.605788346679688
1382512	3	1	4	44.55782699584961	0	0	33.223628997802734	8	1	25.0862979888916	0	-1	-1.887249995849615	1	3	9.44694800219726	-7	2	17.584279011108393
2169552	1	4	5	48.34413146972656	3	1	18.785207748413086	7	0	32.29814147949219	0	0	-1.1337144697265629	1	4	28.425209251586914	-3	5	14.912275520507812
1314171	1	4	4	48.965171813964844	8	1	28.894948959350586	6	0	22.80944061279297	0	-1	1.9887001860351603	-4	2	22.058923040649418	-2	3	28.144431387207035
1005544	1	6	7	65.58819580078125	9	1	54.757347106933594	6	1	13.570080757141113	1	-5	4.267857199218724	-2	1	15.09870589306638	1	1	56.28597224285886
1237033	2	6	4	58.38724136352539	3	2	36.64828872680664	6	1	41.9530143737793	-1	-1	-1.6765953635253723	2	1	20.062357273193378	-1	2	14.757631626220721
2769099	3	4	6	40.7701301574707	9	0	32.57930374145508	9	1	21.94292449951172	1	0	2.879761842529298	-4	6	11.070588258544923	-4	5	21.706967500488282
2749770	1	6	0	70.12972259521484	8	0	40.8016471862793	6	0	32.06730270385742	0	6	-1.4284575952148515	-2	6	27.899617813720695	0	6	36.63396229614257
954787	2	6	1	62.44782257080078	6	1	49.66191864013672	5	1	32.999969482421875	0	1	1.01449342919922	0	1	13.800397359863283	1	1	30.462346517578126
1481490	2	4	4	63.10201644897461	5	2	44.78819274902344	4	2	38.52788543701172	0	0	-4.227515448974607	-1	2	14.086308250976565	0	2	20.346615562988283
2869347	3	3	5	32.180702209472656	9	1	26.71276092529297	2	0	19.22003936767578	0	1	2.9442487905273467	-6	5	8.412190074707034	1	6	15.904911632324222
902128	1	5	2	57.700077056884766	7	0	37.670631408691406	6	0	22.76866340637207	0	0	0.8144069431152374	-2	2	20.843852591308597	-1	2	35.74582059362793
1716288	-1	6	7	28.924182891845703	5	7	22.65427017211914	5	2	26.483976364135742	0	1	0.007665108154299105	1	1	6.277577827880862	1	6	2.44787163586426
2843774	-1	4	6	30.371387481689453	4	6	29.947635650634766	4	1	20.6378116607666	0	0	3.031041518310545	0	0	3.4547933493652323	0	5	12.764617339233396
2173218	1	5	4	59.28863525390625	7	2	31.801864624023438	6	0	30.225984573364258	-1	1	-0.9985442539062532	-3	3	26.48822637597656	-2	5	28.06410642663574
2795875	1	5	6	43.26478958129883	8	2	23.753164291381836	7	0	22.25084686279297	0	0	0.6166714187011877	-3	4	20.12829670861818	-2	6	21.630614137207047
248499	3	6	1	45.579891204833984	9	0	29.55649757385254	8	0	29.775487899780273	0	-1	5.181083795166018	-3	0	21.204477426147463	-2	0	20.98548710021973
1432042	3	0	3	43.79436111450195	0	0	27.776853561401367	1	0	29.76959800720215	0	0	-0.6315421145019542	0	3	15.385965438598632	-1	3	13.39322099279785
1613105	3	0	4	41.14722442626953	9	0	31.4403076171875	1	0	23.45901107788086	0	0	2.0767215737304667	-9	4	11.783638382812498	-1	4	19.76493492211914
539530	2	5	2	62.146202087402344	5	2	52.08289337158203	3	1	30.277376174926758	0	-1	2.5799059125976527	0	-1	12.643214628417965	2	0	34.44873182507324
2062727	3	6	5	49.2423210144043	9	1	35.84597396850586	9	0	27.148441314697266	0	-1	-1.2216360144042966	-3	3	12.174711031494141	-3	4	20.872243685302735
2198251	-1	4	4	60.87185287475586	5	2	44.91753005981445	3	2	36.16838073730469	0	1	-5.391001874755858	-1	3	10.563320940185548	1	3	19.312470262695314
559647	3	6	1	54.29921340942383	9	0	34.18466567993164	9	0	33.86664581298828	0	0	-1.8603934094238284	-3	1	18.25415432006836	-3	1	18.57217418701172
3066819	3	6	7	47.68091583251953	9	2	35.833377838134766	9	1	25.59963035583496	0	0	-2.2612098325195262	-3	5	9.58632816186524	-3	6	19.820075644165044
1234143	-1	5	2	46.64417266845703	5	2	32.153953552246094	5	1	34.70428466796875	0	1	0.9588973315429712	0	1	15.449116447753909	0	2	12.898785332031252
226365	2	6	1	50.700653076171875	5	2	37.91526412963867	5	0	32.999446868896484	0	-1	3.536471923828124	1	-2	16.321860870361327	1	0	21.237678131103515
2890316	2	3	6	22.903501510620117	4	2	27.747957229614258	3	2	15.369609832763672	-1	0	1.9024584893798853	-2	4	-2.9419972296142554	-1	4	9.43635016723633
1188579	1	6	3	64.57403564453125	8	0	42.34372329711914	1	0	24.969533920288086	0	0	0.5786623554687509	-2	3	22.80897470288086	5	3	40.183164079711915
2120173	3	5	4	58.342918395996094	9	0	37.76218032836914	9	0	34.33283996582031	0	0	3.3291876040039057	-4	4	23.90992567163086	-4	4	27.339266034179687
1484323	2	5	3	68.62593078613281	4	2	43.39515686035156	5	1	45.44482421875	-1	1	-0.8700487861328128	0	2	24.360725139648437	-1	3	22.31105778125
2114159	-1	5	4	44.71548843383789	5	2	28.988723754882812	4	1	35.940834045410156	0	0	-1.3176354338378857	0	2	14.409129245117192	1	3	7.457018954589849
830526	3	3	3	53.4150505065918	9	0	42.528934478759766	8	0	24.63821029663086	0	-1	-1.8503185065917975	-6	2	9.035797521240234	-5	2	26.92652170336914
1573932	2	3	4	39.72389602661133	1	2	43.54603958129883	4	2	16.39191246032715	-2	0	2.1594859733886693	0	2	-1.6626575812988307	-3	2	25.49146953967285
925567	-1	5	2	52.25764465332031	4	1	37.53321838378906	5	2	34.93849182128906	0	0	-1.6857916533203081	1	1	13.038634616210942	0	0	15.633361178710942
1798857	-1	5	7	40.72544479370117	4	2	35.73374938964844	5	5	25.205753326416016	0	1	1.4432792062988256	1	6	6.43497461035156	0	3	16.962970673583982
2041076	-1	7	5	63.67412567138672	6	2	44.17565155029297	6	2	39.71253204345703	0	-1	-2.0494766713867207	1	2	17.44899744970703	1	2	21.912116956542967
2864049	2	4	5	19.78314781188965	5	2	24.34669303894043	0	2	15.650517463684082	-1	1	-1.2510878118896471	-2	4	-5.814633038940428	3	4	2.8815425363159193
2168951	2	5	5	46.09172821044922	5	3	28.10952377319336	1	1	38.196266174316406	-1	0	-0.8806952104492183	-1	2	17.10150922680664	3	4	7.014766825683594
1382547	-1	1	3	46.331119537353516	1	1	38.294822692871094	4	2	28.250362396240234	0	0	-3.5990805373535153	0	2	4.437216307128907	-3	1	14.481676603759766
1716342	-1	5	7	28.00351333618164	5	6	21.733598709106445	5	2	26.483976364135742	1	1	0.9095366638183577	1	2	7.179451290893553	1	6	2.429073635864256
3121789	-1	5	6	52.52369689941406	3	6	33.18979263305664	5	1	39.5479736328125	0	1	-2.4739318994140618	2	1	16.85997236694336	0	6	10.5017913671875
2114238	2	5	4	43.50997543334961	6	2	36.679771423339844	2	2	27.044261932373047	0	0	-0.23194643334961285	-1	2	6.598257576660153	3	2	16.23376706762695
2867446	2	3	7	27.618059158325195	4	2	28.08467674255371	2	5	19.74744415283203	0	-1	1.555729841674804	-1	4	1.0891122574462884	1	1	9.426344847167968
1451009	1	5	4	47.6763801574707	7	1	30.644023895263672	2	0	19.771577835083008	-1	0	1.003347842529294	-3	3	18.035704104736325	2	4	28.90815016491699
2911160	-1	2	7	22.1126708984375	5	3	24.882038116455078	2	2	17.4446964263916	-1	0	-0.8226238984374987	-4	4	-3.591991116455077	-1	5	3.8453505736083997
3120020	3	4	6	43.82920837402344	9	1	34.53419876098633	3	1	23.047107696533203	1	1	0.9591126259765659	-4	6	10.254122239013675	2	6	21.7412133034668
1575284	-1	2	4	48.11757278442383	2	2	24.780534744262695	5	1	43.551109313964844	-1	0	-2.21509878442383	-1	2	21.121939255737303	-4	3	2.3513646860351543
1612576	3	0	4	41.93528747558594	2	0	34.344444274902344	9	1	21.34293556213379	0	0	-0.6120374755859359	-2	4	6.978805725097658	-9	3	19.980314437866213
2241403	2	4	5	33.4219970703125	5	1	30.82608985900879	2	3	22.80997657775879	-2	0	-1.699464070312498	-3	4	0.896443140991213	0	2	8.912556422241213
3169089	3	5	7	35.11934280395508	9	0	27.59837532043457	9	3	21.273059844970703	-1	0	-1.8289018039550768	-5	7	5.692065679565431	-5	4	12.017381155029298
1314452	-1	4	4	51.79818344116211	3	2	37.27910232543945	5	1	34.7331428527832	0	-1	-0.13843144116211192	1	1	14.380649674560544	-1	2	16.926609147216794
2872042	1	4	6	47.08146286010742	3	2	28.420896530151367	7	0	21.39978790283203	-1	0	-4.049272860107422	0	4	14.611293469848633	-4	6	21.63240209716797
1893822	-1	2	8	28.64630889892578	3	6	24.430187225341797	3	6	24.430187225341797	-1	0	1.236394101074218	-2	2	5.4525157746582025	-2	2	5.4525157746582025
3089302	3	6	6	33.25789260864258	9	5	24.021453857421875	8	0	22.98853302001953	0	1	-0.9941686086425818	-3	2	8.242270142578121	-2	7	9.275190979980465
1209437	-1	6	4	51.5948486328125	6	1	42.820186614990234	5	2	28.988723754882812	0	-1	0.17161036718749045	0	2	8.946272385009756	1	1	22.777735245117178
2243595	2	3	5	37.084564208984375	4	2	28.250362396240234	2	2	29.048267364501953	-1	0	0.9907277910156225	-2	3	9.824929603759763	0	3	9.027024635498044
1315590	-1	4	4	56.5029296875	4	1	46.07487487792969	4	2	30.642127990722656	0	-1	-1.4682016874999988	0	2	8.959853122070314	0	1	24.392600009277345
1473932	-1	4	4	37.0307731628418	4	2	25.673824310302734	2	1	31.571014404296875	0	0	-0.9601711628417959	0	2	10.396777689697267	2	3	4.499587595703126
2715556	-1	6	6	46.68992614746094	5	2	37.91526412963867	5	2	28.988723754882812	0	0	-0.23177514746091532	1	4	8.54288687036135	1	4	17.46942724511721
878359	3	4	5	62.48226547241211	9	0	47.30267333984375	9	1	28.931690216064453	0	-3	-4.521642472412118	-5	2	10.657949660156241	-5	1	29.028932783935538
2168967	-1	5	5	46.09172821044922	5	3	28.10952377319336	1	1	38.196266174316406	-1	0	-0.9761112104492184	-1	2	17.00609322680664	3	4	6.919350825683594
1480061	1	4	2	53.78607940673828	8	0	36.10968017578125	3	0	20.415626525878906	0	2	0.7494965932617177	-4	4	18.42589582421875	1	4	34.11994947412109
1824075	3	4	7	35.8157958984375	9	2	29.148136138916016	9	3	20.419750213623047	-1	1	2.041779101562497	-6	6	8.709438861083981	-6	5	17.43782478637695
898274	-1	5	2	43.23482894897461	5	1	41.64473342895508	2	1	21.80415916442871	0	0	3.4080990510253883	0	1	4.99819457104492	3	1	24.838768835571287
1478026	-1	5	4	51.5327033996582	4	2	43.11360549926758	5	2	28.63316535949707	-1	0	-3.4091573996581985	0	2	5.0099405007324265	-1	2	19.490380640502934
829503	3	2	1	47.34203338623047	8	0	28.47233772277832	3	0	32.62179183959961	1	1	1.1683956137695333	-5	2	20.03809127722168	0	2	15.888637160400393
3126036	1	5	3	67.02393341064453	6	0	26.20740509033203	8	0	43.55575942993164	0	4	-3.711085410644536	-1	7	37.105442909667964	-3	7	19.757088570068355
2190843	-1	3	5	31.956682205200195	3	1	29.091018676757812	4	6	23.079730987548828	1	0	0.1823997947998066	1	4	3.0480633232421894	0	-1	9.059351012451174
2247112	-1	2	5	50.71700668334961	1	3	34.7264518737793	5	1	36.204612731933594	0	0	-1.9915626833496063	1	2	13.998992126220706	-3	4	12.52083126806641
2794552	2	5	5	40.23953628540039	2	2	32.63346862792969	5	2	27.820138931274414	0	1	-0.07525928540039217	3	4	7.530808372070311	0	4	12.344138068725584
2893863	2	2	6	33.38507843017578	5	2	28.988723754882812	1	2	24.610422134399414	0	0	2.7709915698242185	-3	4	7.167346245117187	1	4	11.545647865600586
3118021	2	5	6	39.074310302734375	5	6	29.304302215576172	4	1	29.984071731567383	0	1	-0.8480343027343764	0	1	8.921973784423827	1	6	8.242204268432616
3071144	-1	5	7	53.209197998046875	6	5	49.02374267578125	2	2	24.399517059326172	1	0	5.208000001953117	0	2	9.393455324218742	4	5	34.01768094067382
900071	2	5	2	53.826534271240234	5	2	34.83768844604492	3	1	39.20290756225586	0	0	-1.3752142712402318	0	0	17.61363155395508	2	1	13.248412437744143
2090232	-1	6	5	51.143795013427734	6	2	42.36913299560547	5	2	28.988723754882812	0	-1	0.7178729865722673	0	2	9.492535004394533	1	2	22.87294424511719
3170845	2	3	7	43.88990783691406	4	7	18.001453399658203	4	1	46.10252380371094	1	0	-4.957883836914064	0	0	20.930570600341795	0	6	-7.170499803710939
1529754	2	3	3	47.56618881225586	5	2	39.408790588378906	1	1	28.371458053588867	-1	1	-0.4504918122558621	-3	2	7.706906411621091	1	3	18.74423894641113
2115571	-1	5	5	44.646827697753906	5	2	34.03480911254883	5	1	30.82608985900879	0	-1	2.9940623022460926	0	2	13.60608088745117	0	3	16.81480014099121
2061992	3	6	4	47.587860107421875	8	1	27.8870849609375	9	0	33.45286560058594	0	0	-1.9846111074218769	-2	3	17.716164039062498	-3	4	12.15038339941406
1283677	-1	4	4	37.0307731628418	4	2	25.673824310302734	2	1	31.571014404296875	0	-1	-1.0297521628417954	0	1	10.327196689697267	2	2	4.4300065957031265
1210270	-1	6	3	53.93122863769531	6	2	41.735984802246094	3	1	32.4093017578125	0	0	0.5417603623046858	0	1	12.737004197753905	3	2	22.0636872421875
1510891	2	2	4	66.04008483886719	5	5	48.584598541259766	1	1	37.669551849365234	1	0	0.5528821611328141	-2	-1	18.008368458740236	2	3	28.923415150634767
3119815	3	6	7	46.09595489501953	9	1	35.84597396850586	9	2	24.0020751953125	-1	0	-1.959795895019532	-4	6	8.29018503149414	-4	5	20.1340838046875
2913226	-1	3	6	26.263957977294922	4	2	31.108417510986328	3	2	15.369609832763672	-2	1	2.4428730227050828	-3	5	-2.4015865109863235	-2	5	13.337221167236333
3116558	3	5	6	35.95497512817383	8	0	32.59383010864258	2	5	17.11324119567871	0	1	-2.086185128173824	-3	7	1.274959891357426	3	2	16.755548804321293
2220486	2	4	5	43.534366607666016	5	1	40.77201843261719	2	5	22.976415634155273	-1	0	2.0075053923339823	-2	4	4.76985356738281	1	0	22.565456365844724
537114	1	5	3	56.78923034667969	8	0	40.761966705322266	2	0	18.7664852142334	0	-2	0.2273766533203201	-3	1	16.254640294677742	3	1	38.25012178576661
1457706	2	4	0	67.28816986083984	2	1	42.05739212036133	5	1	45.44482421875	0	4	2.408584139160155	2	3	27.63936187963867	-1	3	24.25192978125
2846823	1	5	6	43.80254364013672	8	1	28.224679946899414	2	1	18.317087173461914	-1	0	-0.8965616401367171	-4	5	14.681302053100588	2	5	24.588894826538088
514018	2	6	2	61.03543472290039	6	1	56.11052703857422	4	1	25.138975143432617	-1	-1	1.1268302770996144	-1	0	6.051737961425786	1	0	37.02328985656739
2799709	3	4	6	55.36286544799805	9	0	48.551025390625	2	4	20.563932418823242	1	0	1.083321552001955	-4	6	7.895161609375002	3	2	35.88225458117676
1291417	3	4	3	61.44486999511719	9	0	36.5328369140625	9	0	38.66413116455078	0	0	-1.5301899951171904	-5	3	23.381843085937497	-5	3	21.250548835449216
2149114	1	5	3	70.11746215820312	8	1	48.491065979003906	6	0	24.365619659423828	0	1	-2.71392715820312	-3	3	18.9124690209961	-1	4	43.03791534057618
1307155	-1	4	3	31.65493392944336	5	2	26.282835006713867	1	1	25.586156845092773	0	0	-2.5736309294433504	-1	1	2.798467993286142	3	2	3.4951461549072356
2799954	3	4	5	55.57243347167969	9	0	36.008975982666016	9	0	33.3155517578125	1	1	1.6099215283203137	-4	6	21.173379017333986	-4	6	23.8668032421875
1478332	3	4	4	48.372215270996094	9	0	36.5328369140625	9	0	25.591476440429688	0	0	0.7944487290039035	-5	4	12.633827085937497	-5	4	23.57518755957031
2720773	1	6	6	63.12030792236328	8	1	46.488895416259766	6	1	19.370635986328125	0	0	-0.6882679223632806	-2	5	15.943144583740235	0	5	43.061404013671876
3121516	3	4	6	52.407283782958984	9	3	40.09848403930664	1	0	26.06089210510254	1	1	-3.1185877829589614	-4	4	9.190211960693382	4	7	23.227803894897484
1187625	-1	6	5	68.40435791015625	5	6	33.02464294433594	5	0	55.593780517578125	0	-2	-6.218302910156247	1	-3	29.161412055664066	1	3	6.592274482421878
2752357	3	6	4	81.1559066772461	9	0	67.09780883789062	9	1	27.810182571411133	0	2	-4.237906677246102	-3	6	9.820191162109367	-3	5	49.10781742858886
2145900	-1	5	4	56.863616943359375	5	2	50.381004333496094	4	2	26.696666717529297	0	0	0.5653800566406275	0	2	7.047992666503909	1	2	30.732330282470706
1504882	-1	2	3	50.04856491088867	4	2	35.579811096191406	2	1	34.68281555175781	1	1	-2.0639589108886724	-1	2	12.404794903808593	1	3	13.301790448242187
2797115	1	5	6	45.28395462036133	8	0	42.5794563293457	2	2	5.443724632263184	0	0	3.0922133796386717	-3	6	5.796711670654297	3	4	42.932443367736816
2716024	3	5	6	46.00538635253906	9	0	41.17414855957031	9	2	18.583341598510742	1	0	1.9251026474609318	-3	6	6.756340440429682	-3	4	29.347147401489252
181078	3	5	1	57.869659423828125	9	0	31.46240997314453	8	0	40.15935516357422	0	-1	-0.6529804238281258	-4	0	25.754269026855468	-3	0	17.05732383642578
2794765	1	5	6	39.876914978027344	1	0	32.7114372253418	7	4	9.904705047607422	0	0	0.9476260219726527	4	6	8.1131037746582	-2	2	30.919835952392575
3218410	1	2	6	33.3571891784668	4	1	18.048206329345703	4	1	18.048206329345703	0	1	-1.1879131784667933	-2	6	14.1210696706543	-2	6	14.1210696706543
3170175	3	5	6	40.121490478515625	9	0	28.273956298828125	9	1	25.59963035583496	-1	1	-3.3063954785156255	-5	7	8.541138701171874	-5	6	11.215464644165039
2749668	1	6	7	72.80460357666016	8	2	56.4926872253418	6	0	19.0511417388916	0	-1	-4.5117545766601665	-2	4	11.800161774658193	0	6	49.24170726110839
2021708	3	7	2	78.4220962524414	9	0	55.128482818603516	9	0	37.04570770263672	1	2	-1.7348972524414137	-1	4	21.558716181396477	-1	4	39.641491297363274
2565314	2	2	5	35.83200454711914	5	2	30.45991325378418	1	1	25.586156845092773	-1	1	-0.19190054711914684	-4	4	5.180190746215814	0	5	10.05394715490722
1213072	2	6	4	60.8394775390625	6	1	43.988746643066406	4	2	37.06480026245117	0	-1	2.5458374609374985	0	2	19.396568356933592	2	1	26.320514737548827
507590	1	5	1	43.76172637939453	7	0	28.559816360473633	4	0	17.941133499145508	0	0	-0.5770553793945297	-2	1	14.624854639526369	1	1	25.243537500854494
1030330	-1	5	1	65.18927764892578	6	2	54.58153533935547	4	1	30.82180404663086	2	1	8.86553335107422	1	0	19.473275660644532	3	1	43.23300695336914
2141345	1	5	3	44.23526382446289	8	0	26.50943946838379	6	0	20.465045928955078	0	1	-0.48255482446289477	-3	4	17.243269531616207	-1	4	23.287663071044918
563248	2	6	1	60.09514617919922	6	2	47.26065444946289	5	1	33.048553466796875	0	0	3.262133820800777	0	-1	16.096625550537105	1	0	30.30872653320312
2869623	3	3	6	35.32585525512695	1	0	26.418888092041016	9	1	22.659055709838867	0	0	0.5336847448730495	2	6	9.440651907958987	-6	5	13.200484290161135
2241171	-1	3	6	29.10757827758789	4	2	28.08467674255371	2	2	21.236970901489258	-1	-1	1.6948797224121108	-2	3	2.7177812574462905	0	3	9.565487098510744
2219480	1	4	5	42.330257415771484	7	0	31.099470138549805	2	2	13.970009803771973	-1	0	0.19223058422851125	-4	5	11.423017861450191	1	3	28.552478196228023
2267222	-1	3	5	35.077518463134766	2	2	27.044261932373047	4	2	28.2473201751709	-2	0	-0.4967614631347672	-1	3	7.5364950676269515	-3	3	6.3334368248291
1893878	-1	2	8	28.64630889892578	3	6	24.430187225341797	3	6	24.430187225341797	-1	0	1.2232171010742228	-2	2	5.439338774658207	-2	2	5.439338774658207
1264720	-1	5	3	58.29072189331055	5	1	51.5308723449707	3	2	26.97391700744629	0	0	2.11268010668946	0	2	8.872529655029304	2	1	33.42948499255372
2842391	-1	4	6	28.737749099731445	4	6	23.079730987548828	4	1	25.872081756591797	0	0	0.15963090026855298	0	0	5.81764901245117	0	5	3.0252982434082014
2308933	1	0	4	36.04874038696289	7	0	24.45818519592285	0	2	14.329776763916016	0	1	-2.823240386962894	-7	5	8.767314804077145	0	3	18.89572323608398
3120323	1	5	7	43.11576843261719	8	6	23.511280059814453	2	0	22.343711853027344	0	0	2.5458075673828233	-3	1	22.150295940185558	3	7	23.317864146972667
1727337	-1	6	2	66.32039642333984	6	2	48.85387420654297	4	1	37.68056869506836	0	6	-1.562037423339845	0	6	15.90448479345703	2	7	27.07779030493164
1949430	1	0	7	18.509510040283203	2	0	10.863170623779297	1	6	10.385562896728516	0	1	0.1949079597167973	-2	8	7.841247376220704	-1	2	8.318855103271485
2713253	1	5	6	40.24415588378906	7	1	23.214006423950195	6	1	19.76937484741211	1	0	-1.1627558837890604	-1	5	15.867393576049807	0	5	19.312025152587893
2036467	-1	6	4	50.445655822753906	5	3	28.039724349975586	6	1	42.6200065612793	1	0	-3.408042822753906	2	1	18.997888650024414	1	3	4.4176064387207035
2894454	2	4	6	44.55216598510742	5	1	43.070125579833984	1	6	21.69611358642578	-2	0	-6.533751985107422	-3	5	-5.0517115798339844	1	0	16.32230041357422
2870177	-1	4	5	38.52292251586914	1	2	32.26481246948242	5	2	26.472179412841797	-1	1	-0.9130695158691395	2	4	5.345040530517579	-2	4	11.137673587158204
2087364	3	5	4	42.321624755859375	9	1	30.204437255859375	9	0	25.869279861450195	1	0	0.9433812441406246	-3	3	13.060568744140625	-3	4	17.395726138549804
2501378	2	5	4	60.45767593383789	6	3	44.45722961425781	2	1	36.21451187133789	0	1	-3.407608933837871	-1	2	12.592837385742207	3	4	20.83555512866213
1400771	3	2	3	45.42388153076172	9	0	29.874597549438477	2	0	29.301382064819336	-1	0	0.35420646923828514	-8	3	15.903490450561527	-1	3	16.476705935180668
231569	2	5	1	69.0627212524414	5	1	49.45494842529297	4	1	39.82183074951172	1	-1	1.4118637475585842	1	-1	21.01963657470702	2	-1	30.65275425048827
3068440	1	6	6	58.92383575439453	7	3	19.31761932373047	7	0	42.34544372558594	0	1	-8.586085754394531	-1	4	31.02013067626953	-1	7	7.992306274414062
1509590	1	4	3	63.73892593383789	8	0	38.38357925415039	2	0	28.094581604003906	-1	1	-1.6884349338378897	-5	4	23.66691174584961	1	4	33.955909395996095
1482514	1	3	4	66.10572052001953	8	1	32.344032287597656	1	0	36.500919342041016	1	0	-4.10195252001953	-4	3	29.659735712402345	3	4	25.502848657958985
2120237	2	5	0	63.814781188964844	5	1	38.83191680908203	5	1	45.196922302246094	0	4	-1.9940421889648476	0	3	22.988822190917965	0	3	16.623816697753902
903263	2	5	2	50.40525436401367	5	2	42.41389465332031	4	1	28.205425262451172	0	0	11.733950635986325	0	0	19.725310346679684	1	1	33.933779737548825
957556	3	6	2	70.58287811279297	9	0	52.35210037231445	9	0	31.982877731323242	0	0	1.8990838872070412	-3	2	20.129861627685557	-3	2	40.49908426867677
2936466	1	1	6	34.97103500366211	5	1	16.270221710205078	0	2	21.440040588378906	0	1	0.0020249963378944358	-4	6	18.702838289794926	1	5	13.533019411621098
1002692	1	7	2	58.80522537231445	8	1	41.57625198364258	7	0	19.968196868896484	0	0	1.6049716276855506	-1	1	18.833945016357426	0	2	40.44200013110352
2793739	1	5	6	38.47184371948242	7	1	20.605533599853516	7	1	20.605533599853516	0	0	-0.9031367194824185	-2	5	16.963173400146488	-2	5	16.963173400146488
1552721	1	1	4	41.58442687988281	3	1	33.431453704833984	3	0	10.892195701599121	0	0	3.2840941201171887	-2	3	11.437067295166017	-2	4	33.97632529840088
2376430	1	6	6	58.56367111206055	8	0	38.589927673339844	3	2	22.712974548339844	2	-1	1.4009118879394435	0	5	21.374655326660147	5	3	37.25160845166015
2914549	1	1	6	32.79064178466797	5	4	14.140887260437012	1	0	21.38897705078125	0	1	0.06683221533202754	-4	3	18.716586739562985	0	7	11.468496949218746
2241024	1	2	5	30.669994354248047	6	2	14.61409854888916	1	0	18.795120239257812	0	0	-0.20324935424804735	-4	3	15.85264645111084	1	5	11.671624760742187
156233	2	5	2	53.17036056518555	3	1	34.972259521484375	5	1	38.41216278076172	-1	-2	-0.33232856518554854	1	-1	17.865772478515623	-1	-1	14.42586921923828
829458	1	4	2	47.914974212646484	0	0	23.613447189331055	7	0	27.040739059448242	-1	0	0.3281187873535174	3	2	24.629645810668947	-4	2	21.20235394055176
1383774	3	1	4	44.576961517333984	9	0	31.802898406982422	2	0	26.52615737915039	0	-1	2.494817482666015	-8	3	15.268880593017577	-1	3	20.54562162084961
2869354	-1	4	6	36.031009674072266	1	2	29.77289581298828	5	2	26.472179412841797	-1	0	-1.041072674072261	2	4	5.2170411870117235	-2	4	8.517757587158208
806564	-1	2	2	42.77103042602539	2	2	27.044261932373047	4	1	35.940834045410156	0	0	-1.213740426025396	0	0	14.513028067626948	-2	1	5.6164559545898385
2818435	2	4	6	28.32990074157715	4	6	29.947635650634766	4	1	18.596323013305664	0	0	4.280979258422853	0	0	2.663244349365236	0	5	14.014556986694338
2067041	1	6	4	64.90897369384766	8	1	27.330095291137695	7	0	40.31809997558594	0	0	-3.4753986938476515	-2	3	34.10347970886231	-1	4	21.115475024414067
2238947	3	2	4	26.66776466369629	8	0	17.91754913330078	1	1	22.502309799194336	0	1	-2.478681663696289	-6	5	6.271533866699219	1	4	1.6867732008056642
3198001	3	4	7	42.5041389465332	9	2	26.144256591796875	1	1	30.11197280883789	-1	0	-0.8436919465332053	-6	5	15.516190408203123	2	6	11.548474191162107
2218292	2	1	4	39.605133056640625	0	2	27.66927719116211	5	1	32.149925231933594	2	1	-0.6396090566406301	3	3	11.296246808837886	-2	4	6.815598768066401
2374512	1	7	5	55.90168380737305	8	1	28.00518226623535	9	1	30.635725021362305	1	0	-2.161808807373049	0	4	25.734692733764646	-1	4	23.104149978637693
1549874	1	2	4	37.64804458618164	2	1	18.317087173461914	8	0	22.07018280029297	-1	0	-1.34762658618164	-1	3	17.983330826538086	-7	4	14.230235199707032
951585	2	6	4	53.38005065917969	4	1	34.35773849487305	6	2	39.23637390136719	0	-2	0.16905634082031185	2	1	19.191368505126952	0	0	14.312733098632812
1004063	-1	3	0	65.73567962646484	3	1	48.469966888427734	4	1	37.479774475097656	4	2	-0.5117276264648183	4	1	16.75398511157229	3	1	27.74417752490237
3118966	2	4	7	39.719058990478516	4	2	35.73374938964844	2	6	24.199377059936523	1	0	1.5970440095214826	1	5	5.582353610351561	3	1	17.116725940063475
2717048	2	6	6	45.831417083740234	6	2	35.208126068115234	2	1	30.83734703063965	0	0	5.3012459162597665	0	4	15.924536931884766	4	5	20.295315969360352
1261710	3	5	3	52.16415786743164	8	0	29.315204620361328	9	0	36.60103988647461	0	0	-0.9508238674316445	-3	3	21.898129379638668	-4	3	14.612294113525387
2040541	1	7	4	60.47554397583008	8	0	34.990089416503906	8	1	28.224679946899414	0	0	-0.25258297583007305	-1	4	25.2328715834961	-1	3	31.99828105310059
560924	-1	5	1	57.85145568847656	5	1	40.58574676513672	4	1	37.479774475097656	1	0	-1.7889516884765655	1	0	15.476757234863278	2	0	18.58272952490234
2119590	-1	6	4	61.99040222167969	5	3	34.16990661621094	4	1	48.0345573425293	-1	0	-2.1304442216796886	0	1	25.69005138378906	1	3	11.825400657470702
2894732	1	2	5	40.493003845214844	1	0	22.626699447631836	7	1	20.605533599853516	0	1	-1.5843088452148493	1	6	16.28199555236816	-5	5	18.30316140014648
2423449	-1	7	6	57.3090705871582	6	5	36.45142364501953	6	1	41.07170867919922	0	-1	-1.6234045871582055	1	0	19.234242354980466	1	4	14.613957320800779
877075	-1	4	2	57.919864654541016	1	3	22.540142059326172	5	0	55.593780517578125	0	0	-3.8163566545410106	3	-1	31.563365940673833	-1	2	-1.49027251757812
2145630	1	6	4	58.34345626831055	9	1	31.854278564453125	8	0	29.228395462036133	-1	0	-1.6042902683105495	-4	3	24.884887435546872	-3	4	27.510770537963865
3066805	2	6	6	45.033241271972656	4	3	29.857202529907227	6	2	35.390098571777344	0	1	-0.04169727197265871	2	4	15.134341470092771	0	5	9.601445428222654
3022792	-1	6	7	56.599796295166016	6	5	52.414337158203125	2	2	24.399517059326172	1	0	4.841787704833983	1	2	9.027246841796874	5	5	37.04206694067383
2720742	3	6	6	63.574676513671875	9	1	51.04576873779297	9	1	26.2810115814209	0	0	-1.1939815136718792	-3	5	11.334926262207027	-3	5	36.0996834185791
2088064	-1	6	4	46.76607131958008	5	2	32.1424446105957	5	2	34.83768844604492	0	0	-1.40979131958008	1	2	13.213835389404295	1	2	10.518591553955076
2175869	2	4	0	61.5242805480957	3	0	39.694610595703125	5	1	42.043731689453125	0	5	5.682815451904304	1	5	27.512485404296882	-1	4	25.163364310546882
2472271	2	6	5	54.692867279052734	4	6	22.47799301147461	6	0	52.42893600463867	0	0	-6.784266279052737	2	-1	25.430607988525388	0	5	-4.5203350046386745
1506532	1	3	6	46.98008346557617	8	2	23.753164291381836	2	0	25.966144561767578	0	-2	5.326158534423826	-5	2	28.55307770861816	1	4	26.34009743823242
2869633	1	3	6	38.14996337890625	6	0	23.638551712036133	2	5	17.250629425048828	0	0	-2.0362733789062517	-3	6	12.475138287963865	1	1	18.86306057495117
2477411	2	6	4	68.19772338867188	5	2	59.85212707519531	5	2	28.55965805053711	0	1	-3.892171388671869	1	3	4.453424924804693	1	3	35.745893949462896
1552548	3	1	5	41.14262008666992	9	0	31.802898406982422	2	0	23.09181785583496	0	-1	3.1225139133300743	-8	4	12.462235593017574	-1	4	21.173316144165035
1447408	3	4	4	40.311378479003906	9	0	34.598052978515625	9	1	19.465425491333008	0	0	-2.1053884790039064	-5	4	3.607937021484375	-5	3	18.740564508666992
3064127	-1	6	7	34.36716079711914	6	5	34.9549560546875	4	2	19.62627410888672	0	0	2.5715702028808565	0	2	1.983774945312497	2	5	17.31245689111328
1210817	1	5	2	51.02869415283203	9	0	32.99348068237305	6	0	20.774433135986328	1	1	5.224436847167972	-3	3	23.259650317626956	0	3	35.478697864013675
2823003	3	3	5	48.62971878051758	9	1	31.00625991821289	2	0	31.375545501708984	1	1	-1.5654017805175826	-5	5	16.058057081787105	2	6	15.688771498291011
1264360	3	5	3	62.26736831665039	9	1	40.05694580078125	9	0	35.962520599365234	0	0	-3.2383983166503967	-4	2	18.972024199218744	-4	3	23.06644940063476
3164289	1	4	7	18.631702423095703	7	6	6.786872863769531	2	0	14.58405590057373	0	0	-0.6759004230957046	-3	1	11.168929136230467	2	7	3.371746099426268
2171475	1	3	4	54.17245864868164	3	0	29.419509887695312	5	0	27.49216651916504	1	1	-1.0758016486816402	1	5	23.677147112304688	-1	5	25.60449048083496
2403569	1	6	4	72.07910919189453	3	1	25.76666259765625	8	0	49.05168151855469	1	1	-2.7517941918945326	4	4	43.56065240234375	-1	5	20.27563348144531
1478154	-1	5	4	47.25933837890625	5	2	38.470603942871094	3	1	29.002798080444336	-1	0	1.290994621093752	-1	2	10.079729057128908	1	3	19.547534919555666
2870830	-1	3	6	43.124935150146484	4	6	21.549081802368164	4	1	41.78992462158203	0	0	-3.4191271501464797	-1	0	18.15672619763184	-1	5	-2.0841166215820266
1453439	3	4	4	56.555641174316406	9	1	32.30933380126953	9	0	37.9984016418457	0	0	-0.47561017431640806	-5	3	23.770697198730467	-5	4	18.081629358154295
180640	3	4	0	55.026058197021484	9	0	36.76704406738281	9	0	32.0111083984375	1	0	0.9182248029785143	-4	0	19.177238932617186	-4	0	23.9331746015625
2936523	-1	2	6	37.07426834106445	4	2	25.69597816467285	1	2	31.592348098754883	-1	1	-2.065060341064438	-3	5	9.313229835327164	0	5	3.4168599012451324
3142343	3	5	6	31.908924102783203	8	3	20.79552459716797	9	0	24.86549186706543	0	1	-0.697565102783205	-3	4	10.41583440283203	-4	7	6.345867132934568
1507852	2	3	4	56.90428924560547	5	2	40.00616455078125	0	2	37.112186431884766	0	0	-0.20520824560546913	-2	2	16.69291644921875	3	2	19.586894568115234
2243357	1	2	4	39.93895721435547	6	0	21.602327346801758	1	0	21.075849533081055	0	1	-2.389367214355474	-4	5	15.947262653198237	1	5	16.47374046691894
2036932	-1	6	4	47.983924865722656	5	2	37.67960739135742	5	1	30.51837921142578	1	0	0.7724521342773443	2	2	11.076769608642579	2	3	18.23799778857422
2694713	3	7	6	62.11078643798828	9	1	53.5825309753418	9	2	22.28034782409668	0	0	1.6839855620117206	-2	5	10.212241024658205	-2	4	41.51442417590332
2713784	3	6	6	39.93183135986328	9	1	29.29851722717285	8	0	24.385404586791992	0	0	0.9757466401367338	-3	5	11.609060772827164	-2	6	16.522173413208023
3150671	-1	4	6	56.36577606201172	4	2	42.26836013793945	4	2	34.31148147583008	1	1	1.6124419379882724	1	5	15.709857862060538	1	5	23.666736524169913
2014192	1	7	4	54.39735412597656	8	1	28.224679946899414	9	0	28.911895751953125	1	0	-1.452646125976564	0	3	24.720028053100584	-1	4	24.032812248046874
1953381	-1	1	7	27.619766235351562	4	6	29.947635650634766	1	3	17.886186599731445	-1	1	4.162378764648437	-4	2	1.8345093493652342	-1	5	13.895958400268555
902413	3	6	2	60.011619567871094	8	0	26.045339584350586	9	0	47.71836853027344	-1	0	-0.4043015678711015	-3	2	33.561978415649406	-4	2	11.888949469726555
3041784	2	7	7	50.20889663696289	6	2	34.99272155761719	6	3	35.43024444580078	0	0	-2.6726476369628926	1	5	12.54352744238281	1	4	12.106004554199217
1459099	2	4	2	75.85798645019531	5	2	56.14472198486328	2	1	39.92731475830078	0	2	-1.6203874501953095	-1	2	18.09287701513672	2	3	34.31028424169922
926991	1	5	2	56.38554382324219	9	0	38.938480377197266	2	0	20.186283111572266	0	0	-1.436794823242188	-4	2	16.010268622802734	3	2	34.762465888427734
2041224	3	7	4	60.69074630737305	9	1	41.66593933105469	9	0	32.77690124511719	0	0	1.5270386926269595	-2	3	20.55184566894532	-2	4	29.44088375488282
2263681	1	1	4	25.844865798950195	6	1	18.03376579284668	1	0	10.550323486328125	0	1	-1.8733087989501946	-5	4	5.937791207153321	0	5	13.421233513671876
2307952	2	1	5	31.169527053833008	1	2	26.491716384887695	4	2	24.891874313354492	-1	0	-0.9542300538330082	-1	3	3.7235806151123043	-4	3	5.323422686645507
1893834	1	1	7	29.98422622680664	3	4	16.38280487060547	3	4	16.340654373168945	0	1	-0.1374662268066409	-2	4	13.463955129394531	-2	4	13.506105626831054
900107	2	6	4	52.36967849731445	6	2	37.841033935546875	3	1	34.742698669433594	-1	-2	0.15916850268554583	-1	0	14.687813064453124	2	1	17.786148330566405
2116665	-1	5	2	52.13071060180664	5	2	41.71296691894531	2	1	30.631805419921875	0	2	-1.27030860180664	0	2	9.147435081054688	3	3	20.228596580078126
2109474	3	5	4	29.830617904663086	9	1	18.67999839782715	9	0	24.902713775634766	0	0	-1.1882599046630844	-4	3	9.962359602172853	-4	4	3.739644224365236
2663394	1	6	6	39.19065475463867	8	1	25.15901756286621	8	1	16.77086067199707	1	0	4.709914245361325	-1	5	18.741551437133786	-1	5	27.129708328002927
3118575	-1	4	6	39.0807991027832	4	2	31.187366485595703	4	2	28.10749626159668	1	1	0.9707388972168118	1	5	8.864171514404312	1	5	11.944041738403335
954958	3	6	3	66.0592269897461	9	0	44.61846923828125	9	0	35.19286346435547	0	-1	-2.1842009897460883	-3	2	19.256556761718755	-3	2	28.682162535644537
2115908	3	5	5	48.592620849609375	9	1	31.820112228393555	9	0	30.524600982666016	0	-1	-0.06410984960937327	-4	3	16.708398771606447	-4	4	18.003910017333986
1567797	1	0	4	22.99341583251953	2	1	12.18527603149414	2	0	13.54736328125	1	0	0.18644816748047077	-1	3	10.994587968505861	-1	4	9.632500718750002
1212005	-1	6	2	62.96832275390625	6	2	35.688194274902344	3	1	47.49418640136719	0	1	-3.0516597539062573	0	1	24.22846872509765	3	2	12.422476598632805
2241155	2	2	6	32.5890998840332	4	6	21.750713348388672	1	1	31.052453994750977	0	-1	-1.5513308840332023	-2	-1	9.287055651611329	1	4	-0.014684994750975733
1238732	-1	5	4	58.889156341552734	5	1	41.2626953125	4	2	37.84052276611328	0	-1	2.9843786584472625	0	2	20.610839687499997	1	1	24.033012233886716
2088207	2	6	4	45.25196075439453	5	1	35.57034683227539	5	2	29.895675659179688	0	0	0.7632932456054675	1	3	10.444907167724608	1	2	16.11957834082031
2912055	-1	2	6	25.74895477294922	5	2	26.41316795349121	2	2	19.549856185913086	-1	1	-0.88676077294922	-4	5	-1.5509739534912121	-1	5	5.312337814086913
2715579	-1	6	6	43.913604736328125	6	2	34.02437210083008	4	2	30.103296279907227	0	0	2.5060072636718758	0	4	12.395239899169923	2	4	16.316315720092774
2173992	1	4	0	57.89028549194336	3	0	25.878705978393555	8	0	34.75080490112305	0	5	3.135010508056645	1	5	35.14659002160645	-4	5	26.274491098876958
1207898	2	6	5	48.44264221191406	6	2	42.982887268066406	4	2	25.673824310302734	0	-2	-1.588704211914063	0	1	3.871050731933593	2	1	21.180113689697265
2721923	2	5	7	63.47336196899414	6	2	58.31447219848633	3	6	25.372961044311523	1	-1	2.5083570310058576	0	4	7.66724680151367	3	0	40.608757955688475
2145773	2	5	4	57.259910583496094	6	2	47.71218490600586	1	2	29.76178741455078	0	0	-0.3100475834960932	-1	2	9.237678093994141	4	2	27.18807558544922
3090900	2	6	7	36.555782318115234	6	2	33.959869384765625	2	3	22.80997657775879	0	0	1.0276106818847666	0	5	3.623523615234376	4	4	14.773416422241212
110903	2	3	0	58.36778259277344	3	2	36.16838073730469	4	0	42.41345977783203	0	0	0.9152944072265683	0	-2	23.11469626269532	-1	0	16.869617222167975
1574967	1	2	4	47.842529296875	0	1	20.759382247924805	6	0	29.822370529174805	-1	0	-3.059455296875008	1	3	24.023691752075187	-5	4	14.960703470825187
2166792	3	4	5	39.249324798583984	9	0	30.641916275024414	9	1	22.359500885009766	0	0	-0.5566467985839836	-5	5	8.050761724975587	-5	4	16.333177114990235
951133	1	6	3	53.82082748413086	7	1	25.274295806884766	7	0	31.285749435424805	0	-1	-1.583420484130862	-1	1	26.963111193115232	-1	2	20.951657564575193
2891433	1	2	5	26.159921646118164	6	0	20.638683319091797	3	1	8.260459899902344	0	1	2.1728123538818274	-4	6	7.6940506809081946	-1	5	20.072274100097648
954067	1	6	1	63.93515396118164	8	0	36.317161560058594	8	0	30.357219696044922	0	1	-2.8270699611816426	-2	2	24.790922439941404	-2	2	30.750864303955076
1359663	3	2	2	38.738948822021484	9	0	27.148441314697266	9	0	25.34259605407715	0	1	-0.03999482202149096	-7	3	11.550512685302728	-7	3	13.356357945922845
2062658	-1	6	5	49.98951721191406	5	1	37.248809814453125	5	5	32.954776763916016	0	-1	-2.3551102119140666	1	3	10.385597185546871	1	-1	14.67963023608398
2398982	-1	6	4	58.47180938720703	4	6	29.033458709716797	5	0	49.65242004394531	1	1	-4.234872387207034	3	-1	25.2034782902832	2	5	4.584516956054685
2525685	1	5	6	54.6694221496582	8	0	40.9227409362793	3	2	16.485904693603516	0	-1	-1.1268031496582083	-3	5	12.619878063720698	2	3	37.05671430639648
1752993	-1	6	2	66.32039642333984	6	2	48.85387420654297	4	1	37.68056869506836	0	6	-1.6302784233398455	0	6	15.83624379345703	2	7	27.00954930493164
1806687	-1	6	2	68.24993133544922	5	1	47.09079360961914	5	1	41.37321090698242	-1	6	-1.3920053354492126	0	7	19.767132390380866	0	7	25.484715093017584
902758	2	5	4	54.980499267578125	6	1	57.990779876708984	2	2	17.203786849975586	0	-2	5.2888477324219	-1	1	2.2785671232910403	3	0	43.06556015002444
1289524	3	4	4	56.93516540527344	8	0	40.79660415649414	2	1	29.89064598083496	0	-1	-3.0201264052734444	-4	3	13.118434843505852	2	2	24.024393019165032
877098	-1	4	4	56.15068817138672	5	1	43.73672866821289	2	2	32.62802505493164	0	-2	-2.1486361713867197	-1	1	10.265323331787108	2	0	21.37402694506836
2741388	-1	6	5	42.457481384277344	5	1	33.18168258666992	5	3	29.489870071411133	0	1	0.26469461572266795	1	5	9.54049341333009	1	3	13.232305928588879
828061	-1	3	3	44.65120315551758	2	1	39.92731475830078	4	2	24.937950134277344	0	-1	-0.434885155517577	1	1	4.28900324169922	-1	0	19.278367865722657
2840904	1	4	6	22.025264739990234	5	4	14.140887260437012	5	0	10.623600006103516	0	0	1.6087382600097655	-1	2	9.493115739562988	-1	6	13.010402993896484
1293723	-1	4	4	68.29009246826172	4	2	43.39515686035156	5	1	45.108985900878906	0	-1	-0.7158134682617288	0	1	24.179122139648427	-1	2	22.465293099121084
1451702	2	4	4	50.30598831176758	4	2	38.008731842041016	3	1	32.51131820678711	0	0	0.6574156882324189	0	2	12.954672157958981	1	3	18.452085793212888
2646298	3	7	6	57.1051139831543	9	1	52.273860931396484	9	2	18.583341598510742	1	0	9.812134016845704	-1	5	14.643387068603516	-1	4	48.33390640148926
2473186	-1	6	5	54.58576965332031	5	3	34.31472396850586	5	1	40.4851188659668	0	0	-3.550430653320312	1	2	16.72061503149414	1	4	10.550220134033204
3171643	-1	4	7	41.09961700439453	5	3	28.10952377319336	1	2	33.20415115356445	0	0	0.2350979956054644	-1	4	13.225191226806636	3	5	8.130563846435543
1005028	3	7	3	68.17652893066406	9	0	48.166114807128906	9	0	33.762508392333984	0	-1	0.15041306933595422	-2	2	20.16082719287111	-2	2	34.56443360766603
2245221	2	3	5	42.504783630371094	4	3	30.691566467285156	3	1	32.027278900146484	-1	0	0.6560453696289059	-2	2	12.469262532714843	-1	4	11.133550099853515
2308964	-1	1	4	33.48836898803711	2	2	27.044261932373047	2	2	26.658174514770508	-1	1	-0.39154098803710724	-2	3	6.052566067626955	-2	3	6.438653485229494
2286078	-1	2	6	25.722492218017578	5	3	24.882038116455078	2	2	21.054519653320312	-1	-1	0.8807497819824235	-4	2	1.7212038835449235	-1	3	5.548722346679689
1315345	2	4	4	53.51212692260742	3	1	44.737464904785156	5	2	28.988723754882812	0	-1	1.2071780773925767	1	2	9.981840095214842	-1	1	25.730581245117186
2138534	2	5	4	36.80421447753906	2	2	19.87881851196289	5	1	37.13945388793945	0	0	-1.769140477539061	3	2	15.156255488037111	0	3	-2.1043798879394515
3119846	3	5	6	44.64802932739258	9	0	39.8167839050293	9	2	18.583341598510742	0	1	-0.4167643273925776	-4	7	4.414481094970704	-4	5	25.64792340148926
2291855	-1	3	4	48.30416488647461	4	2	29.838918685913086	3	1	38.67930603027344	-2	1	-3.7322328864746126	-3	3	14.73301331408691	-2	4	5.892625969726559
3122082	1	6	6	55.969093322753906	3	3	21.777090072631836	8	0	36.93122863769531	-1	1	-4.801908322753903	2	4	29.390094927368168	-3	7	14.235956362304691
2144914	3	5	4	55.6507453918457	9	0	42.953125	9	1	26.44971466064453	0	0	-1.3037093918457003	-4	4	11.393911000000003	-4	3	27.89732133935547
2121844	1	5	7	66.92488098144531	8	1	56.73822021484375	2	1	12.925875663757324	0	-3	0.04075101855468688	-3	3	10.22741178515625	3	3	54.039756336242675
1179625	1	6	3	37.2263298034668	7	0	19.664499282836914	7	0	20.30105209350586	0	0	-0.3420388034667994	-1	3	17.219791717163083	-1	3	16.583238906494138
880805	3	4	4	68.23563385009766	9	0	45.98929977416992	8	0	35.99843978881836	0	-2	-2.3553278500976518	-5	2	19.891006225830083	-4	2	29.881866211181645
2240585	2	3	4	30.715255737304688	2	2	20.9056396484375	5	1	30.023679733276367	-1	1	-1.5816997373046853	0	3	8.227916351562502	-3	4	-0.890123733276365
2740561	1	6	7	43.2976188659668	7	7	27.741254806518555	7	0	18.29558563232422	0	-1	-3.1911418659667987	-1	-1	12.365222193481443	-1	6	21.81089136767578
2827394	1	4	4	62.3157844543457	8	1	42.12348937988281	1	0	22.931514739990234	0	2	-1.584417454345683	-4	5	18.607877620117208	3	6	37.799852260009786
2148197	2	6	4	63.582950592041016	6	1	52.088809967041016	4	2	31.70819854736328	-1	0	0.9100744079589873	-1	3	12.404215032958987	1	2	32.78482645263672
3065606	-1	5	7	39.261802673339844	4	2	35.73374938964844	5	3	23.742107391357422	1	0	2.0828193266601502	2	5	5.6108726103515565	1	4	17.602514608642572
2144224	2	5	4	52.21897506713867	5	2	36.49220657348633	4	1	35.940834045410156	0	0	0.20168693286132822	0	2	15.928455426513672	1	3	16.479827954589844
205211	1	5	0	58.12080001831055	6	0	33.81928253173828	7	0	27.040739059448242	0	0	0.5425529816894468	-1	0	24.844070468261712	-2	0	31.62261394055175
3071366	2	6	7	53.75931930541992	6	5	52.414337158203125	2	2	21.55904769897461	0	0	5.646124694580074	0	2	6.991106841796871	4	5	37.846396301025386
1265954	2	6	4	64.96526336669922	6	2	50.548439025878906	1	1	34.63087844848633	-1	-1	-0.6483953666992335	-1	1	13.768428974121079	4	2	29.685989551513657
1399898	-1	1	3	46.408260345458984	0	1	38.3719596862793	4	2	28.250362396240234	0	0	-3.7076073454589817	1	2	4.328693313720706	-3	1	14.450290603759768
1217455	-1	6	3	74.6987533569336	6	2	52.488162994384766	5	2	42.42464828491211	0	0	2.705326643066414	0	1	24.915917005615242	1	1	34.9794317150879
2114675	3	4	5	41.880332946777344	9	1	32.04573059082031	1	0	23.586688995361328	1	-1	3.009585053222658	-4	3	12.844187409179689	4	4	21.303229004638673
720151	3	4	0	56.78081512451172	1	0	36.49961471557617	9	0	34.033294677734375	-1	1	1.3896768754882984	2	1	21.670877284423845	-6	1	24.137197322265642
3093362	1	6	5	47.87230682373047	7	0	32.417484283447266	9	2	18.194046020507812	0	2	-2.3277508237304616	-1	7	13.127071716552742	-3	5	27.350509979492195
2748966	-1	5	7	62.53059768676758	6	2	58.31447219848633	3	6	24.430187225341797	1	-1	3.7107423132324158	0	4	7.926867801513666	3	0	41.8111527746582
3089296	-1	6	7	33.11971664428711	5	6	27.58735466003418	5	1	25.746431350708008	0	0	-0.8753816442871099	1	1	4.65698033996582	1	6	6.497903649291992
2118360	3	5	4	46.95624542236328	9	0	40.17865753173828	8	0	20.529685974121094	0	0	9.065850577636724	-4	4	15.843438468261724	-3	4	35.49241002587891
1891888	-1	2	7	22.489805221557617	5	3	24.882038116455078	2	2	17.82183265686035	-1	1	0.8257337784423839	-4	5	-1.566499116455077	-1	6	5.49370634313965
2292051	-1	2	4	43.958003997802734	4	1	46.72737121582031	2	2	17.4446964263916	-1	1	1.3319880021972637	-3	4	-1.4373792158203145	-1	3	27.845295573608396
2868616	2	3	6	29.3741512298584	4	2	34.218605041503906	3	2	15.369609832763672	0	0	3.3290827701415964	-1	4	-1.5153710415039114	0	4	17.333624167236323
3120789	1	5	6	44.06645584106445	5	4	15.660154342651367	7	0	31.14552116394043	0	1	3.067364158935547	0	3	31.473665657348633	-2	7	15.98829883605957
2062528	-1	6	4	50.445655822753906	5	3	28.039724349975586	6	1	42.6200065612793	0	0	-3.2426718227539055	1	1	19.163259650024415	0	3	4.582977438720704
1237127	-1	5	2	55.83042907714844	5	2	38.56471633911133	4	1	37.479774475097656	0	1	0.9150519228515677	0	1	18.180764660888677	1	2	19.26570652490235
2767017	-1	5	6	36.467010498046875	6	2	39.23637390136719	2	2	17.4446964263916	0	0	0.6701625019531221	-1	4	-2.0992009013671904	3	4	19.692476573608396
1846637	2	4	7	32.82863998413086	4	2	28.61252212524414	3	6	24.430187225341797	0	1	-0.35670698413085944	0	6	3.8594108747558593	1	2	8.041745774658203
2892684	2	2	6	32.19706344604492	4	2	28.011606216430664	2	2	24.399517059326172	0	0	0.18660455395507825	-2	4	4.372061783569336	0	4	7.984150940673828
2119397	2	6	5	61.10469055175781	6	2	48.85387420654297	2	2	32.46487808227539	-1	-1	-1.7790265517578163	-1	2	10.471789793457027	3	2	26.860785917724606
1263614	2	5	4	58.86526107788086	4	1	50.09059524536133	5	2	28.988723754882812	0	-1	-1.8622740778808549	1	2	6.912391754638676	0	1	28.014263245117192
2820569	3	3	7	44.11128616333008	9	1	28.931690216064453	9	1	28.931690216064453	1	-1	-4.764195163330079	-5	5	10.415400783935546	-5	5	10.415400783935546
2444381	3	6	5	41.61136245727539	9	0	31.213472366333008	9	1	24.14999008178711	0	0	-0.3597644572753964	-3	5	10.038125633666986	-3	4	17.101607918212885
3066283	1	6	6	42.56689453125	7	1	27.112071990966797	9	2	18.194046020507812	0	1	1.2169054687499994	-1	6	16.671728009033203	-3	5	25.589753979492187
159304	3	3	0	60.871089935302734	9	0	39.93224334716797	9	0	34.69093704223633	1	0	1.2112490646972631	-5	0	22.15009565283203	-5	0	27.39140195776367
2041235	-1	6	5	68.40435791015625	5	6	33.02464294433594	5	0	55.593780517578125	1	-1	-6.298536910156251	2	-2	29.08117805566406	2	4	6.512040482421874
948704	-1	6	4	45.8375358581543	5	1	37.248809814453125	4	2	28.802799224853516	0	-2	-1.7136638581542982	1	1	6.875062185546874	2	0	15.321072775146483
2715095	3	2	6	41.488975524902344	9	4	28.100557327270508	2	0	27.1405086517334	4	0	3.58647447509766	-3	2	16.974892672729496	4	6	17.934941348266605
2767064	-1	5	6	36.844146728515625	6	2	39.23637390136719	2	2	17.82183265686035	0	0	0.5115832714843762	-1	4	-1.8806439013671863	3	4	19.53389734313965
827280	3	2	2	38.57221603393555	9	0	31.088838577270508	9	0	21.2354679107666	1	0	3.316896966064448	-6	2	10.800274422729487	-6	2	20.653645089233393
2937376	1	3	6	38.184627532958984	9	5	20.74782943725586	2	0	20.1760196685791	-2	1	-0.19617453295897747	-8	2	17.240623562744148	-1	7	17.812433331420905
2472255	-1	6	5	44.3669319152832	6	3	34.60111999511719	4	1	29.97987174987793	0	0	3.0478950847167923	0	2	12.813707004882808	2	4	17.434955250122066
3123207	3	5	7	53.32435989379883	9	1	33.51771926879883	9	3	33.558746337890625	0	0	1.2942231062011942	-4	6	21.100863731201194	-4	4	21.059836662109397
2845243	-1	4	6	37.26841354370117	4	1	30.391273498535156	4	6	27.091209411621094	0	0	0.8612084562988329	0	5	7.7383485014648485	0	0	11.038412588378911
2743271	1	6	6	47.057308197021484	8	2	27.94890594482422	8	0	21.847627639770508	0	0	1.4343248029785158	-2	4	20.54272705517578	-2	6	26.644005360229492
2243111	1	2	5	35.851707458496094	8	0	29.68671417236328	3	1	8.90421199798584	0	0	0.9607395415039051	-6	5	7.125732827636718	-1	4	27.90823500201416
1546627	3	1	4	31.34180450439453	9	0	23.4693660736084	2	1	21.624536514282227	0	0	-4.586778504394534	-8	4	3.285659926391599	-1	3	5.130489485717771
591655	-1	5	2	81.1142578125	6	2	68.23787689208984	2	1	33.090431213378906	1	-1	-3.419139812499992	0	-1	9.457241107910164	4	0	44.6046867866211
206824	3	5	1	62.226558685302734	9	0	44.471778869628906	9	0	31.506881713867188	0	-1	1.6557923146972655	-4	0	19.410572130371094	-4	0	32.37546928613281
921300	-1	5	2	37.849403381347656	4	2	29.329954147338867	5	1	28.7335147857666	0	0	-0.3249583813476562	1	0	8.194490852661133	0	1	8.790930214233398
2665419	-1	5	6	43.39927291870117	5	2	38.17283248901367	4	3	25.440515518188477	2	0	6.94432708129883	2	4	12.17076751098633	3	3	24.903084481811526
2748949	-1	5	7	63.47336196899414	6	2	58.31447219848633	3	6	25.372961044311523	1	-1	2.6698040310058673	0	4	7.82869380151368	3	0	40.770204955688484
3116770	2	5	6	34.13663101196289	5	6	23.52461051940918	5	1	30.82608985900879	0	1	0.3961379880371112	0	1	11.008158480590822	0	6	3.7066791409912128
1340637	-1	3	4	59.93526077270508	2	2	35.36112976074219	5	2	44.78819274902344	0	-1	-5.296265772705077	1	1	19.277865239257814	-2	1	9.850802250976564
904764	3	6	1	71.19425964355469	9	0	41.432334899902344	9	0	43.51401901245117	-1	1	-4.581473643554688	-4	2	25.180451100097656	-4	2	23.098766987548828
3194936	1	2	6	32.40436935424805	3	4	12.559186935424805	3	0	22.584402084350586	1	1	-0.30043535424805157	0	3	19.54474706457519	0	7	9.51953191564941
2151929	-1	6	5	81.33915710449219	5	2	56.14472198486328	5	2	45.40849304199219	-1	-1	-5.031290104492186	0	2	20.16314501513672	0	2	30.899373958007814
1500609	2	4	4	36.021568298339844	0	2	27.76934242248535	6	1	28.466297149658203	-1	0	-0.7349192983398467	3	2	7.5173065775146455	-3	3	6.820351850341794
1525649	1	2	4	34.99856948852539	7	1	21.766164779663086	1	0	15.971630096435547	0	0	-0.44619548852539737	-5	3	12.786209220336907	1	4	18.580743903564446
2119879	2	5	3	65.55909729003906	5	2	40.45016860961914	5	1	45.3229866027832	0	1	-4.876790290039054	0	2	20.232138390380868	0	3	15.359320397216806
1288251	2	5	4	49.69805908203125	3	2	29.43739891052246	5	2	40.4747200012207	-1	-1	0.5519939179687512	1	1	20.81265408947754	-1	1	9.775332998779298
904755	1	5	2	70.57695007324219	7	0	40.604740142822266	1	0	32.7114372253418	0	0	-3.8070460732421907	-2	2	26.16516385717773	4	2	34.0584667746582
3194020	-1	3	6	32.64912796020508	4	6	20.916074752807617	4	1	31.947114944458008	0	1	-3.41459596020508	-1	1	8.31845724719238	-1	6	-2.71258294445801
1207668	2	5	3	46.53999710083008	5	2	27.120540618896484	5	1	39.633514404296875	1	0	-0.4037321008300765	1	1	19.015724381103517	1	2	6.502750595703127
253463	1	5	1	62.1077766418457	8	0	43.07914352416992	1	0	21.767850875854492	1	-1	4.138784358154297	-2	0	23.167417475830078	5	0	44.47871012414551
1453218	-1	1	4	57.20549392700195	2	2	39.52436065673828	3	1	37.89519500732422	3	0	-1.7927669270019564	2	2	15.888366343261715	1	3	17.517531992675778
2116365	-1	5	4	50.7403564453125	4	2	28.802799224853516	4	1	42.15162658691406	0	0	-0.9990454453124968	1	2	20.938511775146488	1	3	7.589684413085941
950973	1	6	2	43.624637603759766	7	0	28.57561683654785	6	0	17.788238525390625	0	0	8.11655239624023	-1	2	23.165573163452144	0	2	33.95295147460937
420919	-1	2	1	45.802799224853516	1	1	32.097164154052734	4	2	33.919700622558594	0	0	-2.069593224853513	1	0	11.636041845947268	-2	-1	9.813505377441409
486925	3	4	2	52.991546630859375	9	0	23.888164520263672	9	0	42.85546875	0	-1	-3.819630630859372	-5	1	25.28375147973633	-5	1	6.316447250000003
900059	-1	6	3	52.82267761230469	5	1	45.147090911865234	4	2	27.889644622802734	-1	-1	-0.5280356123046914	0	1	7.147551088134762	1	0	24.40499737719726
2872040	-1	4	6	44.04698944091797	2	2	35.458255767822266	4	2	28.802799224853516	-1	0	-1.0234084409179545	1	4	7.565325232177749	-1	4	14.220781775146499
1282041	-1	4	4	32.88996505737305	5	2	27.51787567138672	1	1	25.586156845092773	0	-1	-2.0399470573730483	-1	1	3.33214232861328	3	2	5.263861154907225
2865969	2	4	6	25.213966369628906	5	1	27.54184341430664	1	3	17.886186599731445	-1	0	-0.43688136962890667	-2	5	-2.764758414306641	2	3	6.890898400268554
3021391	2	7	6	54.00740432739258	6	3	39.50169372558594	5	2	34.71977233886719	0	1	3.0118176726074424	1	4	17.517528274414083	2	5	22.299449661132833
2426608	3	7	6	66.693359375	9	0	51.51377487182617	9	1	28.931690216064453	0	-1	-1.2170193750000067	-2	5	13.962565128173821	-2	4	36.54464978393554
1283033	3	4	4	38.24003982543945	8	0	29.488929748535156	8	1	22.503202438354492	0	-1	-4.317469825439453	-4	3	4.433640251464844	-4	2	11.419367561645508
902407	-1	6	2	59.8471565246582	4	2	28.08467674255371	6	1	51.9765510559082	-1	0	-0.2740925246582009	1	0	31.48838725744629	-1	1	7.596512944091799
982812	-1	6	3	75.48690032958984	6	1	59.052677154541016	3	2	36.64828872680664	0	-1	-2.8146013295898626	0	1	13.619621845458965	3	0	36.02401027319334
1188455	-1	6	4	64.74820709228516	6	1	50.86875915527344	5	3	34.093502044677734	0	-1	0.02192390771485009	0	2	13.901371844726569	1	0	30.676628955322272
2117613	2	5	4	52.403900146484375	6	2	45.208824157714844	2	1	27.409143447875977	0	0	1.265228853515623	-1	2	8.460304842285154	3	3	26.25998555212402
2112663	3	5	4	40.09321975708008	8	1	25.91375160217285	9	0	27.931556701660156	0	0	-1.3510107570800827	-3	3	12.828457397827144	-4	4	10.81065229833984
2168508	-1	4	4	45.6807746887207	5	2	32.153953552246094	2	2	33.74089050292969	0	1	-1.6921566887206936	-1	3	11.834664447753916	2	3	10.247727497070322
2740707	2	6	6	39.7299919128418	6	2	30.920761108398438	4	2	29.023290634155273	0	0	0.5581480871582016	0	4	9.367378891601561	2	4	11.264849365844725
1574897	1	2	4	41.09599685668945	8	0	29.865209579467773	2	2	13.970009803771973	-1	0	3.8490481433105472	-7	4	15.079835420532227	-1	2	30.975035196228028
2895728	1	2	5	43.24876022338867	3	0	22.993993759155273	3	0	22.993993759155273	0	1	-0.9504832233886731	-1	6	19.304283240844725	-1	6	19.304283240844725
982801	-1	6	3	75.48690032958984	6	1	59.052677154541016	3	2	36.64828872680664	0	-1	-2.9528603295898392	0	1	13.481362845458989	3	0	35.885751273193364
2289735	1	2	5	38.02700424194336	8	0	26.79621696472168	2	2	13.970009803771973	-1	0	0.08336075805664223	-7	5	11.314148035278322	-1	3	24.14035519622803
2795919	3	5	7	44.15337371826172	8	0	39.41017150878906	9	2	18.495304107666016	0	-1	0.407434281738297	-3	6	5.150636491210953	-4	4	26.065503892334
2146692	3	5	5	57.30268859863281	9	0	52.21481704711914	2	2	18.8399715423584	0	-1	2.253798401367199	-4	4	7.341669952880871	3	2	40.71651545764161
3169981	1	4	6	36.01972198486328	6	1	19.388309478759766	6	1	19.370635986328125	0	1	0.04526901513671788	-2	6	16.676681521240234	-2	6	16.694355013671874
2018805	1	7	4	71.08023071289062	8	0	38.589927673339844	9	0	35.22953796386719	1	0	-3.6053217128906283	0	4	28.884981326660153	-1	4	32.24537103613281
2772274	3	5	5	54.53145217895508	9	0	34.65081787109375	9	0	33.63273239135742	0	1	-0.9514741789550811	-4	6	18.929160128906247	-4	6	19.947245608642575
2140059	-1	5	4	41.07025909423828	6	1	32.934261322021484	1	3	28.350053787231445	0	0	-1.4709510942382806	-1	3	6.665046677978516	4	1	11.249254212768555
1361539	2	2	3	45.4690055847168	2	2	34.75442123413086	4	1	30.92864418029785	0	0	-1.2374005847168021	0	1	9.477183765869135	-2	2	13.302960819702143
2869381	1	4	6	34.96823501586914	8	0	24.633962631225586	7	2	13.073494911193848	-1	0	0.09893298413086171	-5	6	10.433205368774416	-4	4	21.993673088806155
1264664	2	5	2	60.959228515625	4	1	46.72737121582031	4	2	34.4459228515625	0	1	-0.6132015156249935	1	2	13.618655784179694	1	1	25.900104148437507
2430161	3	6	6	69.40282440185547	9	0	67.2401123046875	8	1	15.914791107177734	1	-1	7.4392935981445305	-2	5	9.6020056953125	-1	4	60.927326892822265
2146789	1	6	0	64.08125305175781	8	0	34.73412322998047	7	0	32.08635330200195	-1	4	-3.8587640517578166	-3	4	25.488365770019527	-2	4	28.136135697998043
3169684	-1	4	6	34.37115478515625	4	2	39.40542221069336	4	3	15.179801940917969	0	1	0.8725402148437524	0	5	-4.161727210693357	0	4	20.063893059082034
2745344	2	6	6	56.27928161621094	6	6	39.2967414855957	5	1	37.19660568237305	0	0	-1.528635616210913	0	0	15.453904514404321	1	5	17.554040317626978
3119839	1	5	7	42.233909606933594	8	2	23.753164291381836	7	1	21.219972610473633	0	0	1.4042443930664064	-3	5	19.884989708618164	-2	6	22.418181389526367
1483028	1	5	4	63.3644905090332	8	2	32.03306198120117	3	0	34.07065963745117	-1	0	0.41331749096679715	-4	2	31.74474601879883	1	4	29.70714836254883
1550774	2	2	3	40.17719268798828	3	2	32.268516540527344	3	1	28.12274742126465	-1	1	-1.1503256879882784	-2	2	6.758350459472659	-2	3	10.904119578735354
1547786	3	1	4	32.905818939208984	9	0	27.75572967529297	9	1	18.90218162536621	0	0	-2.815642939208974	-8	4	2.3344463247070415	-8	3	11.1879943746338
1510902	-1	2	4	66.04008483886719	5	5	48.584598541259766	1	1	37.669551849365234	1	0	0.6277031611328141	-2	-1	18.083189458740236	2	3	28.998236150634767
2936542	1	2	7	35.86371994018555	3	2	16.978647232055664	3	1	21.624300003051758	-1	0	-0.641673940185548	-2	5	18.243398767944335	-2	6	13.597745996948241
232863	3	3	1	56.85365676879883	9	0	40.57963943481445	9	0	30.026113510131836	3	-1	18.027309231201173	-3	0	34.30132656518555	-3	0	44.854852489868165
3124497	2	5	7	58.27175521850586	5	2	53.112850189208984	3	6	25.372961044311523	0	0	0.33136778149413715	0	5	5.490272810791012	2	1	33.23016195568847
4322	1	0	1	32.13018798828125	1	0	17.43470573425293	1	0	17.43470573425293	0	-1	-0.8090349882812511	-1	0	13.88644726574707	-1	0	13.88644726574707
1524491	2	3	5	30.49977684020996	4	2	32.69222640991211	2	2	18.02161407470703	-1	-1	0.5768311597900428	-2	2	-1.6156184099121056	0	2	13.054993925292973
3197178	1	2	7	39.35158157348633	8	5	18.555816650390625	2	0	23.53499412536621	1	0	-0.2351285734863282	-5	2	20.560636349609375	1	7	15.581458874633789
1415110	1	1	3	33.93193817138672	1	0	22.931514739990234	3	0	13.739641189575195	-1	0	2.1279238286132767	-1	3	13.128347260009761	-3	3	22.3202208104248
1951275	2	0	7	22.9372501373291	2	6	23.732263565063477	1	2	19.419055938720703	0	1	1.949317862670899	-2	2	1.154304434936524	-1	6	5.467512061279297
1779292	1	5	1	66.38484954833984	7	0	37.160804748535156	3	0	31.963266372680664	0	7	-2.5601335483398415	-2	8	26.663911251464846	2	8	31.861449627319338
2015102	2	7	4	56.68888854980469	7	2	48.69752883911133	4	1	28.205425262451172	1	0	-0.9359095498046912	1	2	7.055450160888668	4	3	27.547553737548824
960019	-1	5	2	76.9625244140625	4	2	51.494964599609375	4	1	45.68162536621094	1	0	3.349501585937503	2	0	28.817061400390628	2	1	34.630400633789066
1501396	3	2	5	40.782432556152344	9	1	28.931690216064453	9	0	25.60283660888672	1	-1	-3.461692556152343	-6	3	8.389049783935548	-6	4	11.717903391113282
1312051	-1	4	4	47.75771713256836	4	1	33.033294677734375	5	2	34.93849182128906	0	-1	-3.517513132568368	0	2	11.206909322265616	-1	1	9.301712178710929
925121	2	5	2	48.73334503173828	6	1	39.648231506347656	2	2	29.299175262451172	0	0	0.7472969682617148	-1	1	9.83241049365234	3	0	20.181466737548824
1572154	-1	2	4	36.364418029785156	2	2	27.044261932373047	3	2	29.53421974182129	-1	0	0.03241797021484416	-1	2	9.352574067626954	-2	2	6.862616258178711
2795052	-1	5	6	41.881690979003906	6	6	26.011093139648438	2	1	36.084659576416016	0	0	-0.3218569790039041	-1	0	15.548740860351565	3	5	5.4751744235839865
2874281	2	4	6	55.62258529663086	4	2	32.72304153442383	4	2	43.11360549926758	-1	0	-5.46073729663086	-1	4	17.43880646557617	-1	4	7.048242500732421
2222968	2	4	5	58.07674026489258	2	2	35.09387969970703	4	2	43.19691848754883	-1	0	-4.925606264892586	1	3	18.05725430029296	-1	3	9.954215512451164
874153	2	4	3	47.99770736694336	1	3	22.540142059326172	5	0	45.671627044677734	0	-1	-3.338657366943366	3	-1	22.11890794067382	-1	2	-1.012577044677741
3197495	3	2	6	37.628360748291016	9	4	24.664419174194336	9	0	26.71603775024414	1	1	2.238842251708988	-6	3	15.202783825805668	-6	7	13.151165249755863
2086476	1	5	4	38.807289123535156	8	1	22.335100173950195	7	0	19.211416244506836	1	0	1.8023408764648465	-2	3	18.274529826049807	-1	4	21.398213755493167
2796218	-1	5	5	45.53802490234375	5	2	39.004920959472656	4	2	26.747169494628906	0	1	-0.18181990234374723	0	4	6.3512840405273465	1	4	18.609035505371097
2689768	-1	7	6	46.643348693847656	6	6	30.489885330200195	6	1	36.36752700805664	0	0	1.5706423061523438	1	0	17.724105669799805	1	5	11.84646399194336
1717705	1	6	7	33.151634216308594	7	1	22.20334815979004	9	2	13.68751049041748	0	1	0.595983783691409	-1	7	11.544269840209964	-3	6	20.060107509582522
274226	1	7	0	63.498435974121094	8	0	39.44144058227539	8	0	26.79621696472168	0	0	-0.30344497412109206	-1	0	23.75355041772461	-1	0	36.39877403527832
1526540	1	2	5	37.92374038696289	3	0	25.239240646362305	3	1	15.423720359802246	0	-1	-0.34266538696288507	-1	4	12.3418343536377	-1	3	22.15735464019776
1528501	1	2	4	41.62839889526367	7	1	20.605533599853516	1	0	23.762088775634766	0	0	1.8398031047363261	-5	3	22.862668400146482	1	4	19.706113224365232
1115068	2	8	2	59.161827087402344	6	1	41.18303298950195	3	1	38.19286346435547	0	1	-2.681689087402347	2	2	15.297105010498043	5	2	18.287274535644528
930775	-1	5	2	68.63874816894531	6	2	46.536502838134766	2	1	42.3162956237793	0	0	-1.9691271689453202	-1	0	20.133118161865227	3	1	24.353325376220695
2042146	3	6	4	63.858577728271484	9	3	26.261749267578125	9	0	51.34892272949219	1	0	1.2962012717285205	-2	1	38.89302973242188	-2	4	13.805856270507817
2115291	2	5	4	45.28700637817383	5	2	36.881675720214844	3	1	28.61939239501953	0	0	1.41541862182617	0	2	9.820749279785154	2	3	18.083032604980467
2091356	-1	5	5	55.596858978271484	6	2	46.99005126953125	1	1	28.820877075195312	1	-1	-0.04552697827148222	0	2	8.561280730468752	5	3	26.73045492480469
2472280	-1	6	5	54.692867279052734	4	6	22.47799301147461	6	0	52.42893600463867	0	0	-6.742329279052733	2	-1	25.472544988525392	0	5	-4.47839800463867
1451584	1	4	4	50.236671447753906	5	0	29.47452163696289	8	1	23.50136947631836	0	0	-0.0007514477539061204	-1	4	20.76139836303711	-4	3	26.73455052368164
3065832	3	5	7	42.554630279541016	9	0	40.46764373779297	8	5	15.83908462524414	1	0	-0.5746182795410206	-3	7	1.5123682622070262	-2	2	26.140927374755854
827801	1	3	2	45.57793426513672	8	0	21.52094268798828	8	0	26.79621696472168	0	0	-2.283981265136717	-5	2	21.77301031201172	-5	2	16.497736035278322
3021535	2	7	6	63.487552642822266	6	3	47.08038330078125	5	2	36.62122344970703	0	1	-5.649163642822266	1	4	10.75800569921875	2	5	21.217165550292968
255065	1	6	0	75.31529998779297	7	0	43.81236267089844	8	0	34.242164611816406	0	0	-4.179564987792958	-1	0	27.323372329101574	-2	0	36.893570388183605
979444	3	6	2	68.34196472167969	9	0	48.05516815185547	8	0	34.038902282714844	0	0	-6.70841672167969	-3	2	13.578379848144529	-2	2	27.594645717285154
2021261	2	8	2	83.34455108642578	6	2	59.213626861572266	5	1	44.345001220703125	0	2	-8.459192086425773	2	2	15.671732138427743	3	3	30.540357779296883
2838485	2	4	6	16.72076416015625	5	1	19.048641204833984	1	3	17.886186599731445	0	0	-1.1484201601562507	-1	5	-3.476297204833985	3	3	-2.313842599731446
2271458	-1	3	4	46.240020751953125	4	2	36.323890686035156	2	1	30.130199432373047	-2	1	1.9992352480468725	-3	3	11.915365313964841	-1	4	18.10905656762695
2116643	-1	5	4	52.4174919128418	5	1	44.384239196777344	4	2	28.2473201751709	0	0	-1.5911989128417972	0	3	6.442053803222656	1	2	22.5789728248291
1509310	1	3	3	47.78154373168945	8	0	35.213287353515625	1	0	15.30748176574707	0	1	13.732599268310544	-5	4	26.300855646484372	2	4	46.20666123425293
957183	3	6	5	68.81343841552734	9	0	57.23419189453125	9	1	25.331342697143555	0	-3	2.306119584472654	-3	2	13.885366105468748	-3	1	45.78821530285644
2143832	2	5	3	49.17674255371094	5	2	38.56471633911133	5	1	30.82608985900879	0	1	1.9541064462890603	0	2	12.56613266088867	0	3	20.30475914099121
1311119	1	3	3	44.20176696777344	6	0	23.926698684692383	3	0	23.014291763305664	1	0	-2.7282299677734443	-2	3	17.54683831530761	1	3	18.45924523669433
631175	-1	6	1	66.96442413330078	6	1	47.54496765136719	5	1	39.633514404296875	1	0	0.7703168666992184	1	0	20.189773348632812	2	0	28.101226595703125
2819728	-1	4	5	40.02631759643555	3	2	27.322662353515625	5	2	32.917724609375	0	1	-3.423293596435549	1	4	9.280361646484373	-1	4	3.685299390624998
832519	3	2	4	56.197113037109375	2	0	38.63990020751953	9	0	31.309307098388672	1	-2	1.5505059628906253	1	2	19.10771879248047	-6	2	26.43831190161133
1265510	3	5	4	57.3752326965332	9	0	41.85587692260742	9	0	29.271448135375977	0	-1	5.5573523034668	-4	3	21.07670807739258	-4	3	33.66113686462403
901251	1	5	4	57.63807678222656	3	0	31.765823364257812	7	1	28.611473083496094	0	-2	-1.7361397822265658	2	2	24.136113635742184	-2	1	27.290463916503903
2041383	1	6	4	60.41962432861328	8	0	40.96514892578125	8	2	22.19369888305664	1	0	2.3166066713867224	-1	4	21.771082074218754	-1	2	40.54253211694336
3092066	-1	6	7	41.4113883972168	3	6	20.200130462646484	6	1	41.425323486328125	0	0	-0.551859397216802	3	1	20.65939853735351	0	6	-0.5657944863281301
2771219	3	4	6	53.77190399169922	8	4	25.837141036987305	9	0	41.68685531616211	1	0	-3.5195059916992193	-3	2	24.415256963012695	-4	6	8.56554268383789
2739703	-1	6	6	39.784393310546875	5	2	30.696203231811523	5	2	29.302255630493164	0	0	-2.3075693105468815	1	4	6.78062076818847	1	4	8.17456836950683
2845946	2	4	6	39.784969329833984	2	2	27.044261932373047	5	5	32.954776763916016	0	0	0.19681967016601476	2	4	12.937527067626952	-1	1	7.0270122360839835
2115732	2	5	6	48.47867202758789	6	2	47.61903381347656	3	3	21.073705673217773	0	-2	-0.4055540275878897	-1	2	0.4540841865234384	2	1	26.999412326782227
3169724	-1	4	6	34.37115478515625	4	2	39.40542221069336	4	3	15.179801940917969	0	1	0.7835782148437502	0	5	-4.250689210693359	0	4	19.97493105908203
3198640	3	1	6	42.17161178588867	9	0	33.3155517578125	2	3	22.608156204223633	2	1	1.5432502141113318	-6	7	10.399310242187504	1	4	21.10670579577637
2599099	-1	0	5	29.370342254638672	1	3	22.540142059326172	2	2	27.044261932373047	0	1	2.3880577453613263	-1	3	9.218257940673826	-2	4	4.714138067626951
2797843	-1	4	6	48.89616775512695	5	2	35.23307418823242	1	2	33.87715148925781	1	0	1.56487824487305	0	4	15.227971811767581	4	4	16.58389451074219
1360696	3	1	5	41.10475540161133	1	2	20.366844177246094	9	0	34.49000549316406	1	-2	0.3223185983886694	1	1	21.060229822753904	-7	3	6.937068506835935
1237088	-1	5	2	55.83042907714844	5	2	38.56471633911133	4	1	37.479774475097656	0	1	0.8637899228515593	0	1	18.12950266088867	1	2	19.21444452490234
1554718	1	0	4	50.918296813964844	3	0	36.6905403137207	1	1	16.966981887817383	1	0	0.1957101860351571	-2	4	14.423466686279298	0	3	34.14702511218262
3168775	1	4	7	32.226524353027344	3	7	9.787711143493652	7	0	25.17803955078125	0	0	0.20952264697265832	1	0	22.64833585650635	-3	7	7.258007449218752
2323568	3	0	5	25.09831428527832	9	0	27.266294479370117	1	2	11.58411979675293	0	0	-5.335593285278321	-9	5	-7.503573479370118	-1	3	8.17860120324707
2377758	3	3	5	65.3394546508789	3	0	40.82414627075195	9	0	38.26740264892578	5	0	-1.2008766508789108	5	5	23.314431729248042	-1	5	25.871175351074214
2770860	3	5	6	41.18534469604492	9	2	36.913448333740234	9	0	18.02399253845215	0	0	7.432224303955074	-4	4	11.704120666259762	-4	6	30.593576461547848
2795982	1	5	6	44.10443115234375	6	0	20.007688522338867	6	1	26.83597183227539	0	0	0.5912718476562517	-1	6	24.688014477661135	-1	5	17.85973116772461
420835	3	2	2	42.54826736450195	9	0	23.888164520263672	9	0	32.41218566894531	0	-1	0.5971486354980442	-7	1	19.257251479736325	-7	1	10.733230331054685
957228	-1	6	5	66.2079086303711	6	2	58.31447219848633	4	2	28.10749626159668	0	-3	4.970324369628912	0	0	12.863760801513678	2	0	43.070736738403326
202411	1	4	0	50.7574577331543	5	0	24.36204719543457	7	0	29.134634017944336	1	0	-0.581018733154302	0	0	25.814391804565425	-2	0	21.04180498205566
2116893	2	5	4	50.647396087646484	4	2	31.313488006591797	5	1	39.5479736328125	0	0	0.8731889123535126	1	2	20.2070969934082	0	3	11.972611367187497
1479043	2	5	5	51.084712982177734	5	2	44.640602111816406	2	2	26.658174514770508	-1	-1	0.3694780178222672	-1	2	6.813588888183595	2	2	24.796016485229494
686167	3	1	1	41.84022521972656	9	0	27.540565490722656	2	0	28.051748275756836	-1	1	-2.662090219726565	-9	2	11.637569509277341	-2	2	11.126386724243162
2037989	2	6	6	52.5230712890625	5	2	33.8561897277832	6	2	38.88093948364258	1	-2	-0.6446722890625054	2	2	18.02220927221679	1	2	12.997459516357416
2504194	-1	5	7	62.53059768676758	6	2	58.31447219848633	3	6	24.430187225341797	0	-2	3.8624783132324296	-1	3	8.07860380151368	2	-1	41.96288877465821
2245441	1	2	5	42.74806213378906	6	0	24.527061462402344	0	1	20.960220336914062	0	0	0.9574198662109339	-4	5	19.178420537597653	2	4	22.745261663085934
2869649	-1	3	6	35.714847564697266	4	1	32.14136505126953	2	6	23.78754425048828	0	0	0.3535954353027364	-1	5	3.927077948730471	1	0	12.28089874951172
3192620	3	3	6	26.376623153686523	8	5	17.53116798400879	9	0	22.597557067871094	0	1	-1.730065153686521	-5	2	7.115390015991213	-6	7	2.0490009321289087
1554209	1	1	3	50.85505294799805	2	0	23.093595504760742	3	0	30.500690460205078	0	1	-1.5405409479980463	-1	4	26.22091649523926	-2	4	18.813821539794922
825995	2	3	1	36.975528717041016	4	1	37.479774475097656	3	1	19.709819793701172	0	1	0.9564792829589877	-1	1	0.45223352490234703	0	1	18.22218820629883
3116543	-1	5	6	36.10619354248047	3	6	20.200130462646484	6	1	36.1201286315918	0	1	-2.5415785424804724	2	1	13.364484537353512	-1	6	-2.5555136315918006
1594890	2	1	5	42.22811508178711	4	0	42.41345977783203	0	6	20.02872085571289	-1	-1	-1.6939960817871125	-4	4	-1.8793407778320343	0	-2	20.505398144287106
3195050	2	4	7	31.751075744628906	5	2	28.988723754882812	2	5	22.976415634155273	-1	0	0.680105255371096	-2	5	3.4424572451171898	1	2	9.454765365844729
2719944	-1	6	6	61.57202911376953	6	2	48.85387420654297	2	3	32.93220520019531	0	0	-1.4935981137695293	0	4	11.224556793457033	4	3	27.14622579980469
1508291	3	3	4	59.157352447509766	9	0	36.45472717285156	9	0	36.45472717285156	0	0	-0.834200447509744	-6	4	21.86842482714846	-6	4	21.86842482714846
1527071	1	2	4	38.42914581298828	3	0	18.83326530456543	8	1	22.335100173950195	0	0	0.5481141870117199	-1	4	20.14399469543457	-6	3	16.642159826049806
1236644	2	6	3	54.94057083129883	4	2	39.17061996459961	5	1	35.9840202331543	-1	0	0.5340061687011683	1	1	16.303957035400387	0	2	19.4905567668457
1285160	3	4	4	41.53647232055664	9	0	31.363130569458008	9	0	23.925434112548828	0	-1	-0.8888033205566472	-5	3	9.284538430541986	-5	3	16.722234887451165
2473668	2	7	4	57.04299545288086	4	2	32.72304153442383	6	1	44.53400802612305	-1	1	-4.700457452880862	2	3	19.61949646557617	0	4	7.808529973876951
2916192	1	2	5	39.785648345947266	5	1	19.881906509399414	2	1	22.642972946166992	-1	2	-1.905012345947263	-4	6	17.99872949060059	-1	6	15.23766305383301
513516	1	6	2	59.698272705078125	8	0	46.05216979980469	3	0	16.38532829284668	-1	-1	1.055044294921899	-3	1	14.701147200195336	2	1	44.367988707153344
228557	3	6	0	61.38301467895508	9	0	34.896949768066406	9	0	40.2381591796875	0	0	-0.2537836789550738	-3	0	26.232281231933598	-3	0	20.891071820312504
2822309	2	0	5	45.25333023071289	2	5	26.225278854370117	3	1	39.24211502075195	4	1	-0.4615192307128879	2	1	18.566532145629886	1	5	5.54969597924805
957645	3	6	2	65.45921325683594	9	0	49.15956497192383	9	0	30.051759719848633	0	0	7.319927743164058	-3	2	23.619576028076168	-3	2	42.72738128015136
2141990	2	5	4	43.05344772338867	5	2	36.881675720214844	4	2	26.385828018188477	0	0	2.5207472766113312	0	2	8.69251927978516	1	2	19.188366981811527
2066406	1	7	7	62.30696487426758	8	1	48.491065979003906	8	2	16.555133819580078	-1	-3	-3.088549874267578	-2	3	10.727349020996094	-2	2	42.66328118041992
3165075	1	4	7	21.496973037719727	7	1	15.242952346801758	1	2	8.993246078491211	0	0	-0.9786760377197261	-3	6	5.275344653198243	3	5	11.52505092150879
1115033	-1	8	2	59.161827087402344	6	1	41.18303298950195	3	1	38.19286346435547	0	1	-2.6394100874023394	2	2	15.339384010498051	5	2	18.329553535644536
904208	1	5	2	67.06468200683594	8	1	42.12348937988281	3	0	27.6804141998291	0	0	-2.326117006835929	-3	1	22.615075620117196	2	2	37.05815080017091
2243001	2	4	5	37.802852630615234	2	5	26.67133331298828	5	1	31.345582962036133	-2	0	-1.3046376306152396	0	0	9.826881687011713	-3	4	5.152632037963862
2938324	2	3	5	41.75248718261719	4	2	34.218605041503906	4	2	27.747957229614258	-2	2	-0.7334361826171758	-3	5	6.8004459584961054	-3	5	13.271093770385754
2377536	-1	8	4	67.16250610351562	6	1	47.247257232666016	5	2	40.129302978515625	0	1	-3.8625831035156253	2	4	16.052665767333984	3	3	23.170620021484375
3124477	2	5	7	57.328983306884766	5	2	53.112850189208984	3	6	24.430187225341797	0	0	1.2257986931152445	0	5	5.441931810791026	2	1	34.12459477465821
2193615	-1	4	6	40.04585647583008	4	2	31.187366485595703	4	2	29.07254981994629	0	-1	0.9600035241699203	0	3	9.818493514404295	0	3	11.93331018005371
538906	-1	6	2	61.03543472290039	6	1	56.11052703857422	4	1	25.138975143432617	-1	-1	0.9942412770996114	-1	0	5.919148961425783	1	0	36.890700856567385
110442	2	3	0	56.61948013305664	3	1	40.892704010009766	4	1	35.940834045410156	0	0	1.2089878669433602	0	-1	16.935763989990235	-1	-1	21.887633954589845
2822689	-1	5	5	45.630531311035156	2	5	36.5609130859375	5	1	29.28367805480957	-1	1	0.5212726889648422	2	1	9.590890914062498	-1	5	16.868125945190428
2066913	2	6	3	56.48850631713867	6	2	39.51033401489258	5	1	37.19223403930664	0	1	4.60636868286133	0	2	21.584540985107424	1	3	23.90264096069336
3197350	3	4	7	40.82394027709961	9	3	24.464059829711914	1	1	30.11197280883789	-1	0	-1.2471752770996076	-6	4	15.112705170288088	2	6	9.464792191162111
1947912	3	0	7	11.498661041259766	2	0	16.054861068725586	9	5	9.19589614868164	0	1	0.97638795874024	-2	8	-3.5798120687255803	-9	3	3.279152851318365
1892194	-1	1	7	20.75185203552246	4	6	23.079730987548828	1	3	17.886186599731445	0	1	3.6896479644775404	-3	2	1.3617690124511732	0	5	6.555313400268556
564816	2	6	2	73.39729309082031	5	1	49.53013229370117	6	2	44.08121871948242	0	-1	-5.095972090820311	1	0	18.77118870629883	0	-1	24.22010228051758
298777	1	6	2	71.54105377197266	7	0	34.941654205322266	3	0	39.3386344909668	1	-2	1.1236172280273422	0	0	37.72301679467773	4	0	33.3260365090332
2039214	3	6	4	48.810367584228516	9	1	37.659751892089844	9	0	24.902713775634766	1	0	7.146435415771485	-2	3	18.297051107910157	-2	4	31.054089224365235
2669180	1	7	6	61.07591247558594	8	2	39.00859069824219	9	0	24.806550979614258	0	0	0.9113835244140631	-1	4	22.978705301757813	-2	6	37.18074502038574
1504621	3	2	5	43.122650146484375	9	1	39.408836364746094	9	0	17.465904235839844	1	-1	4.219551853515625	-6	3	7.933365635253907	-6	4	29.876297764160157
85708	1	1	0	52.180442810058594	5	0	28.363750457763672	1	0	26.555919647216797	1	0	0.8452621899414083	-3	0	24.66195454223633	1	0	26.469785352783205
2375909	1	6	4	56.32909393310547	8	2	30.739831924438477	8	0	28.3284854888916	2	1	1.2511300668945324	0	3	26.840392075561525	0	5	29.2517385111084
808309	-1	2	2	46.65203857421875	2	2	27.044261932373047	4	1	39.82183074951172	0	0	-0.18935857421875113	0	0	19.418418067626952	-2	1	6.64084925048828
985197	-1	4	3	74.19918823242188	4	2	51.494964599609375	3	1	42.918277740478516	2	-1	6.03814376757812	2	0	28.74236740039062	3	1	37.31905425952148
2118150	1	6	7	57.68540573120117	8	2	41.40559387207031	6	0	19.019033432006836	-1	-3	-2.890465731201175	-3	2	13.389346127929684	-1	4	35.77590656799316
1894230	3	2	8	31.725317001342773	9	3	22.738704681396484	9	3	22.738704681396484	-1	0	-0.6082610013427718	-8	5	8.378351318603517	-8	5	8.378351318603517
2822852	1	5	6	40.49430465698242	8	5	25.797256469726562	7	0	17.43627166748047	-1	0	5.422834343017577	-4	1	20.119882530273436	-3	6	28.48086733251953
873983	1	4	2	46.69570541381836	5	0	23.570035934448242	8	0	25.86489486694336	0	0	-2.4590194138183605	-1	2	20.666650065551757	-4	2	18.37179113305664
3198779	2	4	7	43.92647933959961	2	5	26.225278854370117	5	2	37.91526412963867	-1	0	0.07973966040038505	1	2	17.780940145629877	-2	5	6.0909548703613225
1184919	1	6	2	51.57581329345703	8	1	25.863555908203125	7	0	28.45147705078125	0	1	1.9574477065429718	-2	2	27.669705091796878	-1	3	25.081783949218753
2955006	1	0	7	27.703441619873047	1	0	26.379201889038086	1	3	4.06346321105957	0	0	-0.6719776198730436	-1	7	0.6522621109619173	-1	4	22.968000788940433
2847699	-1	4	5	43.86609649658203	5	2	37.58512878417969	2	1	26.49502944946289	0	1	1.6707495034179658	-1	4	7.9517172158203095	2	5	19.041816550537106
2141917	3	4	4	42.66706466674805	8	0	25.34416389465332	9	0	31.074995040893555	1	0	2.7438833332519508	-3	4	20.066784105346677	-4	4	14.335952959106443
833865	-1	3	0	63.1864013671875	3	1	45.92068862915039	4	1	37.479774475097656	0	2	-1.1398003671874974	0	1	16.125912370849612	-1	1	24.566826524902346
1500536	1	2	4	35.897254943847656	2	0	22.343711853027344	8	1	16.292768478393555	1	0	-0.9831219438476566	1	4	12.570421146972656	-5	3	18.621364521606445
1846630	1	4	7	33.01421356201172	3	4	16.38280487060547	6	1	19.370635986328125	0	1	-0.539413562011724	1	4	16.091995129394526	-2	7	13.10416401367187
1184509	-1	6	2	53.51435470581055	6	1	42.6200065612793	4	2	31.108417510986328	0	1	-1.0621927058105456	0	2	9.832155438720704	2	1	21.343744489013673
1426526	2	0	4	28.72457504272461	1	3	17.886186599731445	1	1	31.052453994750977	0	-1	-3.1970020427245984	-1	0	7.641386400268566	-1	2	-5.524880994750966
1506616	-1	3	4	53.314292907714844	4	1	34.35773849487305	4	2	39.17061996459961	0	0	-0.11069890771484836	-1	3	18.84585550512695	-1	2	14.032974035400386
159142	3	2	0	60.12403869628906	9	0	35.952938079833984	9	0	37.92320251464844	2	0	1.7446953037109338	-5	0	25.915795920166012	-5	0	23.94553148535156
3052265	2	6	3	89.4433822631836	6	2	59.585121154785156	4	1	50.072322845458984	1	4	-8.148500263183593	1	5	21.709760845214845	3	6	31.222559154541017
1479944	3	3	3	50.47913360595703	9	0	37.51518630981445	9	0	26.71603775024414	1	1	3.4575133940429694	-5	4	16.421460690185548	-5	4	27.22060924975586
1557231	3	1	3	56.94798278808594	9	0	33.89381790161133	2	0	36.80625534057617	0	1	1.9947672119140663	-8	4	25.048932098388676	-1	4	22.136494659423832
829178	3	2	1	45.90069580078125	2	0	29.11738395690918	9	0	30.535400390625	1	1	1.4883991992187475	1	2	18.271711043090818	-6	2	16.853694609374998
1263384	1	5	4	55.6816520690918	8	0	39.70431900024414	7	1	18.716552734375	0	-1	0.8099139309082091	-3	3	16.787246999755865	-2	2	37.775013265625006
2526079	3	5	5	51.0687255859375	9	1	33.511409759521484	9	0	31.309410095214844	0	0	3.909285414062502	-4	4	21.466601240478518	-4	5	23.66860090478516
900165	3	4	4	53.61586380004883	9	0	38.06016159057617	9	0	29.307796478271484	1	-2	-1.0551378000488256	-4	2	14.50056440942383	-4	2	23.252929521728518
1613202	-1	0	2	44.28553009033203	1	1	32.234779357910156	1	2	32.26481246948242	0	2	-1.0792320903320345	-1	3	10.97151864208984	-1	2	10.941485530517575
2221942	1	3	5	52.61583709716797	5	0	32.8520393371582	3	1	22.503021240234375	0	0	-2.788681097167945	-2	5	16.97511666284182	0	4	27.32413475976565
1549887	1	1	4	34.5828742980957	5	0	24.36204719543457	1	1	12.96004581451416	0	0	1.8310657019043006	-4	4	12.051892804565433	0	3	23.453894185485844
2774920	-1	5	5	60.64067840576172	6	2	56.45523452758789	2	2	24.399517059326172	0	1	1.1733665942382814	-1	4	5.3588104724121095	3	4	37.41452794067383
2818660	3	4	6	34.29621887207031	9	0	29.235546112060547	9	2	18.812768936157227	0	0	-0.8291338720703081	-5	6	4.2315388879394575	-5	4	14.654316063842778
1483263	-1	5	4	64.81002044677734	2	2	41.72013473510742	5	2	43.30393981933594	-1	0	-0.25136544677734207	2	2	22.83852026489258	-1	2	21.254715180664064
3217899	1	3	6	29.022598266601562	8	1	23.50136947631836	3	1	8.260459899902344	-1	1	1.3147687333984344	-6	6	6.8359975236816375	-1	6	22.076907100097653
3172567	3	3	7	42.179141998291016	9	0	38.420440673828125	9	6	17.510801315307617	1	0	1.9427500017089798	-5	7	5.7014513261718704	-5	1	26.61109068469238
1569023	1	1	4	25.70882797241211	5	0	24.36204719543457	1	2	4.086005210876465	0	0	1.513527027587891	-4	4	2.86030780456543	0	2	23.136349789123535
2894721	-1	3	5	41.25933074951172	1	2	32.48467254638672	5	2	28.988723754882812	-1	1	-2.364072749511706	1	4	6.410585453613294	-3	4	9.9065342451172
1894452	-1	3	6	29.18434715270996	4	2	34.218605041503906	4	3	15.179801940917969	-2	2	2.590076847290039	-3	6	-2.4441810415039065	-3	5	16.59462205908203
2496573	2	5	5	43.22908401489258	5	2	37.76932907104492	4	2	25.673824310302734	0	0	-1.2027850148925836	0	3	4.256969928955073	1	3	16.35247468969726
2891550	2	2	6	28.434005737304688	4	6	23.079730987548828	2	1	25.568342208862305	0	0	0.2021452626953213	-2	0	5.556420012451181	0	5	3.067808791137704
2715948	1	6	6	51.213844299316406	7	0	29.434593200683594	8	2	24.518470764160156	0	0	-3.743917299316408	-1	6	18.035333799316405	-2	4	22.951456235839842
2761972	2	5	7	22.95136260986328	5	7	15.11060619354248	4	1	28.05482292175293	0	-1	-2.1970516098632835	0	-1	5.643704806457517	1	5	-7.300511921752932
980655	-1	5	0	64.09306335449219	5	1	46.82735061645508	4	1	37.479774475097656	1	2	1.4287896455078055	1	1	18.694502383544915	2	1	28.042078524902337
2288115	1	1	5	34.332557678222656	5	4	14.140887260437012	1	0	22.930892944335938	0	0	-1.4489916782226544	-4	1	18.74267873956299	0	5	9.952673055664064
3196739	2	4	7	38.407718658447266	4	3	29.43566131591797	4	2	29.186124801635742	-1	0	-0.7785256584472648	-1	4	8.193531684082032	-1	5	8.443068198364259
2065897	2	6	3	60.067752838134766	5	1	44.17092514038086	4	2	36.11088562011719	0	1	-2.1031068381347637	1	3	13.793720859619143	2	2	21.853760379882814
2121000	3	6	0	68.63034057617188	9	0	46.0161247253418	9	0	36.36631393432617	-1	4	-4.290483576171866	-4	4	18.323732274658212	-4	4	27.973543065673837
2038546	-1	7	3	54.34842300415039	6	2	32.32630157470703	4	1	42.236183166503906	0	1	-0.5664400041503939	1	2	21.455681425292966	3	3	11.54579983349609
3169698	2	4	7	33.017520904541016	5	2	34.65745162963867	2	3	18.574138641357422	0	0	2.19187609545898	-1	5	0.5519453703613237	2	4	16.635258358642574
982789	-1	6	3	71.93025207519531	5	1	44.93099594116211	5	2	47.21330642700195	0	-1	0.16787192480468605	1	1	27.16712805883789	1	0	24.884817572998045
2894765	1	2	5	35.75238800048828	4	0	29.31399917602539	3	1	9.17760944366455	0	1	3.1927649995117307	-2	6	9.631153823974621	-1	5	29.76754355633546
2167882	3	4	7	42.306602478027344	9	0	42.070159912109375	9	6	13.98853874206543	0	-2	-0.41161447802733164	-5	5	-0.1751719121093629	-5	-1	27.906449257934582
1239112	3	5	4	61.011207580566406	9	0	46.929039001464844	9	0	27.83426856994629	0	-1	1.9715944194336146	-4	3	16.053762998535177	-4	3	35.14853343005373
2934639	-1	2	6	29.00717544555664	4	2	31.335050582885742	1	3	17.886186599731445	-1	1	0.4000235544433579	-3	5	-1.9278515828857437	0	4	11.521012400268553
1045754	2	3	3	46.133087158203125	3	1	46.511409759521484	4	2	19.835742950439453	5	-1	4.605293841796879	5	1	4.22697124047852	4	0	30.90263804956055
1858077	-1	3	1	66.95233154296875	2	1	42.05739212036133	5	1	45.108985900878906	1	7	2.625675457031278	2	7	27.5206148796387	-1	7	24.46902109912112
2866580	1	3	6	26.562265396118164	6	0	15.331480979919434	2	2	13.970009803771973	0	0	0.16602460388183715	-3	6	11.396809020080568	1	4	12.758280196228029
1001895	3	6	3	52.52847671508789	9	0	44.58460998535156	8	0	21.695959091186523	1	-1	5.65861228491211	-2	2	13.602479014648438	-1	2	36.49112990881348
2867450	-1	3	7	27.618059158325195	4	2	28.08467674255371	2	5	19.74744415283203	0	-1	1.6175768416748078	-1	4	1.1509592574462921	1	1	9.488191847167972
2798207	2	5	6	51.14620590209961	6	2	47.074893951416016	3	2	24.285371780395508	0	0	0.5405920979003866	-1	4	4.61190404858398	2	4	27.401426219604488
831035	1	4	2	51.275169372558594	1	0	25.46080780029297	8	0	28.5535831451416	-1	0	1.527160627441404	2	2	27.34152219970703	-5	2	24.248746854858396
2953545	3	0	7	24.202415466308594	1	1	22.502309799194336	2	2	15.452205657958984	0	0	-1.8361434663085952	-1	6	-0.13603779919433734	-2	5	6.914066342041014
930680	3	4	1	66.71759796142578	9	0	44.50718307495117	9	0	35.962520599365234	1	1	-0.32956696142578323	-4	2	21.880847925048826	-4	2	30.425510400634764
1002168	3	7	4	59.93325424194336	9	0	37.99589920043945	9	0	35.689449310302734	0	-2	-0.5794332419433559	-2	2	21.35792179956055	-2	2	23.66437168969727
1291654	3	4	4	62.189876556396484	9	0	48.4891471862793	1	0	27.452821731567383	0	-1	-1.3863335563964867	-5	3	12.3143958137207	3	3	33.350721268432615
900088	1	5	2	50.965843200683594	8	0	27.91202163696289	6	0	25.79304313659668	0	0	1.510524799316407	-3	2	24.56434636303711	-1	2	26.68332486340332
2818897	-1	4	6	32.82952880859375	4	2	31.187366485595703	3	3	21.856225967407227	0	0	1.4621771914062478	0	4	3.1043395144042947	1	3	12.435480032592771
903078	-1	5	6	60.42851638793945	4	2	42.26836013793945	4	2	38.37421798706055	0	-4	1.251858612060552	1	0	19.412014862060552	1	0	23.306157012939458
2041605	-1	8	4	66.2092514038086	5	2	40.129302978515625	5	1	46.29400634765625	-1	0	-2.691171403808589	2	2	23.38877702148438	2	3	17.224073652343755
2713782	2	6	4	41.122276306152344	6	2	34.2822380065918	3	2	27.054105758666992	0	2	-0.349868306152338	0	4	6.490169993408209	3	4	13.718302241333014
1591222	2	0	4	28.37934112548828	0	2	22.564558029174805	4	2	26.028850555419922	0	0	0.21678887451172102	0	2	6.031571970825198	-4	2	2.5672794445800804
1552400	2	1	4	41.452919006347656	4	2	31.108417510986328	1	1	30.558570861816406	0	0	2.4937629936523464	-3	2	12.838264489013675	0	3	13.388111138183596
1289625	-1	4	4	53.85634231567383	5	2	44.78819274902344	3	1	29.28221321105957	0	-1	0.741550684326171	-1	1	9.809700250976562	1	2	25.31567978894043
775893	3	1	2	41.848636627197266	1	0	21.067428588867188	9	0	34.53330993652344	0	0	0.693843372802732	0	2	21.47505141113281	-8	2	8.00917006347656
2285751	3	2	4	28.071935653686523	9	0	27.931556701660156	8	1	13.892471313476562	-1	1	-2.404793653686532	-8	5	-2.264414701660165	-7	4	11.774670686523429
128081	2	4	0	41.25709915161133	5	1	29.562707901000977	3	1	31.90846061706543	0	0	-1.7968651516113283	-1	-1	9.897526098999023	1	-1	7.55177338293457
806614	-1	2	2	42.77103042602539	2	2	27.044261932373047	4	1	35.940834045410156	0	0	-1.2882674260253921	0	0	14.438501067626952	-2	1	5.541928954589842
2867339	1	3	6	29.05242919921875	8	2	17.29933738708496	1	0	14.492313385009766	0	0	0.10483680078126056	-5	4	11.85792861291505	2	6	14.664952614990245
2243626	-1	3	5	37.084564208984375	4	2	28.250362396240234	2	2	29.048267364501953	-1	0	1.0338797910156217	-2	3	9.868081603759762	0	3	9.070176635498044
898038	1	4	2	47.40357971191406	7	0	24.74749183654785	3	0	25.39531135559082	1	0	-1.5158537119140405	-2	2	21.14023416345217	2	2	20.4924146444092
2167206	3	4	5	39.65592575073242	9	2	25.846956253051758	9	0	27.561058044433594	0	0	0.44788524926757844	-5	3	14.256854746948243	-5	5	12.542752955566407
1953130	3	1	7	31.01373863220215	2	4	21.601926803588867	9	2	23.163911819458008	-1	1	-0.04699263220213723	-2	4	9.364819196411144	-9	6	7.802834180542003
2693056	-1	7	6	60.02925109863281	7	2	55.32115936279297	5	2	24.922147750854492	0	0	-2.1320790986328078	0	4	2.576012637207036	2	4	32.97502424914551
1527563	1	2	3	42.372623443603516	8	0	24.241289138793945	2	0	20.87055778503418	0	1	-1.7115504436035138	-6	4	16.419783861206056	0	4	19.790515214965822
1239610	3	4	4	64.6050796508789	9	0	53.54179000854492	1	0	24.815383911132812	1	-1	-0.08329165087891965	-4	3	10.979997991455065	4	3	39.706404088867174
2113293	1	5	4	41.381526947021484	8	2	22.19369888305664	8	0	21.927051544189453	0	0	-0.8447669470214905	-3	2	18.343061116943353	-3	4	18.60970845581054
2719728	1	6	3	62.16511535644531	7	0	34.522090911865234	8	0	30.382251739501953	0	3	-2.7773773564453137	-1	6	24.865647088134764	-2	6	29.005486260498046
1312034	-1	5	3	43.21210479736328	5	2	37.843101501464844	4	1	25.58306884765625	-1	0	0.9802412026367335	-1	1	6.349244498535171	0	2	18.609277152343765
1505776	3	4	4	44.89588165283203	9	0	41.636043548583984	9	1	17.01192283630371	-1	0	5.22505434716799	-6	4	8.484892451416037	-6	3	33.10901316369631
2747823	-1	6	6	65.20074462890625	6	2	48.85387420654297	2	5	36.5609130859375	0	0	-2.575668628906243	0	4	13.771201793457038	4	1	26.064162914062507
2118803	2	5	4	52.6287841796875	5	2	39.6847038269043	4	1	33.158145904541016	0	0	4.401475820312498	0	2	17.3455561730957	1	3	23.872114095458983
2599089	3	1	6	33.99351501464844	9	0	36.98563766479492	2	3	10.759971618652344	-1	0	-1.934010014648436	-9	6	-4.92613266479492	-2	3	21.299533381347658
2748245	3	6	7	54.56064224243164	9	1	45.43540573120117	8	1	22.877330780029297	0	-1	9.378460757568355	-3	5	18.503697268798824	-2	5	41.0617722199707
2742372	-1	6	6	42.38767623901367	5	5	24.976552963256836	5	1	37.625186920166016	0	0	3.239457760986326	1	1	20.650581036743162	1	5	8.001947079833982
2110071	2	5	4	32.669708251953125	5	2	26.66180992126465	4	1	26.221960067749023	0	0	-1.8599252519531255	0	2	4.147973078735351	1	3	4.587822932250976
2891774	3	1	6	27.9501895904541	9	0	25.787492752075195	8	1	15.914791107177734	1	0	1.5021334095458982	-7	6	3.6648302479248045	-6	5	13.537531892822265
3063731	1	6	7	34.10422134399414	7	6	19.963350296020508	6	0	16.880090713500977	0	0	1.0452086560058618	-1	1	15.186079703979495	0	7	18.269339286499026
278858	1	6	1	76.8966064453125	8	0	45.17137908935547	8	0	34.46446990966797	1	-1	0.9989735546875096	-1	0	32.72420091064454	-1	0	43.43111009033204
1401135	1	1	3	46.6441650390625	1	1	25.021337509155273	5	0	24.36204719543457	0	0	0.5613059609375028	0	2	22.18413349084473	-4	3	22.843423804565433
1846862	-1	4	7	33.266387939453125	3	6	25.372961044311523	4	2	28.10749626159668	0	1	0.07860806054687686	1	2	7.972034955688478	0	6	5.237499738403322
2770851	-1	6	4	45.94691848754883	5	2	35.334896087646484	5	1	30.82608985900879	-1	2	3.2255405124511682	0	4	13.837562912353512	0	5	18.346369140991207
1752897	2	6	1	63.0758171081543	6	1	52.361236572265625	4	1	30.92864418029785	0	7	1.2732528918457007	0	7	11.987833427734373	2	7	33.420425819702146
1429867	-1	0	4	36.09170150756836	0	2	23.850603103637695	1	1	32.45516586303711	0	-1	-0.31089550756836104	0	1	11.930202896362303	-1	2	3.325640136962889
2895764	3	2	4	45.553531646728516	9	1	37.36063003540039	8	0	21.944997787475586	0	2	-3.308615646728505	-7	5	4.88428596459962	-6	6	20.299918212524425
2794596	-1	5	5	40.23953628540039	2	2	32.63346862792969	5	2	27.820138931274414	0	1	-0.09694828540038714	3	4	7.509119372070316	0	4	12.32244906872559
1053243	-1	4	0	62.262264251708984	4	1	47.646419525146484	4	1	34.829898834228516	4	2	12.039536748291042	4	1	26.65538147485354	4	1	39.47190216577151
829893	3	4	2	52.471168518066406	9	0	32.229103088378906	2	0	33.994163513183594	-1	0	-2.8276475180664065	-6	2	17.414417911621094	1	2	15.649357486816406
3117492	1	5	7	35.86690139770508	8	1	28.224679946899414	3	1	10.38144588470459	0	0	0.8993196022949235	-3	6	8.541541053100588	2	6	26.38477511529541
2014219	2	5	4	54.875675201416016	6	2	44.28609848022461	3	1	30.803640365600586	3	0	-2.003773201416017	2	2	8.58580351977539	5	3	22.068261634399413
158984	1	4	0	59.30476760864258	3	0	30.688068389892578	8	0	31.35592269897461	0	0	1.9226333913574223	1	0	30.539332610107422	-4	0	29.87147830102539
2821147	1	4	5	41.785499572753906	2	0	18.7664852142334	8	2	25.758228302001953	0	1	-0.7047385727539037	2	6	22.314275785766604	-4	4	15.32253269799805
2190823	2	4	4	32.27151870727539	5	1	33.61368179321289	1	3	18.871902465820312	0	1	0.07567629272460863	-1	4	-1.2664867932128914	3	2	13.475292534179687
3196391	-1	4	7	35.40348815917969	4	2	31.187366485595703	3	6	24.430187225341797	-1	0	1.2633548408203126	-1	5	5.479476514404297	0	1	12.236655774658203
1502749	2	4	5	43.97408676147461	4	2	28.2473201751709	4	1	35.940834045410156	-1	-1	-2.3881547614746097	-1	2	13.338611824829101	-1	3	5.645097954589843
1499848	1	3	4	34.43844223022461	8	0	26.79621696472168	3	1	10.38144588470459	0	0	-1.4646032302246113	-5	4	6.177622035278318	0	3	22.59239311529541
1476421	1	3	3	43.39870071411133	5	0	20.819488525390625	2	0	25.318435668945312	1	1	0.08287228588867634	-1	4	22.66208447460938	2	4	18.163137331054692
2646041	3	8	6	62.24650192260742	9	2	46.148563385009766	9	0	29.85003089904785	0	0	4.040570077392587	-1	4	20.138508614990243	-1	6	36.43704110095216
1572967	-1	2	3	40.17719268798828	3	2	32.268516540527344	3	1	28.12274742126465	-1	1	-1.263325687988285	-2	2	6.6453504594726525	-2	3	10.791119578735348
2775138	-1	5	6	61.00628662109375	5	2	53.112850189208984	4	2	28.10749626159668	0	0	1.4807653789062485	0	4	9.374201810791014	1	4	34.37955573840332
1576836	2	2	4	49.94795608520508	4	1	46.72737121582031	1	2	23.434646606445312	-1	0	0.8302609147949198	-3	3	4.050845784179685	0	2	27.343570393554685
2725058	1	6	4	79.0369644165039	7	0	48.69635772705078	7	0	33.07984161376953	0	2	-2.8091584165038768	-1	6	27.53144827294925	-1	6	43.1479643862305
1847952	-1	4	7	35.40348815917969	4	2	31.187366485595703	3	6	24.430187225341797	0	1	1.3143668408203126	0	6	5.530488514404297	1	2	12.287667774658203
3065242	1	6	7	40.30257797241211	7	0	28.05917739868164	3	6	14.98261833190918	0	0	0.12181902758788965	-1	7	12.365219601318358	3	1	25.44177866809082
2268260	-1	2	5	37.77161407470703	4	2	28.250362396240234	1	2	29.735321044921875	-1	0	0.03437592529296296	-3	3	9.55562760375976	0	3	8.07066895507812
2735198	2	6	6	23.25629234313965	5	5	21.135208129882812	6	2	22.335147857666016	0	0	-0.5764263431396479	1	1	1.544657870117188	0	4	0.3447181423339849
2143496	2	6	4	51.52266311645508	5	2	35.810791015625	6	2	35.92593765258789	-1	0	-1.3284911164550834	0	2	14.383380984374995	-1	2	14.268234347412104
1031675	3	7	2	80.02294921875	9	0	65.19901275634766	9	0	28.576019287109375	0	0	-1.7244812187500003	-2	2	13.099455243652343	-2	2	49.722448712890625
1501543	1	3	4	37.85204315185547	3	0	22.45888900756836	9	1	18.13237762451172	0	0	-0.08930415185547247	0	4	15.303849992431637	-6	3	19.630361375488278
855041	2	5	4	59.204612731933594	4	2	37.25959396362305	4	1	42.15907669067383	-1	-2	-1.6699747319335998	0	0	20.275044036376947	0	1	15.375561309326166
2243900	2	4	5	42.0190544128418	4	2	28.07627296447754	3	1	34.15684509277344	-2	0	-2.826023412841792	-2	3	11.116758035522466	-1	4	5.036185907226567
2663409	1	6	6	43.72120666503906	8	1	23.981109619140625	2	1	22.47931671142578	1	0	0.11128133496094961	-1	5	19.851378380859387	5	5	21.35317128857423
2247886	-1	3	5	51.019954681396484	4	2	36.64942169189453	4	2	34.584598541259766	-1	0	-0.07358968139648425	-2	3	14.296943308105469	-2	3	16.361766458740234
1431247	1	0	2	42.30573272705078	1	0	21.50623893737793	0	0	23.538713455200195	0	1	-1.8510077270507779	-1	3	18.948486062622074	0	3	16.916011544799808
2719952	-1	6	6	61.57202911376953	6	2	48.85387420654297	2	3	32.93220520019531	0	0	-1.4913071137695226	0	4	11.22684779345704	4	3	27.148516799804696
2174568	3	4	1	63.62974166870117	9	0	45.989933013916016	9	0	31.391895294189453	0	4	-0.6989836687011817	-5	5	16.940824986083975	-5	5	31.538862705810537
2722318	3	6	5	68.12506866455078	9	1	44.255340576171875	9	0	37.621829986572266	0	1	-1.0152176645507751	-3	5	22.85451042382813	-3	6	29.48802101342774
927242	-1	5	4	58.85099792480469	3	1	41.037261962890625	5	2	38.027793884277344	0	-2	-2.995694924804681	2	1	14.818041037109381	0	0	17.827509115722663
904959	3	6	3	64.52533721923828	9	0	46.929039001464844	9	0	31.348398208618164	-1	-1	3.0211567807617143	-4	2	20.617454998535152	-4	2	36.19809579138183
2770442	-1	6	6	45.45219039916992	6	2	43.81003189086914	3	3	21.856225967407227	-1	0	2.5085416008300783	-1	4	4.1507001091308595	2	3	26.104506032592774
467815	3	4	1	56.66078186035156	8	0	29.550968170166016	9	0	40.86191177368164	0	0	0.19366113964842668	-4	1	27.303474829833974	-5	1	15.992531226318349
2398307	1	7	5	51.9250602722168	9	2	26.06728744506836	7	0	28.59699058532715	0	0	0.2337007277832086	-2	3	26.091473554931646	0	5	23.561770414672857
2191183	1	5	5	36.060218811035156	8	0	23.136018753051758	7	2	15.663423538208008	-1	0	-2.4973218110351567	-4	5	10.426878246948242	-3	3	17.89947346179199
1289032	-1	5	4	54.269142150878906	4	2	39.75006103515625	5	1	34.7331428527832	-1	-1	-1.8649281508789102	0	1	12.654152964843746	-1	2	17.671071147216793
1893973	-1	2	8	29.589078903198242	3	6	25.372961044311523	3	6	24.430187225341797	-1	0	0.755401096801755	-2	2	4.971518955688474	-2	2	5.9142927746582
2220223	3	4	6	43.36982727050781	9	0	38.142539978027344	9	3	18.979381561279297	-1	-1	1.3904607294921831	-6	5	6.617748021972652	-6	2	25.7809064387207
2094962	2	6	4	69.82840728759766	5	2	35.380615234375	5	2	54.66184616088867	0	0	-2.9552042875976525	1	2	31.492587765625004	1	2	12.211356839111332
2845556	3	3	6	41.232601165771484	3	0	28.53497314453125	9	1	26.44971466064453	1	0	-2.350421165771486	1	6	10.347206855468748	-5	5	12.432465339355467
2170357	3	5	4	52.42599868774414	8	0	34.19521713256836	9	0	31.982877731323242	-1	1	-2.8375516877441456	-4	5	15.393229867431636	-5	5	17.605569268676753
2846971	1	4	6	42.58671188354492	8	0	31.35592269897461	2	2	13.970009803771973	0	0	0.9198521164550755	-4	6	12.150641301025388	2	4	29.536554196228025
2351156	-1	7	6	52.11463928222656	6	2	34.383663177490234	6	2	37.94504165649414	2	-1	1.9026487177734381	3	3	19.633624822509766	3	3	16.07224634350586
253474	3	7	1	65.5777359008789	9	0	39.80035400390625	9	0	39.52948760986328	-1	-1	0.4392830991210843	-3	0	26.21666499609374	-3	0	26.48753139013671
3166465	3	4	7	29.06824493408203	9	0	22.400596618652344	9	3	20.419750213623047	0	0	-4.1927889340820315	-5	7	2.474859381347656	-5	4	4.455705786376953
1577584	1	2	4	52.80549240112305	2	0	28.9495849609375	8	1	26.59513282775879	-1	0	0.18114459887694778	-1	4	24.037052039062495	-7	3	26.391504172241206
1527446	2	2	4	37.651588439941406	5	2	32.882503509521484	1	1	24.983150482177734	0	0	2.697236560058599	-3	2	7.466321490478521	1	3	15.36567451782227
2145090	2	6	3	50.6891975402832	6	2	40.55239486694336	2	1	30.350862503051758	-1	1	4.322575459716795	-1	2	14.459378133056639	3	3	24.66091049694824
1505759	-1	4	5	49.66664123535156	6	2	42.93764114379883	1	2	26.943063735961914	-1	-1	0.8308147646484443	-3	2	7.559814856201179	2	2	23.554392264038093
1285536	1	4	3	40.38771438598633	8	0	27.949222564697266	7	0	15.177713394165039	0	0	1.355609614013673	-4	3	13.794101435302736	-3	3	26.565610605834962
2193707	1	4	5	37.90409851074219	7	2	22.880142211914062	2	0	17.763181686401367	0	0	3.4280714892578104	-3	3	18.452027788085935	2	5	23.56898831359863
2599902	-1	0	5	36.64229202270508	4	1	33.895111083984375	0	3	22.961246490478516	0	1	-2.025831022705077	-4	5	0.721349916015626	0	3	11.655214509521485
1577109	1	3	4	56.93739318847656	1	0	25.474184036254883	8	0	34.20242691040039	-2	0	-5.396963188476562	0	4	26.066245963745118	-7	4	17.33800308959961
1210834	-1	6	2	53.382652282714844	6	2	44.226478576660156	4	1	29.3702335357666	0	1	2.9599157172851562	0	1	12.116089423339844	2	2	26.9723344642334
485119	1	4	1	44.96281051635742	7	0	23.260332107543945	3	0	24.44169807434082	0	0	-1.0875575163574212	-3	1	20.614920892456055	1	1	19.43355492565918
2225380	-1	3	3	61.55242156982422	5	2	49.64118194580078	1	1	32.12529754638672	0	2	-0.6510165698242218	-2	3	11.260223054199216	2	4	28.776107453613278
47901	3	2	0	52.791385650634766	9	0	34.46704864501953	9	0	32.07643508911133	-1	0	2.150552349365256	-8	0	20.47488935498049	-8	0	22.865502910888694
2891792	1	2	6	27.520959854125977	2	1	11.606776237487793	7	1	18.653409957885742	0	0	1.9127301458740256	0	5	17.82691376251221	-5	5	10.78028004211426
1362722	2	0	2	44.82162857055664	2	1	35.73651123046875	2	2	29.299175262451172	2	1	3.2914854294433553	0	2	12.376602769531246	0	1	18.813938737548824
2969156	1	1	7	21.679288864135742	2	4	3.6961395740509033	8	0	20.722373962402344	-1	0	-0.10089286413574428	-2	3	17.882256425949095	-8	7	0.8560220375976542
2169363	3	4	4	47.4759521484375	8	0	24.878162384033203	9	0	36.349891662597656	0	1	-0.9121321484375002	-4	5	21.685657615966797	-5	5	10.213928337402344
1510883	-1	2	4	66.04008483886719	5	5	48.584598541259766	1	1	37.669551849365234	1	0	0.5551761611328203	-2	-1	18.010662458740242	2	3	28.925709150634773
2038092	1	7	3	49.74637985229492	8	0	26.242807388305664	8	0	26.242807388305664	0	1	2.729017147705079	-1	4	26.232589611694337	-1	4	26.232589611694337
1002589	-1	7	2	62.5936279296875	6	2	41.735984802246094	6	1	41.07170867919922	0	0	-1.9758799296875011	1	0	18.881763197753905	1	1	19.54603932080078
2165444	2	4	4	36.833702087402344	5	1	42.108917236328125	1	3	14.938850402832031	0	1	-2.095606087402338	-1	4	-7.370821236328119	3	2	19.799245597167975
1776826	1	5	2	61.398956298828125	6	0	26.20740509033203	8	0	37.9307746887207	0	6	-5.486679298828122	-1	8	29.704871909667972	-3	8	17.9815023112793
221184	3	6	1	39.432403564453125	9	0	22.13627052307129	9	0	31.048233032226562	0	-1	-2.1763615644531242	-3	0	15.119771476928712	-3	0	6.207808967773438
85521	1	2	0	52.27608108520508	8	0	28.3284854888916	3	0	26.686826705932617	0	0	0.3153289147949181	-6	0	24.262924511108395	-1	0	25.90458329406738
2239869	2	3	6	28.29755210876465	5	1	34.9088134765625	1	3	13.602802276611328	-1	-1	-1.2151401087646505	-3	4	-7.826401476562502	1	2	13.47960972338867
852602	1	4	4	44.446895599365234	7	1	21.219972610473633	2	0	25.966144561767578	0	-2	5.310786400634768	-3	1	28.53770938952637	2	2	23.791537438232425
1360881	3	2	4	42.24306106567383	9	0	24.135427474975586	9	0	31.859731674194336	0	-1	0.121437934326174	-7	3	18.229071525024416	-7	3	10.504767325805666
2695525	2	7	6	67.48966217041016	6	2	58.268062591552734	4	3	29.43566131591797	0	0	-0.8876001704101384	1	4	8.333999408447283	3	3	37.16640068408205
1187901	2	6	4	62.15502166748047	5	3	34.7317008972168	6	1	47.63738250732422	0	-1	0.8718693325195304	1	0	28.295190102783202	0	2	15.38950849267578
1188164	1	6	3	56.707420349121094	8	1	43.70806884765625	7	0	15.738578796386719	0	0	6.871441650878907	-2	2	19.87079315234375	-1	3	47.84028320361328
2092421	2	6	5	58.82676315307617	6	2	40.033267974853516	4	1	39.00756072998047	0	-1	-0.08225415307617112	0	2	18.711241025146485	2	3	19.736948270019532
254509	3	6	2	72.30811309814453	9	0	52.35210037231445	8	0	33.70811462402344	0	-2	-3.0112550981445594	-3	0	16.94475762768552	-2	0	35.588743375976534
3172189	1	4	7	43.52676773071289	8	2	27.94890594482422	2	1	18.317087173461914	0	0	-0.4714747307128917	-4	5	15.10638705517578	2	6	24.738205826538085
2088794	3	6	4	50.6408805847168	9	1	33.30467224121094	9	0	31.08830451965332	0	0	-3.035576584716793	-3	3	14.300631758789066	-3	4	16.516999480346684
3124270	2	5	3	57.102882385253906	5	2	45.40849304199219	3	1	31.90846061706543	0	4	0.7197796147461162	0	5	12.414168958007835	2	6	25.914201382934593
2773114	-1	4	6	54.89320755004883	5	1	51.5308723449707	2	6	23.576406478881836	1	0	1.3552644499511786	0	5	4.717599655029304	3	0	32.67206552111817
2449409	-1	5	4	57.259910583496094	6	2	47.71218490600586	1	2	29.76178741455078	1	1	-0.060462583496104116	0	3	9.48726309399413	5	3	27.43766058544921
2848114	3	5	5	47.13301086425781	9	2	28.311763763427734	9	0	32.573341369628906	-1	1	-0.18279986425779526	-5	4	18.638447236572283	-5	6	14.376869630371111
928910	-1	5	3	62.573585510253906	5	2	50.46024703979492	2	1	32.32740783691406	0	-1	-1.8382735102538987	0	0	10.275064960205086	3	1	28.407904163085945
2114627	2	5	5	42.52022171020508	5	1	35.12550354003906	2	5	27.608779907226562	0	-1	2.3197782897949253	0	3	9.714496459960941	3	-1	17.23122009277344
158943	3	4	3	58.59090042114258	9	0	30.641916275024414	9	0	41.70108413696289	0	-3	2.580173578857419	-5	0	30.529157724975583	-5	0	19.469989863037107
1033705	1	7	2	91.6833267211914	8	0	42.8529167175293	9	1	51.56963348388672	0	0	-6.689257721191424	-1	2	42.141152282470685	-2	1	33.42443551611326
3141167	2	4	7	25.256441116333008	4	2	24.9541072845459	4	5	20.51639747619629	1	0	1.970246883666995	1	5	2.2725807154541044	1	2	6.710290523803714
3113094	3	5	7	25.71697998046875	9	1	25.3295841217041	9	3	14.13949203491211	0	0	-3.2232289804687504	-4	6	-2.835833121704102	-4	4	8.35425896508789
2219271	2	4	4	45.18589782714844	3	2	27.27749252319336	4	1	38.122467041015625	-1	1	-3.4842938271484414	0	3	14.424111476806637	-1	4	3.579136958984371
1613181	-1	0	2	44.28553009033203	1	1	32.234779357910156	1	2	32.26481246948242	0	2	-1.0587010903320362	-1	3	10.992049642089839	-1	2	10.962016530517573
1236920	-1	5	4	57.76778030395508	5	1	49.73452377319336	4	2	28.2473201751709	0	-1	-1.3665983039550795	0	2	6.666658226806639	1	1	28.1538618248291
1332186	2	4	2	28.701448440551758	4	2	23.332441329956055	4	1	25.58306884765625	-1	1	0.7123025594482435	-1	1	6.081309670043947	-1	2	3.8306821523437513
874985	1	3	2	48.355472564697266	2	0	18.7664852142334	8	0	32.32820510864258	1	0	-0.9855805646972655	2	2	28.6034067857666	-4	2	15.041686891357422
3214760	2	2	7	19.413785934448242	3	2	19.81392478942871	3	2	19.81392478942871	0	0	0.6943290655517593	-1	5	0.2941902105712906	-1	5	0.2941902105712906
1290865	2	4	3	59.04302978515625	5	2	43.71426773071289	4	1	35.54281997680664	0	0	-0.8385467851562538	-1	1	14.490215269287106	0	2	22.661663023193356
374573	1	0	1	49.701969146728516	1	0	29.786466598510742	1	0	22.654722213745117	0	0	2.8845408532714814	-1	1	22.800043401489255	-1	1	29.93178778625488
2711045	-1	6	6	32.75389099121094	5	2	26.483976364135742	5	2	26.483976364135742	0	0	-0.6179489912109375	1	4	5.651965635864258	1	4	5.651965635864258
828661	2	4	2	45.9067268371582	5	1	36.17103958129883	1	1	29.949750900268555	-1	0	0.11726216284179714	-2	1	9.852949418701172	2	1	16.074238099731446
1030762	-1	7	1	79.34095764160156	6	1	49.159523010253906	6	1	50.39548873901367	0	1	-3.8411666416015606	1	1	26.340267989746096	1	1	25.10430226098633
1263998	1	5	2	52.98930740356445	8	0	38.24994659423828	1	1	17.47859001159668	0	1	5.295835596435538	-3	3	20.03519640576171	4	2	40.80655298840331
1573565	1	1	2	41.38145446777344	2	0	14.776495933532715	8	0	29.344179153442383	0	2	-0.5207674677734389	-1	4	26.084191066467284	-7	4	11.516507846557616
2740806	2	6	6	40.58856201171875	6	2	33.36015701293945	4	2	27.44246482849121	0	0	0.28454298828125246	0	4	7.512947987060549	2	4	13.430640171508792
2935153	1	1	6	30.19678497314453	5	4	14.140887260437012	1	0	18.795120239257812	0	1	0.6646670268554651	-4	3	16.720564739562985	0	7	12.066331760742184
2866643	3	4	6	31.07730484008789	9	0	24.53851890563965	9	2	20.290884017944336	-1	0	-4.23505084008789	-6	6	2.303735094360352	-6	4	6.551369982055665
2562955	1	1	6	25.891916275024414	2	0	18.7664852142334	2	2	9.864653587341309	0	0	1.9616227249755873	-1	6	9.087053785766603	-1	4	17.988885412658693
1484266	-1	5	3	68.62593078613281	4	2	43.39515686035156	5	1	45.44482421875	-1	1	-1.0187047861328153	0	2	24.212069139648435	-1	3	22.162401781249997
2403735	3	7	4	73.60308837890625	9	2	48.986690521240234	9	0	38.368499755859375	0	1	-4.140738378906249	-2	3	20.475659478759766	-2	5	31.093850244140626
1315176	-1	5	4	55.98332977294922	4	2	36.64942169189453	5	1	39.5479736328125	-1	-1	-2.336998772949215	0	1	16.996909308105472	-1	2	14.098357367187504
904152	-1	5	3	66.74274444580078	5	2	50.28622817993164	2	1	36.670589447021484	0	-1	-1.976221445800789	0	0	14.480294820068352	3	1	28.095933552978508
2719092	1	6	2	57.422454833984375	8	1	36.8924674987793	6	0	23.269208908081055	0	4	-0.2110108339843748	-2	5	20.318976501220703	0	6	33.942235091918945
2690822	3	7	6	52.67509078979492	9	3	31.03987693786621	9	0	35.38731002807617	0	0	-1.009049789794922	-2	3	20.62616406213379	-2	6	16.278730971923828
2171026	-1	4	5	50.86259841918945	3	5	23.941701889038086	5	1	47.13496398925781	0	0	0.7626805808105459	1	0	27.683577110961913	-1	4	4.4903150107421865
2115246	3	5	4	42.24131393432617	9	1	31.127912521362305	9	0	24.86549186706543	0	0	4.37494706567383	-4	3	15.488348478637697	-4	4	21.750769132934572
1050059	3	8	4	68.19384002685547	9	0	39.620548248291016	9	1	42.325401306152344	0	-2	-4.169618026855474	-1	2	24.40367375170898	-1	1	21.69882069384765
1262566	2	5	3	52.966129302978516	5	2	40.05661392211914	4	1	33.12357711791992	0	0	0.998898697021481	0	1	13.908414077880856	1	2	20.841450882080075
1233266	-1	5	3	45.984004974365234	4	2	32.38249969482422	5	1	33.81556701660156	0	0	-0.7739449743652358	1	1	12.82756030517578	0	2	11.394492983398436
1232588	2	5	3	41.24748229980469	4	2	33.919700622558594	5	1	27.54184341430664	0	0	1.6737787001953137	1	1	9.001560377441407	0	2	15.37941758569336
3068739	2	6	7	44.30772018432617	6	2	49.7257194519043	5	6	14.796065330505371	0	0	7.240308815673828	0	5	1.8223095480957028	1	1	36.75196366949463
2476725	3	6	6	59.23585510253906	9	1	29.225744247436523	9	0	43.762210845947266	0	-1	2.7200688974609335	-3	4	32.73017975256347	-3	5	18.19371315405273
1527831	1	2	2	40.27359390258789	3	0	25.239240646362305	3	0	17.773576736450195	0	2	1.1608320974121114	-1	4	16.195185353637697	-1	4	23.660849263549807
1821047	2	5	7	26.922391891479492	5	6	23.393465042114258	4	3	23.742992401123047	-2	1	1.0634781085205063	-2	2	4.592404957885741	-1	5	4.242877598876952
830975	1	3	3	52.407997131347656	3	0	33.156124114990234	7	0	21.9910945892334	0	-1	0.397198868652346	0	2	19.649071885009768	-4	2	30.814101410766604
2743265	3	6	5	47.219871520996094	9	3	35.911468505859375	8	0	25.060497283935547	0	1	1.1371894790039079	-3	3	12.445592494140627	-2	6	23.296563716064455
2193968	2	5	5	41.9030876159668	4	2	23.26312828063965	3	1	38.85402297973633	-1	0	0.20383738403320706	0	3	18.843796719360355	1	4	3.252902020263676
1310356	1	5	3	38.593379974365234	7	0	27.01565933227539	3	1	14.316944122314453	-1	0	0.39720902563476557	-3	3	11.97492966772461	1	2	24.673644877685547
2220453	2	4	5	45.112953186035156	4	2	34.218605041503906	4	2	31.108417510986328	-1	0	0.18148781396485703	-1	3	11.075835958496107	-1	3	14.186023489013685
1258921	2	6	3	41.933834075927734	6	2	35.92593765258789	4	1	26.221960067749023	-1	0	0.9410809240722671	-1	1	6.948977347412111	1	2	16.652954932250978
2426486	-1	7	6	70.90618896484375	6	1	57.92348861694336	5	3	33.1967658996582	0	-1	-6.056140964843763	1	4	6.926559383056627	2	2	31.653282100341784
3169605	3	5	7	35.36810302734375	9	0	35.06226348876953	9	5	14.057933807373047	-1	0	-0.39552302734374933	-5	7	-0.08968348876953058	-5	2	20.914646192626954
2146499	3	5	5	53.38296127319336	9	0	48.69291687011719	8	1	18.442140579223633	0	-1	5.949906726806631	-4	4	10.639951129882803	-3	3	40.89072742077636
1283595	3	4	3	33.882591247558594	9	0	31.42597007751465	8	0	16.208715438842773	0	0	1.8198567524414102	-5	3	4.2764779224853555	-4	3	19.49373256115723
951986	3	6	3	57.8370246887207	8	0	34.22867965698242	9	0	37.36043930053711	0	-1	-3.782489688720702	-2	2	19.82585534301758	-3	2	16.694095699462892
2931251	2	1	7	16.9342098236084	2	3	18.574138641357422	2	3	18.574138641357422	0	0	0.3241961763915988	-1	4	-1.3157326413574246	-1	4	-1.3157326413574246
2544329	2	2	6	31.834733963012695	6	2	29.400529861450195	1	3	22.648263931274414	-1	0	0.5669950369873007	-5	4	3.0011991385498007	0	3	9.753465068725582
3116857	2	5	6	35.471317291259766	4	2	29.07581901550293	5	2	26.60956573486328	0	1	-0.7314812912597688	1	5	5.664016984497067	0	5	8.130270265136716
851261	3	4	1	47.53737258911133	2	0	25.6092586517334	9	0	35.68021774291992	0	1	-2.1394655891113246	2	2	19.788648348266605	-5	2	9.717689257080082
832021	3	4	3	55.328514099121094	9	0	28.481332778930664	9	0	40.59927749633789	-1	-1	0.7187059008789092	-6	2	27.56588722106934	-6	2	15.447942503662112
653735	-1	8	1	73.32720947265625	6	1	47.247257232666016	5	1	46.29400634765625	0	0	-2.3464524726562246	2	0	23.73349976733401	3	0	24.686750652343775
294651	3	3	0	56.558780670166016	9	0	38.29976272583008	9	0	32.0111083984375	4	0	2.684335329833985	-2	0	20.943353274169922	-2	0	27.2320076015625
2797446	-1	6	6	48.64665985107422	6	5	36.45142364501953	3	1	32.4093017578125	-1	0	0.761230148925776	-1	1	12.956466354980464	2	5	16.998588242187495
1578239	1	1	4	56.54827117919922	9	0	34.614070892333984	0	0	24.67342758178711	0	0	-1.486604179199226	-8	4	20.44759610766601	1	4	30.388239418212883
3173048	3	4	6	47.169559478759766	9	4	28.593021392822266	9	0	32.32863235473633	0	1	-1.5722004787597683	-5	3	17.00433760717773	-5	7	13.26872664526367
2792102	1	5	7	30.199790954589844	7	0	25.08457374572754	4	2	7.854440689086914	0	-1	2.2222460454101594	-2	6	7.337463254272464	1	4	24.56759631091309
900486	-1	5	2	52.272830963134766	5	2	37.36138916015625	5	1	35.12550354003906	0	0	1.419154036865237	0	0	16.330595839843753	0	1	18.56648145996094
1502389	2	3	4	39.21897888183594	4	2	34.23530197143555	3	2	25.197744369506836	0	0	1.2733911181640636	-1	2	6.257068028564454	0	2	15.294625630493165
1230259	3	5	3	33.993263244628906	9	0	31.42597007751465	8	0	16.319387435913086	0	0	1.903759755371091	-4	3	4.471052922485349	-3	3	19.57763556408691
2715291	-1	7	6	45.43548583984375	6	2	39.23637390136719	5	2	26.41316795349121	-1	0	0.18225016015626494	0	4	6.381362098632827	1	4	19.204568046508804
2350239	-1	2	5	51.00132369995117	6	2	45.00879669189453	1	2	26.206588745117188	7	0	0.560101300048828	3	3	6.552628308105469	8	3	25.354836254882812
2240431	-1	1	4	28.785417556762695	5	2	28.069168090820312	0	1	20.93031883239746	1	1	-0.1234145567626932	-3	3	0.5928349091796896	2	4	7.731684167602541
1264723	-1	5	3	58.29072189331055	5	1	51.5308723449707	3	2	26.97391700744629	0	0	2.2298381066894564	0	2	8.9896876550293	2	1	33.546642992553714
1509260	-1	4	3	55.82906723022461	6	2	52.719482421875	1	1	23.323650360107422	-1	1	5.5349787697753925	-3	2	8.644563578125002	2	3	38.04039563989258
2847202	-1	4	4	45.6807746887207	5	2	32.153953552246094	2	2	33.74089050292969	0	2	-1.7080476887207041	-1	4	11.818773447753905	2	4	10.231836497070312
423698	3	2	1	47.565860748291016	0	0	30.251523971557617	8	0	31.066429138183594	0	0	4.74762325170898	2	1	22.06196002844238	-6	1	21.2470548618164
1360117	-1	3	2	45.457008361816406	0	2	25.902921676635742	5	1	39.768150329589844	-1	1	-5.814864361816404	2	1	13.73922232336426	-3	2	-0.12600632958984193
1506538	3	4	4	51.93498611450195	9	1	38.12602233886719	9	0	27.561058044433594	-1	0	0.9599268854980636	-6	3	14.76889066113283	-6	4	25.333854955566423
2750597	3	6	5	69.76310729980469	9	0	57.23419189453125	9	1	26.2810115814209	0	1	1.3409457001953058	-3	6	13.869861105468743	-3	5	44.823041418579095
1417688	2	1	2	44.042724609375	3	2	36.16838073730469	2	1	28.088403701782227	-1	1	0.19617839062501474	-3	1	8.070522262695327	-2	2	16.150499298217788
2452289	2	6	6	67.1324234008789	6	1	62.00425338745117	5	5	25.34222984313965	0	-1	-0.6731204008789149	0	4	4.4550496125488195	1	0	41.11707315686034
2870625	-1	3	6	39.43821334838867	2	2	33.97845458984375	4	2	25.673824310302734	0	0	-0.3407393483886736	1	4	5.119019410156248	-1	4	13.423649689697264
2380505	3	8	1	72.726806640625	9	0	45.86677551269531	9	0	40.61213684082031	0	4	0.17410435937499358	-1	5	27.03413548730468	-1	5	32.28877415917968
2640816	2	7	7	48.73588180541992	7	2	48.88010787963867	1	3	20.069841384887695	1	-1	0.43576519458007823	1	4	0.29153912036132823	7	3	29.101805615112305
2246361	1	3	5	45.68601989746094	2	0	14.397067070007324	9	1	34.02817153930664	-1	0	0.7239751025390646	0	5	32.01292792999268	-7	4	12.381823460693361
2893163	-1	3	6	34.23704528808594	0	5	25.16743278503418	5	1	29.28367805480957	-1	0	-0.1921242880859353	2	1	8.877488214965823	-3	5	4.761242945190432
2246990	-1	3	4	49.76157760620117	5	2	43.71426773071289	2	2	26.26136589050293	-1	1	-1.146876606201154	-3	3	4.900433269287127	0	3	22.35333510949709
2717500	2	6	5	53.05291748046875	5	5	36.22798538208008	5	1	37.038997650146484	0	1	-0.6235414804687451	1	1	16.201390617919927	1	5	15.39037834985352
3145442	3	5	6	39.797935485839844	3	3	32.81996536254883	8	0	20.730066299438477	0	1	1.4726165141601513	2	4	8.450586637451167	-3	7	20.54048570056152
3192803	-1	3	7	23.07131576538086	2	5	22.76898765563965	4	5	20.51639747619629	0	0	2.1954782346191415	1	2	2.4978063443603524	-1	2	4.750396523803712
2138457	2	5	4	35.55868911743164	4	2	28.950878143310547	5	1	26.821866989135742	0	0	-0.8993021174316382	1	2	5.7085088566894555	0	3	7.83752001086426
2713557	1	6	6	40.786720275878906	9	1	27.076913833618164	7	1	16.44902992248535	0	0	-0.4501202758789091	-3	5	13.259686166381833	-1	5	23.887570077514646
2114445	-1	4	4	45.41225814819336	4	2	24.859817504882812	3	1	40.76650619506836	1	0	-1.247205148193352	1	2	19.305235495117195	2	3	3.398546804931648
2792696	-1	5	6	34.13663101196289	5	6	23.52461051940918	5	1	30.82608985900879	0	0	0.1900949880371101	0	0	10.802115480590821	0	5	3.5006361409912117
1592412	2	1	4	33.233516693115234	4	1	37.479774475097656	2	2	15.967805862426758	-1	0	-0.8994406931152312	-4	3	-5.145698475097653	-2	2	16.366270137573245
3195032	-1	4	7	31.751075744628906	5	2	28.988723754882812	2	5	22.976415634155273	-1	0	0.5946622553710981	-2	5	3.357014245117192	1	2	9.36932236584473
1570016	1	1	5	29.746932983398438	5	1	13.699870109558105	0	0	18.786287307739258	0	-1	0.5028370166015641	-4	3	16.549899890441896	1	4	11.463482692260744
2328729	2	1	5	34.95743179321289	1	2	31.592348098754883	4	1	23.579151153564453	-1	0	1.044941206787115	-1	3	4.410024901245123	-4	4	12.423221846435553
1285492	2	4	3	40.67659378051758	4	2	31.187366485595703	3	1	29.703296661376953	0	0	1.1480072194824231	0	1	10.637234514404298	1	2	12.121304338623048
2036341	-1	6	4	47.70004653930664	6	2	34.80666732788086	6	1	33.10744857788086	1	0	-0.9738855393066359	1	2	11.919493672119145	1	3	13.618712422119145
1479009	3	3	4	50.34111404418945	9	0	36.2833366394043	2	0	27.809873580932617	1	0	0.9082359558105466	-5	4	14.966013360595703	2	4	23.439476419067383
2481086	-1	6	4	80.3662338256836	6	1	58.31193542480469	4	2	42.26836013793945	0	1	-4.162110825683598	0	4	17.892187575195308	2	3	33.93576286206054
974224	2	6	3	47.389713287353516	5	2	37.843101501464844	6	1	29.760677337646484	0	-1	-1.7128072873535132	1	0	7.833804498535159	0	1	15.916228662353518
1846879	-1	4	7	33.28866958618164	3	6	24.430187225341797	4	2	29.07254981994629	0	1	0.09813841381836141	1	2	8.956620774658205	0	6	4.314258180053713
2914311	1	1	6	31.970809936523438	2	1	18.317087173461914	3	2	16.39295196533203	0	1	0.28035306347656075	-1	6	13.934075826538084	-2	5	15.858211034667967
1093973	3	8	4	64.01783752441406	9	1	34.96854019165039	9	0	42.80139923095703	1	-1	-2.137262524414062	0	2	26.91203480834961	0	3	19.07917576904297
984824	2	7	3	83.95368957519531	6	2	57.74775314331055	6	1	46.419986724853516	-1	-1	-5.2025475751952825	0	0	21.003388856689483	0	1	32.331155275146514
2723458	-1	6	5	67.17295837402344	6	2	58.31447219848633	4	2	29.07254981994629	0	1	3.7871126259765617	0	4	12.645598801513671	2	4	41.88752118005371
831329	1	3	2	56.03872299194336	3	0	24.53331756591797	6	0	34.24462127685547	0	0	-1.9602039919433594	0	2	29.54520143408203	-3	2	19.83389772314453
1290925	-1	4	3	59.04302978515625	5	2	43.71426773071289	4	1	35.54281997680664	0	0	-0.8845297851562464	-1	1	14.444232269287113	0	2	22.615680023193363
1577134	-1	3	4	52.05655288696289	1	2	32.6058349609375	5	2	39.66477966308594	-2	0	-0.46721288696289065	0	2	18.9835050390625	-4	2	11.924560336914062
2843702	2	4	6	30.096906661987305	4	2	32.86627197265625	2	2	17.4446964263916	0	0	2.9954723380126964	0	4	0.2261070273437511	2	4	15.6476825736084
2113042	3	5	4	39.44304275512695	9	0	28.578327178955078	9	0	24.616802215576172	0	0	0.47444024487304404	-4	4	11.339155821044919	-4	4	15.300680784423825
2890468	2	2	6	24.962541580200195	4	1	26.60247039794922	2	3	18.574138641357422	0	0	0.4166834197998064	-2	5	-1.223245397949217	0	3	6.80508635864258
3170102	-1	4	7	35.83393478393555	4	2	31.187366485595703	3	6	24.860628128051758	0	0	0.622043216064462	0	5	5.268611514404306	1	1	11.595349871948251
2847537	1	4	6	40.047542572021484	8	4	26.160472869873047	6	0	16.62628746032715	0	0	4.971162427978513	-4	2	18.85823213012695	-2	6	28.39241753967285
1555397	-1	1	4	54.72157669067383	2	1	38.287349700927734	3	2	36.64828872680664	0	0	-1.651814690673831	-1	3	14.782412299072263	-2	2	16.421473273193357
1237754	3	6	2	59.481754302978516	9	0	28.510831832885742	9	0	44.7230224609375	-1	1	-0.5953433029784918	-4	3	30.37557916711428	-4	3	14.163388539062524
3062488	1	5	6	33.2208137512207	7	0	21.064306259155273	7	2	14.895726203918457	1	1	-1.4463277512207	-1	7	10.71017974084473	-1	5	16.878759796081546
1452438	-1	3	4	54.987178802490234	3	2	37.33332443237305	4	2	37.867916107177734	1	0	-1.6873688024902336	1	2	15.966485567626954	0	2	15.431893892822266
928435	-1	4	3	62.28945541381836	4	2	33.53083038330078	4	1	48.972686767578125	1	-1	-2.687973413818355	1	0	26.070651616699223	1	1	10.62879523242188
829172	-1	3	2	46.42627716064453	2	2	31.785785675048828	4	1	34.854557037353516	0	0	0.9335298393554723	1	0	15.574021324951175	-1	1	12.505249962646488
1503993	-1	3	5	47.006736755371094	4	1	37.33365249633789	3	2	29.88715171813965	0	-1	-1.5776197553710958	-1	3	8.095464503662107	0	2	15.54196528186035
2477813	3	6	6	69.8840103149414	9	4	35.63875198364258	9	0	47.99736022949219	0	-1	-4.3327063149414045	-3	1	29.912552016357424	-3	5	17.553943770507814
1236144	-1	5	4	52.99101638793945	5	2	40.081504821777344	4	1	33.12357711791992	0	-1	0.9747956120605465	0	1	13.884307178222656	1	2	20.842234882080078
1552584	2	1	4	44.834632873535156	4	2	31.25167465209961	2	1	33.79702377319336	0	0	-0.26176787353515607	-3	2	13.32119034790039	-1	3	10.77584122680664
2244263	2	3	6	38.18389892578125	3	1	41.0873908996582	4	5	17.310569763183594	-1	-1	1.875016074218749	-1	4	-1.0284758996582042	-2	0	22.748345236816405
1473089	-1	4	4	36.410560607910156	4	2	25.69597816467285	4	1	30.92864418029785	0	0	-2.887295607910154	0	2	7.8272868353271505	0	3	2.5946208197021505
2372092	3	6	5	43.430206298828125	9	1	33.15092086791992	8	0	24.031383514404297	2	0	2.940135701171876	-1	4	13.219421132080079	0	5	22.338958485595704
1473543	2	4	4	36.95249557495117	4	1	35.89668273925781	4	2	21.26987648010254	0	0	-1.9191555749511764	0	3	-0.863342739257817	0	2	13.763463519897456
2286293	2	2	5	28.46979331970215	4	1	29.81195640563965	1	3	18.871902465820312	-1	0	-1.1216733197021505	-3	4	-2.4638364056396505	0	2	8.476217534179685
2896302	3	2	5	45.37389373779297	8	0	29.014007568359375	1	1	30.11197280883789	0	1	-1.3571177377929544	-6	6	15.00276843164064	1	5	13.904803191162124
875477	-1	5	2	50.135005950927734	5	2	32.153953552246094	3	1	38.19511413574219	-1	0	-1.3537109509277343	-1	0	16.627341447753906	1	1	10.586180864257813
1742021	3	6	7	30.445011138916016	9	1	24.401460647583008	9	5	19.795639038085938	0	1	-1.7491781389160153	-3	7	4.2943723524169926	-3	3	8.900193961914063
3119075	3	4	7	42.434261322021484	9	5	28.902570724487305	2	0	27.283782958984375	1	0	-0.635388322021484	-4	2	12.896302275512696	3	7	14.515090041015625
3170816	-1	4	7	36.785369873046875	4	2	33.919700622558594	4	6	23.079730987548828	0	0	1.835604126953129	0	5	4.70127337744141	0	1	15.541243012451176
2748445	2	6	1	56.565914154052734	5	1	48.68567657470703	4	1	28.09430503845215	0	5	8.138814845947266	1	5	16.01905242529297	2	5	36.61042396154785
2769958	-1	4	6	43.595359802246094	5	3	33.4186897277832	2	2	30.390731811523438	1	0	2.657873197753908	0	3	12.834543272216798	3	4	15.862501188476564
1893804	-1	2	8	29.076751708984375	3	6	24.860628128051758	3	6	24.430187225341797	-1	0	0.7545412910156273	-2	2	4.9706648719482445	-2	2	5.401105774658205
1578663	3	1	3	56.370059967041016	3	0	34.763858795166016	9	0	35.35830307006836	0	1	0.11171303295898127	-2	4	21.71791420483398	-8	4	21.123469929931638
2766701	-1	4	5	37.68769454956055	4	2	28.950878143310547	4	2	28.950878143310547	1	1	-1.7159885495605423	1	4	7.020827856689458	1	4	7.020827856689458
1447472	-1	4	4	43.749637603759766	4	2	35.713340759277344	4	2	28.250362396240234	0	0	-5.658107603759767	0	2	2.378189240722655	0	2	9.841167603759764
921682	1	5	2	38.29155731201172	6	0	17.993877410888672	7	0	23.036901473999023	0	0	0.8569866879882824	-1	2	21.15466658911133	-2	2	16.111642526000978
2795448	1	5	6	43.00559616088867	8	2	26.978330612182617	2	0	18.7664852142334	0	0	-0.16623116088867107	-3	4	15.861034387817384	3	6	24.072879785766602
3167924	1	5	7	33.63130187988281	8	5	11.164538383483887	6	0	25.205984115600586	-1	0	-3.9086428798828123	-4	2	18.558120616516113	-2	7	4.516674884399414
875245	3	4	2	45.33934020996094	9	0	37.664241790771484	8	0	21.42719268798828	0	0	3.005709790039063	-5	2	10.680808209228516	-4	2	26.91785731201172
3171237	3	4	6	39.810672760009766	9	4	26.02219581604004	9	0	27.540565490722656	0	1	0.11996823999023576	-5	3	13.908445183959962	-5	7	12.390075509277345
1385321	1	3	6	55.078556060791016	8	0	41.33187484741211	3	2	16.485904693603516	-2	-3	-3.036792060791022	-7	3	10.709889152587884	-2	1	35.55585930639648
1183892	-1	6	3	51.66312789916992	5	2	35.938594818115234	5	2	35.938594818115234	0	0	-1.3962288991699268	1	1	14.32830418188476	1	1	14.32830418188476
2720762	-1	5	6	61.97134017944336	5	2	53.112850189208984	4	2	29.07254981994629	1	0	0.4122208205566409	1	4	9.270710810791016	2	4	33.31101118005371
1336429	3	2	3	42.05998992919922	9	0	31.229034423828125	9	0	24.58304786682129	1	0	-0.1491079291992179	-6	3	10.681847576171876	-6	3	17.327834133178712
2586982	3	1	6	45.36277389526367	2	1	28.03986930847168	9	0	31.074995040893555	-1	0	-1.3282888952636682	-2	5	15.994615691528324	-9	6	12.959489959106449
1141703	-1	7	4	69.13304138183594	6	1	59.911434173583984	4	3	29.43566131591797	0	-1	-0.846920381835929	1	2	8.374686826416024	3	0	38.85045968408204
2116336	3	5	5	44.044219970703125	9	1	32.094974517822266	9	0	25.701335906982422	0	-1	5.8614300292968835	-4	3	17.810675482177743	-4	4	24.204314093017587
929690	2	6	1	70.65032958984375	4	1	37.05628204345703	6	1	53.80810546875	-1	1	-7.257153589843746	1	1	26.336893956542973	-1	1	9.585070531250004
1363370	2	3	2	46.470680236816406	5	1	44.86551284790039	1	1	21.81922721862793	-1	1	3.3532857631835995	-3	2	4.958453152099615	1	2	28.004738781372076
2892693	-1	2	6	32.19706344604492	4	2	28.011606216430664	2	2	24.399517059326172	0	0	0.11470855395507584	-2	4	4.300165783569334	0	4	7.912254940673826
1139168	-1	7	4	58.029052734375	5	2	40.45383834838867	6	1	37.78927993774414	0	-1	2.265023265625004	2	1	19.840237651611332	1	2	22.504796062255863
2821457	2	4	6	40.61091613769531	3	2	31.836254119873047	5	2	28.988723754882812	0	0	1.266520862304688	1	4	10.041182880126954	-1	4	12.888713245117188
2741242	1	6	6	44.418312072753906	8	0	39.816322326660156	1	6	7.341207504272461	0	0	-2.042767072753904	-2	6	2.559222673339846	5	0	35.03433749572754
1530246	1	4	5	48.78076171875	2	0	30.914447784423828	7	1	20.605533599853516	-2	-1	-0.13981471875000295	0	4	17.72649921557617	-5	3	28.03541340014648
2690966	2	7	6	51.85483932495117	5	2	39.74259567260742	6	2	32.32630157470703	0	0	0.09208067504882678	2	4	12.204324327392577	1	4	19.620618425292967
2664847	1	3	6	49.7667350769043	8	2	21.991497039794922	9	0	30.51445960998535	4	0	-1.2229470769042976	-1	4	26.552290960205077	-2	6	18.029328390014648
2166064	3	4	5	36.960357666015625	9	0	24.86549186706543	9	2	25.846956253051758	0	0	-0.4177446660156292	-5	5	11.677121132934566	-5	3	10.695656746948238
1850613	-1	5	7	46.76362228393555	6	1	50.589019775390625	1	7	16.388660430908203	-1	1	-1.316050283935546	-2	7	-5.141447775390624	3	1	29.058911569091798
1312075	3	3	3	43.03947830200195	9	0	33.472442626953125	9	0	23.319137573242188	1	0	1.2604436979980491	-5	3	10.827479373046877	-5	3	20.980784426757815
2794486	3	4	5	40.9885368347168	9	0	29.235546112060547	9	1	25.50507926940918	1	1	-1.0899418347167966	-4	6	10.663048887939453	-4	5	14.39351573059082
507352	3	4	2	41.467647552490234	8	0	26.16936683654785	9	0	29.050376892089844	1	-1	1.351730447509766	-3	1	16.65001116345215	-4	1	13.769001107910157
1314125	-1	4	3	51.038352966308594	5	2	32.52167892456055	2	1	38.73073959350586	0	0	-0.1874739663086018	-1	1	18.329200075439445	2	2	12.120139406494133
2114214	2	5	5	47.05611038208008	6	2	44.66461944580078	0	2	22.605546951293945	0	-1	-3.7519253820800813	-1	2	-1.3604344458007844	5	2	20.69863804870605
3121541	3	4	5	52.22452163696289	9	3	34.67888641357422	1	0	31.297718048095703	1	2	-2.745370636962889	-4	4	14.800264586425783	4	7	18.1814329519043
2767359	1	5	6	36.44892501831055	6	0	24.94291877746582	5	2	14.245224952697754	0	0	1.5940379816894534	-1	6	13.10004422253418	0	4	23.797738047302246
1287571	2	5	5	46.094764709472656	4	2	42.26836013793945	4	2	24.04047393798828	-1	-2	2.0604022905273425	0	1	5.886806862060546	0	1	24.114693062011717
2864943	3	2	4	23.981773376464844	2	1	17.164358139038086	9	0	20.56951141357422	1	2	-2.583934376464846	1	5	4.233480860961912	-6	6	0.8283275864257789
2067273	-1	6	3	71.17822265625	6	5	35.798500061035156	5	0	55.593780517578125	0	1	-9.133932656249996	0	-1	26.245789938964847	1	4	6.450509482421879
2816259	2	5	5	28.54688835144043	5	1	26.986133575439453	2	3	21.77482032775879	-1	1	-2.881287351440431	-1	5	-1.3205325754394543	2	3	3.8907806722412097
1508483	2	3	4	60.1109733581543	4	2	38.008731842041016	2	1	42.3162956237793	0	0	-1.2452443581543022	-1	2	20.85699715795898	1	3	16.549433376220698
2112851	2	5	4	37.775550842285156	6	1	42.6200065612793	3	2	15.369609832763672	0	0	1.6262401577148466	-1	3	-3.218215561279294	2	2	24.03218116723633
2192730	-1	4	4	37.59672164916992	4	2	28.10749626159668	3	1	29.703296661376953	0	1	0.8121223508300801	0	3	10.301347738403322	1	4	8.705547338623049
2444887	3	6	6	39.35538864135742	8	0	33.64205551147461	9	1	19.465425491333008	0	-1	3.4453703586425775	-2	5	9.15870348852539	-3	4	23.33533350866699
2270635	3	3	4	47.79594802856445	9	1	22.274267196655273	9	0	39.27377700805664	-2	1	-2.2055160285644533	-8	4	23.316164803344726	-8	5	6.316654991943359
2140299	-1	4	5	40.55683517456055	4	1	34.35773849487305	5	2	26.41316795349121	1	-1	-0.09406817456054739	1	3	6.105028505126953	0	2	14.049599046508789
2221222	2	4	5	46.2248649597168	4	2	37.39065933227539	2	2	29.048267364501953	-1	0	1.4825510402832194	-1	3	10.316756667724626	1	3	18.659148635498063
2818799	1	4	6	31.438440322875977	8	0	27.949222564697266	3	2	6.2284393310546875	0	0	2.5009266771240206	-4	6	5.9901444353027316	1	4	27.71092766894531
2822667	-1	4	7	42.43369674682617	5	6	31.098108291625977	4	1	31.549652099609375	0	-1	3.3788392531738296	-1	0	14.714427708374025	0	5	14.262883900390626
2311378	-1	1	5	41.83073806762695	1	1	32.097164154052734	4	6	29.947635650634766	-1	0	-1.0161070676269546	-1	4	8.717466845947264	-4	-1	10.866995349365233
2844121	1	2	6	33.624420166015625	5	4	14.140887260437012	2	0	22.222753524780273	2	0	0.914182833984384	-1	2	20.397715739562997	2	6	12.315849475219736
954198	1	6	2	66.43341064453125	8	0	51.199073791503906	5	0	17.97356605529785	0	0	-4.670589644531248	-2	2	10.563747208496096	1	2	43.78925494470215
1233258	2	5	4	44.79609298706055	4	1	34.35773849487305	5	2	30.652416229248047	0	-1	0.260616012939451	1	2	10.698970505126951	0	1	14.404292770751951
1470328	1	3	4	28.942138671875	5	0	21.299915313720703	3	1	10.38144588470459	1	0	-3.6559876718749997	-1	4	3.986235686279297	1	3	14.90470511529541
894766	3	5	2	36.820491790771484	9	0	25.286287307739258	9	0	25.286287307739258	0	0	-0.46432079077148103	-4	2	11.069883692260746	-4	2	11.069883692260746
2332312	2	0	6	43.63279724121094	2	1	37.12446975708008	1	5	26.722387313842773	0	-1	3.8678887587890642	-2	4	10.376216242919924	-1	0	20.77829868615723
1007307	1	6	2	81.71044158935547	9	1	57.438377380371094	6	0	27.011295318603516	1	0	-6.121402589355469	-2	1	18.150661619628906	1	2	48.577743681396484
1528796	3	1	3	42.8192253112793	9	1	31.6533260345459	0	0	24.91799545288086	1	1	1.370667688720701	-7	3	12.5365669654541	2	4	19.27189754711914
2164749	-1	3	5	31.956682205200195	3	1	29.091018676757812	4	6	23.079730987548828	1	0	0.24197079479980488	1	4	3.1076343232421877	0	-1	9.118922012451172
2353406	3	2	4	63.8916015625	9	0	34.584346771240234	2	0	43.05935287475586	7	1	-2.1597025625000015	0	5	27.147552228759764	7	5	18.67254612524414
2146864	1	5	3	63.188968658447266	7	1	32.900390625	7	0	33.027801513671875	0	1	-2.6306366584472656	-2	3	27.657941375	-2	4	27.530530486328125
2714451	-1	7	6	41.3104362487793	6	3	37.17340087890625	2	2	24.35110092163086	-1	0	1.658658751220706	0	3	5.795694121093753	4	4	18.617994078369144
1499982	1	2	4	32.30613708496094	6	1	16.20180320739746	0	0	18.843557357788086	1	0	1.0418849150390628	-3	3	17.14621879260254	3	4	14.504464642211914
1000226	-1	6	2	53.1303825378418	6	1	44.00102615356445	5	2	29.34341812133789	1	0	-0.2758245378417783	1	1	8.853531846435565	2	0	23.511139878662128
924126	-1	5	3	46.43217849731445	6	2	36.85009765625	1	1	29.796144485473633	0	-1	-0.09830949731445315	-1	0	9.48377134375	4	1	16.537724514526367
2267087	-1	2	4	39.55659484863281	4	2	28.813316345214844	3	1	30.957347869873047	-1	1	-5.132450848632814	-3	3	5.6108276547851546	-2	4	3.4667961301269514
1281500	-1	4	3	31.65493392944336	5	2	26.282835006713867	1	1	25.586156845092773	0	0	-2.480427929443348	-1	1	2.8916709932861444	3	2	3.588349154907238
856282	2	5	3	61.950260162353516	5	2	37.452945709228516	4	0	44.71137619018555	-1	-1	-0.24370416235351655	-1	0	24.253610290771483	0	2	16.995179809814452
2583996	-1	0	5	34.08733367919922	1	2	30.016029357910156	3	2	24.285371780395508	0	1	0.25878132080078586	-1	4	4.330085642089848	-3	4	10.060743219604497
1553138	2	1	4	42.57220458984375	4	2	36.64942169189453	2	1	26.13684844970703	0	0	3.0379554101562434	-3	2	8.960738308105462	-1	3	19.473311550292962
1796863	3	5	7	35.88692855834961	9	4	27.957448959350586	9	1	21.68157386779785	0	1	-0.19577155834961246	-4	4	7.733708040649411	-4	7	14.009583132202145
3114983	-1	5	6	29.65838623046875	5	2	29.1451358795166	4	2	20.727313995361328	0	1	-0.8526852304687402	0	5	-0.3394348795165918	1	5	8.078387004638682
1478198	2	4	4	46.036869049072266	5	2	36.881675720214844	1	1	29.36924934387207	0	0	2.840384950927735	-1	2	11.995578279785157	3	3	19.50800465612793
2221210	-1	4	5	46.2248649597168	4	2	37.39065933227539	2	2	29.048267364501953	-1	0	1.459395040283205	-1	3	10.293600667724611	1	3	18.63599263549805
2120184	-1	5	5	60.29425811767578	6	2	56.108802795410156	2	2	24.399517059326172	0	-1	1.3996588823242249	-1	2	5.58511420458985	3	2	37.294399940673834
2474107	3	6	5	54.750877380371094	9	0	41.17414855957031	9	1	27.328832626342773	0	0	-0.9991463803710943	-3	5	12.577582440429687	-3	4	26.422898373657226
953442	2	6	3	56.86819076538086	6	2	41.86319351196289	4	1	35.219051361083984	0	-1	2.5603892346191444	0	0	17.565386488037113	2	1	24.20952863891602
3172806	3	4	7	44.34513854980469	9	2	33.01093673706055	8	1	25.0862979888916	0	0	0.5387674501953157	-5	5	11.872969262939456	-4	6	19.7976080111084
898174	2	4	2	47.5107421875	5	2	32.153953552246094	3	1	35.57085037231445	1	0	-1.087401187499978	0	0	14.269387447753928	2	1	10.852490627685569
2145251	-1	4	6	51.627647399902344	6	2	45.208824157714844	0	3	26.632884979248047	1	-2	3.5214526000976534	-1	2	9.940275842285153	5	1	28.51621502075195
1225645	1	5	3	23.009578704833984	6	0	15.65062141418457	6	0	10.098182678222656	0	0	-2.5744717048339893	-1	3	4.784485585815425	-1	3	10.336924321777339
3197203	-1	2	7	39.35940170288086	4	6	27.091209411621094	2	1	32.48225402832031	1	0	-0.11539870288086007	-1	1	12.152793588378906	1	6	6.761748971679687
1455813	-1	5	3	63.92916488647461	5	2	38.38319396972656	3	1	45.760032653808594	-1	1	-0.2449448864746131	-1	2	25.301026030273434	1	3	17.924187346191403
1120874	-1	7	3	78.06047058105469	6	2	52.719482421875	5	1	45.55503845214844	1	0	-2.9466175810546815	2	1	22.394370578125006	3	2	29.55881454785157
1612703	2	0	4	42.66987228393555	2	1	42.3162956237793	1	2	20.567638397216797	0	0	-0.982189283935547	-2	3	-0.628612623779297	-1	2	21.120044602783203
2192544	1	4	5	40.45111083984375	8	0	24.241289138793945	5	0	18.949045181274414	0	0	-2.8383848398437337	-4	5	13.371436861206071	-1	5	18.663680818725602
1556417	3	0	4	51.96846008300781	9	0	35.2746696472168	1	0	30.445886611938477	1	0	4.467614916992183	-8	4	21.1614053527832	0	4	25.99018838806152
3169712	-1	4	7	33.017520904541016	5	2	34.65745162963867	2	3	18.574138641357422	0	0	2.2388010954589816	-1	5	0.5988703703613254	2	4	16.682183358642575
1269835	1	5	0	77.99910736083984	8	0	46.853057861328125	5	0	33.88526916503906	0	3	-1.2616893608398527	-3	3	29.884360138671866	0	3	42.85214883496093
1006309	1	7	1	76.85930633544922	8	0	46.10834503173828	9	0	33.49018478393555	0	1	-4.508295335449219	-1	2	26.24266596826172	-2	2	38.86082621606445
2041205	2	6	3	64.36206817626953	5	2	43.231929779052734	6	1	41.34420394897461	1	1	-2.189266176269527	2	2	18.94087222094727	1	3	20.828598051025395
3217221	-1	2	6	29.285930633544922	3	2	22.688947677612305	3	2	26.811050415039062	0	1	-1.0357866335449266	-1	5	5.561196322387691	-1	5	1.4390935849609328
106433	3	2	1	44.098716735839844	8	0	32.81657409667969	0	0	25.034242630004883	1	-1	1.6774242641601589	-5	0	12.959566903320315	3	0	20.74189836999512
1471892	1	4	3	29.718048095703125	1	0	18.156940460205078	6	0	14.300333023071289	0	1	0.16273390429687495	3	4	11.723841539794922	-2	4	15.580448976928711
1451602	-1	4	5	51.09770965576172	4	2	39.253334045410156	4	2	32.058441162109375	0	-1	-0.8856876557617142	0	2	10.958687954589848	0	2	18.15358083789063
2971428	2	0	7	29.99898338317871	1	5	24.17366600036621	2	2	26.039382934570312	0	0	-0.8983483831787105	-1	2	4.9269689996337895	-2	5	3.061252065429688
778063	3	0	2	45.35062789916992	2	0	33.762691497802734	9	0	25.34003257751465	1	0	4.041913100830101	-1	2	15.629849502197288	-8	2	24.052508422485374
2727246	3	6	2	85.57772827148438	9	0	67.09780883789062	9	0	32.23200607299805	0	4	-2.3842262714843656	-3	6	16.095693162109384	-3	6	50.96149592700196
3168709	2	4	7	27.004112243652344	4	6	22.604604721069336	4	1	24.613574981689453	0	0	5.159250756347653	0	1	9.55875827893066	0	6	7.549788018310544
1508148	2	4	4	61.86359405517578	4	2	40.096641540527344	4	1	41.98101043701172	-1	0	-4.092599055175782	-1	2	17.674353459472655	-1	3	15.78998456298828
3170632	3	4	8	34.58319854736328	9	0	30.286418914794922	9	6	18.048871994018555	0	-1	3.265504452636719	-5	7	7.5622840852050786	-5	1	19.799831005981446
1214455	3	7	4	71.6356430053711	9	0	48.622562408447266	9	0	36.76518249511719	-1	-1	-3.839237005371089	-3	3	19.17384359155274	-3	3	31.031223504882817
1505129	3	3	4	51.82018280029297	2	0	27.110681533813477	9	0	38.46159362792969	0	0	-3.0783448002929674	1	4	21.631156466186525	-6	4	10.280244372070314
2970785	-1	0	7	27.566280364990234	2	2	34.689701080322266	2	6	13.090641021728516	0	0	-0.5573293649902347	-2	5	-7.680750080322266	-2	1	13.918309978271484
2939947	-1	1	6	47.05061721801758	1	5	30.041269302368164	4	1	37.22340774536133	0	1	-0.5963942180175792	0	2	16.412953697631835	-3	6	9.23081525463867
900745	1	5	3	57.03586959838867	7	0	41.97248458862305	7	1	17.8026123046875	0	-1	-2.6597705983886755	-2	2	12.40361441137695	-2	1	36.573486695312496
1283849	-1	5	2	35.689186096191406	3	2	33.37902069091797	5	1	22.52423095703125	-1	1	0.47512790380859116	1	1	2.7852933090820287	-1	2	13.640083042968747
1576314	1	2	4	53.014156341552734	7	0	27.124530792236328	1	1	28.62885093688965	-1	0	-3.7090543415527364	-6	4	22.18057120776367	0	3	20.67625106311035
2422469	2	7	4	52.3716926574707	5	2	40.25944900512695	6	2	32.32630157470703	0	1	-0.0235546574707044	2	3	12.088688994873046	1	3	20.021836425292967
831341	3	3	1	50.71073913574219	9	0	41.2820930480957	8	0	23.180742263793945	0	1	3.2730238642578087	-6	2	12.701669951904293	-5	2	30.80302073620605
952824	3	5	4	56.95163345336914	9	0	47.65662384033203	3	1	23.047107696533203	1	-2	0.4725015466308591	-3	2	9.767511159667968	3	1	34.3770273034668
2041237	3	8	4	60.90863037109375	9	0	38.34999084472656	9	0	36.31074523925781	-1	0	1.4471576289062398	-2	4	24.005797155273427	-2	4	26.045042760742177
2893394	-1	2	6	34.86219024658203	3	6	25.372961044311523	3	1	29.703296661376953	0	0	-0.13521524658202821	-1	0	9.35401395568848	-1	5	5.02367833862305
132777	3	4	1	55.008018493652344	9	0	30.298524856567383	9	0	38.46159362792969	0	-1	-1.0786734936523459	-5	0	23.630820143432615	-5	0	15.46775137207031
3096945	2	6	7	50.36873245239258	6	5	49.02374267578125	2	2	21.55904769897461	0	0	6.047111547607422	0	2	7.39210132421875	4	5	34.85679630102539
2845605	-1	4	6	41.0701789855957	4	2	30.642127990722656	4	2	30.642127990722656	0	0	-1.858065985595701	0	4	8.569985009277346	0	4	8.569985009277346
934583	1	5	1	77.83822631835938	8	0	48.535011291503906	6	0	32.04243087768555	0	1	1.360675681640629	-3	2	30.663890708496098	-1	2	47.15647112231446
1476653	2	4	4	46.14706802368164	4	2	37.72797393798828	5	2	28.63316535949707	0	0	-2.2722100236816374	0	2	6.146884062011722	-1	2	15.241692640502933
2376970	2	8	4	63.298336029052734	6	1	47.247257232666016	5	2	36.26513671875	0	1	-2.403724029052725	2	4	13.647354767333994	3	3	24.62947528125001
1508697	2	3	4	63.17045211791992	2	2	40.18760681152344	4	2	43.19691848754883	0	0	-3.6285481179199195	1	2	19.354297188476565	-1	2	16.344985512451174
1498592	-1	2	4	29.834108352661133	5	2	25.56516456604004	1	1	24.483003616333008	1	0	-0.7482093526611351	-2	2	3.5207344339599587	2	3	4.60289538366699
3221081	1	3	7	40.1558837890625	5	1	15.845726013183594	3	3	27.049379348754883	-1	0	0.6134512109374981	-3	6	24.923608986816404	-1	4	13.719955651245115
926039	3	5	4	53.04852294921875	9	0	39.8411750793457	9	1	26.959449768066406	0	-2	-0.9348339492187492	-4	2	12.272513920654298	-4	1	25.154239231933595
2088500	-1	6	5	48.44264221191406	6	2	42.982887268066406	4	2	25.673824310302734	0	-1	-1.8053922119140609	0	2	3.6543627319335954	2	2	20.963425689697267
83452	-1	3	2	41.69617462158203	4	1	33.94086456298828	3	2	27.96937370300293	-1	-2	4.590854378417966	-2	-1	12.346164437011716	-1	-2	18.317655296997067
806275	-1	2	2	43.2181510925293	1	1	32.097164154052734	4	2	31.335050582885742	0	0	-2.761804092529296	1	1	8.359182845947267	-2	0	9.121296417114259
829010	-1	4	3	46.25755310058594	2	1	39.01350021362305	5	2	27.45811653137207	-1	-1	0.434435899414062	1	1	7.678488786376953	-2	0	19.23387246862793
3064131	2	6	7	29.421199798583984	6	2	33.87998962402344	4	6	15.755278587341309	0	0	7.525627201416015	0	5	3.0668373759765615	2	1	21.19154841265869
2795239	3	4	5	41.91672134399414	9	2	29.148136138916016	9	0	26.520679473876953	1	1	0.50292165600586	-4	4	13.271506861083985	-4	6	15.898963526123048
2118538	1	5	4	60.31610107421875	8	2	25.758228302001953	8	0	37.29710388183594	0	0	-3.6401780742187526	-3	2	30.917694697998044	-3	4	19.37881911816406
1481033	3	4	4	57.20619583129883	9	0	40.00680160522461	2	0	30.951478958129883	0	0	0.25972516870117346	-5	4	17.459119394775392	2	4	26.51444204187012
1548595	1	1	5	33.54334259033203	2	1	17.12393569946289	3	0	19.15863037109375	0	-1	-1.0789095903320316	-1	3	15.340497300537109	-2	4	13.30580262890625
88133	-1	3	0	61.61580276489258	4	1	39.51356887817383	2	1	42.3162956237793	-1	0	-0.9661297648925853	-2	-1	21.136104121826165	0	-1	18.333377376220696
1529451	-1	2	4	49.56333541870117	4	2	30.642127990722656	2	1	39.13527297973633	0	0	-3.102034418701166	-2	2	15.81917300927735	0	3	7.326028020263678
1533316	3	1	1	57.061561584472656	9	0	35.82764434814453	1	0	34.98601531982422	1	3	1.3994324155273432	-7	4	22.633349651855468	1	4	23.47497868017578
2146834	1	5	4	65.05404663085938	8	0	37.582008361816406	6	0	30.211261749267578	0	0	-4.828674630859354	-3	4	22.643363638183615	-1	4	30.014110250732443
975291	2	6	3	50.15389633178711	6	1	42.6200065612793	4	2	27.747957229614258	0	-1	-1.185276331787108	0	1	6.3486134387207045	2	0	21.220662770385744
2450158	-1	6	6	57.28877639770508	5	1	53.17403030395508	6	5	24.328819274902344	0	-1	2.1534566022949164	1	4	6.268202696044916	0	0	35.11341372509765
951985	1	6	5	52.325557708740234	8	0	38.546714782714844	2	1	16.51806640625	0	-3	2.2711192912597653	-2	2	16.049962217285156	4	1	38.07861059375
1549955	1	2	4	37.53543472290039	3	1	19.735918045043945	3	0	20.53873634338379	-1	0	-0.8144377229003936	-2	3	16.98507895495605	-2	4	16.182260656616208
928776	-1	5	4	54.980499267578125	6	1	57.990779876708984	2	2	17.203786849975586	0	-2	5.316486732421872	-1	1	2.3062061232910125	3	0	43.09319915002441
255189	-1	6	2	75.079345703125	2	2	45.13934326171875	6	1	50.1540641784668	0	-2	-3.3938787031249973	4	-2	26.546123738281253	0	-1	21.531402821533206
1552455	2	2	4	46.41214370727539	2	2	32.19256591796875	4	1	34.43364715576172	-1	0	-2.2965737072753853	-1	2	11.923004082031255	-3	3	9.681922844238287
1263976	3	6	4	60.34100341796875	9	0	36.47127151489258	9	0	37.621829986572266	-1	-1	-2.190257417968745	-4	3	21.679474485107427	-4	3	20.52891601342774
2823840	1	4	6	53.06142807006836	7	4	23.808359146118164	3	0	31.992290496826172	0	0	-3.5356420700683557	-3	2	25.71742685388184	1	6	17.53349550317383
2871173	-1	3	7	43.32148361206055	2	1	42.05739212036133	4	7	21.478151321411133	0	-1	-2.5450306120605504	1	5	-1.2809391203613316	-1	-1	19.298301678588864
2143540	-1	6	4	51.52266311645508	5	2	35.810791015625	6	2	35.92593765258789	-1	0	-1.3256341164550776	0	2	14.386237984375	-1	2	14.27109134741211
919985	3	5	1	34.60251235961914	8	0	21.521961212158203	9	0	26.8326473236084	0	1	-0.7753993596191364	-3	2	12.305151787841801	-4	2	6.994465676391606
7312	1	0	1	39.8916130065918	0	0	22.610458374023438	0	0	20.02037811279297	0	-1	1.3780759934081956	0	0	18.659230625976555	0	0	21.249310887207024
2069783	2	5	5	65.5903549194336	5	3	61.9171142578125	4	1	23.88730812072754	1	-1	4.350515080566396	1	1	8.02375574218749	2	3	46.05356187927245
3068819	-1	5	6	50.70930862426758	6	6	42.10248947143555	1	1	28.820877075195312	1	1	0.7947833757324219	0	1	9.401602528564453	5	6	22.683214924804687
1651583	2	6	5	51.937965393066406	4	2	36.076011657714844	4	2	36.076011657714844	2	3	0.2692396069335956	4	6	16.131193342285158	4	6	16.131193342285158
2895539	-1	2	6	41.26233673095703	4	6	21.549081802368164	2	1	39.92731475830078	0	0	0.19411426904297002	-2	0	19.907369197631837	0	5	1.52913624169922
2846429	-1	4	5	42.040550231933594	5	2	32.153953552246094	2	2	30.100658416748047	0	1	-0.33800823193359264	-1	4	9.548588447753907	2	4	11.601883583251954
2164253	2	4	5	33.159175872802734	5	2	26.452932357788086	1	1	26.920312881469727	0	0	-2.423514872802734	-1	3	4.282728642211914	3	4	3.815348118530274
2936870	-1	2	6	38.125450134277344	1	2	31.592348098754883	4	2	26.747169494628906	-1	1	-1.8003131342773457	0	5	4.732788901245115	-3	5	9.577967505371092
317904	-1	7	0	63.837852478027344	7	1	48.111087799072266	4	1	35.940834045410156	1	0	-0.823741478027344	1	-1	14.903023200927734	4	-1	27.073276954589844
1262713	1	5	2	52.164695739746094	8	0	29.021099090576172	6	0	25.8828182220459	0	1	2.1232412602538986	-3	3	25.26683790942382	-1	3	28.405118777954094
488754	1	4	2	55.1529655456543	2	0	18.7664852142334	6	0	39.125694274902344	0	-1	-0.2800375456542952	2	1	36.1064427857666	-2	1	15.747233725097658
1263555	1	5	3	57.21626281738281	8	0	41.92171859741211	6	1	18.03376579284668	0	0	-0.3366668173828131	-3	3	14.95787740258789	-1	2	38.84583020715332
1448861	1	4	5	37.71259689331055	9	0	33.93067169189453	1	2	6.521144866943359	0	-1	4.8147551066894465	-5	4	8.596680308105462	3	2	36.006207133056634
1210927	3	6	4	50.070472717285156	9	0	43.79295349121094	2	3	20.029619216918945	0	-1	6.300455282714843	-3	3	12.577974508789062	4	0	36.341308783081054
1360929	2	3	3	43.37131118774414	3	2	31.927831649780273	4	1	31.657546997070312	-1	0	-1.0801241877441399	-1	1	10.363355350219727	-2	2	10.633640002929688
1235653	1	5	3	52.730918884277344	9	0	35.22953796386719	6	0	20.240612030029297	0	0	-0.11334988427734771	-4	3	17.38803103613281	-1	3	32.3769569699707
3071980	-1	6	7	56.599796295166016	6	5	52.414337158203125	2	2	24.399517059326172	0	0	4.795898704833988	0	2	8.981357841796878	4	5	36.99617794067383
2720714	-1	6	6	65.20074462890625	6	2	48.85387420654297	2	5	36.5609130859375	0	0	-2.7070636289062477	0	4	13.639806793457034	4	1	25.932767914062502
2931650	-1	2	7	19.413785934448242	3	2	19.81392478942871	3	2	19.81392478942871	-1	0	-0.6950189344482425	-2	5	-1.0951577894287112	-2	5	-1.0951577894287112
3214083	1	1	5	18.508140563964844	5	0	12.254119873046875	1	2	8.993246078491211	1	2	-0.8334965639648431	-3	7	5.420524126953126	1	5	8.68139792150879
2919398	3	2	7	48.19365310668945	9	4	30.30615997314453	9	0	31.639583587646484	-1	0	-0.07647710668945251	-8	3	17.81101602685547	-8	7	16.477592412353516
132435	-1	4	0	52.24751281738281	5	1	36.94688034057617	2	1	35.51469039916992	0	0	0.6480061826171877	-1	-1	15.948638659423828	2	-1	17.38082860083008
1290721	-1	4	4	58.67396926879883	4	1	48.24589538574219	4	2	30.642127990722656	0	-1	-0.9397682687988294	0	2	9.488305614257811	0	1	27.092073009277343
2014092	3	7	4	55.9417610168457	9	1	48.45838928222656	9	0	21.2354679107666	1	0	-3.413171016845702	-1	3	4.070200717773439	-1	4	31.2931220892334
1007992	2	7	3	81.34580993652344	6	2	55.57374572753906	6	1	45.98611831665039	0	-1	-3.6603759365234367	1	0	22.11168827246094	1	1	31.69931568334961
1557719	2	1	2	61.563331604003906	1	2	38.054603576660156	4	1	43.72279739379883	0	2	-1.2330346040039046	0	2	22.275693423339845	-3	3	16.607499606201173
1531594	-1	2	5	52.38703155517578	1	3	39.400054931640625	4	1	33.2010383605957	0	-1	0.5487054448242219	1	1	13.535682068359378	-2	3	19.7346986394043
3090798	-1	6	7	36.771907806396484	6	3	37.359703063964844	4	2	19.62627410888672	0	0	0.34613019360351416	0	4	-0.24166506396484522	2	5	17.49176389111328
2448221	-1	6	6	52.741111755371094	6	2	43.81003189086914	5	2	29.1451358795166	0	-1	0.8408852446289075	0	3	9.77196510913086	1	3	24.4368611204834
2216967	3	3	5	35.90650177001953	9	0	33.74380111694336	8	1	15.914791107177734	0	0	-1.0582247700195282	-6	5	1.1044758830566437	-5	4	18.93348589282227
919571	1	5	1	34.996124267578125	7	0	17.19045639038086	7	0	20.544891357421875	0	1	-2.491252267578126	-2	2	15.31441560961914	-2	2	11.959980642578124
2219049	-1	4	5	39.986358642578125	5	3	28.039724349975586	1	1	32.160709381103516	-1	0	0.9935443574218752	-2	2	12.940178650024414	2	4	8.819193618896485
2222643	2	4	4	54.768211364746094	1	2	31.592348098754883	5	1	43.389923095703125	-1	1	-2.8492503647460765	2	3	20.326612901245134	-2	4	8.529037904296892
2117779	2	5	5	54.01395034790039	5	2	35.23307418823242	2	2	38.99494171142578	0	-1	0.1069396520996122	0	2	18.88781581176758	3	2	15.125948288574222
2644709	3	5	5	58.94011306762695	9	1	44.11619567871094	9	0	28.576019287109375	3	1	2.8769119323730408	-1	5	17.700829321289056	-1	6	33.24100571289062
2216526	1	4	4	31.15679359436035	2	1	22.857074737548828	6	0	11.038945198059082	-1	1	2.1946804056396445	1	4	10.494399262451168	-3	5	22.312528801940914
1730514	1	6	0	77.77227783203125	8	0	51.7459602355957	2	0	28.765544891357422	0	8	-2.8193718320312513	-2	8	23.206945764404296	4	8	46.18736110864258
1288263	-1	5	4	50.7403564453125	4	2	28.802799224853516	4	1	42.15162658691406	-1	-1	-0.7400934453124961	0	1	21.19746377514649	0	2	7.848636413085941
2115177	-1	5	5	43.683128356933594	6	2	44.66461944580078	0	3	19.232572555541992	0	-1	2.4382756430664045	-1	2	1.456784554199217	5	1	26.888831444458006
1870379	-1	5	7	26.922391891479492	5	6	23.393465042114258	4	3	23.742992401123047	-1	1	1.211762108520496	-1	2	4.74068895788573	0	5	4.391161598876941
104765	2	3	0	39.92812728881836	2	1	28.088403701782227	4	1	32.05379104614258	0	0	0.6721577111816401	1	-1	12.511881298217773	-1	-1	8.546493953857421
1570842	1	2	4	34.28736114501953	2	1	18.317087173461914	8	0	18.709501266479492	-1	0	-1.6766501450195292	-1	3	14.293623826538088	-7	4	13.90120973352051
109750	3	4	0	57.03919219970703	9	0	36.01935958862305	9	0	34.77193069458008	-1	0	-1.5340831997070339	-6	0	19.48574941137695	-6	0	20.73317830541992
1554181	-1	2	4	53.351078033447266	4	1	37.33365249633789	2	2	36.23148727416992	-1	0	-3.869423033447262	-3	3	12.148002503662113	-1	2	13.250167725830082
1745311	-1	6	7	37.439659118652344	5	3	28.163862228393555	5	3	29.489870071411133	0	1	2.4301448813476583	1	5	11.705941771606447	1	5	10.37993392858887
87576	1	1	0	58.335960388183594	5	0	28.363750457763672	1	0	32.7114372253418	1	0	0.38648161181641427	-3	0	30.358691542236336	1	0	26.01100477465821
2710560	3	6	6	32.235137939453125	9	2	22.744306564331055	9	0	23.24292755126953	0	0	-1.5653189394531246	-3	4	7.925512435668946	-3	6	7.426891448730469
1753544	-1	5	7	63.47336196899414	6	2	58.31447219848633	3	6	25.372961044311523	1	1	2.693812031005862	0	6	7.852701801513675	3	2	40.79421295568848
2214596	1	3	5	29.846675872802734	6	1	14.873069763183594	2	0	17.71282958984375	0	0	-2.4994158728027323	-3	4	12.474190236816408	1	5	9.634430410156252
2874091	2	4	7	46.23921203613281	4	7	34.412071228027344	4	1	32.04120635986328	-1	-1	3.1090879638671822	-1	-1	14.936228771972651	-1	5	17.307093640136713
2216265	2	3	5	33.14298629760742	5	3	24.69091796875	1	1	28.6661376953125	0	0	-0.4554412976074218	-2	2	7.99662703125	2	4	4.0214073046875
1237039	3	6	3	53.736942291259766	9	0	35.475425720214844	9	0	32.01361083984375	-1	0	2.9547727087402365	-4	3	21.21628927978516	-4	3	24.678104160156252
2094832	3	6	4	69.92704772949219	9	1	55.2672004699707	8	0	28.41195297241211	0	0	-3.184879729492195	-3	3	11.47496753002929	-2	4	38.33021502758788
1341290	1	3	2	55.485023498535156	6	0	30.211261749267578	8	0	28.01298713684082	0	1	1.2393745014648374	-3	3	26.513136250732416	-5	3	28.711410863159173
901639	3	5	2	56.4338493347168	9	0	47.80269241333008	7	0	22.38324546813965	0	0	0.507492665283209	-4	2	9.138649586669928	-2	2	34.55809653186036
1359215	3	2	3	37.284515380859375	9	0	23.888164520263672	9	0	27.148441314697266	0	0	-0.41786738085937003	-7	3	12.978483479736333	-7	3	9.71820668530274
1797663	1	6	7	38.6141357421875	9	5	20.74782943725586	7	1	20.605533599853516	-1	1	-0.27846574218749964	-4	3	17.58784056274414	-2	7	17.730136400146485
2214899	-1	3	5	29.28872299194336	2	3	18.574138641357422	4	1	30.92864418029785	0	0	-0.8194639919433726	1	2	9.895120358642565	-1	4	-2.459385180297865
683238	2	0	1	29.93142318725586	1	1	30.4356632232666	3	1	19.709819793701172	0	1	-0.51802318725586	-1	1	-1.0222632232666022	-3	1	9.703580206298827
2449619	-1	6	3	60.067752838134766	5	1	44.17092514038086	4	2	36.11088562011719	0	2	-1.964149838134766	1	4	13.93267785961914	2	3	21.992717379882812
897602	-1	4	3	48.75362777709961	4	1	33.033294677734375	5	2	35.934391021728516	1	-1	-3.9345897770996103	1	1	11.785743322265624	0	0	8.884646978271483
2689690	3	6	5	56.21126937866211	9	1	30.474519729614258	9	0	39.48884201049805	1	1	-8.269935378662112	-2	5	17.46681427038574	-2	6	8.45249198950195
3114917	3	4	7	26.801803588867188	9	1	26.66143226623535	8	1	13.892471313476562	1	0	1.6535374111328132	-4	6	1.793908733764649	-3	6	14.562869686523438
1553563	3	2	4	48.37046813964844	9	0	37.45719528198242	1	0	24.66536521911621	-1	0	-0.9351911396484383	-8	4	9.978081718017577	0	4	22.76991178088379
3114895	-1	5	7	23.195270538330078	5	3	28.039724349975586	3	2	15.369609832763672	0	0	5.22228946166992	0	4	0.3778356500244122	2	5	13.047950167236326
1447662	-1	4	5	39.02571105957031	4	1	34.35773849487305	5	3	24.882038116455078	0	-1	-0.15631105957031366	0	3	4.511661505126952	-1	1	13.98736188354492
879263	3	4	2	60.35066223144531	9	0	36.17955780029297	9	0	37.92320251464844	0	0	0.7378027685546868	-5	2	24.90890719970703	-5	2	23.165262485351562
1381445	2	1	4	40.21852111816406	4	1	33.94086456298828	1	2	26.491716384887695	0	-1	-0.545311118164058	-3	2	5.732345437011723	0	1	13.18149361511231
2668149	2	6	6	57.15618896484375	6	2	40.60752487182617	5	2	36.76272964477539	1	0	1.6791280351562534	1	4	18.22779212817383	2	4	22.072587355224613
110257	2	3	2	57.7730827331543	1	1	38.294822692871094	5	2	39.69232177734375	0	-2	-1.0606067331542945	2	-1	18.41765330712891	-2	-2	17.020154222656252
1745051	2	6	7	34.197444915771484	5	6	29.1293888092041	5	2	25.282127380371094	0	1	4.757565084228517	1	2	9.8256211907959	1	6	13.672882619628908
1577787	2	3	2	53.8502311706543	2	2	39.140411376953125	4	0	34.923885345458984	-2	2	-0.22983517065427606	-1	2	14.479984623046896	-3	4	18.696510654541036
2891752	3	2	6	30.295358657836914	8	1	18.442140579223633	9	1	25.605314254760742	0	0	-0.898587657836913	-6	5	10.954630420776368	-7	5	3.791456745239259
2040439	1	7	5	59.094703674316406	8	2	43.62190246582031	6	0	18.21202850341797	0	-1	-0.06713367431640904	-1	2	15.405667534179685	1	4	40.81554149658203
3113470	2	5	6	21.914304733276367	4	6	23.079730987548828	5	1	19.048641204833984	0	1	2.065551266723631	1	1	0.9001250124511699	0	6	4.931214795166014
1400711	-1	2	3	47.06848907470703	4	1	33.94086456298828	2	2	33.3416748046875	-1	0	-1.3051860747070307	-3	2	11.82243843701172	-1	1	12.4216281953125
86351	2	2	0	56.318267822265625	2	1	37.01877212524414	4	1	39.51356887817383	0	0	-1.302248822265625	0	-1	17.99724687475586	-2	-1	15.502450121826172
979352	-1	6	3	59.21530532836914	6	2	41.86319351196289	4	1	37.56616973876953	0	-1	2.4153866716308627	0	0	19.767498488037113	2	1	24.064522261230472
1362653	-1	4	4	46.10050582885742	2	2	21.55904769897461	5	1	44.755523681640625	-2	-1	1.5881901711425996	0	1	26.129648301025412	-3	2	2.9331723183593965
531860	3	4	1	40.20663833618164	8	0	27.55718421936035	2	0	26.401548385620117	1	0	1.1149956638183554	-3	1	13.764449780639644	3	1	14.920085614379879
1573360	2	3	4	38.40589141845703	3	1	27.511537551879883	4	2	31.108417510986328	-2	0	1.7032425815429661	-2	3	12.597596448120115	-3	2	9.00071648901367
1395495	1	1	3	36.417152404785156	3	2	4.038311004638672	1	0	35.11806869506836	0	0	-7.0089904047851554	-2	1	25.36985099536133	0	3	-5.709906695068359
2713231	2	6	5	37.43356704711914	5	2	28.988723754882812	5	2	28.65890884399414	0	1	1.7170099528808578	1	4	10.161853245117186	1	4	10.491668156005858
1932304	-1	0	7	22.07150650024414	1	3	24.39937973022461	1	3	17.886186599731445	0	1	0.5194064997558598	-1	5	-1.808466730224609	-1	5	4.704726400268555
2220208	-1	4	6	42.97227478027344	4	1	41.4391975402832	4	6	21.747140884399414	-1	-1	1.7713752197265649	-1	4	3.3044524597167992	-1	-1	22.99650911560059
1529954	3	2	5	51.022953033447266	8	1	31.66628646850586	2	0	33.1087646484375	0	-1	-2.961054033447269	-6	3	16.395612531494137	0	4	14.953134351562497
3118607	1	6	6	42.3607063293457	8	0	30.222620010375977	2	2	14.87730598449707	-1	1	-2.0325403293457	-3	7	10.105545989624027	3	5	25.450860015502933
3192924	3	2	7	28.22927474975586	9	1	23.403615951538086	9	2	18.577756881713867	1	0	-2.439307749755862	-6	6	2.3863510484619113	-6	5	7.21221011828613
3121640	-1	6	6	49.16294479370117	6	6	41.19193649291992	5	1	28.185083389282227	-1	1	0.5674352062988248	-1	1	8.538443507080075	0	6	21.54529661071777
1593023	-1	0	4	36.85072708129883	1	2	25.993791580200195	3	1	31.071001052856445	0	0	-2.4216590812988272	-1	2	8.435276419799806	-3	3	3.3580669471435556
2163676	3	4	5	29.610200881958008	8	0	26.045339584350586	8	1	17.316953659057617	0	0	-0.44409488195800506	-4	5	3.120766415649417	-4	4	11.849152340942386
1555140	-1	2	6	54.93389892578125	3	1	50.49482727050781	3	5	24.653135299682617	-1	-2	-2.634641925781253	-2	3	1.8044297294921847	-2	-1	27.64612170031738
1507021	1	4	3	56.400691986083984	7	1	27.17664909362793	3	0	31.963266372680664	-1	1	-2.1067529860839826	-4	3	27.117289906372072	0	4	22.330672627319338
2867814	-1	3	6	28.35492515563965	4	2	32.058441162109375	2	2	16.510549545288086	0	0	2.209160844360351	-1	4	-1.4943551621093754	1	4	14.053536454711914
2018756	2	5	1	73.7576904296875	4	2	39.87934494018555	4	1	54.09241485595703	3	3	-6.399770429687507	4	2	27.478575059814446	4	3	13.265505144042962
2086804	3	5	4	41.21856689453125	8	1	26.741146087646484	9	0	28.229515075683594	1	0	0.23152010546875346	-2	3	14.708940912353519	-3	4	13.22057192431641
1473392	-1	3	3	35.89706802368164	4	2	24.20267677307129	3	1	31.90846061706543	1	1	-1.4546580236816382	0	2	10.239733226928713	1	3	2.5339493829345727
2471714	1	6	4	49.199485778808594	7	2	19.0422306060791	7	0	32.89647674560547	0	1	-3.0720957788085954	-1	3	27.085159393920897	-1	5	13.23091325439453
1316080	1	3	4	59.27558135986328	8	1	40.77754211425781	1	0	21.23726463317871	1	-1	-2.343626359863279	-4	2	16.15441288574219	3	3	35.69469036682129
2246331	-1	3	5	47.26905822753906	2	2	23.768848419189453	5	2	43.71426773071289	-1	0	-0.8835542275390651	0	3	22.616655580810544	-3	3	2.671236269287107
2716719	1	6	6	50.1250114440918	7	0	24.812870025634766	8	2	28.05135726928711	0	0	-0.07327444409180117	-1	6	25.23886697436523	-2	4	22.000379730712886
2169679	-1	4	4	48.47621536254883	4	1	39.88748550415039	4	2	28.802799224853516	0	1	-1.2686813625488327	0	4	7.320048495849605	0	3	18.40473477514648
1313470	3	3	3	49.82707595825195	8	0	29.014007568359375	2	0	34.565162658691406	1	0	-0.9491279582519567	-4	3	19.86394043164062	2	3	14.31278534130859
1314923	3	5	4	55.48472213745117	9	1	25.117216110229492	9	0	44.119598388671875	-1	-1	-2.261032137451167	-5	2	28.106473889770513	-5	3	9.10409161132813
2957937	3	0	6	37.368927001953125	1	2	20.366844177246094	0	0	30.75417137145996	0	1	-1.1029930019531236	-1	5	15.899089822753908	0	7	5.5117626285400405
2714488	1	6	5	44.22268295288086	7	0	29.1592960357666	7	1	17.8026123046875	0	1	-1.2802899528808567	-1	6	13.783096964233401	-1	5	25.139780695312503
1051381	-1	7	3	70.62181091308594	6	1	53.355308532714844	4	2	37.48056411743164	1	-1	-2.4841079130859356	2	1	14.782394467285158	4	0	30.65713888256836
3021931	-1	6	6	61.759910583496094	5	6	32.51902770996094	5	1	49.45494842529297	1	1	-2.6277825834960993	2	1	26.613100290039057	2	6	9.677179574707026
1449989	-1	4	6	40.22835922241211	4	2	26.696666717529297	2	3	33.74575424194336	0	-2	5.450782777587889	0	2	18.982475282470702	2	1	11.93338775805664
3167973	1	4	7	28.306865692138672	3	6	12.519390106201172	7	0	18.526700973510742	0	0	1.4761683078613252	1	1	17.263643893798825	-3	7	11.256333026489255
2746026	2	6	6	57.72193145751953	6	2	49.7257194519043	4	2	28.210275650024414	0	0	-0.8066334575195384	0	4	7.189578548095696	2	4	28.70502234997558
3166824	1	4	7	25.217906951904297	5	1	16.62769889831543	8	2	11.32943344116211	0	0	0.7159610480957141	-1	6	9.306169101684581	-4	5	14.604434558837902
1501284	3	3	5	38.581947326660156	9	0	23.20366096496582	9	1	29.130380630493164	0	-1	-1.5638323266601617	-6	4	13.814454035034174	-6	3	7.8877343695068305
3023927	-1	6	6	60.81589889526367	6	3	53.55990982055664	2	1	27.470062255859375	1	1	4.774122104736335	1	4	12.030111179443367	5	6	38.11995874414063
1339642	3	4	4	54.37864303588867	9	1	40.24601745605469	0	0	27.884723663330078	-1	-1	-2.8632590358886745	-6	2	11.26936654394531	3	3	23.63066033666992
1312224	1	4	5	45.84619140625	7	1	28.611473083496094	1	0	19.973941802978516	0	-2	-0.8346594062500046	-3	2	16.4000589165039	3	3	25.03759019702148
955458	-1	4	1	64.50848388671875	5	1	46.82735061645508	3	1	37.89519500732422	2	1	1.0711661132812793	1	1	18.75229938354495	3	1	27.68445499267581
1264160	-1	5	4	59.74028396606445	3	2	31.836254119873047	6	1	48.11809158325195	0	-1	-1.0405179660644563	2	1	26.86351188012695	-1	2	10.581674416748044
2168981	1	4	5	43.854103088378906	8	0	29.965625762939453	5	1	16.62769889831543	0	0	1.4997119116210982	-4	5	15.388189237060551	-1	4	28.726116101684575
486832	3	4	1	47.106746673583984	9	0	34.090965270996094	9	0	26.76787567138672	0	0	2.112698326416016	-5	1	15.128479729003907	-5	1	22.45156932861328
1510095	2	3	1	59.84482192993164	4	2	54.49054718017578	2	1	25.568342208862305	0	3	3.819081070068357	-1	2	9.173355819824216	1	3	38.09556079113769
948338	1	6	2	42.127830505371094	7	0	28.199125289916992	7	0	16.66792869567871	0	0	1.6459254946289121	-1	2	15.574630710083014	-1	2	27.105827304321295
2115649	-1	6	4	48.228477478027344	5	2	37.67960739135742	4	1	30.762929916381836	-1	0	-0.3735334780273405	0	2	10.175336608642581	1	3	17.092014083618167
2745404	-1	6	5	59.96867752075195	6	5	35.798500061035156	5	1	44.384239196777344	0	1	-5.00863352075195	0	1	19.161543938964847	1	5	10.57580480322266
2894190	1	2	5	39.12598419189453	8	0	32.22273254394531	1	2	9.642477989196777	0	1	-1.9743001918945282	-6	6	4.9289514560546905	1	4	27.509206010803226
2039169	2	6	3	51.85667037963867	5	2	42.55847930908203	6	1	29.512256622314453	1	1	3.9556546203613294	2	2	13.25384569091797	1	3	26.300068377685548
1556206	-1	2	4	56.79006576538086	2	2	39.52436065673828	4	1	37.479774475097656	-1	0	-1.2043657653808424	-1	2	16.061339343261736	-3	3	18.10592552490236
158684	1	5	0	62.11945724487305	5	0	32.004058837890625	8	0	32.854618072509766	-1	0	-2.0742712448730245	-1	0	28.041127162109397	-4	0	27.190567927490257
1416682	1	0	2	40.9514045715332	1	0	20.151918411254883	0	0	23.538713455200195	0	1	-0.0017835715332026325	-1	3	20.797702588745118	0	3	17.410907544799805
276851	2	7	1	75.55142211914062	6	1	50.92494583129883	2	1	44.84052276611328	0	-1	-4.172736119140623	1	-1	20.453740168701174	5	-1	26.53816323388672
1362817	1	4	4	49.033878326416016	2	0	31.167566299438477	7	1	20.605533599853516	-2	-1	-1.005167326415993	0	3	16.861144700561546	-5	2	27.423177400146507
2954398	3	1	7	26.848373413085938	3	1	23.047107696533203	9	2	17.553363800048828	-1	0	-1.7036844130859343	-3	6	2.0975813034668	-9	5	7.591325199951175
1505203	2	3	5	48.31293869018555	4	1	39.42236328125	3	3	29.104637145996094	0	-1	0.5619463098144521	-1	3	9.452521718749999	0	1	19.770247854003905
2023588	1	7	2	92.36587524414062	8	0	40.062713623046875	9	0	55.042396545410156	1	2	-9.68610724414063	0	4	42.61705437695312	-1	4	27.63737145458984
1003266	2	6	2	61.90807342529297	6	1	43.83156967163086	5	2	38.29056930541992	1	0	0.7639245747070262	1	1	18.840428328369136	2	0	24.381428694580073
3119198	-1	6	7	44.42667007446289	5	6	29.091651916503906	4	1	35.549076080322266	-1	0	-2.1626730744628873	0	1	13.172345083496097	1	6	6.714920919677738
2148917	2	5	2	65.49336242675781	5	2	56.14472198486328	5	1	29.562707901000977	0	2	1.4861205732421894	0	2	10.83476101513672	0	3	37.416775098999025
2773750	3	5	2	56.49323654174805	9	0	43.79776382446289	1	0	26.44756507873535	0	4	1.7464684582519538	-4	6	14.44194117553711	4	6	31.79213992126465
2168125	1	5	6	42.08322525024414	8	1	33.85238265991211	2	1	10.970062255859375	-1	-1	0.733219749755861	-4	4	8.964062340087892	2	4	31.846382744140627
806312	-1	2	2	43.2181510925293	1	1	32.097164154052734	4	2	31.335050582885742	0	0	-2.6824770925293038	1	1	8.438509845947259	-2	0	9.200623417114251
2737614	-1	6	6	29.893625259399414	6	6	24.9105224609375	5	1	25.19717025756836	0	0	0.8758307406005876	0	0	5.858933539062502	1	5	5.572285742431642
2112982	-1	5	4	41.07025909423828	6	1	32.934261322021484	1	3	28.350053787231445	0	0	-1.4623820942382793	-1	3	6.673615677978518	4	1	11.257823212768557
2115500	2	5	4	48.4970588684082	5	1	39.27479553222656	5	2	29.436325073242188	0	0	-1.0980778684081969	0	3	8.124185467773444	0	2	17.96265592675782
2969146	2	0	7	22.547367095947266	2	2	26.658174514770508	1	3	16.103261947631836	0	0	-0.8434220959472682	-2	5	-4.95422951477051	-1	4	5.600683052368161
976396	1	6	2	47.36692810058594	8	0	32.233036041259766	7	0	17.87311363220215	0	0	5.140263899414066	-2	2	20.274155958740238	-1	2	34.634078367797855
3220508	2	4	6	39.258426666259766	5	5	28.208250045776367	2	2	31.264240264892578	-2	1	-0.5284526662597671	-3	2	10.521723954223631	0	5	7.46573373510742
2114694	3	5	4	45.912109375	9	0	23.888164520263672	9	0	35.776039123535156	0	0	-1.143063374999997	-4	4	20.88088147973633	-4	4	8.993006876464847
2895031	1	2	5	40.887123107910156	8	1	23.87274169921875	1	1	19.753612518310547	0	1	-1.0261721079101562	-6	5	15.98820930078125	1	5	20.107338481689453
1285996	-1	3	3	41.73623275756836	3	1	30.841886520385742	4	2	31.108417510986328	1	0	1.5690252424316427	1	2	12.46337147961426	0	1	12.196840489013674
1522731	3	1	4	27.554798126220703	8	0	21.32687759399414	9	0	19.980016708374023	1	0	-1.8991431262207001	-6	4	4.328777406005862	-7	4	5.6756382916259795
2822214	2	4	6	42.44681930541992	4	2	34.45061111450195	4	2	28.210275650024414	0	0	1.7707376945800704	0	4	9.766945885498039	0	4	16.007281349975578
2380267	2	5	6	66.43624877929688	6	2	58.98103332519531	0	2	27.66927719116211	3	-1	5.734350220703121	2	3	13.189565674804683	8	3	44.501321808837886
2866080	2	3	7	22.561607360839844	4	2	28.08467674255371	3	5	14.690994262695312	0	-1	2.451138639160156	-1	4	-3.071930742553711	0	1	10.321751737304687
2245962	1	2	4	48.34518051147461	0	1	24.876996994018555	6	0	26.20740509033203	0	1	-3.272890511474614	2	4	20.19529300598144	-4	5	18.864884909667964
1263856	3	5	2	61.17445755004883	9	2	49.31711959838867	8	0	25.60944175720215	0	1	-3.5881745500488336	-4	1	8.269163401611323	-3	3	31.976841242797846
3172144	-1	3	7	37.694271087646484	5	3	33.4186897277832	1	6	24.489643096923828	1	0	5.202601912353515	-1	4	9.478183272216796	3	1	18.40722990307617
2115834	3	5	4	50.620819091796875	9	1	26.44971466064453	9	0	37.92320251464844	0	0	-2.1879090917968753	-4	3	21.98319533935547	-4	4	10.509707485351562
1729300	2	6	0	68.58965301513672	4	1	38.38371658325195	6	0	50.41999435424805	0	8	2.7252169848632803	2	7	32.931153416748046	0	8	20.894875645751952
1210203	2	5	4	53.657867431640625	2	2	48.49908447265625	6	2	25.372854232788086	1	-1	0.541650568359394	4	1	5.700433527343769	0	1	28.826663767211933
255767	2	6	0	78.9073257446289	6	1	56.805076599121094	2	1	42.3162956237793	0	0	-5.466162744628932	0	-1	16.63608640087888	4	-1	31.124867376220678
2308559	3	0	5	35.149314880371094	1	0	24.753002166748047	9	1	24.148405075073242	0	0	-2.964009880371094	-1	5	7.432302833251953	-9	4	8.036899924926757
1530565	3	3	4	46.185340881347656	9	1	32.825538635253906	2	0	27.111902236938477	-1	0	3.707354118652347	-7	3	17.067156364746097	0	4	22.780792763061527
2798486	-1	6	5	53.05291748046875	5	5	36.22798538208008	5	1	37.038997650146484	-1	1	-0.5694894804687465	0	1	16.255442617919925	0	5	15.44443034985352
1548721	1	2	4	34.68638229370117	3	0	20.594722747802734	3	1	16.83087921142578	-1	0	-1.6679342937011725	-2	4	12.423725252197265	-2	3	16.187568788574218
1930704	2	0	7	15.558306694030762	1	3	17.886186599731445	1	3	17.886186599731445	0	1	1.5978553059692366	-1	5	-0.730024599731447	-1	5	-0.730024599731447
2194063	-1	5	4	48.687381744384766	5	1	43.070125579833984	3	2	25.831323623657227	-1	1	-6.318789744384766	-1	4	-0.7015335798339848	1	3	16.537268376342773
2240779	3	2	3	31.896696090698242	9	0	30.767087936401367	1	0	14.881706237792969	0	2	-2.100617090698254	-7	5	-0.971008936401379	1	5	14.91437276220702
2891716	2	3	5	31.67088508605957	3	3	21.856225967407227	4	1	30.028728485107422	-1	1	-2.1905480860595823	-1	3	7.6241110325927615	-2	5	-0.5483914851074339
1187554	-1	6	3	60.94644546508789	5	2	34.50013732910156	6	1	46.660377502441406	0	0	1.042469534912108	1	1	27.488777670898436	0	2	15.328537497558592
979118	3	5	2	61.55092239379883	9	0	45.430885314941406	8	0	29.872119903564453	1	0	-0.7538913937988312	-3	2	15.36614568505859	-2	2	30.924911096435544
2567916	-1	1	6	44.56132507324219	1	2	29.580928802490234	4	2	35.19446563720703	0	0	-0.6124640732421867	0	4	14.367932197509766	-3	4	8.75439536279297
2038570	1	7	3	61.26679992675781	8	0	28.61971092224121	9	0	35.38631057739258	0	1	-7.4127069267578065	-1	4	25.234382077758795	-2	4	18.467782422607428
2397917	2	7	4	54.61860275268555	6	3	34.939456939697266	5	1	39.89322280883789	0	1	-3.603100752685549	1	2	16.076045060302732	2	4	11.122279191162107
[truncated: 15,060 more rows]
