# Supplementary material for: Retention time prediction using neural networks increases identifications in crosslinking mass spectrometry
Source: Nat Commun. 2021 May 28;12:3237. doi: 10.1038/s41467-021-23441-0 (PMC8163845; doi:10.1038/s41467-021-23441-0)
Supplement: Supplementary file 4 — Source Data [file 41467_2021_23441_MOESM4_ESM.zip › Sources/Sources_manuscript/Fig2g_source.csv]

	Unnamed: 0	loss	hsax_loss	scx_loss	rp_loss	hsax_mean_squared_error	scx_mean_squared_error	rp_mean_squared_error	rp_r_square	CV	Split	hsax_ordinal-accuracy	scx_ordinal-accuracy	hsax_accuracy	scx_accuracy	xirt_params_loc	xirt_params_base	learning_params	peptides	Training Points (%)	ref_val	rsquare	unweighted metric	logloss
2	2	1412.44189453125	6.559222221374513	5.543900966644287	805.0838012695312	0.5149654746055603	0.5055021643638611	805.0838012695312	-3.4613327980041504	1	Prediction	0.09300000000000001	0.102	0.09300000000000001	0.102	params_STvsMT/xirt_params_3RT_best_ordinal.yaml	xirt_params_3RT_best_ordinal	learning_curve/learning_params_training_cv_learning_curve_10p.yaml	psms/DSS_CSM_anpxirt.csv	10	0	0.0	0.195	37.58246791432476
5	5	2651.7509765625	0.6702766418457031	0.6903663873672485	2582.22900390625	0.23848411440849304	0.2480693906545639	2582.22900390625	-12.214768409729006	2	Prediction	0.09300000000000001	0.07400000000000001	0.09300000000000001	0.07400000000000001	params_STvsMT/xirt_params_3RT_best_ordinal.yaml	xirt_params_3RT_best_ordinal	learning_curve/learning_params_training_cv_learning_curve_10p.yaml	psms/DSS_CSM_anpxirt.csv	10	0	0.0	0.16700000000000004	51.49515488434324
8	8	840.4426879882812	0.8309338092803955	1.0496909618377686	744.7988891601562	0.3064991533756256	0.28599807620048523	744.7988891601562	-2.7929372787475586	3	Prediction	0.135	0.135	0.135	0.135	params_STvsMT/xirt_params_3RT_best_ordinal.yaml	xirt_params_3RT_best_ordinal	learning_curve/learning_params_training_cv_learning_curve_10p.yaml	psms/DSS_CSM_anpxirt.csv	10	0	0.0	0.27	28.990389579794908
2	2	2763.21142578125	0.6706830263137817	0.7984797954559326	2688.224365234375	0.23893964290618894	0.2975702583789825	2688.224365234375	-13.8966646194458	1	Prediction	0.102	0.126	0.102	0.126	params_STvsMT/xirt_params_3RT_best_ordinal.yaml	xirt_params_3RT_best_ordinal	learning_curve/learning_params_training_cv_learning_curve_10p.yaml	psms/DSS_CSM_anpxirt.csv	10	0	0.0	0.22799999999999998	52.56625748311601
5	5	1528.0389404296875	0.4764097929000855	0.5657449960708618	1474.0191650390625	0.15119516849517822	0.18584518134593964	1474.0191650390625	-6.543413639068604	2	Prediction	0.177	0.14400000000000002	0.177	0.14400000000000002	params_STvsMT/xirt_params_3RT_best_ordinal.yaml	xirt_params_3RT_best_ordinal	learning_curve/learning_params_training_cv_learning_curve_10p.yaml	psms/DSS_CSM_anpxirt.csv	10	0	0.0	0.321	39.09013865963752
8	8	2430.91162109375	0.6421014666557312	0.7110625505447388	2361.805908203125	0.2246713191270828	0.2586858868598938	2361.805908203125	-11.027650833129883	3	Prediction	0.18600000000000003	0.126	0.18600000000000003	0.126	params_STvsMT/xirt_params_3RT_best_ordinal.yaml	xirt_params_3RT_best_ordinal	learning_curve/learning_params_training_cv_learning_curve_10p.yaml	psms/DSS_CSM_anpxirt.csv	10	0	0.0	0.31200000000000006	49.30427589057312
2	2	2388.8359375	0.5645620226860046	0.5454479455947876	2331.408447265625	0.18178103864192965	0.1794639229774475	2331.408447265625	-11.91938591003418	1	Prediction	0.153	0.084	0.153	0.084	params_STvsMT/xirt_params_3RT_best_ordinal.yaml	xirt_params_3RT_best_ordinal	learning_curve/learning_params_training_cv_learning_curve_10p.yaml	psms/DSS_CSM_anpxirt.csv	10	0	0.0	0.237	48.875719304169834
5	5	2441.708984375	0.7226237654685974	0.6745582222938538	2370.2978515625	0.2635402977466583	0.2402249872684479	2370.2978515625	-11.130193710327148	2	Prediction	0.079	0.084	0.079	0.084	params_STvsMT/xirt_params_3RT_best_ordinal.yaml	xirt_params_3RT_best_ordinal	learning_curve/learning_params_training_cv_learning_curve_10p.yaml	psms/DSS_CSM_anpxirt.csv	10	0	0.0	0.163	49.413651801652954
8	8	1334.0799560546875	0.9221068024635316	1.623197317123413	1205.090087890625	0.2532267868518829	0.4628678560256958	1205.090087890625	-5.137000560760498	3	Prediction	0.084	0.107	0.084	0.107	params_STvsMT/xirt_params_3RT_best_ordinal.yaml	xirt_params_3RT_best_ordinal	learning_curve/learning_params_training_cv_learning_curve_10p.yaml	psms/DSS_CSM_anpxirt.csv	10	0	0.0	0.191	36.5250592888593
2	2	2798.9990234375	0.7709359526634216	0.8140248656272888	2718.195068359375	0.26718005537986755	0.3016353249549866	2718.195068359375	-14.062746047973633	1	Prediction	0.09300000000000001	0.102	0.09300000000000001	0.102	params_STvsMT/xirt_params_3RT_best_ordinal.yaml	xirt_params_3RT_best_ordinal	learning_curve/learning_params_training_cv_learning_curve_10p.yaml	psms/DSS_CSM_anpxirt.csv	10	0	0.0	0.195	52.90556703634788
5	5	2503.714599609375	0.8367827534675598	0.986591935157776	2410.990234375	0.2893446385860443	0.3625968098640442	2410.990234375	-11.33843994140625	2	Prediction	0.08800000000000001	0.07	0.08800000000000001	0.07	params_STvsMT/xirt_params_3RT_best_ordinal.yaml	xirt_params_3RT_best_ordinal	learning_curve/learning_params_training_cv_learning_curve_10p.yaml	psms/DSS_CSM_anpxirt.csv	10	0	0.0	0.15800000000000003	50.03713220808498
8	8	2259.482421875	0.6877901554107666	0.6841381192207336	2189.446533203125	0.24740277230739596	0.24556395411491394	2189.446533203125	-10.14989948272705	3	Prediction	0.121	0.09300000000000001	0.121	0.09300000000000001	params_STvsMT/xirt_params_3RT_best_ordinal.yaml	xirt_params_3RT_best_ordinal	learning_curve/learning_params_training_cv_learning_curve_10p.yaml	psms/DSS_CSM_anpxirt.csv	10	0	0.0	0.21400000000000002	47.534013315467064
2	2	2825.715576171875	0.852766752243042	0.6811522841453552	2747.490234375	0.3072822690010071	0.24192723631858826	2747.490234375	-14.225082397460938	1	Prediction	0.084	0.08800000000000001	0.084	0.08800000000000001	params_STvsMT/xirt_params_3RT_best_ordinal.yaml	xirt_params_3RT_best_ordinal	learning_curve/learning_params_training_cv_learning_curve_10p.yaml	psms/DSS_CSM_anpxirt.csv	10	0	0.0	0.17200000000000001	53.1574602118261
5	5	2485.806640625	0.7798280119895935	0.7560181617736816	2407.45751953125	0.2861199378967285	0.2785642147064209	2407.45751953125	-11.32036018371582	2	Prediction	0.07	0.07400000000000001	0.07	0.07400000000000001	params_STvsMT/xirt_params_3RT_best_ordinal.yaml	xirt_params_3RT_best_ordinal	learning_curve/learning_params_training_cv_learning_curve_10p.yaml	psms/DSS_CSM_anpxirt.csv	10	0	0.0	0.14400000000000002	49.857864380907856
8	8	2245.696044921875	0.6259950399398804	0.6770749688148499	2179.091796875	0.21713827550411224	0.2421563416719437	2179.091796875	-10.097167015075684	3	Prediction	0.135	0.08800000000000001	0.135	0.08800000000000001	params_STvsMT/xirt_params_3RT_best_ordinal.yaml	xirt_params_3RT_best_ordinal	learning_curve/learning_params_training_cv_learning_curve_10p.yaml	psms/DSS_CSM_anpxirt.csv	10	0	0.0	0.22300000000000003	47.388775516169176
2	2	55.88966369628906	0.1917998045682907	0.3760758638381958	25.298999786376953	0.05680350959300995	0.1189272478222847	25.298999786376953	0.8675923347473145	1	Prediction	0.395	0.24	0.395	0.24	params_STvsMT/xirt_params_3RT_best_ordinal.yaml	xirt_params_3RT_best_ordinal	learning_curve/learning_params_training_cv_learning_curve_20p.yaml	psms/DSS_CSM_anpxirt.csv	20	0	0.8675923347473145	1.5025923347473145	7.4759389842540225
5	5	2631.04931640625	0.7073355913162231	0.7474849224090576	2556.705810546875	0.25369516015052795	0.2736380696296692	2556.705810546875	-12.676549911499025	2	Prediction	0.09300000000000001	0.102	0.09300000000000001	0.102	params_STvsMT/xirt_params_3RT_best_ordinal.yaml	xirt_params_3RT_best_ordinal	learning_curve/learning_params_training_cv_learning_curve_20p.yaml	psms/DSS_CSM_anpxirt.csv	20	0	0.0	0.195	51.293755140428644
8	8	928.8431396484376	1.888427734375	0.7677162885665894	793.8975219726562	0.4528017044067383	0.17927971482276914	793.8975219726562	-3.0621857643127437	3	Prediction	0.13	0.146	0.13	0.146	params_STvsMT/xirt_params_3RT_best_ordinal.yaml	xirt_params_3RT_best_ordinal	learning_curve/learning_params_training_cv_learning_curve_20p.yaml	psms/DSS_CSM_anpxirt.csv	20	0	0.0	0.276	30.476927989028646
2	2	252.0222930908203	0.38257652521133423	0.3939694166183472	210.85890197753903	0.1232624128460884	0.1267654001712799	210.85890197753903	-0.10357439517974854	1	Prediction	0.11900000000000001	0.184	0.11900000000000001	0.184	params_STvsMT/xirt_params_3RT_best_ordinal.yaml	xirt_params_3RT_best_ordinal	learning_curve/learning_params_training_cv_learning_curve_20p.yaml	psms/DSS_CSM_anpxirt.csv	20	0	0.0	0.303	15.87521001721931
5	5	2236.825439453125	0.7191471457481384	0.6755691766738892	2165.4853515625	0.2626645267009735	0.2403381317853928	2165.4853515625	-10.583800315856934	2	Prediction	0.095	0.11900000000000001	0.095	0.11900000000000001	params_STvsMT/xirt_params_3RT_best_ordinal.yaml	xirt_params_3RT_best_ordinal	learning_curve/learning_params_training_cv_learning_curve_20p.yaml	psms/DSS_CSM_anpxirt.csv	20	0	0.0	0.21400000000000002	47.295088957027296
8	8	788.5843505859375	0.389201283454895	0.4996360242366791	742.21484375	0.12486582249403	0.15950876474380493	742.21484375	-2.797737598419189	3	Prediction	0.174	0.158	0.174	0.158	params_STvsMT/xirt_params_3RT_best_ordinal.yaml	xirt_params_3RT_best_ordinal	learning_curve/learning_params_training_cv_learning_curve_20p.yaml	psms/DSS_CSM_anpxirt.csv	20	0	0.0	0.33199999999999996	28.0817440802016
2	2	2701.312255859375	0.6275258660316467	0.7104023694992065	2632.88525390625	0.21762104332447046	0.25661465525627136	2632.88525390625	-12.77975845336914	1	Prediction	0.13699999999999998	0.11199999999999999	0.13699999999999998	0.11199999999999999	params_STvsMT/xirt_params_3RT_best_ordinal.yaml	xirt_params_3RT_best_ordinal	learning_curve/learning_params_training_cv_learning_curve_20p.yaml	psms/DSS_CSM_anpxirt.csv	20	0	0.0	0.24899999999999997	51.974149881064676
5	5	3295.09619140625	0.9969790577888488	0.8092433214187622	3203.20947265625	0.3098197281360626	0.2872169017791748	3203.20947265625	-16.134883880615234	2	Prediction	0.077	0.126	0.077	0.126	params_STvsMT/xirt_params_3RT_best_ordinal.yaml	xirt_params_3RT_best_ordinal	learning_curve/learning_params_training_cv_learning_curve_20p.yaml	psms/DSS_CSM_anpxirt.csv	20	0	0.0	0.203	57.4029284218693
8	8	1876.7261962890625	0.7268519401550293	0.9549149870872498	1790.595703125	0.2113107442855835	0.2592006027698517	1790.595703125	-8.162054061889647	3	Prediction	0.077	0.1	0.077	0.1	params_STvsMT/xirt_params_3RT_best_ordinal.yaml	xirt_params_3RT_best_ordinal	learning_curve/learning_params_training_cv_learning_curve_20p.yaml	psms/DSS_CSM_anpxirt.csv	20	0	0.0	0.177	43.32119800154496
2	2	1485.4708251953125	0.3478451669216156	0.4916615188121796	1441.2919921875	0.10899623483419417	0.162350133061409	1441.2919921875	-6.543304920196532	1	Prediction	0.177	0.151	0.177	0.151	params_STvsMT/xirt_params_3RT_best_ordinal.yaml	xirt_params_3RT_best_ordinal	learning_curve/learning_params_training_cv_learning_curve_20p.yaml	psms/DSS_CSM_anpxirt.csv	20	0	0.0	0.32799999999999996	38.5418062004794
5	5	799.6681518554688	1.046736478805542	2.1039893627166752	639.8726806640625	0.30372488498687744	0.32474324107170105	639.8726806640625	-2.4228618144989014	2	Prediction	0.109	0.08800000000000001	0.109	0.08800000000000001	params_STvsMT/xirt_params_3RT_best_ordinal.yaml	xirt_params_3RT_best_ordinal	learning_curve/learning_params_training_cv_learning_curve_20p.yaml	psms/DSS_CSM_anpxirt.csv	20	0	0.0	0.197	28.278404337152207
8	8	4900.189453125	0.815872311592102	0.6790145635604858	4823.98583984375	0.3043127954006195	0.2421518713235855	4823.98583984375	-23.683195114135746	3	Prediction	0.095	0.063	0.095	0.063	params_STvsMT/xirt_params_3RT_best_ordinal.yaml	xirt_params_3RT_best_ordinal	learning_curve/learning_params_training_cv_learning_curve_20p.yaml	psms/DSS_CSM_anpxirt.csv	20	0	0.0	0.158	70.00135322352705
2	2	53.8547477722168	0.19301117956638336	0.3126525282859802	26.26502990722656	0.05743880197405815	0.09410293400287628	26.26502990722656	0.8625364303588867	1	Prediction	0.40700000000000003	0.28600000000000003	0.40700000000000003	0.28600000000000003	params_STvsMT/xirt_params_3RT_best_ordinal.yaml	xirt_params_3RT_best_ordinal	learning_curve/learning_params_training_cv_learning_curve_20p.yaml	psms/DSS_CSM_anpxirt.csv	20	0	0.8625364303588867	1.5555364303588868	7.338579411045219
5	5	581.0057373046875	0.32788389921188354	0.3828094601631165	543.300537109375	0.10297811031341553	0.12364309281110765	543.300537109375	-1.9062697887420652	2	Prediction	0.27899999999999997	0.188	0.27899999999999997	0.188	params_STvsMT/xirt_params_3RT_best_ordinal.yaml	xirt_params_3RT_best_ordinal	learning_curve/learning_params_training_cv_learning_curve_20p.yaml	psms/DSS_CSM_anpxirt.csv	20	0	0.0	0.46699999999999997	24.10406059784715
8	8	2654.611572265625	0.7121356725692749	0.6947892904281616	2582.82421875	0.2583875060081482	0.25040733814239496	2582.82421875	-12.215700149536133	3	Prediction	0.13	0.102	0.13	0.102	params_STvsMT/xirt_params_3RT_best_ordinal.yaml	xirt_params_3RT_best_ordinal	learning_curve/learning_params_training_cv_learning_curve_20p.yaml	psms/DSS_CSM_anpxirt.csv	20	0	0.0	0.23199999999999998	51.52292278457837
2	2	42.7824592590332	0.15924789011478424	0.282107412815094	18.584705352783203	0.04523308202624321	0.08498881757259369	18.584705352783203	0.905986785888672	1	Prediction	0.53	0.332	0.53	0.332	params_STvsMT/xirt_params_3RT_best_ordinal.yaml	xirt_params_3RT_best_ordinal	learning_curve/learning_params_training_cv_learning_curve_30p.yaml	psms/DSS_CSM_anpxirt.csv	30	0	0.905986785888672	1.767986785888672	6.540830165891268
5	5	52.50931930541992	0.21515515446662906	0.32910096645355225	22.96280670166016	0.06128261983394623	0.08843275159597397	22.96280670166016	0.8801823258399963	2	Prediction	0.408	0.312	0.408	0.312	params_STvsMT/xirt_params_3RT_best_ordinal.yaml	xirt_params_3RT_best_ordinal	learning_curve/learning_params_training_cv_learning_curve_30p.yaml	psms/DSS_CSM_anpxirt.csv	30	0	0.8801823258399963	1.6001823258399963	7.24633143772902
8	8	632.06298828125	0.2577281594276428	0.4950746595859528	592.3142700195312	0.0764111876487732	0.15586234629154205	592.3142700195312	-2.1093053817749023	3	Prediction	0.294	0.146	0.294	0.146	params_STvsMT/xirt_params_3RT_best_ordinal.yaml	xirt_params_3RT_best_ordinal	learning_curve/learning_params_training_cv_learning_curve_30p.yaml	psms/DSS_CSM_anpxirt.csv	30	0	0.0	0.43999999999999995	25.140862918389455
2	2	44.15214920043945	0.15660476684570312	0.23969705402851105	22.431167602539066	0.043619327247142785	0.07200326025485992	22.431167602539066	0.8865289092063904	1	Prediction	0.5329999999999999	0.38799999999999996	0.5329999999999999	0.38799999999999996	params_STvsMT/xirt_params_3RT_best_ordinal.yaml	xirt_params_3RT_best_ordinal	learning_curve/learning_params_training_cv_learning_curve_30p.yaml	psms/DSS_CSM_anpxirt.csv	30	0	0.8865289092063904	1.8075289092063902	6.64470836082664
5	5	36.759803771972656	0.14417654275894165	0.2624478042125702	14.465879440307615	0.042342033237218864	0.07571490854024887	14.465879440307615	0.9245184659957886	2	Prediction	0.532	0.39799999999999996	0.532	0.39799999999999996	params_STvsMT/xirt_params_3RT_best_ordinal.yaml	xirt_params_3RT_best_ordinal	learning_curve/learning_params_training_cv_learning_curve_30p.yaml	psms/DSS_CSM_anpxirt.csv	30	0	0.9245184659957886	1.8545184659957885	6.062986374054675
8	8	58.6093978881836	0.19520726799964905	0.3668808937072754	28.355945587158203	0.05734322592616081	0.11331195384263992	28.355945587158203	0.8511477708816528	3	Prediction	0.43	0.203	0.43	0.203	params_STvsMT/xirt_params_3RT_best_ordinal.yaml	xirt_params_3RT_best_ordinal	learning_curve/learning_params_training_cv_learning_curve_30p.yaml	psms/DSS_CSM_anpxirt.csv	30	0	0.8511477708816528	1.4841477708816528	7.6556774937417265
2	2	44.58534240722656	0.15759578347206116	0.24618957936763766	22.35196304321289	0.046160072088241584	0.07181010395288467	22.35196304321289	0.8869295716285706	1	Prediction	0.519	0.397	0.519	0.397	params_STvsMT/xirt_params_3RT_best_ordinal.yaml	xirt_params_3RT_best_ordinal	learning_curve/learning_params_training_cv_learning_curve_30p.yaml	psms/DSS_CSM_anpxirt.csv	30	0	0.8869295716285706	1.8029295716285705	6.67722565196254
5	5	89.7168197631836	0.17598146200180054	0.3008865416049957	63.88473129272461	0.05245252326130867	0.0921500027179718	63.88473129272461	0.6666556596755981	2	Prediction	0.48200000000000004	0.254	0.48200000000000004	0.254	params_STvsMT/xirt_params_3RT_best_ordinal.yaml	xirt_params_3RT_best_ordinal	learning_curve/learning_params_training_cv_learning_curve_30p.yaml	psms/DSS_CSM_anpxirt.csv	30	0	0.6666556596755981	1.4026556596755981	9.471896312945132
8	8	40.409141540527344	0.1552485227584839	0.2674430906772613	17.345848083496097	0.04433511570096016	0.0785418376326561	17.345848083496097	0.9089443683624268	3	Prediction	0.5529999999999999	0.337	0.5529999999999999	0.337	params_STvsMT/xirt_params_3RT_best_ordinal.yaml	xirt_params_3RT_best_ordinal	learning_curve/learning_params_training_cv_learning_curve_30p.yaml	psms/DSS_CSM_anpxirt.csv	30	0	0.9089443683624268	1.7989443683624267	6.356818507754279
2	2	46.57949447631836	0.18578730523586276	0.24703781306743625	22.875957489013672	0.055242832750082016	0.07570452243089676	22.875957489013672	0.8842788934707642	1	Prediction	0.45399999999999996	0.341	0.45399999999999996	0.341	params_STvsMT/xirt_params_3RT_best_ordinal.yaml	xirt_params_3RT_best_ordinal	learning_curve/learning_params_training_cv_learning_curve_30p.yaml	psms/DSS_CSM_anpxirt.csv	30	0	0.8842788934707642	1.679278893470764	6.824917177249725
5	5	61.27034759521485	0.3648181557655335	0.31412234902381897	25.059654235839844	0.10187609493732452	0.09240561723709106	25.059654235839844	0.8692411184310913	2	Prediction	0.256	0.321	0.256	0.321	params_STvsMT/xirt_params_3RT_best_ordinal.yaml	xirt_params_3RT_best_ordinal	learning_curve/learning_params_training_cv_learning_curve_30p.yaml	psms/DSS_CSM_anpxirt.csv	30	0	0.8692411184310913	1.4462411184310913	7.827537773477356
8	8	880.3566284179688	0.7787800431251526	0.7539899945259094	801.9698486328125	0.2399758994579315	0.26711350679397583	801.9698486328125	-3.2098755836486816	3	Prediction	0.125	0.11	0.125	0.11	params_STvsMT/xirt_params_3RT_best_ordinal.yaml	xirt_params_3RT_best_ordinal	learning_curve/learning_params_training_cv_learning_curve_30p.yaml	psms/DSS_CSM_anpxirt.csv	30	0	0.0	0.235	29.670804310263797
2	2	46.90580368041992	0.1490587294101715	0.24337056279182434	25.31217765808105	0.04198254644870758	0.07111158221960068	25.31217765808105	0.8719549179077148	1	Prediction	0.552	0.431	0.552	0.431	params_STvsMT/xirt_params_3RT_best_ordinal.yaml	xirt_params_3RT_best_ordinal	learning_curve/learning_params_training_cv_learning_curve_30p.yaml	psms/DSS_CSM_anpxirt.csv	30	0	0.8719549179077148	1.854954917907715	6.848781182109699
5	5	38.674110412597656	0.14554202556610107	0.26491254568099976	16.180753707885742	0.043947674334049225	0.07900667935609818	16.180753707885742	0.9155703783035278	2	Prediction	0.532	0.355	0.532	0.355	params_STvsMT/xirt_params_3RT_best_ordinal.yaml	xirt_params_3RT_best_ordinal	learning_curve/learning_params_training_cv_learning_curve_30p.yaml	psms/DSS_CSM_anpxirt.csv	30	0	0.9155703783035278	1.8025703783035278	6.218851213254555
8	8	1956.1234130859373	0.757924497127533	0.6121293902397156	1886.0489501953125	0.25737959146499634	0.2114362269639969	1886.0489501953125	-8.900660514831543	3	Prediction	0.055999999999999994	0.141	0.055999999999999994	0.141	params_STvsMT/xirt_params_3RT_best_ordinal.yaml	xirt_params_3RT_best_ordinal	learning_curve/learning_params_training_cv_learning_curve_30p.yaml	psms/DSS_CSM_anpxirt.csv	30	0	0.0	0.19699999999999998	44.22808398614999
2	2	80.64530944824219	0.3383693993091583	0.44325435161590576	39.45495223999024	0.09592864662408827	0.13580361008644104	39.45495223999024	0.7963172197341919	1	Prediction	0.306	0.20600000000000002	0.306	0.20600000000000002	params_STvsMT/xirt_params_3RT_best_ordinal.yaml	xirt_params_3RT_best_ordinal	learning_curve/learning_params_training_cv_learning_curve_40p.yaml	psms/DSS_CSM_anpxirt.csv	40	0	0.7963172197341919	1.308317219734192	8.980273350418805
5	5	96.3554229736328	0.24579165875911715	0.2845233380794525	67.58688354492189	0.07014663517475128	0.08471394330263138	67.58688354492189	0.6372829675674438	2	Prediction	0.405	0.341	0.405	0.341	params_STvsMT/xirt_params_3RT_best_ordinal.yaml	xirt_params_3RT_best_ordinal	learning_curve/learning_params_training_cv_learning_curve_40p.yaml	psms/DSS_CSM_anpxirt.csv	40	0	0.6372829675674438	1.3832829675674438	9.816079816995826
8	8	35.70565795898437	0.15381908416748047	0.2346115857362747	13.830273628234865	0.044800035655498505	0.06502242386341095	13.830273628234865	0.927722990512848	3	Prediction	0.528	0.456	0.528	0.456	params_STvsMT/xirt_params_3RT_best_ordinal.yaml	xirt_params_3RT_best_ordinal	learning_curve/learning_params_training_cv_learning_curve_40p.yaml	psms/DSS_CSM_anpxirt.csv	40	0	0.927722990512848	1.9117229905128479	5.975421153273162
2	2	591.5062255859375	0.9850535988807678	1.4434754848480225	468.4480285644531	0.34135159850120544	0.3965317010879517	468.4480285644531	-1.4183223247528076	1	Prediction	0.106	0.055999999999999994	0.106	0.055999999999999994	params_STvsMT/xirt_params_3RT_best_ordinal.yaml	xirt_params_3RT_best_ordinal	learning_curve/learning_params_training_cv_learning_curve_40p.yaml	psms/DSS_CSM_anpxirt.csv	40	0	0.0	0.16199999999999998	24.320901002757637
5	5	44.55214309692383	0.1896529644727707	0.3172438442707062	17.069623947143555	0.0568326786160469	0.095592699944973	17.069623947143555	0.90839284658432	2	Prediction	0.42100000000000004	0.258	0.42100000000000004	0.258	params_STvsMT/xirt_params_3RT_best_ordinal.yaml	xirt_params_3RT_best_ordinal	learning_curve/learning_params_training_cv_learning_curve_40p.yaml	psms/DSS_CSM_anpxirt.csv	40	0	0.90839284658432	1.58739284658432	6.674739178194443
8	8	1099.32177734375	0.8754929304122925	0.7051748037338257	1018.6798706054688	0.2423585057258606	0.24909600615501404	1018.6798706054688	-4.323622226715088	3	Prediction	0.128	0.096	0.128	0.096	params_STvsMT/xirt_params_3RT_best_ordinal.yaml	xirt_params_3RT_best_ordinal	learning_curve/learning_params_training_cv_learning_curve_40p.yaml	psms/DSS_CSM_anpxirt.csv	40	0	0.0	0.224	33.15602173578353
2	2	67.93931579589844	0.21833613514900208	0.2614617943763733	41.69199752807617	0.06398624181747438	0.0777144506573677	41.69200134277344	0.7847686409950256	1	Prediction	0.419	0.355	0.419	0.355	params_STvsMT/xirt_params_3RT_best_ordinal.yaml	xirt_params_3RT_best_ordinal	learning_curve/learning_params_training_cv_learning_curve_40p.yaml	psms/DSS_CSM_anpxirt.csv	40	0	0.7847686409950256	1.5587686409950257	8.242530909611345
5	5	42.47459411621094	0.1607927680015564	0.2584554553031921	19.33880615234375	0.04730362817645073	0.07474032789468765	19.33880615234375	0.8962148427963257	2	Prediction	0.523	0.40299999999999997	0.523	0.40299999999999997	params_STvsMT/xirt_params_3RT_best_ordinal.yaml	xirt_params_3RT_best_ordinal	learning_curve/learning_params_training_cv_learning_curve_40p.yaml	psms/DSS_CSM_anpxirt.csv	40	0	0.8962148427963257	1.8222148427963256	6.517253571575295
8	8	74.62820434570312	0.240219384431839	0.4539822638034821	37.42813491821289	0.07302368432283401	0.14885516464710236	37.42813491821289	0.8044005036354065	3	Prediction	0.32899999999999996	0.145	0.32899999999999996	0.145	params_STvsMT/xirt_params_3RT_best_ordinal.yaml	xirt_params_3RT_best_ordinal	learning_curve/learning_params_training_cv_learning_curve_40p.yaml	psms/DSS_CSM_anpxirt.csv	40	0	0.8044005036354065	1.2784005036354065	8.638761736829135
2	2	263.3377685546875	0.7563897967338562	1.5117326974868774	147.70028686523438	0.19621610641479487	0.3581474721431732	147.70028686523438	0.23751008510589602	1	Prediction	0.113	0.043	0.113	0.043	params_STvsMT/xirt_params_3RT_best_ordinal.yaml	xirt_params_3RT_best_ordinal	learning_curve/learning_params_training_cv_learning_curve_40p.yaml	psms/DSS_CSM_anpxirt.csv	40	0	0.23751008510589602	0.393510085105896	16.227685249433684
5	5	38.39264678955078	0.15651600062847135	0.2618609070777893	15.367395401000975	0.04614115133881569	0.07607866078615189	15.367395401000975	0.9175281524658204	2	Prediction	0.531	0.39899999999999997	0.531	0.39899999999999997	params_STvsMT/xirt_params_3RT_best_ordinal.yaml	xirt_params_3RT_best_ordinal	learning_curve/learning_params_training_cv_learning_curve_40p.yaml	psms/DSS_CSM_anpxirt.csv	40	0	0.9175281524658204	1.8475281524658205	6.196180015909059
8	8	37.36687469482422	0.15177015960216522	0.2545325458049774	14.99435806274414	0.044260136783123016	0.07237144559621811	14.99435806274414	0.9216394424438475	3	Prediction	0.5489999999999999	0.374	0.5489999999999999	0.374	params_STvsMT/xirt_params_3RT_best_ordinal.yaml	xirt_params_3RT_best_ordinal	learning_curve/learning_params_training_cv_learning_curve_40p.yaml	psms/DSS_CSM_anpxirt.csv	40	0	0.9216394424438475	1.8446394424438475	6.112845057321854
2	2	48.00177764892578	0.1880357414484024	0.2468670457601547	24.151281356811523	0.056648664176464074	0.07305216789245605	24.151281356811523	0.875321090221405	1	Prediction	0.45899999999999996	0.395	0.45899999999999996	0.395	params_STvsMT/xirt_params_3RT_best_ordinal.yaml	xirt_params_3RT_best_ordinal	learning_curve/learning_params_training_cv_learning_curve_40p.yaml	psms/DSS_CSM_anpxirt.csv	40	0	0.875321090221405	1.7293210902214051	6.928331519848468
5	5	34.113571166992195	0.13620851933956146	0.24132853746414185	12.861252784729006	0.03961500898003578	0.07006826996803284	12.861252784729006	0.9309778213500975	2	Prediction	0.5920000000000001	0.42700000000000005	0.5920000000000001	0.42700000000000005	params_STvsMT/xirt_params_3RT_best_ordinal.yaml	xirt_params_3RT_best_ordinal	learning_curve/learning_params_training_cv_learning_curve_40p.yaml	psms/DSS_CSM_anpxirt.csv	40	0	0.9309778213500975	1.9499778213500978	5.840682423055734
8	8	411.7570495605469	2.511099100112915	2.3024332523345947	169.43272399902344	0.4722568988800049	0.3568539917469025	169.43272399902344	0.11454439163208008	3	Prediction	0.086	0.127	0.086	0.127	params_STvsMT/xirt_params_3RT_best_ordinal.yaml	xirt_params_3RT_best_ordinal	learning_curve/learning_params_training_cv_learning_curve_40p.yaml	psms/DSS_CSM_anpxirt.csv	40	0	0.11454439163208008	0.32754439163208005	20.291797593129765
2	2	169.28451538085938	1.1155399084091189	0.6611953377723694	78.7073745727539	0.29586261510849	0.23454549908638	78.7073745727539	0.5806283950805664	1	Prediction	0.126	0.105	0.126	0.105	params_STvsMT/xirt_params_3RT_best_ordinal.yaml	xirt_params_3RT_best_ordinal	learning_curve/learning_params_training_cv_learning_curve_50p.yaml	psms/DSS_CSM_anpxirt.csv	50	0	0.5806283950805664	0.8116283950805664	13.010938297481061
5	5	38.926029205322266	0.13962602615356445	0.2327384799718857	18.26597595214844	0.039884380996227264	0.06730807572603226	18.26597595214844	0.9033213257789612	2	Prediction	0.57	0.45899999999999996	0.57	0.45899999999999996	params_STvsMT/xirt_params_3RT_best_ordinal.yaml	xirt_params_3RT_best_ordinal	learning_curve/learning_params_training_cv_learning_curve_50p.yaml	psms/DSS_CSM_anpxirt.csv	50	0	0.9033213257789612	1.932321325778961	6.239072784101999
8	8	159.1490478515625	0.21990638971328733	0.3761669993400574	127.20431518554688	0.06744174659252168	0.11199723929166794	127.20431518554688	0.3440578579902649	3	Prediction	0.361	0.247	0.361	0.247	params_STvsMT/xirt_params_3RT_best_ordinal.yaml	xirt_params_3RT_best_ordinal	learning_curve/learning_params_training_cv_learning_curve_50p.yaml	psms/DSS_CSM_anpxirt.csv	50	0	0.3440578579902649	0.9520578579902649	12.61542896026776
2	2	39.30900573730469	0.14771457016468048	0.2227972000837326	18.882373809814453	0.03858434781432152	0.06210707500576972	18.882373809814453	0.8993902206420898	1	Prediction	0.63	0.478	0.63	0.478	params_STvsMT/xirt_params_3RT_best_ordinal.yaml	xirt_params_3RT_best_ordinal	learning_curve/learning_params_training_cv_learning_curve_50p.yaml	psms/DSS_CSM_anpxirt.csv	50	0	0.8993902206420898	2.00739022064209	6.269689445044682
5	5	37.09939193725586	0.13226298987865448	0.2355693876743317	16.818212509155273	0.03778724744915962	0.06691476702690125	16.818212509155273	0.9109840989112854	2	Prediction	0.595	0.466	0.595	0.466	params_STvsMT/xirt_params_3RT_best_ordinal.yaml	xirt_params_3RT_best_ordinal	learning_curve/learning_params_training_cv_learning_curve_50p.yaml	psms/DSS_CSM_anpxirt.csv	50	0	0.9109840989112854	1.9719840989112853	6.090927017889466
8	8	34.29382705688477	0.1371374875307083	0.25001803040504456	12.969661712646484	0.038393311202526086	0.06706005334854126	12.969661712646484	0.933120608329773	3	Prediction	0.601	0.452	0.601	0.452	params_STvsMT/xirt_params_3RT_best_ordinal.yaml	xirt_params_3RT_best_ordinal	learning_curve/learning_params_training_cv_learning_curve_50p.yaml	psms/DSS_CSM_anpxirt.csv	50	0	0.933120608329773	1.9861206083297729	5.856093156438409
2	2	47.6684455871582	0.2283902764320373	0.26509547233581543	20.798376083374023	0.0611538253724575	0.07394775748252869	20.798376083374023	0.8891813158988953	1	Prediction	0.447	0.375	0.447	0.375	params_STvsMT/xirt_params_3RT_best_ordinal.yaml	xirt_params_3RT_best_ordinal	learning_curve/learning_params_training_cv_learning_curve_50p.yaml	psms/DSS_CSM_anpxirt.csv	50	0	0.8891813158988953	1.7111813158988953	6.9042338885033585
5	5	40.98653030395508	0.13675564527511594	0.23077818751335144	20.58121490478516	0.03927437588572502	0.06721313297748566	20.58121490478516	0.8910671472549438	2	Prediction	0.579	0.42200000000000004	0.579	0.42200000000000004	params_STvsMT/xirt_params_3RT_best_ordinal.yaml	xirt_params_3RT_best_ordinal	learning_curve/learning_params_training_cv_learning_curve_50p.yaml	psms/DSS_CSM_anpxirt.csv	50	0	0.8910671472549438	1.8920671472549437	6.402072344479956
8	8	34.66799545288086	0.13897818326950073	0.2524385750293732	13.219189643859865	0.0394713468849659	0.06762440502643585	13.219189643859865	0.9318338632583618	3	Prediction	0.589	0.451	0.589	0.451	params_STvsMT/xirt_params_3RT_best_ordinal.yaml	xirt_params_3RT_best_ordinal	learning_curve/learning_params_training_cv_learning_curve_50p.yaml	psms/DSS_CSM_anpxirt.csv	50	0	0.9318338632583618	1.9718338632583619	5.8879534180291255
2	2	52.6197395324707	0.2556878626346588	0.31912460923194885	21.760055541992188	0.07685372233390808	0.09898053109645844	21.760055541992188	0.8840572237968445	1	Prediction	0.3	0.305	0.3	0.305	params_STvsMT/xirt_params_3RT_best_ordinal.yaml	xirt_params_3RT_best_ordinal	learning_curve/learning_params_training_cv_learning_curve_50p.yaml	psms/DSS_CSM_anpxirt.csv	50	0	0.8840572237968445	1.4890572237968445	7.253946479846037
5	5	38.428558349609375	0.14135485887527466	0.2325844913721085	17.82745361328125	0.04015558958053589	0.06641948968172072	17.82745361328125	0.9056423306465148	2	Prediction	0.589	0.46399999999999997	0.589	0.46399999999999997	params_STvsMT/xirt_params_3RT_best_ordinal.yaml	xirt_params_3RT_best_ordinal	learning_curve/learning_params_training_cv_learning_curve_50p.yaml	psms/DSS_CSM_anpxirt.csv	50	0	0.9056423306465148	1.9586423306465148	6.1990772175872575
8	8	37.231224060058594	0.16530483961105347	0.2416113764047623	14.852273941040039	0.04787997528910637	0.0671207532286644	14.852273941040039	0.9234127402305604	3	Prediction	0.5379999999999999	0.433	0.5379999999999999	0.433	params_STvsMT/xirt_params_3RT_best_ordinal.yaml	xirt_params_3RT_best_ordinal	learning_curve/learning_params_training_cv_learning_curve_50p.yaml	psms/DSS_CSM_anpxirt.csv	50	0	0.9234127402305604	1.8944127402305604	6.101739429052882
2	2	1316.332275390625	0.6961819529533386	0.8873383402824402	1235.4429931640625	0.2305696904659271	0.25045245885849	1235.4429931640625	-5.58273458480835	1	Prediction	0.125	0.157	0.125	0.157	params_STvsMT/xirt_params_3RT_best_ordinal.yaml	xirt_params_3RT_best_ordinal	learning_curve/learning_params_training_cv_learning_curve_50p.yaml	psms/DSS_CSM_anpxirt.csv	50	0	0.0	0.28200000000000003	36.28129373920705
5	5	43.46174240112305	0.1589685082435608	0.26567864418029785	20.120500564575195	0.04675256088376045	0.08006121218204497	20.120500564575195	0.8935056328773499	2	Prediction	0.506	0.325	0.506	0.325	params_STvsMT/xirt_params_3RT_best_ordinal.yaml	xirt_params_3RT_best_ordinal	learning_curve/learning_params_training_cv_learning_curve_50p.yaml	psms/DSS_CSM_anpxirt.csv	50	0	0.8935056328773499	1.7245056328773498	6.592552040076972
8	8	34.18856430053711	0.14080092310905454	0.24747096002101895	12.837902069091795	0.040210884064435966	0.06762613356113434	12.837902069091795	0.9338000416755676	3	Prediction	0.5770000000000001	0.441	0.5770000000000001	0.441	params_STvsMT/xirt_params_3RT_best_ordinal.yaml	xirt_params_3RT_best_ordinal	learning_curve/learning_params_training_cv_learning_curve_50p.yaml	psms/DSS_CSM_anpxirt.csv	50	0	0.9338000416755676	1.9518000416755676	5.847098793464765
2	2	37.83369064331055	0.15938502550125122	0.24414299428462985	15.693115234375	0.042791802436113364	0.06883169710636139	15.693115234375	0.9191353321075441	1	Prediction	0.579	0.419	0.579	0.419	params_STvsMT/xirt_params_3RT_best_ordinal.yaml	xirt_params_3RT_best_ordinal	learning_curve/learning_params_training_cv_learning_curve_60p.yaml	psms/DSS_CSM_anpxirt.csv	60	0	0.9191353321075441	1.9171353321075442	6.15090974111233
5	5	38.550209045410156	0.1394115835428238	0.2384112924337387	17.54490852355957	0.04075279831886292	0.06867067515850067	17.54490852355957	0.9074251651763916	2	Prediction	0.561	0.451	0.561	0.451	params_STvsMT/xirt_params_3RT_best_ordinal.yaml	xirt_params_3RT_best_ordinal	learning_curve/learning_params_training_cv_learning_curve_60p.yaml	psms/DSS_CSM_anpxirt.csv	60	0	0.9074251651763916	1.9194251651763916	6.208881464918633
8	8	61.63824081420898	0.18372143805027008	0.3485918343067169	32.63651657104492	0.05291866883635521	0.1088920831680298	32.63651657104492	0.8294446468353271	3	Prediction	0.47600000000000003	0.218	0.47600000000000003	0.218	params_STvsMT/xirt_params_3RT_best_ordinal.yaml	xirt_params_3RT_best_ordinal	learning_curve/learning_params_training_cv_learning_curve_60p.yaml	psms/DSS_CSM_anpxirt.csv	60	0	0.8294446468353271	1.523444646835327	7.85100253561346
2	2	35.61949920654297	0.14945049583911896	0.2395365387201309	14.093523025512695	0.04148484021425247	0.06754995882511139	14.093523025512695	0.9273778796195984	1	Prediction	0.584	0.43799999999999994	0.584	0.43799999999999994	params_STvsMT/xirt_params_3RT_best_ordinal.yaml	xirt_params_3RT_best_ordinal	learning_curve/learning_params_training_cv_learning_curve_60p.yaml	psms/DSS_CSM_anpxirt.csv	60	0	0.9273778796195984	1.9493778796195982	5.968207369599599
5	5	39.402774810791016	0.1335025131702423	0.22471290826797485	19.543222427368164	0.03828861936926842	0.06241831183433533	19.543222427368164	0.896881103515625	2	Prediction	0.594	0.496	0.594	0.496	params_STvsMT/xirt_params_3RT_best_ordinal.yaml	xirt_params_3RT_best_ordinal	learning_curve/learning_params_training_cv_learning_curve_60p.yaml	psms/DSS_CSM_anpxirt.csv	60	0	0.896881103515625	1.9868811035156249	6.277162958757007
8	8	35.22685241699219	0.136649489402771	0.23856158554553986	14.467317581176758	0.03909612447023392	0.06876041740179062	14.467317581176758	0.9243951439857484	3	Prediction	0.601	0.40399999999999997	0.601	0.40399999999999997	params_STvsMT/xirt_params_3RT_best_ordinal.yaml	xirt_params_3RT_best_ordinal	learning_curve/learning_params_training_cv_learning_curve_60p.yaml	psms/DSS_CSM_anpxirt.csv	60	0	0.9243951439857484	1.9293951439857482	5.935221345239972
2	2	35.55685806274414	0.15494339168071747	0.23870129883289334	13.8777437210083	0.04364719241857529	0.06693295389413834	13.8777437210083	0.9284897446632384	1	Prediction	0.5429999999999999	0.45899999999999996	0.5429999999999999	0.45899999999999996	params_STvsMT/xirt_params_3RT_best_ordinal.yaml	xirt_params_3RT_best_ordinal	learning_curve/learning_params_training_cv_learning_curve_60p.yaml	psms/DSS_CSM_anpxirt.csv	60	0	0.9284897446632384	1.9304897446632383	5.9629571575472635
5	5	53.92197799682617	0.2472502291202545	0.2830475866794586	25.20843505859375	0.07498299330472946	0.08376733958721161	25.20843505859375	0.8669888973236084	2	Prediction	0.32899999999999996	0.369	0.32899999999999996	0.369	params_STvsMT/xirt_params_3RT_best_ordinal.yaml	xirt_params_3RT_best_ordinal	learning_curve/learning_params_training_cv_learning_curve_60p.yaml	psms/DSS_CSM_anpxirt.csv	60	0	0.8669888973236084	1.5649888973236084	7.343158584480262
8	8	34.734119415283196	0.1411631852388382	0.24020199477672574	13.76163387298584	0.03997393324971199	0.07165956497192383	13.76163387298584	0.9280830025672911	3	Prediction	0.607	0.39399999999999996	0.607	0.39399999999999996	params_STvsMT/xirt_params_3RT_best_ordinal.yaml	xirt_params_3RT_best_ordinal	learning_curve/learning_params_training_cv_learning_curve_60p.yaml	psms/DSS_CSM_anpxirt.csv	60	0	0.9280830025672911	1.9290830025672911	5.893565933735126
2	2	32.023406982421875	0.12841935455799106	0.23327691853046414	12.047749519348145	0.036378465592861176	0.06407288461923599	12.047749519348145	0.9396483898162842	1	Prediction	0.606	0.485	0.606	0.485	params_STvsMT/xirt_params_3RT_best_ordinal.yaml	xirt_params_3RT_best_ordinal	learning_curve/learning_params_training_cv_learning_curve_70p.yaml	psms/DSS_CSM_anpxirt.csv	70	0	0.9396483898162842	2.0306483898162844	5.658922775795927
5	5	36.48077392578125	0.13298764824867249	0.2290477156639099	16.37214469909668	0.03598315641283989	0.06548921018838882	16.37214469909668	0.9122700691223145	2	Prediction	0.625	0.44	0.625	0.44	params_STvsMT/xirt_params_3RT_best_ordinal.yaml	xirt_params_3RT_best_ordinal	learning_curve/learning_params_training_cv_learning_curve_70p.yaml	psms/DSS_CSM_anpxirt.csv	70	0	0.9122700691223145	1.9772700691223144	6.039931615985503
8	8	32.513660430908196	0.14008796215057373	0.2310458272695541	11.98115348815918	0.0403025858104229	0.06577571481466292	11.98115348815918	0.937148928642273	3	Prediction	0.569	0.47700000000000004	0.569	0.47700000000000004	params_STvsMT/xirt_params_3RT_best_ordinal.yaml	xirt_params_3RT_best_ordinal	learning_curve/learning_params_training_cv_learning_curve_70p.yaml	psms/DSS_CSM_anpxirt.csv	70	0	0.937148928642273	1.983148928642273	5.702075098673131
2	2	32.81356811523437	0.12944789230823514	0.25931984186172485	11.418355941772461	0.036357875913381583	0.06584871560335159	11.418355941772461	0.942801296710968	1	Prediction	0.594	0.466	0.594	0.466	params_STvsMT/xirt_params_3RT_best_ordinal.yaml	xirt_params_3RT_best_ordinal	learning_curve/learning_params_training_cv_learning_curve_70p.yaml	psms/DSS_CSM_anpxirt.csv	70	0	0.942801296710968	2.002801296710968	5.728312850677272
5	5	36.89585494995117	0.14143437147140506	0.2242339253425598	16.794477462768555	0.038063570857048035	0.0629468485713005	16.794477462768555	0.9100069999694824	2	Prediction	0.608	0.478	0.608	0.478	params_STvsMT/xirt_params_3RT_best_ordinal.yaml	xirt_params_3RT_best_ordinal	learning_curve/learning_params_training_cv_learning_curve_70p.yaml	psms/DSS_CSM_anpxirt.csv	70	0	0.9100069999694824	1.9960069999694823	6.074195827428613
8	8	31.96226501464844	0.13544310629367828	0.23446159064769745	11.80550479888916	0.03945903107523918	0.06614374369382857	11.80550479888916	0.9380703568458556	3	Prediction	0.578	0.439	0.578	0.439	params_STvsMT/xirt_params_3RT_best_ordinal.yaml	xirt_params_3RT_best_ordinal	learning_curve/learning_params_training_cv_learning_curve_70p.yaml	psms/DSS_CSM_anpxirt.csv	70	0	0.9380703568458556	1.9550703568458556	5.653517932637027
2	2	31.69411277770996	0.12594486773014069	0.23617948591709134	11.778664588928224	0.03520911931991577	0.06379019469022751	11.778664588928224	0.9409963488578796	1	Prediction	0.624	0.47700000000000004	0.624	0.47700000000000004	params_STvsMT/xirt_params_3RT_best_ordinal.yaml	xirt_params_3RT_best_ordinal	learning_curve/learning_params_training_cv_learning_curve_70p.yaml	psms/DSS_CSM_anpxirt.csv	70	0	0.9409963488578796	2.0419963488578796	5.629752461495085
5	5	37.66891860961914	0.14186331629753113	0.22061258554458615	17.93528175354004	0.03722143918275833	0.06162688508629799	17.93528175354004	0.9038940072059632	2	Prediction	0.626	0.49700000000000005	0.626	0.49700000000000005	params_STvsMT/xirt_params_3RT_best_ordinal.yaml	xirt_params_3RT_best_ordinal	learning_curve/learning_params_training_cv_learning_curve_70p.yaml	psms/DSS_CSM_anpxirt.csv	70	0	0.9038940072059632	2.0268940072059634	6.137501006893534
8	8	30.692340850830078	0.12806442379951474	0.2304650992155075	10.733668327331543	0.037115681916475296	0.0666656494140625	10.733668327331543	0.9436930418014526	3	Prediction	0.596	0.442	0.596	0.442	params_STvsMT/xirt_params_3RT_best_ordinal.yaml	xirt_params_3RT_best_ordinal	learning_curve/learning_params_training_cv_learning_curve_70p.yaml	psms/DSS_CSM_anpxirt.csv	70	0	0.9436930418014526	1.9816930418014527	5.540066863389835
2	2	31.19782066345215	0.12689748406410215	0.23721984028816226	10.973126411437988	0.03584306314587593	0.06462492048740387	10.973126411437988	0.9450315833091736	1	Prediction	0.624	0.488	0.624	0.488	params_STvsMT/xirt_params_3RT_best_ordinal.yaml	xirt_params_3RT_best_ordinal	learning_curve/learning_params_training_cv_learning_curve_70p.yaml	psms/DSS_CSM_anpxirt.csv	70	0	0.9450315833091736	2.0570315833091737	5.5855009321861315
5	5	37.27490997314453	0.1402670592069626	0.2316667139530182	16.592880249023438	0.03736008703708649	0.06483795493841171	16.592880249023438	0.9110872745513916	2	Prediction	0.633	0.466	0.633	0.466	params_STvsMT/xirt_params_3RT_best_ordinal.yaml	xirt_params_3RT_best_ordinal	learning_curve/learning_params_training_cv_learning_curve_70p.yaml	psms/DSS_CSM_anpxirt.csv	70	0	0.9110872745513916	2.010087274551392	6.105318171327726
8	8	31.14252281188965	0.127156600356102	0.22579362988471985	11.48482608795166	0.03627228736877442	0.06559199839830399	11.48482608795166	0.9397525787353516	3	Prediction	0.634	0.44799999999999995	0.634	0.44799999999999995	params_STvsMT/xirt_params_3RT_best_ordinal.yaml	xirt_params_3RT_best_ordinal	learning_curve/learning_params_training_cv_learning_curve_70p.yaml	psms/DSS_CSM_anpxirt.csv	70	0	0.9397525787353516	2.0217525787353514	5.580548612089106
2	2	32.267505645751946	0.13133223354816434	0.23719868063926694	11.648207664489744	0.037262309342622764	0.0646515041589737	11.648207664489744	0.941649854183197	1	Prediction	0.601	0.47100000000000003	0.601	0.47100000000000003	params_STvsMT/xirt_params_3RT_best_ordinal.yaml	xirt_params_3RT_best_ordinal	learning_curve/learning_params_training_cv_learning_curve_70p.yaml	psms/DSS_CSM_anpxirt.csv	70	0	0.941649854183197	2.013649854183197	5.680449422867168
5	5	38.86802291870117	0.14825432002544406	0.2242908626794815	18.3056583404541	0.03996940329670906	0.06430208683013916	18.3056583404541	0.9019093513488771	2	Prediction	0.608	0.46799999999999997	0.608	0.46799999999999997	params_STvsMT/xirt_params_3RT_best_ordinal.yaml	xirt_params_3RT_best_ordinal	learning_curve/learning_params_training_cv_learning_curve_70p.yaml	psms/DSS_CSM_anpxirt.csv	70	0	0.9019093513488771	1.977909351348877	6.234422420617741
8	8	32.225914001464844	0.13734178245067594	0.2320465892553329	11.70753288269043	0.03919707238674164	0.06570842117071153	11.70753288269043	0.9385842680931092	3	Prediction	0.597	0.47600000000000003	0.597	0.47600000000000003	params_STvsMT/xirt_params_3RT_best_ordinal.yaml	xirt_params_3RT_best_ordinal	learning_curve/learning_params_training_cv_learning_curve_70p.yaml	psms/DSS_CSM_anpxirt.csv	70	0	0.9385842680931092	2.011584268093109	5.676787295774331
2	2	29.88688468933105	0.12366256862878801	0.23556099832057956	9.77331256866455	0.03548399731516838	0.06360317766666412	9.77331256866455	0.9507461190223694	1	Prediction	0.617	0.522	0.617	0.522	params_STvsMT/xirt_params_3RT_best_ordinal.yaml	xirt_params_3RT_best_ordinal	learning_curve/learning_params_training_cv_learning_curve_80p.yaml	psms/DSS_CSM_anpxirt.csv	80	0	0.9507461190223694	2.0897461190223696	5.466889855240459
5	5	32.164379119873054	0.12586884200572968	0.2185998409986496	12.870257377624512	0.03488670662045479	0.06116708740592002	12.870257377624512	0.9338823556900024	2	Prediction	0.629	0.496	0.629	0.496	params_STvsMT/xirt_params_3RT_best_ordinal.yaml	xirt_params_3RT_best_ordinal	learning_curve/learning_params_training_cv_learning_curve_80p.yaml	psms/DSS_CSM_anpxirt.csv	80	0	0.9338823556900024	2.0588823556900024	5.67136483748604
8	8	30.4993953704834	0.1312861442565918	0.2275331020355225	10.792407989501953	0.03770332038402557	0.0647948682308197	10.792407989501953	0.9428524374961852	3	Prediction	0.601	0.47	0.601	0.47	params_STvsMT/xirt_params_3RT_best_ordinal.yaml	xirt_params_3RT_best_ordinal	learning_curve/learning_params_training_cv_learning_curve_80p.yaml	psms/DSS_CSM_anpxirt.csv	80	0	0.9428524374961852	2.013852437496185	5.52262576773797
2	2	31.82097625732422	0.12668143212795258	0.24607232213020325	10.933661460876463	0.03621484711766243	0.06608399748802185	10.933661460876463	0.9448983669281006	1	Prediction	0.619	0.52	0.619	0.52	params_STvsMT/xirt_params_3RT_best_ordinal.yaml	xirt_params_3RT_best_ordinal	learning_curve/learning_params_training_cv_learning_curve_80p.yaml	psms/DSS_CSM_anpxirt.csv	80	0	0.9448983669281006	2.083898366928101	5.641008443294888
5	5	33.13824462890625	0.1265679895877838	0.2190096229314804	13.841851234436035	0.03561563789844513	0.06153243780136109	13.841851234436035	0.9288910031318665	2	Prediction	0.624	0.49700000000000005	0.624	0.49700000000000005	params_STvsMT/xirt_params_3RT_best_ordinal.yaml	xirt_params_3RT_best_ordinal	learning_curve/learning_params_training_cv_learning_curve_80p.yaml	psms/DSS_CSM_anpxirt.csv	80	0	0.9288910031318665	2.0498910031318665	5.7565827214508305
8	8	30.05572509765625	0.1261223554611206	0.2265758812427521	10.338170051574707	0.03624775260686874	0.06555099040269853	10.338170051574707	0.9452576637268066	3	Prediction	0.61	0.465	0.61	0.465	params_STvsMT/xirt_params_3RT_best_ordinal.yaml	xirt_params_3RT_best_ordinal	learning_curve/learning_params_training_cv_learning_curve_80p.yaml	psms/DSS_CSM_anpxirt.csv	80	0	0.9452576637268066	2.020257663726807	5.482310197139181
2	2	30.033334732055664	0.12552103400230408	0.234646275639534	10.033620834350586	0.0358622744679451	0.06639600545167923	10.033620834350586	0.9494342207908629	1	Prediction	0.62	0.434	0.62	0.434	params_STvsMT/xirt_params_3RT_best_ordinal.yaml	xirt_params_3RT_best_ordinal	learning_curve/learning_params_training_cv_learning_curve_80p.yaml	psms/DSS_CSM_anpxirt.csv	80	0	0.9494342207908629	2.003434220790863	5.480267760981726
5	5	30.86457252502441	0.1304330974817276	0.22675643861293796	10.95431900024414	0.036498241126537316	0.06538750231266023	10.95431900024414	0.9437249898910522	2	Prediction	0.606	0.45	0.606	0.45	params_STvsMT/xirt_params_3RT_best_ordinal.yaml	xirt_params_3RT_best_ordinal	learning_curve/learning_params_training_cv_learning_curve_80p.yaml	psms/DSS_CSM_anpxirt.csv	80	0	0.9437249898910522	1.9997249898910523	5.555589304927463
8	8	31.64967155456543	0.1321544647216797	0.2261869013309479	11.735552787780762	0.038699816912412636	0.06464342772960663	11.735552787780762	0.9378583431243896	3	Prediction	0.5870000000000001	0.457	0.5870000000000001	0.457	params_STvsMT/xirt_params_3RT_best_ordinal.yaml	xirt_params_3RT_best_ordinal	learning_curve/learning_params_training_cv_learning_curve_80p.yaml	psms/DSS_CSM_anpxirt.csv	80	0	0.9378583431243896	1.9818583431243897	5.625804080712856
2	2	31.06385803222656	0.128578782081604	0.24507641792297366	10.302571296691896	0.03735288605093956	0.06815878301858902	10.302571296691896	0.9480788111686708	1	Prediction	0.602	0.46399999999999997	0.602	0.46399999999999997	params_STvsMT/xirt_params_3RT_best_ordinal.yaml	xirt_params_3RT_best_ordinal	learning_curve/learning_params_training_cv_learning_curve_80p.yaml	psms/DSS_CSM_anpxirt.csv	80	0	0.9480788111686708	2.0140788111686705	5.5734960332117005
5	5	33.729183197021484	0.13762468099594116	0.22355879843235016	13.794061660766602	0.03796720877289772	0.0635077953338623	13.794061660766602	0.9291365146636964	2	Prediction	0.621	0.474	0.621	0.474	params_STvsMT/xirt_params_3RT_best_ordinal.yaml	xirt_params_3RT_best_ordinal	learning_curve/learning_params_training_cv_learning_curve_80p.yaml	psms/DSS_CSM_anpxirt.csv	80	0	0.9291365146636964	2.0241365146636965	5.807683117820865
8	8	30.70767593383789	0.12677662074565887	0.2279695123434067	10.842023849487305	0.036272965371608734	0.06469303369522095	10.842023849487305	0.9425897002220154	3	Prediction	0.617	0.473	0.617	0.473	params_STvsMT/xirt_params_3RT_best_ordinal.yaml	xirt_params_3RT_best_ordinal	learning_curve/learning_params_training_cv_learning_curve_80p.yaml	psms/DSS_CSM_anpxirt.csv	80	0	0.9425897002220154	2.0325897002220152	5.54145070661446
2	2	31.19866371154785	0.13777627050876615	0.239871084690094	10.379507064819336	0.039792276918888085	0.06625562161207199	10.379507064819336	0.9476910829544068	1	Prediction	0.586	0.45799999999999996	0.586	0.45799999999999996	params_STvsMT/xirt_params_3RT_best_ordinal.yaml	xirt_params_3RT_best_ordinal	learning_curve/learning_params_training_cv_learning_curve_80p.yaml	psms/DSS_CSM_anpxirt.csv	80	0	0.9476910829544068	1.9916910829544068	5.585576399222183
5	5	33.29097366333008	0.12875927984714508	0.2239246666431427	13.514640808105467	0.036407172679901116	0.06314738839864731	13.514640808105467	0.930571973323822	2	Prediction	0.615	0.483	0.615	0.483	params_STvsMT/xirt_params_3RT_best_ordinal.yaml	xirt_params_3RT_best_ordinal	learning_curve/learning_params_training_cv_learning_curve_80p.yaml	psms/DSS_CSM_anpxirt.csv	80	0	0.930571973323822	2.028571973323822	5.769833070664183
8	8	31.423885345458984	0.13354910910129547	0.22911131381988525	11.207724571228027	0.038517728447914124	0.06639682501554489	11.207724571228027	0.9406532645225524	3	Prediction	0.598	0.445	0.598	0.445	params_STvsMT/xirt_params_3RT_best_ordinal.yaml	xirt_params_3RT_best_ordinal	learning_curve/learning_params_training_cv_learning_curve_80p.yaml	psms/DSS_CSM_anpxirt.csv	80	0	0.9406532645225524	1.9836532645225522	5.605701146641604
2	2	31.14022827148437	0.12898512184619906	0.2332335710525513	11.156439781188963	0.036207344383001334	0.06333088129758835	11.156439781188963	0.9444761276245116	1	Prediction	0.627	0.511	0.627	0.511	params_STvsMT/xirt_params_3RT_best_ordinal.yaml	xirt_params_3RT_best_ordinal	learning_curve/learning_params_training_cv_learning_curve_90p.yaml	psms/DSS_CSM_anpxirt.csv	90	0	0.9444761276245116	2.0824761276245116	5.580343024535711
5	5	27.83734703063965	0.11251181364059447	0.2119363844394684	9.853992462158203	0.03140443190932274	0.058220792561769485	9.853992462158203	0.9482693076133728	2	Prediction	0.6579999999999999	0.501	0.6579999999999999	0.501	params_STvsMT/xirt_params_3RT_best_ordinal.yaml	xirt_params_3RT_best_ordinal	learning_curve/learning_params_training_cv_learning_curve_90p.yaml	psms/DSS_CSM_anpxirt.csv	90	0	0.9482693076133728	2.1072693076133726	5.276110975959438
8	8	30.286378860473636	0.1270430088043213	0.2200945019721985	11.08891773223877	0.035260893404483795	0.06452765315771103	11.08891773223877	0.9427266120910645	3	Prediction	0.626	0.44799999999999995	0.626	0.44799999999999995	params_STvsMT/xirt_params_3RT_best_ordinal.yaml	xirt_params_3RT_best_ordinal	learning_curve/learning_params_training_cv_learning_curve_90p.yaml	psms/DSS_CSM_anpxirt.csv	90	0	0.9427266120910645	2.0167266120910643	5.503306175425245
2	2	28.70826530456543	0.11723214387893675	0.2389910221099853	8.9894380569458	0.03268548846244812	0.06268978863954544	8.9894380569458	0.9552609920501708	1	Prediction	0.674	0.509	0.674	0.509	params_STvsMT/xirt_params_3RT_best_ordinal.yaml	xirt_params_3RT_best_ordinal	learning_curve/learning_params_training_cv_learning_curve_90p.yaml	psms/DSS_CSM_anpxirt.csv	90	0	0.9552609920501708	2.1382609920501707	5.358009453571861
5	5	32.058433532714844	0.12325242906808853	0.224319726228714	12.936065673828125	0.034417267888784416	0.06306540220975876	12.936065673828125	0.9320893287658693	2	Prediction	0.625	0.475	0.625	0.475	params_STvsMT/xirt_params_3RT_best_ordinal.yaml	xirt_params_3RT_best_ordinal	learning_curve/learning_params_training_cv_learning_curve_90p.yaml	psms/DSS_CSM_anpxirt.csv	90	0	0.9320893287658693	2.0320893287658692	5.662016737233726
8	8	32.205326080322266	0.13254036009311676	0.22497767210006714	12.400178909301758	0.03806974366307258	0.06448394805192947	12.400178909301758	0.9359540939331056	3	Prediction	0.604	0.46299999999999997	0.604	0.46299999999999997	params_STvsMT/xirt_params_3RT_best_ordinal.yaml	xirt_params_3RT_best_ordinal	learning_curve/learning_params_training_cv_learning_curve_90p.yaml	psms/DSS_CSM_anpxirt.csv	90	0	0.9359540939331056	2.0029540939331056	5.674973663403406
2	2	31.55913543701172	0.12863154709339142	0.22845253348350525	11.72214126586914	0.03663933277130127	0.06228612363338471	11.72214126586914	0.941660702228546	1	Prediction	0.606	0.515	0.606	0.515	params_STvsMT/xirt_params_3RT_best_ordinal.yaml	xirt_params_3RT_best_ordinal	learning_curve/learning_params_training_cv_learning_curve_90p.yaml	psms/DSS_CSM_anpxirt.csv	90	0	0.941660702228546	2.062660702228546	5.617751813404693
5	5	31.80817604064941	0.1205475777387619	0.22555390000343326	12.501741409301758	0.034019023180007935	0.06433559954166412	12.501741409301758	0.9343693852424622	2	Prediction	0.631	0.446	0.631	0.446	params_STvsMT/xirt_params_3RT_best_ordinal.yaml	xirt_params_3RT_best_ordinal	learning_curve/learning_params_training_cv_learning_curve_90p.yaml	psms/DSS_CSM_anpxirt.csv	90	0	0.9343693852424622	2.011369385242462	5.63987376105613
8	8	31.304256439208984	0.1297885775566101	0.219769686460495	11.976922035217285	0.03673765063285828	0.06373683363199234	11.976922035217285	0.9381401538848876	3	Prediction	0.619	0.47600000000000003	0.619	0.47600000000000003	params_STvsMT/xirt_params_3RT_best_ordinal.yaml	xirt_params_3RT_best_ordinal	learning_curve/learning_params_training_cv_learning_curve_90p.yaml	psms/DSS_CSM_anpxirt.csv	90	0	0.9381401538848876	2.0331401538848874	5.59502068264354
2	2	30.81938362121582	0.12564097344875336	0.2324325740337372	10.937592506408693	0.03528688848018646	0.06296119093894957	10.937592506408693	0.9455652832984924	1	Prediction	0.645	0.521	0.645	0.521	params_STvsMT/xirt_params_3RT_best_ordinal.yaml	xirt_params_3RT_best_ordinal	learning_curve/learning_params_training_cv_learning_curve_90p.yaml	psms/DSS_CSM_anpxirt.csv	90	0	0.9455652832984924	2.1115652832984924	5.551520838582507
5	5	31.098031997680664	0.12328807264566423	0.22230586409568787	12.065055847167967	0.03435654193162918	0.06257416307926178	12.065055847167967	0.9366618394851683	2	Prediction	0.623	0.475	0.623	0.475	params_STvsMT/xirt_params_3RT_best_ordinal.yaml	xirt_params_3RT_best_ordinal	learning_curve/learning_params_training_cv_learning_curve_90p.yaml	psms/DSS_CSM_anpxirt.csv	90	0	0.9366618394851683	2.0346618394851683	5.576560947186058
8	8	30.641210556030273	0.12248001992702486	0.23091040551662445	11.24793815612793	0.035024110227823264	0.06668820232152939	11.24793815612793	0.9419053196907043	3	Prediction	0.621	0.46799999999999997	0.621	0.46799999999999997	params_STvsMT/xirt_params_3RT_best_ordinal.yaml	xirt_params_3RT_best_ordinal	learning_curve/learning_params_training_cv_learning_curve_90p.yaml	psms/DSS_CSM_anpxirt.csv	90	0	0.9419053196907043	2.0309053196907043	5.535450348077406
2	2	29.96696281433105	0.12267711758613585	0.2345403134822845	10.07909107208252	0.03391950950026512	0.0624508298933506	10.07909107208252	0.9498379230499268	1	Prediction	0.637	0.513	0.637	0.513	params_STvsMT/xirt_params_3RT_best_ordinal.yaml	xirt_params_3RT_best_ordinal	learning_curve/learning_params_training_cv_learning_curve_90p.yaml	psms/DSS_CSM_anpxirt.csv	90	0	0.9498379230499268	2.0998379230499267	5.474208875657838
5	5	32.08323287963867	0.12985201179981232	0.22745901346206665	12.459940910339355	0.035971686244010925	0.06439335644245148	12.459940910339355	0.9345888495445251	2	Prediction	0.617	0.45	0.617	0.45	params_STvsMT/xirt_params_3RT_best_ordinal.yaml	xirt_params_3RT_best_ordinal	learning_curve/learning_params_training_cv_learning_curve_90p.yaml	psms/DSS_CSM_anpxirt.csv	90	0	0.9345888495445251	2.0015888495445253	5.664206288584365
8	8	32.251598358154304	0.12626612186431885	0.2252395898103714	12.727720260620115	0.03541592508554458	0.06388622522354126	12.727720260620115	0.9342623353004456	3	Prediction	0.622	0.491	0.622	0.491	params_STvsMT/xirt_params_3RT_best_ordinal.yaml	xirt_params_3RT_best_ordinal	learning_curve/learning_params_training_cv_learning_curve_90p.yaml	psms/DSS_CSM_anpxirt.csv	90	0	0.9342623353004456	2.0472623353004455	5.679049071645209
2	2	27.83234977722168	0.12170282751321793	0.22281846404075625	8.691657066345215	0.03365480527281761	0.06050442531704904	8.691657066345215	0.9570742249488832	1	Prediction	0.639	0.526	0.639	0.526	params_STvsMT/xirt_params_3RT_best_ordinal.yaml	xirt_params_3RT_best_ordinal	learning_curve/learning_params_training_cv_learning_curve_100p.yaml	psms/DSS_CSM_anpxirt.csv	100	0	0.9570742249488832	2.122074224948883	5.27563738113431
5	5	30.74887466430664	0.11814019083976746	0.226583331823349	11.725576400756836	0.03240066394209862	0.06205976381897926	11.725576400756836	0.9395168423652648	2	Prediction	0.65	0.494	0.65	0.494	params_STvsMT/xirt_params_3RT_best_ordinal.yaml	xirt_params_3RT_best_ordinal	learning_curve/learning_params_training_cv_learning_curve_100p.yaml	psms/DSS_CSM_anpxirt.csv	100	0	0.9395168423652648	2.083516842365265	5.545166784174002
8	8	32.87621688842773	0.12792889773845673	0.22726158797740936	13.372440338134766	0.0367572233080864	0.06656233221292496	13.372440338134766	0.9302197694778442	3	Prediction	0.621	0.445	0.621	0.445	params_STvsMT/xirt_params_3RT_best_ordinal.yaml	xirt_params_3RT_best_ordinal	learning_curve/learning_params_training_cv_learning_curve_100p.yaml	psms/DSS_CSM_anpxirt.csv	100	0	0.9302197694778442	1.9962197694778443	5.733778587321604
2	2	29.12245178222656	0.13443170487880707	0.2308626025915146	8.896400451660156	0.03702058270573616	0.06413604319095613	8.896400451660156	0.9560630321502686	1	Prediction	0.636	0.469	0.636	0.469	params_STvsMT/xirt_params_3RT_best_ordinal.yaml	xirt_params_3RT_best_ordinal	learning_curve/learning_params_training_cv_learning_curve_100p.yaml	psms/DSS_CSM_anpxirt.csv	100	0	0.9560630321502686	2.0610630321502685	5.396522193248774
5	5	31.592130661010746	0.1257941722869873	0.22689080238342285	12.093266487121582	0.03467163816094398	0.06336165964603424	12.093266487121582	0.9376202225685121	2	Prediction	0.638	0.483	0.638	0.483	params_STvsMT/xirt_params_3RT_best_ordinal.yaml	xirt_params_3RT_best_ordinal	learning_curve/learning_params_training_cv_learning_curve_100p.yaml	psms/DSS_CSM_anpxirt.csv	100	0	0.9376202225685121	2.058620222568512	5.6206877391481855
8	8	32.63890838623047	0.12494467943906785	0.2290298640727997	13.11645793914795	0.03481563180685043	0.06570804864168167	13.11645793914795	0.9315555095672609	3	Prediction	0.637	0.473	0.637	0.473	params_STvsMT/xirt_params_3RT_best_ordinal.yaml	xirt_params_3RT_best_ordinal	learning_curve/learning_params_training_cv_learning_curve_100p.yaml	psms/DSS_CSM_anpxirt.csv	100	0	0.9315555095672609	2.0415555095672606	5.713047206721687
2	2	29.38759613037109	0.12900644540786746	0.21746592223644254	10.40556526184082	0.03512607142329216	0.060174953192472465	10.40556526184082	0.9486096501350404	1	Prediction	0.654	0.515	0.654	0.515	params_STvsMT/xirt_params_3RT_best_ordinal.yaml	xirt_params_3RT_best_ordinal	learning_curve/learning_params_training_cv_learning_curve_100p.yaml	psms/DSS_CSM_anpxirt.csv	100	0	0.9486096501350404	2.1176096501350403	5.4210327549620185
5	5	30.60678100585937	0.11809391528367995	0.22575274109840396	11.514236450195312	0.032559935003519065	0.06271643191576004	11.514236450195312	0.9406070113182068	2	Prediction	0.642	0.49200000000000005	0.642	0.49200000000000005	params_STvsMT/xirt_params_3RT_best_ordinal.yaml	xirt_params_3RT_best_ordinal	learning_curve/learning_params_training_cv_learning_curve_100p.yaml	psms/DSS_CSM_anpxirt.csv	100	0	0.9406070113182068	2.074607011318207	5.53233955988417
8	8	34.12554931640625	0.12679293751716614	0.22891032695770264	14.28846836090088	0.03621399402618408	0.06536512821912767	14.28846836090088	0.925439715385437	3	Prediction	0.607	0.46799999999999997	0.607	0.46799999999999997	params_STvsMT/xirt_params_3RT_best_ordinal.yaml	xirt_params_3RT_best_ordinal	learning_curve/learning_params_training_cv_learning_curve_100p.yaml	psms/DSS_CSM_anpxirt.csv	100	0	0.925439715385437	2.000439715385437	5.8417077397287045
2	2	29.852113723754886	0.12894034385681152	0.21835508942604065	10.629926681518556	0.03526535257697105	0.0608149915933609	10.629926681518556	0.9475015997886658	1	Prediction	0.642	0.525	0.642	0.525	params_STvsMT/xirt_params_3RT_best_ordinal.yaml	xirt_params_3RT_best_ordinal	learning_curve/learning_params_training_cv_learning_curve_100p.yaml	psms/DSS_CSM_anpxirt.csv	100	0	0.9475015997886658	2.1145015997886656	5.4637087883373585
5	5	31.58077621459961	0.1247582882642746	0.22909800708293915	11.964118957519533	0.034613557159900665	0.06336060166358948	11.964118957519533	0.9382864236831664	2	Prediction	0.633	0.484	0.633	0.484	params_STvsMT/xirt_params_3RT_best_ordinal.yaml	xirt_params_3RT_best_ordinal	learning_curve/learning_params_training_cv_learning_curve_100p.yaml	psms/DSS_CSM_anpxirt.csv	100	0	0.9382864236831664	2.0552864236831665	5.6196775899156
8	8	32.46170425415039	0.12616711854934692	0.22303737699985504	13.22756290435791	0.03558584302663803	0.06469547003507614	13.22756290435791	0.9309757351875304	3	Prediction	0.617	0.44799999999999995	0.617	0.44799999999999995	params_STvsMT/xirt_params_3RT_best_ordinal.yaml	xirt_params_3RT_best_ordinal	learning_curve/learning_params_training_cv_learning_curve_100p.yaml	psms/DSS_CSM_anpxirt.csv	100	0	0.9309757351875304	1.9959757351875305	5.697517376379856
2	2	30.426767349243164	0.13422776758670807	0.22470372915267944	10.680143356323242	0.03597281128168106	0.06217537447810172	10.680143356323242	0.9472535848617554	1	Prediction	0.6579999999999999	0.484	0.6579999999999999	0.484	params_STvsMT/xirt_params_3RT_best_ordinal.yaml	xirt_params_3RT_best_ordinal	learning_curve/learning_params_training_cv_learning_curve_100p.yaml	psms/DSS_CSM_anpxirt.csv	100	0	0.9472535848617554	2.0892535848617553	5.516046351259493
5	5	30.77124786376953	0.12337671220302583	0.22454430162906647	11.620367050170898	0.034825704991817474	0.061741627752780914	11.620367050170898	0.9400595426559448	2	Prediction	0.615	0.504	0.615	0.504	params_STvsMT/xirt_params_3RT_best_ordinal.yaml	xirt_params_3RT_best_ordinal	learning_curve/learning_params_training_cv_learning_curve_100p.yaml	psms/DSS_CSM_anpxirt.csv	100	0	0.9400595426559448	2.0590595426559446	5.54718377771726
8	8	32.427257537841804	0.12829360365867615	0.22173041105270386	13.224287033081055	0.03595806285738945	0.06397701054811478	13.224287033081055	0.9309928417205809	3	Prediction	0.613	0.47	0.613	0.47	params_STvsMT/xirt_params_3RT_best_ordinal.yaml	xirt_params_3RT_best_ordinal	learning_curve/learning_params_training_cv_learning_curve_100p.yaml	psms/DSS_CSM_anpxirt.csv	100	0	0.9309928417205809	2.013992841720581	5.694493615576525
0	0	1435.3226318359375	6.785249710083008	5.88967752456665	799.3743286132812	0.5284662246704102	0.5290100574493408	799.3743286132812	-3.07222318649292	1	Train	0.10099999999999999	0.09	0.10099999999999999	0.09	params_STvsMT/xirt_params_3RT_best_ordinal.yaml	xirt_params_3RT_best_ordinal	learning_curve/learning_params_training_cv_learning_curve_10p.yaml	psms/DSS_CSM_anpxirt.csv	10	0	0.0	0.191	37.885652057684545
3	3	2669.114013671875	0.6660258173942566	0.6783237457275391	2600.406982421875	0.2364315092563629	0.242278054356575	2600.406982421875	-13.624566078186035	2	Train	0.085	0.114	0.085	0.114	params_STvsMT/xirt_params_3RT_best_ordinal.yaml	xirt_params_3RT_best_ordinal	learning_curve/learning_params_training_cv_learning_curve_10p.yaml	psms/DSS_CSM_anpxirt.csv	10	0	0.0	0.199	51.66346885055121
6	6	810.49267578125	0.8216162919998169	1.0440546274185178	715.5965576171875	0.3037427365779877	0.28547975420951843	715.5965576171875	-3.0356569290161133	3	Train	0.147	0.14	0.147	0.14	params_STvsMT/xirt_params_3RT_best_ordinal.yaml	xirt_params_3RT_best_ordinal	learning_curve/learning_params_training_cv_learning_curve_10p.yaml	psms/DSS_CSM_anpxirt.csv	10	0	0.0	0.28700000000000003	28.469153056971155
0	0	2754.548828125	0.6739082336425781	0.7920705676078796	2679.720947265625	0.24062085151672366	0.29460445046424866	2679.720947265625	-12.651202201843262	1	Train	0.083	0.13699999999999998	0.083	0.13699999999999998	params_STvsMT/xirt_params_3RT_best_ordinal.yaml	xirt_params_3RT_best_ordinal	learning_curve/learning_params_training_cv_learning_curve_10p.yaml	psms/DSS_CSM_anpxirt.csv	10	0	0.0	0.21999999999999997	52.483795862389755
3	3	1537.8878173828125	0.4806115627288818	0.527924120426178	1485.549072265625	0.15244993567466736	0.17054322361946106	1485.549072265625	-7.354658126831055	2	Train	0.20199999999999999	0.163	0.20199999999999999	0.163	params_STvsMT/xirt_params_3RT_best_ordinal.yaml	xirt_params_3RT_best_ordinal	learning_curve/learning_params_training_cv_learning_curve_10p.yaml	psms/DSS_CSM_anpxirt.csv	10	0	0.0	0.365	39.215912808231465
6	6	2432.023681640625	0.6342183947563171	0.7121272683143616	2363.2587890625	0.2208465486764908	0.25920018553733826	2363.2587890625	-12.327764511108398	3	Train	0.204	0.11599999999999999	0.204	0.11599999999999999	params_STvsMT/xirt_params_3RT_best_ordinal.yaml	xirt_params_3RT_best_ordinal	learning_curve/learning_params_training_cv_learning_curve_10p.yaml	psms/DSS_CSM_anpxirt.csv	10	0	0.0	0.31999999999999995	49.31555212750462
0	0	2446.251953125	0.5598685145378113	0.5545644164085388	2388.602783203125	0.17987611889839172	0.18325772881507876	2388.602783203125	-11.168170928955078	1	Train	0.17600000000000002	0.08	0.17600000000000002	0.08	params_STvsMT/xirt_params_3RT_best_ordinal.yaml	xirt_params_3RT_best_ordinal	learning_curve/learning_params_training_cv_learning_curve_10p.yaml	psms/DSS_CSM_anpxirt.csv	10	0	0.0	0.256	49.45959920101456
3	3	2459.243896484375	0.7127524614334106	0.6629754304885864	2388.9052734375	0.2596082091331482	0.2347930073738098	2388.9052734375	-12.435091018676758	2	Train	0.106	0.07	0.106	0.07	params_STvsMT/xirt_params_3RT_best_ordinal.yaml	xirt_params_3RT_best_ordinal	learning_curve/learning_params_training_cv_learning_curve_10p.yaml	psms/DSS_CSM_anpxirt.csv	10	0	0.0	0.176	49.5907642256537
6	6	1305.3724365234375	0.8888974189758301	1.6280522346496582	1177.8004150390625	0.24813592433929446	0.4636984467506409	1177.8004150390625	-5.6422882080078125	3	Train	0.09	0.09300000000000001	0.09	0.09300000000000001	params_STvsMT/xirt_params_3RT_best_ordinal.yaml	xirt_params_3RT_best_ordinal	learning_curve/learning_params_training_cv_learning_curve_10p.yaml	psms/DSS_CSM_anpxirt.csv	10	0	0.0	0.183	36.12993823027431
0	0	2788.587646484375	0.8014481663703918	0.824855625629425	2705.71630859375	0.2778253555297852	0.3062228262424469	2705.71630859375	-12.78363037109375	1	Train	0.10099999999999999	0.09	0.10099999999999999	0.09	params_STvsMT/xirt_params_3RT_best_ordinal.yaml	xirt_params_3RT_best_ordinal	learning_curve/learning_params_training_cv_learning_curve_10p.yaml	psms/DSS_CSM_anpxirt.csv	10	0	0.0	0.191	52.80707951103123
3	3	2516.917236328125	0.8280913829803467	0.9414939880371094	2426.88232421875	0.2861828505992889	0.3456234037876129	2426.88232421875	-12.64867115020752	2	Train	0.08800000000000001	0.114	0.08800000000000001	0.114	params_STvsMT/xirt_params_3RT_best_ordinal.yaml	xirt_params_3RT_best_ordinal	learning_curve/learning_params_training_cv_learning_curve_10p.yaml	psms/DSS_CSM_anpxirt.csv	10	0	0.0	0.202	50.16888713463879
6	6	2258.04541015625	0.6837069392204285	0.6785535216331482	2188.492919921875	0.24543872475624084	0.2428136020898819	2188.492919921875	-11.342159271240234	3	Train	0.114	0.10099999999999999	0.114	0.10099999999999999	params_STvsMT/xirt_params_3RT_best_ordinal.yaml	xirt_params_3RT_best_ordinal	learning_curve/learning_params_training_cv_learning_curve_10p.yaml	psms/DSS_CSM_anpxirt.csv	10	0	0.0	0.215	47.5188952960425
0	0	2817.00390625	0.8725209236145021	0.6842832565307617	2737.634033203125	0.3152106702327728	0.2434810847043991	2737.634033203125	-12.946227073669435	1	Train	0.078	0.098	0.078	0.098	params_STvsMT/xirt_params_3RT_best_ordinal.yaml	xirt_params_3RT_best_ordinal	learning_curve/learning_params_training_cv_learning_curve_10p.yaml	psms/DSS_CSM_anpxirt.csv	10	0	0.0	0.176	53.07545483790035
3	3	2501.8203125	0.7770599722862244	0.736474335193634	2424.5869140625	0.2845893204212189	0.2696293592453003	2424.5869140625	-12.635762214660645	2	Train	0.09	0.078	0.09	0.078	params_STvsMT/xirt_params_3RT_best_ordinal.yaml	xirt_params_3RT_best_ordinal	learning_curve/learning_params_training_cv_learning_curve_10p.yaml	psms/DSS_CSM_anpxirt.csv	10	0	0.0	0.16799999999999998	50.018199812668186
6	6	2231.5322265625	0.6239000558853149	0.6727831959724426	2165.247314453125	0.21615593135356906	0.24010205268859866	2165.247314453125	-11.211064338684082	3	Train	0.158	0.111	0.158	0.111	params_STvsMT/xirt_params_3RT_best_ordinal.yaml	xirt_params_3RT_best_ordinal	learning_curve/learning_params_training_cv_learning_curve_10p.yaml	psms/DSS_CSM_anpxirt.csv	10	0	0.0	0.269	47.239096377497525
0	0	43.46623611450195	0.1866485178470612	0.30198389291763306	16.83754539489746	0.05569855123758316	0.09622427821159364	16.83754539489746	0.9114183783531188	1	Train	0.435	0.28800000000000003	0.435	0.28800000000000003	params_STvsMT/xirt_params_3RT_best_ordinal.yaml	xirt_params_3RT_best_ordinal	learning_curve/learning_params_training_cv_learning_curve_20p.yaml	psms/DSS_CSM_anpxirt.csv	20	0	0.9114183783531188	1.6344183783531188	6.592892848704729
3	3	2601.57568359375	0.7092359066009521	0.7430134415626526	2527.360595703125	0.2546047568321228	0.2717701494693756	2527.360595703125	-11.973362922668455	2	Train	0.084	0.09699999999999999	0.084	0.09699999999999999	params_STvsMT/xirt_params_3RT_best_ordinal.yaml	xirt_params_3RT_best_ordinal	learning_curve/learning_params_training_cv_learning_curve_20p.yaml	psms/DSS_CSM_anpxirt.csv	20	0	0.0	0.181	51.005643644539475
6	6	912.178466796875	1.908293843269348	0.7443576455116272	777.4075317382812	0.4531404972076416	0.17697951197624207	777.4075317382812	-3.09865951538086	3	Train	0.121	0.147	0.121	0.147	params_STvsMT/xirt_params_3RT_best_ordinal.yaml	xirt_params_3RT_best_ordinal	learning_curve/learning_params_training_cv_learning_curve_20p.yaml	psms/DSS_CSM_anpxirt.csv	20	0	0.0	0.268	30.202292409631344
0	0	235.7163543701172	0.3599414229393005	0.3602733314037323	197.3694305419922	0.11614865809679033	0.11493951082229616	197.3694305419922	-0.03835225105285645	1	Train	0.15	0.22	0.15	0.22	params_STvsMT/xirt_params_3RT_best_ordinal.yaml	xirt_params_3RT_best_ordinal	learning_curve/learning_params_training_cv_learning_curve_20p.yaml	psms/DSS_CSM_anpxirt.csv	20	0	0.0	0.37	15.353056841232537
3	3	2210.994873046875	0.7193154692649841	0.6734514832496643	2139.751953125	0.262724369764328	0.23915550112724304	2139.751953125	-9.983702659606934	2	Train	0.096	0.127	0.096	0.127	params_STvsMT/xirt_params_3RT_best_ordinal.yaml	xirt_params_3RT_best_ordinal	learning_curve/learning_params_training_cv_learning_curve_20p.yaml	psms/DSS_CSM_anpxirt.csv	20	0	0.0	0.223	47.02121726462295
6	6	760.3381958007812	0.3841447532176971	0.4829069375991821	715.0580444335938	0.12361186742782593	0.15337517857551575	715.0580444335938	-2.769939661026001	3	Train	0.195	0.155	0.195	0.155	params_STvsMT/xirt_params_3RT_best_ordinal.yaml	xirt_params_3RT_best_ordinal	learning_curve/learning_params_training_cv_learning_curve_20p.yaml	psms/DSS_CSM_anpxirt.csv	20	0	0.0	0.35	27.574230647486456
0	0	2620.051025390625	0.62980055809021	0.6760905385017395	2553.225830078125	0.21881259977817533	0.24098536372184756	2553.225830078125	-12.432414054870605	1	Train	0.128	0.124	0.128	0.124	params_STvsMT/xirt_params_3RT_best_ordinal.yaml	xirt_params_3RT_best_ordinal	learning_curve/learning_params_training_cv_learning_curve_20p.yaml	psms/DSS_CSM_anpxirt.csv	20	0	0.0	0.252	51.18643399759965
3	3	3256.172119140625	0.9966593384742736	0.806171178817749	3164.455078125	0.3108091354370117	0.2860446572303772	3164.455078125	-15.243675231933596	2	Train	0.094	0.11800000000000001	0.094	0.11800000000000001	params_STvsMT/xirt_params_3RT_best_ordinal.yaml	xirt_params_3RT_best_ordinal	learning_curve/learning_params_training_cv_learning_curve_20p.yaml	psms/DSS_CSM_anpxirt.csv	20	0	0.0	0.21200000000000002	57.0628786440066
6	6	1883.5833740234373	0.7052536606788635	0.8843379020690918	1802.0618896484373	0.20372916758060453	0.24125699698925016	1802.0618896484373	-8.500857353210451	3	Train	0.106	0.105	0.106	0.105	params_STvsMT/xirt_params_3RT_best_ordinal.yaml	xirt_params_3RT_best_ordinal	learning_curve/learning_params_training_cv_learning_curve_20p.yaml	psms/DSS_CSM_anpxirt.csv	20	0	0.0	0.211	43.40026928514888
0	0	1446.0706787109375	0.3276897966861725	0.4354506731033325	1405.7099609375	0.10214124619960784	0.1425563395023346	1405.7099609375	-6.39538049697876	1	Train	0.19399999999999998	0.19	0.19399999999999998	0.19	params_STvsMT/xirt_params_3RT_best_ordinal.yaml	xirt_params_3RT_best_ordinal	learning_curve/learning_params_training_cv_learning_curve_20p.yaml	psms/DSS_CSM_anpxirt.csv	20	0	0.0	0.384	38.02723601198143
3	3	735.8646850585938	1.0350519418716428	2.069596529006958	578.3729858398438	0.3013709485530853	0.32073256373405457	578.3729858398438	-1.9688847064971924	2	Train	0.109	0.081	0.109	0.081	params_STvsMT/xirt_params_3RT_best_ordinal.yaml	xirt_params_3RT_best_ordinal	learning_curve/learning_params_training_cv_learning_curve_20p.yaml	psms/DSS_CSM_anpxirt.csv	20	0	0.0	0.19	27.126825930406856
6	6	5029.7041015625	0.8185905814170837	0.6727256774902344	4953.6787109375	0.3055926263332367	0.2391212582588196	4953.6787109375	-25.116857528686523	3	Train	0.084	0.09300000000000001	0.084	0.09300000000000001	params_STvsMT/xirt_params_3RT_best_ordinal.yaml	xirt_params_3RT_best_ordinal	learning_curve/learning_params_training_cv_learning_curve_20p.yaml	psms/DSS_CSM_anpxirt.csv	20	0	0.0	0.17700000000000002	70.92040680623948
0	0	45.68192672729492	0.1869751662015915	0.286152720451355	19.71888542175293	0.05608321726322174	0.08824246376752852	19.71888542175293	0.8962597846984863	1	Train	0.444	0.247	0.444	0.247	params_STvsMT/xirt_params_3RT_best_ordinal.yaml	xirt_params_3RT_best_ordinal	learning_curve/learning_params_training_cv_learning_curve_20p.yaml	psms/DSS_CSM_anpxirt.csv	20	0	0.8962597846984863	1.5872597846984864	6.7588406348496575
3	3	585.8999633789062	0.3116511404514313	0.37905505299568176	549.1942138671875	0.09826017171144484	0.12221554666757585	549.1942138671875	-1.8191051483154297	2	Train	0.287	0.171	0.287	0.171	params_STvsMT/xirt_params_3RT_best_ordinal.yaml	xirt_params_3RT_best_ordinal	learning_curve/learning_params_training_cv_learning_curve_20p.yaml	psms/DSS_CSM_anpxirt.csv	20	0	0.0	0.45799999999999996	24.20537054826689
6	6	2736.016357421875	0.7123332023620605	0.6875383853912354	2664.581787109375	0.2586967349052429	0.2470064759254456	2664.581787109375	-13.048247337341307	3	Train	0.11	0.098	0.11	0.098	params_STvsMT/xirt_params_3RT_best_ordinal.yaml	xirt_params_3RT_best_ordinal	learning_curve/learning_params_training_cv_learning_curve_20p.yaml	psms/DSS_CSM_anpxirt.csv	20	0	0.0	0.20800000000000002	52.3069436826687
0	0	27.38705825805664	0.12207446247339247	0.21766643226146695	8.269990921020508	0.036644257605075836	0.06742246448993683	8.269990921020508	0.9569666385650636	1	Train	0.6	0.391	0.6	0.391	params_STvsMT/xirt_params_3RT_best_ordinal.yaml	xirt_params_3RT_best_ordinal	learning_curve/learning_params_training_cv_learning_curve_30p.yaml	psms/DSS_CSM_anpxirt.csv	30	0	0.9569666385650636	1.9479666385650636	5.233264588959424
3	3	32.63684844970703	0.15421083569526672	0.1823071539402008	13.477181434631348	0.04773538187146187	0.05706799775362015	13.477181434631348	0.9283866286277772	2	Train	0.475	0.42	0.475	0.42	params_STvsMT/xirt_params_3RT_best_ordinal.yaml	xirt_params_3RT_best_ordinal	learning_curve/learning_params_training_cv_learning_curve_30p.yaml	psms/DSS_CSM_anpxirt.csv	30	0	0.9283866286277772	1.8233866286277771	5.712866920356804
6	6	632.7784423828125	0.2357120215892792	0.4563951790332794	596.0645141601562	0.07239417731761932	0.1439257711172104	596.0645141601562	-2.1407945156097408	3	Train	0.276	0.18899999999999997	0.276	0.18899999999999997	params_STvsMT/xirt_params_3RT_best_ordinal.yaml	xirt_params_3RT_best_ordinal	learning_curve/learning_params_training_cv_learning_curve_30p.yaml	psms/DSS_CSM_anpxirt.csv	30	0	0.0	0.46499999999999997	25.1550878031227
0	0	24.242351531982425	0.10369900614023207	0.1979302018880844	7.2549519538879395	0.03084697015583515	0.06028952077031136	7.2549519538879395	0.96224844455719	1	Train	0.632	0.45	0.632	0.45	params_STvsMT/xirt_params_3RT_best_ordinal.yaml	xirt_params_3RT_best_ordinal	learning_curve/learning_params_training_cv_learning_curve_30p.yaml	psms/DSS_CSM_anpxirt.csv	30	0	0.96224844455719	2.0442484445571902	4.923652255387501
3	3	25.73167991638184	0.10774601995944977	0.2169301062822342	7.535225868225098	0.03189951553940773	0.06509949266910553	7.535225868225098	0.9599602222442628	2	Train	0.63	0.40399999999999997	0.63	0.40399999999999997	params_STvsMT/xirt_params_3RT_best_ordinal.yaml	xirt_params_3RT_best_ordinal	learning_curve/learning_params_training_cv_learning_curve_30p.yaml	psms/DSS_CSM_anpxirt.csv	30	0	0.9599602222442628	1.993960222244263	5.072640329885595
6	6	50.74962615966797	0.16468507051467896	0.33939895033836365	23.396440505981445	0.05003219470381737	0.10653625428676604	23.396440505981445	0.8767189979553223	3	Train	0.48200000000000004	0.22699999999999998	0.48200000000000004	0.22699999999999998	params_STvsMT/xirt_params_3RT_best_ordinal.yaml	xirt_params_3RT_best_ordinal	learning_curve/learning_params_training_cv_learning_curve_30p.yaml	psms/DSS_CSM_anpxirt.csv	30	0	0.8767189979553223	1.5857189979553223	7.12387718589168
0	0	27.98687171936035	0.13087117671966553	0.21727769076824188	8.53526496887207	0.04020832106471062	0.06395033746957779	8.53526496887207	0.9555862545967102	1	Train	0.546	0.43200000000000005	0.546	0.43200000000000005	params_STvsMT/xirt_params_3RT_best_ordinal.yaml	xirt_params_3RT_best_ordinal	learning_curve/learning_params_training_cv_learning_curve_30p.yaml	psms/DSS_CSM_anpxirt.csv	30	0	0.9555862545967102	1.9335862545967104	5.290261970768588
3	3	77.200927734375	0.168157160282135	0.2866843342781067	52.4702033996582	0.049494121223688126	0.08732856065034866	52.4702033996582	0.7211902737617493	2	Train	0.493	0.297	0.493	0.297	params_STvsMT/xirt_params_3RT_best_ordinal.yaml	xirt_params_3RT_best_ordinal	learning_curve/learning_params_training_cv_learning_curve_30p.yaml	psms/DSS_CSM_anpxirt.csv	30	0	0.7211902737617493	1.5111902737617493	8.786405848489757
6	6	30.08786201477051	0.12354656308889388	0.2309427857398987	10.434770584106444	0.03635990619659424	0.07021616399288177	10.434770584106444	0.9450169205665588	3	Train	0.604	0.376	0.604	0.376	params_STvsMT/xirt_params_3RT_best_ordinal.yaml	xirt_params_3RT_best_ordinal	learning_curve/learning_params_training_cv_learning_curve_30p.yaml	psms/DSS_CSM_anpxirt.csv	30	0	0.9450169205665588	1.9250169205665588	5.48524037894152
0	0	32.919921875	0.15426987409591675	0.2174886763095856	12.269673347473145	0.048845905810594566	0.06617182493209839	12.269673347473145	0.936154007911682	1	Train	0.475	0.401	0.475	0.401	params_STvsMT/xirt_params_3RT_best_ordinal.yaml	xirt_params_3RT_best_ordinal	learning_curve/learning_params_training_cv_learning_curve_30p.yaml	psms/DSS_CSM_anpxirt.csv	30	0	0.936154007911682	1.812154007911682	5.7375885069426165
3	3	49.25240707397461	0.3456624150276184	0.2205088436603546	18.680156707763672	0.09803491085767746	0.06883882731199265	18.680156707763672	0.9007396697998048	2	Train	0.255	0.369	0.255	0.369	params_STvsMT/xirt_params_3RT_best_ordinal.yaml	xirt_params_3RT_best_ordinal	learning_curve/learning_params_training_cv_learning_curve_30p.yaml	psms/DSS_CSM_anpxirt.csv	30	0	0.9007396697998048	1.5247396697998048	7.0180059186334836
6	6	921.3585205078124	0.7972609996795654	0.796890377998352	839.9026489257812	0.24551817774772644	0.2828678786754608	839.9026489257812	-3.425631046295166	3	Train	0.133	0.094	0.133	0.094	params_STvsMT/xirt_params_3RT_best_ordinal.yaml	xirt_params_3RT_best_ordinal	learning_curve/learning_params_training_cv_learning_curve_30p.yaml	psms/DSS_CSM_anpxirt.csv	30	0	0.0	0.227	30.353888062451116
0	0	29.272178649902344	0.11299587786197662	0.18993450701236725	12.153453826904295	0.033795256167650216	0.05555441230535507	12.153453826904295	0.9367587566375732	1	Train	0.63	0.519	0.63	0.519	params_STvsMT/xirt_params_3RT_best_ordinal.yaml	xirt_params_3RT_best_ordinal	learning_curve/learning_params_training_cv_learning_curve_30p.yaml	psms/DSS_CSM_anpxirt.csv	30	0	0.9367587566375732	2.0857587566375733	5.410376941572772
3	3	28.22391128540039	0.12991219758987427	0.21226517856121066	9.144368171691896	0.039383403956890106	0.06408331543207169	9.144368171691896	0.9514097571372986	2	Train	0.556	0.41	0.556	0.41	params_STvsMT/xirt_params_3RT_best_ordinal.yaml	xirt_params_3RT_best_ordinal	learning_curve/learning_params_training_cv_learning_curve_30p.yaml	psms/DSS_CSM_anpxirt.csv	30	0	0.9514097571372986	1.9174097571372986	5.312618119665707
6	6	1984.6209716796875	0.7664315104484558	0.6361480355262756	1912.920166015625	0.2607896029949188	0.22213226556777954	1912.920166015625	-9.079595565795898	3	Train	0.057	0.10400000000000001	0.057	0.10400000000000001	params_STvsMT/xirt_params_3RT_best_ordinal.yaml	xirt_params_3RT_best_ordinal	learning_curve/learning_params_training_cv_learning_curve_30p.yaml	psms/DSS_CSM_anpxirt.csv	30	0	0.0	0.161	44.54908497017293
0	0	67.75418090820311	0.3492816984653473	0.4147142767906189	27.44520378112793	0.09963205456733704	0.12887638807296753	27.44520378112793	0.8560600280761719	1	Train	0.298	0.231	0.298	0.231	params_STvsMT/xirt_params_3RT_best_ordinal.yaml	xirt_params_3RT_best_ordinal	learning_curve/learning_params_training_cv_learning_curve_40p.yaml	psms/DSS_CSM_anpxirt.csv	40	0	0.8560600280761719	1.3850600280761718	8.231292784745486
3	3	97.29335021972656	0.24174800515174866	0.2726173400878906	69.32230377197266	0.06909456104040146	0.08246397227048874	69.32230377197266	0.6402390599250793	2	Train	0.42700000000000005	0.298	0.42700000000000005	0.298	params_STvsMT/xirt_params_3RT_best_ordinal.yaml	xirt_params_3RT_best_ordinal	learning_curve/learning_params_training_cv_learning_curve_40p.yaml	psms/DSS_CSM_anpxirt.csv	40	0	0.6402390599250793	1.3652390599250794	9.86373916016267
6	6	28.33553695678711	0.12636806070804596	0.2120748460292816	8.959620475769043	0.03712866827845573	0.06052026152610779	8.959620475769043	0.9528043270111084	3	Train	0.584	0.479	0.584	0.479	params_STvsMT/xirt_params_3RT_best_ordinal.yaml	xirt_params_3RT_best_ordinal	learning_curve/learning_params_training_cv_learning_curve_40p.yaml	psms/DSS_CSM_anpxirt.csv	40	0	0.9528043270111084	2.015804327011108	5.323113464579457
0	0	590.3584594726562	0.9897800087928772	1.4037392139434814	469.0507507324219	0.3428155183792114	0.38723862171173096	469.0507507324219	-1.4599981307983398	1	Train	0.09	0.052000000000000005	0.09	0.052000000000000005	params_STvsMT/xirt_params_3RT_best_ordinal.yaml	xirt_params_3RT_best_ordinal	learning_curve/learning_params_training_cv_learning_curve_40p.yaml	psms/DSS_CSM_anpxirt.csv	40	0	0.0	0.14200000000000002	24.297293254036678
3	3	41.75149536132813	0.1819215267896652	0.2961321473121643	15.711010932922365	0.05486709624528885	0.0915168970823288	15.711010932922365	0.9184647798538208	2	Train	0.43799999999999994	0.266	0.43799999999999994	0.266	params_STvsMT/xirt_params_3RT_best_ordinal.yaml	xirt_params_3RT_best_ordinal	learning_curve/learning_params_training_cv_learning_curve_40p.yaml	psms/DSS_CSM_anpxirt.csv	40	0	0.9184647798538208	1.6224647798538208	6.461539705157597
6	6	1101.0318603515623	0.903537392616272	0.7248837947845459	1018.00244140625	0.24994422495365146	0.25685977935791016	1018.00244140625	-4.362424373626709	3	Train	0.132	0.099	0.132	0.099	params_STvsMT/xirt_params_3RT_best_ordinal.yaml	xirt_params_3RT_best_ordinal	learning_curve/learning_params_training_cv_learning_curve_40p.yaml	psms/DSS_CSM_anpxirt.csv	40	0	0.0	0.231	33.181800137297586
0	0	55.27726364135742	0.21526218950748446	0.2452382743358612	29.994842529296875	0.06366349011659622	0.07199335098266603	29.994842529296875	0.8426881432533264	1	Train	0.395	0.39299999999999996	0.395	0.39299999999999996	params_STvsMT/xirt_params_3RT_best_ordinal.yaml	xirt_params_3RT_best_ordinal	learning_curve/learning_params_training_cv_learning_curve_40p.yaml	psms/DSS_CSM_anpxirt.csv	40	0	0.8426881432533264	1.6306881432533264	7.434868098450531
3	3	36.64999008178711	0.1525551825761795	0.234433114528656	15.127008438110352	0.045312486588954926	0.06811829656362534	15.127008438110352	0.92149555683136	2	Train	0.5329999999999999	0.455	0.5329999999999999	0.455	params_STvsMT/xirt_params_3RT_best_ordinal.yaml	xirt_params_3RT_best_ordinal	learning_curve/learning_params_training_cv_learning_curve_40p.yaml	psms/DSS_CSM_anpxirt.csv	40	0	0.92149555683136	1.9094955568313599	6.053923527910401
6	6	72.95052337646484	0.23067134618759155	0.4375688135623932	37.04859924316406	0.07049128413200377	0.14261792600154874	37.04859924316406	0.8048429489135742	3	Train	0.355	0.16	0.355	0.16	params_STvsMT/xirt_params_3RT_best_ordinal.yaml	xirt_params_3RT_best_ordinal	learning_curve/learning_params_training_cv_learning_curve_40p.yaml	psms/DSS_CSM_anpxirt.csv	40	0	0.8048429489135742	1.3198429489135743	8.541107854164169
0	0	247.1518096923828	0.7759490609169006	1.4500244855880735	133.62176513671878	0.20482587814331052	0.3479946553707123	133.62176513671878	0.29920321702957153	1	Train	0.10400000000000001	0.043	0.10400000000000001	0.043	params_STvsMT/xirt_params_3RT_best_ordinal.yaml	xirt_params_3RT_best_ordinal	learning_curve/learning_params_training_cv_learning_curve_40p.yaml	psms/DSS_CSM_anpxirt.csv	40	0	0.29920321702957153	0.44620321702957155	15.72106261333447
3	3	32.769332885742195	0.14382563531398773	0.23191863298416135	11.8756103515625	0.042780760675668716	0.06812220066785812	11.8756103515625	0.9383693337440492	2	Train	0.5429999999999999	0.431	0.5429999999999999	0.431	params_STvsMT/xirt_params_3RT_best_ordinal.yaml	xirt_params_3RT_best_ordinal	learning_curve/learning_params_training_cv_learning_curve_40p.yaml	psms/DSS_CSM_anpxirt.csv	40	0	0.9383693337440492	1.9123693337440493	5.724450443993921
6	6	29.68469429016113	0.1234658882021904	0.2275325953960419	10.07750129699707	0.03647046536207199	0.06611166894435883	10.07750129699707	0.9469158053398132	3	Train	0.588	0.41	0.588	0.41	params_STvsMT/xirt_params_3RT_best_ordinal.yaml	xirt_params_3RT_best_ordinal	learning_curve/learning_params_training_cv_learning_curve_40p.yaml	psms/DSS_CSM_anpxirt.csv	40	0	0.9469158053398132	1.9449158053398132	5.448366203749628
0	0	38.91180038452149	0.1840401440858841	0.2371053397655487	15.749188423156738	0.0551597885787487	0.0689581111073494	15.749188423156738	0.9174013137817384	1	Train	0.446	0.43700000000000006	0.446	0.43700000000000006	params_STvsMT/xirt_params_3RT_best_ordinal.yaml	xirt_params_3RT_best_ordinal	learning_curve/learning_params_training_cv_learning_curve_40p.yaml	psms/DSS_CSM_anpxirt.csv	40	0	0.9174013137817384	1.8004013137817383	6.237932380566616
3	3	26.82247734069824	0.11692889779806134	0.1992000639438629	8.640483856201174	0.03410669043660164	0.058047115802764886	8.640483856201174	0.9551585912704468	2	Train	0.629	0.47200000000000003	0.629	0.47200000000000003	params_STvsMT/xirt_params_3RT_best_ordinal.yaml	xirt_params_3RT_best_ordinal	learning_curve/learning_params_training_cv_learning_curve_40p.yaml	psms/DSS_CSM_anpxirt.csv	40	0	0.9551585912704468	2.0561585912704468	5.179042125789115
6	6	428.56396484375	2.4618256092071533	2.51882004737854	177.88388061523438	0.4634613990783691	0.3862342834472656	177.88388061523438	0.06297975778579712	3	Train	0.099	0.08900000000000001	0.099	0.08900000000000001	params_STvsMT/xirt_params_3RT_best_ordinal.yaml	xirt_params_3RT_best_ordinal	learning_curve/learning_params_training_cv_learning_curve_40p.yaml	psms/DSS_CSM_anpxirt.csv	40	0	0.06297975778579712	0.2509797577857971	20.701786513336234
0	0	168.009033203125	1.1107605695724487	0.6680881977081299	77.32617950439453	0.2943085730075836	0.2375144362449646	77.32617950439453	0.6003075838088989	1	Train	0.13699999999999998	0.094	0.13699999999999998	0.094	params_STvsMT/xirt_params_3RT_best_ordinal.yaml	xirt_params_3RT_best_ordinal	learning_curve/learning_params_training_cv_learning_curve_50p.yaml	psms/DSS_CSM_anpxirt.csv	50	0	0.6003075838088989	0.8313075838088989	12.961829855507478
3	3	26.767078399658203	0.12140852957963945	0.20057237148284912	8.626173973083496	0.034571070224046714	0.05784589424729347	8.626173973083496	0.9542496800422668	2	Train	0.632	0.517	0.632	0.517	params_STvsMT/xirt_params_3RT_best_ordinal.yaml	xirt_params_3RT_best_ordinal	learning_curve/learning_params_training_cv_learning_curve_50p.yaml	psms/DSS_CSM_anpxirt.csv	50	0	0.9542496800422668	2.103249680042267	5.173690984167706
6	6	145.67672729492188	0.2166728526353836	0.34052056074142456	115.67586517333984	0.06729675084352492	0.1034591943025589	115.67586517333984	0.3755135536193848	3	Train	0.366	0.242	0.366	0.242	params_STvsMT/xirt_params_3RT_best_ordinal.yaml	xirt_params_3RT_best_ordinal	learning_curve/learning_params_training_cv_learning_curve_50p.yaml	psms/DSS_CSM_anpxirt.csv	50	0	0.3755135536193848	0.9835135536193849	12.069661440774627
0	0	27.23339462280273	0.11145875602960588	0.19599246978759768	9.959864616394043	0.0321342833340168	0.05601919442415237	9.959864616394043	0.9485183358192444	1	Train	0.642	0.529	0.642	0.529	params_STvsMT/xirt_params_3RT_best_ordinal.yaml	xirt_params_3RT_best_ordinal	learning_curve/learning_params_training_cv_learning_curve_50p.yaml	psms/DSS_CSM_anpxirt.csv	50	0	0.9485183358192444	2.1195183358192446	5.21856250540345
3	3	24.938512802124023	0.107425719499588	0.19121946394443512	8.116673469543457	0.030491342768073082	0.05457543581724167	8.116673469543457	0.9569518566131592	2	Train	0.665	0.53	0.665	0.53	params_STvsMT/xirt_params_3RT_best_ordinal.yaml	xirt_params_3RT_best_ordinal	learning_curve/learning_params_training_cv_learning_curve_50p.yaml	psms/DSS_CSM_anpxirt.csv	50	0	0.9569518566131592	2.1519518566131595	4.993847494880478
6	6	22.76814079284668	0.10470150411128998	0.17596101760864258	6.768639087677003	0.029789678752422333	0.05030888319015503	6.768639087677003	0.9634588956832886	3	Train	0.6629999999999999	0.54	0.6629999999999999	0.54	params_STvsMT/xirt_params_3RT_best_ordinal.yaml	xirt_params_3RT_best_ordinal	learning_curve/learning_params_training_cv_learning_curve_50p.yaml	psms/DSS_CSM_anpxirt.csv	50	0	0.9634588956832886	2.1664588956832884	4.771597299945447
0	0	33.369354248046875	0.1872120201587677	0.1944001019001007	12.092962265014648	0.05413011834025383	0.05734175071120263	12.092962265014648	0.9374924898147584	1	Train	0.456	0.469	0.456	0.469	params_STvsMT/xirt_params_3RT_best_ordinal.yaml	xirt_params_3RT_best_ordinal	learning_curve/learning_params_training_cv_learning_curve_50p.yaml	psms/DSS_CSM_anpxirt.csv	50	0	0.9374924898147584	1.8624924898147586	5.776621352317189
3	3	25.689727783203125	0.1093531847000122	0.18849222362041476	8.768829345703125	0.03128272667527199	0.05486677214503288	8.768829345703125	0.9534930586814879	2	Train	0.643	0.495	0.643	0.495	params_STvsMT/xirt_params_3RT_best_ordinal.yaml	xirt_params_3RT_best_ordinal	learning_curve/learning_params_training_cv_learning_curve_50p.yaml	psms/DSS_CSM_anpxirt.csv	50	0	0.9534930586814879	2.091493058681488	5.068503505296522
6	6	21.78605461120605	0.09954839944839478	0.1765487939119339	6.103206157684326	0.02806704491376877	0.05012069270014763	6.103206157684326	0.9670512676239014	3	Train	0.68	0.5329999999999999	0.68	0.5329999999999999	params_STvsMT/xirt_params_3RT_best_ordinal.yaml	xirt_params_3RT_best_ordinal	learning_curve/learning_params_training_cv_learning_curve_50p.yaml	psms/DSS_CSM_anpxirt.csv	50	0	0.9670512676239014	2.1800512676239014	4.6675533860049265
0	0	45.09660720825195	0.2373533546924591	0.30428728461265564	15.895528793334961	0.07301902770996094	0.09599779546260834	15.895528793334961	0.917837381362915	1	Train	0.319	0.287	0.319	0.287	params_STvsMT/xirt_params_3RT_best_ordinal.yaml	xirt_params_3RT_best_ordinal	learning_curve/learning_params_training_cv_learning_curve_50p.yaml	psms/DSS_CSM_anpxirt.csv	50	0	0.917837381362915	1.523837381362915	6.715400748149879
3	3	25.75324821472168	0.11802055686712265	0.19916559755802155	7.9898128509521475	0.033913467079401016	0.056375231593847275	7.9898128509521475	0.9576246738433838	2	Train	0.633	0.525	0.633	0.525	params_STvsMT/xirt_params_3RT_best_ordinal.yaml	xirt_params_3RT_best_ordinal	learning_curve/learning_params_training_cv_learning_curve_50p.yaml	psms/DSS_CSM_anpxirt.csv	50	0	0.9576246738433838	2.1156246738433837	5.07476582856014
6	6	31.312767028808594	0.15531852841377258	0.2051551640033722	11.2559232711792	0.04502080380916596	0.05837264284491539	11.2559232711792	0.939233899116516	3	Train	0.534	0.465	0.534	0.465	params_STvsMT/xirt_params_3RT_best_ordinal.yaml	xirt_params_3RT_best_ordinal	learning_curve/learning_params_training_cv_learning_curve_50p.yaml	psms/DSS_CSM_anpxirt.csv	50	0	0.939233899116516	1.9382338991165162	5.595781181283681
0	0	1334.465087890625	0.6956011652946472	0.901864528656006	1252.8785400390625	0.2303275018930435	0.2549676299095154	1252.8785400390625	-5.476022243499756	1	Train	0.125	0.14	0.125	0.14	params_STvsMT/xirt_params_3RT_best_ordinal.yaml	xirt_params_3RT_best_ordinal	learning_curve/learning_params_training_cv_learning_curve_50p.yaml	psms/DSS_CSM_anpxirt.csv	50	0	0.0	0.265	36.53033106735587
3	3	32.22848129272461	0.1371331512928009	0.2369838058948517	11.413741111755373	0.04067804664373398	0.07216709852218628	11.413741111755373	0.9394653439521791	2	Train	0.55	0.361	0.55	0.361	params_STvsMT/xirt_params_3RT_best_ordinal.yaml	xirt_params_3RT_best_ordinal	learning_curve/learning_params_training_cv_learning_curve_50p.yaml	psms/DSS_CSM_anpxirt.csv	50	0	0.9394653439521791	1.850465343952179	5.6770134131182575
6	6	24.310081481933594	0.11272616684436798	0.1927182376384735	7.100768089294434	0.032376475632190704	0.05468510836362839	7.100768089294434	0.9616658687591552	3	Train	0.634	0.503	0.634	0.503	params_STvsMT/xirt_params_3RT_best_ordinal.yaml	xirt_params_3RT_best_ordinal	learning_curve/learning_params_training_cv_learning_curve_50p.yaml	psms/DSS_CSM_anpxirt.csv	50	0	0.9616658687591552	2.0986658687591553	4.930525477262398
0	0	31.23764419555664	0.13132868707180026	0.22418425977230072	11.497950553894045	0.03824734315276146	0.0644381195306778	11.497950553894045	0.9396203756332396	1	Train	0.59	0.45399999999999996	0.59	0.45399999999999996	params_STvsMT/xirt_params_3RT_best_ordinal.yaml	xirt_params_3RT_best_ordinal	learning_curve/learning_params_training_cv_learning_curve_60p.yaml	psms/DSS_CSM_anpxirt.csv	60	0	0.9396203756332396	1.9836203756332398	5.589064697742963
3	3	29.06859016418457	0.12484201043844224	0.22197066247463226	9.61380100250244	0.03602434694766998	0.06329108029603958	9.61380100250244	0.9506506919860841	2	Train	0.61	0.49700000000000005	0.61	0.49700000000000005	params_STvsMT/xirt_params_3RT_best_ordinal.yaml	xirt_params_3RT_best_ordinal	learning_curve/learning_params_training_cv_learning_curve_60p.yaml	psms/DSS_CSM_anpxirt.csv	60	0	0.9506506919860841	2.057650691986084	5.391529482826239
6	6	60.4625473022461	0.1653670370578766	0.3448173999786377	32.56726455688477	0.047706808894872665	0.10770948231220244	32.56726455688477	0.8317392468452454	3	Train	0.516	0.242	0.516	0.242	params_STvsMT/xirt_params_3RT_best_ordinal.yaml	xirt_params_3RT_best_ordinal	learning_curve/learning_params_training_cv_learning_curve_60p.yaml	psms/DSS_CSM_anpxirt.csv	60	0	0.8317392468452454	1.5897392468452454	7.775766669740425
0	0	28.611053466796875	0.1290680468082428	0.2192908674478531	9.1165771484375	0.03789620101451874	0.062271282076835625	9.1165771484375	0.9521257877349854	1	Train	0.5920000000000001	0.488	0.5920000000000001	0.488	params_STvsMT/xirt_params_3RT_best_ordinal.yaml	xirt_params_3RT_best_ordinal	learning_curve/learning_params_training_cv_learning_curve_60p.yaml	psms/DSS_CSM_anpxirt.csv	60	0	0.9521257877349854	2.0321257877349854	5.3489301235664755
3	3	30.43231773376465	0.12330921739339827	0.20948293805122373	11.843907356262207	0.03454553708434105	0.058130457997322076	11.843907356262207	0.939203143119812	2	Train	0.639	0.55	0.639	0.55	params_STvsMT/xirt_params_3RT_best_ordinal.yaml	xirt_params_3RT_best_ordinal	learning_curve/learning_params_training_cv_learning_curve_60p.yaml	psms/DSS_CSM_anpxirt.csv	60	0	0.939203143119812	2.128203143119812	5.516549440888267
6	6	29.284433364868164	0.1140185371041298	0.21166624128818512	11.001283645629883	0.03207717090845108	0.061121240258216865	11.001283645629883	0.9431611895561218	3	Train	0.655	0.436	0.655	0.436	params_STvsMT/xirt_params_3RT_best_ordinal.yaml	xirt_params_3RT_best_ordinal	learning_curve/learning_params_training_cv_learning_curve_60p.yaml	psms/DSS_CSM_anpxirt.csv	60	0	0.9431611895561218	2.034161189556122	5.411509342583469
0	0	29.28448486328125	0.13377255201339722	0.22194834053516388	9.501564025878906	0.03986209258437157	0.06359399110078813	9.501564025878906	0.9501040577888488	1	Train	0.556	0.48700000000000004	0.556	0.48700000000000004	params_STvsMT/xirt_params_3RT_best_ordinal.yaml	xirt_params_3RT_best_ordinal	learning_curve/learning_params_training_cv_learning_curve_60p.yaml	psms/DSS_CSM_anpxirt.csv	60	0	0.9501040577888488	1.993104057788849	5.411514100811458
3	3	46.09859848022461	0.2344866842031479	0.26023343205451965	19.16390419006348	0.07293889671564102	0.07705768942832948	19.16390419006348	0.901628315448761	2	Train	0.326	0.39399999999999996	0.326	0.39399999999999996	params_STvsMT/xirt_params_3RT_best_ordinal.yaml	xirt_params_3RT_best_ordinal	learning_curve/learning_params_training_cv_learning_curve_60p.yaml	psms/DSS_CSM_anpxirt.csv	60	0	0.901628315448761	1.621628315448761	6.7895948686372005
6	6	29.34970283508301	0.11682801693677902	0.2186084091663361	10.673629760742188	0.03277672827243805	0.06519226729869843	10.673629760742188	0.9448540210723876	3	Train	0.6679999999999999	0.42100000000000004	0.6679999999999999	0.42100000000000004	params_STvsMT/xirt_params_3RT_best_ordinal.yaml	xirt_params_3RT_best_ordinal	learning_curve/learning_params_training_cv_learning_curve_60p.yaml	psms/DSS_CSM_anpxirt.csv	60	0	0.9448540210723876	2.0338540210723877	5.417536602099059
0	0	26.492271423339844	0.11234108358621596	0.20013032853603366	8.977815628051758	0.03243648260831833	0.05775052309036255	8.977815628051758	0.9529425501823424	1	Train	0.643	0.506	0.643	0.506	params_STvsMT/xirt_params_3RT_best_ordinal.yaml	xirt_params_3RT_best_ordinal	learning_curve/learning_params_training_cv_learning_curve_70p.yaml	psms/DSS_CSM_anpxirt.csv	70	0	0.9529425501823424	2.1019425501823426	5.147064350029038
3	3	22.81438636779785	0.09624670445919037	0.19728277623653406	6.131032943725586	0.027471432462334636	0.05676408112049103	6.131032943725586	0.9688097238540648	2	Train	0.693	0.511	0.693	0.511	params_STvsMT/xirt_params_3RT_best_ordinal.yaml	xirt_params_3RT_best_ordinal	learning_curve/learning_params_training_cv_learning_curve_70p.yaml	psms/DSS_CSM_anpxirt.csv	70	0	0.9688097238540648	2.1728097238540647	4.776440763560022
6	6	29.543371200561523	0.1243133395910263	0.2178518921136856	10.459271430969238	0.035061486065387726	0.06151386350393295	10.459271430969238	0.9461047053337096	3	Train	0.63	0.494	0.63	0.494	params_STvsMT/xirt_params_3RT_best_ordinal.yaml	xirt_params_3RT_best_ordinal	learning_curve/learning_params_training_cv_learning_curve_70p.yaml	psms/DSS_CSM_anpxirt.csv	70	0	0.9461047053337096	2.07010470533371	5.435381421810389
0	0	18.13498306274414	0.08470425009727478	0.13560082018375394	5.16293478012085	0.025223011150956157	0.03996402770280838	5.16293478012085	0.972938358783722	1	Train	0.6920000000000001	0.599	0.6920000000000001	0.599	params_STvsMT/xirt_params_3RT_best_ordinal.yaml	xirt_params_3RT_best_ordinal	learning_curve/learning_params_training_cv_learning_curve_70p.yaml	psms/DSS_CSM_anpxirt.csv	70	0	0.972938358783722	2.263938358783722	4.258518881341744
3	3	22.08163452148437	0.0904376208782196	0.18828484416008	6.327513694763184	0.026028787717223167	0.05359141156077385	6.327513694763184	0.9678102135658264	2	Train	0.7	0.547	0.7	0.547	params_STvsMT/xirt_params_3RT_best_ordinal.yaml	xirt_params_3RT_best_ordinal	learning_curve/learning_params_training_cv_learning_curve_70p.yaml	psms/DSS_CSM_anpxirt.csv	70	0	0.9678102135658264	2.2148102135658263	4.699109971205651
6	6	26.45756912231445	0.11108914017677307	0.20475953817367554	9.00355052947998	0.03215722367167473	0.05765260010957717	9.00355052947998	0.9536058306694032	3	Train	0.636	0.504	0.636	0.504	params_STvsMT/xirt_params_3RT_best_ordinal.yaml	xirt_params_3RT_best_ordinal	learning_curve/learning_params_training_cv_learning_curve_70p.yaml	psms/DSS_CSM_anpxirt.csv	70	0	0.9536058306694032	2.093605830669403	5.143692168308136
0	0	25.235919952392575	0.1069277599453926	0.19561238586902616	8.299602508544924	0.030869102105498317	0.055743727833032615	8.299602508544924	0.9564974308013916	1	Train	0.655	0.519	0.655	0.519	params_STvsMT/xirt_params_3RT_best_ordinal.yaml	xirt_params_3RT_best_ordinal	learning_curve/learning_params_training_cv_learning_curve_70p.yaml	psms/DSS_CSM_anpxirt.csv	70	0	0.9564974308013916	2.1304974308013915	5.023536598094272
3	3	24.68770408630371	0.10333119332790376	0.19418807327747345	8.201886177062987	0.02977373264729977	0.0556291900575161	8.201886177062987	0.9582747220993042	2	Train	0.6759999999999999	0.522	0.6759999999999999	0.522	params_STvsMT/xirt_params_3RT_best_ordinal.yaml	xirt_params_3RT_best_ordinal	learning_curve/learning_params_training_cv_learning_curve_70p.yaml	psms/DSS_CSM_anpxirt.csv	70	0	0.9582747220993042	2.156274722099304	4.968672265938227
6	6	21.28441619873047	0.08957649022340775	0.17705368995666504	5.92059326171875	0.026326125487685204	0.05059825628995896	5.92059326171875	0.969491958618164	3	Train	0.688	0.551	0.688	0.551	params_STvsMT/xirt_params_3RT_best_ordinal.yaml	xirt_params_3RT_best_ordinal	learning_curve/learning_params_training_cv_learning_curve_70p.yaml	psms/DSS_CSM_anpxirt.csv	70	0	0.969491958618164	2.208491958618164	4.61350367928004
0	0	24.677309036254886	0.10755502432584764	0.2005273848772049	7.2543702125549325	0.03102554939687252	0.0577712319791317	7.2543702125549325	0.9619760513305664	1	Train	0.6559999999999999	0.49200000000000005	0.6559999999999999	0.49200000000000005	params_STvsMT/xirt_params_3RT_best_ordinal.yaml	xirt_params_3RT_best_ordinal	learning_curve/learning_params_training_cv_learning_curve_70p.yaml	psms/DSS_CSM_anpxirt.csv	70	0	0.9619760513305664	2.109976051330566	4.967626096663766
3	3	20.428237915039066	0.08832983672618866	0.16987881064414978	5.432445049285889	0.025171920657157898	0.049356628209352486	5.432445049285889	0.9723636507987976	2	Train	0.7170000000000001	0.542	0.7170000000000001	0.542	params_STvsMT/xirt_params_3RT_best_ordinal.yaml	xirt_params_3RT_best_ordinal	learning_curve/learning_params_training_cv_learning_curve_70p.yaml	psms/DSS_CSM_anpxirt.csv	70	0	0.9723636507987976	2.231363650798798	4.519760824981679
6	6	23.446367263793945	0.10094031691551207	0.19580717384815216	6.5987868309021	0.028741424903273582	0.055779732763767235	6.5987868309021	0.965997278690338	3	Train	0.6829999999999999	0.523	0.6829999999999999	0.523	params_STvsMT/xirt_params_3RT_best_ordinal.yaml	xirt_params_3RT_best_ordinal	learning_curve/learning_params_training_cv_learning_curve_70p.yaml	psms/DSS_CSM_anpxirt.csv	70	0	0.965997278690338	2.171997278690338	4.8421449032215
0	0	25.66357040405273	0.1136915236711502	0.2022373378276825	7.674367427825928	0.032818906009197235	0.05743522569537163	7.674367427825928	0.959774613380432	1	Train	0.638	0.505	0.638	0.505	params_STvsMT/xirt_params_3RT_best_ordinal.yaml	xirt_params_3RT_best_ordinal	learning_curve/learning_params_training_cv_learning_curve_70p.yaml	psms/DSS_CSM_anpxirt.csv	70	0	0.959774613380432	2.102774613380432	5.065922463288668
3	3	26.44759750366211	0.1128811314702034	0.19551628828048706	9.092606544494627	0.03242528811097145	0.05652383342385293	9.092606544494627	0.9537433981895448	2	Train	0.645	0.504	0.645	0.504	params_STvsMT/xirt_params_3RT_best_ordinal.yaml	xirt_params_3RT_best_ordinal	learning_curve/learning_params_training_cv_learning_curve_70p.yaml	psms/DSS_CSM_anpxirt.csv	70	0	0.9537433981895448	2.1027433981895447	5.142722771418085
6	6	27.325313568115234	0.11766725033521652	0.21512772142887115	8.636637687683105	0.0334642231464386	0.06062727421522141	8.636637687683105	0.9554964900016784	3	Train	0.6459999999999999	0.488	0.6459999999999999	0.488	params_STvsMT/xirt_params_3RT_best_ordinal.yaml	xirt_params_3RT_best_ordinal	learning_curve/learning_params_training_cv_learning_curve_70p.yaml	psms/DSS_CSM_anpxirt.csv	70	0	0.9554964900016784	2.0894964900016784	5.2273620085197114
0	0	25.934314727783203	0.1124674826860428	0.1952759027481079	8.394790649414062	0.031882047653198235	0.05535829439759255	8.394790649414062	0.9559457898139954	1	Train	0.655	0.537	0.655	0.537	params_STvsMT/xirt_params_3RT_best_ordinal.yaml	xirt_params_3RT_best_ordinal	learning_curve/learning_params_training_cv_learning_curve_80p.yaml	psms/DSS_CSM_anpxirt.csv	80	0	0.9559457898139954	2.1479457898139955	5.0925744695373085
3	3	23.74861145019531	0.10069280862808228	0.19618703424930573	6.833984375	0.02914437092840672	0.05605264380574226	6.833984375	0.9644683599472046	2	Train	0.672	0.546	0.672	0.546	params_STvsMT/xirt_params_3RT_best_ordinal.yaml	xirt_params_3RT_best_ordinal	learning_curve/learning_params_training_cv_learning_curve_80p.yaml	psms/DSS_CSM_anpxirt.csv	80	0	0.9644683599472046	2.1824683599472046	4.873254708118108
6	6	26.28108024597168	0.11445873975753786	0.20724013447761536	8.430075645446777	0.0328005850315094	0.058089345693588264	8.430075645446777	0.9568623304367064	3	Train	0.648	0.514	0.648	0.514	params_STvsMT/xirt_params_3RT_best_ordinal.yaml	xirt_params_3RT_best_ordinal	learning_curve/learning_params_training_cv_learning_curve_80p.yaml	psms/DSS_CSM_anpxirt.csv	80	0	0.9568623304367064	2.1188623304367065	5.126507607130968
0	0	29.760181427001953	0.1209554672241211	0.2085126638412476	11.03711223602295	0.03429997339844704	0.058491092175245285	11.03711223602295	0.9420793652534484	1	Train	0.639	0.528	0.639	0.528	params_STvsMT/xirt_params_3RT_best_ordinal.yaml	xirt_params_3RT_best_ordinal	learning_curve/learning_params_training_cv_learning_curve_80p.yaml	psms/DSS_CSM_anpxirt.csv	80	0	0.9420793652534484	2.1090793652534483	5.4552893073605135
3	3	25.16517448425293	0.10402657836675644	0.20153050124645236	7.869789123535156	0.03028090484440327	0.05760598182678223	7.869789123535156	0.9590829610824584	2	Train	0.6659999999999999	0.525	0.6659999999999999	0.525	params_STvsMT/xirt_params_3RT_best_ordinal.yaml	xirt_params_3RT_best_ordinal	learning_curve/learning_params_training_cv_learning_curve_80p.yaml	psms/DSS_CSM_anpxirt.csv	80	0	0.9590829610824584	2.1500829610824583	5.016490255572409
6	6	25.30600929260254	0.11282406002283095	0.2013649344444275	7.513895034790039	0.031851083040237434	0.05689221248030664	7.513895034790039	0.9615505337715148	3	Train	0.6679999999999999	0.513	0.6679999999999999	0.513	params_STvsMT/xirt_params_3RT_best_ordinal.yaml	xirt_params_3RT_best_ordinal	learning_curve/learning_params_training_cv_learning_curve_80p.yaml	psms/DSS_CSM_anpxirt.csv	80	0	0.9615505337715148	2.142550533771515	5.030507856330466
0	0	26.004528045654297	0.11759889125823975	0.1923249363899231	8.516994476318361	0.033319812268018716	0.056668862700462334	8.516994476318361	0.9553045034408568	1	Train	0.653	0.491	0.653	0.491	params_STvsMT/xirt_params_3RT_best_ordinal.yaml	xirt_params_3RT_best_ordinal	learning_curve/learning_params_training_cv_learning_curve_80p.yaml	psms/DSS_CSM_anpxirt.csv	80	0	0.9553045034408568	2.099304503440857	5.099463505669425
3	3	24.68581962585449	0.11243831366300584	0.21728068590164185	6.1491289138793945	0.032525260001420975	0.06246037781238556	6.1491289138793945	0.9680291414260864	2	Train	0.648	0.478	0.648	0.478	params_STvsMT/xirt_params_3RT_best_ordinal.yaml	xirt_params_3RT_best_ordinal	learning_curve/learning_params_training_cv_learning_curve_80p.yaml	psms/DSS_CSM_anpxirt.csv	80	0	0.9680291414260864	2.0940291414260863	4.968482628112379
6	6	27.42617034912109	0.11517662554979324	0.20522740483284	9.4088716506958	0.03286391869187355	0.05722042545676233	9.4088716506958	0.9518537521362304	3	Train	0.649	0.523	0.649	0.523	params_STvsMT/xirt_params_3RT_best_ordinal.yaml	xirt_params_3RT_best_ordinal	learning_curve/learning_params_training_cv_learning_curve_80p.yaml	psms/DSS_CSM_anpxirt.csv	80	0	0.9518537521362304	2.1238537521362306	5.237000128806671
0	0	29.23494529724121	0.12331732362508775	0.2133943736553192	10.32085132598877	0.0352185033261776	0.06193603202700615	10.32085132598877	0.9458382129669191	1	Train	0.621	0.46399999999999997	0.621	0.46399999999999997	params_STvsMT/xirt_params_3RT_best_ordinal.yaml	xirt_params_3RT_best_ordinal	learning_curve/learning_params_training_cv_learning_curve_80p.yaml	psms/DSS_CSM_anpxirt.csv	80	0	0.9458382129669191	2.030838212966919	5.406934926299854
3	3	27.19399261474609	0.11718930304050446	0.212529256939888	8.832131385803223	0.033542849123477936	0.060579486191272736	8.832131385803223	0.9540795087814332	2	Train	0.644	0.505	0.644	0.505	params_STvsMT/xirt_params_3RT_best_ordinal.yaml	xirt_params_3RT_best_ordinal	learning_curve/learning_params_training_cv_learning_curve_80p.yaml	psms/DSS_CSM_anpxirt.csv	80	0	0.9540795087814332	2.103079508781433	5.214785960588037
6	6	25.75328826904297	0.10908160358667374	0.20607078075408936	7.86724042892456	0.03067133203148842	0.057446394115686424	7.86724042892456	0.9597424268722534	3	Train	0.6759999999999999	0.532	0.6759999999999999	0.532	params_STvsMT/xirt_params_3RT_best_ordinal.yaml	xirt_params_3RT_best_ordinal	learning_curve/learning_params_training_cv_learning_curve_80p.yaml	psms/DSS_CSM_anpxirt.csv	80	0	0.9597424268722534	2.1677424268722536	5.074769774979252
0	0	30.54785919189453	0.13446442782878876	0.21355633437633514	11.210015296936037	0.0385301373898983	0.0608081966638565	11.210015296936037	0.9411720037460328	1	Train	0.604	0.48	0.604	0.48	params_STvsMT/xirt_params_3RT_best_ordinal.yaml	xirt_params_3RT_best_ordinal	learning_curve/learning_params_training_cv_learning_curve_80p.yaml	psms/DSS_CSM_anpxirt.csv	80	0	0.9411720037460328	2.025172003746033	5.527011777795894
3	3	26.53481292724609	0.10990944504737854	0.213462695479393	8.22407054901123	0.032224614173173904	0.060363326221704476	8.22407054901123	0.9572409391403198	2	Train	0.642	0.515	0.642	0.515	params_STvsMT/xirt_params_3RT_best_ordinal.yaml	xirt_params_3RT_best_ordinal	learning_curve/learning_params_training_cv_learning_curve_80p.yaml	psms/DSS_CSM_anpxirt.csv	80	0	0.9572409391403198	2.11424093914032	5.151195291118954
6	6	27.12973213195801	0.11949893832206725	0.21667441725730896	8.237848281860353	0.034137159585952766	0.061520610004663474	8.237848281860353	0.9578459858894348	3	Train	0.645	0.496	0.645	0.496	params_STvsMT/xirt_params_3RT_best_ordinal.yaml	xirt_params_3RT_best_ordinal	learning_curve/learning_params_training_cv_learning_curve_80p.yaml	psms/DSS_CSM_anpxirt.csv	80	0	0.9578459858894348	2.098845985889435	5.2086209433935595
0	0	26.73517417907715	0.11438683420419693	0.20122848451137546	9.08151912689209	0.032322090119123466	0.05689738690853119	9.08151912689209	0.9527158141136168	1	Train	0.654	0.527	0.654	0.527	params_STvsMT/xirt_params_3RT_best_ordinal.yaml	xirt_params_3RT_best_ordinal	learning_curve/learning_params_training_cv_learning_curve_90p.yaml	psms/DSS_CSM_anpxirt.csv	90	0	0.9527158141136168	2.133715814113617	5.170606751540592
3	3	18.520092010498047	0.08733517676591873	0.17512303590774536	3.6362509727478023	0.025164252147078514	0.0503632090985775	3.6362509727478023	0.9815671443939208	2	Train	0.708	0.568	0.708	0.568	params_STvsMT/xirt_params_3RT_best_ordinal.yaml	xirt_params_3RT_best_ordinal	learning_curve/learning_params_training_cv_learning_curve_90p.yaml	psms/DSS_CSM_anpxirt.csv	90	0	0.9815671443939208	2.2575671443939207	4.303497648482923
6	6	22.478647232055664	0.09804914891719818	0.1944408267736435	6.013568878173827	0.02761891484260559	0.05601593852043152	6.013568878173827	0.9692506790161132	3	Train	0.6970000000000001	0.504	0.6970000000000001	0.504	params_STvsMT/xirt_params_3RT_best_ordinal.yaml	xirt_params_3RT_best_ordinal	learning_curve/learning_params_training_cv_learning_curve_90p.yaml	psms/DSS_CSM_anpxirt.csv	90	0	0.9692506790161132	2.1702506790161133	4.741165176626486
0	0	19.863983154296875	0.09007610380649568	0.16738662123680115	5.083201885223389	0.025666583329439163	0.04827135801315308	5.083201885223389	0.9735335707664491	1	Train	0.703	0.575	0.703	0.575	params_STvsMT/xirt_params_3RT_best_ordinal.yaml	xirt_params_3RT_best_ordinal	learning_curve/learning_params_training_cv_learning_curve_90p.yaml	psms/DSS_CSM_anpxirt.csv	90	0	0.9735335707664491	2.251533570766449	4.4569028657013465
3	3	26.956342697143555	0.10996945947408676	0.21248823404312134	9.089774131774902	0.03198866546154022	0.06013695895671845	9.089774131774902	0.953922152519226	2	Train	0.6409999999999999	0.503	0.6409999999999999	0.503	params_STvsMT/xirt_params_3RT_best_ordinal.yaml	xirt_params_3RT_best_ordinal	learning_curve/learning_params_training_cv_learning_curve_90p.yaml	psms/DSS_CSM_anpxirt.csv	90	0	0.953922152519226	2.0979221525192258	5.191949797248
6	6	28.36782455444336	0.12061155587434767	0.2174919843673706	9.533394813537598	0.03429938480257988	0.060804076492786414	9.533394813537598	0.9512526988983154	3	Train	0.633	0.512	0.633	0.512	params_STvsMT/xirt_params_3RT_best_ordinal.yaml	xirt_params_3RT_best_ordinal	learning_curve/learning_params_training_cv_learning_curve_90p.yaml	psms/DSS_CSM_anpxirt.csv	90	0	0.9512526988983154	2.0962526988983154	5.326145374888237
0	0	26.990461349487305	0.11662877351045607	0.19169315695762634	9.591578483581543	0.03361812978982925	0.05405102670192719	9.591578483581543	0.9500601291656494	1	Train	0.621	0.545	0.621	0.545	params_STvsMT/xirt_params_3RT_best_ordinal.yaml	xirt_params_3RT_best_ordinal	learning_curve/learning_params_training_cv_learning_curve_90p.yaml	psms/DSS_CSM_anpxirt.csv	90	0	0.9500601291656494	2.1160601291656493	5.195234484552868
3	3	24.10587501525879	0.0990961492061615	0.1914301961660385	7.5782294273376465	0.028762415051460263	0.05635309219360352	7.5782294273376465	0.961584448814392	2	Train	0.684	0.513	0.684	0.513	params_STvsMT/xirt_params_3RT_best_ordinal.yaml	xirt_params_3RT_best_ordinal	learning_curve/learning_params_training_cv_learning_curve_90p.yaml	psms/DSS_CSM_anpxirt.csv	90	0	0.961584448814392	2.158584448814392	4.909773417914394
6	6	26.07796859741211	0.10827811062335968	0.2056405395269394	8.53262996673584	0.030511291697621342	0.057921558618545525	8.53262996673584	0.956369936466217	3	Train	0.672	0.519	0.672	0.519	params_STvsMT/xirt_params_3RT_best_ordinal.yaml	xirt_params_3RT_best_ordinal	learning_curve/learning_params_training_cv_learning_curve_90p.yaml	psms/DSS_CSM_anpxirt.csv	90	0	0.956369936466217	2.147369936466217	5.106659240385255
0	0	25.79889488220215	0.11119823902845384	0.1978028565645218	8.370711326599121	0.03125294670462608	0.05563393607735634	8.370711326599121	0.9564167261123656	1	Train	0.66	0.534	0.66	0.534	params_STvsMT/xirt_params_3RT_best_ordinal.yaml	xirt_params_3RT_best_ordinal	learning_curve/learning_params_training_cv_learning_curve_90p.yaml	psms/DSS_CSM_anpxirt.csv	90	0	0.9564167261123656	2.1504167261123657	5.079261253588178
3	3	24.19941520690918	0.1081194505095482	0.1995561420917511	7.062398910522461	0.031124114990234375	0.05732877552509307	7.062398910522461	0.9641993045806884	2	Train	0.662	0.5379999999999999	0.662	0.5379999999999999	params_STvsMT/xirt_params_3RT_best_ordinal.yaml	xirt_params_3RT_best_ordinal	learning_curve/learning_params_training_cv_learning_curve_90p.yaml	psms/DSS_CSM_anpxirt.csv	90	0	0.9641993045806884	2.164199304580688	4.919290112090278
6	6	22.68327522277832	0.09722544252872467	0.17411556839942932	7.392430305480957	0.02740099281072617	0.05038122460246086	7.392430305480957	0.9622001051902772	3	Train	0.7040000000000001	0.56	0.7040000000000001	0.56	params_STvsMT/xirt_params_3RT_best_ordinal.yaml	xirt_params_3RT_best_ordinal	learning_curve/learning_params_training_cv_learning_curve_90p.yaml	psms/DSS_CSM_anpxirt.csv	90	0	0.9622001051902772	2.2262001051902773	4.762696213572552
0	0	21.205568313598636	0.09779468178749083	0.18070045113563535	5.253798484802246	0.02765482105314732	0.050825748592615135	5.253798484802246	0.972645342350006	1	Train	0.696	0.552	0.696	0.552	params_STvsMT/xirt_params_3RT_best_ordinal.yaml	xirt_params_3RT_best_ordinal	learning_curve/learning_params_training_cv_learning_curve_90p.yaml	psms/DSS_CSM_anpxirt.csv	90	0	0.972645342350006	2.220645342350006	4.604950413804543
3	3	26.69572448730469	0.1164628639817238	0.21232147514820102	8.498891830444336	0.033568933606147766	0.060206733644008636	8.498891830444336	0.9569174647331238	2	Train	0.638	0.5	0.638	0.5	params_STvsMT/xirt_params_3RT_best_ordinal.yaml	xirt_params_3RT_best_ordinal	learning_curve/learning_params_training_cv_learning_curve_90p.yaml	psms/DSS_CSM_anpxirt.csv	90	0	0.9569174647331238	2.0949174647331237	5.166790540297206
6	6	27.47995948791504	0.11293131113052368	0.21435290575027466	9.167099952697754	0.031473051756620414	0.05954994261264801	9.167099952697754	0.9531256556510924	3	Train	0.672	0.519	0.672	0.519	params_STvsMT/xirt_params_3RT_best_ordinal.yaml	xirt_params_3RT_best_ordinal	learning_curve/learning_params_training_cv_learning_curve_90p.yaml	psms/DSS_CSM_anpxirt.csv	90	0	0.9531256556510924	2.1441256556510924	5.242133104749921
0	0	20.651390075683594	0.09990758448839188	0.1773277074098587	4.874995231628418	0.02867999114096165	0.050182782113552094	4.874995231628418	0.9746445417404176	1	Train	0.674	0.569	0.674	0.569	params_STvsMT/xirt_params_3RT_best_ordinal.yaml	xirt_params_3RT_best_ordinal	learning_curve/learning_params_training_cv_learning_curve_100p.yaml	psms/DSS_CSM_anpxirt.csv	100	0	0.9746445417404176	2.2176445417404174	4.544380054053973
3	3	24.53287696838379	0.10783707350492476	0.19927509129047394	7.390167236328125	0.031025789678096768	0.05698419362306595	7.390167236328125	0.9622419476509094	2	Train	0.667	0.514	0.667	0.514	params_STvsMT/xirt_params_3RT_best_ordinal.yaml	xirt_params_3RT_best_ordinal	learning_curve/learning_params_training_cv_learning_curve_100p.yaml	psms/DSS_CSM_anpxirt.csv	100	0	0.9622419476509094	2.1432419476509095	4.953067430227837
6	6	25.38851928710937	0.11063989251852037	0.20537687838077545	7.843386650085449	0.0314984954893589	0.05923930555582047	7.843386650085449	0.9601563811302184	3	Train	0.6509999999999999	0.494	0.6509999999999999	0.494	params_STvsMT/xirt_params_3RT_best_ordinal.yaml	xirt_params_3RT_best_ordinal	learning_curve/learning_params_training_cv_learning_curve_100p.yaml	psms/DSS_CSM_anpxirt.csv	100	0	0.9601563811302184	2.1051563811302185	5.038702143122708
0	0	24.33444023132324	0.11433752626180647	0.20272843539714813	6.519802570343018	0.032468464225530624	0.05757097899913788	6.519802570343018	0.96608966588974	1	Train	0.649	0.49	0.649	0.49	params_STvsMT/xirt_params_3RT_best_ordinal.yaml	xirt_params_3RT_best_ordinal	learning_curve/learning_params_training_cv_learning_curve_100p.yaml	psms/DSS_CSM_anpxirt.csv	100	0	0.96608966588974	2.1050896658897402	4.932995056892237
3	3	25.42068862915039	0.11379393935203552	0.2033514678478241	7.698775768280028	0.032632432878017426	0.05828577652573585	7.698775768280028	0.9606651663780212	2	Train	0.6459999999999999	0.511	0.6459999999999999	0.511	params_STvsMT/xirt_params_3RT_best_ordinal.yaml	xirt_params_3RT_best_ordinal	learning_curve/learning_params_training_cv_learning_curve_100p.yaml	psms/DSS_CSM_anpxirt.csv	100	0	0.9606651663780212	2.1176651663780213	5.041893357574155
6	6	21.4470329284668	0.0916159600019455	0.18194325268268585	5.945333480834961	0.026024965569376942	0.05235891789197922	5.945333480834961	0.9697982668876648	3	Train	0.7090000000000001	0.551	0.7090000000000001	0.551	params_STvsMT/xirt_params_3RT_best_ordinal.yaml	xirt_params_3RT_best_ordinal	learning_curve/learning_params_training_cv_learning_curve_100p.yaml	psms/DSS_CSM_anpxirt.csv	100	0	0.9697982668876648	2.229798266887665	4.631094139452015
0	0	24.473114013671875	0.10190001875162123	0.1966947317123413	7.88495397567749	0.028815031051635742	0.05510897934436798	7.88495397567749	0.9589893817901612	1	Train	0.6859999999999999	0.5379999999999999	0.6859999999999999	0.5379999999999999	params_STvsMT/xirt_params_3RT_best_ordinal.yaml	xirt_params_3RT_best_ordinal	learning_curve/learning_params_training_cv_learning_curve_100p.yaml	psms/DSS_CSM_anpxirt.csv	100	0	0.9589893817901612	2.182989381790161	4.947030828049475
3	3	23.867053985595703	0.10496153682470323	0.1918872445821762	7.1244564056396475	0.030042942613363263	0.05565500631928444	7.1244564056396475	0.9635995030403136	2	Train	0.67	0.534	0.67	0.534	params_STvsMT/xirt_params_3RT_best_ordinal.yaml	xirt_params_3RT_best_ordinal	learning_curve/learning_params_training_cv_learning_curve_100p.yaml	psms/DSS_CSM_anpxirt.csv	100	0	0.9635995030403136	2.167599503040314	4.885391896828309
6	6	25.114368438720703	0.11050982028245926	0.19879844784736636	7.596956729888916	0.030992416664957997	0.05574262142181397	7.596956729888916	0.9614081978797911	3	Train	0.659	0.545	0.659	0.545	params_STvsMT/xirt_params_3RT_best_ordinal.yaml	xirt_params_3RT_best_ordinal	learning_curve/learning_params_training_cv_learning_curve_100p.yaml	psms/DSS_CSM_anpxirt.csv	100	0	0.9614081978797911	2.1654081978797914	5.011423793566126
0	0	25.83187484741211	0.10543982684612274	0.2023022621870041	8.587337493896483	0.029982898384332657	0.05720114707946777	8.587337493896483	0.9553362131118774	1	Train	0.6679999999999999	0.523	0.6679999999999999	0.523	params_STvsMT/xirt_params_3RT_best_ordinal.yaml	xirt_params_3RT_best_ordinal	learning_curve/learning_params_training_cv_learning_curve_100p.yaml	psms/DSS_CSM_anpxirt.csv	100	0	0.9553362131118774	2.1463362131118773	5.0825067483882505
3	3	25.973857879638672	0.11261137574911118	0.2020130604505539	8.318710327148438	0.03215226531028748	0.058066558092832565	8.318710327148438	0.957497775554657	2	Train	0.648	0.502	0.648	0.502	params_STvsMT/xirt_params_3RT_best_ordinal.yaml	xirt_params_3RT_best_ordinal	learning_curve/learning_params_training_cv_learning_curve_100p.yaml	psms/DSS_CSM_anpxirt.csv	100	0	0.957497775554657	2.107497775554657	5.09645542309934
6	6	24.706701278686523	0.1071646213531494	0.20282332599163053	7.4333577156066895	0.030420498922467232	0.05771828442811966	7.4333577156066895	0.9622392654418944	3	Train	0.6759999999999999	0.512	0.6759999999999999	0.512	params_STvsMT/xirt_params_3RT_best_ordinal.yaml	xirt_params_3RT_best_ordinal	learning_curve/learning_params_training_cv_learning_curve_100p.yaml	psms/DSS_CSM_anpxirt.csv	100	0	0.9622392654418944	2.1502392654418943	4.970583595382591
0	0	26.788877487182614	0.11423520743846892	0.20720143616199493	8.91698169708252	0.03181043267250061	0.05809527263045311	8.91698169708252	0.9536216855049132	1	Train	0.67	0.507	0.67	0.507	params_STvsMT/xirt_params_3RT_best_ordinal.yaml	xirt_params_3RT_best_ordinal	learning_curve/learning_params_training_cv_learning_curve_100p.yaml	psms/DSS_CSM_anpxirt.csv	100	0	0.9536216855049132	2.1306216855049134	5.175797280340741
3	3	25.45571708679199	0.1118915230035782	0.2067242413759232	7.770091533660889	0.03259548172354698	0.058345470577478416	7.770091533660889	0.9603008031845092	2	Train	0.638	0.522	0.638	0.522	params_STvsMT/xirt_params_3RT_best_ordinal.yaml	xirt_params_3RT_best_ordinal	learning_curve/learning_params_training_cv_learning_curve_100p.yaml	psms/DSS_CSM_anpxirt.csv	100	0	0.9603008031845092	2.1203008031845094	5.045365902171218
6	6	24.3609619140625	0.10557219386100768	0.19495616853237152	7.6327972412109375	0.030058987438678738	0.055547960102558136	7.6327972412109375	0.9612261056900024	3	Train	0.66	0.546	0.66	0.546	params_STvsMT/xirt_params_3RT_best_ordinal.yaml	xirt_params_3RT_best_ordinal	learning_curve/learning_params_training_cv_learning_curve_100p.yaml	psms/DSS_CSM_anpxirt.csv	100	0	0.9612261056900024	2.1672261056900024	4.935682517551397
1	1	1468.202880859375	6.539274215698242	5.316460132598877	873.2142333984375	0.5183804631233215	0.4967637062072754	873.2142333984375	-3.5493855476379395	1	Validation	0.023	0.07	0.023	0.07	params_STvsMT/xirt_params_3RT_best_ordinal.yaml	xirt_params_3RT_best_ordinal	learning_curve/learning_params_training_cv_learning_curve_10p.yaml	psms/DSS_CSM_anpxirt.csv	10	0	0.0	0.093	38.31713560353089
4	4	2619.68701171875	0.6511075496673584	0.7176802158355713	2549.758056640625	0.2292625457048416	0.2608705461025238	2549.758056640625	-8.059287071228027	2	Validation	0.11599999999999999	0.023	0.11599999999999999	0.023	params_STvsMT/xirt_params_3RT_best_ordinal.yaml	xirt_params_3RT_best_ordinal	learning_curve/learning_params_training_cv_learning_curve_10p.yaml	psms/DSS_CSM_anpxirt.csv	10	0	0.0	0.13899999999999998	51.182878110934226
7	7	760.9093017578125	0.8208972811698914	1.2205542325973509	657.2239990234375	0.30437058210372925	0.32528752088546753	657.2239990234375	-1.3351161479949951	3	Validation	0.18600000000000003	0.11599999999999999	0.18600000000000003	0.11599999999999999	params_STvsMT/xirt_params_3RT_best_ordinal.yaml	xirt_params_3RT_best_ordinal	learning_curve/learning_params_training_cv_learning_curve_10p.yaml	psms/DSS_CSM_anpxirt.csv	10	0	0.0	0.30200000000000005	27.584584494927824
1	1	2721.92626953125	0.6562769412994385	0.7943634986877441	2647.865234375	0.23271480202674866	0.2951279878616333	2647.865234375	-12.795193672180176	1	Validation	0.11599999999999999	0.14	0.11599999999999999	0.14	params_STvsMT/xirt_params_3RT_best_ordinal.yaml	xirt_params_3RT_best_ordinal	learning_curve/learning_params_training_cv_learning_curve_10p.yaml	psms/DSS_CSM_anpxirt.csv	10	0	0.0	0.256	52.17208323932685
4	4	1888.8739013671875	0.4889084994792938	0.5308367013931274	1835.9747314453125	0.15724089741706848	0.1694159358739853	1835.9747314453125	-5.523215770721436	2	Validation	0.14	0.27899999999999997	0.14	0.27899999999999997	params_STvsMT/xirt_params_3RT_best_ordinal.yaml	xirt_params_3RT_best_ordinal	learning_curve/learning_params_training_cv_learning_curve_10p.yaml	psms/DSS_CSM_anpxirt.csv	10	0	0.0	0.419	43.46117694410941
7	7	2390.6923828125	0.6323031783103943	0.7206875085830688	2321.59521484375	0.21992860734462735	0.2633635401725769	2321.59521484375	-7.248624801635742	3	Validation	0.233	0.047	0.233	0.047	params_STvsMT/xirt_params_3RT_best_ordinal.yaml	xirt_params_3RT_best_ordinal	learning_curve/learning_params_training_cv_learning_curve_10p.yaml	psms/DSS_CSM_anpxirt.csv	10	0	0.0	0.28	48.89470710427152
1	1	2694.024658203125	0.5689817667007446	0.5594330430030823	2635.677001953125	0.18762266635894773	0.18631376326084134	2635.677001953125	-12.731694221496582	1	Validation	0.09300000000000001	0.11599999999999999	0.09300000000000001	0.11599999999999999	params_STvsMT/xirt_params_3RT_best_ordinal.yaml	xirt_params_3RT_best_ordinal	learning_curve/learning_params_training_cv_learning_curve_10p.yaml	psms/DSS_CSM_anpxirt.csv	10	0	0.0	0.20900000000000002	51.9039946266482
4	4	2414.4560546875	0.7034294009208679	0.6833167672157288	2343.566650390625	0.25527283549308777	0.24438370764255524	2343.566650390625	-7.326689720153809	2	Validation	0.047	0.09300000000000001	0.047	0.09300000000000001	params_STvsMT/xirt_params_3RT_best_ordinal.yaml	xirt_params_3RT_best_ordinal	learning_curve/learning_params_training_cv_learning_curve_10p.yaml	psms/DSS_CSM_anpxirt.csv	10	0	0.0	0.14	49.137114838861876
7	7	1405.1439208984375	0.8746472001075745	1.870931625366211	1266.1402587890625	0.2399687618017197	0.5218598246574402	1266.1402587890625	-3.4985947608947754	3	Validation	0.14	0.023	0.14	0.023	params_STvsMT/xirt_params_3RT_best_ordinal.yaml	xirt_params_3RT_best_ordinal	learning_curve/learning_params_training_cv_learning_curve_10p.yaml	psms/DSS_CSM_anpxirt.csv	10	0	0.0	0.163	37.48524937756767
1	1	2724.55224609375	0.777522087097168	0.7908395528793335	2644.577880859375	0.2715732753276825	0.29131150245666504	2644.577880859375	-12.778067588806152	1	Validation	0.023	0.07	0.023	0.07	params_STvsMT/xirt_params_3RT_best_ordinal.yaml	xirt_params_3RT_best_ordinal	learning_curve/learning_params_training_cv_learning_curve_10p.yaml	psms/DSS_CSM_anpxirt.csv	10	0	0.0	0.093	52.19724366375824
4	4	2474.055419921875	0.8048746585845947	1.0519547462463381	2379.658447265625	0.27960219979286194	0.3881372809410095	2379.658447265625	-7.454923629760742	2	Validation	0.14	0.023	0.14	0.023	params_STvsMT/xirt_params_3RT_best_ordinal.yaml	xirt_params_3RT_best_ordinal	learning_curve/learning_params_training_cv_learning_curve_10p.yaml	psms/DSS_CSM_anpxirt.csv	10	0	0.0	0.163	49.73987756239328
7	7	2225.44677734375	0.6822667121887207	0.6905679702758789	2155.365478515625	0.2446596473455429	0.2486715167760849	2155.365478515625	-6.658010959625244	3	Validation	0.047	0.07	0.047	0.07	params_STvsMT/xirt_params_3RT_best_ordinal.yaml	xirt_params_3RT_best_ordinal	learning_curve/learning_params_training_cv_learning_curve_10p.yaml	psms/DSS_CSM_anpxirt.csv	10	0	0.0	0.117	47.17464125294171
1	1	2773.544677734375	0.8315922021865845	0.6547915935516357	2697.69580078125	0.2991928160190582	0.2300238758325577	2697.69580078125	-13.054808616638185	1	Validation	0.14	0.11599999999999999	0.14	0.11599999999999999	params_STvsMT/xirt_params_3RT_best_ordinal.yaml	xirt_params_3RT_best_ordinal	learning_curve/learning_params_training_cv_learning_curve_10p.yaml	psms/DSS_CSM_anpxirt.csv	10	0	0.0	0.256	52.66445364507615
4	4	2450.922119140625	0.7716776728630066	0.7835553288459778	2371.603759765625	0.2813190221786499	0.29093191027641296	2371.603759765625	-7.426304817199707	2	Validation	0.047	0.09300000000000001	0.047	0.09300000000000001	params_STvsMT/xirt_params_3RT_best_ordinal.yaml	xirt_params_3RT_best_ordinal	learning_curve/learning_params_training_cv_learning_curve_10p.yaml	psms/DSS_CSM_anpxirt.csv	10	0	0.0	0.14	49.506788616720286
7	7	2229.0498046875	0.6266433000564575	0.6793654561042786	2162.298583984375	0.2174127697944641	0.2432083338499069	2162.298583984375	-6.682644367218018	3	Validation	0.209	0.023	0.209	0.023	params_STvsMT/xirt_params_3RT_best_ordinal.yaml	xirt_params_3RT_best_ordinal	learning_curve/learning_params_training_cv_learning_curve_10p.yaml	psms/DSS_CSM_anpxirt.csv	10	0	0.0	0.23199999999999998	47.21281398823311
1	1	48.86521911621094	0.1913384348154068	0.29869863390922546	22.166215896606445	0.05860254168510438	0.10015692561864853	22.166215896606445	0.8905804753303528	1	Validation	0.368	0.172	0.368	0.172	params_STvsMT/xirt_params_3RT_best_ordinal.yaml	xirt_params_3RT_best_ordinal	learning_curve/learning_params_training_cv_learning_curve_20p.yaml	psms/DSS_CSM_anpxirt.csv	20	0	0.8905804753303528	1.4305804753303528	6.990366164673417
4	4	2657.527587890625	0.7207590937614441	0.7225736379623413	2583.75830078125	0.25999853014945984	0.2626538872718811	2583.75830078125	-13.213375091552734	2	Validation	0.092	0.092	0.092	0.092	params_STvsMT/xirt_params_3RT_best_ordinal.yaml	xirt_params_3RT_best_ordinal	learning_curve/learning_params_training_cv_learning_curve_20p.yaml	psms/DSS_CSM_anpxirt.csv	20	0	0.0	0.184	51.55121325333309
7	7	1030.419677734375	1.9187400341033936	0.7062047719955444	897.0338134765625	0.454010546207428	0.17093026638031006	897.0338134765625	-3.8978562355041504	3	Validation	0.163	0.163	0.163	0.163	params_STvsMT/xirt_params_3RT_best_ordinal.yaml	xirt_params_3RT_best_ordinal	learning_curve/learning_params_training_cv_learning_curve_20p.yaml	psms/DSS_CSM_anpxirt.csv	20	0	0.0	0.326	32.100150743172144
1	1	242.33990478515625	0.3849283456802368	0.3963139355182648	200.94163513183597	0.126286119222641	0.1279899626970291	200.94163513183597	0.008087992668151855	1	Validation	0.092	0.149	0.092	0.149	params_STvsMT/xirt_params_3RT_best_ordinal.yaml	xirt_params_3RT_best_ordinal	learning_curve/learning_params_training_cv_learning_curve_20p.yaml	psms/DSS_CSM_anpxirt.csv	20	0	0.008087992668151855	0.24908799266815185	15.567270306163385
4	4	2267.2421875	0.7275992035865784	0.651076078414917	2196.7041015625	0.26679134368896484	0.2291894406080246	2196.7041015625	-11.084172248840332	2	Validation	0.08	0.092	0.08	0.092	params_STvsMT/xirt_params_3RT_best_ordinal.yaml	xirt_params_3RT_best_ordinal	learning_curve/learning_params_training_cv_learning_curve_20p.yaml	psms/DSS_CSM_anpxirt.csv	20	0	0.0	0.172	47.615566651043856
7	7	776.8960571289062	0.3802704513072968	0.4395225942134857	733.978271484375	0.12299953401088715	0.14106200635433194	733.978271484375	-3.007563591003418	3	Validation	0.11599999999999999	0.128	0.11599999999999999	0.128	params_STvsMT/xirt_params_3RT_best_ordinal.yaml	xirt_params_3RT_best_ordinal	learning_curve/learning_params_training_cv_learning_curve_20p.yaml	psms/DSS_CSM_anpxirt.csv	20	0	0.0	0.244	27.872855202309403
1	1	2665.494873046875	0.6300089955329895	0.6857155561447144	2598.17822265625	0.21888868510723114	0.2450550347566605	2598.17822265625	-11.82543659210205	1	Validation	0.092	0.172	0.092	0.172	params_STvsMT/xirt_params_3RT_best_ordinal.yaml	xirt_params_3RT_best_ordinal	learning_curve/learning_params_training_cv_learning_curve_20p.yaml	psms/DSS_CSM_anpxirt.csv	20	0	0.0	0.264	51.62843085981672
4	4	3323.34912109375	0.9940418004989624	0.8032900094985962	3231.906982421875	0.3110305666923523	0.2866131961345673	3231.906982421875	-16.778871536254886	2	Validation	0.057	0.092	0.057	0.092	params_STvsMT/xirt_params_3RT_best_ordinal.yaml	xirt_params_3RT_best_ordinal	learning_curve/learning_params_training_cv_learning_curve_20p.yaml	psms/DSS_CSM_anpxirt.csv	20	0	0.0	0.149	57.64849626047283
7	7	1978.014404296875	0.7482239603996277	0.7790051698684692	1899.6104736328125	0.20790286362171173	0.2264739871025085	1899.6104736328125	-9.37198257446289	3	Validation	0.105	0.14	0.105	0.14	params_STvsMT/xirt_params_3RT_best_ordinal.yaml	xirt_params_3RT_best_ordinal	learning_curve/learning_params_training_cv_learning_curve_20p.yaml	psms/DSS_CSM_anpxirt.csv	20	0	0.0	0.245	44.474873853636446
1	1	1467.03759765625	0.3614620268344879	0.4589472413063049	1423.8134765625	0.11291185766458513	0.153435081243515	1423.8134765625	-6.028397560119629	1	Validation	0.184	0.115	0.184	0.115	params_STvsMT/xirt_params_3RT_best_ordinal.yaml	xirt_params_3RT_best_ordinal	learning_curve/learning_params_training_cv_learning_curve_20p.yaml	psms/DSS_CSM_anpxirt.csv	20	0	0.0	0.299	38.301926813885615
4	4	676.008056640625	1.1165069341659546	1.8626351356506348	524.7916870117189	0.3183038830757141	0.2940195798873901	524.7916870117189	-1.886903524398804	2	Validation	0.08	0.10300000000000001	0.08	0.10300000000000001	params_STvsMT/xirt_params_3RT_best_ordinal.yaml	xirt_params_3RT_best_ordinal	learning_curve/learning_params_training_cv_learning_curve_20p.yaml	psms/DSS_CSM_anpxirt.csv	20	0	0.0	0.183	26.000154934935004
7	7	5066.12939453125	0.8249921798706055	0.6697126626968384	4989.93408203125	0.3087162673473358	0.2375983148813248	4989.93408203125	-26.245325088500977	3	Validation	0.057999999999999996	0.105	0.057999999999999996	0.105	params_STvsMT/xirt_params_3RT_best_ordinal.yaml	xirt_params_3RT_best_ordinal	learning_curve/learning_params_training_cv_learning_curve_20p.yaml	psms/DSS_CSM_anpxirt.csv	20	0	0.0	0.16299999999999998	71.17674756921146
1	1	45.70390319824219	0.18362616002559665	0.2721660733222961	20.60762596130371	0.05463965237140656	0.08854814618825912	20.60762596130371	0.8982741832733154	1	Validation	0.483	0.172	0.483	0.172	params_STvsMT/xirt_params_3RT_best_ordinal.yaml	xirt_params_3RT_best_ordinal	learning_curve/learning_params_training_cv_learning_curve_20p.yaml	psms/DSS_CSM_anpxirt.csv	20	0	0.8982741832733154	1.5532741832733155	6.760466196812331
4	4	597.0767822265625	0.30139365792274475	0.3874779939651489	560.4625244140625	0.09502927958965303	0.1263984441757202	560.4625244140625	-2.0831305980682373	2	Validation	0.264	0.126	0.264	0.126	params_STvsMT/xirt_params_3RT_best_ordinal.yaml	xirt_params_3RT_best_ordinal	learning_curve/learning_params_training_cv_learning_curve_20p.yaml	psms/DSS_CSM_anpxirt.csv	20	0	0.0	0.39	24.435154638891945
7	7	2759.2529296875	0.7154179215431213	0.6871065497398376	2687.685791015625	0.26030150055885315	0.2465894222259521	2687.685791015625	-13.674918174743652	3	Validation	0.081	0.09300000000000001	0.081	0.09300000000000001	params_STvsMT/xirt_params_3RT_best_ordinal.yaml	xirt_params_3RT_best_ordinal	learning_curve/learning_params_training_cv_learning_curve_20p.yaml	psms/DSS_CSM_anpxirt.csv	20	0	0.0	0.17400000000000002	52.52859154486726
1	1	39.79676055908203	0.16413961350917816	0.30380603671073914	14.269379615783693	0.04798956587910652	0.0934586301445961	14.269379615783693	0.9219829440116882	1	Validation	0.5	0.285	0.5	0.285	params_STvsMT/xirt_params_3RT_best_ordinal.yaml	xirt_params_3RT_best_ordinal	learning_curve/learning_params_training_cv_learning_curve_30p.yaml	psms/DSS_CSM_anpxirt.csv	30	0	0.9219829440116882	1.7069829440116882	6.308467370057646
4	4	50.159034729003906	0.1980905830860138	0.24548763036727905	25.64615821838379	0.05676616728305816	0.07411792874336243	25.64615821838379	0.8960373401641846	2	Validation	0.431	0.3	0.431	0.3	params_STvsMT/xirt_params_3RT_best_ordinal.yaml	xirt_params_3RT_best_ordinal	learning_curve/learning_params_training_cv_learning_curve_30p.yaml	psms/DSS_CSM_anpxirt.csv	30	0	0.8960373401641846	1.6270373401641844	7.082304337502301
7	7	652.9925537109375	0.24527817964553836	0.4671805202960968	615.2610473632812	0.07725419849157332	0.1496143639087677	615.2610473632812	-1.5304298400878906	3	Validation	0.225	0.209	0.225	0.209	params_STvsMT/xirt_params_3RT_best_ordinal.yaml	xirt_params_3RT_best_ordinal	learning_curve/learning_params_training_cv_learning_curve_30p.yaml	psms/DSS_CSM_anpxirt.csv	30	0	0.0	0.434	25.553718980041584
1	1	35.300514221191406	0.13830214738845825	0.2326010465621948	14.849297523498535	0.04132563248276711	0.06983454525470734	14.849297523498535	0.9188122749328612	1	Validation	0.5379999999999999	0.43799999999999994	0.5379999999999999	0.43799999999999994	params_STvsMT/xirt_params_3RT_best_ordinal.yaml	xirt_params_3RT_best_ordinal	learning_curve/learning_params_training_cv_learning_curve_30p.yaml	psms/DSS_CSM_anpxirt.csv	30	0	0.9188122749328612	1.894812274932861	5.9414235854037045
4	4	36.01984786987305	0.13959066569805145	0.20356424152851105	16.899236679077152	0.04068171605467796	0.06406846642494203	16.899236679077152	0.9314950108528136	2	Validation	0.523	0.292	0.523	0.292	params_STvsMT/xirt_params_3RT_best_ordinal.yaml	xirt_params_3RT_best_ordinal	learning_curve/learning_params_training_cv_learning_curve_30p.yaml	psms/DSS_CSM_anpxirt.csv	30	0	0.9314950108528136	1.7464950108528137	6.001653761245565
7	7	65.94471740722656	0.1633661687374115	0.3347715735435486	38.88880920410156	0.050557926297187805	0.10861249268054962	38.88880920410156	0.8400591015815735	3	Validation	0.395	0.18600000000000003	0.395	0.18600000000000003	params_STvsMT/xirt_params_3RT_best_ordinal.yaml	xirt_params_3RT_best_ordinal	learning_curve/learning_params_training_cv_learning_curve_30p.yaml	psms/DSS_CSM_anpxirt.csv	30	0	0.8400591015815735	1.4210591015815734	8.12063528347546
1	1	34.03709030151367	0.14545728266239166	0.21078023314476013	14.18103313446045	0.043838538229465485	0.06323906034231186	14.18103313446045	0.9224659204483032	1	Validation	0.546	0.45399999999999996	0.546	0.45399999999999996	params_STvsMT/xirt_params_3RT_best_ordinal.yaml	xirt_params_3RT_best_ordinal	learning_curve/learning_params_training_cv_learning_curve_30p.yaml	psms/DSS_CSM_anpxirt.csv	30	0	0.9224659204483032	1.9224659204483032	5.834131495048228
4	4	96.0965347290039	0.16479837894439694	0.2639862895011902	72.66850280761719	0.04912763461470604	0.08358336240053177	72.66850280761719	0.7054214477539062	2	Validation	0.485	0.262	0.485	0.262	params_STvsMT/xirt_params_3RT_best_ordinal.yaml	xirt_params_3RT_best_ordinal	learning_curve/learning_params_training_cv_learning_curve_30p.yaml	psms/DSS_CSM_anpxirt.csv	30	0	0.7054214477539062	1.4524214477539061	9.802884000589005
7	7	38.03192138671875	0.13365405797958374	0.20821739733219147	19.00954246520996	0.04031245782971382	0.06437460333108902	19.00954246520996	0.9218180179595948	3	Validation	0.496	0.364	0.496	0.364	params_STvsMT/xirt_params_3RT_best_ordinal.yaml	xirt_params_3RT_best_ordinal	learning_curve/learning_params_training_cv_learning_curve_30p.yaml	psms/DSS_CSM_anpxirt.csv	30	0	0.9218180179595948	1.7818180179595948	6.167002625807674
1	1	39.54721450805664	0.16814695298671722	0.2275997251272201	17.697568893432614	0.05025037378072738	0.07009804248809813	17.697568893432614	0.9032394886016846	1	Validation	0.508	0.369	0.508	0.369	params_STvsMT/xirt_params_3RT_best_ordinal.yaml	xirt_params_3RT_best_ordinal	learning_curve/learning_params_training_cv_learning_curve_30p.yaml	psms/DSS_CSM_anpxirt.csv	30	0	0.9032394886016846	1.7802394886016846	6.288657607793307
4	4	57.22428512573242	0.3365286886692047	0.2368869781494141	26.28963279724121	0.0954785943031311	0.07293713092803955	26.28963279724121	0.8934288620948792	2	Validation	0.23800000000000002	0.4	0.23800000000000002	0.4	params_STvsMT/xirt_params_3RT_best_ordinal.yaml	xirt_params_3RT_best_ordinal	learning_curve/learning_params_training_cv_learning_curve_30p.yaml	psms/DSS_CSM_anpxirt.csv	30	0	0.8934288620948792	1.531428862094879	7.564673497629123
7	7	978.944091796875	0.7601147294044495	0.7584840655326843	901.265625	0.2349172532558441	0.26787862181663513	901.265625	-2.70670223236084	3	Validation	0.17800000000000002	0.09300000000000001	0.17800000000000002	0.09300000000000001	params_STvsMT/xirt_params_3RT_best_ordinal.yaml	xirt_params_3RT_best_ordinal	learning_curve/learning_params_training_cv_learning_curve_30p.yaml	psms/DSS_CSM_anpxirt.csv	30	0	0.0	0.271	31.288082264607958
1	1	37.719886779785156	0.1325082927942276	0.20455512404441836	18.894376754760746	0.03854608163237572	0.06118244677782059	18.894376754760746	0.8966959714889526	1	Validation	0.585	0.45399999999999996	0.585	0.45399999999999996	params_STvsMT/xirt_params_3RT_best_ordinal.yaml	xirt_params_3RT_best_ordinal	learning_curve/learning_params_training_cv_learning_curve_30p.yaml	psms/DSS_CSM_anpxirt.csv	30	0	0.8966959714889526	1.9356959714889526	6.141651795713035
4	4	39.93502807617188	0.1393204927444458	0.2050345689058304	20.746496200561523	0.04213717207312584	0.06418780982494354	20.746496200561523	0.9158992767333984	2	Validation	0.515	0.34600000000000003	0.515	0.34600000000000003	params_STvsMT/xirt_params_3RT_best_ordinal.yaml	xirt_params_3RT_best_ordinal	learning_curve/learning_params_training_cv_learning_curve_30p.yaml	psms/DSS_CSM_anpxirt.csv	30	0	0.9158992767333984	1.7768992767333984	6.319416751265253
7	7	2010.9140625	0.7433111667633057	0.6064277291297913	1941.8553466796875	0.2521992325782776	0.20971207320690155	1941.8553466796875	-6.9864134788513175	3	Validation	0.078	0.132	0.078	0.132	params_STvsMT/xirt_params_3RT_best_ordinal.yaml	xirt_params_3RT_best_ordinal	learning_curve/learning_params_training_cv_learning_curve_30p.yaml	psms/DSS_CSM_anpxirt.csv	30	0	0.0	0.21000000000000002	44.843216460240676
1	1	102.098388671875	0.3427439033985138	0.4461258053779602	60.54584884643555	0.09892816841602324	0.13845382630825046	60.54584884643555	0.6467777490615845	1	Validation	0.312	0.17300000000000001	0.312	0.17300000000000001	params_STvsMT/xirt_params_3RT_best_ordinal.yaml	xirt_params_3RT_best_ordinal	learning_curve/learning_params_training_cv_learning_curve_40p.yaml	psms/DSS_CSM_anpxirt.csv	40	0	0.6467777490615845	1.1317777490615843	10.10437472938702
4	4	106.65070343017578	0.2484411746263504	0.266483336687088	78.65151977539062	0.07092877477407455	0.08170275390148163	78.65151977539062	0.5862590074539185	2	Validation	0.34700000000000003	0.289	0.34700000000000003	0.289	params_STvsMT/xirt_params_3RT_best_ordinal.yaml	xirt_params_3RT_best_ordinal	learning_curve/learning_params_training_cv_learning_curve_40p.yaml	psms/DSS_CSM_anpxirt.csv	40	0	0.5862590074539185	1.2222590074539186	10.327182744106729
7	7	30.999330520629886	0.1242140531539917	0.2153618186712265	11.566548347473145	0.03735869377851486	0.06052207574248314	11.566548347473145	0.9395060539245604	3	Validation	0.5870000000000001	0.47100000000000003	0.5870000000000001	0.47100000000000003	params_STvsMT/xirt_params_3RT_best_ordinal.yaml	xirt_params_3RT_best_ordinal	learning_curve/learning_params_training_cv_learning_curve_40p.yaml	psms/DSS_CSM_anpxirt.csv	40	0	0.9395060539245604	1.9975060539245604	5.567704241483188
1	1	623.4658203125	0.9933902025222778	1.4107013940811155	501.6294555664063	0.3447946012020111	0.3872445523738861	501.6294555664063	-1.926488161087036	1	Validation	0.081	0.052000000000000005	0.081	0.052000000000000005	params_STvsMT/xirt_params_3RT_best_ordinal.yaml	xirt_params_3RT_best_ordinal	learning_curve/learning_params_training_cv_learning_curve_40p.yaml	psms/DSS_CSM_anpxirt.csv	40	0	0.0	0.133	24.96929755344551
4	4	42.472755432128906	0.1702481359243393	0.2976580560207367	16.939397811889652	0.05019136145710945	0.0919579342007637	16.939397811889652	0.9108914136886596	2	Validation	0.46799999999999997	0.312	0.46799999999999997	0.312	params_STvsMT/xirt_params_3RT_best_ordinal.yaml	xirt_params_3RT_best_ordinal	learning_curve/learning_params_training_cv_learning_curve_40p.yaml	psms/DSS_CSM_anpxirt.csv	40	0	0.9108914136886596	1.6908914136886595	6.517112507248045
7	7	1161.327392578125	0.9407541751861572	0.7273540496826172	1076.3134765625	0.25745710730552673	0.25651368498802185	1076.3134765625	-4.629205703735352	3	Validation	0.16899999999999998	0.087	0.16899999999999998	0.087	params_STvsMT/xirt_params_3RT_best_ordinal.yaml	xirt_params_3RT_best_ordinal	learning_curve/learning_params_training_cv_learning_curve_40p.yaml	psms/DSS_CSM_anpxirt.csv	40	0	0.0	0.256	34.078253954363994
1	1	89.54470825195312	0.21064649522304532	0.2734908759593964	63.08062744140625	0.06216903775930405	0.07957527041435243	63.08062744140625	0.6319898962974548	1	Validation	0.39299999999999996	0.42200000000000004	0.39299999999999996	0.42200000000000004	params_STvsMT/xirt_params_3RT_best_ordinal.yaml	xirt_params_3RT_best_ordinal	learning_curve/learning_params_training_cv_learning_curve_40p.yaml	psms/DSS_CSM_anpxirt.csv	40	0	0.6319898962974548	1.4469898962974548	9.462806573736627
4	4	38.96422576904297	0.14593364298343658	0.2205202877521515	18.4681453704834	0.04407033324241638	0.06525616347789764	18.4681453704834	0.9028495550155641	2	Validation	0.526	0.428	0.526	0.428	params_STvsMT/xirt_params_3RT_best_ordinal.yaml	xirt_params_3RT_best_ordinal	learning_curve/learning_params_training_cv_learning_curve_40p.yaml	psms/DSS_CSM_anpxirt.csv	40	0	0.9028495550155641	1.8568495550155641	6.242133110487389
7	7	70.41426086425781	0.21768151223659515	0.4519850611686706	34.440673828125	0.0659685805439949	0.1493566334247589	34.440673828125	0.8198724985122681	3	Validation	0.349	0.11599999999999999	0.349	0.11599999999999999	params_STvsMT/xirt_params_3RT_best_ordinal.yaml	xirt_params_3RT_best_ordinal	learning_curve/learning_params_training_cv_learning_curve_40p.yaml	psms/DSS_CSM_anpxirt.csv	40	0	0.8198724985122681	1.284872498512268	8.391320567363508
1	1	268.6019287109375	0.7993649840354919	1.5131169557571411	150.7465057373047	0.20857292413711548	0.3540951907634735	150.7465057373047	0.12055039405822755	1	Validation	0.087	0.052000000000000005	0.087	0.052000000000000005	params_STvsMT/xirt_params_3RT_best_ordinal.yaml	xirt_params_3RT_best_ordinal	learning_curve/learning_params_training_cv_learning_curve_40p.yaml	psms/DSS_CSM_anpxirt.csv	40	0	0.12055039405822755	0.25955039405822755	16.389079556550378
4	4	33.2530517578125	0.13477781414985654	0.2297664433717728	12.919421195983887	0.040687933564186096	0.06983603537082672	12.919421195983887	0.9320382475852966	2	Validation	0.584	0.42200000000000004	0.584	0.42200000000000004	params_STvsMT/xirt_params_3RT_best_ordinal.yaml	xirt_params_3RT_best_ordinal	learning_curve/learning_params_training_cv_learning_curve_40p.yaml	psms/DSS_CSM_anpxirt.csv	40	0	0.9320382475852966	1.9380382475852966	5.766545912226183
7	7	32.45392608642578	0.11146392673254013	0.2357532531023025	13.035623550415039	0.032916583120822906	0.06866373121738434	13.035623550415039	0.931822657585144	3	Validation	0.634	0.413	0.634	0.413	params_STvsMT/xirt_params_3RT_best_ordinal.yaml	xirt_params_3RT_best_ordinal	learning_curve/learning_params_training_cv_learning_curve_40p.yaml	psms/DSS_CSM_anpxirt.csv	40	0	0.931822657585144	1.978822657585144	5.6968347427695125
1	1	60.54474639892578	0.17729972302913666	0.2675352692604065	36.19783020019531	0.052791330963373184	0.0783635824918747	36.19783020019531	0.7888231873512268	1	Validation	0.457	0.37	0.457	0.37	params_STvsMT/xirt_params_3RT_best_ordinal.yaml	xirt_params_3RT_best_ordinal	learning_curve/learning_params_training_cv_learning_curve_40p.yaml	psms/DSS_CSM_anpxirt.csv	40	0	0.7888231873512268	1.6158231873512268	7.781050468858673
4	4	31.811992645263672	0.11533944308757782	0.2083626389503479	13.25110912322998	0.03460278362035751	0.06178801506757736	13.25110912322998	0.9302934408187866	2	Validation	0.59	0.42200000000000004	0.59	0.42200000000000004	params_STvsMT/xirt_params_3RT_best_ordinal.yaml	xirt_params_3RT_best_ordinal	learning_curve/learning_params_training_cv_learning_curve_40p.yaml	psms/DSS_CSM_anpxirt.csv	40	0	0.9302934408187866	1.9422934408187866	5.640212109953284
7	7	386.891357421875	2.401953220367432	2.422108888626098	144.04037475585938	0.4520009458065033	0.3760335743427277	144.04037475585938	0.2466573119163513	3	Validation	0.09300000000000001	0.09300000000000001	0.09300000000000001	0.09300000000000001	params_STvsMT/xirt_params_3RT_best_ordinal.yaml	xirt_params_3RT_best_ordinal	learning_curve/learning_params_training_cv_learning_curve_40p.yaml	psms/DSS_CSM_anpxirt.csv	40	0	0.2466573119163513	0.4326573119163513	19.669554072776407
1	1	179.11883544921875	1.1094273328781128	0.6700220704078674	88.40596008300781	0.2963460385799408	0.2382353693246841	88.40596008300781	0.4879148602485657	1	Validation	0.16699999999999998	0.106	0.16699999999999998	0.106	params_STvsMT/xirt_params_3RT_best_ordinal.yaml	xirt_params_3RT_best_ordinal	learning_curve/learning_params_training_cv_learning_curve_50p.yaml	psms/DSS_CSM_anpxirt.csv	50	0	0.4879148602485657	0.7609148602485656	13.383528512661329
4	4	40.95230484008789	0.12300320714712144	0.2478605359792709	20.367326736450195	0.03554897755384445	0.07272656261920929	20.367326736450195	0.904530942440033	2	Validation	0.569	0.40299999999999997	0.569	0.40299999999999997	params_STvsMT/xirt_params_3RT_best_ordinal.yaml	xirt_params_3RT_best_ordinal	learning_curve/learning_params_training_cv_learning_curve_50p.yaml	psms/DSS_CSM_anpxirt.csv	50	0	0.904530942440033	1.876530942440033	6.3993987873930696
7	7	146.7418975830078	0.20443688333034515	0.3909494876861572	114.83121490478516	0.06306225806474686	0.11830054223537445	114.83121490478516	0.4640436768531799	3	Validation	0.4	0.214	0.4	0.214	params_STvsMT/xirt_params_3RT_best_ordinal.yaml	xirt_params_3RT_best_ordinal	learning_curve/learning_params_training_cv_learning_curve_50p.yaml	psms/DSS_CSM_anpxirt.csv	50	0	0.4640436768531799	1.0780436768531798	12.113707012430497
1	1	38.945777893066406	0.12341999262571335	0.2599039077758789	17.878671646118164	0.036994244903326035	0.07281557470560074	17.878671646118164	0.8964390754699707	1	Validation	0.583	0.41700000000000004	0.583	0.41700000000000004	params_STvsMT/xirt_params_3RT_best_ordinal.yaml	xirt_params_3RT_best_ordinal	learning_curve/learning_params_training_cv_learning_curve_50p.yaml	psms/DSS_CSM_anpxirt.csv	50	0	0.8964390754699707	1.8964390754699707	6.240655245490365
4	4	42.852447509765625	0.12643200159072876	0.25695982575416565	21.793222427368164	0.03513175621628761	0.07490033656358719	21.793222427368164	0.8978472352027893	2	Validation	0.63	0.38	0.63	0.38	params_STvsMT/xirt_params_3RT_best_ordinal.yaml	xirt_params_3RT_best_ordinal	learning_curve/learning_params_training_cv_learning_curve_50p.yaml	psms/DSS_CSM_anpxirt.csv	50	0	0.8978472352027893	1.9078472352027893	6.546178084177487
7	7	40.7923583984375	0.12340253591537476	0.27334052324295044	18.98885536193848	0.034533530473709106	0.06887409836053847	18.98885536193848	0.9113725423812866	3	Validation	0.605	0.442	0.605	0.442	params_STvsMT/xirt_params_3RT_best_ordinal.yaml	xirt_params_3RT_best_ordinal	learning_curve/learning_params_training_cv_learning_curve_50p.yaml	psms/DSS_CSM_anpxirt.csv	50	0	0.9113725423812866	1.9583725423812866	6.386889571492332
1	1	46.92955017089844	0.23647871613502505	0.28280216455459595	18.76972007751465	0.06497638672590256	0.07789439707994461	18.76972007751465	0.8912777304649353	1	Validation	0.435	0.33799999999999997	0.435	0.33799999999999997	params_STvsMT/xirt_params_3RT_best_ordinal.yaml	xirt_params_3RT_best_ordinal	learning_curve/learning_params_training_cv_learning_curve_50p.yaml	psms/DSS_CSM_anpxirt.csv	50	0	0.8912777304649353	1.6642777304649352	6.850514591685681
4	4	46.92945098876953	0.12243425101041795	0.24994954466819766	26.28146934509277	0.036476798355579376	0.07290608435869217	26.28146934509277	0.8768091797828674	2	Validation	0.56	0.35200000000000004	0.56	0.35200000000000004	params_STvsMT/xirt_params_3RT_best_ordinal.yaml	xirt_params_3RT_best_ordinal	learning_curve/learning_params_training_cv_learning_curve_50p.yaml	psms/DSS_CSM_anpxirt.csv	50	0	0.8768091797828674	1.7888091797828676	6.85050735265422
7	7	42.9288215637207	0.12456075102090836	0.26902127265930176	21.371700286865234	0.035816483199596405	0.07061023265123367	21.371700286865234	0.9002510309219359	3	Validation	0.563	0.428	0.563	0.428	params_STvsMT/xirt_params_3RT_best_ordinal.yaml	xirt_params_3RT_best_ordinal	learning_curve/learning_params_training_cv_learning_curve_50p.yaml	psms/DSS_CSM_anpxirt.csv	50	0	0.9002510309219359	1.8912510309219357	6.552008971584265
1	1	54.59222030639648	0.2350820153951645	0.3735738098621368	22.04020881652832	0.07317196577787399	0.1144234836101532	22.04020881652832	0.8723336458206177	1	Validation	0.315	0.231	0.315	0.231	params_STvsMT/xirt_params_3RT_best_ordinal.yaml	xirt_params_3RT_best_ordinal	learning_curve/learning_params_training_cv_learning_curve_50p.yaml	psms/DSS_CSM_anpxirt.csv	50	0	0.8723336458206177	1.4183336458206177	7.388654837410966
4	4	40.64855194091797	0.12812307476997375	0.2409084141254425	20.292724609375	0.036987826228141785	0.0677792876958847	20.292724609375	0.9048806428909302	2	Validation	0.597	0.41200000000000003	0.597	0.41200000000000003	params_STvsMT/xirt_params_3RT_best_ordinal.yaml	xirt_params_3RT_best_ordinal	learning_curve/learning_params_training_cv_learning_curve_50p.yaml	psms/DSS_CSM_anpxirt.csv	50	0	0.9048806428909302	1.91388064289093	6.375621690542654
7	7	43.86058044433594	0.14959779381752014	0.25131967663764954	21.781496047973636	0.04340340942144394	0.06947243958711624	21.781496047973636	0.8983383774757385	3	Validation	0.507	0.386	0.507	0.386	params_STvsMT/xirt_params_3RT_best_ordinal.yaml	xirt_params_3RT_best_ordinal	learning_curve/learning_params_training_cv_learning_curve_50p.yaml	psms/DSS_CSM_anpxirt.csv	50	0	0.8983383774757385	1.7913383774757385	6.622732098185456
1	1	1374.2987060546875	0.6984431147575378	0.9339141845703124	1290.9678955078125	0.2314307242631912	0.26766860485076904	1290.9678955078125	-6.4778385162353525	1	Validation	0.14800000000000002	0.153	0.14800000000000002	0.153	params_STvsMT/xirt_params_3RT_best_ordinal.yaml	xirt_params_3RT_best_ordinal	learning_curve/learning_params_training_cv_learning_curve_50p.yaml	psms/DSS_CSM_anpxirt.csv	50	0	0.0	0.30100000000000005	37.071534983794336
4	4	45.39226913452149	0.14801883697509766	0.2687928378582001	22.442773818969727	0.04455929622054099	0.08092059940099716	22.442773818969727	0.8948025703430176	2	Validation	0.45799999999999996	0.292	0.45799999999999996	0.292	params_STvsMT/xirt_params_3RT_best_ordinal.yaml	xirt_params_3RT_best_ordinal	learning_curve/learning_params_training_cv_learning_curve_50p.yaml	psms/DSS_CSM_anpxirt.csv	50	0	0.8948025703430176	1.6448025703430176	6.737378506104692
7	7	41.57615661621094	0.12287487834692	0.2526668906211853	20.86203384399414	0.03587258979678154	0.06859423965215683	20.86203384399414	0.9026297926902772	3	Validation	0.591	0.414	0.591	0.414	params_STvsMT/xirt_params_3RT_best_ordinal.yaml	xirt_params_3RT_best_ordinal	learning_curve/learning_params_training_cv_learning_curve_50p.yaml	psms/DSS_CSM_anpxirt.csv	50	0	0.9026297926902772	1.907629792690277	6.447957553846872
1	1	32.918235778808594	0.13345764577388766	0.2113880515098572	13.711894989013672	0.03998495265841484	0.06268282979726791	13.711894989013672	0.9280842542648317	1	Validation	0.5710000000000001	0.452	0.5710000000000001	0.452	params_STvsMT/xirt_params_3RT_best_ordinal.yaml	xirt_params_3RT_best_ordinal	learning_curve/learning_params_training_cv_learning_curve_60p.yaml	psms/DSS_CSM_anpxirt.csv	60	0	0.9280842542648317	1.9510842542648317	5.73744157084049
4	4	30.59567451477051	0.1388475000858307	0.2324681878089905	9.915781021118164	0.041323184967041016	0.06432853639125824	9.915781021118164	0.944879412651062	2	Validation	0.5710000000000001	0.436	0.5710000000000001	0.436	params_STvsMT/xirt_params_3RT_best_ordinal.yaml	xirt_params_3RT_best_ordinal	learning_curve/learning_params_training_cv_learning_curve_60p.yaml	psms/DSS_CSM_anpxirt.csv	60	0	0.944879412651062	1.9518794126510621	5.531335689936971
7	7	52.50202941894531	0.1804293394088745	0.34300148487091064	23.94441795349121	0.052921686321496964	0.1044374629855156	23.94441795349121	0.8668959736824036	3	Validation	0.475	0.251	0.475	0.251	params_STvsMT/xirt_params_3RT_best_ordinal.yaml	xirt_params_3RT_best_ordinal	learning_curve/learning_params_training_cv_learning_curve_60p.yaml	psms/DSS_CSM_anpxirt.csv	60	0	0.8668959736824036	1.5928959736824035	7.245828414953346
1	1	30.54132080078125	0.12364134937524796	0.20229846239089969	12.167755126953125	0.036619704216718674	0.05950504168868065	12.167755126953125	0.9361828565597534	1	Validation	0.606	0.475	0.606	0.475	params_STvsMT/xirt_params_3RT_best_ordinal.yaml	xirt_params_3RT_best_ordinal	learning_curve/learning_params_training_cv_learning_curve_60p.yaml	psms/DSS_CSM_anpxirt.csv	60	0	0.9361828565597534	2.0171828565597534	5.526420251915452
4	4	30.69898223876953	0.13598847389221191	0.22211307287216187	10.845038414001463	0.04023782163858414	0.06010708212852477	10.845038414001463	0.9397137761116028	2	Validation	0.5870000000000001	0.506	0.5870000000000001	0.506	params_STvsMT/xirt_params_3RT_best_ordinal.yaml	xirt_params_3RT_best_ordinal	learning_curve/learning_params_training_cv_learning_curve_60p.yaml	psms/DSS_CSM_anpxirt.csv	60	0	0.9397137761116028	2.0327137761116028	5.540666226977541
7	7	31.69341278076172	0.12930014729499814	0.24344167113304135	11.057416915893556	0.03720497712492943	0.0680181086063385	11.057416915893556	0.9385331869125366	3	Validation	0.568	0.402	0.568	0.402	params_STvsMT/xirt_params_3RT_best_ordinal.yaml	xirt_params_3RT_best_ordinal	learning_curve/learning_params_training_cv_learning_curve_60p.yaml	psms/DSS_CSM_anpxirt.csv	60	0	0.9385331869125366	1.9085331869125366	5.629690291726687
1	1	32.116729736328125	0.12286856770515442	0.20817899703979487	13.567495346069336	0.03688356280326843	0.06105228140950202	13.567495346069336	0.9288415908813475	1	Validation	0.568	0.486	0.568	0.486	params_STvsMT/xirt_params_3RT_best_ordinal.yaml	xirt_params_3RT_best_ordinal	learning_curve/learning_params_training_cv_learning_curve_60p.yaml	psms/DSS_CSM_anpxirt.csv	60	0	0.9288415908813475	1.9828415908813475	5.66716240603074
4	4	47.71622848510742	0.25976327061653137	0.25562989711761475	19.74795913696289	0.07956643402576448	0.07472889125347137	19.74795913696289	0.8902235627174377	2	Validation	0.32	0.36700000000000005	0.32	0.36700000000000005	params_STvsMT/xirt_params_3RT_best_ordinal.yaml	xirt_params_3RT_best_ordinal	learning_curve/learning_params_training_cv_learning_curve_60p.yaml	psms/DSS_CSM_anpxirt.csv	60	0	0.8902235627174377	1.5772235627174378	6.907693427266979
7	7	29.344669342041016	0.1339116096496582	0.2335638254880905	9.06661605834961	0.03883232921361923	0.067702516913414	9.06661605834961	0.9495998024940492	3	Validation	0.606	0.413	0.606	0.413	params_STvsMT/xirt_params_3RT_best_ordinal.yaml	xirt_params_3RT_best_ordinal	learning_curve/learning_params_training_cv_learning_curve_60p.yaml	psms/DSS_CSM_anpxirt.csv	60	0	0.9495998024940492	1.9685998024940492	5.417072026661729
1	1	34.2640380859375	0.17136047780513766	0.2014220654964447	13.734084129333494	0.04095421731472016	0.05708156526088715	13.734084129333494	0.9187841415405272	1	Validation	0.652	0.517	0.652	0.517	params_STvsMT/xirt_params_3RT_best_ordinal.yaml	xirt_params_3RT_best_ordinal	learning_curve/learning_params_training_cv_learning_curve_70p.yaml	psms/DSS_CSM_anpxirt.csv	70	0	0.9187841415405272	2.0877841415405274	5.853549187111825
4	4	28.95959281921387	0.13203585147857666	0.2237598150968552	9.16298007965088	0.038449868559837334	0.06337223947048187	9.16298007965088	0.9507035613059998	2	Validation	0.573	0.49700000000000005	0.573	0.49700000000000005	params_STvsMT/xirt_params_3RT_best_ordinal.yaml	xirt_params_3RT_best_ordinal	learning_curve/learning_params_training_cv_learning_curve_70p.yaml	psms/DSS_CSM_anpxirt.csv	70	0	0.9507035613059998	2.020703561306	5.381411786809654
7	7	30.56860160827637	0.14624296128749847	0.2219713479280472	10.18199634552002	0.04294746741652489	0.061998803168535226	10.18199634552002	0.9452212452888488	3	Validation	0.57	0.513	0.57	0.513	params_STvsMT/xirt_params_3RT_best_ordinal.yaml	xirt_params_3RT_best_ordinal	learning_curve/learning_params_training_cv_learning_curve_70p.yaml	psms/DSS_CSM_anpxirt.csv	70	0	0.9452212452888488	2.0282212452888486	5.528887917861636
1	1	34.194015502929695	0.1784001737833023	0.2289140224456787	11.871489524841307	0.041716013103723526	0.060229018330574036	11.871489524841307	0.9297984838485718	1	Validation	0.652	0.48700000000000004	0.652	0.48700000000000004	params_STvsMT/xirt_params_3RT_best_ordinal.yaml	xirt_params_3RT_best_ordinal	learning_curve/learning_params_training_cv_learning_curve_70p.yaml	psms/DSS_CSM_anpxirt.csv	70	0	0.9297984838485718	2.068798483848572	5.847564920796493
4	4	29.95384979248047	0.1398206651210785	0.2287670224905014	9.706483840942383	0.040719103068113334	0.06374657154083252	9.706483840942383	0.9477795362472534	2	Validation	0.613	0.51	0.613	0.51	params_STvsMT/xirt_params_3RT_best_ordinal.yaml	xirt_params_3RT_best_ordinal	learning_curve/learning_params_training_cv_learning_curve_70p.yaml	psms/DSS_CSM_anpxirt.csv	70	0	0.9477795362472534	2.0707795362472536	5.473011035296793
7	7	30.90734672546387	0.1332251876592636	0.2302437871694565	11.07223415374756	0.03922641277313232	0.0644569918513298	11.07223415374756	0.940431833267212	3	Validation	0.583	0.447	0.583	0.447	params_STvsMT/xirt_params_3RT_best_ordinal.yaml	xirt_params_3RT_best_ordinal	learning_curve/learning_params_training_cv_learning_curve_70p.yaml	psms/DSS_CSM_anpxirt.csv	70	0	0.940431833267212	1.9704318332672122	5.559437626726634
1	1	34.111587524414055	0.1792542040348053	0.20329570770263672	13.17487621307373	0.04297110438346863	0.056814368814229965	13.17487621307373	0.9220910072326659	1	Validation	0.639	0.523	0.639	0.523	params_STvsMT/xirt_params_3RT_best_ordinal.yaml	xirt_params_3RT_best_ordinal	learning_curve/learning_params_training_cv_learning_curve_70p.yaml	psms/DSS_CSM_anpxirt.csv	70	0	0.9220910072326659	2.084091007232666	5.840512608017729
4	4	28.41827964782715	0.13612206280231476	0.2138313949108124	9.310724258422852	0.03826092183589935	0.060473505407571786	9.310724258422852	0.9499086737632751	2	Validation	0.596	0.563	0.596	0.563	params_STvsMT/xirt_params_3RT_best_ordinal.yaml	xirt_params_3RT_best_ordinal	learning_curve/learning_params_training_cv_learning_curve_70p.yaml	psms/DSS_CSM_anpxirt.csv	70	0	0.9499086737632751	2.108908673763275	5.33087981930067
7	7	33.047630310058594	0.14044499397277832	0.24510589241981506	11.73779296875	0.0385381318628788	0.07000469416379929	11.73779296875	0.9368511438369752	3	Validation	0.589	0.424	0.589	0.424	params_STvsMT/xirt_params_3RT_best_ordinal.yaml	xirt_params_3RT_best_ordinal	learning_curve/learning_params_training_cv_learning_curve_70p.yaml	psms/DSS_CSM_anpxirt.csv	70	0	0.9368511438369752	1.949851143836975	5.748706838068767
1	1	34.71908950805664	0.17694178223609924	0.2054571956396103	13.580401420593262	0.042076028883457184	0.05794208869338036	13.580401420593262	0.9196929335594176	1	Validation	0.659	0.51	0.659	0.51	params_STvsMT/xirt_params_3RT_best_ordinal.yaml	xirt_params_3RT_best_ordinal	learning_curve/learning_params_training_cv_learning_curve_70p.yaml	psms/DSS_CSM_anpxirt.csv	70	0	0.9196929335594176	2.0886929335594178	5.8922906842803195
4	4	28.64531707763672	0.13851819932460785	0.2238260805606842	8.442814826965332	0.039811380207538605	0.06269974261522293	8.442814826965332	0.9545779824256896	2	Validation	0.609	0.45399999999999996	0.609	0.45399999999999996	params_STvsMT/xirt_params_3RT_best_ordinal.yaml	xirt_params_3RT_best_ordinal	learning_curve/learning_params_training_cv_learning_curve_70p.yaml	psms/DSS_CSM_anpxirt.csv	70	0	0.9545779824256896	2.0175779824256894	5.352132012351407
7	7	29.40877914428711	0.1310495138168335	0.2196568548679352	9.86323356628418	0.0375523678958416	0.062329690903425224	9.86323356628418	0.9469361901283264	3	Validation	0.639	0.493	0.639	0.493	params_STvsMT/xirt_params_3RT_best_ordinal.yaml	xirt_params_3RT_best_ordinal	learning_curve/learning_params_training_cv_learning_curve_70p.yaml	psms/DSS_CSM_anpxirt.csv	70	0	0.9469361901283264	2.0789361901283265	5.422986183302251
1	1	33.673995971679695	0.18103182315826416	0.20811693370342252	12.02378749847412	0.043761823326349265	0.058617681264877326	12.02378749847412	0.9288979172706604	1	Validation	0.639	0.517	0.639	0.517	params_STvsMT/xirt_params_3RT_best_ordinal.yaml	xirt_params_3RT_best_ordinal	learning_curve/learning_params_training_cv_learning_curve_70p.yaml	psms/DSS_CSM_anpxirt.csv	70	0	0.9288979172706604	2.0848979172706605	5.802929947162872
4	4	30.52651214599609	0.14267385005950928	0.22045481204986567	10.435052871704102	0.041311532258987434	0.0629429966211319	10.435052871704102	0.9438598155975342	2	Validation	0.609	0.5	0.609	0.5	params_STvsMT/xirt_params_3RT_best_ordinal.yaml	xirt_params_3RT_best_ordinal	learning_curve/learning_params_training_cv_learning_curve_70p.yaml	psms/DSS_CSM_anpxirt.csv	70	0	0.9438598155975342	2.052859815597534	5.525080284122222
7	7	31.539653778076172	0.14600907266139984	0.2246022522449493	10.960124969482422	0.042290035635232925	0.06369656324386598	10.960124969482422	0.941034972667694	3	Validation	0.603	0.513	0.603	0.513	params_STvsMT/xirt_params_3RT_best_ordinal.yaml	xirt_params_3RT_best_ordinal	learning_curve/learning_params_training_cv_learning_curve_70p.yaml	psms/DSS_CSM_anpxirt.csv	70	0	0.941034972667694	2.057034972667694	5.616017608419348
1	1	29.88953018188477	0.1199578419327736	0.2446279376745224	9.507641792297363	0.03373648226261139	0.06504093110561371	9.507641792297363	0.9525972604751588	1	Validation	0.638	0.496	0.638	0.496	params_STvsMT/xirt_params_3RT_best_ordinal.yaml	xirt_params_3RT_best_ordinal	learning_curve/learning_params_training_cv_learning_curve_80p.yaml	psms/DSS_CSM_anpxirt.csv	80	0	0.9525972604751588	2.0865972604751586	5.467131805790379
4	4	26.85568618774414	0.1089988574385643	0.22050493955612185	8.309952735900879	0.031388744711875916	0.06293612718582152	8.309952735900879	0.9597467184066772	2	Validation	0.6459999999999999	0.48100000000000004	0.6459999999999999	0.48100000000000004	params_STvsMT/xirt_params_3RT_best_ordinal.yaml	xirt_params_3RT_best_ordinal	learning_curve/learning_params_training_cv_learning_curve_80p.yaml	psms/DSS_CSM_anpxirt.csv	80	0	0.9597467184066772	2.086746718406677	5.182247214070759
7	7	26.93779945373535	0.12354594469070435	0.223319873213768	7.828559398651122	0.0362393744289875	0.06282507628202437	7.828559398651122	0.96207857131958	3	Validation	0.591	0.47200000000000003	0.591	0.47200000000000003	params_STvsMT/xirt_params_3RT_best_ordinal.yaml	xirt_params_3RT_best_ordinal	learning_curve/learning_params_training_cv_learning_curve_80p.yaml	psms/DSS_CSM_anpxirt.csv	80	0	0.96207857131958	2.02507857131958	5.190163721284267
1	1	30.82727813720703	0.1274212896823883	0.23873671889305115	10.26970672607422	0.03568727150559425	0.06456611305475235	10.26970672607422	0.9487978219985962	1	Validation	0.62	0.478	0.62	0.478	params_STvsMT/xirt_params_3RT_best_ordinal.yaml	xirt_params_3RT_best_ordinal	learning_curve/learning_params_training_cv_learning_curve_80p.yaml	psms/DSS_CSM_anpxirt.csv	80	0	0.9487978219985962	2.046797821998596	5.552231815874318
4	4	26.918025970458984	0.11014492809772493	0.21729332208633426	8.528658866882324	0.03174581751227379	0.06241888552904129	8.528658866882324	0.9586873054504396	2	Validation	0.649	0.46399999999999997	0.649	0.46399999999999997	params_STvsMT/xirt_params_3RT_best_ordinal.yaml	xirt_params_3RT_best_ordinal	learning_curve/learning_params_training_cv_learning_curve_80p.yaml	psms/DSS_CSM_anpxirt.csv	80	0	0.9586873054504396	2.0716873054504394	5.188258471824528
7	7	26.16705703735352	0.11409811675548552	0.21708141267299647	7.525477886199951	0.03229150176048279	0.061254695057868964	7.525477886199951	0.9635466933250428	3	Validation	0.643	0.504	0.643	0.504	params_STvsMT/xirt_params_3RT_best_ordinal.yaml	xirt_params_3RT_best_ordinal	learning_curve/learning_params_training_cv_learning_curve_80p.yaml	psms/DSS_CSM_anpxirt.csv	80	0	0.9635466933250428	2.110546693325043	5.115374574491444
1	1	29.94468688964844	0.1221650242805481	0.2436379045248032	9.663153648376463	0.03441700339317322	0.06850522011518477	9.663153648376463	0.9518219232559204	1	Validation	0.626	0.441	0.626	0.441	params_STvsMT/xirt_params_3RT_best_ordinal.yaml	xirt_params_3RT_best_ordinal	learning_curve/learning_params_training_cv_learning_curve_80p.yaml	psms/DSS_CSM_anpxirt.csv	80	0	0.9518219232559204	2.0188219232559206	5.472173872388234
4	4	25.539613723754886	0.1140296831727028	0.2201346606016159	6.780709266662598	0.032891932874917984	0.06364293396472931	6.780709266662598	0.967154324054718	2	Validation	0.638	0.44299999999999995	0.638	0.44299999999999995	params_STvsMT/xirt_params_3RT_best_ordinal.yaml	xirt_params_3RT_best_ordinal	learning_curve/learning_params_training_cv_learning_curve_80p.yaml	psms/DSS_CSM_anpxirt.csv	80	0	0.967154324054718	2.048154324054718	5.053673290167746
7	7	28.61445236206055	0.11865677684545516	0.22709377110004425	9.329912185668944	0.03327344357967377	0.06368052959442139	9.329912185668944	0.9548060297966005	3	Validation	0.652	0.499	0.652	0.499	params_STvsMT/xirt_params_3RT_best_ordinal.yaml	xirt_params_3RT_best_ordinal	learning_curve/learning_params_training_cv_learning_curve_80p.yaml	psms/DSS_CSM_anpxirt.csv	80	0	0.9548060297966005	2.1058060297966006	5.349247831430186
1	1	30.52273178100586	0.13356967270374298	0.2470056116580963	9.41535186767578	0.03719870373606682	0.06835290789604187	9.41535186767578	0.9530574083328248	1	Validation	0.606	0.475	0.606	0.475	params_STvsMT/xirt_params_3RT_best_ordinal.yaml	xirt_params_3RT_best_ordinal	learning_curve/learning_params_training_cv_learning_curve_80p.yaml	psms/DSS_CSM_anpxirt.csv	80	0	0.9530574083328248	2.0340574083328247	5.524738164022423
4	4	26.953561782836914	0.11605864018201828	0.2188042402267456	8.334489822387695	0.03322270140051842	0.06279576569795609	8.334489822387695	0.9596278667449952	2	Validation	0.603	0.455	0.603	0.455	params_STvsMT/xirt_params_3RT_best_ordinal.yaml	xirt_params_3RT_best_ordinal	learning_curve/learning_params_training_cv_learning_curve_80p.yaml	psms/DSS_CSM_anpxirt.csv	80	0	0.9596278667449952	2.0176278667449954	5.191681980132923
7	7	27.13714599609375	0.1156945675611496	0.22200578451156616	8.123758316040039	0.03335490077733993	0.06142345815896987	8.123758316040039	0.9606485962867736	3	Validation	0.632	0.513	0.632	0.513	params_STvsMT/xirt_params_3RT_best_ordinal.yaml	xirt_params_3RT_best_ordinal	learning_curve/learning_params_training_cv_learning_curve_80p.yaml	psms/DSS_CSM_anpxirt.csv	80	0	0.9606485962867736	2.1056485962867737	5.209332586435018
1	1	30.91108703613281	0.13754913210868835	0.2425605058670044	9.968910217285156	0.03878297284245491	0.06716816872358322	9.968910217285156	0.950297474861145	1	Validation	0.588	0.441	0.588	0.441	params_STvsMT/xirt_params_3RT_best_ordinal.yaml	xirt_params_3RT_best_ordinal	learning_curve/learning_params_training_cv_learning_curve_80p.yaml	psms/DSS_CSM_anpxirt.csv	80	0	0.950297474861145	1.979297474861145	5.559774009447938
4	4	27.01285743713379	0.10739905387163162	0.21830621361732486	8.585542678833008	0.030952885746955868	0.06196702644228935	8.585542678833008	0.9584117531776428	2	Validation	0.635	0.48700000000000004	0.635	0.48700000000000004	params_STvsMT/xirt_params_3RT_best_ordinal.yaml	xirt_params_3RT_best_ordinal	learning_curve/learning_params_training_cv_learning_curve_80p.yaml	psms/DSS_CSM_anpxirt.csv	80	0	0.9584117531776428	2.0804117531776427	5.197389482916764
7	7	27.28632736206055	0.12143110483884813	0.21657776832580566	8.302760124206543	0.034484460949897766	0.06177986413240433	8.302760124206543	0.959781527519226	3	Validation	0.638	0.501	0.638	0.501	params_STvsMT/xirt_params_3RT_best_ordinal.yaml	xirt_params_3RT_best_ordinal	learning_curve/learning_params_training_cv_learning_curve_80p.yaml	psms/DSS_CSM_anpxirt.csv	80	0	0.959781527519226	2.098781527519226	5.223631625800249
1	1	27.49554252624512	0.11208023130893707	0.22419537603855133	8.808877944946289	0.033893048763275146	0.06274835765361786	8.808877944946289	0.9543174505233764	1	Validation	0.598	0.5	0.598	0.5	params_STvsMT/xirt_params_3RT_best_ordinal.yaml	xirt_params_3RT_best_ordinal	learning_curve/learning_params_training_cv_learning_curve_90p.yaml	psms/DSS_CSM_anpxirt.csv	90	0	0.9543174505233764	2.0523174505233763	5.243619220180382
4	4	25.42900848388672	0.11752306669950485	0.1951502412557602	8.034435272216799	0.031791787594556815	0.0553484745323658	8.034435272216799	0.9592080116271972	2	Validation	0.68	0.521	0.68	0.521	params_STvsMT/xirt_params_3RT_best_ordinal.yaml	xirt_params_3RT_best_ordinal	learning_curve/learning_params_training_cv_learning_curve_90p.yaml	psms/DSS_CSM_anpxirt.csv	90	0	0.9592080116271972	2.1602080116271973	5.042718362538872
7	7	29.94400405883789	0.12816384434700012	0.21087226271629333	11.151552200317383	0.03357082605361938	0.06134208291769028	11.151552200317383	0.9433819055557252	3	Validation	0.657	0.469	0.657	0.469	params_STvsMT/xirt_params_3RT_best_ordinal.yaml	xirt_params_3RT_best_ordinal	learning_curve/learning_params_training_cv_learning_curve_90p.yaml	psms/DSS_CSM_anpxirt.csv	90	0	0.9433819055557252	2.069381905555725	5.4721114808488585
1	1	25.984752655029297	0.09633682668209076	0.2400637120008469	7.257047176361084	0.028555026277899742	0.06408142298460008	7.257047176361084	0.9623651504516602	1	Validation	0.634	0.521	0.634	0.521	params_STvsMT/xirt_params_3RT_best_ordinal.yaml	xirt_params_3RT_best_ordinal	learning_curve/learning_params_training_cv_learning_curve_90p.yaml	psms/DSS_CSM_anpxirt.csv	90	0	0.9623651504516602	2.1173651504516604	5.097524169146165
4	4	30.712810516357425	0.12705853581428528	0.222938671708107	11.469179153442385	0.033940736204385764	0.06287940591573715	11.469179153442385	0.9417693018913268	2	Validation	0.644	0.47200000000000003	0.644	0.47200000000000003	params_STvsMT/xirt_params_3RT_best_ordinal.yaml	xirt_params_3RT_best_ordinal	learning_curve/learning_params_training_cv_learning_curve_90p.yaml	psms/DSS_CSM_anpxirt.csv	90	0	0.9417693018913268	2.057769301891327	5.541913975907369
7	7	31.7392635345459	0.1320946365594864	0.21565186977386475	12.422627449035645	0.03554599732160568	0.061172254383564	12.422627449035645	0.9369285106658936	3	Validation	0.639	0.49700000000000005	0.639	0.49700000000000005	params_STvsMT/xirt_params_3RT_best_ordinal.yaml	xirt_params_3RT_best_ordinal	learning_curve/learning_params_training_cv_learning_curve_90p.yaml	psms/DSS_CSM_anpxirt.csv	90	0	0.9369285106658936	2.0729285106658937	5.633761046986808
1	1	27.87186050415039	0.11709921807050705	0.21510885655879972	9.27868938446045	0.034536711871623986	0.059793461114168174	9.27868938446045	0.9518809914588928	1	Validation	0.613	0.521	0.613	0.521	params_STvsMT/xirt_params_3RT_best_ordinal.yaml	xirt_params_3RT_best_ordinal	learning_curve/learning_params_training_cv_learning_curve_90p.yaml	psms/DSS_CSM_anpxirt.csv	90	0	0.9518809914588928	2.0858809914588927	5.279380693239538
4	4	31.76663017272949	0.12699240446090698	0.2261399328708649	12.108622550964355	0.033751051872968674	0.06526952981948853	12.108622550964355	0.9385227560997008	2	Validation	0.655	0.474	0.655	0.474	params_STvsMT/xirt_params_3RT_best_ordinal.yaml	xirt_params_3RT_best_ordinal	learning_curve/learning_params_training_cv_learning_curve_90p.yaml	psms/DSS_CSM_anpxirt.csv	90	0	0.9385227560997008	2.067522756099701	5.63618933080938
7	7	31.039344787597656	0.1266820728778839	0.21261386573314667	12.225090980529785	0.03357511386275292	0.0600600428879261	12.225090980529785	0.9379314184188844	3	Validation	0.662	0.51	0.662	0.51	params_STvsMT/xirt_params_3RT_best_ordinal.yaml	xirt_params_3RT_best_ordinal	learning_curve/learning_params_training_cv_learning_curve_90p.yaml	psms/DSS_CSM_anpxirt.csv	90	0	0.9379314184188844	2.1099314184188844	5.571296508677101
1	1	27.31457710266113	0.1104697585105896	0.22591295838356015	8.517354965209961	0.032172657549381256	0.061887476593256	8.517354965209961	0.9558292627334596	1	Validation	0.649	0.515	0.649	0.515	params_STvsMT/xirt_params_3RT_best_ordinal.yaml	xirt_params_3RT_best_ordinal	learning_curve/learning_params_training_cv_learning_curve_90p.yaml	psms/DSS_CSM_anpxirt.csv	90	0	0.9558292627334596	2.1198292627334596	5.22633495890391
4	4	29.81889724731445	0.12428321689367294	0.21668505668640134	11.017141342163086	0.03291614353656769	0.0615336038172245	11.017141342163086	0.9440643787384032	2	Validation	0.644	0.49700000000000005	0.644	0.49700000000000005	params_STvsMT/xirt_params_3RT_best_ordinal.yaml	xirt_params_3RT_best_ordinal	learning_curve/learning_params_training_cv_learning_curve_90p.yaml	psms/DSS_CSM_anpxirt.csv	90	0	0.9440643787384032	2.0850643787384033	5.460668205202954
7	7	29.393163681030273	0.121506467461586	0.20441174507141116	11.37336254119873	0.032192517071962364	0.058519225567579276	11.37336254119873	0.9422557950019836	3	Validation	0.68	0.528	0.68	0.528	params_STvsMT/xirt_params_3RT_best_ordinal.yaml	xirt_params_3RT_best_ordinal	learning_curve/learning_params_training_cv_learning_curve_90p.yaml	psms/DSS_CSM_anpxirt.csv	90	0	0.9422557950019836	2.150255795001984	5.421546244479546
1	1	27.053083419799805	0.10415753722190857	0.227063462138176	8.465044021606445	0.030492383986711506	0.061415139585733414	8.465044021606445	0.9561005234718324	1	Validation	0.637	0.536	0.637	0.536	params_STvsMT/xirt_params_3RT_best_ordinal.yaml	xirt_params_3RT_best_ordinal	learning_curve/learning_params_training_cv_learning_curve_90p.yaml	psms/DSS_CSM_anpxirt.csv	90	0	0.9561005234718324	2.1291005234718323	5.201257868996672
4	4	31.35863494873047	0.13222025334835052	0.21526958048343656	12.22632884979248	0.035343851894140244	0.06166248768568039	12.22632884979248	0.9379251599311828	2	Validation	0.634	0.495	0.634	0.495	params_STvsMT/xirt_params_3RT_best_ordinal.yaml	xirt_params_3RT_best_ordinal	learning_curve/learning_params_training_cv_learning_curve_90p.yaml	psms/DSS_CSM_anpxirt.csv	90	0	0.9379251599311828	2.066925159931183	5.599878119096028
7	7	31.97332572937012	0.13094542920589447	0.2195291370153427	12.500914573669435	0.034615408629179	0.060963418334722526	12.500914573669435	0.9365310072898864	3	Validation	0.652	0.534	0.652	0.534	params_STvsMT/xirt_params_3RT_best_ordinal.yaml	xirt_params_3RT_best_ordinal	learning_curve/learning_params_training_cv_learning_curve_90p.yaml	psms/DSS_CSM_anpxirt.csv	90	0	0.9365310072898864	2.1225310072898864	5.654496063255339
1	1	32.18553924560547	0.119386225938797	0.2645390331745148	11.074629783630373	0.032458778470754616	0.06913656741380693	11.074629783630373	0.9447879195213318	1	Validation	0.664	0.47100000000000003	0.664	0.47100000000000003	params_STvsMT/xirt_params_3RT_best_ordinal.yaml	xirt_params_3RT_best_ordinal	learning_curve/learning_params_training_cv_learning_curve_100p.yaml	psms/DSS_CSM_anpxirt.csv	100	0	0.9447879195213318	2.0797879195213316	5.673230053999703
4	4	30.89537048339844	0.14699073135852814	0.22326332330703733	10.595552444458008	0.03675911575555802	0.06397032737731934	10.595552444458008	0.9495930671691896	2	Validation	0.638	0.478	0.638	0.478	params_STvsMT/xirt_params_3RT_best_ordinal.yaml	xirt_params_3RT_best_ordinal	learning_curve/learning_params_training_cv_learning_curve_100p.yaml	psms/DSS_CSM_anpxirt.csv	100	0	0.9495930671691896	2.0655930671691896	5.5583604132332445
7	7	30.785850524902344	0.14829260110855105	0.22690683603286746	10.281553268432617	0.036769840866327286	0.06702496856451035	10.281553268432617	0.9510868787765504	3	Validation	0.622	0.466	0.622	0.466	params_STvsMT/xirt_params_3RT_best_ordinal.yaml	xirt_params_3RT_best_ordinal	learning_curve/learning_params_training_cv_learning_curve_100p.yaml	psms/DSS_CSM_anpxirt.csv	100	0	0.9510868787765504	2.0390868787765504	5.548499844543779
1	1	32.855239868164055	0.12207211554050446	0.2770364880561829	10.93845272064209	0.03403730317950249	0.06941180676221848	10.93845272064209	0.9454668164253236	1	Validation	0.619	0.506	0.619	0.506	params_STvsMT/xirt_params_3RT_best_ordinal.yaml	xirt_params_3RT_best_ordinal	learning_curve/learning_params_training_cv_learning_curve_100p.yaml	psms/DSS_CSM_anpxirt.csv	100	0	0.9454668164253236	2.0704668164253235	5.731949046193978
4	4	30.87948036193848	0.152162566781044	0.2163937985897064	10.587066650390623	0.037517953664064414	0.06289462745189668	10.587066650390623	0.9496334195137024	2	Validation	0.624	0.469	0.624	0.469	params_STvsMT/xirt_params_3RT_best_ordinal.yaml	xirt_params_3RT_best_ordinal	learning_curve/learning_params_training_cv_learning_curve_100p.yaml	psms/DSS_CSM_anpxirt.csv	100	0	0.9496334195137024	2.0426334195137024	5.556930840125553
7	7	30.02192687988281	0.1518612951040268	0.22182339429855347	9.51393222808838	0.03647706285119057	0.06489470601081848	9.51393222808838	0.9547387361526488	3	Validation	0.629	0.48700000000000004	0.629	0.48700000000000004	params_STvsMT/xirt_params_3RT_best_ordinal.yaml	xirt_params_3RT_best_ordinal	learning_curve/learning_params_training_cv_learning_curve_100p.yaml	psms/DSS_CSM_anpxirt.csv	100	0	0.9547387361526488	2.070738736152649	5.4792268505586454
1	1	32.54783248901367	0.1175207868218422	0.2610093951225281	11.962864875793455	0.03173227235674858	0.06785773485898973	11.962864875793455	0.9403596520423888	1	Validation	0.664	0.534	0.664	0.534	params_STvsMT/xirt_params_3RT_best_ordinal.yaml	xirt_params_3RT_best_ordinal	learning_curve/learning_params_training_cv_learning_curve_100p.yaml	psms/DSS_CSM_anpxirt.csv	100	0	0.9403596520423888	2.138359652042389	5.705070769851472
4	4	31.19717025756836	0.1459551900625229	0.22806362807750705	10.596036911010742	0.03641190007328987	0.06516877561807632	10.596036911010742	0.9495907425880432	2	Validation	0.636	0.483	0.636	0.483	params_STvsMT/xirt_params_3RT_best_ordinal.yaml	xirt_params_3RT_best_ordinal	learning_curve/learning_params_training_cv_learning_curve_100p.yaml	psms/DSS_CSM_anpxirt.csv	100	0	0.9495907425880432	2.068590742588043	5.585442709183253
7	7	31.004314422607425	0.14532244205474856	0.2241746038198471	10.477516174316406	0.03604312986135483	0.06488946080207825	10.477516174316406	0.9501546025276184	3	Validation	0.65	0.466	0.65	0.466	params_STvsMT/xirt_params_3RT_best_ordinal.yaml	xirt_params_3RT_best_ordinal	learning_curve/learning_params_training_cv_learning_curve_100p.yaml	psms/DSS_CSM_anpxirt.csv	100	0	0.9501546025276184	2.0661546025276185	5.568151795937987
1	1	33.18944549560547	0.12198007106781004	0.2648043930530548	11.992740631103516	0.033294294029474265	0.06967192888259888	11.992740631103516	0.9402107000350952	1	Validation	0.6659999999999999	0.506	0.6659999999999999	0.506	params_STvsMT/xirt_params_3RT_best_ordinal.yaml	xirt_params_3RT_best_ordinal	learning_curve/learning_params_training_cv_learning_curve_100p.yaml	psms/DSS_CSM_anpxirt.csv	100	0	0.9402107000350952	2.112210700035095	5.7610281630630364
4	4	31.48998832702637	0.14751046895980835	0.22572195529937744	10.904425621032717	0.037443876266479485	0.0661066323518753	10.904425621032717	0.9481236338615416	2	Validation	0.622	0.425	0.622	0.425	params_STvsMT/xirt_params_3RT_best_ordinal.yaml	xirt_params_3RT_best_ordinal	learning_curve/learning_params_training_cv_learning_curve_100p.yaml	psms/DSS_CSM_anpxirt.csv	100	0	0.9481236338615416	1.9951236338615415	5.611594098562936
7	7	30.09693717956543	0.1449778974056244	0.2193017303943634	10.109027862548828	0.03622036054730415	0.06424391269683838	10.109027862548828	0.9519076347351074	3	Validation	0.631	0.485	0.631	0.485	params_STvsMT/xirt_params_3RT_best_ordinal.yaml	xirt_params_3RT_best_ordinal	learning_curve/learning_params_training_cv_learning_curve_100p.yaml	psms/DSS_CSM_anpxirt.csv	100	0	0.9519076347351074	2.0679076347351075	5.486067551494917
1	1	33.96828842163086	0.12379976361989975	0.2806145548820496	11.947490692138672	0.03357474133372307	0.07129818201065062	11.947490692138672	0.94043630361557	1	Validation	0.652	0.531	0.652	0.531	params_STvsMT/xirt_params_3RT_best_ordinal.yaml	xirt_params_3RT_best_ordinal	learning_curve/learning_params_training_cv_learning_curve_100p.yaml	psms/DSS_CSM_anpxirt.csv	100	0	0.94043630361557	2.12343630361557	5.8282320150823494
4	4	30.42268371582031	0.14560353755950928	0.22180968523025515	10.297151565551758	0.03750554099678993	0.06327612698078157	10.297151565551758	0.9510126709938048	2	Validation	0.613	0.49	0.613	0.49	params_STvsMT/xirt_params_3RT_best_ordinal.yaml	xirt_params_3RT_best_ordinal	learning_curve/learning_params_training_cv_learning_curve_100p.yaml	psms/DSS_CSM_anpxirt.csv	100	0	0.9510126709938048	2.0540126709938047	5.515676179383658
7	7	30.17277717590332	0.14294907450675964	0.21750304102897644	10.448382377624512	0.035412520170211785	0.06322115659713745	10.448382377624512	0.9502931833267212	3	Validation	0.626	0.49700000000000005	0.626	0.49700000000000005	params_STvsMT/xirt_params_3RT_best_ordinal.yaml	xirt_params_3RT_best_ordinal	learning_curve/learning_params_training_cv_learning_curve_100p.yaml	psms/DSS_CSM_anpxirt.csv	100	0	0.9502931833267212	2.0732931833267214	5.492975257171956
