# Supplementary material for: Retention time prediction using neural networks increases identifications in crosslinking mass spectrometry
Source: Nat Commun. 2021 May 28;12:3237. doi: 10.1038/s41467-021-23441-0 (PMC8163845; doi:10.1038/s41467-021-23441-0)
Supplement: Supplementary file 4 — Source Data [file 41467_2021_23441_MOESM4_ESM.zip › Sources/Sources_manuscript/Fig3c_source_shap_observations_part2_explained.csv]

PSMID	hsax-p1	scx-p1	rp-p1	hsax-p2	scx-p2	rp-p2	hsax-error	rp-error	scx-error	p1_mean	p1_sum	p1_max	p1_min	p2_mean	p2_sum	p2_max	p2_min	cl_mean	cl_sum	cl_max	cl_min	initial_prod	initial_sum	initial_min	initial_max	hsax-p1_square	hsax-p1_abs	scx-p1_square	scx-p1_abs	rp-p1_square	rp-p1_abs	hsax-p2_square	hsax-p2_abs	scx-p2_square	scx-p2_abs	rp-p2_square	rp-p2_abs	hsax-error_square	hsax-error_abs	rp-error_square	rp-error_abs	scx-error_square	scx-error_abs
3096712	0.26332763781879875	0.8234865972591935	1.423782345507617	0.2812944718652403	1.0413841938019202	-0.7889526665618742	-0.052215226186294615	-0.3735855637556452	0.2849202946778596	0.9539119168489525	1.5142173007510191	1.527072329366344	0.41422392972232347	0.8590559913656632	-0.7388994796353716	-0.8864364603798247	0.6899874958694796	-0.5389486658670248	-0.6257437154740724	-0.5909678598916563	0.05489808655124641	-0.18193609224459195	-0.21733222377657588	-0.5193535888720637	-0.32027083937976447	-0.43364511749724727	-0.8880877169190043	0.6379863961239329	0.8348254537813258	1.1922016075799517	1.4994179183318705	-0.394720974775625	-0.14986265936633023	1.069743930029398	1.1149288850912398	-0.7905077229793309	-0.8833586303271581	-0.44921133120400314	-0.8986109633939607	-0.41765949645456707	-0.4957894087857717	-0.46934178081356104	-0.376981145329932
2892200	-0.3246175285829415	0.8234865972591935	-0.9948907243805302	-0.8698842250825031	0.13659430392582192	-0.8978156445419935	-0.052215226186294615	-0.039641830010936636	-0.18719316090803242	-0.8011069289467514	-1.0268027873054189	-0.898587612645227	-0.061207602519169124	-0.3679492046729618	-1.057804481782692	-1.0028657775182304	-0.4067147913196739	-1.2533969826471343	-1.1734139345831502	-0.7625836493589722	0.6062986487028197	-1.7348390064360044	-1.5805809437043017	-0.5193535888720637	-1.3023516708882776	-0.29346329229594675	-0.12767853373620366	0.6379863961239329	0.8348254537813258	-0.6368506707157192	-1.2098331622223975	-0.6640631387812128	-0.7050779739290381	-0.26385961874626435	0.010485224624682562	-0.8313354386251901	-0.9994069283459832	-0.44921133120400314	-0.8986109633939607	-0.4831626607371554	-0.9740575877362717	-0.5981506112279091	-1.049786033274249
157062	-0.3246175285829415	-1.8427200086209825	1.6627543591224805	0.2812944718652403	-1.6729854758263745	-0.6316566478636768	-0.052215226186294615	0.11044059726580518	-0.18719316090803242	-0.978607737130104	1.5112924995708614	1.8044854855136436	-0.061207602519169124	-0.9814518026922743	-0.8505754699886039	-0.7182078450560228	-0.4067147913196739	-1.2533969826471343	-1.0736891510793394	-0.5614249547326525	0.665340552769344	-1.1068214668459337	-0.47292711222358286	-0.5193535888720637	-0.1628777571729677	-0.29346329229594675	-0.12767853373620366	-0.8450779876652004	-0.9261754641689158	1.5490455938257954	1.7670998941097043	-0.394720974775625	-0.14986265936633023	-0.9306613931340956	-1.0939584358418748	-0.7193942358068044	-0.7156805491855907	-0.44921133120400314	-0.8986109633939607	-0.47745818867012335	-0.8615345738881403	-0.5981506112279091	-1.049786033274249
420259	0.26332763781879875	-1.3094786874449473	0.07672956732892872	-1.2536104573984175	-1.2205905308883254	-0.8444729681483985	-0.052215226186294615	-0.1805180011032547	-0.18719316090803242	-1.6227809551231227	-0.509746657806786	-0.03666794732476636	0.41422392972232347	-0.9814518026922743	-1.1398751962531046	-0.9458156076434413	-0.7722822203827251	-1.2533969826471343	-0.9946015999577577	-0.7625836493589722	0.37368700762483753	-3.0914657090152105	-1.3806205414119952	-0.5193535888720637	-1.2074742631014508	-0.43364511749724727	-0.8880877169190043	-0.9439489465844759	-1.5131757701523296	-0.2267914715778971	-0.00946901652494052	-0.394720974775625	-0.14986265936633023	-1.0140116149325744	-1.6461802660751534	-0.8121874108059784	-0.9425434571999326	-0.44921133120400314	-0.8986109633939607	-0.46868773952000675	-0.7722972820395351	-0.5981506112279091	-1.049786033274249
2710036	0.8512728042205391	0.8234865972591935	-0.8401213312392329	-0.1024317604506741	0.588989248863871	-1.0905867849779887	-0.052215226186294615	-0.019007514021923074	-0.18719316090803242	0.024152262697062745	-0.8556560032273359	-0.898587612645227	0.8896554619638162	0.24555339334635068	-1.188956129340416	-1.209035153566839	0.32442006680642843	-1.2533969826471343	-1.1996048097807428	-0.7625836493589722	0.6403695782823915	-1.7483891203581232	-1.6213476120115187	-0.5193535888720637	-1.5338526119936913	-0.29346329229594675	-0.12767853373620366	0.6379863961239329	0.8348254537813258	-0.6169798062528489	-1.0364698619793518	-0.6640631387812128	-0.7050779739290381	0.319591933843088	0.5627070548579612	-0.8867965290939588	-1.2049016077109973	-0.44921133120400314	-0.8986109633939607	-0.4836705680680453	-1.003609682100465	-0.5981506112279091	-1.049786033274249
3164502	0.26332763781879875	1.3567279184352288	-1.2719771900187458	0.2812944718652403	0.588989248863871	-1.4887833838629188	-0.052215226186294615	0.05676994770181386	-0.18719316090803242	-0.9669784078837681	-1.061202125692429	-0.7583458425640774	-0.06979061973890416	-0.9814518026922743	-1.5330616391044212	-1.3538787924678648	-0.028687962031250465	-1.2533969826471343	-1.141812624871863	-0.6558602859631625	0.665340552769344	-3.0515059042839976	-1.9165291345247972	-0.5193535888720637	-1.6169253139085615	-0.43364511749724727	-0.8880877169190043	1.527825026397413	1.4218257597647397	-0.6392410494268349	-1.2446780052679352	-0.394720974775625	-0.14986265936633023	0.319591933843088	0.5627070548579612	-0.9332258851598056	-1.629380511695416	-0.44921133120400314	-0.8986109633939607	-0.4820014322433889	-0.9384007080186397	-0.5981506112279091	-1.049786033274249
2870423	-0.3246175285829415	1.3567279184352288	-0.9904402976956511	-1.2536104573984175	0.13659430392582192	-0.536017230213056	-0.7605490521276447	-0.24070482920397737	0.2849202946778596	-0.7773764260747763	-0.8882892450664783	-0.7583458425640774	-0.061207602519169124	-0.3679492046729618	-0.6140627863199979	-0.6159211696849881	-0.7722822203827251	-0.5389486658670248	-0.6706078645913358	-0.5909678598916563	0.2743078383357104	0.23854726000604784	-1.0195633171945315	1.6750038885450527	-0.8678640540273677	-0.29346329229594675	-0.12767853373620366	1.527825026397413	1.4218257597647397	-0.6364648039292737	-1.204848063800024	-0.394720974775625	-0.14986265936633023	-0.26385961874626435	0.010485224624682562	-0.6691516809244523	-0.6137286106313009	-0.22443829923419084	0.0524012697329812	-0.4566492733363752	-0.6860987947981331	-0.46934178081356104	-0.376981145329932
2843958	0.26332763781879875	0.8234865972591935	-0.8113821484393364	-0.1024317604506741	0.13659430392582192	-0.6876416010705482	-0.052215226186294615	0.10851375629151426	-0.18719316090803242	0.17739493093117323	-0.9574678771787942	-0.898587612645227	0.41422392972232347	-0.3679492046729618	-0.8399280090675005	-0.7780839387735032	0.32442006680642843	-1.2533969826471343	-1.0761348658541898	-0.5648152968863978	0.665340552769344	-1.8269168964585916	-1.3632905206365054	-0.5193535888720637	-1.0499513958806994	-0.43364511749724727	-0.8880877169190043	0.6379863961239329	0.8348254537813258	-0.6118274115329058	-1.0042779700596773	-0.6640631387812128	-0.7050779739290381	-0.26385961874626435	0.010485224624682562	-0.7463472243371483	-0.7753606962371207	-0.44921133120400314	-0.8986109633939607	-0.47766952985786426	-0.8642941607010667	-0.5981506112279091	-1.049786033274249
1383885	-1.500507861386422	-0.24299604509287692	-0.4715038413151466	-0.48615799276658855	-0.7681955859502763	-0.08650715441331754	-0.052215226186294615	-0.03742800451574134	0.2849202946778596	0.3097386988559337	-0.44803213991059876	-0.6730904216420092	-1.0120706670021542	-1.5949544007115868	-0.42281569926795914	-0.13516864809078535	-0.04114736225662274	-1.007687950091544	-1.0524242357039317	-0.5909678598916563	0.6099540687607667	-1.3427225021553488	-0.874159208188421	-0.5193535888720637	-0.3280425571547255	0.8279913093144576	1.3931398326293978	-0.5484651109073737	-0.3391751581855019	-0.516149262977858	-0.6235668759076471	-0.7538438601164087	-1.260293288491746	-0.9306613931340956	-1.0939584358418748	-0.3620587861133202	-0.1345493689206876	-0.44921133120400314	-0.8986109633939607	-0.48323688154957906	-0.9772281885923748	-0.46934178081356104	-0.376981145329932
868267	0.26332763781879875	-0.7762373662689122	-0.5077471211618834	-0.48615799276658855	-0.7681955859502763	-1.6609865549025882	-0.052215226186294615	-0.2953887263446073	-0.18719316090803242	-0.978607737130104	-1.0224793327490616	-0.7151638113219281	0.41422392972232347	-1.5949544007115868	-1.7026501399880662	-1.5664618366653769	-0.9788187950440652	-1.2533969826471343	-0.8487976474421974	-0.7625836493589722	0.18401498784301895	-3.0200016078029663	-1.9074239226556664	-0.5193535888720637	-1.592425563833467	-0.43364511749724727	-0.8880877169190043	-0.8450779876652004	-0.9261754641689158	-0.5294038608159588	-0.6641644028368004	-0.7538438601164087	-1.260293288491746	-0.9306613931340956	-1.0939584358418748	-0.9248652417631221	-1.450625770347118	-0.44921133120400314	-0.8986109633939607	-0.4426726299602411	-0.6077815058042955	-0.5981506112279091	-1.049786033274249
1358795	0.26332763781879875	-0.7762373662689122	-0.1255275264815239	-1.2536104573984175	-0.7681955859502763	-1.082729729193414	-0.052215226186294615	-0.0689948442224986	-0.18719316090803242	-0.978607737130104	-0.5998140168655106	-0.27146020562479145	0.41422392972232347	-0.9814518026922743	-1.3181794151458384	-1.2006320062647007	-0.7722822203827251	-1.2533969826471343	-1.1361565264724331	-0.7625836493589722	0.557831596018215	-2.2739592379398306	-1.59483793099245	-0.5193535888720637	-1.3406859597828917	-0.43364511749724727	-0.8880877169190043	-0.8450779876652004	-0.9261754641689158	-0.35294879760548165	-0.23602516285896144	-0.394720974775625	-0.14986265936633023	-0.9306613931340956	-1.0939584358418748	-0.8849566783974483	-1.196525960010037	-0.44921133120400314	-0.8986109633939607	-0.4817303141237779	-0.9320187313808952	-0.5981506112279091	-1.049786033274249
1591981	-0.9125626949846818	-0.24299604509287692	-0.21857727712979794	-0.8698842250825031	0.13659430392582192	-1.2919505684448827	-0.052215226186294615	-0.02167142094752635	-0.18719316090803242	-0.3344345191370851	-0.30193356738264393	-0.37947797982180914	-0.5366391347606617	-0.3679492046729618	-1.4663836078035457	-1.424394389924839	-0.4067147913196739	-1.2533969826471343	-1.1962235465557527	-0.7625836493589722	0.6359709936471127	-1.6994964349572483	-1.6148920925437462	-0.5193535888720637	-1.4019709062147732	0.12708218330795487	0.6327306494465971	-0.5484651109073737	-0.3391751581855019	-0.4033680042701932	-0.3402538577692661	-0.6640631387812128	-0.7050779739290381	-0.26385961874626435	0.010485224624682562	-0.921751040164391	-1.4195560732376686	-0.44921133120400314	-0.8986109633939607	-0.4836281558012472	-0.9997944827556081	-0.5981506112279091	-1.049786033274249
697636	-0.3246175285829415	-0.7762373662689122	-0.8466716901504223	-0.8698842250825031	-0.7681955859502763	-0.8847165276559646	-0.052215226186294615	-0.06310184770026905	-0.18719316090803242	-0.978607737130104	-1.2636760487824341	-1.1086079345760576	-0.061207602519169124	-1.5949544007115868	-1.1815935961572477	-0.9888562284276753	-0.4067147913196739	-1.2533969826471343	-1.1436364321080614	-0.7625836493589722	0.5675619825078106	-2.0558687072206543	-1.7424408370620241	-0.5193535888720637	-1.2866208001785493	-0.29346329229594675	-0.12767853373620366	-0.8450779876652004	-0.9261754641689158	-0.6180900567366544	-1.0438071772945543	-0.6640631387812128	-0.7050779739290381	-0.9306613931340956	-1.0939584358418748	-0.8267859743913429	-0.9854432260077016	-0.44921133120400314	-0.8986109633939607	-0.48208475784451	-0.9404585744755495	-0.5981506112279091	-1.049786033274249
1571425	-0.3246175285829415	-0.24299604509287692	-0.25499950796947674	-0.8698842250825031	0.13659430392582192	-1.3513636116755225	-0.052215226186294615	-0.46359457413664995	-0.18719316090803242	-0.3344345191370851	-0.47580210682876967	-0.4217591066295901	-0.061207602519169124	-0.915098329149848	-1.527974012015975	-1.4247398072003687	-0.4067147913196739	-1.2533969826471343	-0.6352961013103925	-0.7625836493589722	-0.09372281543799231	-1.2446471812343118	-1.5016721804892477	-0.5193535888720637	-1.4259595192995815	-0.29346329229594675	-0.12767853373620366	-0.5484651109073737	-0.3391751581855019	-0.4217957102800215	-0.38105183476214677	-0.6640631387812128	-0.7050779739290381	-0.26385961874626435	0.010485224624682562	-0.9275785752180454	-1.4828905757008821	-0.44921133120400314	-0.8986109633939607	-0.38154359888454614	-0.36688013116186763	-0.5981506112279091	-1.049786033274249
2821153	1.4392179706222794	0.8234865972591935	0.5497820199614356	-0.8698842250825031	0.13659430392582192	-1.0410827207165956	-0.052215226186294615	-0.0076863279715510035	-0.18719316090803242	0.9539119168489525	0.8149163505750556	0.5124799295454585	1.3650869942053088	-0.3679492046729618	-1.2063219899277065	-1.1560903921385568	-0.4067147913196739	-1.2533969826471343	-1.2139746474381623	-0.7625836493589722	0.6590628721567721	-1.359148326685577	-1.032315013916848	-0.5193535888720637	-0.8959098148673164	0.12708218330795487	0.6327306494465971	0.6379863961239329	0.8348254537813258	0.15686628300255276	0.5204156894360579	-0.6640631387812128	-0.7050779739290381	-0.26385961874626435	0.010485224624682562	-0.8746074584276282	-1.152130109914948	-0.44921133120400314	-0.8986109633939607	-0.48377421866250897	-1.0198236801149048	-0.5981506112279091	-1.049786033274249
688122	-0.9125626949846818	-0.7762373662689122	0.057922611622753126	-0.8698842250825031	-0.7681955859502763	-0.46041491459778616	-0.052215226186294615	0.020947225260092524	-0.18719316090803242	-0.3344345191370851	-0.12976718772681495	-0.0585001981438143	-0.5366391347606617	-1.5949544007115868	-0.7417422363339214	-0.5350642416044832	-0.4067147913196739	-1.2533969826471343	-1.1872819514639663	-0.7188915830844897	0.665340552769344	-1.5938651734935747	-1.036769771920341	-0.5193535888720637	-0.7770724180226277	0.12708218330795487	0.6327306494465971	-0.8450779876652004	-0.9261754641689158	-0.23947906111043568	-0.030535429221737444	-0.6640631387812128	-0.7050779739290381	-0.9306613931340956	-1.0939584358418748	-0.6256868940035042	-0.533136289750309	-0.44921133120400314	-0.8986109633939607	-0.4834829121491843	-0.9897053635518647	-0.5981506112279091	-1.049786033274249
3214647	-0.9125626949846818	-1.3094786874449473	-0.7787540588781661	-0.48615799276658855	1.4937791387399693	-1.6978698100270742	-0.052215226186294615	0.04236127130439037	-0.18719316090803242	-0.3344345191370851	-1.1885715081589814	-1.0297650434597345	-0.5366391347606617	-0.2933146114276278	-1.3209944777305647	-1.212156763002857	-1.1823221202388086	-1.2533969826471343	-1.1601013748109616	-0.681212841582255	0.665340552769344	-2.936817376583627	-1.8201170056546543	-0.5193535888720637	-1.5373577665227094	0.12708218330795487	0.6327306494465971	-0.9439489465844759	-1.5131757701523296	-0.6054225272048284	-0.9677299603263444	-0.7538438601164087	-1.260293288491746	1.986596369812666	1.6671507153245186	-0.9208416965679879	-1.4113080972317238	-0.44921133120400314	-0.8986109633939607	-0.4827465831148136	-0.959036553897248	-0.5981506112279091	-1.049786033274249
1556948	-2.0884530277881623	-0.24299604509287692	-0.855876741880453	-0.1024317604506741	-0.7681955859502763	0.9512663800277642	-0.052215226186294615	0.14180119419052836	-0.6593066164939245	-0.05985851737958419	-0.7394864400386308	-1.1192937149496642	-1.4875021992436468	-1.5949544007115868	0.7216741589109925	0.9747335996811843	0.32442006680642843	-0.5389486658670248	-0.9100838642688549	-0.5062449190477537	0.5042932365159466	-0.4145160755854271	-0.11549132985409175	-0.5193535888720637	0.9182308701541158	1.8092640857235613	2.1535490158121986	-0.5484651109073737	-0.3391751581855019	-0.6196100434310784	-1.0541181187180253	-0.6640631387812128	-0.7050779739290381	-0.9306613931340956	-1.0939584358418748	0.7938046511046445	0.971720683905367	-0.44921133120400314	-0.8986109633939607	-0.4735134543096987	-0.8166204938609517	-0.46934178081356104	-0.376981145329932
897814	0.8512728042205391	-0.7762373662689122	0.1902737123146632	-0.48615799276658855	-0.7681955859502763	-0.5500030859375934	-0.052215226186294615	0.0019088168567100042	-0.18719316090803242	-0.978607737130104	-0.11700313565399002	0.09514095843816377	0.8896554619638162	-1.5949544007115868	-0.9032977655135529	-0.6308790889135207	-0.04114736225662274	-1.2533969826471343	-1.211447161433576	-0.752390309451338	0.665340552769344	-2.5571667541095495	-1.1557693780159926	-0.5193535888720637	-0.8846598189695268	-0.29346329229594675	-0.12767853373620366	-0.8450779876652004	-0.9261754641689158	-0.14602455652220914	0.11771625763343824	-0.7538438601164087	-1.260293288491746	-0.9306613931340956	-1.0939584358418748	-0.6768295606723701	-0.6286375795322418	-0.44921133120400314	-0.8986109633939607	-0.48376497545283825	-1.016971827920268	-0.5981506112279091	-1.049786033274249
2568396	0.26332763781879875	-1.3094786874449473	1.4694184153006309	-1.637336689714332	1.0413841938019202	-1.3152101540078784	-0.7605490521276447	-0.09029161313819879	-0.18719316090803242	-1.6227809551231227	1.0303137683148091	1.5800494372876162	0.41422392972232347	-0.3679492046729618	-1.2157590356727017	-1.2830177777353609	-1.1378496494457762	-0.6204588050314933	-0.985325128727847	-0.7625836493589722	0.5042932365159466	-1.6996080409104084	-0.8710855353376226	-0.5193535888720637	-0.2902137562264919	-0.43364511749724727	-0.8880877169190043	-0.9439489465844759	-1.5131757701523296	1.2579006416195586	1.5505366796635498	0.05418263190035465	0.4053526551963777	1.069743930029398	1.1149288850912398	-0.9242759325515743	-1.444350869111265	-0.22443829923419084	0.0524012697329812	-0.4801692545321645	-0.9015178839099013	-0.5981506112279091	-1.049786033274249
2262348	-1.500507861386422	0.8234865972591935	-1.2927811996018026	-0.48615799276658855	-0.31580064101222716	-1.4345845097766048	-0.7605490521276447	0.03789545741949561	-0.18719316090803242	0.3097386988559337	-0.7710123165637818	-0.898587612645227	-1.0120706670021542	-1.6856886989108029	-1.7516130639501006	-1.495600821932873	-0.04114736225662274	-0.9473570800050954	-1.0419700961911038	-0.6890705928273003	0.5042932365159466	-2.123378051686879	-1.926395771225938	-0.5193535888720637	-1.696492861294414	0.8279913093144576	1.3931398326293978	0.6379863961239329	0.8348254537813258	-0.6377018674264323	-1.2213746137742827	-0.7538438601164087	-1.260293288491746	-0.6806107277386588	-0.541736605608596	-0.9323045018770945	-1.5716043309500942	-0.22443829923419084	0.0524012697329812	-0.4829367573085978	-0.9654324118171133	-0.5981506112279091	-1.049786033274249
2889055	-0.9125626949846818	1.3567279184352288	-0.8972795693838962	-0.48615799276658855	-0.7681955859502763	-1.6951793680442278	-0.7605490521276447	-0.14660744264904574	-0.18719316090803242	-0.28062609463606314	-0.6516782526154301	-0.7583458425640774	-0.5366391347606617	-1.5949544007115868	-1.6672042333648622	-1.5664618366653769	-1.1674776091482117	-0.5389486658670248	-0.9138441616265965	-0.7625836493589722	0.42967937731193867	-1.6206935879032327	-1.7731613216063131	-0.5193535888720637	-1.6169253139085615	0.12708218330795487	0.6327306494465971	1.527825026397413	1.4218257597647397	-0.6258656204582325	-1.100495058432698	-0.7538438601164087	-1.260293288491746	-0.9306613931340956	-1.0939584358418748	-0.921161828627723	-1.4141761173687875	-0.22443829923419084	0.0524012697329812	-0.47392679957010714	-0.82086337087499	-0.5981506112279091	-1.049786033274249
1286385	0.26332763781879875	-0.24299604509287692	0.2144467396694341	-0.8698842250825031	-0.7681955859502763	-0.8695124621189836	-0.052215226186294615	-0.33925819134498736	-0.6593066164939245	-0.3344345191370851	-0.0902721663762107	0.12320246953598428	0.41422392972232347	-1.5949544007115868	-1.1658323341316728	-0.972595429751733	-0.4067147913196739	-0.5389486658670248	-0.6693150132649712	-0.7625836493589722	0.11157869029299304	-1.111189895018701	-1.1190349781135593	-0.5193535888720637	-1.116770209938095	-0.43364511749724727	-0.8880877169190043	-0.5484651109073737	-0.3391751581855019	-0.12790643330689927	0.14479341878288188	-0.6640631387812128	-0.7050779739290381	-0.9306613931340956	-1.0939584358418748	-0.8213808455815823	-0.9692356413791097	-0.44921133120400314	-0.8986109633939607	-0.4293684561311988	-0.5449524510351342	-0.46934178081356104	-0.376981145329932
2239705	-0.9125626949846818	-1.8427200086209825	-0.5654036492699622	-0.1024317604506741	1.0413841938019202	-1.3750512323806052	-0.052215226186294615	0.016986972365215514	-0.6593066164939245	-0.3344345191370851	-0.8190526001585235	-0.7820949937353439	-0.5366391347606617	-1.1344356928936983	-1.4151614474823146	-1.2830177777353609	0.32442006680642843	-1.100513003390739	-1.068508970700874	-0.7258597825924609	0.5042932365159466	-1.3527878976819043	-1.7165008406009616	-0.5193535888720637	-1.6169253139085615	0.12708218330795487	0.6327306494465971	-0.8450779876652004	-0.9261754641689158	-0.5489881317731721	-0.7287477535271211	-0.6640631387812128	-0.7050779739290381	1.069743930029398	1.1149288850912398	-0.9293320429641724	-1.508141658465147	-0.44921133120400314	-0.8986109633939607	-0.48357047296794703	-0.9953771661605767	-0.46934178081356104	-0.376981145329932
2887450	0.8512728042205391	0.2902452760831583	-1.2381888543749089	-1.2536104573984175	1.0413841938019202	-1.9028363139093876	-0.052215226186294615	-0.2091371336388977	-0.18719316090803242	-0.978607737130104	-1.2321580563648316	-1.0388293827263766	0.06318052502171335	0.8590559913656632	-1.0398322468530756	-1.2830177777353609	-2.3132246111607944	-1.2533969826471343	-0.9582756985368686	-0.7625836493589722	0.3264317242527357	-1.34204903552314	-1.5581440346588689	-0.5193535888720637	-1.520234272303456	-0.29346329229594675	-0.12767853373620366	-0.05411031631099596	0.24782514779791195	-0.6412293305148559	-1.2825256523901767	-0.394720974775625	-0.14986265936633023	1.069743930029398	1.1149288850912398	-0.8841296554626469	-1.1928131197127803	-0.44921133120400314	-0.8986109633939607	-0.4634004504232532	-0.7313094777544311	-0.5981506112279091	-1.049786033274249
2866228	-0.3246175285829415	1.3567279184352288	-1.3605643100116491	-0.48615799276658855	0.13659430392582192	-1.2472802113783001	-0.052215226186294615	-0.33486827349830556	-0.18719316090803242	-0.4946154067013998	-0.829648711742639	-0.7583458425640774	-0.41841775783385865	-0.3679492046729618	-1.4887603206176312	-1.376619294423219	-0.04114736225662274	-1.2533969826471343	-0.798686759690429	-0.7625836493589722	0.11882722627034435	-1.9216736302571824	-1.6665755153002397	-0.5193535888720637	-1.6169253139085615	-0.29346329229594675	-0.12767853373620366	1.527825026397413	1.4218257597647397	-0.6310217018081737	-1.1454480789285877	-0.7538438601164087	-1.260293288491746	-0.26385961874626435	0.010485224624682562	-0.9160233714790421	-1.3719373234509706	-0.44921133120400314	-0.8986109633939607	-0.43078361843542695	-0.5512396120210021	-0.5981506112279091	-1.049786033274249
1910324	-0.3246175285829415	-0.24299604509287692	-0.6728952801363908	-0.8698842250825031	1.4937791387399693	-2.030327756444195	0.6561185997550555	-0.031094005454939604	0.2849202946778596	-0.3344345191370851	-0.9379187827073056	-0.9068777753130011	-0.061207602519169124	1.4725585893849757	-0.9076685155851406	-1.212156763002857	-3.016658524521758	-0.5389486658670248	-0.9366642207990534	-0.5909678598916563	0.6204126289608022	-0.3321381866716134	-1.3493775063905318	0.09281386506413648	-1.367128424286262	-0.29346329229594675	-0.12767853373620366	-0.5484651109073737	-0.3391751581855019	-0.5805769195842289	-0.8491533679530838	-0.6640631387812128	-0.7050779739290381	1.986596369812666	1.6671507153245186	-0.8490223027366584	-1.0569068162784652	-0.22443829923419084	0.0524012697329812	-0.483423043040055	-0.9862996275510099	-0.46934178081356104	-0.376981145329932
3218112	-1.500507861386422	-0.7762373662689122	-0.2139837410767477	-0.48615799276658855	1.4937791387399693	-1.3884048396546644	-0.7605490521276447	-0.16289563467738755	-0.18719316090803242	0.3097386988559337	-0.2968539524337858	-0.37414552555205177	-1.0120706670021542	-1.2580844566268305	-1.4290044359067686	-1.212156763002857	-0.04114736225662274	-0.5389486658670248	-0.8931697663698864	-0.7625836493589722	0.4027846722065378	-1.2960368177312276	-1.4678207163481782	-0.5193535888720637	-1.398945485845747	0.8279913093144576	1.3931398326293978	-0.8450779876652004	-0.9261754641689158	-0.4009916704545752	-0.3351084569004058	-0.7538438601164087	-1.260293288491746	1.986596369812666	1.6671507153245186	-0.930177325663112	-1.5223766484068089	-0.22443829923419084	0.0524012697329812	-0.4715491928972881	-0.7975357166847591	-0.5981506112279091	-1.049786033274249
2012406	2.0271631370240195	-0.24299604509287692	1.3789294284749918	0.2812944718652403	0.13659430392582192	-1.237536787434955	-0.052215226186294615	-0.23533095525907805	-0.18719316090803242	0.3097386988559337	1.5982103169978237	1.4750043525007062	1.3650869942053088	-0.3679492046729618	-1.3412915351402406	-1.366198670099302	0.6899874958694796	-1.2533969826471343	-0.925028213455831	-0.7625836493589722	0.28318106102182444	-0.5851425654184124	-0.7298303027419761	-0.5193535888720637	-0.34981211808827495	0.8279913093144576	1.3931398326293978	-0.5484651109073737	-0.3391751581855019	1.128755590488742	1.4491763972889828	-0.394720974775625	-0.14986265936633023	-0.26385961874626435	0.010485224624682562	-0.914620557790926	-1.3615508009942032	-0.44921133120400314	-0.8986109633939607	-0.45786664582147596	-0.6937951599214306	-0.5981506112279091	-1.049786033274249
3218114	-1.500507861386422	-0.7762373662689122	-0.20964490497545574	-0.48615799276658855	1.4937791387399693	-1.3860252553375	-0.7605490521276447	-0.1593926724298397	-0.18719316090803242	0.3097386988559337	-0.29205598928160054	-0.3691087423795875	-1.0120706670021542	-1.2360505108189674	-1.426537644913034	-1.212156763002857	-0.04114736225662274	-0.5389486658670248	-0.8976160318577393	-0.7625836493589722	0.4085686865697784	-1.2947443031220058	-1.466077562041718	-0.5193535888720637	-1.3960878173813842	0.8279913093144576	1.3931398326293978	-0.8450779876652004	-0.9261754641689158	-0.39873635040163785	-0.330248355491034	-0.7538438601164087	-1.260293288491746	1.986596369812666	1.6671507153245186	-0.9300342588686112	-1.5198400035793118	-0.22443829923419084	0.0524012697329812	-0.4720821908276475	-0.8025525958945597	-0.5981506112279091	-1.049786033274249
1451119	0.26332763781879875	-0.24299604509287692	-0.02744278191273859	-0.48615799276658855	0.13659430392582192	-0.11927502521786922	-0.052215226186294615	0.11003963792880252	-0.18719316090803242	-0.3344345191370851	-0.3577579585003671	-0.15759750618509416	0.41422392972232347	-0.3679492046729618	-0.3194161565821312	-0.1702139949354232	-0.04114736225662274	-1.2533969826471343	-1.074198083673002	-0.5621304563076739	0.665340552769344	-2.165533272076501	-0.7768308556082162	-0.5193535888720637	-0.3673938465236495	-0.43364511749724727	-0.8880877169190043	-0.5484651109073737	-0.3391751581855019	-0.294602300529721	-0.12615657271454805	-0.7538438601164087	-1.260293288491746	-0.26385961874626435	0.010485224624682562	-0.38839869744035704	-0.16948002860981923	-0.44921133120400314	-0.8986109633939607	-0.47750246296763854	-0.8621088206026722	-0.5981506112279091	-1.049786033274249
1505636	1.4392179706222794	-0.24299604509287692	1.1987769475747818	-1.2536104573984175	0.13659430392582192	-0.8196297566783353	-0.052215226186294615	-0.05354128429160973	-0.18719316090803242	-0.3344345191370851	1.2654022768318063	1.2658724648026023	1.3650869942053088	-0.3679492046729618	-0.9080691053852454	-0.9192457103224927	-0.7722822203827251	-1.2533969826471343	-1.1557715338089458	-0.7625836493589722	0.5833481749268323	-0.8129772272987995	-0.6350699302083731	-0.5193535888720637	-0.4684651511659588	0.12708218330795487	0.6327306494465971	-0.5484651109073737	-0.3391751581855019	0.8851649585014425	1.2473804995217839	-0.394720974775625	-0.14986265936633023	-0.26385961874626435	0.010485224624682562	-0.8027072385884783	-0.9160605108216966	-0.44921133120400314	-0.8986109633939607	-0.4825883182030874	-0.954151040568343	-0.5981506112279091	-1.049786033274249
423587	-0.3246175285829415	-1.3094786874449473	-0.5687728830133568	-1.2536104573984175	-1.2205905308883254	0.39126794746953786	-0.052215226186294615	0.10628369587212518	-0.18719316090803242	-0.978607737130104	-1.0899627199667101	-0.7860062038909372	-0.061207602519169124	-0.9814518026922743	0.14115298133561238	0.37581341293745263	-0.7722822203827251	-1.2533969826471343	-1.078965453219354	-0.568739163954896	0.665340552769344	-2.5177825945459724	-0.719257655228295	-0.5193535888720637	0.24572271430892276	-0.29346329229594675	-0.12767853373620366	-0.9439489465844759	-1.5131757701523296	-0.5500755436828274	-0.7325217651013077	-0.394720974775625	-0.14986265936633023	-1.0140116149325744	-1.6461802660751534	0.09261732930031528	0.37476048497106984	-0.44921133120400314	-0.8986109633939607	-0.477909644331107	-0.8674880129221303	-0.5981506112279091	-1.049786033274249
3120295	0.26332763781879875	1.3567279184352288	0.8582452002369964	-0.48615799276658855	0.588989248863871	-0.9220861853517804	-0.052215226186294615	-0.022165781640051882	-0.18719316090803242	1.5980851348419713	1.0224283140164272	0.8705626317876864	0.41422392972232347	0.24555339334635068	-1.0829644860114964	-1.0288232016627303	-0.04114736225662274	-1.2533969826471343	-1.1955960608078642	-0.7625836493589722	0.6351547161242274	-2.3197319475805385	-0.8625478587286932	-0.5193535888720637	-0.692748072383419	-0.43364511749724727	-0.8880877169190043	1.527825026397413	1.4218257597647397	0.47389166856711973	0.8659374612195492	-0.7538438601164087	-1.260293288491746	0.319591933843088	0.5627070548579612	-0.8395022565290098	-1.0252794058882253	-0.44921133120400314	-0.8986109633939607	-0.48361952971917255	-0.9990864683080615	-0.5981506112279091	-1.049786033274249
1526152	0.26332763781879875	-0.24299604509287692	0.2551229929905793	-1.2536104573984175	0.13659430392582192	-1.3265527369843437	-0.052215226186294615	-0.19391686365610702	0.2849202946778596	-0.3344345191370851	-0.045291632415572804	0.17042192274045828	0.41422392972232347	-0.6853601078782438	-1.4335697288832716	-1.4247398072003687	-0.7722822203827251	-0.5389486658670248	-0.8537949144440863	-0.5909678598916563	0.3515630999204262	-1.1451974745584905	-1.3642144619612733	-0.5193535888720637	-1.0899797888088767	-0.43364511749724727	-0.8880877169190043	-0.5484651109073737	-0.3391751581855019	-0.09668731416247844	0.19035649410513206	-0.394720974775625	-0.14986265936633023	-0.26385961874626435	0.010485224624682562	-0.9253935656151687	-1.456442100436909	-0.44921133120400314	-0.8986109633939607	-0.4663110025363762	-0.7531076732952677	-0.46934178081356104	-0.376981145329932
2717960	0.8512728042205391	0.8234865972591935	0.13238143655503273	-0.1024317604506741	-1.2205905308883254	0.061398557075344834	-0.052215226186294615	0.05060579572762717	-0.6593066164939245	0.9539119168489525	0.21975508314340758	0.027936105902954624	0.8896554619638162	-1.5949544007115868	-0.26948955974417554	0.023017002430733926	-0.04114736225662274	-0.8542530796400709	-1.025837025217261	-0.6667063207729977	0.5042932365159466	-1.1525847509547777	-0.512773366067425	-0.5193535888720637	-0.15042099343388557	-0.29346329229594675	-0.12767853373620366	0.6379863961239329	0.8348254537813258	-0.18809832494317444	0.05286883670243255	-0.6640631387812128	-0.7050779739290381	-1.0140116149325744	-1.6461802660751534	-0.2354301078980732	0.0231186133814061	-0.44921133120400314	-0.8986109633939607	-0.48234479963579163	-0.9472288950500579	-0.46934178081356104	-0.376981145329932
1428090	-0.9125626949846818	-0.7762373662689122	-0.9607560019272237	-0.8698842250825031	-0.7681955859502763	-0.911669590858633	-0.052215226186294615	-0.019746576591023846	-0.6593066164939245	-0.6190942396995703	-1.2562403564820297	-1.2410438985960994	-0.5366391347606617	-1.5949544007115868	-1.2095344314881569	-1.0176826191961519	-0.4067147913196739	-1.1372054839327854	-1.0748670475876922	-0.7625836493589722	0.5042932365159466	-1.664072799149798	-1.7325227428656649	-0.5193535888720637	-1.3189890244001785	0.12708218330795487	0.6327306494465971	-0.8450779876652004	-0.9261754641689158	-0.6336100756668365	-1.1715975135758783	-0.6640631387812128	-0.7050779739290381	-0.9306613931340956	-1.0939584358418748	-0.8360389494297936	-1.0141752813776612	-0.44921133120400314	-0.8986109633939607	-0.48365948960340227	-1.0025512100486298	-0.46934178081356104	-0.376981145329932
3169764	0.26332763781879875	1.3567279184352288	-0.2636840085934264	0.2812944718652403	0.588989248863871	-0.9316498742149658	0.6561185997550555	0.0497063248019048	-0.18719316090803242	1.5980851348419713	-0.2182212237077041	-0.4318405998187291	0.41422392972232347	0.24555339334635068	-0.9555103777374434	-1.0390515987204352	0.6899874958694796	-0.86084175882127	-1.026978712238629	-0.5909678598916563	0.665340552769344	-0.9545475121733183	-1.1571183357682606	-0.5193535888720637	-1.342983562120308	-0.43364511749724727	-0.8880877169190043	1.527825026397413	1.4218257597647397	-0.4260809690030882	-0.39077968636492577	-0.394720974775625	-0.14986265936633023	0.319591933843088	0.5627070548579612	-0.842626664083947	-1.0354743301494092	-0.22443829923419084	0.0524012697329812	-0.48239183001813746	-0.9485171010506322	-0.5981506112279091	-1.049786033274249
2109398	0.26332763781879875	-0.24299604509287692	-0.8220500290497564	-0.1024317604506741	0.13659430392582192	-1.2404738096544337	-0.052215226186294615	-0.15694467769701165	-0.18719316090803242	-0.3344345191370851	-1.23644897222349	-1.0800256223119402	0.41422392972232347	-0.3679492046729618	-1.413020335884587	-1.3693398251345488	0.32442006680642843	-1.2533969826471343	-1.0245229199401658	-0.7625836493589722	0.412610761732229	-2.2191225895592765	-1.8493879615005708	-0.5193535888720637	-1.713853556085259	-0.43364511749724727	-0.8880877169190043	-0.5484651109073737	-0.3391751581855019	-0.613793424706434	-1.0162274837954635	-0.6640631387812128	-0.7050779739290381	-0.26385961874626435	0.010485224624682562	-0.9150492047833443	-1.364681676486845	-0.44921133120400314	-0.8986109633939607	-0.47244762118198436	-0.8060585696998509	-0.5981506112279091	-1.049786033274249
1769847	-0.3246175285829415	1.889969239611264	-1.159237795241598	1.0487469364970692	-0.7681955859502763	-0.4360866814145669	-0.052215226186294615	0.20840916822916355	0.2849202946778596	-0.978607737130104	-0.9186870197282635	-0.6181040724829278	-0.061207602519169124	0.24555339334635068	-0.5104699966058568	-0.5090451152746542	0.32442006680642843	-0.5389486658670248	-0.8255392088444048	-0.38904592589169	0.665340552769344	-0.9243768716241172	-1.0181441683205208	-0.5193535888720637	-0.7478563804735986	-0.29346329229594675	-0.12767853373620366	2.615405574509444	2.0088260657481536	-0.6434068031356162	-1.3709618469841482	0.6826476812467261	0.9605679697590855	-0.9306613931340956	-1.0939584358418748	-0.610996370079891	-0.5072023119453543	-0.44921133120400314	-0.8986109633939607	-0.4619782209042699	-0.7212257574788231	-0.46934178081356104	-0.376981145329932
422334	-1.500507861386422	-1.3094786874449473	-0.7381275236387425	-0.1024317604506741	-1.2205905308883254	0.019750419860562966	-0.052215226186294615	-0.19614286954730178	-0.18719316090803242	0.3097386988559337	-1.0100537731406751	-0.9826033060093328	-1.0120706670021542	-1.5949544007115868	-0.31266401212486555	-0.02152581888441709	-0.04114736225662274	-1.2533969826471343	-0.9747691529013722	-0.7625836493589722	0.3478875678599988	-2.4284818066062246	-0.970064892101449	-0.5193535888720637	-0.20043669048637378	0.8279913093144576	1.3931398326293978	-0.9439489465844759	-1.5131757701523296	-0.5966222162223912	-0.9222225761879521	-0.6640631387812128	-0.7050779739290381	-1.0140116149325744	-1.6461802660751534	-0.2723682486429927	-0.021278439952120885	-0.44921133120400314	-0.8986109633939607	-0.46589931968138937	-0.7499196278961926	-0.5981506112279091	-1.049786033274249
1480751	0.26332763781879875	-0.24299604509287692	2.1486151458634217	-0.8698842250825031	0.13659430392582192	-0.709402968506466	-0.052215226186294615	0.26479213238644117	-0.18719316090803242	-0.3344345191370851	2.048566113381856	2.3685020507137757	0.41422392972232347	-0.3679492046729618	-0.8624868840840585	-0.8013577936465947	-0.4067147913196739	-1.2533969826471343	-0.8777727080504641	-0.28983818499036107	0.665340552769344	-1.2297319217410243	-0.20933785042609696	-0.5193535888720637	0.15712258760305167	-0.43364511749724727	-0.8880877169190043	-0.5484651109073737	-0.3391751581855019	2.3722192694401163	2.311331720173619	-0.6640631387812128	-0.7050779739290381	-0.26385961874626435	0.010485224624682562	-0.7563340059610848	-0.7985583865847221	-0.44921133120400314	-0.8986109633939607	-0.44885898910196426	-0.64047509541685	-0.5981506112279091	-1.049786033274249
1610732	-0.3246175285829415	-1.8427200086209825	-0.4854598528245507	-2.0210629220302465	0.13659430392582192	-0.7422115122305112	-0.7605490521276447	0.17354615482075755	-1.1314200720798167	-0.978607737130104	-0.8642414895681355	-0.6892914032611012	-0.061207602519169124	0.24555339334635068	-0.6904453619520078	-0.8364466403139502	-1.5034170785088274	0.046292520358650585	-0.6221910300276645	-0.45038858236524604	0.34324592026254913	0.39970474349860985	-1.04582035708631	1.6750038885450527	-1.1154849905930506	-0.29346329229594675	-0.12767853373620366	-0.8450779876652004	-0.9261754641689158	-0.521339400862723	-0.6391995547234861	0.6826476812467261	0.9605679697590855	-0.26385961874626435	0.010485224624682562	-0.7708722157164686	-0.83353240374184	-0.22443829923419084	0.0524012697329812	-0.46855123598292947	-0.7711559350826703	-0.08291528957051675	0.2958237426143851
2895212	0.26332763781879875	0.8234865972591935	-0.35538202328833896	-1.637336689714332	0.588989248863871	-0.7017742768606912	-0.7605490521276447	-0.17715193954024852	0.2849202946778596	0.9539119168489525	-0.4532147210812776	-0.5382891972262664	0.41422392972232347	0.24555339334635068	-0.6485261883794283	-0.7931988825506734	-1.1378496494457762	-0.5389486658670248	-0.7512747402229452	-0.5909678598916563	0.3792449745831195	0.01675475057257489	-0.9174747074544819	-0.5193535888720637	-1.0669234786227324	-0.43364511749724727	-0.8880877169190043	0.6379863961239329	0.8348254537813258	-0.4687754940267353	-0.4934942485311808	0.05418263190035465	0.4053526551963777	0.319591933843088	0.5627070548579612	-0.7528642433189192	-0.7904261758182274	-0.22443829923419084	0.0524012697329812	-0.46925752304655005	-0.7771180945636142	-0.46934178081356104	-0.376981145329932
419870	0.8512728042205391	-1.3094786874449473	-0.962748676069501	-1.2536104573984175	-1.2205905308883254	-0.15537001213346277	-0.052215226186294615	0.10514568081115166	-0.18719316090803242	-0.978607737130104	-1.525628251875936	-1.2433571151716318	0.41422392972232347	-0.9814518026922743	-0.4255180905216144	-0.2088177035301827	-0.7722822203827251	-1.2533969826471343	-1.080409921281722	-0.5707415401158219	0.665340552769344	-2.881166051145991	-1.2785434728891412	-0.5193535888720637	-0.4107407055049704	-0.29346329229594675	-0.12767853373620366	-0.9439489465844759	-1.5131757701523296	-0.6338170131925872	-1.1738295864592991	-0.394720974775625	-0.14986265936633023	-1.0140116149325744	-1.6461802660751534	-0.4166933892386034	-0.20795740518251737	-0.44921133120400314	-0.8986109633939607	-0.4780303221195267	-0.8691178575211792	-0.5981506112279091	-1.049786033274249
2220087	-0.3246175285829415	0.2902452760831583	0.06514024436408568	-0.48615799276658855	0.13659430392582192	-0.7386684017546614	-0.052215226186294615	-0.2638826141934376	-0.18719316090803242	0.3097386988559337	0.011806380837944493	-0.0501215338458598	-0.061207602519169124	-0.3679492046729618	-0.9615089758189831	-0.8326572718720502	-0.04114736225662274	-1.2533969826471343	-0.8887879554200333	-0.7625836493589722	0.23603718857892575	-1.3989311664643436	-1.0236080453067788	-0.5193535888720637	-1.1112300310189953	-0.29346329229594675	-0.12767853373620366	-0.05411031631099596	0.24782514779791195	-0.23463308326756094	-0.022450674176937864	-0.7538438601164087	-1.260293288491746	-0.26385961874626435	0.010485224624682562	-0.7693322050851472	-0.829755436144186	-0.44921133120400314	-0.8986109633939607	-0.4510785411374005	-0.6529039901084013	-0.5981506112279091	-1.049786033274249
2971260	-0.9125626949846818	0.8234865972591935	-0.5705447145141777	-0.8698842250825031	1.0413841938019202	-1.359718529852993	-0.052215226186294615	-0.14916815596120891	-0.18719316090803242	0.9539119168489525	-0.4239611421288903	-0.788063052981208	-0.5366391347606617	-0.992461342943326	-1.3992668341954873	-1.2830177777353609	-0.4067147913196739	-1.2533969826471343	-1.0343935602057417	-0.7625836493589722	0.425451183705781	-1.1896648468436246	-1.5483528220792282	-0.5193535888720637	-1.6169253139085615	0.12708218330795487	0.6327306494465971	0.6379863961239329	0.8348254537813258	-0.5506448717868656	-0.7345064634335966	-0.6640631387812128	-0.7050779739290381	1.069743930029398	1.1149288850912398	-0.9282341353914733	-1.4917969463750251	-0.44921133120400314	-0.8986109633939607	-0.473570014903555	-0.8171959635579272	-0.5981506112279091	-1.049786033274249
1614661	-2.0884530277881623	0.2902452760831583	0.3425628666852873	-0.48615799276658855	-0.31580064101222716	-0.5522343612003532	-0.052215226186294615	-0.1557836550202923	-0.18719316090803242	0.9539119168489525	0.7193618567365053	0.27192741272584076	-1.4875021992436468	-0.9814518026922743	-0.8369266693019541	-0.6332654452305266	-0.04114736225662274	-1.2533969826471343	-1.0259965912769682	-0.7625836493589722	0.41452781688830265	-1.1882967663808832	-0.7323017464786278	-0.5193535888720637	-0.8873393814913122	1.8092640857235613	2.1535490158121986	-0.05411031631099596	0.24782514779791195	-0.026470314794275952	0.2883013446267744	-0.7538438601164087	-1.260293288491746	-0.6806107277386588	-0.541736605608596	-0.6780439973949871	-0.6310161264125417	-0.44921133120400314	-0.8986109633939607	-0.4726189085737595	-0.8077213653902751	-0.5981506112279091	-1.049786033274249
1401250	-1.500507861386422	-0.24299604509287692	-0.46306331613377266	-0.48615799276658855	-0.7681955859502763	-0.08187804631120522	-0.052215226186294615	-0.030613540827881508	0.2849202946778596	0.3097386988559337	-0.43869845505597493	-0.6632921498917473	-1.0120706670021542	-1.5949544007115868	-0.4180169442530823	-0.1302178015744681	-0.04114736225662274	-1.0576043106400317	-1.0610737479088572	-0.5909678598916563	0.6212059616054455	-1.381896722445383	-0.8707681748616911	-0.5193535888720637	-0.32248341132151664	0.8279913093144576	1.3931398326293978	-0.5484651109073737	-0.3391751581855019	-0.5129578692109843	-0.614112310818724	-0.7538438601164087	-1.260293288491746	-0.9306613931340956	-1.0939584358418748	-0.35828763150270937	-0.12961472422730624	-0.44921133120400314	-0.8986109633939607	-0.4834355803658944	-0.9869877403047855	-0.46934178081356104	-0.376981145329932
1525817	-0.9125626949846818	-0.24299604509287692	-0.26503935333107076	-0.8698842250825031	0.13659430392582192	-1.0613768592080288	-0.7605490521276447	-0.13191159891250356	-0.18719316090803242	-0.3344345191370851	-0.35331216855205627	-0.4334139659031088	-0.5366391347606617	-0.3679492046729618	-1.2273598651965802	-1.1777950407740307	-0.4067147913196739	-0.5389486658670248	-0.9324974094217757	-0.7625836493589722	0.4539448318744603	-0.515492727872916	-1.3612591457646015	-0.5193535888720637	-1.4325720183216955	0.12708218330795487	0.6327306494465971	-0.5484651109073737	-0.3391751581855019	-0.4267459733404156	-0.392297861450555	-0.6640631387812128	-0.7050779739290381	-0.26385961874626435	0.010485224624682562	-0.8797759879157959	-1.173763729308671	-0.22443829923419084	0.0524012697329812	-0.47585168933459565	-0.8419104926257166	-0.5981506112279091	-1.049786033274249
1161589	0.8512728042205391	-0.24299604509287692	0.822762320604202	0.2812944718652403	-0.7681955859502763	0.00960856535124356	-0.052215226186294615	0.0003241768856776971	-0.18719316090803242	-0.3344345191370851	0.716006345854765	0.8293719606323926	0.8896554619638162	-0.9814518026922743	-0.18580925803149118	-0.032372566024227646	0.32442006680642843	-1.2533969826471343	-1.2134585248214644	-0.7551785373144482	0.665340552769344	-1.4429387616716067	-0.3469039388261465	-0.5193535888720637	-0.21261615292121458	-0.29346329229594675	-0.12767853373620366	-0.5484651109073737	-0.3391751581855019	0.434737688298446	0.8261916885547174	-0.394720974775625	-0.14986265936633023	-0.9306613931340956	-1.0939584358418748	-0.28121108199288847	-0.032089690722571056	-0.44921133120400314	-0.8986109633939607	-0.4837726428835783	-1.0192413206421083	-0.5981506112279091	-1.049786033274249
2769390	0.26332763781879875	0.8234865972591935	0.5470309307160265	-0.1024317604506741	1.0413841938019202	-0.8191340929543134	-0.052215226186294615	-0.014102648806366677	0.2849202946778596	0.9539119168489525	0.5446897860924947	0.5092862988819038	0.41422392972232347	0.8590559913656632	-0.8388711337044586	-0.9187155963205711	0.32442006680642843	-1.178547597870596	-1.0820308134382726	-0.5909678598916563	0.6484683840506802	-1.1999219555849623	-0.8191043046921211	-0.5193535888720637	-0.8977217526302829	-0.43364511749724727	-0.8880877169190043	0.6379863961239329	0.8348254537813258	0.15427626746746534	0.5173340858892127	-0.6640631387812128	-0.7050779739290381	1.069743930029398	1.1149288850912398	-0.8025144568372735	-0.9155321316368747	-0.44921133120400314	-0.8986109633939607	-0.4837306992744828	-1.0106343413996126	-0.46934178081356104	-0.376981145329932
3217579	-1.500507861386422	-0.7762373662689122	-0.4169286771257437	-0.1024317604506741	1.4937791387399693	-1.279021444353871	-0.7605490521276447	-0.0018741777952156668	-0.18719316090803242	0.3097386988559337	-0.5212741200441084	-0.6097362726936753	-1.0120706670021542	-0.24524041199555835	-1.2469282301393414	-1.212156763002857	0.32442006680642843	-1.2386720742864459	-1.0924491890341554	-0.759046617058942	0.5042932365159466	-1.2490330319242218	-1.4988185288053104	-0.5193535888720637	-1.5326102130237669	0.8279913093144576	1.3931398326293978	-0.8450779876652004	-0.9261754641689158	-0.49481594779032895	-0.5624350824493421	-0.6640631387812128	-0.7050779739290381	1.986596369812666	1.6671507153245186	-0.9202120783910165	-1.4057735837864787	-0.22443829923419084	0.0524012697329812	-0.48377925659118143	-1.0223897644776256	-0.5981506112279091	-1.049786033274249
2115854	0.26332763781879875	-0.24299604509287692	1.2038849903140794	-0.1024317604506741	0.13659430392582192	-1.1073333451132392	-0.052215226186294615	-0.29486627072512356	-0.18719316090803242	-0.3344345191370851	1.0038664821295464	1.271802189528978	0.41422392972232347	-0.3679492046729618	-1.2750005580339572	-1.2269456553475322	0.32442006680642843	-1.2533969826471343	-0.8494607937240255	-0.7625836493589722	0.18487765509253473	-1.4715687796646666	-0.8692915822970313	-0.5193535888720637	-0.46510086352984353	-0.43364511749724727	-0.8880877169190043	-0.5484651109073737	-0.3391751581855019	0.8918237627981895	1.2531022196183321	-0.6640631387812128	-0.7050779739290381	-0.26385961874626435	0.010485224624682562	-0.8905986987185118	-1.222753496731713	-0.44921133120400314	-0.8986109633939607	-0.44281985358523096	-0.6085297572983749	-0.5981506112279091	-1.049786033274249
2168195	1.4392179706222794	0.2902452760831583	0.7708659849426509	-0.8698842250825031	0.13659430392582192	-1.0641030774666778	-0.052215226186294615	-0.041573992584736215	0.2849202946778596	0.3097386988559337	0.9258028030587098	0.7691275577394545	1.3650869942053088	-0.3679492046729618	-1.2301859935244905	-1.1807107402718224	-0.4067147913196739	-0.9773183355831613	-1.047161785708324	-0.5909678598916563	0.6031083042773848	-0.49402895366084904	-0.9434933453124837	-0.5193535888720637	-0.750298259151954	0.12708218330795487	0.6327306494465971	-0.05411031631099596	0.24782514779791195	0.3787296596158658	0.7680605565640816	-0.6640631387812128	-0.7050779739290381	-0.26385961874626435	0.010485224624682562	-0.8804521329162605	-1.1766698870751968	-0.44921133120400314	-0.8986109633939607	-0.48309400758961996	-0.9712903794247245	-0.46934178081356104	-0.376981145329932
3094642	0.8512728042205391	-0.24299604509287692	0.8570854378601046	-0.1024317604506741	1.0413841938019202	-0.6252099355224144	-0.052215226186294615	0.028035340776376046	0.2849202946778596	-0.3344345191370851	0.7539614674628201	0.8692163095280725	0.8896554619638162	0.8590559913656632	-0.6378400706023772	-0.7113130647587396	0.32442006680642843	-1.019583033499416	-1.054485417007706	-0.5909678598916563	0.665340552769344	-0.4751696066456148	-0.5902160758524454	-0.5193535888720637	-0.6935119215570744	-0.29346329229594675	-0.12767853373620366	-0.5484651109073737	-0.3391751581855019	0.4726008765258321	0.8646383656485526	-0.6640631387812128	-0.7050779739290381	1.069743930029398	1.1149288850912398	-0.7161740461767028	-0.7088083323043194	-0.44921133120400314	-0.8986109633939607	-0.48328830922568444	-0.9795538926374403	-0.46934178081356104	-0.376981145329932
1335656	-0.3246175285829415	-0.7762373662689122	-0.46343638288565636	-0.1024317604506741	-0.31580064101222716	-0.5444949218462859	-0.052215226186294615	0.052740893115560655	-0.18719316090803242	-0.978607737130104	-0.8398875396186067	-0.663725228324356	-0.061207602519169124	-0.9814518026922743	-0.7602194531048295	-0.6249880890921274	0.32442006680642843	-1.2533969826471343	-1.1469266526830602	-0.662949544384471	0.665340552769344	-1.591518684698223	-1.2920001721856167	-0.5193535888720637	-0.8780450053204677	-0.29346329229594675	-0.12767853373620366	-0.8450779876652004	-0.9261754641689158	-0.5130997617861223	-0.6145301975985633	-0.6640631387812128	-0.7050779739290381	-0.6806107277386588	-0.541736605608596	-0.6738192386450956	-0.6227658582192221	-0.44921133120400314	-0.8986109633939607	-0.4822300279824583	-0.94417104716605	-0.5981506112279091	-1.049786033274249
2114205	0.26332763781879875	-0.24299604509287692	0.597999116852672	-0.1024317604506741	0.13659430392582192	-0.9935458994384605	-0.052215226186294615	-0.12736016712036197	-0.18719316090803242	-0.3344345191370851	0.3338669644174686	0.5684532497117916	0.41422392972232347	-0.3679492046729618	-1.1570430458054761	-1.1052496036259145	0.32442006680642843	-1.2533969826471343	-1.0620741634467323	-0.7625836493589722	0.4614600561328678	-1.686366774600577	-1.1127103590262546	-0.5193535888720637	-0.8641528012322124	-0.43364511749724727	-0.8880877169190043	-0.5484651109073737	-0.3391751581855019	0.2029418441897896	0.5744255609974976	-0.6640631387812128	-0.7050779739290381	-0.26385961874626435	0.010485224624682562	-0.8615671447886503	-1.1014556997076497	-0.44921133120400314	-0.8986109633939607	-0.47640546470722783	-0.8484289709646726	-0.5981506112279091	-1.049786033274249
3215684	0.26332763781879875	1.889969239611264	-2.1846412441223233	-1.2536104573984175	-1.2205905308883254	-0.7352882040473753	-0.052215226186294615	-0.01978801705714435	-0.18719316090803242	2.24225835283499	0.0816304129174084	-0.6181040724829278	-3.6615030182202832	-0.9814518026922743	-1.026689044035392	-0.8290421391781421	-0.7722822203827251	-1.2533969826471343	-1.1986141271917146	-0.7625836493589722	0.6390808288048792	-2.5595152940861667	-1.1657666522283017	-0.5193535888720637	-1.107170715145316	-0.43364511749724727	-0.8880877169190043	2.615405574509444	2.0088260657481536	-0.3459859769894657	-0.22236700939716866	-0.394720974775625	-0.14986265936633023	-1.0140116149325744	-1.6461802660751534	-0.7678562286633068	-0.8261521341017843	-0.44921133120400314	-0.8986109633939607	-0.4836588527681025	-1.0024918597621486	-0.5981506112279091	-1.049786033274249
534452	0.8512728042205391	-1.3094786874449473	1.490692040694902	-0.48615799276658855	-1.2205905308883254	-0.7877392825108471	-0.052215226186294615	0.323503678955026	-0.18719316090803242	-0.978607737130104	1.1874307068621555	1.6047451473586347	0.41422392972232347	-2.2084569987308993	-1.2184306282423194	-0.8851387421003054	-0.04114736225662274	-1.2533969826471343	-0.803250887717085	-0.18653322422872182	0.665340552769344	-2.892530314332956	-0.7445090114968644	-0.5193535888720637	-0.27620240226136433	-0.29346329229594675	-0.12767853373620366	-0.9439489465844759	-1.5131757701523296	1.2889215250969293	1.574366106345595	-0.7538438601164087	-1.260293288491746	-1.0140116149325744	-1.6461802660751534	-0.7900139866953207	-0.8820651588772903	-0.44921133120400314	-0.8986109633939607	-0.431928898365004	-0.5563894797179164	-0.5981506112279091	-1.049786033274249
421339	-0.9125626949846818	-1.3094786874449473	0.18271388085954476	-0.48615799276658855	-1.2205905308883254	-0.5901389121261521	-0.052215226186294615	-0.057174544979918515	-0.6593066164939245	-0.3344345191370851	-0.1253629335148929	0.08636504919179504	-0.5366391347606617	-2.2084569987308993	-1.0135886268441685	-0.6738044885546459	-0.04114736225662274	-0.8630433414261289	-1.027360202703912	-0.7625836493589722	0.5042932365159466	-2.6577808127339884	-1.1645723423203627	-0.5193535888720637	-0.9328593654041222	0.12708218330795487	0.6327306494465971	-0.9439489465844759	-1.5131757701523296	-0.15162425927808434	0.10924819231548481	-0.7538438601164087	-1.260293288491746	-1.0140116149325744	-1.6461802660751534	-0.6982341793031288	-0.6714225042622286	-0.44921133120400314	-0.8986109633939607	-0.4824073705607359	-0.9489475502870183	-0.46934178081356104	-0.376981145329932
2893209	-0.3246175285829415	0.8234865972591935	-0.9159210536056529	-0.8698842250825031	0.13659430392582192	-0.5234702928304659	-0.052215226186294615	0.2869003155815947	-0.18719316090803242	-0.3800259558595478	-0.9394767022280788	-0.898587612645227	-0.061207602519169124	-0.3679492046729618	-0.6697401734547391	-0.6025021784104697	-0.4067147913196739	-1.2533969826471343	-0.8497110719284781	-0.2509380855896664	0.665340552769344	-1.0405627026433648	-1.1477218932882227	-0.5193535888720637	-0.8527963016371973	-0.29346329229594675	-0.12767853373620366	0.6379863961239329	0.8348254537813258	-0.6283717618707491	-1.121376119994799	-0.6640631387812128	-0.7050779739290381	-0.26385961874626435	0.010485224624682562	-0.6621673434209704	-0.6003535334874047	-0.44921133120400314	-0.8986109633939607	-0.4428753486439647	-0.6088121550823162	-0.5981506112279091	-1.049786033274249
1450170	-0.9125626949846818	-0.24299604509287692	0.35366657353017583	0.6650207041811548	0.13659430392582192	-0.5923025080554611	-0.052215226186294615	-0.021553841915870273	-0.18719316090803242	-0.3344345191370851	0.33086399524332466	0.28481726670572666	-0.5366391347606617	-0.3679492046729618	-0.6037266562900865	-0.6761184615993562	1.055554924932531	-1.2533969826471343	-1.1963727881272008	-0.7625836493589722	0.6361651375629915	-0.9482053211318445	-0.7754527938079727	-0.5193535888720637	-0.9354576510846138	0.12708218330795487	0.6327306494465971	-0.5484651109073737	-0.3391751581855019	-0.017250239157225133	0.3007390445136232	0.05418263190035465	0.4053526551963777	-0.26385961874626435	0.010485224624682562	-0.6993615370318611	-0.6737289047470898	-0.44921133120400314	-0.8986109633939607	-0.4836301726254206	-0.9999628773193339	-0.5981506112279091	-1.049786033274249
2496542	0.26332763781879875	0.8234865972591935	-0.24414705753362806	-0.48615799276658855	0.13659430392582192	-0.45464932081714227	-0.052215226186294615	0.12201097559147595	0.2849202946778596	0.9539119168489525	-0.33020909135334986	-0.40916092627449235	0.41422392972232347	-0.3679492046729618	-0.6670812029294895	-0.5288979198738725	-0.04114736225662274	-0.5389486658670248	-0.9352033373706929	-0.5410664809947064	0.665340552769344	-1.4946325930638051	-0.9580062824044769	-0.5193535888720637	-0.7701484542839074	-0.43364511749724727	-0.8880877169190043	0.6379863961239329	0.8348254537813258	-0.41638190475997633	-0.36889557708679904	-0.7538438601164087	-1.260293288491746	-0.26385961874626435	0.010485224624682562	-0.6222363463537542	-0.5269901475289026	-0.44921133120400314	-0.8986109633939607	-0.4761135679595547	-0.8449636872015307	-0.46934178081356104	-0.376981145329932
2893780	0.26332763781879875	0.8234865972591935	0.8411363744755036	-1.2536104573984175	1.0413841938019202	-1.0504698730340047	-0.052215226186294615	0.7104397480025509	0.2849202946778596	0.9539119168489525	0.8699168859580245	0.8507016728382459	0.41422392972232347	0.8590559913656632	-1.010000732479753	-1.1661299827732146	-0.7722822203827251	-0.5389486658670248	-0.1883181704915677	0.49429393442094965	0.665340552769344	-0.19946254471998226	-0.4714948818573841	-0.5193535888720637	-0.7040163827550269	-0.43364511749724727	-0.8880877169190043	0.6379863961239329	0.8348254537813258	0.45492556483056884	0.8467731908357545	-0.394720974775625	-0.14986265936633023	1.069743930029398	1.1149288850912398	-0.8770278309370163	-1.1621368456288812	-0.44921133120400314	-0.8986109633939607	-0.23693123311485798	-0.0022266360602550333	-0.46934178081356104	-0.376981145329932
2847629	-0.3246175285829415	0.8234865972591935	-0.737113714908477	0.2812944718652403	-1.2205905308883254	-0.04274802959444578	-0.052215226186294615	0.016247455447311033	-0.6593066164939245	0.573408032593811	-0.7417483247597785	-0.898587612645227	-0.061207602519169124	-0.9814518026922743	-0.30876875316052066	-0.08836811850977458	-0.04114736225662274	-1.105930009746146	-1.0694476301317781	-0.7271609877327044	0.5042932365159466	-1.4802596641415624	-0.9069525176048583	-0.5193535888720637	-0.27549175232675094	-0.29346329229594675	-0.12767853373620366	0.6379863961239329	0.8348254537813258	-0.5963909029315276	-0.921086969051898	-0.394720974775625	-0.14986265936633023	-1.0140116149325744	-1.6461802660751534	-0.32591415872212637	-0.08790199575264161	-0.44921133120400314	-0.8986109633939607	-0.483585142232485	-0.9964362889225556	-0.46934178081356104	-0.376981145329932
1967277	0.26332763781879875	1.3567279184352288	-1.1718052894711664	-0.8698842250825031	1.0413841938019202	-1.5425017846592384	-0.052215226186294615	0.08031144738007646	0.2849202946778596	-1.5011136137758532	-1.1719740185437242	-0.7583458425640774	0.3244274450117344	-1.5949544007115868	-1.4820564089793087	-1.2830177777353609	-0.4067147913196739	-0.6366573764223572	-0.9881320188818585	-0.5909678598916563	0.665340552769344	-2.3519597812227317	-1.860480703575968	-0.5193535888720637	-1.6169253139085615	-0.43364511749724727	-0.8880877169190043	1.527825026397413	1.4218257597647397	-0.6432915544376361	-1.356884501126532	-0.6640631387812128	-0.7050779739290381	1.069743930029398	1.1149288850912398	-0.9324606303270645	-1.5769309310455817	-0.44921133120400314	-0.8986109633939607	-0.48035176792806644	-0.9046849977262772	-0.46934178081356104	-0.376981145329932
2887487	0.26332763781879875	-1.3094786874449473	-0.8726733017919203	-1.2536104573984175	1.0413841938019202	-2.0823273728094933	-0.052215226186294615	-0.17952838065263133	-0.18719316090803242	-1.6227809551231227	-1.5596134599347433	-1.138792176827995	0.41422392972232347	0.8590559913656632	-0.8537632244793263	-1.2830177777353609	-3.3035663585367674	-1.2533969826471343	-0.9958577126260458	-0.7625836493589722	0.37532104718794423	-2.4927419072023684	-1.5603608754413612	-0.5193535888720637	-1.3046815243070407	-0.43364511749724727	-0.8880877169190043	-0.9439489465844759	-1.5131757701523296	-0.6222624628649854	-1.0729326078096997	-0.394720974775625	-0.14986265936633023	1.069743930029398	1.1149288850912398	-0.8320007987501498	-1.001475051607038	-0.44921133120400314	-0.8986109633939607	-0.4688563933249549	-0.773714598560089	-0.5981506112279091	-1.049786033274249
3145520	0.8512728042205391	1.3567279184352288	-0.4529548913210391	-0.48615799276658855	0.588989248863871	-0.3147921388771691	-0.052215226186294615	0.21395025092774073	-0.18719316090803242	1.5980851348419713	-0.29392819652288926	-0.6515576794466119	0.8896554619638162	0.24555339334635068	-0.4534144114096311	-0.37932019848224796	-0.04114736225662274	-1.2533969826471343	-0.9423056624166084	-0.3792962026394703	0.665340552769344	-1.2726941867605965	-0.7966221519817157	-0.5193535888720637	-0.6021924564814002	-0.29346329229594675	-0.12767853373620366	1.527825026397413	1.4218257597647397	-0.5090838382914896	-0.6027894655828168	-0.7538438601164087	-1.260293288491746	0.319591933843088	0.5627070548579612	-0.5326389472503997	-0.37790192459964345	-0.44921133120400314	-0.8986109633939607	-0.46082520582356107	-0.7132899190010494	-0.5981506112279091	-1.049786033274249
2327120	-0.3246175285829415	0.8234865972591935	-0.8684197629277484	-1.2536104573984175	-0.31580064101222716	-0.9491898955673858	-0.052215226186294615	-0.04569361811241194	-0.18719316090803242	-0.12674023863058212	-0.8869489189624332	-0.898587612645227	-0.061207602519169124	-0.9814518026922743	-1.1110614892462138	-1.0578107099127476	-0.7722822203827251	-1.2533969826471343	-1.1657324768128803	-0.7625836493589722	0.5963060690434968	-1.51901823370376	-1.5643929299863732	-0.5193535888720637	-1.3640475628878008	-0.29346329229594675	-0.12767853373620366	0.6379863961239329	0.8348254537813258	-0.6216055634051272	-1.0681680511991323	-0.394720974775625	-0.14986265936633023	-0.6806107277386588	-0.541736605608596	-0.8482192537406665	-1.0541720514769841	-0.44921133120400314	-0.8986109633939607	-0.4829355690051618	-0.9653903262122103	-0.5981506112279091	-1.049786033274249
3112800	0.26332763781879875	-1.3094786874449473	-0.33544926469842307	-0.1024317604506741	1.0413841938019202	-1.948396062812536	-0.052215226186294615	-0.179387729176495	-0.18719316090803242	-1.6227809551231227	-0.9655414382524198	-0.5151500463796637	0.41422392972232347	0.8590559913656632	-1.0612869735217172	-1.2830177777353609	-2.5646004825565147	-1.2533969826471343	-0.9960362397582176	-0.7625836493589722	0.3755532878176435	-2.4548231858628293	-1.4912441375749812	-0.5193535888720637	-1.465521078597435	-0.43364511749724727	-0.8880877169190043	-0.9439489465844759	-1.5131757701523296	-0.4598915210136735	-0.47116677963078313	-0.6640631387812128	-0.7050779739290381	1.069743930029398	1.1149288850912398	-0.8726646240020877	-1.1442462752586358	-0.44921133120400314	-0.8986109633939607	-0.4688802866238448	-0.7739160370617314	-0.5981506112279091	-1.049786033274249
1447379	-0.3246175285829415	-0.24299604509287692	-0.18301626419314437	-0.48615799276658855	0.13659430392582192	-0.9210192064575569	-0.052215226186294615	-0.13387757186666047	-0.18719316090803242	-0.3344345191370851	-0.39620173863077135	-0.3381966068052558	-0.061207602519169124	-0.3679492046729618	-1.1505425475637332	-1.0276820641855042	-0.04114736225662274	-1.2533969826471343	-1.0538017043832293	-0.7625836493589722	0.4506986604912127	-1.7881442672869432	-1.3701158025101772	-0.5193535888720637	-1.330217078585205	-0.29346329229594675	-0.12767853373620366	-0.5484651109073737	-0.3391751581855019	-0.38466613947890027	-0.30042056490976915	-0.7538438601164087	-1.260293288491746	-0.26385961874626435	0.010485224624682562	-0.8391503959609393	-1.0241420028243546	-0.44921133120400314	-0.8986109633939607	-0.4756062896382928	-0.8390948616985935	-0.5981506112279091	-1.049786033274249
2197573	-0.3246175285829415	-1.3094786874449473	1.308295398362348	-0.1024317604506741	0.588989248863871	-0.6693084355867209	-0.052215226186294615	-0.03688236376051135	0.2849202946778596	-0.978607737130104	0.9857332127500111	1.3930081014395603	-0.061207602519169124	0.24555339334635068	-0.7522388293322543	-0.758476557293849	0.32442006680642843	-1.0116848017757833	-1.053116810584076	-0.5909678598916563	0.6108550187974476	-1.2514021888699363	-0.5863139354481163	-0.5193535888720637	-0.3963334974747071	-0.29346329229594675	-0.12767853373620366	-0.9439489465844759	-1.5131757701523296	1.0311034933404832	1.3700564348645314	-0.6640631387812128	-0.7050779739290381	0.319591933843088	0.5627070548579612	-0.7377208970311605	-0.755817480617168	-0.44921133120400314	-0.8986109633939607	-0.4832544463185347	-0.9780096454187649	-0.46934178081356104	-0.376981145329932
1572108	-0.3246175285829415	0.2902452760831583	-1.1235234884673948	-1.2536104573984175	-0.7681955859502763	-0.525753341820896	-0.052215226186294615	-0.14349339266704392	-0.18719316090803242	-0.978607737130104	-1.3026393961680418	-1.0388293827263766	-0.061207602519169124	-0.9814518026922743	-0.7407910342496903	-0.604943906901471	-0.7722822203827251	-1.2533969826471343	-1.0415964651768825	-0.7625836493589722	0.4348212282800319	-1.856920473223126	-1.405099490489315	-0.5193535888720637	-0.8555380397867925	-0.29346329229594675	-0.12767853373620366	-0.05411031631099596	0.24782514779791195	-0.6432561157034632	-1.3539197936219594	-0.394720974775625	-0.14986265936633023	-0.9306613931340956	-1.0939584358418748	-0.66344500271182	-0.602787271334273	-0.44921133120400314	-0.8986109633939607	-0.4743521317297449	-0.8253232569682305	-0.5981506112279091	-1.049786033274249
357758	-0.3246175285829415	-1.3094786874449473	1.1649653750151017	-1.637336689714332	-1.2205905308883254	-1.0122431837353905	-0.052215226186294615	-0.08941891577628834	-0.18719316090803242	-0.978607737130104	0.8272362899422662	1.2266219479065064	-0.061207602519169124	-0.3679492046729618	-1.2451096885296704	-1.1252464113876104	-1.1378496494457762	-1.2533969826471343	-1.1102325118660454	-0.7625836493589722	0.5241078174346258	-2.475367316259138	-1.0145763028419796	-0.5193535888720637	-0.49073431791451155	-0.29346329229594675	-0.12767853373620366	-0.9439489465844759	-1.5131757701523296	0.8414533965551598	1.2095068238138105	0.05418263190035465	0.4053526551963777	-1.0140116149325744	-1.6461802660751534	-0.8668523116739778	-1.1213870671981574	-0.44921133120400314	-0.8986109633939607	-0.4802418463146343	-0.9027677452963554	-0.5981506112279091	-1.049786033274249
2215073	-0.9125626949846818	0.2902452760831583	-0.8295402008266543	-0.1024317604506741	0.588989248863871	-1.076751526509682	-0.052215226186294615	0.0013594174756681474	-0.18719316090803242	0.08057281816819754	-0.8439551985316017	-1.0388293827263766	-0.5366391347606617	0.24555339334635068	-1.1746138382354387	-1.1942382986048845	0.32442006680642843	-1.2533969826471343	-1.212144507089723	-0.753356996326716	0.665340552769344	-1.7667829322957107	-1.6118777947157814	-0.5193535888720637	-1.5172377009203553	0.12708218330795487	0.6327306494465971	-0.05411031631099596	0.24782514779791195	-0.6151360913741978	-1.0246175205609682	-0.6640631387812128	-0.7050779739290381	0.319591933843088	0.5627070548579612	-0.8835328427593188	-1.1901531759880406	-0.44921133120400314	-0.8986109633939607	-0.4837679089253433	-1.0177586677826032	-0.5981506112279091	-1.049786033274249
2743323	0.26332763781879875	1.3567279184352288	-0.6766449832766764	1.0487469364970692	-1.2205905308883254	0.13137616197839136	-0.052215226186294615	-0.017795086804190518	-0.18719316090803242	0.8958385569587152	-0.6748809115974411	-0.7583458425640774	0.41422392972232347	0.24555339334635068	0.009105003557741352	0.09785828369102383	-0.04114736225662274	-1.2533969826471343	-1.201143728248537	-0.7625836493589722	0.6423715114881113	-2.459693652808138	-0.7096651313922631	-0.5193535888720637	-0.06638413317192725	-0.43364511749724727	-0.8880877169190043	1.527825026397413	1.4218257597647397	-0.5815631753244099	-0.8533535583016895	0.6826476812467261	0.9605679697590855	-1.0140116149325744	-1.6461802660751534	-0.17110464740427547	0.09771497386233446	-0.44921133120400314	-0.8986109633939607	-0.4836875975873349	-1.0053460984453164	-0.5981506112279091	-1.049786033274249
2197812	-0.3246175285829415	-0.24299604509287692	1.2353582280115702	-0.1024317604506741	0.588989248863871	-0.6192053154819961	-0.052215226186294615	-0.09576749321752273	0.2849202946778596	-0.3344345191370851	1.172262335771854	1.3083382259951832	-0.061207602519169124	0.24555339334635068	-0.7002995370193755	-0.7048911036480563	0.32442006680642843	-0.5803476507455337	-0.9783746636951842	-0.5909678598916563	0.5136251857328566	-0.2609682996018462	-0.45254037799230423	-0.5193535888720637	-0.4443717839472494	-0.29346329229594675	-0.12767853373620366	-0.5484651109073737	-0.3391751581855019	0.9331713176415268	1.288356634240153	-0.6640631387812128	-0.7050779739290381	0.319591933843088	0.5627070548579612	-0.7131530383880167	-0.7024073872918879	-0.44921133120400314	-0.8986109633939607	-0.4796969477677722	-0.8936754274447901	-0.46934178081356104	-0.376981145329932
85777	0.26332763781879875	-1.8427200086209825	0.4813597493943243	-1.2536104573984175	-1.6729854758263745	-0.06816023682171375	-0.052215226186294615	0.167996986199351	-0.6593066164939245	-0.978607737130104	0.07129286968300819	0.43305122263680035	-0.061207602519169124	-0.9814518026922743	-0.2664281204983568	-0.11554655868611069	-0.7722822203827251	-0.5389486658670248	-0.8768338781985406	-0.4601525330733825	0.5042932365159466	-1.0212470769773871	-0.5061314594378595	-0.5193535888720637	-0.30600954599323393	-0.43364511749724727	-0.8880877169190043	-0.8450779876652004	-0.9261754641689158	0.09369618517165954	0.4437732060943569	-0.394720974775625	-0.14986265936633023	-0.9306613931340956	-1.0939584358418748	-0.3470393950345666	-0.11499149350792712	-0.44921133120400314	-0.8986109633939607	-0.4694889788464731	-0.7791033540729553	-0.46934178081356104	-0.376981145329932
2167196	0.26332763781879875	-0.24299604509287692	0.1197554782976491	-0.8698842250825031	0.588989248863871	-0.8778975592260503	-0.7605490521276447	-0.014604952869949207	-0.18719316090803242	-0.3344345191370851	-0.194983469658784	0.013279130483189384	0.41422392972232347	0.24555339334635068	-0.9684722982927758	-0.9815633190050774	-0.4067147913196739	-1.174868190085736	-1.0813932452703945	-0.7625836493589722	0.5042932365159466	-1.511923086828191	-1.1791684870436288	-0.5193535888720637	-1.1791362973301278	-0.43364511749724727	-0.8880877169190043	-0.5484651109073737	-0.3391751581855019	-0.19702744472545633	0.03872600298186211	-0.6640631387812128	-0.7050779739290381	0.319591933843088	0.5627070548579612	-0.8243783485510082	-0.9781741828929691	-0.22443829923419084	0.0524012697329812	-0.4837256111060677	-1.009914950599626	-0.5981506112279091	-1.049786033274249
2312370	-0.9125626949846818	0.2902452760831583	0.18198111152702393	-0.8698842250825031	0.588989248863871	-0.5441155390316998	-0.052215226186294615	0.11581739646882191	0.2849202946778596	0.3097386988559337	0.2746032975770237	0.08551440626425054	-0.5366391347606617	0.24555339334635068	-0.6224578808389086	-0.6245823379097157	-0.4067147913196739	-0.5389486658670248	-0.943064768683183	-0.5519642938719819	0.665340552769344	-0.0646023986119142	-0.7098201580947224	-0.5193535888720637	-0.8775894004077341	0.12708218330795487	0.6327306494465971	-0.05411031631099596	0.24782514779791195	-0.15216534949874028	0.1084273884910056	-0.6640631387812128	-0.7050779739290381	0.319591933843088	0.5627070548579612	-0.6736112516233221	-0.6223614348721194	-0.44921133120400314	-0.8986109633939607	-0.47684944872711466	-0.8538340192630453	-0.46934178081356104	-0.376981145329932
3168947	-0.3246175285829415	-0.7762373662689122	0.009782775919760513	-0.48615799276658855	1.4937791387399693	-1.2529911460681111	-0.052215226186294615	0.03644494971398372	-0.18719316090803242	-0.978607737130104	-0.31659326579702074	-0.1143838288534022	-0.061207602519169124	-0.00421084323690656	-1.2886281200274843	-1.212156763002857	-0.04114736225662274	-1.2533969826471343	-1.1676108866593633	-0.6916228104124277	0.665340552769344	-2.208847117318592	-1.4833899001168875	-0.5193535888720637	-1.251567132740681	-0.29346329229594675	-0.12767853373620366	-0.8450779876652004	-0.9261754641689158	-0.27106150544054575	-0.08445875747960288	-0.7538438601164087	-1.260293288491746	1.986596369812666	1.6671507153245186	-0.916820051846187	-1.3780251988990433	-0.44921133120400314	-0.8986109633939607	-0.4829943747822201	-0.967509802732911	-0.5981506112279091	-1.049786033274249
2895990	-0.9125626949846818	0.8234865972591935	-0.7840280439629116	-0.8698842250825031	0.13659430392582192	-0.09651760849380005	-0.7605490521276447	0.1305984830227357	-0.18719316090803242	0.3232521039172141	-0.6600348550759726	-0.898587612645227	-0.5366391347606617	-0.3679492046729618	-0.22714058625978797	-0.14587486203478378	-0.4067147913196739	-0.5389486658670248	-0.9243033232626278	-0.5259564699308646	0.5042932365159466	-0.26005408032977545	-0.7626789703311918	-0.5193535888720637	-0.34006421939775033	0.12708218330795487	0.6327306494465971	0.6379863961239329	0.8348254537813258	-0.6064978168733777	-0.973637558987595	-0.6640631387812128	-0.7050779739290381	-0.26385961874626435	0.010485224624682562	-0.37017148350175894	-0.1452205463952534	-0.22443829923419084	0.0524012697329812	-0.4750318494841832	-0.8326648142901668	-0.5981506112279091	-1.049786033274249
2712713	0.8512728042205391	0.8234865972591935	-0.3341251265781707	-0.1024317604506741	0.588989248863871	-0.7632639482967815	-0.052215226186294615	0.04936749303535318	-0.18719316090803242	0.9539119168489525	-0.29611628141428453	-0.5136129068227857	0.8896554619638162	0.24555339334635068	-0.8496376106627214	-0.8589622907285789	0.32442006680642843	-1.2533969826471343	-1.151208466557545	-0.6688851564282119	0.665340552769344	-1.1284233075462526	-1.1593078144029314	-0.5193535888720637	-1.140767088063036	-0.29346329229594675	-0.12767853373620366	0.6379863961239329	0.8348254537813258	-0.4592935506599307	-0.4696835603078579	-0.6640631387812128	-0.7050779739290381	0.319591933843088	0.5627070548579612	-0.7798727235768785	-0.8559743708822848	-0.44921133120400314	-0.8986109633939607	-0.4824093434389903	-0.9490023697818105	-0.5981506112279091	-1.049786033274249
2939611	-1.500507861386422	1.3567279184352288	0.9274047873985972	-0.8698842250825031	-0.31580064101222716	-0.9138696804839297	-0.7605490521276447	0.07810588110104252	0.2849202946778596	1.5980851348419713	1.4996827724692094	0.950847260360405	-1.0120706670021542	-0.9814518026922743	-1.1431310067521716	-1.020035622370136	-0.4067147913196739	-0.5389486658670248	-0.867131836684471	-0.5909678598916563	0.5042932365159466	0.4942329159133548	-0.6028984009170215	1.325279955997392	-0.647197798847803	0.8279913093144576	1.3931398326293978	1.527825026397413	1.4218257597647397	0.5522135788802923	0.9434058419531716	-0.6640631387812128	-0.7050779739290381	-0.6806107277386588	-0.541736605608596	-0.8367756686752741	-1.0165205842642973	-0.22443829923419084	0.0524012697329812	-0.4805290877405808	-0.9078437698822913	-0.46934178081356104	-0.376981145329932
1932032	-0.3246175285829415	1.3567279184352288	-0.6869528235972423	-2.0210629220302465	-0.31580064101222716	-1.6110492591181798	-0.7605490521276447	0.046502659545664335	0.2849202946778596	0.8408752350906924	-0.552687326975971	-0.7583458425640774	-0.061207602519169124	-0.9814518026922743	-1.410996816167707	-1.495600821932873	-1.5034170785088274	-0.5389486658670248	-0.9072454043956313	-0.5909678598916563	0.5042932365159466	-0.29869560600266026	-1.5535611587033307	0.6142643246494106	-1.6169253139085615	-0.29346329229594675	-0.12767853373620366	1.527825026397413	1.4218257597647397	-0.5842341829063121	-0.8648997767114249	0.6826476812467261	0.9605679697590855	-0.6806107277386588	-0.541736605608596	-0.9290575360887673	-1.5038590943932557	-0.22443829923419084	0.0524012697329812	-0.4825529799146264	-0.953105332519711	-0.46934178081356104	-0.376981145329932
697336	-0.3246175285829415	-0.7762373662689122	-1.156813144454976	-1.2536104573984175	-1.2205905308883254	-1.0198470684448726	-0.052215226186294615	-0.4110924361168525	-0.18719316090803242	-0.978607737130104	-1.5893291433055161	-1.319312922888676	-0.061207602519169124	-0.9814518026922743	-1.321676382294365	-1.1333787913826336	-0.7722822203827251	-1.2533969826471343	-0.7019363982417484	-0.7625836493589722	-0.007032437709847441	-2.8002485257624317	-1.7865754974741406	-0.5193535888720637	-1.44890052365771	-0.29346329229594675	-0.12767853373620366	-0.8450779876652004	-0.9261754641689158	-0.6434189572363563	-1.373677793940934	-0.394720974775625	-0.14986265936633023	-1.0140116149325744	-1.6461802660751534	-0.8689437998070165	-1.1294928336877343	-0.44921133120400314	-0.8986109633939607	-0.40356259792466725	-0.44207274418131837	-0.5981506112279091	-1.049786033274249
2970700	-0.3246175285829415	-1.3094786874449473	-0.25151212333865164	-1.637336689714332	1.4937791387399693	-1.568695267490959	-0.052215226186294615	-0.02592944830504675	-0.18719316090803242	-0.978607737130104	-0.7391300544737098	-0.4177107397831863	-0.061207602519169124	-0.3679492046729618	-1.248850562191893	-1.212156763002857	-1.1378496494457762	-1.2533969826471343	-1.1908188865142892	-0.7625836493589722	0.6289402323500961	-2.394020633608487	-1.6178922178723862	-0.5193535888720637	-1.4236626385578444	-0.29346329229594675	-0.12767853373620366	-0.9439489465844759	-1.5131757701523296	-0.42006313195248757	-0.3771454777199327	0.05418263190035465	0.4053526551963777	1.986596369812666	1.6671507153245186	-0.9314814424912234	-1.549008590887281	-0.44921133120400314	-0.8986109633939607	-0.4835461047720588	-0.9936962129442047	-0.5981506112279091	-1.049786033274249
3215092	0.8512728042205391	0.8234865972591935	-0.8455008317252256	-1.2536104573984175	-0.31580064101222716	-1.658037899117473	-0.052215226186294615	-0.079340037797992	-0.18719316090803242	-0.00453223449202143	-0.8616047518102268	-0.898587612645227	0.8896554619638162	-0.9814518026922743	-1.499654428878399	-1.495600821932873	-0.9625495895441596	-1.2533969826471343	-1.123025503666785	-0.7625836493589722	0.540749839492564	-1.6629735627350415	-1.813040519292961	-0.5193535888720637	-1.696492861294414	-0.29346329229594675	-0.12767853373620366	0.6379863961239329	0.8348254537813258	-0.6178933493048324	-1.0424956526023035	-0.394720974775625	-0.14986265936633023	-0.6806107277386588	-0.541736605608596	-0.9251529007579866	-1.453769047259573	-0.44921133120400314	-0.8986109633939607	-0.4810268180410519	-0.9172025321464934	-0.5981506112279091	-1.049786033274249
802274	0.26332763781879875	-0.7762373662689122	-0.5295157925054838	-0.8698842250825031	-0.7681955859502763	-1.5514247365231173	-0.052215226186294615	-0.3454370161745335	-0.18719316090803242	-0.978607737130104	-1.0465515218201176	-0.7404342006500024	0.41422392972232347	-1.5949544007115868	-1.747543021775977	-1.5664618366653769	-0.4067147913196739	-1.2533969826471343	-0.7852719888506331	-0.7625836493589722	0.10137635037709444	-2.630592625603719	-1.922987935480448	-0.5193535888720637	-1.6067629677264512	-0.43364511749724727	-0.8880877169190043	-0.8450779876652004	-0.9261754641689158	-0.5370147077373032	-0.6885483500077207	-0.6640631387812128	-0.7050779739290381	-0.9306613931340956	-1.0939584358418748	-0.9321716830639954	-1.567419034565071	-0.44921133120400314	-0.8986109633939607	-0.42734501860190965	-0.5361032498055035	-0.5981506112279091	-1.049786033274249
2237549	-0.3246175285829415	0.2902452760831583	-0.6371113009055813	-0.8698842250825031	0.13659430392582192	-1.8656872596732847	-0.052215226186294615	-0.07670315692893089	-0.18719316090803242	0.3097386988559337	-0.7647560333923784	-0.8653375695467856	-0.061207602519169124	-0.3679492046729618	-1.284395163308757	-1.4247398072003687	-2.1082547396196047	-1.2533969826471343	-1.1263724630614784	-0.7625836493589722	0.5451037992965787	-1.4805676928044817	-1.6270538060262723	-0.5193535888720637	-1.564846972095463	-0.29346329229594675	-0.12767853373620366	-0.05411031631099596	0.24782514779791195	-0.5707726128093972	-0.8090703217553249	-0.6640631387812128	-0.7050779739290381	-0.26385961874626435	0.010485224624682562	-0.8925885415036634	-1.232414135568658	-0.44921133120400314	-0.8986109633939607	-0.48121596492338714	-0.9209790252617059	-0.5981506112279091	-1.049786033274249
1309162	0.26332763781879875	-0.7762373662689122	-0.11693956208690794	-0.48615799276658855	-0.31580064101222716	-1.2020744840336668	-0.052215226186294615	-0.2157040261269367	-0.6593066164939245	-0.978607737130104	-0.5903172910718407	-0.26149077752501976	0.41422392972232347	-0.9814518026922743	-1.5105820429778447	-1.328271618628039	-0.04114736225662274	-0.5389486658670248	-0.826140745850032	-0.7625836493589722	0.31558861553831435	-2.0843353040656747	-1.6058073007219373	-0.5193535888720637	-1.3350297067116461	-0.43364511749724727	-0.8880877169190043	-0.8450779876652004	-0.9261754641689158	-0.348053326764541	-0.22640544529334977	-0.7538438601164087	-1.260293288491746	-0.6806107277386588	-0.541736605608596	-0.9090507055701479	-1.3237478671602763	-0.44921133120400314	-0.8986109633939607	-0.46207545680558537	-0.7219044930391942	-0.46934178081356104	-0.376981145329932
2973488	-0.3246175285829415	1.3567279184352288	-0.944162614428015	-2.0210629220302465	-0.31580064101222716	-0.2810720988034236	-0.052215226186294615	0.44467245637422603	-0.18719316090803242	-0.5306152111507694	-0.8371145489260784	-0.7583458425640774	-0.061207602519169124	0.24555339334635068	-0.2810903180937753	-0.34325650343632674	-1.5034170785088274	-1.2533969826471343	-0.6494528975670446	0.026667356038805767	0.665340552769344	-0.6216270259628474	-0.7573826699947221	-0.5193535888720637	-0.5616976967703313	-0.29346329229594675	-0.12767853373620366	1.527825026397413	1.4218257597647397	-0.6318013385776857	-1.1530106059148253	0.6826476812467261	0.9605679697590855	-0.6806107277386588	-0.541736605608596	-0.5093420596144576	-0.3419562492902709	-0.44921133120400314	-0.8986109633939607	-0.38644433188873906	-0.38285374700001656	-0.5981506112279091	-1.049786033274249
3221451	-0.9125626949846818	1.3567279184352288	-0.8083598200733976	-0.8698842250825031	0.588989248863871	-0.15704583323516907	-0.7605490521276447	0.11095346306684623	0.2849202946778596	0.1935105479374358	-0.5533491913802577	-0.7583458425640774	-0.5366391347606617	0.24555339334635068	-0.22120289805930143	-0.2106099997739381	-0.4067147913196739	-0.5389486658670248	-0.8254388181096313	-0.5605225499324207	0.5042932365159466	0.4033205601967382	-0.6809632640745185	1.6750038885450527	-0.41275321713555924	0.12708218330795487	0.6327306494465971	1.527825026397413	1.4218257597647397	-0.6112589437158434	-1.0008925408782179	-0.6640631387812128	-0.7050779739290381	0.319591933843088	0.5627070548579612	-0.41798873091298777	-0.20974383607248037	-0.22443829923419084	0.0524012697329812	-0.477401330828119	-0.8608000567586845	-0.46934178081356104	-0.376981145329932
1184856	0.8512728042205391	-0.24299604509287692	0.7306239585300135	-0.1024317604506741	-0.7681955859502763	-0.3698799088586675	-0.052215226186294615	-0.07406341970237089	-0.18719316090803242	-0.3344345191370851	0.6141180846219852	0.7224121813737326	0.8896554619638162	-1.5949544007115868	-0.6478893162402525	-0.43823675175525073	0.32442006680642843	-1.2533969826471343	-1.1297230479944649	-0.7625836493589722	0.5494624754553904	-1.2517019789990345	-0.6776208884846908	-0.5193535888720637	-0.6683479534363488	-0.29346329229594675	-0.12767853373620366	-0.5484651109073737	-0.3391751581855019	0.33632756464361285	0.7229838759248196	-0.6640631387812128	-0.7050779739290381	-0.9306613931340956	-1.0939584358418748	-0.5692821517665151	-0.43662567133724317	-0.44921133120400314	-0.8986109633939607	-0.4813985782646552	-0.9247596092004956	-0.5981506112279091	-1.049786033274249
808567	0.26332763781879875	-0.24299604509287692	-0.4505476694416226	-1.2536104573984175	-1.2205905308883254	-0.0022200605280461127	-0.052215226186294615	0.04652233594089298	-0.6593066164939245	-0.3344345191370851	-0.8256349680210915	-0.6487632308038014	0.41422392972232347	-0.9814518026922743	-0.2667555206954126	-0.04502332075613362	-0.7722822203827251	-0.8841646706817851	-1.0310201088584	-0.6738913069928297	0.5042932365159466	-1.9387235460036694	-0.8926754196124272	-0.5193535888720637	-0.2268212772818738	-0.43364511749724727	-0.8880877169190043	-0.5484651109073737	-0.3391751581855019	-0.5081529208045641	-0.6000930414322619	-0.394720974775625	-0.14986265936633023	-1.0140116149325744	-1.6461802660751534	-0.2914493920508377	-0.044699045405516426	-0.44921133120400314	-0.8986109633939607	-0.48255202046611345	-0.953077152342144	-0.46934178081356104	-0.376981145329932
2214018	0.26332763781879875	0.8234865972591935	-1.451029236766292	-0.8698842250825031	-0.31580064101222716	-0.9513206830320136	-0.052215226186294615	0.026911090599428568	-0.18719316090803242	-0.012239590589651092	-0.9967953258604964	-0.898587612645227	-0.7744348460399916	-0.9814518026922743	-1.1819545084560474	-1.060089594195327	-0.4067147913196739	-1.2533969826471343	-1.1797120929389266	-0.7083979594128988	0.665340552769344	-2.3280803405173995	-1.6598785183262141	-0.5193535888720637	-1.3666064485292992	-0.43364511749724727	-0.8880877169190043	0.6379863961239329	0.8348254537813258	-0.6181360771652195	-1.0441147471882988	-0.6640631387812128	-0.7050779739290381	-0.6806107277386588	-0.541736605608596	-0.8488865140991078	-1.056443478028948	-0.44921133120400314	-0.8986109633939607	-0.48332241895441547	-0.9811640234184074	-0.5981506112279091	-1.049786033274249
2583011	0.26332763781879875	0.8234865972591935	-0.7483309936725016	-1.2536104573984175	0.588989248863871	-0.9818971197831283	-0.052215226186294615	0.008719251816899375	0.2849202946778596	0.5135954157879103	-0.8877447739751683	-0.898587612645227	0.41422392972232347	0.24555339334635068	-1.0075990774037877	-1.092791195028882	-0.7722822203827251	-1.1610745587394182	-1.0790030833801996	-0.5909678598916563	0.665340552769344	-1.4899157999712687	-1.4575683295051043	-0.5193535888720637	-1.403326021114302	-0.43364511749724727	-0.8880877169190043	0.6379863961239329	0.8348254537813258	-0.5989185260450318	-0.9336518853238261	-0.394720974775625	-0.14986265936633023	0.319591933843088	0.5627070548579612	-0.8581720320917917	-1.089038061699947	-0.44921133120400314	-0.8986109633939607	-0.4837043631738459	-1.0072180460788016	-0.46934178081356104	-0.376981145329932
698077	-1.500507861386422	-0.7762373662689122	-0.9034132090139494	-1.2536104573984175	-1.2205905308883254	-0.8538627968863962	-0.7605490521276447	-0.20650945556848893	-0.18719316090803242	-0.31333180201265654	-1.0592374824796336	-1.1744769189580158	-1.0120706670021542	-0.9814518026922743	-1.1496091421345458	-0.9558580607188231	-0.7722822203827251	-0.5389486658670248	-0.8378112974748099	-0.7625836493589722	0.33077048859764296	-1.3877089799142526	-1.5256657605680575	-0.5193535888720637	-1.249568222216862	0.8279913093144576	1.3931398326293978	-0.8450779876652004	-0.9261754641689158	-0.6267114962700502	-1.1073655900487054	-0.394720974775625	-0.14986265936633023	-1.0140116149325744	-1.6461802660751534	-0.8156775019854703	-0.9525530459871501	-0.22443829923419084	0.0524012697329812	-0.4639189455570998	-0.7350727907877678	-0.5981506112279091	-1.049786033274249
2892263	-0.9125626949846818	0.2902452760831583	-0.9491467884204366	-0.48615799276658855	1.0413841938019202	-0.94209004499093	-0.7605490521276447	-0.09520504154463781	-0.18719316090803242	-0.3344345191370851	-0.9762183185565083	-1.0388293827263766	-0.5366391347606617	0.8590559913656632	-1.0350173013876625	-1.0502173960999246	-0.04114736225662274	-0.5844676434229972	-0.9790885764595835	-0.7625836493589722	0.5042932365159466	-1.2749139688180955	-1.469915427139633	-0.5193535888720637	-1.3555212757763593	0.12708218330795487	0.6327306494465971	-0.05411031631099596	0.24782514779791195	-0.6323606774436973	-1.1585935757435104	-0.7538438601164087	-1.260293288491746	1.069743930029398	1.1149288850912398	-0.8459769463821966	-1.0466035870561767	-0.22443829923419084	0.0524012697329812	-0.4797467974093263	-0.8944809605635639	-0.5981506112279091	-1.049786033274249
3195030	-0.9125626949846818	1.3567279184352288	-0.7430866174571298	-0.1024317604506741	-0.31580064101222716	-0.8520909330185994	-0.7605490521276447	0.08087390055312967	-0.18719316090803242	0.5415594052326613	-0.48116890762058373	-0.7583458425640774	-0.5366391347606617	-0.9814518026922743	-1.079088200303822	-0.9539630464171982	0.32442006680642843	-0.6325373727560698	-0.9874181042133147	-0.6134485620512947	0.5042932365159466	-0.5782988529740558	-1.3244665952422139	-0.5193535888720637	-1.2474403717928932	0.12708218330795487	0.6327306494465971	1.527825026397413	1.4218257597647397	-0.5977454818900086	-0.9277774527247208	-0.6640631387812128	-0.7050779739290381	-0.6806107277386588	-0.541736605608596	-0.8150228287248945	-0.950664233187849	-0.22443829923419084	0.0524012697329812	-0.48030579548216396	-0.9038794624589895	-0.5981506112279091	-1.049786033274249
2239730	-0.9125626949846818	-1.8427200086209825	-0.5631256848114915	-0.1024317604506741	1.0413841938019202	-1.3738019092040925	-0.052215226186294615	0.018826088504426807	-0.6593066164939245	-0.3344345191370851	-0.8165335860085131	-0.7794505949186932	-0.5366391347606617	-1.122867487905444	-1.4138663392830144	-1.2830177777353609	0.32442006680642843	-1.087041365929531	-1.0661746039449511	-0.7226237952662646	0.5042932365159466	-1.334616518402278	-1.7137552815641286	-0.5193535888720637	-1.6169253139085615	0.12708218330795487	0.6327306494465971	-0.8450779876652004	-0.9261754641689158	-0.5482493568351346	-0.7261961157107453	-0.6640631387812128	-0.7050779739290381	1.069743930029398	1.1149288850912398	-0.9292476786729158	-1.506809875787511	-0.44921133120400314	-0.8986109633939607	-0.4835316974933868	-0.9927432172706973	-0.46934178081356104	-0.376981145329932
3170119	0.26332763781879875	1.889969239611264	-1.209261640893737	-0.48615799276658855	-0.7681955859502763	-0.510012266072757	-0.052215226186294615	-0.20242355393523814	-0.18719316090803242	-1.3013893810349721	-0.9969619299208612	-0.6181040724829278	0.17702113356402288	-1.5949544007115868	-0.8618413676195715	-0.5881087740180547	-0.04114736225662274	-1.2533969826471343	-0.966797159982029	-0.7625836493589722	0.33751703967739116	-2.802498010707199	-1.3502584528957795	-0.5193535888720637	-0.8366344121926211	-0.43364511749724727	-0.8880877169190043	2.615405574509444	2.0088260657481536	-0.6424284434737784	-1.3149281648905176	-0.7538438601164087	-1.260293288491746	-0.9306613931340956	-1.0939584358418748	-0.6545745120556905	-0.5860072320275169	-0.44921133120400314	-0.8986109633939607	-0.4647119078912146	-0.740924545248295	-0.5981506112279091	-1.049786033274249
2562218	-0.3246175285829415	0.8234865972591935	-0.20867766584471625	-2.0210629220302465	0.588989248863871	-1.8405929484612487	-0.7605490521276447	-0.28512974446944583	0.2849202946778596	0.9539119168489525	-0.1573942186115233	-0.3679859127396279	-0.061207602519169124	0.24555339334635068	-1.035672555598497	-1.3538787924678648	-1.9697969012893102	-0.5389486658670248	-0.6142198839090101	-0.5909678598916563	0.20095439350167196	0.6464364925419622	-1.029843964081265	1.6750038885450527	-1.3954507689433047	-0.29346329229594675	-0.12767853373620366	0.6379863961239329	0.8348254537813258	-0.3982321577651895	-0.32916491279977705	0.6826476812467261	0.9605679697590855	0.319591933843088	0.5627070548579612	-0.8978503086243509	-1.2591647551102556	-0.22443829923419084	0.0524012697329812	-0.4455152026204078	-0.6224742341998838	-0.46934178081356104	-0.376981145329932
1912666	-1.500507861386422	-0.24299604509287692	-1.0104507638398608	-0.48615799276658855	1.0413841938019202	-1.0709590515398968	-0.052215226186294615	0.3350127469332633	0.2849202946778596	-0.3344345191370851	-1.0440093593513613	-1.1790711528075264	-1.0120706670021542	0.8590559913656632	-1.1686090814450059	-1.188043227353053	-0.04114736225662274	-0.5389486658670248	-0.664842894453701	-0.1662826281299467	0.665340552769344	-1.1158022917497528	-1.4657473871316993	-0.5193535888720637	-1.5102814552717485	0.8279913093144576	1.3931398326293978	-0.5484651109073737	-0.3391751581855019	-0.6381134297399667	-1.2272625759962101	-0.7538438601164087	-1.260293288491746	1.069743930029398	1.1149288850912398	-0.882133501291814	-1.1839783783292535	-0.44921133120400314	-0.8986109633939607	-0.42821916439139474	-0.5399064006026274	-0.46934178081356104	-0.376981145329932
2887782	-0.3246175285829415	1.3567279184352288	-1.54948036244728	-0.8698842250825031	0.13659430392582192	-1.6743876034799827	-0.052215226186294615	-0.2246047770611335	-0.18719316090803242	0.5127201236462265	-0.6207419364504035	-0.7583458425640774	-1.16188094645661	-0.510749926820973	-1.4827055428142464	-1.4247398072003687	-1.0527590678695393	-1.2533969826471343	-0.9386428152036708	-0.7625836493589722	0.3008918909923787	-1.3325607928860783	-1.6412683630435765	-0.5193535888720637	-1.6169253139085615	-0.29346329229594675	-0.12767853373620366	1.527825026397413	1.4218257597647397	-0.5989549969220177	-0.9338357591126861	-0.6640631387812128	-0.7050779739290381	-0.26385961874626435	0.010485224624682562	-0.9234944515633569	-1.4363402078176948	-0.44921133120400314	-0.8986109633939607	-0.46021296059559513	-0.7091569984452559	-0.5981506112279091	-1.049786033274249
3195828	-0.3246175285829415	1.3567279184352288	0.06390445566440837	-0.1024317604506741	0.588989248863871	-1.3650520595329687	-0.7605490521276447	-0.2651167768002611	0.2849202946778596	1.5980851348419713	0.27762418384018656	-0.05155611205576331	-0.061207602519169124	-1.0418475752720304	-1.473479969273915	-1.3538787924678648	0.32442006680642843	-0.5389486658670248	-0.6396220895763144	-0.5909678598916563	0.23399936637589214	0.16748159786013017	-1.1911317462278614	1.6750038885450527	-1.2159212097710237	-0.29346329229594675	-0.12767853373620366	1.527825026397413	1.4218257597647397	-0.23546485198928668	-0.023834929830014746	-0.6640631387812128	-0.7050779739290381	0.319591933843088	0.5627070548579612	-0.9286314871606846	-1.4974825068224629	-0.22443829923419084	0.0524012697329812	-0.4507673374414863	-0.6511364447321928	-0.46934178081356104	-0.376981145329932
2544525	-1.500507861386422	1.3567279184352288	-0.8971877751228562	-0.8698842250825031	-0.7681955859502763	-0.8260618960232485	-0.7605490521276447	-0.07001913237625475	-0.18719316090803242	0.3097386988559337	-0.5179845646589026	-0.7583458425640774	-1.0120706670021542	-1.5949544007115868	-1.1207893977059706	-0.9261249047516962	-0.4067147913196739	-0.7689559583332649	-1.011056731067579	-0.7625836493589722	0.5042932365159466	-0.803837590520335	-1.3765777331675393	-0.5193535888720637	-1.2161818206069492	0.8279913093144576	1.3931398326293978	1.527825026397413	1.4218257597647397	-0.6258528028492227	-1.1003922360612055	-0.6640631387812128	-0.7050779739290381	-0.9306613931340956	-1.0939584358418748	-0.8051960310289886	-0.9229171928402008	-0.22443829923419084	0.0524012697329812	-0.4816652789913176	-0.9305517644025838	-0.5981506112279091	-1.049786033274249
1433547	-2.0884530277881623	-0.24299604509287692	0.3183639642273277	-0.48615799276658855	-0.7681955859502763	-0.5655059684787198	-0.052215226186294615	-0.17532065521190643	-0.6593066164939245	0.9539119168489525	0.5590100940948978	0.2438358642444261	-1.4875021992436468	-1.5949544007115868	-0.9193687955474661	-0.647459473369565	-0.04114736225662274	-0.5389486658670248	-0.8773988456221198	-0.7625836493589722	0.3822687510642172	-0.8248515236486325	-0.7905593563708393	-0.5193535888720637	-0.9032773977730775	1.8092640857235613	2.1535490158121986	-0.5484651109073737	-0.3391751581855019	-0.04632720676048712	0.2611951997539222	-0.7538438601164087	-1.260293288491746	-0.9306613931340956	-1.0939584358418748	-0.6852078861449222	-0.6451637040849986	-0.44921133120400314	-0.8986109633939607	-0.4695629056686308	-0.7797408268755381	-0.46934178081356104	-0.376981145329932
2214546	-0.9125626949846818	-0.24299604509287692	-0.8755334536978403	-0.1024317604506741	0.588989248863871	-1.2034225341693223	-0.052215226186294615	-0.03577326619535308	-0.18719316090803242	-0.3344345191370851	-1.0284075466222273	-1.1421124140192869	-0.5366391347606617	0.24555339334635068	-1.3059270674445016	-1.3297133627331046	0.32442006680642843	-1.2533969826471343	-1.178324253497614	-0.7625836493589722	0.6126863363492143	-1.7355018641173539	-1.7584245251049162	-0.5193535888720637	-1.6693582798496178	0.12708218330795487	0.6327306494465971	-0.5484651109073737	-0.3391751581855019	-0.6226985307715366	-1.0761363767432255	-0.6640631387812128	-0.7050779739290381	0.319591933843088	0.5627070548579612	-0.9092757507636439	-1.3251848931060064	-0.44921133120400314	-0.8986109633939607	-0.483289261520681	-0.9795980749030331	-0.5981506112279091	-1.049786033274249
1527276	0.26332763781879875	-0.24299604509287692	0.3485760009900391	-1.2536104573984175	-0.31580064101222716	-1.146169643262425	-0.052215226186294615	-0.1623837344613157	-0.18719316090803242	-0.3344345191370851	0.058050387972973676	0.2789078224423827	0.41422392972232347	-0.9814518026922743	-1.315260123460312	-1.2684812054269998	-0.7722822203827251	-1.2533969826471343	-1.0176191942735455	-0.7625836493589722	0.4036299106056607	-1.692140805353044	-1.3072929827497506	-0.5193535888720637	-1.0284292467682643	-0.43364511749724727	-0.8880877169190043	-0.5484651109073737	-0.3391751581855019	-0.02148573663626203	0.2950368934760532	-0.394720974775625	-0.14986265936633023	-0.6806107277386588	-0.541736605608596	-0.8987911653789497	-1.264153120232622	-0.44921133120400314	-0.8986109633939607	-0.471627822481369	-0.7982688509208763	-0.5981506112279091	-1.049786033274249
2326865	-0.9125626949846818	0.2902452760831583	-0.7172299522039624	-0.8698842250825031	0.13659430392582192	-1.1206142830435433	-0.052215226186294615	-0.08710717254772547	-0.18719316090803242	0.3097386988559337	-0.7197605016302878	-0.9583441421020517	-0.5366391347606617	-0.3679492046729618	-1.288768213938608	-1.2411496626498606	-0.4067147913196739	-1.2533969826471343	-1.1131667781833978	-0.7625836493589722	0.5279249171043388	-1.3326732263695797	-1.6086193534633462	-0.5193535888720637	-1.5699129581922702	0.12708218330795487	0.6327306494465971	-0.05411031631099596	0.24782514779791195	-0.5917389371933175	-0.8988143823747815	-0.6640631387812128	-0.7050779739290381	-0.26385961874626435	0.010485224624682562	-0.8934985629176844	-1.23691102091029	-0.44921133120400314	-0.8986109633939607	-0.4804305779233199	-0.9060785821601821	-0.5981506112279091	-1.049786033274249
529410	0.26332763781879875	-1.3094786874449473	-0.6358661187945569	0.2812944718652403	-1.2205905308883254	-1.0191061894613862	-0.052215226186294615	-0.19375608011436	-0.18719316090803242	-1.6227809551231227	-1.2977478094079111	-0.863892086897281	0.41422392972232347	-0.9814518026922743	-1.320908351680476	-1.13258641884488	-0.04114736225662274	-1.2533969826471343	-0.9777986744127417	-0.7625836493589722	0.35182858217490626	-3.3679790637139564	-1.7882495239914882	-0.5193535888720637	-1.4480107940979094	-0.43364511749724727	-0.8880877169190043	-0.9439489465844759	-1.5131757701523296	-0.5704186636370037	-0.8076755441717898	-0.394720974775625	-0.14986265936633023	-1.0140116149325744	-1.6461802660751534	-0.8687414893608815	-1.1287030542175527	-0.44921133120400314	-0.8986109633939607	-0.4663405525778803	-0.7533379445773616	-0.5981506112279091	-1.049786033274249
2243031	-0.9125626949846818	0.2902452760831583	-0.8889953653008802	-1.2536104573984175	0.13659430392582192	-0.7013417340054083	-0.7605490521276447	-0.20893309810552174	-0.18719316090803242	-0.23645317758701503	-0.9097017908653163	-1.0388293827263766	-0.5366391347606617	-0.3679492046729618	-0.7854460796359529	-0.7927362765278723	-0.7722822203827251	-0.5389486658670248	-0.8347349987865084	-0.7625836493589722	0.3267686232462901	-0.29173758417969936	-1.2127963874440106	-0.5193535888720637	-1.0664040332439277	0.12708218330795487	0.6327306494465971	-0.05411031631099596	0.24782514779791195	-0.6246900418730119	-1.0912155947702193	-0.394720974775625	-0.14986265936633023	-0.26385961874626435	0.010485224624682562	-0.7526665000230931	-0.7899650836902411	-0.22443829923419084	0.0524012697329812	-0.4634409500771172	-0.7316016937570932	-0.5981506112279091	-1.049786033274249
1578662	-0.3246175285829415	0.2902452760831583	0.40566708809031565	-0.8698842250825031	-0.7681955859502763	0.11448883681748742	-0.052215226186294615	0.06818195604335449	-0.18719316090803242	0.3097386988559337	0.3883671013597157	0.34518260676040313	-0.061207602519169124	-1.5949544007115868	-0.14576949183986088	0.0797972332470673	-0.4067147913196739	-1.2533969826471343	-1.1273275076338447	-0.6357804695925072	0.665340552769344	-1.1054628927037844	-0.4038773544244935	-0.5193535888720637	-0.08666430404532838	-0.29346329229594675	-0.12767853373620366	-0.05411031631099596	0.24782514779791195	0.026838935893231088	0.3589868713966306	-0.6640631387812128	-0.7050779739290381	-0.9306613931340956	-1.0939584358418748	-0.18688755297015572	0.07971302885425949	-0.44921133120400314	-0.8986109633939607	-0.48126870368350133	-0.9220566359605334	-0.5981506112279091	-1.049786033274249
2895010	0.26332763781879875	0.8234865972591935	-0.47569249771502514	-1.637336689714332	0.588989248863871	-0.7363379792455095	-0.7605490521276447	-0.2742843100032743	-0.18719316090803242	0.9539119168489525	-0.5862562118509503	-0.6779528671406674	0.41422392972232347	0.24555339334635068	-0.6843565765434408	-0.8301648772451635	-1.1378496494457762	-0.5389486658670248	-0.751785535584686	-0.7625836493589722	0.21886213680431077	-0.5309225463284216	-0.9913299356310966	-0.5193535888720637	-1.1084314014999619	-0.43364511749724727	-0.8880877169190043	0.6379863961239329	0.8348254537813258	-0.5177183392815069	-0.6282587551114645	0.05418263190035465	0.4053526551963777	0.319591933843088	0.5627070548579612	-0.7683153253914652	-0.8272711979681806	-0.22443829923419084	0.0524012697329812	-0.44840954101396485	-0.6380068693953331	-0.5981506112279091	-1.049786033274249
3195321	-0.3246175285829415	-0.7762373662689122	0.3545930092029294	-0.8698842250825031	1.4937791387399693	-1.6619006046156175	-0.052215226186294615	-0.32387443804011407	0.2849202946778596	-0.978607737130104	0.06470410408897237	0.28589272922561915	-0.061207602519169124	-0.6263742626747897	-1.2895977346602867	-1.212156763002857	-0.9838620634694505	-0.5389486658670248	-0.6888414159377331	-0.5909678598916563	0.13698000603318589	-0.5450365523604815	-1.1578442958238004	-0.5193535888720637	-1.0244662912155833	-0.29346329229594675	-0.12767853373620366	-0.8450779876652004	-0.9261754641689158	-0.01647787309593295	0.3017767816425969	-0.6640631387812128	-0.7050779739290381	1.986596369812666	1.6671507153245186	-0.9247750484916264	-1.449651390301029	-0.44921133120400314	-0.8986109633939607	-0.43424584335919164	-0.5669847844346587	-0.46934178081356104	-0.376981145329932
809270	-0.9125626949846818	-1.3094786874449473	0.9561867680137421	-0.48615799276658855	-0.7681955859502763	-0.8223238731194181	-0.052215226186294615	-0.2269980864190578	-0.18719316090803242	-0.3344345191370851	0.7299573240710266	0.9842591229540135	-0.5366391347606617	-1.5949544007115868	-1.185598527197578	-0.9221270768195944	-0.04114736225662274	-1.2533969826471343	-0.935605018034334	-0.7625836493589722	0.2969401111204709	-2.289248288113038	-0.9394028266216048	-0.5193535888720637	-0.6282412500347909	0.12708218330795487	0.6327306494465971	-0.9439489465844759	-1.5131757701523296	0.5855903803517332	0.975645673393342	-0.7538438601164087	-1.260293288491746	-0.9306613931340956	-1.0939584358418748	-0.8037525908592826	-0.9189324479435094	-0.44921133120400314	-0.8986109633939607	-0.45969908033129075	-0.7057293440453841	-0.5981506112279091	-1.049786033274249
1574513	-1.500507861386422	-0.24299604509287692	0.059354288877789416	-0.48615799276658855	0.13659430392582192	-0.6929441492028995	-0.052215226186294615	-0.1291777166633074	-0.18719316090803242	0.3097386988559337	0.13900034719929868	-0.05683822065994036	-1.0120706670021542	-0.3679492046729618	-0.9141090271908358	-0.7837550316427055	-0.04114736225662274	-1.2533969826471343	-1.059767170897521	-0.7625836493589722	0.4584589582278997	-1.39679029039725	-1.0109341771234965	-0.5193535888720637	-1.056319283107593	0.8279913093144576	1.3931398326293978	-0.5484651109073737	-0.3391751581855019	-0.2385201184882986	-0.028931751073375124	-0.7538438601164087	-1.260293288491746	-0.26385961874626435	0.010485224624682562	-0.7488059517955714	-0.7810132302513441	-0.44921133120400314	-0.8986109633939607	-0.47618672624584596	-0.8458259093641175	-0.5981506112279091	-1.049786033274249
2891992	0.26332763781879875	0.8234865972591935	-0.32986337937443383	-1.637336689714332	0.588989248863871	-1.2413564600721871	-0.7605490521276447	0.052807845443834066	-0.18719316090803242	0.9539119168489525	-0.42499574476267576	-0.5086656131016224	0.41422392972232347	0.10352143541216427	-1.2078829047289208	-1.3538787924678648	-1.1378496494457762	-0.8381229316761598	-1.0230419914818674	-0.6628317394883403	0.5042932365159466	-1.1179313293412492	-1.4090371544258584	-0.5193535888720637	-1.475266780380578	-0.43364511749724727	-0.8880877169190043	0.6379863961239329	0.8348254537813258	-0.45736237732883617	-0.46490980921246616	0.05418263190035465	0.4053526551963777	0.319591933843088	0.5627070548579612	-0.9151770480404641	-1.3656225847793282	-0.22443829923419084	0.0524012697329812	-0.4822263576520153	-0.9440751592517577	-0.5981506112279091	-1.049786033274249
2914615	-2.0884530277881623	1.3567279184352288	-0.328213572536455	-0.8698842250825031	1.0413841938019202	-1.171248488890385	-0.7605490521276447	-0.13774842865484646	0.2849202946778596	1.5980851348419713	0.24478954241248807	-0.5067504176147789	-1.4875021992436468	0.7526916398787844	-1.2038897692678687	-1.2830177777353609	-0.4067147913196739	-0.5389486658670248	-0.8012891161051416	-0.5909678598916563	0.44430718673879405	0.5229809526229361	-1.0759368255408008	1.6750038885450527	-1.4741801753871837	1.8092640857235613	2.1535490158121986	1.527825026397413	1.4218257597647397	-0.45661207714005947	-0.4630617955167968	-0.6640631387812128	-0.7050779739290381	1.069743930029398	1.1149288850912398	-0.903617416049863	-1.2908872534099551	-0.22443829923419084	0.0524012697329812	-0.4751121854443099	-0.8335510905779198	-0.46934178081356104	-0.376981145329932
3167579	0.26332763781879875	1.3567279184352288	-1.1993802550377028	-0.1024317604506741	0.588989248863871	-0.8799147969811151	-0.052215226186294615	0.058049152430505735	-0.18719316090803242	-1.3540787683767357	-1.1414811246840961	-0.7583458425640774	0.2159084940705747	0.24555339334635068	-0.970563463497775	-0.9837207614954978	0.32442006680642843	-1.2533969826471343	-1.140188946557584	-0.6536094817853293	0.665340552769344	-2.3369067316264687	-1.5475703152335203	-0.5193535888720637	-1.2808543500364367	-0.43364511749724727	-0.8880877169190043	1.527825026397413	1.4218257597647397	-0.6427317058708192	-1.3259966948382516	-0.6640631387812128	-0.7050779739290381	0.319591933843088	0.5627070548579612	-0.8250933947559952	-0.9803245650753979	-0.44921133120400314	-0.8986109633939607	-0.4819255692423975	-0.9365686541296931	-0.5981506112279091	-1.049786033274249
2193117	-0.3246175285829415	-0.24299604509287692	0.24049356803849029	0.6650207041811548	0.588989248863871	-0.9511181739150228	-0.052215226186294615	0.027657355408473264	-0.6593066164939245	-0.3344345191370851	0.07212306603987596	0.15343920209803308	-0.061207602519169124	0.24555339334635068	-0.9070080060480243	-1.0598730100209548	1.055554924932531	-1.0223517992850348	-1.0549651890341947	-0.7070848811289518	0.5042932365159466	-0.48109288553172014	-1.0283309111866425	-0.5193535888720637	-1.0996151023725529	-0.29346329229594675	-0.12767853373620366	-0.5484651109073737	-0.3391751581855019	-0.10802110561947675	0.17396949833758601	0.05418263190035465	0.4053526551963777	0.319591933843088	0.5627070548579612	-0.8488232110251526	-1.0562276026340607	-0.44921133120400314	-0.8986109633939607	-0.4832999137560519	-0.9800952364487153	-0.46934178081356104	-0.376981145329932
3194574	-0.9125626949846818	1.889969239611264	-1.454247842820039	0.2812944718652403	-1.2205905308883254	-0.6268480475365052	-0.7605490521276447	-0.029767578334949907	-0.18719316090803242	0.004922615556043753	-0.45886741244918666	-0.6181040724829278	-0.7871013986636999	-0.9814518026922743	-0.9142747876836953	-0.7130650310078315	-0.04114736225662274	-1.0638010372999596	-1.0621475173561223	-0.7625836493589722	0.5042932365159466	-1.375411283874485	-1.2291966466752429	-0.5193535888720637	-0.9769437619348592	0.12708218330795487	0.6327306494465971	2.615405574509444	2.0088260657481536	-0.617594004883035	-1.040509459628953	-0.394720974775625	-0.14986265936633023	-1.0140116149325744	-1.6461802660751534	-0.7169945782313494	-0.7105545651809742	-0.22443829923419084	0.0524012697329812	-0.48345711220893883	-0.9881993124951598	-0.5981506112279091	-1.049786033274249
2867776	0.26332763781879875	0.2902452760831583	-0.3168151770753536	-0.8698842250825031	0.588989248863871	-1.378800566757906	-0.7605490521276447	-0.16434292788981616	-0.18719316090803242	0.3097386988559337	-0.5441589877234767	-0.4935184712791076	0.41422392972232347	-1.1691529457723233	-1.4877323298879674	-1.3538787924678648	-0.4067147913196739	-0.5389486658670248	-0.8913327354781805	-0.7625836493589722	0.4003949334263474	-1.4014970036181795	-1.5984492096548726	-0.5193535888720637	-1.466672900511365	-0.43364511749724727	-0.8880877169190043	-0.05411031631099596	0.24782514779791195	-0.45138706193541284	-0.4502940032905403	-0.6640631387812128	-0.7050779739290381	0.319591933843088	0.5627070548579612	-0.9295798016620319	-1.5121384614303264	-0.22443829923419084	0.0524012697329812	-0.47132551206850165	-0.7954629295078486	-0.5981506112279091	-1.049786033274249
2822296	-0.3246175285829415	0.2902452760831583	-0.19042627402184828	-0.1024317604506741	1.0413841938019202	-0.3567258170092269	-0.052215226186294615	0.02710798035160076	0.2849202946778596	0.3097386988559337	-0.2708036808287884	-0.34679859405291824	-0.061207602519169124	0.8590559913656632	-0.35951658328911995	-0.42416840675842427	0.32442006680642843	-1.026376004955695	-1.0556625038159824	-0.5909678598916563	0.665340552769344	-0.4994887531098021	-0.7663094343171432	-0.5193535888720637	-0.6525510627002915	-0.29346329229594675	-0.12767853373620366	-0.05411031631099596	0.24782514779791195	-0.38862098124949024	-0.30872080911609434	-0.6640631387812128	-0.7050779739290381	1.069743930029398	1.1149288850912398	-0.5606920384406997	-0.42260336550440386	-0.44921133120400314	-0.8986109633939607	-0.483316533654321	-0.980882041474415	-0.46934178081356104	-0.376981145329932
823531	-0.3246175285829415	-0.7762373662689122	-0.38499792145245104	-0.8698842250825031	-0.7681955859502763	-1.358141363865696	-0.052215226186294615	-0.16651214562160008	-0.18719316090803242	-0.978607737130104	-0.7531488754043594	-0.5726691217101616	-0.061207602519169124	-1.5949544007115868	-1.6723684402124206	-1.4951856658451117	-0.4067147913196739	-1.2533969826471343	-1.0123790544249105	-0.7625836493589722	0.3968131687280788	-1.9704905836458961	-1.8523065407821844	-0.5193535888720637	-1.511579800396825	-0.29346329229594675	-0.12767853373620366	-0.8450779876652004	-0.9261754641689158	-0.48156826375120915	-0.5266681839016261	-0.6640631387812128	-0.7050779739290381	-0.9306613931340956	-1.0939584358418748	-0.9281134796774679	-1.4901156821664303	-0.44921133120400314	-0.8986109633939607	-0.4709864617696452	-0.792356215084153	-0.5981506112279091	-1.049786033274249
803699	0.26332763781879875	-0.7762373662689122	0.0420964771800965	-0.8698842250825031	-0.7681955859502763	-1.3375525836467341	-0.052215226186294615	-0.03059684513749542	-0.18719316090803242	-0.978607737130104	-0.4144523728175302	-0.07687213148837975	0.41422392972232347	-1.5949544007115868	-1.6510251252267847	-1.4731658969017687	-0.4067147913196739	-1.2533969826471343	-1.1848946189979157	-0.7625836493589722	0.6212335291628935	-2.8190826837913043	-1.7818066147731495	-0.5193535888720637	-1.2302845023525442	-0.43364511749724727	-0.8880877169190043	-0.8450779876652004	-0.9261754641689158	-0.25000371987454195	-0.04826290647923527	-0.6640631387812128	-0.7050779739290381	-0.9306613931340956	-1.0939584358418748	-0.9264062705802742	-1.468167973707357	-0.44921133120400314	-0.8986109633939607	-0.48343601201055014	-0.9870116515707577	-0.5981506112279091	-1.049786033274249
2870662	-0.9125626949846818	0.8234865972591935	0.08896321703336589	-0.1024317604506741	0.588989248863871	-1.0243754713544329	-0.052215226186294615	-0.17274444332040653	-0.18719316090803242	0.9539119168489525	0.30533461375291404	-0.022466387383199574	-0.5366391347606617	0.24555339334635068	-1.1203183126630223	-1.1382219333604688	0.32442006680642843	-1.2533969826471343	-1.0044684781154951	-0.7625836493589722	0.3865225355843381	-0.7104343876778221	-1.0745407489580079	-0.5193535888720637	-1.1994168684111972	0.12708218330795487	0.6327306494465971	0.6379863961239329	0.8348254537813258	-0.21843306971215284	0.004234376915662675	-0.6640631387812128	-0.7050779739290381	0.319591933843088	0.5627070548579612	-0.8701734536722318	-1.1343201263096017	-0.44921133120400314	-0.8986109633939607	-0.4699870183735591	-0.7834304309777675	-0.5981506112279091	-1.049786033274249
1504263	0.26332763781879875	0.2902452760831583	0.21849879534579644	-0.8698842250825031	-0.31580064101222716	-0.49454833406197063	-0.052215226186294615	0.023606204070991517	-0.18719316090803242	0.3097386988559337	0.047800850022356754	0.12790634065905185	0.41422392972232347	-0.9814518026922743	-0.7084424296871645	-0.571570047283798	-0.4067147913196739	-1.2533969826471343	-1.1839069434323757	-0.7142130195347275	0.665340552769344	-1.894934686932131	-0.9474028652060452	-0.5193535888720637	-0.8180636095009403	-0.43364511749724727	-0.8880877169190043	-0.05411031631099596	0.24782514779791195	-0.1248376266976432	0.14933228612974428	-0.6640631387812128	-0.7050779739290381	-0.6806107277386588	-0.541736605608596	-0.6457204836021073	-0.5695226288701578	-0.44921133120400314	-0.8986109633939607	-0.4834156077651027	-0.9858972221638044	-0.5981506112279091	-1.049786033274249
2818491	0.26332763781879875	0.8234865972591935	-1.1964896938178307	-0.1024317604506741	0.13659430392582192	-0.5765250515749053	-0.052215226186294615	0.06038173278029753	-0.18719316090803242	-1.3694917784512202	-1.278269739581061	-0.898587612645227	0.22728405392231182	-0.3679492046729618	-0.7247392756515072	-0.6592444194015809	0.32442006680642843	-1.2533969826471343	-1.137228231946919	-0.6495052274164357	0.665340552769344	-2.365485022991625	-1.4223951128188885	-0.5193535888720637	-0.9165103334766076	-0.43364511749724727	-0.8880877169190043	0.6379863961239329	0.8348254537813258	-0.6428101797590505	-1.3292345264434586	-0.6640631387812128	-0.7050779739290381	-0.26385961874626435	0.010485224624682562	-0.6910783865372653	-0.6569100834581025	-0.44921133120400314	-0.8986109633939607	-0.4817831603058278	-0.9332279747175036	-0.5981506112279091	-1.049786033274249
10518	-1.500507861386422	-1.8427200086209825	-0.4132265399451492	-0.8698842250825031	-1.6729854758263745	0.32673560315112776	-0.052215226186294615	0.22193072995000843	-0.18719316090803242	0.3097386988559337	-0.5171802300325592	-0.6054386081085067	-1.0120706670021542	-1.5949544007115868	0.0742556645979836	0.30679585598889036	-0.4067147913196739	-1.2533969826471343	-0.9321761417578909	-0.3652542786834834	0.665340552769344	-0.9944319143107154	-0.5008835727800708	-0.5193535888720637	0.168225126196605	0.8279913093144576	1.3931398326293978	-0.8450779876652004	-0.9261754641689158	-0.4933089578014832	-0.5582881726078439	-0.6640631387812128	-0.7050779739290381	-0.9306613931340956	-1.0939584358418748	0.023483774851900698	0.30596879045501574	-0.44921133120400314	-0.8986109633939607	-0.4591123861122772	-0.7018604212041227	-0.5981506112279091	-1.049786033274249
2141141	0.26332763781879875	-0.24299604509287692	0.8657664697974854	-0.48615799276658855	0.13659430392582192	-1.282388832006646	-0.7605490521276447	-0.30135682892319626	-0.18719316090803242	-0.3344345191370851	0.6299689288140556	0.8792937760562055	0.41422392972232347	-0.3679492046729618	-1.5251555971135085	-1.4141680809921124	-0.04114736225662274	-0.5389486658670248	-0.7174227311818814	-0.7625836493589722	0.17416058788195254	-1.6546070593782403	-1.130139091525797	-0.5193535888720637	-0.6877943718210536	-0.43364511749724727	-0.8880877169190043	-0.5484651109073737	-0.3391751581855019	0.4822807963295123	0.8743623318387259	-0.7538438601164087	-1.260293288491746	-0.26385961874626435	0.010485224624682562	-0.9206222230980257	-1.409363230267999	-0.22443829923419084	0.0524012697329812	-0.44097212893698917	-0.5992340971733744	-0.5981506112279091	-1.049786033274249
154792	0.26332763781879875	-1.8427200086209825	0.816506926272219	-0.48615799276658855	-1.6729854758263745	-0.780094280840485	-0.052215226186294615	-0.12063315073631783	-0.6593066164939245	-0.978607737130104	0.4419046576554122	0.82211032083478	-0.061207602519169124	-1.5949544007115868	-1.141821310668056	-0.8769623873788244	-0.4067147913196739	-0.5389486658670248	-0.9468130004383266	-0.7625836493589722	0.47256755790920124	-2.0042659768229503	-1.0175145920540962	-0.5193535888720637	-0.7202379674800699	-0.43364511749724727	-0.8880877169190043	-0.8450779876652004	-0.9261754641689158	0.4279075094129708	0.8191847746959535	-0.7538438601164087	-1.260293288491746	-0.9306613931340956	-1.0939584358418748	-0.7868835626050387	-0.8739155615701266	-0.44921133120400314	-0.8986109633939607	-0.4771872406571512	-0.8580632822292958	-0.46934178081356104	-0.376981145329932
3218791	0.8512728042205391	0.8234865972591935	0.11655704225865642	-1.637336689714332	1.0413841938019202	-1.2242254275096707	-0.7605490521276447	0.16201954623551829	-0.18719316090803242	0.9539119168489525	0.2022561827546473	0.009566192625360487	0.8896554619638162	0.2621475619976079	-1.1214399135158346	-1.2830177777353609	-1.1378496494457762	-0.5389486658670248	-0.8844209668220355	-0.4706700417579383	0.5042932365159466	-0.09138961338274285	-1.0657183702970552	-0.5193535888720637	-1.181242869136606	-0.29346329229594675	-0.12767853373620366	0.6379863961239329	0.8348254537813258	-0.1992753531516004	0.03514330865140206	0.05418263190035465	0.4053526551963777	1.069743930029398	1.1149288850912398	-0.9126151937348078	-1.3473608468673985	-0.22443829923419084	0.0524012697329812	-0.47046576259001677	-0.7876641355382357	-0.5981506112279091	-1.049786033274249
2891998	0.8512728042205391	0.8234865972591935	-0.80559997628432	-1.2536104573984175	0.588989248863871	-1.1354703140832383	-0.052215226186294615	-0.17334991054161605	0.2849202946778596	0.20822654835722196	-0.8174816667992193	-0.898587612645227	0.8896554619638162	0.24555339334635068	-1.1668004008643542	-1.25703823727304	-0.7722822203827251	-0.5389486658670248	-0.8799002868006583	-0.5909678598916563	0.3855228014003917	-0.4901178886783634	-1.4664822649548224	-0.5193535888720637	-1.587753726053072	-0.29346329229594675	-0.12767853373620366	0.6379863961239329	0.8348254537813258	-0.6107354209745196	-0.9978011310217939	-0.394720974775625	-0.14986265936633023	0.319591933843088	0.5627070548579612	-0.89662131903239	-1.2527475996026927	-0.44921133120400314	-0.8986109633939607	-0.4698879196832801	-0.7825632917682519	-0.46934178081356104	-0.376981145329932
2716245	0.26332763781879875	1.3567279184352288	-0.6851926655684996	1.0487469364970692	-1.2205905308883254	0.15842453677755033	0.6561185997550555	0.02202199681537467	-0.18719316090803242	0.8502607250928366	-0.6843330927159079	-0.7583458425640774	0.41422392972232347	0.24555339334635068	0.03714464345133225	0.12678661052905005	-0.04114736225662274	-1.0636311433740298	-1.0621180781187716	-0.5909678598916563	0.665340552769344	-1.7540357278389835	-0.6387801659446646	-0.5193535888720637	-0.033901448226374906	-0.43364511749724727	-0.8880877169190043	1.527825026397413	1.4218257597647397	-0.5837822563189246	-0.862928154295528	0.6826476812467261	0.9605679697590855	-1.0140116149325744	-1.6461802660751534	-0.14548113885869857	0.1265486317123973	-0.22443829923419084	0.0524012697329812	-0.48345653110821796	-0.9881660951584486	-0.5981506112279091	-1.049786033274249
2894189	-0.9125626949846818	1.3567279184352288	-1.3046737336067402	-0.48615799276658855	0.588989248863871	-0.20892347954726187	-0.052215226186294615	0.10374819694812351	0.2849202946778596	-0.3344345191370851	-0.7578613381424467	-0.7583458425640774	-0.5366391347606617	0.24555339334635068	-0.34366589211152715	-0.26609331510238465	-0.04114736225662274	-0.5389486658670248	-0.9583840503375766	-0.57320046044875	0.665340552769344	-1.0141922660988947	-0.8939241961367869	-0.5193535888720637	-0.47505364196274336	0.12708218330795487	0.6327306494465971	1.527825026397413	1.4218257597647397	-0.6367141644454014	-1.208053317479825	-0.7538438601164087	-1.260293288491746	0.319591933843088	0.5627070548579612	-0.457283653930718	-0.26504558025993397	-0.44921133120400314	-0.8986109633939607	-0.47817680042357547	-0.8711193086482548	-0.46934178081356104	-0.376981145329932
7327	-0.3246175285829415	-1.8427200086209825	-0.04686522095352868	-0.8698842250825031	-1.6729854758263745	-0.7439565533846185	-0.052215226186294615	-0.06586746504841251	-0.18719316090803242	-0.978607737130104	-0.37923564160886863	-0.18014424725690723	-0.061207602519169124	-1.5949544007115868	-1.0356750698388981	-0.8383129676340446	-0.4067147913196739	-1.2533969826471343	-1.1401260691356185	-0.7625836493589722	0.5629954558556644	-1.6758942192386574	-1.3166242776402282	-0.5193535888720637	-1.1175806293309334	-0.29346329229594675	-0.12767853373620366	-0.8450779876652004	-0.9261754641689158	-0.30657959120808104	-0.14791241256465784	-0.6640631387812128	-0.7050779739290381	-0.9306613931340956	-1.0939584358418748	-0.7716280248712309	-0.8353926234387874	-0.44921133120400314	-0.8986109633939607	-0.4819225995819973	-0.9364977073020944	-0.5981506112279091	-1.049786033274249
2892249	-0.9125626949846818	0.2902452760831583	-0.24881491930023467	-0.8698842250825031	0.588989248863871	-1.0937382473608104	-0.7605490521276447	0.23678846723429842	-0.18719316090803242	0.3097386988559337	-0.2017787168072837	-0.41457966232456644	-0.5366391347606617	0.24555339334635068	-1.1922230860802812	-1.2124056530702267	-0.4067147913196739	-0.5389486658670248	-0.7895177250775383	-0.33911158517825735	0.5042932365159466	-0.2119141940798409	-1.2253209194930241	-0.5193535888720637	-1.4218861909708425	0.12708218330795487	0.6327306494465971	-0.05411031631099596	0.24782514779791195	-0.4187184996429119	-0.37412423311828236	-0.6640631387812128	-0.7050779739290381	0.319591933843088	0.5627070548579612	-0.8875244477952721	-1.2082610771337754	-0.22443829923419084	0.0524012697329812	-0.4557593705406171	-0.6805814384407729	-0.5981506112279091	-1.049786033274249
773825	0.26332763781879875	-0.7762373662689122	-0.4418272945280152	-1.637336689714332	-0.7681955859502763	-0.8391260789711351	-0.7605490521276447	0.004011953429791122	-0.18719316090803242	-0.978607737130104	-0.9495840004977334	-0.6386400925710946	0.41422392972232347	-0.3679492046729618	-0.9969640691391447	-0.9400970918791822	-1.1378496494457762	-1.1955558054322164	-1.0849779974330922	-0.7486897692023308	0.5042932365159466	-1.91194861123541	-1.4748624665532133	-0.5193535888720637	-1.231870738773687	-0.43364511749724727	-0.8880877169190043	-0.8450779876652004	-0.9261754641689158	-0.5047536790995603	-0.5903250056230148	0.05418263190035465	0.4053526551963777	-0.9306613931340956	-1.0939584358418748	-0.8101772196866697	-0.9368436554837789	-0.22443829923419084	0.0524012697329812	-0.483751047126147	-1.0139597537375535	-0.5981506112279091	-1.049786033274249
804780	-0.9125626949846818	-1.3094786874449473	-0.11654136388523004	-0.8698842250825031	-0.7681955859502763	-0.9557429672567518	-0.052215226186294615	0.05846694854521887	-0.18719316090803242	-0.3344345191370851	-0.4562847761159651	-0.2610285249866214	-0.5366391347606617	-1.5949544007115868	-1.2552230028819678	-1.0648192418866866	-0.4067147913196739	-1.2533969826471343	-1.1396586432558262	-0.65287435532794	0.665340552769344	-2.214097928498819	-1.4995770771949652	-0.5193535888720637	-1.3347674431882184	0.12708218330795487	0.6327306494465971	-0.9439489465844759	-1.5131757701523296	-0.3478253461002729	-0.2259594077855933	-0.6640631387812128	-0.7050779739290381	-0.9306613931340956	-1.0939584358418748	-0.8502629706901033	-1.0611576477784663	-0.44921133120400314	-0.8986109633939607	-0.48190044892483447	-0.9359702940864734	-0.5981506112279091	-1.049786033274249
971139	0.8512728042205391	-0.7762373662689122	-0.6213021907900648	-0.48615799276658855	-1.2205905308883254	-0.79552542517247	-0.052215226186294615	-0.08307379224796645	-0.18719316090803242	-0.978607737130104	-1.0144583949430925	-0.8469853990700629	0.8896554619638162	-2.2084569987308993	-1.2265021163821104	-0.8934660475815179	-0.04114736225662274	-1.2533969826471343	-1.1182862965678049	-0.7625836493589722	0.534584746111217	-3.0276677004944705	-1.673693287114099	-0.5193535888720637	-1.1795102435025933	-0.29346329229594675	-0.12767853373620366	-0.8450779876652004	-0.9261754641689158	-0.5662149436111554	-0.791361914117973	-0.7538438601164087	-1.260293288491746	-1.0140116149325744	-1.6461802660751534	-0.7931674170081844	-0.8903652129524059	-0.44921133120400314	-0.8986109633939607	-0.48074748376116294	-0.911855116516282	-0.5981506112279091	-1.049786033274249
461832	0.26332763781879875	-1.3094786874449473	-0.45946099044576355	-0.1024317604506741	-1.2205905308883254	-0.7330199278322881	-0.052215226186294615	-0.05133509494238387	-0.18719316090803242	-1.6227809551231227	-1.1026758394337557	-0.6591103525194757	0.41422392972232347	-1.5949544007115868	-1.0930217832888856	-0.8266162102195193	-0.04114736225662274	-1.2533969826471343	-1.158571821927951	-0.7625836493589722	0.5869909863481897	-3.6541571183469994	-1.6272139008989857	-0.5193535888720637	-1.1044467177809179	-0.43364511749724727	-0.8880877169190043	-0.9439489465844759	-1.5131757701523296	-0.5115837856781632	-0.6100772037659141	-0.6640631387812128	-0.7050779739290381	-1.0140116149325744	-1.6461802660751534	-0.766862067471959	-0.8237341440827577	-0.44921133120400314	-0.8986109633939607	-0.48269196084337923	-0.9573107050742231	-0.5981506112279091	-1.049786033274249
2815029	0.8512728042205391	0.2902452760831583	-0.8646729967073687	-0.8698842250825031	1.0413841938019202	-1.69692257069133	-0.052215226186294615	-0.20434219725982697	-0.18719316090803242	-0.10676178423756162	-1.016397857562837	-1.0388293827263766	0.8896554619638162	-0.3020856476293331	-1.3219764313623272	-1.2830177777353609	-1.177095728101549	-1.2533969826471343	-0.9643618503798228	-0.7625836493589722	0.3343490179394675	-1.4106650639188614	-1.6815187651906145	-0.5193535888720637	-1.6169253139085615	-0.29346329229594675	-0.12767853373620366	-0.05411031631099596	0.24782514779791195	-0.621018615062123	-1.063971150610324	-0.6640631387812128	-0.7050779739290381	1.069743930029398	1.1149288850912398	-0.9209548853851173	-1.4123178575264461	-0.44921133120400314	-0.8986109633939607	-0.46434156305268554	-0.7381766989610875	-0.5981506112279091	-1.049786033274249
1312518	0.26332763781879875	-0.24299604509287692	0.8707513063783368	0.2812944718652403	-0.7681955859502763	-0.7985371624221224	-0.052215226186294615	0.13420736906033987	-0.18719316090803242	-0.3344345191370851	0.6354812509382921	0.8850804756276505	0.41422392972232347	-0.9814518026922743	-1.023571798537758	-0.8966871105901135	0.32442006680642843	-1.2533969826471343	-1.043522289514762	-0.519606512345053	0.665340552769344	-1.6396524229808096	-0.9015399656956593	-0.5193535888720637	-0.6845112309130901	-0.43364511749724727	-0.8880877169190043	-0.5484651109073737	-0.3391751581855019	0.48785810775156085	0.8799460438588389	-0.394720974775625	-0.14986265936633023	-0.9306613931340956	-1.0939584358418748	-0.79437777129266	-0.8935757349166854	-0.44921133120400314	-0.8986109633939607	-0.47455596555402146	-0.827496232942974	-0.5981506112279091	-1.049786033274249
2869404	-0.3246175285829415	0.8234865972591935	-0.39562968319210723	-0.1024317604506741	0.588989248863871	-0.935776792215085	-0.7605490521276447	-0.024184545398536768	-0.18719316090803242	0.9539119168489525	-0.3641291285087585	-0.5850111132889642	-0.061207602519169124	0.24555339334635068	-1.0284726813982423	-1.0434653512518772	0.32442006680642843	-1.104697092774518	-1.069233990149284	-0.7625836493589722	0.5042932365159466	-0.7983964077481746	-1.2782531785131297	-0.5193535888720637	-1.347939622445166	-0.29346329229594675	-0.12767853373620366	0.6379863961239329	0.8348254537813258	-0.48604205151419505	-0.5385772394660026	-0.6640631387812128	-0.7050779739290381	0.319591933843088	0.5627070548579612	-0.8439585481189589	-1.03987363851726	-0.22443829923419084	0.0524012697329812	-0.48358185000165016	-0.9961952313452505	-0.5981506112279091	-1.049786033274249
2870697	-0.9125626949846818	1.3567279184352288	-0.6921167757637274	-0.1024317604506741	-0.7681955859502763	-0.4026625876694141	-0.7605490521276447	0.09554563512125688	-0.18719316090803242	0.8133400816336375	-0.4248055381342748	-0.7583458425640774	-0.5366391347606617	-1.5949544007115868	-0.6818734101248571	-0.4732979358117805	0.32442006680642843	-0.5389486658670248	-0.9687954578793814	-0.5876331466441223	0.5042932365159466	-0.542819962801467	-1.0159968939304491	-0.5193535888720637	-0.7077170258995795	0.12708218330795487	0.6327306494465971	1.527825026397413	1.4218257597647397	-0.5855501293899531	-0.8706841231620296	-0.6640631387812128	-0.7050779739290381	-0.9306613931340956	-1.0939584358418748	-0.590254447537592	-0.4715721164104223	-0.22443829923419084	0.0524012697329812	-0.47899846324297696	-0.8828668694234585	-0.5981506112279091	-1.049786033274249
1117730	2.61510830342576	-2.375961329797018	3.546571474109468	0.2812944718652403	-0.31580064101222716	-1.1577300039108462	0.6561185997550555	-0.08479647377015902	-1.1314200720798167	0.9539119168489525	4.128820134951231	3.991334244779137	-0.5366391347606617	-0.9814518026922743	-1.32724414660509	-1.2808450496019697	0.6899874958694796	-0.5389486658670248	-0.7447006804084306	-0.5909678598916563	0.34324592026254913	0.7319999469991044	0.2701926910822816	1.301022792346511	1.0778523917538778	1.8092640857235613	2.1535490158121986	-0.5484651109073737	-0.3391751581855019	5.471045326658366	3.8772377287287267	-0.394720974775625	-0.14986265936633023	-0.6806107277386588	-0.541736605608596	-0.9010611249161471	-1.2764765032837273	-0.22443829923419084	0.0524012697329812	-0.4806140570390753	-0.9093879231801718	-0.08291528957051675	0.2958237426143851
2522755	0.8512728042205391	0.8234865972591935	0.3312265618360653	-0.48615799276658855	-0.31580064101222716	-0.8356838004574374	-0.052215226186294615	-0.20246555390486712	0.2849202946778596	0.9539119168489525	0.4396416061226818	0.25876754492500714	0.8896554619638162	-0.9814518026922743	-1.1307639243615826	-0.9364155635562732	-0.04114736225662274	-0.5389486658670248	-0.8429441704927306	-0.5909678598916563	0.33744769024955773	-0.8736301118189348	-0.9698014186473601	-0.5193535888720637	-1.0398560312761946	-0.29346329229594675	-0.12767853373620366	0.6379863961239329	0.8348254537813258	-0.03581298337885743	0.27560310254328874	-0.7538438601164087	-1.260293288491746	-0.6806107277386588	-0.541736605608596	-0.8088743171854216	-0.9331741750944554	-0.44921133120400314	-0.8986109633939607	-0.4647038390058566	-0.740864393651003	-0.46934178081356104	-0.376981145329932
2863882	1.4392179706222794	0.2902452760831583	-0.9141312553551441	-1.2536104573984175	1.0413841938019202	-1.926704017902597	-0.052215226186294615	-0.24427272774315598	-0.18719316090803242	-0.3344345191370851	-0.9374975110682122	-1.0388293827263766	1.3384818705585506	0.8590559913656632	-1.0150898425487247	-1.2830177777353609	-2.4449146453236805	-1.2533969826471343	-0.9136785352159299	-0.7625836493589722	0.26841660259326394	-0.9033888565006034	-1.416122062825391	-0.5193535888720637	-1.4915712892243682	0.12708218330795487	0.6327306494465971	-0.05411031631099596	0.24782514779791195	-0.6281395076419873	-1.1193712963977058	-0.394720974775625	-0.14986265936633023	1.069743930029398	1.1149288850912398	-0.878273292448544	-1.1673700675620766	-0.44921133120400314	-0.8986109633939607	-0.4558255841433302	-0.6809889150052767	-0.5981506112279091	-1.049786033274249
2598826	-0.9125626949846818	0.8234865972591935	-0.6688883736752353	-1.2536104573984175	-0.7681955859502763	-0.9582173767727361	-0.7605490521276447	0.1142987291204564	-0.18719316090803242	0.9371982420983862	-0.5327113327077213	-0.898587612645227	-0.5366391347606617	-0.9814518026922743	-1.1891039512740407	-1.0674656310964274	-0.7722822203827251	-0.5389486658670248	-0.9449923938590735	-0.5546364406642592	0.5042932365159466	-0.561108882835686	-1.4043020528236976	-0.5193535888720637	-1.3748887624061692	0.12708218330795487	0.6327306494465971	0.6379863961239329	0.8348254537813258	-0.5795143944384121	-0.8446650740225331	-0.394720974775625	-0.14986265936633023	-0.9306613931340956	-1.0939584358418748	-0.8510282012245746	-1.0637953765845258	-0.22443829923419084	0.0524012697329812	-0.47702422077590506	-0.8560090271872534	-0.5981506112279091	-1.049786033274249
805910	-0.9125626949846818	-0.7762373662689122	-0.6470937215800265	-0.48615799276658855	-1.2205905308883254	-0.47408001351494217	-0.052215226186294615	0.0004293250169231884	-0.18719316090803242	-0.3344345191370851	-0.909386954278589	-0.876925766772888	-0.5366391347606617	-2.2084569987308993	-0.8932764177865551	-0.549679110360359	-0.04114736225662274	-1.2533969826471343	-1.213325061634016	-0.7549935256053836	0.665340552769344	-3.2462953095063374	-1.4373060439571905	-0.5193535888720637	-0.7934829826562407	0.12708218330795487	0.6327306494465971	-0.8450779876652004	-0.9261754641689158	-0.573579083325459	-0.8202520247872434	-0.7538438601164087	-1.260293288491746	-1.0140116149325744	-1.6461802660751534	-0.6337881982062737	-0.5477033308235787	-0.44921133120400314	-0.8986109633939607	-0.4837722093730529	-1.019090729389244	-0.5981506112279091	-1.049786033274249
356890	-0.3246175285829415	-1.3094786874449473	0.40068015547075736	-0.8698842250825031	-1.2205905308883254	-0.5902257055721364	-0.052215226186294615	0.15698503478362816	-0.18719316090803242	-0.978607737130104	-0.017924079227155252	0.33939347398054887	-0.061207602519169124	-1.5949544007115868	-0.9449944581431053	-0.6738973144338891	-0.4067147913196739	-1.2533969826471343	-1.014610887723263	-0.4795284356921533	0.665340552769344	-2.532263023043414	-1.0720682629275124	-0.5193535888720637	-0.9329635965892555	-0.29346329229594675	-0.12767853373620366	-0.9439489465844759	-1.5131757701523296	0.022545694172977866	0.3534008115209094	-0.6640631387812128	-0.7050779739290381	-1.0140116149325744	-1.6461802660751534	-0.6982794558621283	-0.6715150263654501	-0.44921133120400314	-0.8986109633939607	-0.4712616404371657	-0.7948744718335161	-0.5981506112279091	-1.049786033274249
3194775	-0.9125626949846818	1.889969239611264	-1.5419490984488955	0.2812944718652403	-1.2205905308883254	-0.5861510932887991	-0.052215226186294615	-0.10057250198130374	0.2849202946778596	0.4725620231767842	-0.3618857834859885	-0.6181040724829278	-1.1322422922797428	-0.9814518026922743	-0.8720863770917544	-0.6695395030405672	-0.04114736225662274	-0.5451506696068958	-0.9722757271022517	-0.5909678598916563	0.5056912607456084	-1.027460244918252	-1.1289155908552446	-0.5193535888720637	-0.9280703507636676	0.12708218330795487	0.6327306494465971	2.615405574509444	2.0088260657481536	-0.600612195576198	-0.9422718248958578	-0.394720974775625	-0.14986265936633023	-1.0140116149325744	-1.6461802660751534	-0.6961491941996482	-0.667171476066337	-0.44921133120400314	-0.8986109633939607	-0.4792586068220579	-0.8867937807508247	-0.46934178081356104	-0.376981145329932
2328000	-0.9125626949846818	0.8234865972591935	-1.331141122957343	-0.8698842250825031	-0.31580064101222716	-0.704803307493056	-0.052215226186294615	-0.31805637607873405	-0.18719316090803242	-0.3344345191370851	-0.8621854022307579	-0.898587612645227	-0.5366391347606617	-0.9814518026922743	-0.9264027982719515	-0.7964384408896154	-0.4067147913196739	-1.2533969826471343	-0.8200258875483704	-0.7625836493589722	0.14658666222093195	-1.0673788833538678	-1.2893733146055761	-0.5193535888720637	-1.0705610741696778	0.12708218330795487	0.6327306494465971	0.6379863961239329	0.8348254537813258	-0.6342344235237478	-1.1784061509858068	-0.6640631387812128	-0.7050779739290381	-0.6806107277386588	-0.541736605608596	-0.7542459731719763	-0.7936551325862208	-0.44921133120400314	-0.8986109633939607	-0.4360307727004535	-0.5753173076058156	-0.5981506112279091	-1.049786033274249
2242683	1.4392179706222794	0.2902452760831583	-0.19721928889114185	-1.637336689714332	0.588989248863871	-1.138805217021518	0.6561185997550555	-0.2125035589809815	-0.18719316090803242	0.3097386988559337	-0.14472333888165087	-0.35468433626239454	1.3650869942053088	0.24555339334635068	-1.1015733779225159	-1.2606049270607993	-1.1378496494457762	-0.5389486658670248	-0.8302030581475822	-0.5909678598916563	0.32087315663042665	-0.001760876678981038	-1.1564852167324897	-0.5193535888720637	-1.3879039887219313	0.12708218330795487	0.6327306494465971	-0.05411031631099596	0.24782514779791195	-0.3922197664148382	-0.31632993293856526	0.05418263190035465	0.4053526551963777	0.319591933843088	0.5627070548579612	-0.8973047551791945	-1.2563026172700948	-0.22443829923419084	0.0524012697329812	-0.46272642327123686	-0.7264881442325328	-0.5981506112279091	-1.049786033274249
1818880	-0.3246175285829415	1.889969239611264	-0.749127708259878	-0.1024317604506741	0.13659430392582192	-1.6340349592638972	-0.052215226186294615	0.04951707625579561	0.2849202946778596	0.5093471854175246	-0.48784925469844637	-0.6181040724829278	-0.061207602519169124	-0.8843983701427015	-1.524537025148202	-1.4247398072003687	-0.8301133916498673	-0.8622280159199311	-1.0272189230144604	-0.5909678598916563	0.665340552769344	-1.070554856522694	-1.6572732865926616	-0.5193535888720637	-1.5373577665227094	-0.29346329229594675	-0.12767853373620366	2.615405574509444	2.0088260657481536	-0.5990953976822887	-0.9345443167498074	-0.6640631387812128	-0.7050779739290381	-0.26385961874626435	0.010485224624682562	-0.9273072263860681	-1.4793562612889777	-0.44921133120400314	-0.8986109633939607	-0.48240162552734883	-0.9487881393974271	-0.46934178081356104	-0.376981145329932
2821784	0.26332763781879875	1.3567279184352288	-0.06915896765966396	-0.8698842250825031	0.13659430392582192	-0.44807914069086396	-0.7605490521276447	0.1519500361339946	-0.18719316090803242	1.5980851348419713	-0.003111927853086742	-0.20602417579977317	0.41422392972232347	-0.3679492046729618	-0.5915860968104336	-0.5218710903697356	-0.4067147913196739	-0.5389486658670248	-0.897202068095774	-0.4883876868673491	0.5042932365159466	-0.7412291514763069	-0.7709213106256846	-0.5193535888720637	-0.7622582541272583	-0.43364511749724727	-0.8880877169190043	1.527825026397413	1.4218257597647397	-0.3200696267036431	-0.17288451735432805	-0.6640631387812128	-0.7050779739290381	-0.26385961874626435	0.010485224624682562	-0.6182808099110431	-0.519986313576547	-0.22443829923419084	0.0524012697329812	-0.47203306797997435	-0.8020855058845978	-0.5981506112279091	-1.049786033274249
1362924	-1.500507861386422	-0.7762373662689122	0.02558201953608525	-0.1024317604506741	-0.31580064101222716	-0.3608849016190062	-0.052215226186294615	-0.15644340898816347	-0.6593066164939245	0.3097386988559337	-0.03193781706667012	-0.09604311200524272	-1.0120706670021542	-0.9814518026922743	-0.569880518279513	-0.4286165615859166	0.32442006680642843	-0.5389486658670248	-0.9013594944841182	-0.7625836493589722	0.4134384456200158	-0.32546521060881234	-0.7676857817317696	-0.5193535888720637	-0.657545752253527	0.8279913093144576	1.3931398326293978	-0.8450779876652004	-0.9261754641689158	-0.26083801132749596	-0.0667614016970591	-0.6640631387812128	-0.7050779739290381	-0.6806107277386588	-0.541736605608596	-0.5634189078011022	-0.4270369635855561	-0.44921133120400314	-0.8986109633939607	-0.47252173408641496	-0.8067764776835024	-0.46934178081356104	-0.376981145329932
1314637	0.26332763781879875	-0.24299604509287692	1.0394357037657518	-0.48615799276658855	-0.31580064101222716	-0.5627253122359984	-0.052215226186294615	-0.016820003193604587	0.2849202946778596	-0.3344345191370851	0.8220154974779083	1.080899518887943	0.41422392972232347	-0.9814518026922743	-0.847802091258542	-0.6444855522666918	-0.04114736225662274	-1.1586428118823708	-1.0785817100290938	-0.5909678598916563	0.6439815481400729	-2.017766670934416	-0.7233075660332506	-0.5193535888720637	-0.5734113710450219	-0.43364511749724727	-0.8880877169190043	-0.5484651109073737	-0.3391751581855019	0.6847158004722848	1.0688960890650867	-0.7538438601164087	-1.260293288491746	-0.6806107277386588	-0.541736605608596	-0.6837153602722931	-0.6421995152456839	-0.44921133120400314	-0.8986109633939607	-0.4837002615313746	-1.0067425955663432	-0.46934178081356104	-0.376981145329932
2868426	-0.9125626949846818	1.3567279184352288	-0.9554659825268641	-0.1024317604506741	-0.7681955859502763	-0.8648187420160409	-0.7605490521276447	-0.11706933822888237	-0.18719316090803242	-0.3344345191370851	-0.7160218368625179	-0.7583458425640774	-0.5366391347606617	-1.5949544007115868	-1.1609665992243055	-0.9675754804855625	0.32442006680642843	-0.5389486658670248	-0.9513365023881638	-0.7625836493589722	0.4784520468857334	-0.8581543364097706	-1.4535048158951471	-0.5193535888720637	-1.2627253348555876	0.12708218330795487	0.6327306494465971	1.527825026397413	1.4218257597647397	-0.6330500276128057	-1.165671954245431	-0.6640631387812128	-0.7050779739290381	-0.9306613931340956	-1.0939584358418748	-0.8196851613823487	-0.9642321200771045	-0.22443829923419084	0.0524012697329812	-0.4775836646639859	-0.8631673100813506	-0.5981506112279091	-1.049786033274249
1551962	-0.3246175285829415	-0.24299604509287692	-0.45271686295250735	-0.8698842250825031	0.13659430392582192	-0.5010122878212465	0.6561185997550555	-0.12957821842495174	-0.6593066164939245	-0.3344345191370851	-0.6944415210886503	-0.6512813617307082	-0.061207602519169124	-0.3679492046729618	-0.6464591305875517	-0.5784832673350092	-0.4067147913196739	-0.5389486658670248	-0.8116594601758247	-0.5909678598916563	0.4577976585112169	0.06913592320145821	-1.0273282242545092	1.6750038885450527	-0.8258262412680698	-0.29346329229594675	-0.12767853373620366	-0.5484651109073737	-0.3391751581855019	-0.5089919314826505	-0.6025228406211071	-0.6640631387812128	-0.7050779739290381	-0.26385961874626435	0.010485224624682562	-0.6494383285428795	-0.5764132251606006	-0.22443829923419084	0.0524012697329812	-0.4761380969053044	-0.8452523179807424	-0.46934178081356104	-0.376981145329932
774659	-0.9125626949846818	-0.7762373662689122	-0.24336472403515322	-0.8698842250825031	-0.7681955859502763	-0.6844919906448945	-0.7605490521276447	0.12450013119940354	0.2849202946778596	-0.3344345191370851	-0.46293615308050556	-0.4082527462676007	-0.5366391347606617	-1.5949544007115868	-0.9740312580375492	-0.7747154199444681	-0.4067147913196739	-0.5389486658670248	-0.8082442043123085	-0.5366867271398801	0.5042932365159466	-0.17247068712259567	-1.173359128982692	1.6750038885450527	-1.046168994759841	0.12708218330795487	0.6327306494465971	-0.8450779876652004	-0.9261754641689158	-0.4159891090576619	-0.3680192544855825	-0.6640631387812128	-0.7050779739290381	-0.9306613931340956	-1.0939584358418748	-0.7448790803769838	-0.7720032010068671	-0.22443829923419084	0.0524012697329812	-0.4758073670383175	-0.8413987635349646	-0.46934178081356104	-0.376981145329932
2193148	0.8512728042205391	0.2902452760831583	-0.27829932985007916	-0.8698842250825031	0.13659430392582192	-0.7962166228303611	-0.052215226186294615	-0.15676801162791487	-0.18719316090803242	0.3097386988559337	-0.36797528954851444	-0.44880694803910737	0.8896554619638162	-0.3679492046729618	-0.952482073191109	-0.8942052857762567	-0.4067147913196739	-1.2533969826471343	-1.024747159937742	-0.7625836493589722	0.4129024688672026	-1.0257028603902183	-1.2085108574069612	-0.5193535888720637	-1.180340310222797	-0.29346329229594675	-0.12767853373620366	-0.05411031631099596	0.24782514779791195	-0.4331982795199379	-0.40715088402706595	-0.6640631387812128	-0.7050779739290381	-0.26385961874626435	0.010485224624682562	-0.7934456593060307	-0.8911020319636173	-0.44921133120400314	-0.8986109633939607	-0.47247376911776473	-0.8063115876505152	-0.5981506112279091	-1.049786033274249
3220841	0.8512728042205391	0.8234865972591935	0.9392976626520622	-1.637336689714332	1.0413841938019202	-1.2701523903566216	-0.7605490521276447	0.09441017994390771	0.2849202946778596	0.9539119168489525	1.1120575876240573	0.9646532287239098	0.8896554619638162	-0.1631167176457449	-1.1690500013380012	-1.2830177777353609	-1.1378496494457762	-0.5389486658670248	-0.8464369972526674	-0.5896310186028457	0.5042932365159466	0.46807598183287424	-0.7539292443122548	1.6750038885450527	-0.6393648469295898	-0.29346329229594675	-0.12767853373620366	0.6379863961239329	0.8348254537813258	0.565949356805542	0.9567275204935611	0.05418263190035465	0.4053526551963777	1.069743930029398	1.1149288850912398	-0.9191004139354088	-1.396319142611759	-0.22443829923419084	0.0524012697329812	-0.4791070740707736	-0.8844930478034543	-0.46934178081356104	-0.376981145329932
2737144	0.8512728042205391	0.8234865972591935	-0.8081313699198387	-0.48615799276658855	0.588989248863871	-1.236572085954567	-0.052215226186294615	-0.2339102697703506	-0.18719316090803242	0.19472868664839385	-0.8202809275003274	-0.898587612645227	0.8896554619638162	0.14782271915814862	-1.408975622354813	-1.3538787924678648	-0.04114736225662274	-1.2533969826471343	-0.9268314715018018	-0.7625836493589722	0.2855268657127541	-1.8693794572912166	-1.6570313677814161	-0.5193535888720637	-1.696492861294414	-0.29346329229594675	-0.12767853373620366	0.6379863961239329	0.8348254537813258	-0.6112157687210339	-1.0006366448527948	-0.7538438601164087	-1.260293288491746	0.319591933843088	0.5627070548579612	-0.9144786735489746	-1.3605224259949844	-0.44921133120400314	-0.8986109633939607	-0.45818381148777515	-0.6958298399974298	-0.5981506112279091	-1.049786033274249
2117777	0.8512728042205391	-0.24299604509287692	0.9548989885377995	-0.48615799276658855	0.13659430392582192	-0.34814356146687964	-0.052215226186294615	0.07554478734125675	-0.18719316090803242	-0.3344345191370851	0.8621254545275158	0.9827641907088565	0.8896554619638162	-0.3679492046729618	-0.556672235257699	-0.41498965590259823	-0.04114736225662274	-1.2533969826471343	-1.117981959386597	-0.6228253177905387	0.665340552769344	-1.5335929743897045	-0.5184555025198732	-0.5193535888720637	-0.6290894145451672	-0.29346329229594675	-0.12767853373620366	-0.5484651109073737	-0.3391751581855019	0.5840871978237384	0.97420318082163	-0.7538438601164087	-1.260293288491746	-0.26385961874626435	0.010485224624682562	-0.555033493332202	-0.41345465244022594	-0.44921133120400314	-0.8986109633939607	-0.48072908487293375	-0.911511722069562	-0.5981506112279091	-1.049786033274249
2292060	-1.500507861386422	0.8234865972591935	-1.3223602533954724	-0.8698842250825031	0.13659430392582192	0.3540272835778328	-0.7605490521276447	0.126252879108745	0.2849202946778596	0.3097386988559337	-0.7383032658263564	-0.898587612645227	-1.0120706670021542	-0.3679492046729618	0.2399158126325465	0.3359843990050584	-0.4067147913196739	-0.5389486658670248	-0.8060194636535513	-0.5336027076482789	0.5042932365159466	0.32476947223871544	-0.41469695869456474	1.6750038885450527	0.20099999949372163	0.8279913093144576	1.3931398326293978	0.6379863961239329	0.8348254537813258	-0.6351001759225718	-1.1882419492360452	-0.6640631387812128	-0.7050779739290381	-0.26385961874626435	0.010485224624682562	0.05242710407293482	0.3350618129164369	-0.22443829923419084	0.0524012697329812	-0.4755881577009768	-0.8388885096626734	-0.46934178081356104	-0.376981145329932
2814299	1.4392179706222794	0.2902452760831583	-1.0938544716372238	-0.48615799276658855	1.0413841938019202	-1.6599673848497245	-0.052215226186294615	-0.09260867256089851	-0.18719316090803242	-0.3344345191370851	-1.136238682475185	-1.0388293827263766	0.6311963131698323	-0.644275061250878	-1.4289700886789565	-1.2830177777353609	-0.9731955252432666	-1.2533969826471343	-1.1061837940941126	-0.7625836493589722	0.5188409610560437	-2.4627325070722206	-1.8562663699425919	-0.5193535888720637	-1.6169253139085615	0.12708218330795487	0.6327306494465971	-0.05411031631099596	0.24782514779791195	-0.6425929684725122	-1.3206863579390453	-0.7538438601164087	-1.260293288491746	1.069743930029398	1.1149288850912398	-0.924965237254061	-1.4517122090264658	-0.44921133120400314	-0.8986109633939607	-0.47997294385978145	-0.8981994332889298	-0.5981506112279091	-1.049786033274249
2892198	-0.3246175285829415	0.8234865972591935	-1.3114839063162924	-0.48615799276658855	0.13659430392582192	-0.6728259423153556	-0.052215226186294615	0.02487417370065336	-0.18719316090803242	-0.7563212482575784	-1.0175148868490396	-0.898587612645227	-0.22526596919654876	-0.3679492046729618	-0.8932535310429108	-0.7622385424429184	-0.04114736225662274	-1.2533969826471343	-1.1822975256865929	-0.7119819838953213	0.665340552769344	-2.287237052841363	-1.4644096555302781	-0.5193535888720637	-1.0321591115316708	-0.29346329229594675	-0.12767853373620366	0.6379863961239329	0.8348254537813258	-0.6361132413644789	-1.2004249744838993	-0.7538438601164087	-1.260293288491746	-0.26385961874626435	0.010485224624682562	-0.7393910827017939	-0.7595671545348003	-0.44921133120400314	-0.8986109633939607	-0.4833811039369453	-0.9840812589805978	-0.5981506112279091	-1.049786033274249
3024239	0.8512728042205391	1.3567279184352288	1.7796339544539082	0.6650207041811548	0.588989248863871	0.09846776533138427	0.6561185997550555	0.17512596677169504	0.2849202946778596	1.5980851348419713	2.1749087832418454	1.9401663836223493	0.8896554619638162	0.24555339334635068	0.18104301337073528	0.06266264399034846	1.055554924932531	-0.5389486658670248	-0.7439854742456711	-0.44760884956751223	0.8263878690227414	1.1827749667690095	0.6264239341077288	1.6750038885450527	-0.08589786535206058	-0.29346329229594675	-0.12767853373620366	1.527825026397413	1.4218257597647397	1.7351099098215501	1.8980213377263315	0.05418263190035465	0.4053526551963777	0.319591933843088	0.5627070548579612	-0.20170820690346486	0.06263451315593149	-0.22443829923419084	0.0524012697329812	-0.4682788182544643	-0.7688933569639363	-0.46934178081356104	-0.376981145329932
2971310	-0.3246175285829415	1.3567279184352288	-1.588929179458254	-0.8698842250825031	0.588989248863871	-0.54088070158233	-0.052215226186294615	0.21094241278014902	-0.18719316090803242	0.7230685535070307	-0.5771187236815246	-0.7583458425640774	-1.3171284381559591	0.24555339334635068	-0.6191044935146004	-0.6211226684952647	-0.4067147913196739	-1.2533969826471343	-0.9461234731732178	-0.3845885960437446	0.665340552769344	-0.8393377648801552	-1.0180899023813028	-0.5193535888720637	-0.8737046492351341	-0.29346329229594675	-0.12767853373620366	1.527825026397413	1.4218257597647397	-0.5897606139867416	-0.8896475836026689	-0.6640631387812128	-0.7050779739290381	0.319591933843088	0.5627070548579612	-0.671834448838763	-0.6189130873500124	-0.44921133120400314	-0.8986109633939607	-0.4614547773792104	-0.7175976904249812	-0.5981506112279091	-1.049786033274249
3190079	-0.9125626949846818	1.3567279184352288	-1.1249021354801476	0.2812944718652403	0.588989248863871	-1.6384665520040154	-0.7605490521276447	0.1734331049302862	-0.18719316090803242	-0.3344345191370851	-0.9033873882544677	-0.7583458425640774	-0.5366391347606617	-0.843363692962341	-1.3825747381284805	-1.3538787924678648	-0.854564700393607	-0.5389486658670248	-0.8699338817403578	-0.4505874974881104	0.5042932365159466	-1.0514139602244503	-1.6462620906650143	-0.5193535888720637	-1.6169253139085615	0.12708218330795487	0.6327306494465971	1.527825026397413	1.4218257597647397	-0.6432750600969487	-1.3554640705048107	-0.394720974775625	-0.14986265936633023	0.319591933843088	0.5627070548579612	-0.9269345914632492	-1.4746321686309833	-0.22443829923419084	0.0524012697329812	-0.46857063736146387	-0.7713178430922623	-0.5981506112279091	-1.049786033274249
1570757	-1.500507861386422	0.2902452760831583	-0.6655030996878827	-0.8698842250825031	-0.31580064101222716	-1.1111617303824022	-0.052215226186294615	-0.24206777403313104	-0.18719316090803242	0.3097386988559337	-0.5289678357255391	-0.8982964854874235	-1.0120706670021542	-0.9814518026922743	-1.3476533883776116	-1.2310401261299937	-0.4067147913196739	-1.2533969826471343	-0.9164772549537917	-0.7625836493589722	0.2720573737542985	-1.0521249274408373	-1.5038013955604261	-0.5193535888720637	-1.5585612857793074	0.8279913093144576	1.3931398326293978	-0.05411031631099596	0.24782514779791195	-0.5786097698399851	-0.8408730951385777	-0.6640631387812128	-0.7050779739290381	-0.6806107277386588	-0.541736605608596	-0.8914450960581372	-1.2268345682115676	-0.44921133120400314	-0.8986109633939607	-0.4563360761650435	-0.6841468098510293	-0.5981506112279091	-1.049786033274249
2893140	1.4392179706222794	-0.7762373662689122	-0.07851513526824747	-1.637336689714332	1.0413841938019202	-1.176679212655807	-0.7605490521276447	-0.02424041550214355	-0.18719316090803242	-0.3344345191370851	-0.2806425070216056	-0.216885380618189	0.8896554619638162	0.7024054313667942	-1.072151231563413	-1.2830177777353609	-1.1378496494457762	-1.1042878408710284	-1.0691630749364114	-0.7625836493589722	0.5042932365159466	-0.7043936871145193	-1.2787591265851728	-0.5193535888720637	-1.30972239612939	0.12708218330795487	0.6327306494465971	-0.8450779876652004	-0.9261754641689158	-0.3256489599862889	-0.1833647296322834	0.05418263190035465	0.4053526551963777	1.069743930029398	1.1149288850912398	-0.9046145487298461	-1.2966764230770085	-0.22443829923419084	0.0524012697329812	-0.48358075112598786	-0.9961152151927982	-0.5981506112279091	-1.049786033274249
2764248	0.26332763781879875	0.8234865972591935	-0.5031866950937102	0.6650207041811548	0.588989248863871	-1.3317731941484061	-0.052215226186294615	-0.03391331245866893	-0.18719316090803242	0.9539119168489525	-0.6166597907929061	-0.7098697931236831	0.41422392972232347	-0.3679492046729618	-1.3016132187561642	-1.3538787924678648	0.8376156109185433	-1.2533969826471343	-1.1806850691513397	-0.7625836493589722	0.615757451127992	-2.0179729670604596	-1.6067090867586462	-0.5193535888720637	-1.5894219505475915	-0.43364511749724727	-0.8880877169190043	0.6379863961239329	0.8348254537813258	-0.5277761284169218	-0.6590560897676193	0.05418263190035465	0.4053526551963777	0.319591933843088	0.5627070548579612	-0.9258829244872631	-1.4620071252048357	-0.44921133120400314	-0.8986109633939607	-0.48334497498053497	-0.9822618670233432	-0.5981506112279091	-1.049786033274249
1548322	0.26332763781879875	-0.24299604509287692	-0.6213124583005167	-1.637336689714332	0.13659430392582192	-1.0224479559618067	-0.7605490521276447	-0.006970828795095696	-0.18719316090803242	-0.3344345191370851	-1.0144697489411842	-0.8469973182167327	0.41422392972232347	-0.3679492046729618	-1.049636015011939	-1.1361604492351842	-1.1378496494457762	-1.2307886127700862	-1.091083141993595	-0.7625836493589722	0.5042932365159466	-1.7230718166073344	-1.5380502642944422	-0.5193535888720637	-1.4520239575208793	-0.43364511749724727	-0.8880877169190043	-0.5484651109073737	-0.3391751581855019	-0.5662179486570541	-0.7913734151613065	0.05418263190035465	0.4053526551963777	-0.26385961874626435	0.010485224624682562	-0.8696515028224746	-1.1322653884651144	-0.22443829923419084	0.0524012697329812	-0.4837766030058289	-1.0208484051017357	-0.5981506112279091	-1.049786033274249
128127	0.26332763781879875	-1.8427200086209825	-0.04002201954526486	-0.48615799276658855	-1.6729854758263745	-0.7443362648425624	-0.052215226186294615	0.10270106362549192	-0.18719316090803242	-0.978607737130104	-0.505260486376787	-0.1722002454798722	-0.061207602519169124	-1.5949544007115868	-1.104752839851015	-0.838719070301621	-0.4067147913196739	-1.2533969826471343	-1.0835128428251157	-0.5750429271035892	0.665340552769344	-2.7587012632125085	-1.389029073167536	-0.5193535888720637	-1.118036628915019	-0.43364511749724727	-0.8880877169190043	-0.8450779876652004	-0.9261754641689158	-0.3023834472877709	-0.14024707282089222	-0.7538438601164087	-1.260293288491746	-0.9306613931340956	-1.0939584358418748	-0.7717922512359328	-0.835797397120807	-0.44921133120400314	-0.8986109633939607	-0.4782853180929048	-0.8726189940644701	-0.5981506112279091	-1.049786033274249
847836	0.26332763781879875	-0.7762373662689122	-0.5154477460078113	-0.48615799276658855	-0.7681955859502763	-0.8816632183559883	-0.052215226186294615	-0.016059525688181715	0.2849202946778596	-0.978607737130104	-1.0309948224787986	-0.7241031620454739	0.41422392972232347	-1.5949544007115868	-1.2471125325420553	-0.9855907039729473	-0.04114736225662274	-1.1642133558148786	-1.0795469744675037	-0.5909678598916563	0.6452372319023991	-2.7647044856255922	-1.6790777635889187	-0.5193535888720637	-1.2829540481178845	-0.43364511749724727	-0.8880877169190043	-0.8450779876652004	-0.9261754641689158	-0.5321262261051255	-0.6727901763836727	-0.7538438601164087	-1.260293288491746	-0.9306613931340956	-1.0939584358418748	-0.8257112478801298	-0.9821883880989681	-0.44921133120400314	-0.8986109633939607	-0.48370949975706923	-1.0078317377028727	-0.46934178081356104	-0.376981145329932
1575437	-1.500507861386422	-0.24299604509287692	0.2941325559448027	-0.48615799276658855	0.13659430392582192	-0.5041362087923065	-0.052215226186294615	0.06037067532032595	-0.18719316090803242	0.3097386988559337	0.39862238592668897	0.21570658103730256	-1.0120706670021542	-0.3679492046729618	-0.7183816795230488	-0.5818243112068872	-0.04114736225662274	-1.2533969826471343	-1.1372422670404143	-0.6495246833929045	0.665340552769344	-1.4507782569739316	-0.8086741443670539	-0.5193535888720637	-0.8295777916459098	0.8279913093144576	1.3931398326293978	-0.5484651109073737	-0.3391751581855019	-0.06588532457135232	0.23405264382517965	-0.7538438601164087	-1.260293288491746	-0.26385961874626435	0.010485224624682562	-0.6512264289000763	-0.5797433353464805	-0.44921133120400314	-0.8986109633939607	-0.4817838478055638	-0.9332438110117952	-0.5981506112279091	-1.049786033274249
2743343	0.26332763781879875	1.3567279184352288	-0.670775262278387	1.0487469364970692	-1.2205905308883254	0.16633159432995878	0.6561185997550555	0.03366189706832422	-0.18719316090803242	0.9271370011013542	-0.6683900683376526	-0.7583458425640774	0.41422392972232347	0.24555339334635068	0.04534147775408393	0.13524323488824322	-0.04114736225662274	-0.9783681668011605	-1.0473437005721766	-0.5909678598916563	0.665340552769344	-1.6743112406824254	-0.6214033224457938	-0.5193535888720637	-0.024405777553798334	-0.43364511749724727	-0.8880877169190043	1.527825026397413	1.4218257597647397	-0.5800158565243207	-0.8467786523521628	0.6826476812467261	0.9605679697590855	-1.0140116149325744	-1.6461802660751534	-0.13791058714710763	0.13497758146482342	-0.22443829923419084	0.0524012697329812	-0.48309922404812805	-0.9714956404243003	-0.5981506112279091	-1.049786033274249
1477631	0.26332763781879875	0.2902452760831583	0.4008733144655675	-0.8698842250825031	-0.31580064101222716	-0.6726431743246395	-0.7605490521276447	-0.1786282432827818	-0.18719316090803242	0.3097386988559337	0.249473879887117	0.3396177046156678	0.41422392972232347	-0.9814518026922743	-0.8930640649961776	-0.7620430714687759	-0.4067147913196739	-0.5389486658670248	-0.8732005660951673	-0.7625836493589722	0.3768073342524833	-0.9076502791386196	-0.8827832340390825	-0.5193535888720637	-0.9939848980994105	-0.43364511749724727	-0.8880877169190043	-0.05411031631099596	0.24782514779791195	0.022711727629993045	0.35361717652778996	-0.6640631387812128	-0.7050779739290381	-0.6806107277386588	-0.541736605608596	-0.7393044771082172	-0.7593723232464371	-0.22443829923419084	0.0524012697329812	-0.4690089742606806	-0.7750037590298953	-0.5981506112279091	-1.049786033274249
1553686	-0.3246175285829415	-0.24299604509287692	1.3364249047597265	-1.2536104573984175	-0.31580064101222716	-0.9711415443130497	-0.7605490521276447	0.09527374958705352	-0.18719316090803242	-0.3344345191370851	1.2840236882707587	1.4256625325276242	-0.061207602519169124	-0.9814518026922743	-1.1338176189756104	-1.081288071279681	-0.7722822203827251	-0.5389486658670248	-0.969140558734585	-0.5881115384781669	0.5042932365159466	-0.3675359354290228	-0.7146609204296899	-0.5193535888720637	-0.377806684874908	-0.29346329229594675	-0.12767853373620366	-0.5484651109073737	-0.3391751581855019	1.069661179823431	1.4015654042045176	-0.394720974775625	-0.14986265936633023	-0.6806107277386588	-0.541736605608596	-0.8549674800655991	-1.0775725823361215	-0.22443829923419084	0.0524012697329812	-0.4790245837677394	-0.883256258970818	-0.5981506112279091	-1.049786033274249
2565844	-0.3246175285829415	1.3567279184352288	0.6155466060779562	-0.8698842250825031	0.13659430392582192	-1.1553454090482227	-0.052215226186294615	0.23762851222725903	0.2849202946778596	1.5980851348419713	0.8876400150646679	0.5888234357214894	-0.061207602519169124	-0.3679492046729618	-1.3247721614401204	-1.278294717462813	-0.4067147913196739	-0.5389486658670248	-0.7884514666378251	-0.33763349747476906	0.665340552769344	-0.19279713010393118	-0.9227703541962469	-0.5193535888720637	-0.8525955758802549	-0.29346329229594675	-0.12767853373620366	1.527825026397413	1.4218257597647397	0.22003000238129697	0.5940811956247992	-0.6640631387812128	-0.7050779739290381	-0.26385961874626435	0.010485224624682562	-0.900599227794888	-1.2739345171980407	-0.44921133120400314	-0.8986109633939607	-0.4555634141785615	-0.6793783411868898	-0.46934178081356104	-0.376981145329932
806484	-0.9125626949846818	-0.7762373662689122	-0.7777027571545551	-0.1024317604506741	-1.2205905308883254	-0.22423088282057443	-0.052215226186294615	0.11394159507776228	-0.18719316090803242	-0.3344345191370851	-1.0538167795587914	-1.0285446288814817	-0.5366391347606617	-1.5949544007115868	-0.5655867078042011	-0.28246463383113973	-0.04114736225662274	-1.2533969826471343	-1.0692453790246303	-0.5552648301450926	0.665340552769344	-2.1078360793639677	-1.2017312643424916	-0.5193535888720637	-0.49343646760582005	0.12708218330795487	0.6327306494465971	-0.8450779876652004	-0.9261754641689158	-0.6052063377767233	-0.9665523558099914	-0.6640631387812128	-0.7050779739290381	-1.0140116149325744	-1.6461802660751534	-0.4685805404534534	-0.2813633232604987	-0.44921133120400314	-0.8986109633939607	-0.4770649965713812	-0.8565205081074826	-0.5981506112279091	-1.049786033274249
897638	0.8512728042205391	-1.3094786874449473	0.9920672349042214	-0.48615799276658855	-0.7681955859502763	-1.0062993717746973	-0.052215226186294615	0.03296536364751373	0.2849202946778596	-0.978607737130104	0.6360424107620086	1.025911337426995	0.41422392972232347	-1.5949544007115868	-1.3763163344537181	-1.1188894847205026	-0.04114736225662274	-0.9834703164287515	-1.0482278015961755	-0.5909678598916563	0.665340552769344	-2.329163110725755	-1.1524473004473403	-0.5193535888720637	-0.6046094565478225	-0.29346329229594675	-0.12767853373620366	-0.9439489465844759	-1.5131757701523296	0.6278423075440396	1.0158367992234725	-0.7538438601164087	-1.260293288491746	-0.9306613931340956	-1.0939584358418748	-0.8651941204923222	-1.1150509438017504	-0.44921133120400314	-0.8986109633939607	-0.4831242928858394	-0.9724932029987304	-0.46934178081356104	-0.376981145329932
2328764	-2.0884530277881623	0.8234865972591935	-1.6652242580535601	-1.2536104573984175	0.13659430392582192	-0.27348776719292733	-0.7605490521276447	-0.18734251170866845	-0.18719316090803242	0.9539119168489525	-0.22556589041908795	-0.898587612645227	-1.6173812842078672	-0.3679492046729618	-0.34191217988980754	-0.3351450355457224	-0.7722822203827251	-0.5389486658670248	-0.8621396558666801	-0.7625836493589722	0.36241852553045195	0.19511022662635397	-0.661563451780309	-0.5193535888720637	-0.5525895911611912	1.8092640857235613	2.1535490158121986	0.6379863961239329	0.8348254537813258	-0.5695294806552278	-0.8041864575419796	-0.394720974775625	-0.14986265936633023	-0.26385961874626435	0.010485224624682562	-0.5040114085244513	-0.3338713264695007	-0.22443829923419084	0.0524012697329812	-0.46749888937617184	-0.7625233413134161	-0.5981506112279091	-1.049786033274249
1397295	-1.500507861386422	-0.7762373662689122	-0.15253987349295942	-0.48615799276658855	-0.31580064101222716	-1.0885605863170063	-0.052215226186294615	-0.038864951943611	-0.18719316090803242	0.3097386988559337	-0.22890821636254324	-0.3028177705799303	-1.0120706670021542	-0.9814518026922743	-1.392908103655175	-1.2068681273577269	-0.04114736225662274	-1.2533969826471343	-1.1744000160464712	-0.7625836493589722	0.607581412712921	-2.1531312475842546	-1.5278839017620447	-0.5193535888720637	-1.3584769826288616	0.8279913093144576	1.3931398326293978	-0.8450779876652004	-0.9261754641689158	-0.36808019041240575	-0.26628275791806666	-0.7538438601164087	-1.260293288491746	-0.6806107277386588	-0.541736605608596	-0.8863254841438989	-1.20274167317294	-0.44921133120400314	-0.8986109633939607	-0.4831892464386906	-0.9751702184610945	-0.5981506112279091	-1.049786033274249
806422	-0.3246175285829415	-0.7762373662689122	-0.4831613474168315	-1.2536104573984175	-1.2205905308883254	-0.489895587189999	-0.052215226186294615	-0.04618449217405483	0.2849202946778596	-0.978607737130104	-0.8616997608662723	-0.6866231592691304	-0.061207602519169124	-0.9814518026922743	-0.7723033125333021	-0.5665939190244696	-0.7722822203827251	-0.9435461459654982	-1.0413097371399738	-0.5909678598916563	0.5954955485689836	-1.6458477688709339	-1.2670568260001591	-0.5193535888720637	-0.812476075614122	-0.29346329229594675	-0.12767853373620366	-0.8450779876652004	-0.9261754641689158	-0.5204920344415939	-0.6366249081798707	-0.394720974775625	-0.14986265936633023	-1.0140116149325744	-1.6461802660751534	-0.6430294072425857	-0.5645627851691769	-0.44921133120400314	-0.8986109633939607	-0.48291559538762235	-0.964687305254388	-0.46934178081356104	-0.376981145329932
718623	0.26332763781879875	-1.3094786874449473	0.35949405683860947	-0.8698842250825031	-1.2205905308883254	0.007426136177588119	-0.052215226186294615	0.18510751196347672	0.2849202946778596	-1.6227809551231227	-0.19706058952918415	0.29158216152555977	0.41422392972232347	-1.5949544007115868	-0.3254399544497929	-0.03470668128642488	-0.4067147913196739	-0.5389486658670248	-0.8551157051758916	-0.4300459817051747	0.665340552769344	-2.3734060869242875	-0.6368133455711584	-0.5193535888720637	-0.21523705564791135	-0.43364511749724727	-0.8880877169190043	-0.9439489465844759	-1.5131757701523296	-0.012383966909739075	0.3072666383611935	-0.6640631387812128	-0.7050779739290381	-1.0140116149325744	-1.6461802660751534	-0.2831061867949042	-0.03441616750878939	-0.44921133120400314	-0.8986109633939607	-0.46650180486229537	-0.7545979683712131	-0.46934178081356104	-0.376981145329932
2744230	1.4392179706222794	0.8234865972591935	0.7282569041092222	-0.1024317604506741	1.0413841938019202	-0.5342671264274721	0.6561185997550555	-0.10913630867111258	0.2849202946778596	0.9539119168489525	1.0122770938113839	0.7196643615444934	1.3650869942053088	0.8590559913656632	-0.5435644020319668	-0.6140494278636861	0.32442006680642843	-0.5389486658670248	-0.8376061165829627	-0.5909678598916563	0.49155089113912886	0.722091619282371	-0.34471998936355436	1.6750038885450527	-0.7783616899316778	0.12708218330795487	0.6327306494465971	0.6379863961239329	0.8348254537813258	0.3338614241887612	0.7203324449285848	-0.6640631387812128	-0.7050779739290381	1.069743930029398	1.1149288850912398	-0.6681829447350208	-0.6118629941522954	-0.22443829923419084	0.0524012697329812	-0.4784219801058143	-0.8745288516129415	-0.46934178081356104	-0.376981145329932
2327366	-2.0884530277881623	0.8234865972591935	-1.649966338936788	-0.8698842250825031	-0.31580064101222716	-0.5368611195835771	-0.7605490521276447	-0.13315211583041298	-0.18719316090803242	0.9539119168489525	-0.24243837234563412	-0.898587612645227	-1.5573350305832925	-0.9814518026922743	-0.7523058883137982	-0.6168237121743922	-0.4067147913196739	-0.5389486658670248	-0.9309228370543289	-0.7625836493589722	0.4518965175724566	-0.21642633168381117	-0.9846639220653236	-0.5193535888720637	-0.8688774898716679	1.8092640857235613	2.1535490158121986	0.6379863961239329	0.8348254537813258	-0.5738336869123873	-0.8212774544066512	-0.6640631387812128	-0.7050779739290381	-0.6806107277386588	-0.541736605608596	-0.6696181658036984	-0.6146281995180115	-0.22443829923419084	0.0524012697329812	-0.4756972789938582	-0.8401338467200342	-0.5981506112279091	-1.049786033274249
2913414	0.26332763781879875	1.3567279184352288	-0.9364603261503637	-2.0210629220302465	-0.31580064101222716	-0.9435740380708122	-1.468882878068995	0.0778563200222905	-0.18719316090803242	-0.4895451774134195	-0.9621893999519838	-0.7583458425640774	0.41422392972232347	0.24555339334635068	-0.9678715366992195	-1.0518045316361246	-1.5034170785088274	-0.6546413334873905	-0.8674486013919249	-0.6187580975098655	0.34324592026254913	-1.0531313950032475	-1.3736017544235333	-0.5193535888720637	-1.357303419067153	-0.43364511749724727	-0.8880877169190043	1.527825026397413	1.4218257597647397	-0.630909866320988	-1.144382969092486	0.6826476812467261	0.9605679697590855	-0.6806107277386588	-0.541736605608596	-0.8464480408255401	-1.048185528634364	0.44988079667524605	1.003413502859923	-0.48054885516788326	-0.9082011867481006	-0.5981506112279091	-1.049786033274249
1364923	-0.9125626949846818	-0.24299604509287692	1.3782549286261823	-0.48615799276658855	-0.31580064101222716	-0.6691961723289944	-0.052215226186294615	-0.11925058155351209	1.2291472058496438	-0.3344345191370851	1.4638722627012413	1.4742213523114847	-0.5366391347606617	-0.9814518026922743	-0.9581748806899177	-0.7583564913662091	-0.04114736225662274	-0.40833260189297027	-0.700968519018702	-0.24773628095702452	0.4748504257925535	-0.5569042721121915	-0.42006560769190904	-0.5193535888720637	-0.3502563609456132	0.12708218330795487	0.6327306494465971	-0.5484651109073737	-0.3391751581855019	1.1278100029859068	1.4484208634109357	-0.7538438601164087	-1.260293288491746	-0.6806107277386588	-0.541736605608596	-0.7376674741092195	-0.7556978076095862	-0.44921133120400314	-0.8986109633939607	-0.47734249095574643	-0.8600433728209613	0.5611288625012237	0.9686286305587022
1384825	-0.9125626949846818	-0.24299604509287692	-0.5403741898974043	-0.8698842250825031	-0.7681955859502763	0.08016412213746732	-0.052215226186294615	-0.14104449240363282	-0.18719316090803242	-0.3344345191370851	-0.6577823927130553	-0.7530392845911243	-0.5366391347606617	-1.5949544007115868	-0.18135213391076052	0.043086836697974404	-0.4067147913196739	-1.2533969826471343	-1.0447048231764644	-0.7625836493589722	0.4388647986347022	-1.1318486359584359	-0.7767075789055443	-0.5193535888720637	-0.12788522401097954	0.12708218330795487	0.6327306494465971	-0.5484651109073737	-0.3391751581855019	-0.5407128134153267	-0.7007112691030695	-0.6640631387812128	-0.7050779739290381	-0.9306613931340956	-1.0939584358418748	-0.21845850059053953	0.043122768395597796	-0.44921133120400314	-0.8986109633939607	-0.47468002398598086	-0.8288305276580539	-0.5981506112279091	-1.049786033274249
2545428	-1.500507861386422	0.8234865972591935	-0.3067575528424766	-1.2536104573984175	0.588989248863871	-0.973213897372609	-0.7605490521276447	-0.0803214903284532	-0.18719316090803242	0.9539119168489525	0.0013316352381708375	-0.4818429732173025	-1.0120706670021542	0.24555339334635068	-0.9985976334606752	-1.0835044597716277	-0.7722822203827251	-0.6934905603801319	-0.9979800789745017	-0.7625836493589722	0.5042932365159466	-0.10013837921265205	-1.0964309573630828	-0.5193535888720637	-1.3928982456946182	0.8279913093144576	1.3931398326293978	0.6379863961239329	0.8348254537813258	-0.44671680994120216	-0.43902806178733783	-0.394720974775625	-0.14986265936633023	0.319591933843088	0.5627070548579612	-0.8555901339255796	-1.0797817176171707	-0.22443829923419084	0.0524012697329812	-0.48095469919021755	-0.9157969135735488	-0.5981506112279091	-1.049786033274249
1444139	0.26332763781879875	-0.24299604509287692	-0.8510008840784512	-0.48615799276658855	0.13659430392582192	-1.1873616081693155	-0.052215226186294615	-0.09151761551620259	-0.18719316090803242	-0.3344345191370851	-1.2684633494456607	-1.1136335245310542	0.41422392972232347	-0.3679492046729618	-1.426645828734772	-1.312536148941169	-0.04114736225662274	-1.2533969826471343	-1.1075686589428577	-0.7625836493589722	0.5206424904964634	-2.9264710760607473	-1.9032055877424785	-0.5193535888720637	-1.6500705406391911	-0.43364511749724727	-0.8880877169190043	-0.5484651109073737	-0.3391751581855019	-0.6188107699423339	-1.0486564781254364	-0.7538438601164087	-1.260293288491746	-0.26385961874626435	0.010485224624682562	-0.9065261018982028	-1.3080638923627834	-0.44921133120400314	-0.8986109633939607	-0.4800660297526073	-0.8997620254659003	-0.5981506112279091	-1.049786033274249
530989	0.26332763781879875	-1.3094786874449473	-0.07758145952281584	0.2812944718652403	-1.2205905308883254	-0.831934128281286	-0.052215226186294615	0.05493684362084786	-0.18719316090803242	-1.6227809551231227	-0.6803865721815346	-0.21580151338436382	0.41422392972232347	-0.9814518026922743	-1.1268768347187121	-0.9324052766886669	-0.04114736225662274	-1.2533969826471343	-1.1441393605986174	-0.6590856948686318	0.665340552769344	-3.37156350280826	-1.4920568216778534	-0.5193535888720637	-1.2232338476430014	-0.43364511749724727	-0.8880877169190043	-0.9439489465844759	-1.5131757701523296	-0.3250943649666814	-0.18231888261240695	-0.394720974775625	-0.14986265936633023	-1.0140116149325744	-1.6461802660751534	-0.8074472581799962	-0.9291770120345731	-0.44921133120400314	-0.8986109633939607	-0.48210738412337834	-0.9410260465473769	-0.5981506112279091	-1.049786033274249
1848040	-0.3246175285829415	1.3567279184352288	-1.1246569973887972	-0.1024317604506741	1.0413841938019202	-0.29472681214885793	-0.052215226186294615	0.1183766527358894	0.2849202946778596	-0.978607737130104	-1.0367084903437702	-0.7583458425640774	-0.061207602519169124	0.8590559913656632	-0.2952454474832155	-0.35786026478869326	0.32442006680642843	-0.5389486658670248	-0.9398163372098496	-0.5474611955259088	0.665340552769344	-0.8908983154656398	-0.9537368295079353	-0.5193535888720637	-0.5780957892588813	-0.29346329229594675	-0.12767853373620366	1.527825026397413	1.4218257597647397	-0.6432717686409721	-1.3551894816622159	-0.6640631387812128	-0.7050779739290381	1.069743930029398	1.1149288850912398	-0.5188553127617472	-0.3565122193094079	-0.44921133120400314	-0.8986109633939607	-0.4765498742117157	-0.8501686986996304	-0.46934178081356104	-0.376981145329932
