# Supplementary material for: Retention time prediction using neural networks increases identifications in crosslinking mass spectrometry
Source: Nat Commun. 2021 May 28;12:3237. doi: 10.1038/s41467-021-23441-0 (PMC8163845; doi:10.1038/s41467-021-23441-0)
Supplement: Supplementary file 4 — Source Data [file 41467_2021_23441_MOESM4_ESM.zip › Sources/Sources_manuscript/Fig3c_source_shap_observations_part3_background.csv]

PSMID	feature_hsax-error-peptide1	feature_scx-error-peptide1	feature_rp-error-peptide1	feature_hsax-error-peptide2	feature_scx-error-peptide2	feature_rp-error-peptide2	feature_hsax-error	feature_rp-error	feature_scx-error	feature_peptide1_mean	feature_peptide1_sum	feature_peptide1_max	feature_peptide1_min	feature_peptide2_mean	feature_peptide2_sum	feature_peptide2_max	feature_peptide2_min	feature_cl_mean	feature_cl_sum	feature_cl_max	feature_cl_min	feature_initial_prod	feature_initial_sum	feature_initial_min	feature_initial_max	feature_hsax-error-peptide1_square	feature_hsax-error-peptide1_abs	feature_scx-error-peptide1_square	feature_scx-error-peptide1_abs	feature_rp-error-peptide1_square	feature_rp-error-peptide1_abs	feature_hsax-error-peptide2_square	feature_hsax-error-peptide2_abs	feature_scx-error-peptide2_square	feature_scx-error-peptide2_abs	feature_rp-error-peptide2_square	feature_rp-error-peptide2_abs	feature_hsax-error_square	feature_hsax-error_abs	feature_rp-error_square	feature_rp-error_abs	feature_scx-error_square	feature_scx-error_abs
1448541	-0.3010994345639595	0.2767701451112551	-1.6018087657997038	0.27522814985702854	-1.6720424382112165	-0.28000940345502895	-0.771457705849744	-0.6661090766090617	-0.6471680547405697	0.2963020757485136	-0.847492147406048	-1.0439097895546627	-1.3298889550779889	-0.9954054001675813	-0.48505613189062724	-0.3389645626012463	-0.423336458873575	-0.5333245035926526	-0.1611969707730529	-0.9623418644104197	-0.40472536733614994	0.40524801896523427	-0.7105876063786829	1.677740565253437	-0.5562697122845359	-0.28834052048710773	-0.12316113503490711	-0.06732859581634483	0.23513056770277382	-0.6111052998826224	-0.8884920010363979	-0.41275519555805634	-0.16657400303744485	-0.9348975407803483	-1.096596876297905	-0.5046599222194013	-0.33738200371896315	-0.221571339929092	0.058735338441658846	-0.29794723437914294	-0.11238488940285869	-0.4658508178073558	-0.3770395997186322
1506692	-0.3410883807664022	-0.23625052728665993	-0.8142316633620281	-0.8788027309278749	0.14324216515506213	-0.6101356035421494	-1.4542412329936372	-1.687680179322479	0.7471690569763879	-0.3229335266053748	-1.101125597197721	-1.0816220301327413	-0.05528597762827751	-0.37109404615492625	-0.7573304445387812	-0.6952814248987644	-0.40920958734607804	0.15734092504116584	1.420852121864762	-0.41183972675883385	-2.141348660977539	0.7967642711181914	-0.3808315011306285	1.665232390778183	-0.6332757264119699	-0.2896522550280418	-0.11749276813486155	-0.5420901144775967	-0.33086883065899475	-0.6020217953396563	-1.0191163562414445	-0.6635625295756034	-0.7099394082201126	-0.2596183878978411	0.015713631705261355	-0.7106197682476496	-0.6914769934176812	0.41331208346277465	0.9878426560789682	0.8659516540020183	1.3981539864607997	-0.09230413900588452	0.2798091949383747
2139936	0.8416595184642395	-0.23625052728665993	0.10313351311976086	1.0396951860538708	-0.7585037673325166	-0.32285196030775803	2.05687503593546	0.8605095917518104	-1.59312436912489	-0.3229335266053748	-0.08081156430951761	-0.0104428852907017	0.8763525092990061	0.24332720918251777	-0.3917313348477139	-0.38806522242535296	0.32782650527957313	0.8642749483864552	0.6085449791328983	0.7403821370107194	0.19063046728838756	1.2958145851229157	-0.06916542227274311	1.665232390778183	-0.6078650438548798	-0.2896522550280418	-0.11749276813486155	-0.5420901144775967	-0.33086883065899475	-0.20950081978857116	0.01437254761931028	0.6711639871246499	0.9528785692718947	-0.9266100073707237	-1.0879379127701505	-0.5398778053921286	-0.38554297425306916	1.4638967293353682	1.9264241929688524	-0.12397662242528636	0.20038722219375085	0.5420654425733142	0.9506770237665261
3072354	0.2558272416769924	1.3487405157273162	1.287879949880223	-0.8697604453231952	1.503138774894058	-0.5984048734110149	-1.47167907932448	-0.8406020495576375	2.1955790533667634	1.6106812349199457	1.4890266271094725	1.3663665716983584	0.41362537868838917	1.4813370018377305	-0.5441844578572945	-0.6869661353583045	-0.38817333295918516	2.3868728571596933	0.7305029144854969	0.10723272728671794	-0.7284639700760861	1.174818458147108	0.45414567054786115	-0.5176480342595855	-0.39768181151779913	-0.44935081719313524	-0.914396673869594	1.5126726945445887	1.41581964327222	0.9883025745133424	1.3463009419460412	-0.6462008510923705	-0.6873778490496097	1.9998788343996796	1.6771295965671382	-0.7053527687983994	-0.6861554586101145	0.498009107820508	1.0166603679617054	-0.13460355383825245	0.19593715334495368	2.7150287722029005	2.345979218293239
826141	0.8436716095868979	-0.7671626596906469	-0.9132124265790282	-0.4809314750113772	-0.7755014749876863	-1.330554333222043	1.381616942328181	-1.3151412115341126	0.7607172404691708	-0.9917328309340766	-1.328329285875464	-1.1753929167377732	0.8951325412226883	-1.574968792639801	-1.722949635223484	-1.4729143888310376	-0.02823428251754225	0.1961453523446002	0.962634924182352	-0.40502401831225077	-1.5079491636487559	-0.7732298526054251	-1.3225963421376568	-0.5176480342595855	-0.9363297296838065	-0.30361101600166723	-0.14269933948648544	-0.8413235003998266	-0.9242700718314494	-0.6193284304017915	-1.1118611810902255	-0.7366528000644804	-1.247672179559082	-0.9305264648598378	-1.0974193663304377	-0.9285210431097217	-1.4701533903668509	0.498009107820508	1.0166603679617054	0.362837407452107	0.8711638982209836	-0.07153591167715496	0.3143861845511501
2497356	0.2558272416769924	0.2907889280183346	-0.8472529199167668	-0.8697604453231952	0.13595462496501134	-1.2030718598781667	-0.7583550739113148	-1.6774578865270335	-0.19585730146255784	0.0583011265763084	-1.1234079885012638	-1.045543325028047	0.41362537868838917	-0.3524464748487884	-1.382442115933042	-1.3360644247555815	-0.38817333295918516	-0.5340971492604308	1.0525131510835746	-0.7465285153782298	-2.1030960054081804	-0.9206947090408386	-0.9714840854973195	-0.5176480342595855	-0.6372986417808915	-0.44935081719313524	-0.914396673869594	-0.056658102085021485	0.24577478572038539	-0.6092683629549195	-1.0381981387457002	-0.6462008510923705	-0.6873778490496097	-0.2607195393148053	0.012400218828592628	-0.9121052854744495	-1.333643017931926	-0.23770173371900447	0.04918452604174123	0.8889177843900677	1.3867080907188511	-0.6023101371781179	-1.040009171276909
2528632	-0.33201712623291313	0.8197647218728253	-0.08958216718608582	-0.09210250469955912	0.5916826749413602	0.5075633802144414	-0.7583550739113148	-0.3471045102091765	2.1955790533667634	0.9600777184564402	-0.025533118115658754	-0.22428788854138842	-0.0678817838459099	0.25881468404671787	0.47109476378244175	0.5002693473497893	0.33170476792410064	1.4093587125273215	-0.018189085761164268	0.10723272728671794	0.0821625404620289	1.2424087415331406	0.3154860378196951	1.6822505709765803	0.38350615944724503	-0.30361101600166723	-0.14269933948648544	0.629924121440433	0.8307972144963027	-0.32481676758078404	-0.19203758409829413	-0.6462008510923705	-0.6873778490496097	0.32536152053709816	0.5673100114081079	0.22362184047971048	0.498133912654005	-0.23770173371900447	0.04918452604174123	-0.42144672001623146	-0.5062656653027329	2.7150287722029005	2.345979218293239
2799909	-0.3010994345639595	0.8080620313859149	-0.14909402766310437	0.27522814985702854	0.5812517731027704	0.11139728625209759	-0.771457705849744	-0.4511862501452099	0.7634745246188953	0.9318976340261643	-0.0894895279488983	-0.2985568099701111	-0.06068255199298277	0.23449250910854344	0.12440354556909666	0.07815180482981894	0.6821805423047383	0.17378908353700842	-0.3101332122998407	-0.4416883832108267	-0.05153094411625763	1.1365170355882532	-0.06517411281878571	1.677740565253437	-0.0880574376347725	-0.28834052048710773	-0.12316113503490711	0.6172607032505772	0.8175909366594379	-0.37748081665870054	-0.25900061631929816	-0.41275519555805634	-0.16657400303744485	0.3095171861217008	0.5533653237437202	-0.18760611658400916	0.07841846729875823	-0.221571339929092	0.058735338441658846	-0.4141691735452859	-0.4218041106363013	-0.08446784598365893	0.2935442365237415
1093621	2.019360345406709	-0.7671626596906469	0.34437039580138906	1.852042346859531	-3.0541417248694303	1.6532924794734087	1.381616942328181	1.9016330837135984	-2.5872936562918794	0.30947420199293457	0.3192134755271575	0.2768283100794614	0.8951325412226883	1.4813370018377305	2.0120870311828716	1.7301873271402723	-1.467990484284114	2.3868728571596933	2.053786348571966	2.5812015460365063	-0.1314265078664068	2.39515284622635	2.3493693847104002	1.6822505709765803	1.768541572587579	0.8623073935300772	1.4006953292797317	-0.8413235003998266	-0.9242700718314494	-0.021946452817803955	0.29259712044159	2.5196173629314806	2.114093803497752	0.32536152053709816	0.5673100114081079	1.9370915091239733	1.7249998648659783	0.498009107820508	1.0166603679617054	1.2464589655052425	1.6813477492672968	2.7150287722029005	2.345979218293239
2351638	1.4535722160999822	0.2767701451112551	-0.4460180197832503	2.9274459167729137	0.13059293083997306	0.9879130852566705	2.067126271914799	0.7395999310843694	-1.1173822478603914	0.2963020757485136	-0.41783297744287506	-0.6430309581245844	1.3776665567962845	3.3092372822988554	1.4400875837456506	1.0122418336698864	1.050686209364176	0.8809026706666695	0.36612951010162054	0.5688789677115252	0.3289174342098903	1.9500749852913979	1.0118961959385746	3.864006388581348	0.9604567211944186	0.11239761106416742	0.6220469489094129	-0.06732859581634483	0.23513056770277382	-0.5231606395352032	-0.5906526735640063	6.5145699539886	3.693570684726778	-0.27120968643258875	0.0033779237298450964	0.8411264425850689	1.009561678860326	1.562956011675197	1.9541405843697857	-0.21100396436060845	0.06357016360233889	-0.08446784598365893	0.2935442365237415
1290134	-0.33201712623291313	-0.7671626596906469	-0.2440811506192919	1.074384406235895	-0.7755014749876863	1.1001627430886365	2.0949409477413465	1.0724317495575122	-1.6307191143601507	-0.9917328309340766	-0.5925999454576325	-0.40269896355805673	-0.0678817838459099	0.25881468404671787	1.0892338839816607	1.1364132767330621	0.33170476792410064	0.9263878539496312	0.879554547935462	1.123598731674215	0.18769276385615918	1.345968447533017	0.8979164269241854	1.6822505709765803	1.099880653135165	-0.30361101600166723	-0.14269933948648544	-0.8413235003998266	-0.9242700718314494	-0.40804128469414097	-0.3645807963618553	0.7105783834892799	0.9935051424788073	-0.9305264648598378	-1.0974193663304377	1.0144389817631838	1.1326992580599056	1.7241938437196955	1.9841362098816697	0.0635676400018655	0.5014684841354716	0.5919318701990487	0.9915838624651796
2120653	0.2837911156573544	-0.25452174116340476	-0.22794920633589072	-0.4825483549760815	-0.3200659114228243	1.4266379536467906	-0.771457705849744	0.8263709825071547	0.2932603314990736	-0.3392934825291371	-0.5810622745977468	-0.3900400555876816	0.41876715093677297	-0.9954054001675813	1.208945199985731	1.4797844899834254	-0.05483079181413723	-0.5333245035926526	0.1042365956065568	0.7230831734115876	0.48940354679019576	-0.42291902638576945	0.6874676973698087	-0.5085252580744737	1.4852724026230135	-0.42191989767086613	-0.8683692189792271	-0.5563209522927177	-0.3473298012538903	-0.42107645903642743	-0.34707865287165063	-0.7726162422877527	-1.2694724852557944	-0.6860145953999384	-0.54660947628403	1.5215254716220394	1.4756293566005778	-0.221571339929092	0.058735338441658846	-0.14010010643655096	0.18849235822721266	-0.4658508178073558	-0.3770395997186322
954614	0.8686816658786682	-1.3171055137127243	0.6625064351526183	1.0330046546901388	-0.7707247536856217	0.965413931383584	1.3574802774736634	0.9523031655770741	-0.6471680547405697	-0.9748890408067878	0.2688271358884223	0.6430153953405879	0.41876715093677297	0.23449250910854344	0.9379095696421769	0.9882648154415146	0.3136748752453005	0.17378908353700842	0.38821364692952365	0.9468821471932096	0.48940354679019576	0.502234141239433	0.9118047716018131	-0.5085252580744737	0.9335425669665096	-0.28834052048710773	-0.12316113503490711	-0.947514837473816	-1.5122505391672185	0.27744270268399285	0.6475241856397042	0.6668279446310329	0.9363244791809046	-0.9348975407803483	-1.096596876297905	0.8092095359028222	0.9856603020470436	0.4476264169225164	1.0064379614057224	-0.02364076581210984	0.36979389168845944	-0.4658508178073558	-0.3770395997186322
2666014	0.2558272416769924	0.8197647218728253	-0.5614305964510388	0.685555435924077	1.047410724917709	0.37743773299709654	-0.04503106849814954	0.11904653905358126	1.2390045114350352	0.9600777184564402	-0.6767411159300155	-0.7691651663034207	0.41362537868838917	0.8700758429422242	0.5428918068625116	0.3605819873551809	1.0515828688073865	-0.4336955045872044	-0.6983574807000797	-0.23427176977926117	0.6663716714400082	-0.2342822844021965	-0.14313704280234385	-0.5176480342595855	0.22620140942352962	-0.44935081719313524	-0.914396673869594	0.629924121440433	0.8307972144963027	-0.5384626530205178	-0.7189940848968136	0.07741474068450976	0.4332108119693349	1.0788943117752596	1.122219803987623	0.07735106646754583	0.35879318526586146	-0.48293868089884195	-0.918291315878223	-0.47658136774199417	-0.8551133196091715	0.5919318701990487	0.9915838624651796
833917	-0.9198614941428186	-0.7671626596906469	-0.9101437423250813	-0.09210250469955912	-0.7755014749876863	0.3646489767911678	-0.7583550739113148	-1.171343310701327	0.7607172404691708	-0.341129314470571	-1.1925582807551092	-1.1718492865826267	-0.549388946380209	-1.574968792639801	0.11449023143415829	0.3468535054592405	0.33170476792410064	0.1961453523446002	0.6572239254377349	-0.40502401831225077	-1.2717445602201685	0.43156117019471896	-0.09825613269090037	1.6822505709765803	0.2107414894069343	0.1336083875727369	0.6289979948966231	-0.8413235003998266	-0.9242700718314494	-0.6189126302930417	-1.1084340993914805	-0.6462008510923705	-0.6873778490496097	-0.9305264648598378	-1.0974193663304377	0.06350768502090139	0.34509877044272264	-0.23770173371900447	0.04918452604174123	0.18915504903051164	0.666552358690888	-0.07153591167715496	0.3143861845511501
1028028	0.2837911156573544	-0.7858136274380646	-1.1351754080967595	-0.10366010255952646	-1.221383595948419	-0.776285934246323	-0.771457705849744	-3.475261776991267	-0.17695386162074808	-1.495434949590519	-1.7190791066840956	-1.3267359561504717	0.41876715093677297	-1.6103543548056436	-1.1343923634091764	-0.8678391812743432	-0.05483079181413723	-0.5333245035926526	3.2826199845897013	-0.7887907040105554	-5.021159480326804	-2.1759551286286576	-0.1388441316952916	-0.5085252580744737	0.7891124421440736	-0.42191989767086613	-0.8683692189792271	-0.8497163661785414	-0.9297901702105544	-0.6673645306147957	-1.360413527065807	-0.6826509806053287	-0.7180232441466196	-1.0178585225738181	-1.6465842763117802	-0.7803218032065509	-0.8645881570232551	-0.221571339929092	0.058735338441658846	5.520174120805915	3.9318846522704045	-0.5929784750819215	-1.047623435961006
1340316	-0.3410883807664022	-0.7759503925550374	0.36067119414680243	0.2722960192611724	-0.7585037673325166	1.0674695984479985	0.6524285283638211	1.714414832719098	-1.1250656839046345	-0.9696264681551132	0.07196962458447644	0.2902759560164653	-0.05528597762827751	-0.9855153014923703	0.9093281279651396	1.0987208148478087	0.32782650527957313	0.15734092504116584	1.3201143413599545	2.2295208341269936	0.35381239227177025	1.025505051196014	1.1838296209267685	1.665232390778183	1.0574177363703203	-0.2896522550280418	-0.11749276813486155	-0.8446088291730814	-0.9246424536151666	-0.015526998582393446	0.3045103711284214	-0.3966172262355527	-0.15566674905611017	-0.9266100073707237	-1.0879379127701505	0.9645320332306794	1.0950378817002284	-0.21703870406078152	0.04926111918908387	0.8952382834896274	1.4246953512536624	-0.09230413900588452	0.2798091949383747
2064002	0.8416595184642395	0.3034493379817175	-0.0067729063267213925	-0.1114035641351767	0.14324216515506213	0.17274907825149896	-0.049794725421998365	0.26109049564191367	1.2152277421966433	0.32375941494436367	-0.06939396765409754	-0.1387772361179706	0.8763525092990061	-0.37109404615492625	0.052396483635675	0.1419220309172582	0.32782650527957313	0.6001711683670969	-0.5253380762718785	-0.24120770535340327	0.6801762422385356	0.23898004106296303	-0.19284836003319714	-0.5320047764372702	-0.014249940804145374	-0.2896522550280418	-0.11749276813486155	-0.03789225665178888	0.2629047922971771	-0.2810991503502779	-0.10944626289694016	-0.6635625295756034	-0.7099394082201126	-0.2596183878978411	0.015713631705261355	-0.13252411409160142	0.14223234884419264	-0.42715563323530026	-0.8893204177008004	-0.43432791710171226	-0.6590449921463009	0.5420654425733142	0.9506770237665261
2452146	3.207155316925523	0.843149203250095	2.505494044897858	-0.49510314753152584	0.14324216515506213	-0.4102873604120081	0.6524285283638211	0.07514766858411605	-0.18894831346412327	1.6171452980438406	3.393095283420561	2.7947197326118913	2.2738102396899316	-0.37109404615492625	-0.6190957008734636	-0.48156714017935115	-0.04069154103325246	-0.7432842157822465	-1.0099389564194194	-0.5824717481642644	0.6801762422385356	-0.27834946450929826	0.3978495750033171	-0.5320047764372702	0.393258108176405	3.12048538674828	2.943300653385676	0.6679847443043422	0.856678415253349	3.026588111587805	2.7208334165478494	-0.7525442973556202	-1.264212067384115	-0.2596183878978411	0.015713631705261355	-0.596923615884975	-0.47865465673523044	-0.21703870406078152	0.04926111918908387	-0.46269103295252995	-0.9256451999742373	-0.5997998042692435	-1.0619264627179283
2402624	0.8436716095868979	0.2907889280183346	1.9839116322516663	-0.4809314750113772	0.13595462496501134	-1.3731504453145846	-0.7583550739113148	-1.7511621168596763	-0.19585730146255784	0.30947420199293457	2.1219368510729484	2.1701243566240795	0.8951325412226883	-1.128050010591914	-1.6290276643012598	-1.4283081004243157	-0.02823428251754225	-0.5340971492604308	1.1459410001241639	-0.7465285153782298	-2.2241636871747965	-0.5546100272387131	0.0870458692663024	-0.5176480342595855	0.06573650036589589	-0.30361101600166723	-0.14269933948648544	-0.056658102085021485	0.24577478572038539	2.042419274899557	2.12362348248884	-0.7366528000644804	-1.247672179559082	-0.2607195393148053	0.012400218828592628	-0.931896861235982	-1.515766022233096	-0.23770173371900447	0.04918452604174123	1.011439473663732	1.491582612188948	-0.6023101371781179	-1.040009171276909
1479088	0.2837911156573544	-0.25452174116340476	0.6167940671248158	-0.4825483549760815	-0.3200659114228243	0.712640933914673	-0.061811711408608146	1.626881726985518	-1.5875964409802132	-0.3392934825291371	0.3530687747810114	0.589982533549718	0.41876715093677297	-0.9954054001675813	0.47161423496939175	0.7188883401242756	-0.05483079181413723	0.8809026706666695	1.2449827074888216	2.1457019095288787	0.1684313216295848	-0.5087431666611412	0.9465403943605214	-0.5085252580744737	0.6311680209322679	-0.42191989767086613	-0.8683692189792271	-0.5563209522927177	-0.3473298012538903	0.23056452394504034	0.5964653244486778	-0.7726162422877527	-1.2694724852557944	-0.6860145953999384	-0.54660947628403	0.47058524834027693	0.7171336412309527	-0.44463725887962813	-0.8889672845224046	0.8734719012222202	1.3409684131015345	0.5511704403891692	0.9641280727661152
2756042	0.2837911156573544	0.8080620313859149	0.7977643976255636	-0.10366010255952646	1.0319106153655677	1.6269778895458817	-0.061811711408608146	-0.5567135656437374	1.2336887177387168	0.9318976340261643	0.8227710114641431	0.7999339086317754	0.41876715093677297	0.8494414637466058	1.689514432454754	1.6932838207591197	0.3136748752453005	0.8809026706666695	-0.17610502917133045	-0.26813722281096236	-0.2249497472498318	0.3109825946597746	1.422360945849262	-0.5085252580744737	1.7249249674800147	-0.42191989767086613	-0.8683692189792271	0.6172607032505772	0.8175909366594379	0.42313500328584486	0.7986018442437569	-0.6826509806053287	-0.7180232441466196	1.0561660222629303	1.1033527237575953	1.86894130431731	1.688455151103051	-0.44463725887962813	-0.8889672845224046	-0.36294617496588544	-0.2698789739831129	0.5511704403891692	0.9641280727661152
1188406	0.2558272416769924	-0.7671626596906469	0.41187070652452806	1.074384406235895	-2.1426856249167323	1.6300840440454107	-0.04503106849814954	1.5516710823899311	-1.6307191143601507	-0.9917328309340766	-0.0037586574985103544	0.35477576793623616	0.41362537868838917	0.25881468404671787	1.7111705945634497	1.7052735215695112	-0.7481123834008281	0.9263878539496312	1.1176445175921754	1.966024535294726	0.18769276385615918	0.3010432447817679	1.647527333900643	-0.5176480342595855	1.740485634257874	-0.44935081719313524	-0.914396673869594	-0.8413235003998266	-0.9242700718314494	0.034325121989648606	0.3679809202708884	0.7105783834892799	0.9935051424788073	-0.6793488677804507	-0.5425095737509226	1.8947978438557536	1.7001478826224121	-0.48293868089884195	-0.918291315878223	0.6663111143736307	1.1833831513616861	0.5919318701990487	0.9915838624651796
905118	0.2837911156573544	-1.3171055137127243	0.3217938205614665	1.0330046546901388	-1.6720424382112165	1.7633899457663347	1.3574802774736634	1.2976037067988326	-2.5280248272198564	-1.6104845990844385	-0.24272962448622404	0.24774020441132244	0.41876715093677297	0.23449250910854344	1.7619640243309023	1.8386561479593861	-0.423336458873575	2.2951298449259916	1.3229052998669844	1.5605291505867938	-0.15254090353102617	0.3797673731460856	1.676048067761745	-0.5085252580744737	1.888105109292156	-0.42191989767086613	-0.8683692189792271	-0.947514837473816	-1.5122505391672185	-0.04327803944312563	0.2669620129721083	0.6668279446310329	0.9363244791809046	-0.9348975407803483	-1.096596876297905	2.1186719444962536	1.8333688654583207	0.4476264169225164	1.0064379614057224	0.37803046814986674	0.8669147713745117	2.5852129567822195	2.3052957452508624
2163956	-0.3410883807664022	0.3034493379817175	-1.4564834098642931	1.0396951860538708	0.14324216515506213	-0.4300719665725083	1.3546517821496407	0.3292459961374732	-0.6570069986843788	0.1501582577539893	-0.9516060288244069	-1.0273012558204422	-0.8618778550888745	0.24332720918251777	-0.3656963956420256	-0.5027244587918203	1.0648625979052242	0.15734092504116584	-0.43879322874156557	-0.18609675156275987	0.5169943172551529	0.7123248551507665	-0.7744952053120427	1.665232390778183	-0.7362897446040492	-0.2896522550280418	-0.11749276813486155	-0.03789225665178888	0.2629047922971771	-0.5994857747853214	-1.003049944393637	0.6711639871246499	0.9528785692718947	-0.2596183878978411	0.015713631705261355	-0.6092150390666679	-0.49972367414299274	0.41331208346277465	0.9878426560789682	-0.415878220097095	-0.5613253280740469	-0.4729258879534038	-0.3910586338897768
2769401	0.2837911156573544	0.8080620313859149	-0.8473619323944572	-0.8614366073926364	1.0319106153655677	-0.9992502058383613	-1.4811037002908798	-1.4058880377959087	0.7634745246188953	0.005333635016400512	-0.9964368275358447	-0.9024967062567583	0.41876715093677297	0.8494414637466058	-1.0225407196090421	-1.1054489347074645	-0.423336458873575	0.17378908353700842	1.0264479331322551	-0.4416883832108267	-1.6204445527086981	0.30136983180303367	-0.6808295658087501	-0.5085252580744737	-0.890339402270771	-0.42191989767086613	-0.8683692189792271	0.6172607032505772	0.8175909366594379	-0.6401025086779479	-1.03893754717667	-0.6826509806053287	-0.7180232441466196	1.0561660222629303	1.1033527237575953	-0.8581789013583258	-1.101448311910906	0.4476264169225164	1.0064379614057224	0.45951196762417384	0.9526570785512463	-0.08446784598365893	0.2935442365237415
1213822	0.2558272416769924	-0.7671626596906469	0.8916939055742222	1.074384406235895	-0.3197734250113375	0.8578484282492218	-0.04503106849814954	0.6870477151081834	0.28242996950330646	-0.9917328309340766	0.5238209347835393	0.9088620852575562	0.41362537868838917	0.25881468404671787	0.9056532855006381	0.876293556657553	0.6916438183657436	-0.5340971492604308	-0.22462049272464946	0.4461554738249748	0.6663716714400082	-0.17578683896181543	0.7424119377715663	-0.5176480342595855	0.8069545963731493	-0.44935081719313524	-0.914396673869594	-0.8413235003998266	-0.9242700718314494	0.5054053098226289	0.9038435793181223	0.7105783834892799	0.9935051424788073	-0.6793488677804507	-0.5425095737509226	0.6663614401670571	0.8732250221324694	-0.48293868089884195	-0.918291315878223	-0.2603797254275899	-0.04689849578790986	-0.4696165808028771	-0.3628114933628795
3120330	0.2558272416769924	1.3487405157273162	-0.7154422075132464	-0.4809314750113772	1.047410724917709	-0.8638040984756835	-0.7583550739113148	-1.180530210726274	0.28242996950330646	0.7704914225117675	-0.7136844737720438	-0.7674457247915224	0.41362537868838917	0.8700758429422242	-0.9593757021928906	-0.9718670590937825	-0.02823428251754225	-0.5340971492604308	0.5457372213439593	-0.5757762668452403	-1.286835100934348	-0.4718656052733015	-0.7230391508423336	-0.5176480342595855	-1.0474283260044275	-0.44935081719313524	-0.914396673869594	1.5126726945445887	1.41581964327222	-0.5821095476257457	-0.890993003647292	-0.7366528000644804	-1.247672179559082	1.0788943117752596	1.122219803987623	-0.8223149676663759	-0.9703494039204688	-0.23770173371900447	0.04918452604174123	0.1996545865124998	0.679624494978881	-0.4696165808028771	-0.3628114933628795
1481337	-0.8859899847852734	-0.25452174116340476	0.0005632155949354767	-0.4825483549760815	0.13059293083997306	-0.4743970194169664	-1.4811037002908798	-1.3146252014012336	0.7634745246188953	-0.3392934825291371	-0.05878720880488962	-0.12493307879785913	-0.5401322549227385	-0.38045644552951896	-0.6857964774430716	-0.5461205933382243	-0.05483079181413723	0.17378908353700842	0.9105367864177967	-0.4416883832108267	-1.470467347438461	0.6555210034187718	-0.15097923493377716	-0.5085252580744737	-0.7888019357408748	0.11239761106416742	0.6220469489094129	-0.5563209522927177	-0.3473298012538903	-0.2849830256554057	-0.09183954505087433	-0.7726162422877527	-1.2694724852557944	-0.27120968643258875	0.0033779237298450964	-0.629464203018454	-0.5438845096865148	0.4476264169225164	1.0064379614057224	0.3361165282915877	0.8212681691952411	-0.08446784598365893	0.2935442365237415
3172932	-0.3010994345639595	1.3393539176605747	-0.744028362001125	-0.4825483549760815	1.4825694576283652	-1.202022112537646	-1.4811037002908798	-1.704765503697064	1.2336887177387168	0.5441540491862584	-0.6125866011237137	-0.7610836229588538	-0.06068255199298277	0.5085027356510732	-1.231939360657825	-1.211786824480773	-0.05483079181413723	0.8809026706666695	1.5300794116432272	-0.26813722281096236	-2.111606221849208	0.487717591249157	-0.4945337717481465	-0.5085252580744737	-0.6477779442535715	-0.28834052048710773	-0.12316113503490711	1.4974469449080485	1.4000513056161021	-0.6187809753632477	-0.9235181398102139	-0.7726162422877527	-1.2694724852557944	1.9687368219910995	1.6533401237714704	-0.9042274017202102	-1.3168576458132255	0.4476264169225164	1.0064379614057224	0.9226296795488836	1.382943773849823	0.5511704403891692	0.9641280727661152
2670114	0.2558272416769924	1.3487405157273162	0.659718235822591	1.852042346859531	0.5916826749413602	1.5972682334947481	0.6682929369150158	1.6171269718623593	1.7172917824008995	1.6106812349199457	0.7983445141018517	0.6409831148046998	0.41362537868838917	1.4813370018377305	1.9536482607611325	1.6700463850293268	1.4115219192490296	1.6566303555546622	1.4468808572622678	2.08108547982239	0.8259313073012912	1.6921344904349784	2.24429040569854	-0.5176480342595855	1.7008156461664756	-0.44935081719313524	-0.914396673869594	1.5126726945445887	1.41581964327222	0.2620960027904974	0.6447750318332021	2.5196173629314806	2.114093803497752	0.32536152053709816	0.5673100114081079	1.8355315308274818	1.6650081618237642	-0.23770173371900447	0.04918452604174123	0.7658360923643013	1.2765210222116878	1.5207867648257336	1.6687815403792092
2691149	0.2502855688489186	0.843149203250095	-0.4794718209059832	1.4233947694502198	0.5941151313988515	-0.06918229046756684	-0.049794725421998365	-0.5386280822916877	0.2791103717561323	0.9704523564941021	-0.5951402552185868	-0.6907332423713054	0.41053326583536426	0.8577484645199618	0.14449799126868001	-0.11679522677368871	1.43338064421805	-0.5495930983041235	-0.41096292606388035	-0.5824717481642644	-0.2249903862369181	-0.08717437381817507	-0.273612949810956	-0.5320047764372702	-0.3040276111473485	-0.43174132343538857	-0.8826911235149959	0.6679847443043422	0.856678415253349	-0.5127859758530894	-0.6419812834198036	1.4719998971448016	1.5071512284358972	0.32399927914093124	0.5675394039429672	-0.34921903524497055	-0.11540513848686125	-0.42715563323530026	-0.8893204177008004	-0.328055522485178	-0.24932837529932678	-0.4729258879534038	-0.3910586338897768
3124381	0.2502855688489186	1.3828490685184724	1.6267170983284107	-0.1114035641351767	1.044988097642641	1.041253405521128	-0.049794725421998365	2.2740222331557955	0.2791103717561323	1.6171452980438406	1.8810680597262361	1.7685988788170384	0.41053326583536426	0.8577484645199618	1.087609767636347	1.0706856676197005	0.32782650527957313	-0.5495930983041235	1.7822240024827407	3.20542892697222	0.6801762422385356	0.4927981131794803	2.145541480183371	-0.5320047764372702	1.0260168173748259	-0.43174132343538857	-0.8826911235149959	1.5755408883907962	1.450452038209521	1.4721232060404035	1.7308173939959095	-0.6635625295756034	-0.7099394082201126	1.0743648510479242	1.119365176180673	0.925767660218319	1.0671197406636759	-0.42715563323530026	-0.8893204177008004	1.9310256813873756	2.2270465450004417	-0.4729258879534038	-0.3910586338897768
1775256	1.4535722160999822	-0.25452174116340476	0.9918174316908323	-0.10366010255952646	1.4825694576283652	-0.6175714398518876	0.6478342830325277	0.004059456832239212	0.2932603314990736	-0.3392934825291371	1.0373580582528066	1.025063084381831	1.3776665567962845	1.464390418384668	-0.5599679019417096	-0.6986994728804945	0.3136748752453005	-0.5333245035926526	-0.9401652185699847	-0.615239543610691	0.6965991988970802	0.3347290330809163	-0.3906343385485427	0.1277881789479619	-0.6142023077364412	0.11239761106416742	0.6220469489094129	-0.5563209522927177	-0.3473298012538903	0.6503933356557818	1.0153512133425067	-0.6826509806053287	-0.7180232441466196	1.9687368219910995	1.6533401237714704	-0.7075271396125905	-0.695982041537784	-0.221571339929092	0.058735338441658846	-0.5059533445288895	-0.995369756709243	-0.4658508178073558	-0.3770395997186322
2869615	1.4535722160999822	0.8080620313859149	-0.12069247672969333	-0.10366010255952646	1.0319106153655677	-1.6963159870922853	2.067126271914799	-1.0182470664298697	0.7634745246188953	0.9318976340261643	0.07670850535117045	-0.26560696312818305	1.3776665567962845	-0.3713137414906656	-1.3298295868234498	-1.282394062280235	-1.165826521308279	0.8809026706666695	0.6581457478665698	-0.26813722281096236	-0.9834129653679535	1.1507959507477759	-0.6565738967116597	1.677740565253437	-1.2049390958885107	0.11239761106416742	0.6220469489094129	0.6172607032505772	0.8175909366594379	-0.360909553586016	-0.2272772357708018	-0.6826509806053287	-0.7180232441466196	1.0561660222629303	1.1033527237575953	-0.917664912204106	-1.4175577664456807	1.562956011675197	1.9541405843697857	-0.006472382356058761	0.3945797004909476	-0.08446784598365893	0.2935442365237415
2683948	0.8436716095868979	0.8197647218728253	-0.9469824377503161	1.852042346859531	1.047410724917709	-1.3372469700801866	1.381616942328181	-0.4607557394890986	1.7172917824008995	-0.4805503334016831	-0.9682697053892289	-0.9064945249097848	0.8951325412226883	0.8700758429422242	-1.038161291411524	-1.2147324333956266	0.7897342621229233	1.6566303555546622	0.12587577787718943	-0.06351952124627162	-0.1045226850229516	0.8657349768511056	-1.038633271889476	1.6822505709765803	-1.547791893725191	-0.30361101600166723	-0.14269933948648544	0.629924121440433	0.8307972144963027	-0.6235675019860157	-1.1495752558122083	2.5196173629314806	2.114093803497752	1.0788943117752596	1.122219803987623	-0.9291214046609496	-1.477319978260172	0.498009107820508	1.0166603679617054	-0.3762142298908914	-0.3445501405434813	1.5207867648257336	1.6687815403792092
2378176	1.4330334680795604	0.3034493379817175	-0.14641883341607032	2.190793936242918	0.5941151313988515	1.3962744874767012	2.05687503593546	0.6408314897505125	0.2791103717561323	0.32375941494436367	-0.09105331544469897	-0.30183749673732724	1.342171752762648	2.08659097519485	1.7971310375816698	1.450339125674065	1.43338064421805	0.8642749483864552	0.0811065553513164	0.35728206114208905	0.8433581672219181	1.8566367243365534	1.2697924362520865	1.665232390778183	1.451249736100929	0.13661495019399839	0.6477055872452728	-0.03789225665178888	0.2629047922971771	-0.3624222323675085	-0.2667691260447273	3.607562323865207	2.615696546763902	0.32399927914093124	0.5675394039429672	1.4846543039995947	1.4451886946354884	1.4638967293353682	1.9264241929688524	-0.2765088604872798	-0.11458178508389048	-0.4729258879534038	-0.3910586338897768
1002586	0.8686816658786682	-1.3171055137127243	1.0532844191461408	-0.10366010255952646	-1.221383595948419	-0.5929571059730124	-0.061811711408608146	-0.8560933143756229	-1.1173822478603914	-0.9748890408067878	0.7009558781115052	1.0963735500404008	0.41876715093677297	-1.6103543548056436	-0.9450722148225754	-0.6724683383488538	-0.05483079181413723	0.17378908353700842	0.08009830041445658	-0.7887907040105554	-0.7169368452087308	-1.2677416421814571	-0.3857191477015581	-0.5085252580744737	-0.574235591580652	-0.28834052048710773	-0.12316113503490711	-0.947514837473816	-1.5122505391672185	0.7268600194049398	1.0840073454948018	-0.6826509806053287	-0.7180232441466196	-1.0178585225738181	-1.6465842763117802	-0.6949436011440716	-0.6698336595868216	-0.44463725887962813	-0.8889672845224046	-0.1562818291774971	0.16113084581964274	-0.08446784598365893	0.2935442365237415
2764710	0.8436716095868979	-1.2961384535451377	-0.4697313840017177	-0.4809314750113772	1.047410724917709	-1.047130788254277	-0.04503106849814954	0.3080956097347754	-0.19585730146255784	-0.9917328309340766	-0.9731058512065587	-0.6632734982308075	0.41362537868838917	0.8700758429422242	-1.1506033778001497	-1.1686647070543676	-0.02823428251754225	-1.2643396508654619	-0.828114131012833	-0.21998148537680615	0.6663716714400082	-2.4101562686600873	-1.4975015980171404	-0.5176480342595855	-1.4959140990804043	-0.30361101600166723	-0.14269933948648544	-0.9394066751891772	-1.5092925006073667	-0.5063770924032664	-0.6165851477863317	-0.7366528000644804	-1.247672179559082	1.0788943117752596	1.122219803987623	-0.8791572565688887	-1.1666587007398956	-0.48293868089884195	-0.918291315878223	-0.4391844805791231	-0.586113416447903	-0.6023101371781179	-1.040009171276909
2145251	-0.3410883807664022	-0.23625052728665993	0.06631577912939093	1.4233947694502198	-0.7585037673325166	0.3990185580639362	0.6524285283638211	0.34866525979285073	-1.1250656839046345	-0.3229335266053748	-0.12176107014708239	-0.053433822620672464	-0.05528597762827751	0.8577484645199618	0.423355041120734	0.3838907331412683	0.32782650527957313	0.15734092504116584	-0.4141343648203023	-0.15223119413162306	0.35381239227177025	0.8843670584502212	0.0939138553810085	1.665232390778183	0.2567684189768668	-0.2896522550280418	-0.11749276813486155	-0.5420901144775967	-0.33086883065899475	-0.23423073736554872	-0.02710572136215856	1.4719998971448016	1.5071512284358972	-0.9266100073707237	-1.0879379127701505	0.10094222974392747	0.3831911817034178	-0.21703870406078152	0.04926111918908387	-0.4098305775274394	-0.5334824700928681	-0.09230413900588452	0.2798091949383747
2723156	0.2502855688489186	0.843149203250095	0.2625020756234405	1.0396951860538708	0.5941151313988515	1.6369038059931398	0.6524285283638211	0.8960719731975749	0.7471690569763879	0.9704523564941021	0.23009967984094873	0.1756468910316346	0.41053326583536426	0.24332720918251777	1.8406139637289651	1.7076639932025324	1.43338064421805	0.15734092504116584	0.28097065537932403	0.8023999298895975	0.8433581672219181	1.1226017401929678	1.4948150740090846	-0.5320047764372702	1.7394678522764158	-0.43174132343538857	-0.8826911235149959	0.6679847443043422	0.856678415253349	-0.09379843452819185	0.19391461570113885	0.6711639871246499	0.9528785692718947	0.32399927914093124	0.5675394039429672	1.9051317200853657	1.701439603019133	-0.21703870406078152	0.04926111918908387	-0.09506302918691005	0.25137568157298873	-0.09230413900588452	0.2798091949383747
155260	-0.33201712623291313	-2.354090041254119	0.15243024173438935	-0.4809314750113772	-2.1426856249167323	0.3073756475012591	-0.7583550739113148	0.8535568962275367	-3.0655809272577437	-0.341129314470571	-0.024227215500489386	0.05518122564564668	-0.549388946380209	-0.9637076337442947	0.054748544898359335	0.28537169662530265	-0.7481123834008281	3.1171153587647242	0.7252397592438786	0.7388518806195203	-0.2909861437276898	0.576414560409634	0.3168977369957318	-0.5176480342595855	0.14150558595796264	-0.30361101600166723	-0.14269933948648544	-0.5470739760317747	-0.33924764305553196	-0.16847994708708727	0.07823991232830342	-0.7366528000644804	-1.247672179559082	-0.6793488677804507	-0.5425095737509226	0.0026795692335938753	0.28376952802314825	-0.23770173371900447	0.04918452604174123	-0.13799711832395778	0.19002916238662862	4.174657892330548	3.0231768962072683
1029873	0.2502855688489186	-1.3156502578234148	0.7016735489095423	0.6559956026575215	-0.7585037673325166	1.9296440967514268	-0.049794725421998365	1.4324110194892352	-0.18894831346412327	-1.6163194097048517	0.18392411683274804	0.6884539336946104	0.41053326583536426	-0.37109404615492625	1.869528993107765	2.0207154409814323	0.32782650527957313	-1.256527121649413	0.5892898367823924	1.7377299762336333	0.6801762422385356	-1.3496289178789713	1.618713899480156	-0.5320047764372702	2.0901028274789644	-0.43174132343538857	-0.8826911235149959	-0.945448400738243	-1.5184160765713386	0.29782352828468145	0.6886781582568401	0.048291612664531705	0.39860591010789226	-0.9266100073707237	-1.0879379127701505	2.4620621182927565	2.0131845137797835	-0.42715563323530026	-0.8893204177008004	0.4836413924513375	1.0203652869808277	-0.5997998042692435	-1.0619264627179283
826144	-0.33201712623291313	-0.7671626596906469	-1.5651704343977828	0.2967264656122589	-1.231229524964035	-0.33284284157932126	2.0949409477413465	-0.39345955744985056	-1.1524318433942864	-0.9917328309340766	-1.1585883056215918	-1.3236409252645716	-1.1985664104418567	-0.9637076337442947	-0.6130619833751195	-0.4018904417141936	-0.02823428251754225	0.9263878539496312	-0.08256126153659138	-0.23427176977926117	0.006019039847724878	-0.19078106469712097	-0.8916132801226792	-0.5176480342595855	-0.6324341525869661	-0.30361101600166723	-0.14269933948648544	-0.8413235003998266	-0.9242700718314494	-0.5920890508566019	-0.9394552458365794	-0.3748450041760404	-0.12708351854013739	-1.014252330552967	-1.652329158909953	-0.5472669378107978	-0.401787177080682	1.7241938437196955	1.9841362098816697	-0.40450266400762286	-0.44030658296582215	-0.07153591167715496	0.3143861845511501
902423	0.2837911156573544	-1.3171055137127243	0.007975158001266375	-0.10366010255952646	-1.221383595948419	0.3200621112561246	-0.061811711408608146	-0.24243049318510773	-1.1173822478603914	-1.6104845990844385	-0.5897554793013131	-0.11633416926427811	0.41876715093677297	-1.6103543548056436	-0.002214861201412257	0.30052284780163235	-0.05483079181413723	0.17378908353700842	-0.6993028677961413	-0.7887907040105554	0.29152879684502314	-2.179709004842664	-0.486384178144963	-0.5085252580744737	0.1615536061305622	-0.42191989767086613	-0.8683692189792271	-0.947514837473816	-1.5122505391672185	-0.280069762167474	-0.0835607059793443	-0.6826509806053287	-0.7180232441466196	-1.0178585225738181	-1.6465842763117802	0.017329828512663993	0.3000879859940722	-0.44463725887962813	-0.8889672845224046	-0.4822973918872249	-0.7223447503131047	-0.08446784598365893	0.2935442365237415
982934	0.2837911156573544	-1.3171055137127243	0.6123578368270784	-0.10366010255952646	-0.7707247536856217	0.14552451911694253	-0.061811711408608146	-1.3247832161187674	0.2932603314990736	-1.6104845990844385	0.07858085877331289	0.584835874157466	0.41876715093677297	-1.6103543548056436	-0.11403595941979802	0.11452069626013578	0.3136748752453005	-0.5333245035926526	0.5513391497751672	-0.615239543610691	-1.4871605680155782	-1.225447138669493	0.16274827209812281	-0.5085252580744737	-0.04723343092423955	-0.42191989767086613	-0.8683692189792271	-0.947514837473816	-1.5122505391672185	0.22607863882702808	0.591510235120428	-0.6826509806053287	-0.7180232441466196	-0.9348975407803483	-1.096596876297905	-0.15579698972292616	0.11467262409498437	-0.44463725887962813	-0.8889672845224046	0.34943413796434014	0.8358924185357636	-0.4658508178073558	-0.3770395997186322
2499810	0.2558272416769924	0.8197647218728253	-0.0075821657333909635	0.685555435924077	0.5916826749413602	0.5142155926392529	-0.04503106849814954	0.7583123303726685	1.7172917824008995	0.9600777184564402	-0.06776862388965643	-0.129596596175258	0.41362537868838917	0.25881468404671787	0.6163875560312237	0.5074103684445255	1.0515828688073865	1.6566303555546622	0.23511108092654157	0.5714272256844649	0.6663716714400082	0.4338187884228343	0.5026703834760371	-0.5176480342595855	0.391547807154417	-0.44935081719313524	-0.914396673869594	0.629924121440433	0.8307972144963027	-0.27539696776810907	-0.1004606472029039	0.07741474068450976	0.4332108119693349	0.32536152053709816	0.5673100114081079	0.2313643178510804	0.5052572133855315	-0.48293868089884195	-0.918291315878223	-0.21127550238759274	0.054504671844156805	1.5207867648257336	1.6687815403792092
2066993	0.8416595184642395	-0.23625052728665993	1.553572763764531	-0.1114035641351767	-2.111122666063885	0.4731012703840721	-0.049794725421998365	1.1174633594604797	-1.59312436912489	-0.3229335266053748	1.5323993567332073	1.6831904855655508	0.8763525092990061	-0.9855153014923703	0.2945810883567638	0.4631135155165017	-0.7777276336589036	0.8642749483864552	0.5620966632485792	1.1884878289623912	0.19063046728838756	0.6599965376756817	0.9826916586656279	-0.5320047764372702	0.3455023268718909	-0.2896522550280418	-0.11749276813486155	-0.5420901144775967	-0.33086883065899475	1.3620170234921247	1.6484141590682873	-0.6635625295756034	-0.7099394082201126	-0.6764881500683927	-0.5361121405324445	0.1838502195959743	0.4620833235446547	-0.42715563323530026	-0.8893204177008004	0.11139105279681118	0.5688011532781108	0.5420654425733142	0.9506770237665261
232395	0.8436716095868979	-1.8251142473996285	0.6262844346521472	1.074384406235895	-3.509869774845779	2.051590346271429	0.6682929369150158	1.4917830570271204	-2.5872936562918794	-0.9917328309340766	0.36439238322357465	0.6023747027869518	-0.0678817838459099	0.8700758429422242	2.3583737370508353	2.1577523667328946	-1.827929534725757	2.3868728571596933	1.4111263515133683	1.8607510019323188	-0.1314265078664068	1.9322217634429362	2.355600443711449	1.6822505709765803	2.250031176762169	-0.30361101600166723	-0.14269933948648544	-0.8413235003998266	-0.9242700718314494	0.22943032126564586	0.6074364337146999	0.7105783834892799	0.9935051424788073	1.0788943117752596	1.122219803987623	2.7118040556054406	2.151503906640953	-0.23770173371900447	0.04918452604174123	0.5788734679103724	1.0981678526825256	2.7150287722029005	2.345979218293239
2700652	0.8436716095868979	0.8197647218728253	0.7549552013217973	1.852042346859531	0.5916826749413602	2.415377675615219	1.381616942328181	1.1489138653685178	0.7607172404691708	0.9600777184564402	0.9030603334448154	0.7509600804679368	0.8951325412226883	1.4813370018377305	2.8070164593468934	2.5482710133041278	1.4115219192490296	0.1961453523446002	0.7302395298895633	1.2580420118070952	0.9854909431625741	2.2280594021270304	2.6006136837152685	1.6822505709765803	2.68980209147384	-0.30361101600166723	-0.14269933948648544	0.629924121440433	0.8307972144963027	0.3584614848868792	0.7511349028712608	2.5196173629314806	2.114093803497752	0.32536152053709816	0.5673100114081079	3.500106802647271	2.5410534856004894	0.498009107820508	1.0166603679617054	0.14489903638806043	0.61029568795402	-0.07153591167715496	0.3143861845511501
1996828	2.019360345406709	-0.23818686583615614	0.8742765685504558	2.629700287483167	0.13595462496501134	1.6617722384530065	2.8082649531545116	1.2807271169902628	-0.19585730146255784	0.30947420199293457	1.0342576544532829	0.8887490349753759	1.3766397037569873	2.7038593196287426	2.0901091914185725	1.7392901840372845	1.0515828688073865	1.6566303555546622	0.8973266634025957	1.4897485450938999	0.6663716714400082	1.7051541026301744	2.2097336053040757	-0.5176480342595855	1.77879248311192	0.8623073935300772	1.4006953292797317	-0.5470739760317747	-0.33924764305553196	0.4861256095786599	0.8843920385223412	5.0522719341505615	3.2346824645166965	-0.2607195393148053	0.012400218828592628	1.95262274709819	1.7340801331263906	3.4408524739785578	2.951612051801634	0.29831559614523734	0.7978541445698475	-0.6023101371781179	-1.040009171276909
1287690	0.2558272416769924	-0.23818686583615614	-1.2032763921870444	-0.09210250469955912	-1.231229524964035	0.3428256236019904	0.6682929369150158	-0.09970562257962731	-1.1524318433942864	-1.4193330379129137	-1.5565013527960165	-1.1845921251463094	0.24858217177583633	-1.574968792639801	0.02254939679253145	0.32342655882408267	-0.02823428251754225	-0.4504900213470681	-0.7011893393121186	-0.5757762668452403	0.3472523997174422	-1.7921374952935152	-0.8351114322427314	-0.5176480342595855	0.18435993287666083	-0.44935081719313524	-0.914396673869594	-0.5470739760317747	-0.33924764305553196	-0.6356194076741658	-1.3436155785101018	-0.6462008510923705	-0.6873778490496097	-1.014252330552967	-1.652329158909953	0.04010458269911852	0.32172995751110084	-0.23770173371900447	0.04918452604174123	-0.4768171329368874	-0.8582921342758724	-0.07153591167715496	0.3143861845511501
2172071	-0.3010994345639595	0.8080620313859149	-1.3713011542793427	-0.4825483549760815	0.5812517731027704	0.8483239555143053	-0.771457705849744	-0.13093229539174633	1.2336887177387168	-0.4942850826976468	-0.9676001377407063	-0.9024967062567583	-0.4232172203703134	0.23449250910854344	0.7485724974444993	0.8634837458237988	-0.05483079181413723	-0.4688034204129958	-0.5928484634113997	-0.26813722281096236	0.4747598770779421	-0.1413763871157824	-0.049265021916586355	-0.5085252580744737	0.7934760699389226	-0.28834052048710773	-0.12316113503490711	0.6172607032505772	0.8175909366594379	-0.6544277725464	-1.1459596547124205	-0.7726162422877527	-1.2694724852557944	0.3095171861217008	0.5533653237437202	0.6477951374012969	0.8612728850758887	-0.221571339929092	0.058735338441658846	-0.5006149216678496	-0.8828660225194181	0.5511704403891692	0.9641280727661152
1765608	0.8416595184642395	-0.7759503925550374	-0.9104078145159097	-0.49510314753152584	1.9467340301302196	-1.8158044634629722	-0.049794725421998365	-0.2629792874616125	0.2791103717561323	-0.9696264681551132	-1.3417528304382498	-1.1939239683230651	0.8763525092990061	0.8223422049230212	-1.1221756569126835	-1.1392165369548775	-1.8620457793752	-0.5495930983041235	-0.7609857818425949	-0.5824717481642644	0.23472928205305582	-1.457395741204136	-1.5765231920595653	-0.5320047764372702	-1.4491961554408577	-0.2896522550280418	-0.11749276813486155	-0.8446088291730814	-0.9246424536151666	-0.6161836342374294	-1.1274668665744954	-0.7525442973556202	-1.264212067384115	3.075339709466572	2.223016720656085	-0.9038757883332013	-1.2786082652366801	-0.42715563323530026	-0.8893204177008004	-0.4318635607213531	-0.6445467720077708	-0.4729258879534038	-0.3910586338897768
1211106	0.2837911156573544	-0.7858136274380646	-2.059169045673307	1.0330046546901388	-2.1227012804740135	0.9884973439356589	-0.061811711408608146	-0.6423341706053237	-1.5875964409802132	-0.9748890408067878	-0.7461089928696706	-1.3267359561504717	-3.1288561805171313	0.23449250910854344	1.0301678752162218	1.0128644695732278	-0.7918421259330127	0.8809026706666695	-0.06735997044266896	-0.7887907040105554	-0.3656547653379497	-0.12313215120424997	0.4346895750379166	-0.5085252580744737	0.961155628730408	-0.42191989767086613	-0.8683692189792271	-0.8497163661785414	-0.9297901702105544	-0.4353735819409931	-0.3776391169733306	0.6668279446310329	0.9363244791809046	-0.6860145953999384	-0.54660947628403	0.8419591295550078	1.0101823505052112	-0.44463725887962813	-0.8889672845224046	-0.31310359244270486	-0.14661304944342196	0.5511704403891692	0.9641280727661152
2848417	-0.8859899847852734	0.8080620313859149	-1.219073999211685	-0.4825483549760815	1.0319106153655677	-0.3727504780761148	-1.4811037002908798	-1.1007648469695752	1.2336887177387168	-0.3392934825291371	-1.0011443077652717	-0.9024967062567583	-0.5401322549227385	0.8494414637466058	-0.44398703231790515	-0.4377973653480419	-0.05483079181413723	0.8809026706666695	0.7629499698756876	-0.26813722281096236	-1.1190189425581374	0.3329052793699266	-0.37597160067226265	-0.5085252580744737	-0.6672093324895286	0.11239761106416742	0.6220469489094129	0.6172607032505772	0.8175909366594379	-0.6664123834814458	-1.315991213247674	-0.7726162422877527	-1.2694724852557944	1.0561660222629303	1.1033527237575953	-0.5669067293919904	-0.4359030140241047	0.4476264169225164	1.0064379614057224	0.0799808154841311	0.513378563378609	0.5511704403891692	0.9641280727661152
2169640	-0.3010994345639595	0.8080620313859149	-0.5941428342280883	-0.8614366073926364	0.13059293083997306	0.0241451257475602	-1.4811037002908798	0.022577348656386217	0.2932603314990736	0.9318976340261643	-0.5816318411965106	-0.8148768534733796	-0.06068255199298277	-0.38045644552951896	-0.10254109981666185	-0.014831542663289177	-0.423336458873575	-0.5333245035926526	-0.7926129614313108	-0.615239543610691	0.3289174342098903	0.23689023229481	-0.5908849615125061	0.5423490855700821	-0.19243105620655512	-0.28834052048710773	-0.12316113503490711	0.6172607032505772	0.8175909366594379	-0.577023720984413	-0.7561020839967717	-0.6826509806053287	-0.7180232441466196	-0.27120968643258875	0.0033779237298450964	-0.265894382449307	-0.01427154130136793	0.4476264169225164	1.0064379614057224	-0.5052470892512132	-0.9687099934752228	-0.4658508178073558	-0.3770395997186322
2768591	0.2558272416769924	-0.7671626596906469	0.18353970673660336	1.074384406235895	0.5916826749413602	-0.5324738162146059	0.6682929369150158	0.3934549820239039	-0.6741445724284222	-0.9917328309340766	-0.2548152467006302	0.09110555971505467	0.41362537868838917	0.25881468404671787	-0.4062349720811141	-0.616190423433989	1.4115219192490296	-0.5340971492604308	-0.4736480375065212	-0.06993341362899602	0.5068120355787252	0.12951280617481084	-0.5678134053552013	-0.5176480342595855	-0.873761678970315	-0.44935081719313524	-0.914396673869594	-0.8413235003998266	-0.9242700718314494	-0.14608407338244345	0.11298271065618659	0.7105783834892799	0.9935051424788073	0.32536152053709816	0.5673100114081079	-0.669936787622314	-0.6155553758157337	-0.23770173371900447	0.04918452604174123	-0.4109987919643804	-0.4646546713879816	-0.4696165808028771	-0.3628114933628795
3069564	0.2837911156573544	1.3393539176605747	-0.7942038084479941	0.6541164022735836	1.0319106153655677	0.40407584065330066	-0.061811711408608146	-0.23572530846514114	0.7634745246188953	0.2825202477725399	-0.8028625673343616	-0.7610836229588538	0.41876715093677297	0.8494414637466058	0.563488069785839	0.3900550467701992	1.050686209364176	0.17378908353700842	-0.7078189919987958	-0.4416883832108267	0.3025477932388276	-0.23544475995372185	-0.16594349081452608	-0.5085252580744737	0.262053317498028	-0.42191989767086613	-0.8683692189792271	1.4974469449080485	1.4000513056161021	-0.6298951321392885	-0.9795620785921713	0.037071112854064184	0.38487523807172985	1.0561660222629303	1.1033527237575953	0.10689404115295822	0.38933773356849427	-0.44463725887962813	-0.8889672845224046	-0.4837545436760533	-0.7319980433970174	-0.08446784598365893	0.2935442365237415
849542	-0.8859899847852734	-0.7858136274380646	-1.2127153082911502	-0.4825483549760815	-1.221383595948419	-0.4774203411508396	-0.771457705849744	-0.5293341193786016	-0.17695386162074808	-0.9748890408067878	-1.4125492421238284	-1.3267359561504717	-0.5401322549227385	-2.225303309443706	-0.8941801341492973	-0.5493425029590133	-0.05483079181413723	-0.5333245035926526	-0.45894521786599374	-0.7887907040105554	-0.17995560730294652	-2.2344322730137973	-1.319295590204123	-0.5085252580744737	-0.7924185227416591	0.11239761106416742	0.6220469489094129	-0.8497163661785414	-0.9297901702105544	-0.6666252418745089	-1.3230936131248971	-0.7726162422877527	-1.2694724852557944	-1.0178585225738181	-1.6465842763117802	-0.6312341257803217	-0.5470962549991032	-0.221571339929092	0.058735338441658846	-0.377318961234589	-0.3092965038962796	-0.5929784750819215	-1.047623435961006
3095037	2.0244074176948814	-0.7759503925550374	0.9710337924757774	0.2722960192611724	1.044988097642641	-0.6211493395133809	1.3546517821496407	0.016748078602179577	-0.18894831346412327	0.32375941494436367	1.0181444759420153	1.002977618214971	0.8763525092990061	0.8577484645199618	-0.5633251113815918	-0.707059325311166	0.6963445515923987	-1.1652270507643094	-0.9598516220246134	-0.41183972675883385	0.6801762422385356	-0.1959147513658902	-0.4036886222378088	-0.5320047764372702	-0.6191521185430686	0.847060292230732	1.412903942625407	-0.8446088291730814	-0.9246424536151666	0.5908625763922871	0.9921350912249736	-0.3966172262355527	-0.15566674905611017	1.0743648510479242	1.119365176180673	-0.7162104396655663	-0.7032057381306115	0.41331208346277465	0.9878426560789682	-0.4649633761112193	-1.00937708182527	-0.5997998042692435	-1.0619264627179283
1207106	0.2837911156573544	-1.3171055137127243	-0.023765895976229152	-0.10366010255952646	-0.3200659114228243	-0.5872576726803251	-0.771457705849744	-0.17005588578798783	-1.1173822478603914	-1.6104845990844385	-0.6248552604915387	-0.1531583155798061	0.41876715093677297	-0.9954054001675813	-0.8023454994743795	-0.6663945358973927	0.3136748752453005	-0.1855196314161697	-0.667191399358341	-0.9623418644104197	0.3289174342098903	-1.0928106054786213	-1.0526602318272176	-0.5085252580744737	-0.9238091918060061	-0.42191989767086613	-0.8683692189792271	-0.947514837473816	-1.5122505391672185	-0.3008900621342296	-0.11901417599227652	-0.6826509806053287	-0.7180232441466196	-0.6860145953999384	-0.54660947628403	-0.6919803421864937	-0.6637790184425767	-0.221571339929092	0.058735338441658846	-0.495620427179597	-0.8265407309185407	-0.08446784598365893	0.2935442365237415
2041358	0.8416595184642395	-0.23625052728665993	1.3037180058684388	1.0396951860538708	0.14324216515506213	-0.7206996618430503	0.6524285283638211	-1.0285438651195355	0.7471690569763879	-0.3229335266053748	1.25450531606016	1.3914427576604205	0.8763525092990061	0.24332720918251777	-0.6662886494011373	-0.813516733177483	1.0648625979052242	0.15734092504116584	0.4596272420967613	-0.41183972675883385	-1.0420587913807946	1.3100228957552356	0.16240772069826362	1.665232390778183	-0.39965285202560163	-0.2896522550280418	-0.11749276813486155	-0.5420901144775967	-0.33086883065899475	1.008248807650272	1.3669317936129723	0.6711639871246499	0.9528785692718947	-0.2596183878978411	0.015713631705261355	-0.7635431277536755	-0.8092188402918085	-0.21703870406078152	0.04926111918908387	0.030859529452709172	0.4531007078052971	-0.09230413900588452	0.2798091949383747
1205784	0.2837911156573544	-0.25452174116340476	-1.3334048197190567	0.27522814985702854	-0.7707247536856217	-0.5946527388142637	0.6478342830325277	-0.7902482168826288	0.2932603314990736	-0.6918909392026333	-1.4138799187819031	-1.1853228728525673	-0.27415691312834706	-0.9954054001675813	-0.809982241783111	-0.6742753493934752	0.3136748752453005	-0.5333245035926526	-0.003530272369892754	-0.615239543610691	-0.6087299989954595	-0.5444840744324595	-1.082418208690294	-0.5085252580744737	-0.9326553889375564	-0.42191989767086613	-0.8683692189792271	-0.5563209522927177	-0.3473298012538903	-0.6586476563972915	-1.1882883235047588	-0.41275519555805634	-0.16657400303744485	-0.9348975407803483	-1.096596876297905	-0.6958216013066978	-0.6716349699696179	-0.221571339929092	0.058735338441658846	-0.20951701969137346	0.06633524349329326	-0.4658508178073558	-0.3770395997186322
2477018	0.8416595184642395	0.3034493379817175	0.04487456873796966	0.2722960192611724	0.14324216515506213	0.07129655130206228	-0.049794725421998365	-0.9091039099331939	-0.6570069986843788	0.32375941494436367	-0.011950492664294798	-0.07847006554799141	0.8763525092990061	-0.37109404615492625	0.01593108462784764	0.033430438044677276	0.6963445515923987	-0.5495930983041235	0.059472677574443786	-0.7531037695696949	-0.8428600369923228	0.4466711381047413	0.03011990575815694	-0.5320047764372702	-0.13576653894308685	-0.2896522550280418	-0.11749276813486155	-0.03789225665178888	0.2629047922971771	-0.2482866125943376	-0.051261045319256335	-0.3966172262355527	-0.15566674905611017	-0.2596183878978411	0.015713631705261355	-0.22753731609444314	0.034193551457026655	-0.42715563323530026	-0.8893204177008004	-0.07722024095340174	0.2818506661688952	-0.4729258879534038	-0.3910586338897768
2524568	0.2502855688489186	0.843149203250095	-0.7142147345829511	-0.49510314753152584	0.5941151313988515	-0.12961927180122057	-0.7520179792078179	-0.573889674043606	1.6832864274168988	0.6116438363129305	-0.8562265653227388	-0.8869801136453331	0.41053326583536426	0.24332720918251777	-0.26033896892731273	-0.1814254983938964	-0.04069154103325246	1.5712089717317448	0.13078869535067214	-0.07057568394797271	-0.2837987233949361	-0.2462777803396755	-0.4434016625410762	-0.5320047764372702	-0.3764170980756787	-0.43174132343538857	-0.8826911235149959	0.6679847443043422	0.856678415253349	-0.5818612852793703	-0.9064388873976514	-0.7525442973556202	-1.264212067384115	0.32399927914093124	0.5675394039429672	-0.3980388607168234	-0.17976567219986408	-0.21703870406078152	0.04926111918908387	-0.30967796093872324	-0.19877118071347055	1.4301828567841925	1.6215448525946774
2065463	0.8416595184642395	-0.23625052728665993	0.2321641685203841	1.4233947694502198	0.14324216515506213	1.014707556213287	1.3546517821496407	1.2488135702955523	0.2791103717561323	-0.3229335266053748	0.06269921171854038	0.14022224856637278	0.8763525092990061	0.8577484645199618	1.1970848849613973	1.042297991509883	1.0648625979052242	0.15734092504116584	0.7288870746921345	1.4175515147729123	0.8433581672219181	1.5596910348550033	1.1535613622026417	1.665232390778183	0.994221046489735	-0.2896522550280418	-0.11749276813486155	-0.5420901144775967	-0.33086883065899475	-0.11690776277552109	0.15973641582918244	1.4719998971448016	1.5071512284358972	-0.2596183878978411	0.015713631705261355	0.8869230406024148	1.0388505420436214	0.41331208346277465	0.9878426560789682	0.25542512567763237	0.7571278236905639	-0.4729258879534038	-0.3910586338897768
2695435	0.8686816658786682	0.8080620313859149	1.758495772823455	0.6541164022735836	0.5812517731027704	0.5908123315679512	0.6478342830325277	0.8887364130622638	0.2932603314990736	0.9318976340261643	2.019954747129563	1.9145192262865929	0.8982168538665287	0.23449250910854344	0.6879067357218429	0.5890573857834278	1.050686209364176	-0.5333245035926526	0.183445711349155	0.8339152023452331	0.8103757719508067	1.5882199128139998	1.2839659575935616	1.677740565253437	0.48543303856688724	-0.28834052048710773	-0.12316113503490711	0.6172607032505772	0.8175909366594379	1.758446050977058	1.87169982722854	0.037071112854064184	0.38487523807172985	0.3095171861217008	0.5533653237437202	0.32046721410201	0.5877122706429802	-0.221571339929092	0.058735338441658846	-0.08443212941712755	0.2782783677997967	-0.4658508178073558	-0.3770395997186322
232024	0.2558272416769924	-1.8251142473996285	1.2132934554855788	-0.4809314750113772	-1.686957574940384	1.3211027585978696	-0.04503106849814954	1.00030697294787	-0.19585730146255784	-0.9917328309340766	0.877429013251525	1.2802361885012021	-0.0678817838459099	-1.574968792639801	1.0429881711516957	1.373588100786801	-0.38817333295918516	-1.2643396508654619	0.04933643667610502	0.9968149542717576	0.6663716714400082	-1.7211502790672075	1.077968352262974	-0.5176480342595855	1.3669680002733176	-0.44935081719313524	-0.914396673869594	-0.8413235003998266	-0.9242700718314494	0.8908997927860237	1.2630033496360327	-0.7366528000644804	-1.247672179559082	-0.9305264648598378	-1.0974193663304377	1.3616117131730388	1.3692855354659537	-0.48293868089884195	-0.918291315878223	-0.00795927965580751	0.3988413839142811	-0.6023101371781179	-1.040009171276909
2823763	0.8686816658786682	-1.3171055137127243	0.7871835856106066	-0.8614366073926364	0.5812517731027704	-0.7541292593644549	-0.771457705849744	-0.19722066871754024	-0.6471680547405697	-0.9748890408067878	0.4066971859377665	0.7876586587282242	0.41876715093677297	0.23449250910854344	-0.8378295513659404	-0.8442271378828742	-0.423336458873575	-0.5333245035926526	-0.7567229831882694	-0.9623418644104197	0.36582457146987774	-0.36340948886421376	-0.7421856022267322	-0.5085252580744737	-0.7472581671618331	-0.28834052048710773	-0.12316113503490711	-0.947514837473816	-1.5122505391672185	0.4113615089793746	0.7867835063350437	-0.6826509806053287	-0.7180232441466196	0.3095171861217008	0.5533653237437202	-0.7710273316299593	-0.8410506036437745	-0.221571339929092	0.058735338441658846	-0.4912413168511897	-0.7874322466438314	-0.4658508178073558	-0.3770395997186322
2044063	0.8436716095868979	-0.23818686583615614	0.28224894759702784	-0.09210250469955912	-0.3197734250113375	0.3571335829483494	-0.7583550739113148	-1.0675016575644434	-0.6741445724284222	-0.341129314470571	0.11851223529146958	0.2050922111780476	0.8951325412226883	-0.9637076337442947	0.17582788218077414	0.33878587584376907	0.33170476792410064	-0.5340971492604308	0.40246166505064757	-0.9172807639112195	-1.1011726926441003	0.8429142176416177	0.3269924744806303	1.6822505709765803	0.20165636917848526	-0.30361101600166723	-0.14269933948648544	-0.5470739760317747	-0.33924764305553196	-0.07155464315272823	0.22322039066990923	-0.6462008510923705	-0.6873778490496097	-0.6793488677804507	-0.5425095737509226	0.055416960323735776	0.3370511605590416	-0.23770173371900447	0.04918452604174123	0.07613873747361091	0.518794982591253	-0.4696165808028771	-0.3628114933628795
2792064	0.8686816658786682	0.8080620313859149	-0.2798357040426673	-0.8614366073926364	1.0319106153655677	-2.7612143553569317	-0.771457705849744	-2.365730759446839	1.7039029108585384	0.9318976340261643	-0.23406583082212817	-0.4502357877366304	0.8982168538665287	0.8494414637466058	-0.23012956032825943	-1.282394062280235	-7.088695126565552	1.5880162577963306	2.3695584784678707	-0.09458606241109804	-3.197806539023032	1.5238389653831304	0.6780451215937352	1.677740565253437	-0.11135511408142594	-0.28834052048710773	-0.12316113503490711	0.6172607032505772	0.8175909366594379	-0.4478265044660885	-0.4050337665180824	-0.6826509806053287	-0.7180232441466196	1.0561660222629303	1.1033527237575953	-0.470437740519554	-0.28629135032550396	-0.221571339929092	0.058735338441658846	2.2678680776192883	2.334519546704534	1.4410640413111286	1.634711909008489
1231263	0.8436716095868979	-0.7671626596906469	0.2651266274505206	-0.09210250469955912	-0.3197734250113375	-0.7798343641204181	0.6682929369150158	0.3717677751393882	0.7607172404691708	-0.9917328309340766	-0.03271115210002583	0.18531983807736255	0.8951325412226883	-0.9637076337442947	-1.0101409367647851	-0.8817271768925115	0.33170476792410064	0.1961453523446002	-0.3780067845756701	-0.10805604137741809	0.8259313073012912	0.32449973488384803	-0.8738462030735279	1.6822505709765803	-1.0786315874518189	-0.30361101600166723	-0.14269933948648544	-0.8413235003998266	-0.9242700718314494	-0.0848607580815346	0.20409832233111863	-0.6462008510923705	-0.6873778490496097	-0.6793488677804507	-0.5425095737509226	-0.7897446869375679	-0.8804332028190128	-0.23770173371900447	0.04918452604174123	-0.4188260958319507	-0.4955136252603926	-0.07153591167715496	0.3143861845511501
2848042	-0.3410883807664022	0.843149203250095	-1.4437923744908014	1.0396951860538708	-2.111122666063885	0.647477279517394	1.3546517821496407	0.3128107852966085	-1.1250656839046345	0.08186278386639734	-0.8320633113063273	-0.8869801136453331	-0.8126839580562715	0.24332720918251777	0.680332501504471	0.649588229932108	-0.7777276336589036	0.15734092504116584	-0.3354189143075634	-0.21475837264693598	0.35381239227177025	0.9981841942738544	0.04900229386082358	1.665232390778183	0.5543643440544399	-0.2896522550280418	-0.11749276813486155	0.6679847443043422	0.856678415253349	-0.601748099493866	-1.0173474614274858	0.6711639871246499	0.9528785692718947	-0.6764881500683927	-0.5361121405324445	0.3915950356557876	0.6477797757318633	0.41331208346277465	0.9878426560789682	-0.42072252345415295	-0.584889725234194	-0.09230413900588452	0.2798091949383747
2868752	-0.3410883807664022	-0.7759503925550374	-0.5147971030872459	-0.8788027309278749	1.044988097642641	-2.398184075583131	-0.7520179792078179	-2.1087895126684453	-0.18894831346412327	-0.9696264681551132	-0.9017457637000192	-0.7319814895560839	-0.05528597762827751	0.8577484645199618	-0.5882939456339432	-1.280794158170053	-5.1041989182180325	-0.5495930983041235	1.5828509349140458	-0.7531037695696949	-2.8436635147716958	0.06606399896009775	-0.1258816175462446	-0.5320047764372702	-0.2920325825010269	-0.2896522550280418	-0.11749276813486155	-0.8446088291730814	-0.9246424536151666	-0.5251312515472225	-0.6817781801148568	-0.6635625295756034	-0.7099394082201126	1.0743648510479242	1.119365176180673	-0.69448350909172	-0.6584207272010342	-0.21703870406078152	0.04926111918908387	1.6110184741671802	2.0019300910019098	-0.5997998042692435	-1.0619264627179283
1503050	0.8416595184642395	-0.23625052728665993	0.5078481089193837	-0.1114035641351767	0.14324216515506213	-1.6039042378148716	1.3546517821496407	-0.9953886230465067	0.7471690569763879	-0.3229335266053748	0.3693210459043269	0.462129919681406	0.8763525092990061	-1.144485204259744	-1.5467378544291075	-1.4223717793852286	-0.6823805448636143	0.15734092504116584	0.5417702172673391	-0.41183972675883385	-0.9867633677338937	0.5763870547962304	-0.7490716038786529	1.665232390778183	-0.9247539887527079	-0.2896522550280418	-0.11749276813486155	-0.5420901144775967	-0.33086883065899475	0.11181689947064911	0.4703175242898998	-0.6635625295756034	-0.7099394082201126	-0.2596183878978411	0.015713631705261355	-0.9311318273150565	-1.5042649958620282	0.41331208346277465	0.9878426560789682	-0.0004726007469694049	0.40556354508103926	-0.09230413900588452	0.2798091949383747
136106	-0.8859899847852734	-1.8483973999873842	0.16035251884217075	0.6541164022735836	-2.1227012804740135	1.703511355533503	-0.061811711408608146	1.455928805283347	-2.0578106341000346	-0.3392934825291371	-0.0168806905539724	0.060445285972394076	-0.5401322549227385	-0.38045644552951896	1.7001285579353196	1.774844412744792	-0.7918421259330127	1.5880162577963306	1.151891783543565	1.8418948325033513	0.007945209049279311	1.0117126637219849	1.6466598030063473	-0.5085252580744737	1.816476566211522	0.11239761106416742	0.6220469489094129	-0.8497163661785414	-0.9297901702105544	-0.1721132320374301	0.08663862631292935	0.037071112854064184	0.38487523807172985	-0.6860145953999384	-0.54660947628403	2.007737465383352	1.7697584400940574	-0.44463725887962813	-0.8889672845224046	0.602553948576625	1.0948516056363953	1.4410640413111286	1.634711909008489
1292316	-0.33201712623291313	-0.23818686583615614	0.03737050850959457	0.685555435924077	-2.1426856249167323	1.7110755291529889	-0.04503106849814954	1.4850433337651714	-1.6307191143601507	-0.341129314470571	-0.15073874571212414	-0.07768651393169149	-0.0678817838459099	-0.3524464748487884	1.7264756965018686	1.7922163109323466	-0.7481123834008281	0.9263878539496312	1.0331868519692635	1.848903650523221	0.18769276385615918	0.9329352606271534	1.5707304615491327	-0.5176480342595855	1.8383936607794809	-0.30361101600166723	-0.14269933948648544	-0.5470739760317747	-0.33924764305553196	-0.2467603434374285	-0.05025786501388444	0.07741474068450976	0.4332108119693349	-0.6793488677804507	-0.5425095737509226	2.0437544082156807	1.786874924435209	-0.48293868089884195	-0.918291315878223	0.5692499839767733	1.0885778298473678	0.5919318701990487	0.9915838624651796
1024428	0.8436716095868979	-1.2961384535451377	0.36839986415482895	1.852042346859531	-1.231229524964035	1.1284455455626492	1.381616942328181	1.6887294185919188	-2.109006385326015	-0.9917328309340766	-0.051556115685161816	0.3045768634080964	0.41362537868838917	1.4813370018377305	1.1879125562722077	1.16677431696862	-0.02823428251754225	1.6566303555546622	1.660776539220709	2.2069510851574945	0.028133127994876186	0.4435471025590472	1.4761598705382848	-0.5176480342595855	1.1340708321527853	-0.30361101600166723	-0.14269933948648544	-0.9394066751891772	-1.5092925006073667	-0.002197016746471758	0.3194330359055942	2.5196173629314806	2.114093803497752	-1.014252330552967	-1.652329158909953	1.0572945917266419	1.1629849577169584	0.498009107820508	1.0166603679617054	0.8794413328127532	1.3784048937745508	1.5207867648257336	1.6687815403792092
2147731	0.2837911156573544	-0.25452174116340476	-0.23133429279908255	0.27522814985702854	-0.3200659114228243	1.1482390156530773	-0.061811711408608146	0.4160211207156364	0.2932603314990736	-0.3392934825291371	-0.5848055590599536	-0.39396723832394703	0.41876715093677297	-0.9954054001675813	1.0582890013005262	1.1830988257718724	0.6821805423047383	-0.5333245035926526	-0.5409737965684875	-0.006165504103863046	0.6498896593705012	-0.44912605764550256	0.3276516180433873	-0.5085252580744737	1.1522433475610003	-0.42191989767086613	-0.8683692189792271	-0.5563209522927177	-0.3473298012538903	-0.4228684878716736	-0.350859657166563	-0.41275519555805634	-0.16657400303744485	-0.6860145953999384	-0.54660947628403	1.0769682101049907	1.1798796604591126	-0.44463725887962813	-0.8889672845224046	-0.4082171147878964	-0.4022784628988427	-0.4658508178073558	-0.3770395997186322
2016220	1.4535722160999822	-0.25452174116340476	-0.9175959441081176	1.4118929071066937	-0.3200659114228243	0.8741602975944026	1.3574802774736634	-0.10357412587658035	-0.6471680547405697	-0.3392934825291371	-1.0741027564936245	-1.1853228728525673	1.361373263382622	0.8494414637466058	0.9805147207020669	0.8910171565690786	0.6821805423047383	-0.5333245035926526	-0.7516285846502962	-0.4416883832108267	0.48940354679019576	0.5343258373733303	0.014629755752055022	1.2647593333660618	0.8243822675386708	0.11239761106416742	0.6220469489094129	-0.5563209522927177	-0.3473298012538903	-0.6511158024005155	-1.1173860898729406	1.47651529977285	1.4877737202900794	-0.6860145953999384	-0.54660947628403	0.6827356818635378	0.8887194348891222	0.4476264169225164	1.0064379614057224	-0.5031870145380591	-0.9222529208076693	-0.4658508178073558	-0.3770395997186322
2176723	0.2502855688489186	0.843149203250095	1.6881409647173946	-0.8788027309278749	0.14324216515506213	1.1222122681627202	-1.4542412329936372	1.2690366847490524	1.6832864274168988	0.9704523564941021	1.815727085006122	1.8403216413092656	0.41053326583536426	-0.37109404615492625	1.0344132864426232	1.157261687254149	-0.40920958734607804	1.5712089717317448	1.127298633913143	1.4528189201758874	0.35381239227177025	1.269178753084013	1.8289616024363538	-0.5320047764372702	1.1229867586194364	-0.43174132343538857	-0.8826911235149959	0.6679847443043422	0.856678415253349	1.5668748546014317	1.8000165373389103	-0.6635625295756034	-0.7099394082201126	-0.2596183878978411	0.015713631705261355	1.0467653408378692	1.1533344306337907	0.41331208346277465	0.9878426560789682	0.2790265382794763	0.786123222983678	1.4301828567841925	1.6215448525946774
1456010	-0.9324623303817231	0.3034493379817175	0.18948950008199222	0.2722960192611724	0.14324216515506213	0.9584522602902098	-0.7520179792078179	0.37847828151249785	0.7471690569763879	0.32375941494436367	0.2825514334804609	0.09039234874439972	-0.5211052210919193	-0.37109404615492625	0.9335041113545951	0.9821395425709534	0.6963445515923987	0.15734092504116584	-0.37627735547572455	-0.10023979954736706	0.5169943172551529	1.288391978452467	0.6160084555875173	1.665232390778183	0.926840248855401	0.13661495019399839	0.6477055872452728	-0.03789225665178888	0.2629047922971771	-0.1485516858251458	0.11165981837629199	-0.3966172262355527	-0.15566674905611017	-0.2596183878978411	0.015713631705261355	0.805958711306784	0.9789431676199413	-0.21703870406078152	0.04926111918908387	-0.3998635061343219	-0.49073729991232584	-0.09230413900588452	0.2798091949383747
1026916	0.8436716095868979	-1.2961384535451377	0.8963305091881579	1.852042346859531	-0.7755014749876863	1.094232832225659	2.0949409477413465	1.298751645895254	-0.19585730146255784	-0.9917328309340766	0.5289190155955105	0.9142163045333487	0.41362537868838917	1.4813370018377305	1.2214022905044275	1.1300476323642072	0.33170476792410064	0.9263878539496312	0.7970425816434553	1.5214327730096793	0.6663716714400082	0.21210762857975793	1.37149780404394	-0.5176480342595855	1.0927121727785942	-0.30361101600166723	-0.14269933948648544	-0.9394066751891772	-1.5092925006073667	0.5105653608828689	0.9090217006478796	2.5196173629314806	2.114093803497752	-0.9305264648598378	-1.0974193663304377	1.0055127310458898	1.1263494099656706	1.7241938437196955	1.9841362098816697	0.3205971661180134	0.8235014355747667	-0.6023101371781179	-1.040009171276909
1477242	-0.3010994345639595	-0.25452174116340476	-0.25844931671627974	0.6541164022735836	0.13059293083997306	-0.18284238351433188	-0.061811711408608146	0.12912135457332993	0.2932603314990736	-0.3392934825291371	-0.4799986702086076	-0.4254245304725896	-0.06068255199298277	-0.38045644552951896	-0.17945209200256695	-0.23541509485430426	1.050686209364176	-0.5333245035926526	-0.9053595881940163	-0.5160262217981354	0.6498896593705012	-0.08986443155803968	-0.6528147510434116	-0.5085252580744737	-0.44003564520352983	-0.28834052048710773	-0.12316113503490711	-0.5563209522927177	-0.3473298012538903	-0.4369869017994169	-0.38114603921392254	0.037071112854064184	0.38487523807172985	-0.27120968643258875	0.0033779237298450964	-0.4341504335993357	-0.23415920829622425	-0.44463725887962813	-0.8889672845224046	-0.4944405306998334	-0.8153211520928638	-0.4658508178073558	-0.3770395997186322
906923	-0.3410883807664022	-0.7759503925550374	1.5521592551976047	1.4233947694502198	-1.6602496998200953	2.007042434930203	-0.049794725421998365	2.0916673133210675	-1.59312436912489	-0.9696264681551132	1.397169250507952	1.6815399750199538	-0.05528597762827751	0.8577484645199618	2.086512163141545	2.103483896802067	-0.40920958734607804	0.8642749483864552	1.7991550376608636	2.8874173318825576	0.19063046728838756	1.0189959054268622	2.6833675392351575	-0.5320047764372702	2.1828080861836567	-0.2896522550280418	-0.11749276813486155	-0.8446088291730814	-0.9246424536151666	1.3599184100012136	1.6468217229731734	1.4719998971448016	1.5071512284358972	-0.9266100073707237	-1.0879379127701505	2.61763914524973	2.0956075310080067	-0.42715563323530026	-0.8893204177008004	1.5615104955348176	1.965590589448719	0.5420654425733142	0.9506770237665261
1729421	0.2837911156573544	1.8706458039352345	1.625061122295771	1.0330046546901388	1.9332282998911625	0.9730287952580533	-0.771457705849744	0.8435320222783648	1.7039029108585384	2.2030887505814656	2.0071916386865394	1.7597160147084097	0.41876715093677297	2.0793393730227305	1.356296354052254	0.9963798641653302	1.4191918764236138	1.5880162577963306	0.49813162998566335	0.7535807237295237	0.48940354679019576	1.6419001712245722	1.8751989171297294	-0.5085252580744737	0.9426516926651057	-0.42191989767086613	-0.8683692189792271	2.573230129156069	1.9825116745727662	1.54148618579055	1.722658734121694	0.6668279446310329	0.9363244791809046	3.047229585306209	2.203327523785345	0.8199793437512262	0.9937497498490455	-0.221571339929092	0.058735338441658846	-0.12517457859889883	0.21319869421268806	1.4410640413111286	1.634711909008489
515076	-0.3410883807664022	-0.7759503925550374	-0.78255599198578	1.4233947694502198	-2.111122666063885	1.9270975931550927	-0.049794725421998365	0.7966408067139515	-1.1250656839046345	-0.9696264681551132	-1.199553178650603	-1.0446353214076138	-0.05528597762827751	0.8577484645199618	2.0722918690046552	2.0179922536964106	-0.7777276336589036	0.15734092504116584	0.030467526887374308	0.6290003644501734	0.35381239227177025	0.334993025672935	1.043044764000947	-0.5320047764372702	2.087052706762609	-0.2896522550280418	-0.11749276813486155	-0.8446088291730814	-0.9246424536151666	-0.5962362775077923	-0.9834310525816297	1.4719998971448016	1.5071512284358972	-0.6764881500683927	-0.5361121405324445	2.4570026229014914	2.0104726918630447	-0.42715563323530026	-0.8893204177008004	-0.17295122413424768	0.10881374429068408	-0.09230413900588452	0.2798091949383747
2263790	-1.470880535006587	0.8080620313859149	-1.9181324965336792	-0.10366010255952646	0.13059293083997306	-1.0116382995990656	0.6478342830325277	-0.3034829051673164	-0.17695386162074808	0.9318976340261643	-0.0933227578474506	-0.9024967062567583	-2.5741072426309075	-0.38045644552951896	-1.1721746857457638	-1.1186507444995426	0.3136748752453005	-0.5333245035926526	-0.7457944355790035	-0.615239543610691	0.19119803258408408	-0.06795531600968585	-1.1541221798290102	-0.5085252580744737	-1.4314658667483666	0.7802944969829594	1.367255032853733	0.6172607032505772	0.8175909366594379	-0.5022947158381955	-0.5351712225295737	-0.6826509806053287	-0.7180232441466196	-0.27120968643258875	0.0033779237298450964	-0.8616685627276751	-1.1146084733393342	-0.221571339929092	0.058735338441658846	-0.4669361957599985	-0.6344490619826909	-0.5929784750819215	-1.047623435961006
2148927	0.2502855688489186	-0.23625052728665993	0.8395159916334618	-0.1114035641351767	-0.30763080108872726	1.5385471295993403	-0.049794725421998365	1.500472218091057	-1.1250656839046345	-0.3229335266053748	0.6045515003483722	0.849408321004381	0.41053326583536426	-0.9855153014923703	1.3965571811090394	1.6024830498344624	0.32782650527957313	0.15734092504116584	0.9242029076237416	1.8564229643399937	0.35381239227177025	0.06969382248284649	1.5671129641220591	-0.5320047764372702	1.621659365105031	-0.43174132343538857	-0.8826911235149959	-0.5420901144775967	-0.33086883065899475	0.4427638746131958	0.8439692448256363	-0.6635625295756034	-0.7099394082201126	-0.6764881500683927	-0.5361121405324445	1.7291942606582085	1.596697637963094	-0.42715563323530026	-0.8893204177008004	0.5762082993607502	1.1179497433396848	-0.09230413900588452	0.2798091949383747
1569976	-1.523836279997044	-0.23625052728665993	-1.5154169935334323	-0.49510314753152584	-0.30763080108872726	-1.082461747232194	-0.7520179792078179	-0.6538005505068071	-0.6570069986843788	0.32375941494436367	-0.752400810719879	-1.1676223979955513	-1.0903204180051789	-0.9855153014923703	-1.3827820470812537	-1.2003789047263085	-0.04069154103325246	-0.5495930983041235	-0.14047126328819018	-0.9237357909751255	-0.417071940290625	-0.33441766079368973	-1.305455538094581	-0.5320047764372702	-1.471073198529951	0.847060292230732	1.412903942625407	-0.5420901144775967	-0.33086883065899475	-0.5878114394092748	-0.9366563136473823	-0.7525442973556202	-1.264212067384115	-0.6764881500683927	-0.5361121405324445	-0.8870300992668071	-1.1944664218054333	-0.21703870406078152	0.04926111918908387	-0.263750263163157	-0.08419695050570981	-0.4729258879534038	-0.3910586338897768
1850636	-0.3410883807664022	1.9225489337868498	-0.7432176038441775	-0.1114035641351767	1.4958610638864303	-1.3236054712678926	-1.4542412329936372	-1.870537658714432	1.2152277421966433	0.45556794163591896	-0.4875102928067156	-0.606337829295115	-0.05528597762827751	-0.6825375945076421	-1.2898658893154926	-1.2100053475624652	0.32782650527957313	0.8642749483864552	1.7772911979789876	-0.24120770535340327	-2.44631346164801	0.9939870887390413	-0.3962485177137037	1.665232390778183	-0.4850983857210283	-0.2896522550280418	-0.11749276813486155	2.6847761756075736	2.044225661165693	-0.5882776879398754	-0.939113055035621	-0.6635625295756034	-0.7099394082201126	1.9914783278231378	1.671190948418379	-0.9270761282215364	-1.4512651307746451	0.41331208346277465	0.9878426560789682	1.1692210080364145	1.6603304994253687	0.5420654425733142	0.9506770237665261
2105986	0.2837911156573544	-0.25452174116340476	-2.071407628379191	0.27522814985702854	-0.3200659114228243	-1.6809253227276912	-0.061811711408608146	-0.653735365842152	0.2932603314990736	-0.3392934825291371	-0.5977842365116024	-1.1853228728525673	-3.176995055147426	-0.9954054001675813	-1.4825642497694187	-1.4942157756786207	-1.0802250352926197	-0.5333245035926526	-0.30094562350822446	-0.615239543610691	-0.3843909723846509	-1.0227222587718254	-1.3813191374807892	-0.5085252580744737	-1.4171444831831708	-0.42191989767086613	-0.8683692189792271	-0.5563209522927177	-0.3473298012538903	-0.42903114678027804	-0.3639691164348642	-0.41275519555805634	-0.16657400303744485	-0.6860145953999384	-0.54660947628403	-0.9193603204503433	-1.4339076287765014	-0.44463725887962813	-0.8889672845224046	-0.30590679249374847	-0.13019902302588274	-0.4658508178073558	-0.3770395997186322
2804918	0.2558272416769924	0.8197647218728253	0.7290234896072408	-0.09210250469955912	0.5916826749413602	2.0335173581796377	-0.04503106849814954	1.5602923796455315	0.28242996950330646	0.9600777184564402	0.742150763265724	0.7210148700774975	0.41362537868838917	0.25881468404671787	2.062814074496839	2.1383513643345	0.33170476792410064	-0.5340971492604308	0.8823087883448838	1.9811793916915816	0.6663716714400082	0.2863080883450863	2.0769527627105875	-0.5176480342595855	2.228183317137599	-0.44935081719313524	-0.914396673869594	0.629924121440433	0.8307972144963027	0.33173609210077054	0.7221745774419575	-0.6462008510923705	-0.6873778490496097	0.32536152053709816	0.5673100114081079	2.6746503744966295	2.132151047610932	-0.48293868089884195	-0.918291315878223	0.6791833165864616	1.195650485543888	-0.4696165808028771	-0.3628114933628795
1456796	-0.3410883807664022	-0.23625052728665993	-0.39569810842453423	0.6559956026575215	-0.30763080108872726	1.6954683256723777	1.3546517821496407	0.7779066319293904	-0.18894831346412327	-0.3229335266053748	-0.6356232320708408	-0.5929132509473092	-0.05528597762827751	-0.37109404615492625	1.695789756374312	1.7702918864336672	0.6963445515923987	0.15734092504116584	0.006678598795771498	0.596329544209478	0.6801762422385356	0.531369024943572	0.9717872426097387	-0.5320047764372702	1.8096145644091646	-0.2896522550280418	-0.11749276813486155	-0.5420901144775967	-0.33086883065899475	-0.4807466860415988	-0.5476031617029528	0.048291612664531705	0.39860591010789226	-0.6764881500683927	-0.5361121405324445	2.012561961662825	1.763806115376734	0.41331208346277465	0.9878426560789682	-0.1865969616710932	0.08195314971934092	-0.5997998042692435	-1.0619264627179283
928686	0.2558272416769924	-1.2961384535451377	-1.1717022095788263	0.685555435924077	-1.231229524964035	0.979778990755227	0.6682929369150158	-0.2812020876850538	-1.1524318433942864	-1.642336347397582	-1.8560118815214144	-1.462689725382834	0.37484159654292826	-0.3524464748487884	0.8253079671931757	1.0071836520641346	-0.02823428251754225	0.1961453523446002	-0.4711235172183167	-0.5757762668452403	0.19041485490572133	-2.21971483329528	-0.28841592544919686	-0.5176480342595855	0.9543525695276802	-0.44935081719313524	-0.914396673869594	-0.9394066751891772	-1.5092925006073667	-0.6360549794620541	-1.3788773696931713	0.07741474068450976	0.4332108119693349	-1.014252330552967	-1.652329158909953	0.8372376751909004	1.0037903152453218	-0.23770173371900447	0.04918452604174123	-0.4419668036446945	-0.6000389127098966	-0.07153591167715496	0.3143861845511501
1189462	0.2558272416769924	-0.23818686583615614	0.045945849629464325	0.685555435924077	-0.3197734250113375	0.8104276704000487	-0.04503106849814954	-0.28798631188184154	0.7607172404691708	-0.341129314470571	-0.2737068055572054	-0.067783951508088	0.41362537868838917	-0.3524464748487884	0.7870118531412367	0.8253882922877197	0.6916438183657436	0.1961453523446002	-0.5856558651449308	-0.40502401831225077	0.1792709857901611	-0.2632812462249329	0.22203763806331614	-0.5176480342595855	0.7496291527045392	-0.44935081719313524	-0.914396673869594	-0.5470739760317747	-0.33924764305553196	-0.241173282277315	-0.04068099356658584	0.07741474068450976	0.4332108119693349	-0.6793488677804507	-0.5425095737509226	0.6022430132771684	0.8224460786013432	-0.48293868089884195	-0.918291315878223	-0.4400478861301328	-0.5903855690283623	-0.07153591167715496	0.3143861845511501
3089250	0.2558272416769924	1.3487405157273162	-1.74947251500453	1.463213376547713	0.5916826749413602	-0.6877332320099504	-0.04503106849814954	-0.45210037094698907	-0.19585730146255784	1.5318351278225761	-0.5587521042962421	-0.7674457247915224	-1.9355569754716972	0.8700758429422242	-0.49900879270274623	-0.7828583968161499	1.4115219192490296	-1.2643396508654619	-0.6238881959620147	-0.7465285153782298	-0.09030524594924345	-0.8554107430594347	-0.8046642068081432	-0.5176480342595855	-1.0614498412410602	-0.44935081719313524	-0.914396673869594	1.5126726945445887	1.41581964327222	-0.5426759580365207	-0.7336281762462222	1.5246459242382704	1.5537994729882796	0.32536152053709816	0.5673100114081079	-0.7492991428161958	-0.7818097645039759	-0.48293868089884195	-0.918291315878223	-0.380097440487239	-0.35686595511619035	-0.6023101371781179	-1.040009171276909
2141930	0.2502855688489186	0.3034493379817175	-0.8000342201362383	0.2722960192611724	0.14324216515506213	0.05802200789785487	-0.049794725421998365	0.09151228499341735	1.2152277421966433	0.1498152886679227	-1.0853348838310308	-1.0273012558204422	0.41053326583536426	-0.37109404615492625	0.002201405782961899	0.019234868925965723	0.6963445515923987	-0.625048237699689	-0.7406709588466837	-0.24120770535340327	0.6801762422385356	-0.766513760520872	-0.6803888324547922	-0.5320047764372702	-0.1516663632730511	-0.43174132343538857	-0.8826911235149959	-0.03789225665178888	0.2629047922971771	-0.5994973586472458	-1.0031217442666152	-0.3966172262355527	-0.15566674905611017	-0.2596183878978411	0.015713631705261355	-0.23952654298081896	0.02005722830788435	-0.42715563323530026	-0.8893204177008004	-0.4614853233534385	-0.9021820193569604	0.5420654425733142	0.9506770237665261
1336957	-0.3010994345639595	-0.7858136274380646	-0.43172246856748625	0.27522814985702854	-0.3200659114228243	-0.2829147250666794	1.3574802774736634	0.0783035867277365	-0.17695386162074808	-0.9748890408067878	-0.8063981100686965	-0.6264460813273726	-0.06068255199298277	-0.9954054001675813	-0.4196358913377531	-0.34206072122280023	0.6821805423047383	-0.4970499095861112	-0.8458691987116053	-0.4416883832108267	0.6498896593705012	-0.4505408332093855	-0.9167982940959365	-0.5085252580744737	-0.5597451440442687	-0.28834052048710773	-0.12316113503490711	-0.8497163661785414	-0.9297901702105544	-0.5172997415693078	-0.5746851226217544	-0.41275519555805634	-0.16657400303744485	-0.6860145953999384	-0.54660947628403	-0.5066847947516436	-0.3404683947448451	0.4476264169225164	1.0064379614057224	-0.5010279893006362	-0.8884822695521581	-0.5929784750819215	-1.047623435961006
3115067	-2.115210229612365	2.4622487990552275	-1.303237055887245	-1.646201897720573	-0.30763080108872726	-0.3084368400207037	-0.049794725421998365	0.09599754284154569	-0.18894831346412327	0.9704523564941021	-0.18644425246829352	-0.466016687120006	-1.4527437080192027	-0.37109404615492625	-0.3768219729190073	-0.37264993994380546	-1.146245679971729	-1.256527121649413	-1.1077074669270144	-0.5928623751722653	0.6801762422385356	-0.6952584401268831	-0.7658556785949298	-0.5320047764372702	-0.5905990729449635	1.8416837710821592	2.1781022980055416	3.995690605954674	2.6379992841218645	-0.6208398308997137	-1.175694830479021	0.048291612664531705	0.39860591010789226	-0.6764881500683927	-0.5361121405324445	-0.5300460506546043	-0.37019202828027065	-0.42715563323530026	-0.8893204177008004	-0.4611113710226708	-0.8957511680388764	-0.5997998042692435	-1.0619264627179283
1205795	0.8416595184642395	-0.7759503925550374	0.28322974355425895	-0.1114035641351767	-0.30763080108872726	-0.8546062993264318	-0.049794725421998365	0.11499670341528143	0.2791103717561323	-0.9696264681551132	-0.014162485934282853	0.1998499523401697	0.8763525092990061	-0.9855153014923703	-1.0786487077258053	-0.9567141954154008	0.32782650527957313	-0.5495930983041235	-0.9593380714047459	-0.5597294420718352	0.6801762422385356	-0.7536296627764046	-1.1420267945808529	-0.5320047764372702	-1.072953285440721	-0.2896522550280418	-0.11749276813486155	-0.8446088291730814	-0.9246424536151666	-0.07771645499070987	0.21726607415911806	-0.6635625295756034	-0.7099394082201126	-0.6764881500683927	-0.5361121405324445	-0.8181224687393628	-0.9518186602359097	-0.42715563323530026	-0.8893204177008004	-0.4593198526510147	-0.868510643423534	-0.4729258879534038	-0.3910586338897768
2792696	0.2558272416769924	-1.2961384535451377	0.13870479901363686	-0.4809314750113772	1.047410724917709	-1.2557998199514147	-0.04503106849814954	0.027018811559766456	-0.19585730146255784	-1.642336347397582	-0.4365094318435173	0.03933147093222602	0.41362537868838917	-0.04642704712152601	-1.3682655957284442	-1.2859243224051897	-0.02823428251754225	-1.2643396508654619	-1.184408478707507	-0.7140693687360415	0.6663716714400082	-3.6342072840781614	-1.5944045871088628	-0.5176480342595855	-1.1628033167039447	-0.44935081719313524	-0.914396673869594	-0.9394066751891772	-1.5092925006073667	-0.17819441991415202	0.06291144916205874	-0.7366528000644804	-1.247672179559082	1.0788943117752596	1.122219803987623	-0.9200425776836528	-1.390105002693682	-0.48293868089884195	-0.918291315878223	-0.4823067993856642	-0.9860605371479157	-0.6023101371781179	-1.040009171276909
2695540	0.8686816658786682	0.8080620313859149	-0.1443723110870589	0.6541164022735836	0.13059293083997306	0.9642794776628517	-0.061811711408608146	-0.11343863655941347	-0.17695386162074808	0.9318976340261643	-0.08426817585457375	-0.2930789458078174	0.8982168538665287	-0.38045644552951896	1.005158551345003	0.9870558447533422	1.050686209364176	-1.2404380907223136	-1.111198995037108	-0.7887907040105554	0.5035081624180783	-0.46197254313864516	0.24725699382758337	-0.5085252580744737	0.9321854998262765	-0.28834052048710773	-0.12316113503490711	0.6172607032505772	0.8175909366594379	-0.37475777365088697	-0.25372665039626735	0.037071112854064184	0.38487523807172985	-0.27120968643258875	0.0033779237298450964	0.8076079087993319	0.9844551453549562	-0.44463725887962813	-0.8889672845224046	-0.5023469265680403	-0.9080512221628557	-0.5929784750819215	-1.047623435961006
2221393	-0.3010994345639595	0.2767701451112551	0.9089062321858475	-0.8614366073926364	0.5812517731027704	-0.6800912955199274	-0.061811711408608146	0.09514346959636921	0.2932603314990736	0.2963020757485136	0.9456734858719582	0.9288742765390868	-0.06068255199298277	0.23449250910854344	-0.7613719726637043	-0.7653259659230135	-0.423336458873575	-0.5333245035926526	-0.9485142365284098	-0.5764096409030979	0.6498896593705012	-0.1519536883815013	-0.5693477600117732	-0.5085252580744737	-0.668112357894033	-0.28834052048710773	-0.12316113503490711	-0.06732859581634483	0.23513056770277382	0.5506653038247794	0.9227427660152591	-0.6826509806053287	-0.7180232441466196	0.3095171861217008	0.5533653237437202	-0.7379267360801479	-0.7623983448824776	-0.44463725887962813	-0.8889672845224046	-0.4991346116609535	-0.8642382954308189	-0.4658508178073558	-0.3770395997186322
2873454	-2.6406616354492147	1.8706458039352345	1.0833093409761383	-0.4825483549760815	0.13059293083997306	-0.49940658406732574	-0.061811711408608146	-0.09141309883981735	0.2932603314990736	2.2030887505814656	2.0820692288093356	1.131206738483482	-1.9784813637120058	-0.38045644552951896	-0.7116233729743818	-0.572772919505148	-0.05483079181413723	-0.7549516911610772	-1.0151401562032185	-0.615239543610691	0.5397039319367205	-0.3291218295323679	-0.15195817657556704	-0.5085252580744737	-0.5547129571054913	2.917564531923093	2.8576712007423732	2.573230129156069	1.9825116745727662	0.7649957587638121	1.1175439654978796	-0.7726162422877527	-1.2694724852557944	-0.27120968643258875	0.0033779237298450964	-0.6439476881899799	-0.5704527545199097	-0.44463725887962813	-0.8889672845224046	-0.504087129701013	-0.9397608587825448	-0.4658508178073558	-0.3770395997186322
1501134	0.8686816658786682	0.2767701451112551	-0.5623742357389578	-1.2403248598091914	-0.3200659114228243	-0.8173993785295228	-0.061811711408608146	-0.15316127645354352	-0.17695386162074808	0.2963020757485136	-0.681292730505968	-0.7780207515987402	0.8982168538665287	-0.9954054001675813	-0.9715878945436488	-0.9116531757280911	-0.7918421259330127	-1.2404380907223136	-1.0607480456414262	-0.7887907040105554	0.4382297779997604	-1.0936727120922307	-1.3463219566617757	-0.5085252580744737	-1.1991115165262565	-0.28834052048710773	-0.12316113503490711	-0.06732859581634483	0.23513056770277382	-0.56652641554182	-0.7206178478814296	-0.41275519555805634	-0.16657400303744485	-0.6860145953999384	-0.54660947628403	-0.7968224157285818	-0.908263929429973	-0.44463725887962813	-0.8889672845224046	-0.49796723452784325	-0.8508634934157399	-0.5929784750819215	-1.047623435961006
2874091	-0.33201712623291313	-1.8251142473996285	0.6365031293587394	-0.8697604453231952	1.047410724917709	-0.34017286329680063	-0.7583550739113148	0.3105626898336502	-0.6741445724284222	-0.9917328309340766	0.3756281358875476	0.6141749636518296	-0.0678817838459099	0.8700758429422242	-0.34400014568842446	-0.40975907794627797	-0.38817333295918516	-0.5340971492604308	-0.5787227194674769	-0.2156447546610543	0.5068120355787252	0.5210022254312681	-0.33334466190927403	1.6822505709765803	-0.6412951823577583	-0.30361101600166723	-0.14269933948648544	-0.8413235003998266	-0.9242700718314494	0.23935004392274942	0.6188485891259251	-0.6462008510923705	-0.6873778490496097	1.0788943117752596	1.122219803987623	-0.5521814964108077	-0.4096362873808098	-0.23770173371900447	0.04918452604174123	-0.4384685091304971	-0.5826029823299403	-0.4696165808028771	-0.3628114933628795
1332596	0.2837911156573544	-1.3171055137127243	-0.2872402926286821	-0.8614366073926364	-0.3200659114228243	-1.3219262387961797	-0.771457705849744	-0.09305051320580487	-0.6471680547405697	-1.6104845990844385	-0.9162095954258666	-0.45882616579058605	0.41876715093677297	-0.9954054001675813	-1.5610235721428192	-1.4493200494938332	-0.423336458873575	-0.5333245035926526	-0.8890274639143719	-0.9108564772580152	0.48940354679019576	-1.896354320118646	-1.7807793025811163	-0.5085252580744737	-1.4458639708676635	-0.42191989767086613	-0.8683692189792271	-0.947514837473816	-1.5122505391672185	-0.4515186562897208	-0.41330439167055855	-0.6826509806053287	-0.7180232441466196	-0.6860145953999384	-0.54660947628403	-0.9203611725959892	-1.4442346004906532	-0.221571339929092	0.058735338441658846	-0.5039746544329032	-0.9374035127235141	-0.4658508178073558	-0.3770395997186322
1723280	0.2837911156573544	1.8706458039352345	-0.9069703160842078	-0.10366010255952646	-0.3200659114228243	0.9537419119802565	-0.061811711408608146	0.7052546366361967	0.2932603314990736	-0.3054870776082702	-0.7927705023602302	-0.6196705396609493	0.41876715093677297	-0.9954054001675813	0.7890150796970312	0.9758261155875498	0.3136748752453005	-0.5333245035926526	-0.17362395491308466	0.5078426109649654	0.6498896593705012	-0.5577013638107164	0.20579907659104596	-0.5085252580744737	0.9195801516621689	-0.42191989767086613	-0.8683692189792271	2.573230129156069	1.9825116745727662	-0.6496303502614833	-1.1055176942997704	-0.6826509806053287	-0.7180232441466196	-0.6860145953999384	-0.54660947628403	0.7927661973052316	0.9732608431382982	-0.44463725887962813	-0.8889672845224046	-0.23696367969190174	0.014124069690232957	-0.4658508178073558	-0.3770395997186322
2323568	-5.072079977688969	1.3828490685184724	-2.0299463050529	-0.8788027309278749	0.14324216515506213	-0.9472490453341121	-0.049794725421998365	-0.517945266678051	-0.18894831346412327	3.2361885958036147	1.0227919122587528	-0.7466589714702241	-3.7818399253374118	-0.37109404615492625	-1.1060022706921933	-1.0557847595963454	-0.40920958734607804	-1.256527121649413	-0.5614702512860613	-0.7531037695696949	-0.19049614098159168	-0.12522043909080302	-0.6305766179846236	-0.5320047764372702	-1.290621371467714	11.077473217559696	6.004094074906213	1.5755408883907962	1.450452038209521	-0.4041894621546989	-0.3569958384091011	-0.6635625295756034	-0.7099394082201126	-0.2596183878978411	0.015713631705261355	-0.8497811151753341	-1.0504757481002944	-0.42715563323530026	-0.8893204177008004	-0.3382968681232823	-0.27898288269986493	-0.5997998042692435	-1.0619264627179283
874985	1.4315159774968034	-0.23818686583615614	2.2822002634887646	-2.036247356258649	-0.3197734250113375	-0.49041179946837	0.6682929369150158	-0.08718345222584636	-0.19585730146255784	-0.341129314470571	2.449913895038554	2.5145796674725736	1.3766397037569873	0.25881468404671787	-0.5007140567097492	-0.5710376637668882	-1.467990484284114	-0.5446268337676315	-0.9633266332876291	-0.5757762668452403	0.5091127954249548	0.2013928228246492	0.16788214837073465	-0.5176480342595855	0.264337250077495	0.1336083875727369	0.6289979948966231	-0.5470739760317747	-0.33924764305553196	2.57443879259461	2.456749807799586	0.7105783834892799	0.9935051424788073	-0.6793488677804507	-0.5425095737509226	-0.6460199812641396	-0.5705146622118781	-0.23770173371900447	0.04918452604174123	-0.4780495023187089	-0.8761100616552481	-0.6023101371781179	-1.040009171276909
3119127	0.8416595184642395	1.3828490685184724	-0.39871632160007286	-0.49510314753152584	-0.30763080108872726	-0.38988251768343446	-0.049794725421998365	0.10967167498491846	-0.18894831346412327	1.6171452980438406	-0.23800624485178093	-0.5964375257848648	0.8763525092990061	-0.9855153014923703	-0.6664568141298145	-0.45974655121520663	-0.04069154103325246	-1.256527121649413	-1.090343854704188	-0.5690158423870684	0.6801762422385356	-1.6041371331581742	-0.9826382207700938	-0.5320047764372702	-0.6881521056814316	-0.2896522550280418	-0.11749276813486155	1.5755408883907962	1.450452038209521	-0.4819684889507445	-0.5510034322891639	-0.7525442973556202	-1.264212067384115	-0.6764881500683927	-0.5361121405324445	-0.5840084492104265	-0.45692513717020206	-0.42715563323530026	-0.8893204177008004	-0.4598558353209242	-0.8761455369479999	-0.5997998042692435	-1.0619264627179283
1217440	-1.470880535006587	0.2767701451112551	2.1685817693615066	-1.6192131122257465	0.13059293083997306	0.830859708144352	-0.061811711408608146	-0.13517663427373794	-0.17695386162074808	0.2963020757485136	2.6082257378662046	2.390277427295702	-1.0195819578524943	-0.38045644552951896	0.8673785260890972	0.8448723535956199	-1.1603477929924506	-1.2404380907223136	-1.0835899885468092	-0.7887907040105554	0.4677849231000922	0.0584923945841724	1.1276797274496737	-0.5085252580744737	0.772584819990562	0.7802944969829594	1.367255032853733	-0.06732859581634483	0.23513056770277382	2.4888337491904746	2.3297492540463574	0.037071112854064184	0.38487523807172985	-0.27120968643258875	0.0033779237298450964	0.6243937161061547	0.8427202070727862	-0.44463725887962813	-0.8889672845224046	-0.5001480089328129	-0.876755549969228	-0.5929784750819215	-1.047623435961006
1265027	-0.3410883807664022	-0.7759503925550374	0.803112360741088	0.6559956026575215	-0.30763080108872726	-0.03759351331795898	-0.049794725421998365	-0.2966908196607426	-0.18894831346412327	-0.9696264681551132	0.5640625692227984	0.806900919145082	-0.05528597762827751	-0.37109404615492625	-0.0966924212140098	-0.08301473009304913	0.6963445515923987	-1.256527121649413	-0.8424223717061028	-0.7531037695696949	0.17850609265117726	-0.5749853575151512	-0.19237862107410392	-0.5320047764372702	-0.2661915822773866	-0.2896522550280418	-0.11749276813486155	-0.8446088291730814	-0.9246424536151666	0.4034632686561513	0.8029574977569293	0.048291612664531705	0.39860591010789226	-0.6764881500683927	-0.5361121405324445	-0.3228570911627932	-0.08176562652206074	-0.42715563323530026	-0.8893204177008004	-0.422960774500668	-0.596212014315329	-0.5997998042692435	-1.0619264627179283
1501543	0.2558272416769924	0.8197647218728253	0.680769267426461	-2.8139052968822855	0.13595462496501134	-0.18609665901735595	-0.04503106849814954	-0.00012134135170191742	-0.19585730146255784	0.9600777184564402	0.6890938395604028	0.6652922532546625	0.41362537868838917	1.4813370018377305	0.02424723711384652	-0.24436125919163035	-2.1878685851674	-1.2643396508654619	-1.1968190624259787	-0.7465285153782298	0.6521223334890482	-1.3522071850260156	-0.2030863295076486	-0.5176480342595855	-0.45503736679970164	-0.44935081719313524	-0.914396673869594	0.629924121440433	0.8307972144963027	0.28297381856655773	0.6682846532797648	2.5196173629314806	2.114093803497752	-0.2607195393148053	0.012400218828592628	-0.4422953068582334	-0.24464890144571536	-0.48293868089884195	-0.918291315878223	-0.48243499119327693	-0.9999916512857766	-0.6023101371781179	-1.040009171276909
2545018	-4.4469277016022515	1.3487405157273162	0.006934996194347257	-3.5915632375059214	1.503138774894058	-1.003604523082891	-0.7583550739113148	-0.3611913875652222	0.7607172404691708	3.562491784310463	1.1397654948565172	-0.11283258641827108	-3.438431921586004	2.278061838455709	-0.4826087472389467	-1.121940105085158	-2.907746686050686	0.1961453523446002	-0.3697286827517119	-0.40502401831225077	0.059023222988256165	1.8645022389772166	-0.06683034367837011	1.6822505709765803	-1.2505357305097504	8.87799645906082	5.259182001195274	1.5126726945445887	1.41581964327222	-0.2662685441298236	-0.08424799844431106	5.0522719341505615	3.2346824645166965	1.9998788343996796	1.6771295965671382	-0.8674330929422295	-1.1200500453428546	-0.23770173371900447	0.04918452604174123	-0.4165168704886642	-0.48622129993787366	-0.07153591167715496	0.3143861845511501
2190843	0.8686816658786682	0.8080620313859149	-0.7857021898402852	-0.4825483549760815	-1.6720424382112165	-0.8963357417381717	0.6478342830325277	-0.0065510986396581355	-0.17695386162074808	0.3268509105173116	-0.7934613372080743	-0.9024967062567583	0.8982168538665287	-1.6103543548056436	-1.25836548649196	-0.9957745000326084	-0.423336458873575	-1.1114607175297082	-1.077674522188318	-0.615239543610691	0.6498896593705012	-1.896491897094102	-1.5961550760263663	-0.5085252580744737	-1.293537532080963	-0.28834052048710773	-0.12316113503490711	0.6172607032505772	0.8175909366594379	-0.6281130734469208	-0.9700661153962579	-0.7726162422877527	-1.2694724852557944	-0.9348975407803483	-1.096596876297905	-0.8257853261879847	-0.9921198722784238	-0.221571339929092	0.058735338441658846	-0.5062016132936124	-1.0106455180836214	-0.5929784750819215	-1.047623435961006
1260575	-2.0955502299626296	0.2907889280183346	0.8939750893751601	-1.6474183859468312	0.13595462496501134	-0.26761360621062696	0.6682929369150158	0.15536373314345184	-0.6741445724284222	0.9600777184564402	1.3207105469196707	0.9114963320674188	-1.5124032714488072	-0.3524464748487884	-0.268313740762137	-0.3318681219181517	-1.108051433842471	-0.5340971492604308	-0.7754536890667482	-0.48845960280400463	0.5068120355787252	1.1319110566486201	-0.009802363085156335	1.6822505709765803	-0.5535806076991383	1.8824860018703535	2.17239266366284	-0.056658102085021485	0.24577478572038539	0.5079425727177911	0.9063911868947611	0.07741474068450976	0.4332108119693349	-0.2607195393148053	0.012400218828592628	-0.5021547330310656	-0.3319386168805159	-0.23770173371900447	0.04918452604174123	-0.4720732268162118	-0.8034372036776691	-0.4696165808028771	-0.3628114933628795
2895374	0.8686816658786682	0.8080620313859149	-0.018939384205787238	-1.2403248598091914	1.0319106153655677	-0.8338648808903425	0.6478342830325277	-0.1587459519007784	0.7634745246188953	0.9318976340261643	0.0544376242333409	-0.14755887405671164	0.8982168538665287	0.8494414637466058	-0.7833299709702658	-0.9292002200512522	-0.7918421259330127	-0.267411934561744	-0.6815559255764595	-0.4416883832108267	0.4290521757138153	0.7236144201450213	-0.8008093773406789	1.677740565253437	-1.2188080381145283	-0.28834052048710773	-0.12316113503490711	0.6172607032505772	0.8175909366594379	-0.29776121748367546	-0.11362315808714493	-0.41275519555805634	-0.16657400303744485	1.0561660222629303	1.1033527237575953	-0.8031588440047505	-0.9257556172759194	-0.221571339929092	0.058735338441658846	-0.49722343884111375	-0.8428233705671992	-0.08446784598365893	0.2935442365237415
2762689	0.8436716095868979	1.3487405157273162	-0.8767074682475658	-0.4809314750113772	0.13595462496501134	-1.5507865128893803	-0.04503106849814954	-0.1246341706936895	0.28242996950330646	-0.10084560064976189	-0.7586034308434315	-0.7674457247915224	0.8951325412226883	-1.6071348525301081	-1.6832461007087476	-1.4283081004243157	-0.36923245820397205	-0.5340971492604308	-0.9158539162443358	-0.5757762668452403	0.4475956797189397	-1.8146403110399802	-1.8287248392013677	-0.5176480342595855	-1.6279625140647669	-0.30361101600166723	-0.14269933948648544	1.5126726945445887	1.41581964327222	-0.614051742439252	-1.0710927395504073	-0.7366528000644804	-1.247672179559082	-0.2607195393148053	0.012400218828592628	-0.934585035096568	-1.5714252414962238	-0.48293868089884195	-0.918291315878223	-0.47391339149339157	-0.8228210420114617	-0.4696165808028771	-0.3628114933628795
2793216	-2.115210229612365	0.3034493379817175	0.043202008000143725	-1.646201897720573	1.4958610638864303	-0.6439420980056498	-0.7520179792078179	0.02918478573145615	1.2152277421966433	0.9704523564941021	0.3871631592427081	-0.08042306335821113	-1.4527437080192027	1.4721697198574057	-0.44996822351239146	-0.7314335104511649	-1.146245679971729	-0.5495930983041235	-0.6955713408838738	-0.24120770535340327	0.5169943172551529	0.9271246720501843	-0.44911794863135723	0.03105176573459743	-0.9924565607173265	1.8416837710821592	2.1781022980055416	-0.03789225665178888	0.2629047922971771	-0.24937236281837039	-0.05314532543789519	0.048291612664531705	0.39860591010789226	1.9914783278231378	1.671190948418379	-0.7275562304437669	-0.7274781963008071	-0.21703870406078152	0.04926111918908387	-0.4647452841511213	-0.991545639990035	0.5420654425733142	0.9506770237665261
1365478	-3.8590833336923462	0.2907889280183346	1.8270048501147185	-3.2027342671941033	0.13595462496501134	-0.20339184069082578	0.6682929369150158	0.14516806685170908	-0.19585730146255784	2.9118882678469573	2.7437946549679344	1.9889328234735624	-2.9569247590517045	2.0925981607332367	0.07538361221944026	-0.2629273014765836	-2.547807635609043	-0.5340971492604308	-0.9115098306498247	-0.5063819471961153	0.6663716714400082	0.9625266109178825	0.7027641284963982	-0.5176480342595855	-0.038732129356914294	6.691899441188799	4.487484666812166	-0.056658102085021485	0.24577478572038539	1.7818948300238089	1.9483912601515834	3.695492699568911	2.674388134007224	-0.2607195393148053	0.012400218828592628	-0.4553188626336723	-0.26316887230638786	-0.23770173371900447	0.04918452604174123	-0.4734673249059564	-0.8179447240545795	-0.6023101371781179	-1.040009171276909
1480732	-2.0557710852279008	0.8080620313859149	2.1091080255995123	-2.3769896170588565	0.5812517731027704	0.017570380853541546	0.6478342830325277	0.6426062708140879	-0.17695386162074808	0.9318976340261643	2.812040950095384	2.321279408396373	-1.49903166078225	0.8494414637466058	0.23277183882128719	-0.02183815184779508	-1.897359127111326	-0.5333245035926526	-0.2531924212143497	0.3965077667790345	0.6498896593705012	1.312682145507934	1.0759683601222283	-0.5085252580744737	0.1122760488407196	1.715350137269268	2.112463116798053	0.6172607032505772	0.8175909366594379	2.376957164740048	2.2633194942621477	1.47651529977285	1.4877737202900794	0.3095171861217008	0.5533653237437202	-0.27161675181309564	-0.02125604640985213	-0.221571339929092	0.058735338441658846	-0.28124104534507705	-0.07606927497753344	-0.5929784750819215	-1.047623435961006
2267035	-1.523836279997044	0.3034493379817175	-0.4498404850558803	-1.262502314324224	0.5941151313988515	-1.2568807901711765	-0.7520179792078179	-0.494712706870643	0.2791103717561323	0.32375941494436367	-0.29486768098529625	-0.656133641459737	-0.986924464555561	-0.063208703995076	-1.289319026713326	-1.3515829687776408	-0.7777276336589036	-0.5495930983041235	-0.34248332498987344	-0.5824717481642644	-0.15174950073318222	0.619709413661134	-1.1523097614267372	1.665232390778183	-1.5566202915928888	0.847060292230732	1.412903942625407	-0.03789225665178888	0.2629047922971771	-0.5018976618064978	-0.6085990953961659	-0.3966172262355527	-0.15566674905611017	0.32399927914093124	0.5675394039429672	-0.9193788634924973	-1.3802087015412539	-0.21703870406078152	0.04926111918908387	-0.34932629601801324	-0.31229315000640995	-0.4729258879534038	-0.3910586338897768
2194362	1.4330334680795604	0.3034493379817175	0.8145252418719281	-0.8788027309278749	0.14324216515506213	-1.043902725495304	-0.049794725421998365	-0.0068182330939528515	0.2791103717561323	0.32375941494436367	0.977730141757512	0.8202273899588123	1.342171752762648	-0.37109404615492625	-1.2059698512998143	-1.1591445479918665	-0.40920958734607804	-1.177558251087963	-1.0862628208527871	-0.5824717481642644	0.6619478193780801	-0.6846435340784567	-0.9221682313573843	-0.5320047764372702	-0.7224137422640293	0.13661495019399839	0.6477055872452728	-0.03789225665178888	0.2629047922971771	0.4157054079186735	0.8158150667078683	-0.6635625295756034	-0.7099394082201126	-0.2596183878978411	0.015713631705261355	-0.8774911973227345	-1.153404158871801	-0.42715563323530026	-0.8893204177008004	-0.46498208008605646	-1.0118241303896223	-0.4729258879534038	-0.3910586338897768
2270346	-1.5077058620527242	0.2907889280183346	0.745645237927622	-1.2585894156350133	0.5916826749413602	-1.0915942167570865	-1.47167907932448	-0.24620076637757948	0.28242996950330646	0.30947420199293457	1.0252206546879976	0.7402091969306434	-1.0308961089145081	0.25881468404671787	-1.1278061424988768	-1.2163953356943347	-0.7481123834008281	0.1961453523446002	-0.5154913662356285	-0.5757762668452403	0.24790855384728172	1.0283162958633565	-0.6215755525468705	1.6822505709765803	-0.7587020081871189	0.8623073935300772	1.4006953292797317	-0.056658102085021485	0.24577478572038539	0.34882469382364334	0.7407376112231793	-0.3748450041760404	-0.12708351854013739	0.32536152053709816	0.5673100114081079	-0.889994812869584	-1.2142708863638711	0.498009107820508	1.0166603679617054	-0.45116133939560876	-0.649842659474168	-0.4696165808028771	-0.3628114933628795
2218284	0.8686816658786682	0.2767701451112551	-0.3318393117378665	-1.2403248598091914	0.5812517731027704	-0.7151317701326318	-0.061811711408608146	-0.03663340020448244	0.2932603314990736	0.2963020757485136	-0.426363407904373	-0.510567384162542	0.8982168538665287	0.23449250910854344	-0.7291370854364009	-0.8026680856871092	-0.7918421259330127	-1.1515973065648397	-1.084714781936247	-0.615239543610691	0.6297264036397008	-0.6710705054733814	-1.0925394056486168	-0.5085252580744737	-1.0767759744681267	-0.28834052048710773	-0.12316113503490711	-0.06732859581634483	0.23513056770277382	-0.4730952492466122	-0.46311968727210756	-0.41275519555805634	-0.16657400303744485	0.3095171861217008	0.5533653237437202	-0.7539843832563184	-0.7996226597237724	-0.44463725887962813	-0.8889672845224046	-0.506285999613547	-1.0186258726576476	-0.4658508178073558	-0.3770395997186322
2219471	-2.115210229612365	1.3828490685184724	0.6846241025311781	-1.262502314324224	0.5941151313988515	0.20727697246715765	-0.7520179792078179	0.12123061971308122	-0.18894831346412327	1.6171452980438406	1.36788307579548	0.6685458187368928	-1.4527437080192027	0.24332720918251777	0.22503933930770298	0.17884556899590812	-0.7777276336589036	-0.5495930983041235	-0.9514221536638885	-0.548858017997752	0.5169943172551529	0.6020893845448613	0.28395293214275796	-0.5320047764372702	0.027106468662907085	1.8416837710821592	2.1781022980055416	1.5755408883907962	1.450452038209521	0.28062734835561565	0.6694705252435783	-0.3966172262355527	-0.15566674905611017	0.32399927914093124	0.5675394039429672	-0.09882274912853797	0.17900178455504717	-0.21703870406078152	0.04926111918908387	-0.45865887836972735	-0.8595726090455863	-0.5997998042692435	-1.0619264627179283
1051381	1.4535722160999822	-0.7858136274380646	0.6446289293242085	1.0330046546901388	-1.221383595948419	0.5346308866123977	0.6478342830325277	-0.2669559113732223	-0.6471680547405697	-0.3392934825291371	0.5186401543290929	0.6222749406963023	0.8982168538665287	0.23449250910854344	0.42462770941280803	0.5291856440550897	-0.05483079181413723	-0.5333245035926526	-0.6681536129829098	-0.615239543610691	0.251224837169364	0.1107419086887016	0.22596098116139254	-0.5085252580744737	0.41822713016651464	0.11239761106416742	0.6220469489094129	-0.8497163661785414	-0.9297901702105544	0.2589672658173958	0.6275557366637209	0.6668279446310329	0.9363244791809046	-1.0178585225738181	-1.6465842763117802	0.25410817752852394	0.5280294090841885	-0.221571339929092	0.058735338441658846	-0.47657998255089706	-0.6870360959414517	-0.4658508178073558	-0.3770395997186322
3172595	-2.115210229612365	1.9225489337868498	0.23377963383242414	-0.49510314753152584	-0.30763080108872726	0.6078625349422081	-0.7520179792078179	0.17204779722216046	-0.18894831346412327	2.263838239593579	1.0001017613567114	0.14210857780126868	-1.4527437080192027	-0.9855153014923703	0.3654972595057303	0.6072249012952138	-0.04069154103325246	-0.5495930983041235	-0.8868937612749185	-0.46023714781633146	0.5169943172551529	-0.2126696637556154	0.275198134207911	-0.5320047764372702	0.5069150676128698	1.8416837710821592	2.1781022980055416	2.6847761756075736	2.044225661165693	-0.11569005983717003	0.16155637315628343	-0.7525442973556202	-1.264212067384115	-0.6764881500683927	-0.5361121405324445	0.3428475047017848	0.6055932527206038	-0.21703870406078152	0.04926111918908387	-0.45192259419316355	-0.7867122019004454	-0.5997998042692435	-1.0619264627179283
2770620	-2.0955502299626296	1.877716309581807	0.020301260918379586	-1.6474183859468312	1.047410724917709	0.19525589592925688	-0.04503106849814954	0.09014089125746994	0.28242996950330646	2.2612847513834513	0.7572714004639327	-0.09739760034017211	-1.5124032714488072	0.8700758429422242	0.35285832465423184	0.16501331658831372	-1.108051433842471	-0.650996936176162	-0.981262552187596	-0.5757762668452403	0.6663716714400082	0.6240292656234078	0.13904698163537457	-0.5176480342595855	0.005967589637403278	1.8824860018703535	2.17239266366284	2.5915876172274457	2.0008420720481377	-0.2577629391099587	-0.06932066235315344	0.07741474068450976	0.4332108119693349	1.0788943117752596	1.122219803987623	-0.11086967282159411	0.1637098159471239	-0.48293868089884195	-0.918291315878223	-0.47925995485533945	-0.8962434686754962	-0.4696165808028771	-0.3628114933628795
856183	2.038462766321296	-1.3171055137127243	1.5570337570447759	-0.4825483549760815	-0.7707247536856217	-0.34243771822360547	2.067126271914799	-0.14556002574514618	0.2932603314990736	0.2963020757485136	1.5275924667697363	1.680794575828699	0.41876715093677297	-1.6103543548056436	-0.6863656700895518	-0.40549350185007804	-0.05483079181413723	-0.36288781203025705	-0.574270068677315	-0.26813722281096236	0.45072132858968217	-0.664656822055286	-0.16115687391537614	-0.5085252580744737	-0.24669055260993575	0.7802944969829594	1.367255032853733	-0.947514837473816	-1.5122505391672185	1.4347869476395712	1.6466749260321796	-0.7726162422877527	-1.2694724852557944	-0.9348975407803483	-1.096596876297905	-0.5471038420183784	-0.4037010610274619	1.562956011675197	1.9541405843697857	-0.4989288857035737	-0.8618068311397487	-0.4658508178073558	-0.3770395997186322
3197203	-0.33201712623291313	-0.7671626596906469	0.30134313509703226	-0.09210250469955912	1.503138774894058	-1.0395269044221844	0.6682929369150158	-0.002656102572718599	-0.19585730146255784	-0.9917328309340766	0.007109953623641874	0.22714164116616387	-0.0678817838459099	1.4813370018377305	-1.004317899154335	-1.1605020851506578	0.33170476792410064	-1.1800706133917669	-1.0704739222227657	-0.5757762668452403	0.6479586964294738	-1.023648365409541	-1.1293214179262447	-0.5176480342595855	-1.0545186149234897	-0.30361101600166723	-0.14269933948648544	-0.8413235003998266	-0.9242700718314494	-0.056528991951163156	0.24454462448428785	-0.6462008510923705	-0.6873778490496097	1.9998788343996796	1.6771295965671382	-0.8771886120670279	-1.158516334290267	-0.23770173371900447	0.04918452604174123	-0.48241067543112404	-0.9963849129900868	-0.6023101371781179	-1.040009171276909
851097	-2.115210229612365	-0.23625052728665993	0.6372372647976614	-2.4136010645132715	-0.30763080108872726	-0.653986469104627	-0.049794725421998365	-0.3760795192833359	-0.6570069986843788	0.9704523564941021	0.914204465474275	0.6132136635369024	-1.4527437080192027	0.8577484645199618	-0.5972881057948543	-0.7421747886893547	-1.8832817725973803	-0.5495930983041235	-0.6173694596457999	-0.7531037695696949	0.046103748287693314	0.5329109650329952	-0.3318790464500994	-0.5320047764372702	-0.8393852707093447	1.8416837710821592	2.1781022980055416	-0.5420901144775967	-0.33086883065899475	0.2336781180510932	0.6160852733916821	1.4719998971448016	1.5071512284358972	-0.6764881500683927	-0.5361121405324445	-0.7324602322584268	-0.7381746452378035	-0.42715563323530026	-0.8893204177008004	-0.3978197835519844	-0.4823864682941634	-0.4729258879534038	-0.3910586338897768
3169711	-2.7065841792276855	0.3034493379817175	0.47426442607876074	-2.4136010645132715	1.9467340301302196	-0.9574377720725099	-0.049794725421998365	-0.013423854281774616	0.2791103717561323	1.6171452980438406	1.0002583761440877	0.4229152845632188	-1.9185629514828446	2.08659097519485	-0.5688158254787771	-1.0666804092802922	-1.8832817725973803	-1.1298319822619454	-1.0778749068269737	-0.5824717481642644	0.6509311414956803	0.19004740145922705	-0.46005623692730807	-0.5320047764372702	-0.946911919468138	3.12048538674828	2.943300653385676	-0.03789225665178888	0.2629047922971771	0.08170256444108773	0.4324826854968321	1.4719998971448016	1.5071512284358972	3.075339709466572	2.223016720656085	-0.8529582893528236	-1.0613259242055342	-0.42715563323530026	-0.8893204177008004	-0.4648946403369418	-1.002353154771087	-0.4729258879534038	-0.3910586338897768
2769467	0.2558272416769924	0.8197647218728253	-0.49766324812672763	-0.09210250469955912	0.5916826749413602	-0.23943082774354252	-0.04503106849814954	0.011981500066179202	-0.19585730146255784	0.9600777184564402	-0.6066270578843077	-0.6955284282958779	0.41362537868838917	0.25881468404671787	-0.3080932870813358	-0.3016144555152139	0.33170476792410064	-1.2643396508654619	-1.2034698495658496	-0.7405025480504508	0.6663716714400082	-2.0714411554177636	-0.9172534821139093	-0.5176480342595855	-0.5195113445174252	-0.44935081719313524	-0.914396673869594	0.629924121440433	0.8307972144963027	-0.5166325077818628	-0.647779227213541	-0.6462008510923705	-0.6873778490496097	0.32536152053709816	0.5673100114081079	-0.4818972056102395	-0.30176002460913	-0.48293868089884195	-0.918291315878223	-0.48246562607189514	-1.0074572852038859	-0.6023101371781179	-1.040009171276909
84315	-0.9324623303817231	-1.8553501230917924	0.6749495328957753	-0.49510314753152584	-1.6602496998200953	-0.7083770210999032	-0.049794725421998365	-0.17198309150020674	-0.18894831346412327	-0.3229335266053748	0.555174980814509	0.6572491208738787	-0.5211052210919193	-1.5999365568298143	-1.06433689000739	-0.8003391124437292	-0.40920958734607804	-1.256527121649413	-1.0007780618709554	-0.7531037695696949	0.3864902975467563	-1.7290557625295906	-0.9417695546619888	-0.5320047764372702	-0.8145033711390879	0.13661495019399839	0.6477055872452728	-0.8446088291730814	-0.9246424536151666	0.27094110153703305	0.6585713101609189	-0.7525442973556202	-1.264212067384115	-0.9266100073707237	-1.0879379127701505	-0.7579966403222677	-0.7960962170654078	-0.42715563323530026	-0.8893204177008004	-0.45061737215441566	-0.775014858024994	-0.5997998042692435	-1.0619264627179283
897174	2.038462766321296	-1.3171055137127243	0.8338068346272223	-0.4825483549760815	-0.7707247536856217	-1.130611088648636	-0.061811711408608146	-0.15198292642379543	-0.17695386162074808	0.2963020757485136	0.7278362032967444	0.8417482722839178	0.41876715093677297	-1.6103543548056436	-1.5002971232400228	-1.2454383005033296	-0.05483079181413723	-1.2404380907223136	-1.0622446450084286	-0.7887907040105554	0.4401662249838038	-2.4731318274419642	-1.2148819485315885	-0.5085252580744737	-0.7169430624714889	0.7802944969829594	1.367255032853733	-0.947514837473816	-1.5122505391672185	0.4637197037407845	0.8388597846491791	-0.7726162422877527	-1.2694724852557944	-0.9348975407803483	-1.096596876297905	-0.8907005541005926	-1.2409960467405936	-0.44463725887962813	-0.8889672845224046	-0.498120140308274	-0.852559935597075	-0.5929784750819215	-1.047623435961006
2446707	0.8416595184642395	0.3034493379817175	-0.354574538762885	0.2722960192611724	0.14324216515506213	-0.06162563243104544	0.6524285283638211	-0.005206277472886847	-0.18894831346412327	0.32375941494436367	-0.45622670922055	-0.5448945215336232	0.8763525092990061	-0.37109404615492625	-0.1215485136111417	-0.10871426623158022	0.6963445515923987	-1.189204790469973	-1.0883097055860287	-0.5824717481642644	0.6646361957371041	-0.64398135090506	-0.675481071575574	-0.5320047764372702	-0.2949764873803178	-0.2896522550280418	-0.11749276813486155	-0.03789225665178888	0.2629047922971771	-0.46359684138424617	-0.5012740072701947	-0.3966172262355527	-0.15566674905611017	-0.2596183878978411	0.015713631705261355	-0.3429655355945199	-0.1073579042672668	-0.21703870406078152	0.04926111918908387	-0.46499725786515	-1.0141353123286385	-0.5997998042692435	-1.0619264627179283
2795073	-0.9324623303817231	0.843149203250095	1.2213794595371144	-1.646201897720573	1.4958610638864303	-0.17597734224774125	-0.049794725421998365	0.03459791423611996	0.2791103717561323	0.9704523564941021	1.5639004576205486	1.295298565676831	-0.5211052210919193	1.4721697198574057	0.03404132857849658	-0.2310000241003778	-1.146245679971729	-1.036260216345125	-1.0614296252857953	-0.5824717481642644	0.6801762422385356	0.29177033606249053	0.1769974144215151	-0.5320047764372702	-0.43194331498059796	0.13661495019399839	0.6477055872452728	0.6679847443043422	0.856678415253349	0.8992393526460659	1.2741705070773288	0.048291612664531705	0.39860591010789226	1.9914783278231378	1.671190948418379	-0.4340466749537619	-0.2291332959627281	-0.42715563323530026	-0.8893204177008004	-0.4646054259356378	-0.9837844307668681	-0.4729258879534038	-0.3910586338897768
1113447	-0.3010994345639595	0.2767701451112551	0.8557286174350541	-0.8614366073926364	0.13059293083997306	-0.03694981170514163	-0.061811711408608146	0.016291629619255406	0.2932603314990736	0.2963020757485136	0.8868688020925749	0.8671806646104351	-0.06068255199298277	-0.38045644552951896	-0.1656326645496836	-0.07993952126674003	-0.423336458873575	-0.9460624361687126	-1.048662419001791	-0.615239543610691	0.6498896593705012	-0.31948579960718154	-0.20799582988999302	-0.5085252580744737	-0.2655146298565579	-0.28834052048710773	-0.12316113503490711	-0.06732859581634483	0.23513056770277382	0.4887667832833355	0.8633455269927862	-0.6826509806053287	-0.7180232441466196	-0.27120968643258875	0.0033779237298450964	-0.31811347135322166	-0.07917412073515301	-0.44463725887962813	-0.8889672845224046	-0.5055257308446238	-0.9777593919098202	-0.4658508178073558	-0.3770395997186322
897602	0.8686816658786682	-0.7858136274380646	0.2793585672228904	-0.4825483549760815	-1.221383595948419	-0.9079107995289397	0.6478342830325277	-0.4086065269161256	-0.6471680547405697	-0.9748890408067878	-0.020072968425415384	0.1985092627108943	0.8982168538665287	-2.225303309443706	-1.3387393358464421	-1.0081098693184594	-0.05483079181413723	-0.5333245035926526	-0.48824593172937336	-0.615239543610691	0.018442641445574268	-1.2327688941670514	-1.14514292177684	-0.5085252580744737	-1.0774532719970467	-0.28834052048710773	-0.12316113503490711	-0.8497163661785414	-0.9297901702105544	-0.07858375275421121	0.2195635559833433	-0.7726162422877527	-1.2694724852557944	-1.0178585225738181	-1.6465842763117802	-0.8297319246643418	-1.0044163266008066	-0.221571339929092	0.058735338441658846	-0.43164598104395047	-0.4831051135062534	-0.4658508178073558	-0.3770395997186322
1188455	0.2837911156573544	-0.25452174116340476	0.5372385669537725	-0.10366010255952646	-1.221383595948419	0.5359222060689409	-0.061811711408608146	-0.0222227928189128	-0.6471680547405697	-0.3392934825291371	0.2650949900899809	0.49768681518508595	0.41876715093677297	-1.6103543548056436	0.2206996995296215	0.5305617842567542	-0.05483079181413723	-1.2249353976941664	-1.0975788349955595	-0.7849857843861436	0.48940354679019576	-2.1973424236980237	-0.1770481929331868	-0.5085252580744737	0.4197718447458695	-0.42191989767086613	-0.8683692189792271	-0.5563209522927177	-0.3473298012538903	0.15182388250192158	0.5076050571847848	-0.6826509806053287	-0.7180232441466196	-1.0178585225738181	-1.6465842763117802	0.25561309922534364	0.529401207912325	-0.44463725887962813	-0.8889672845224046	-0.5063598635439626	-1.0332076790608278	-0.4658508178073558	-0.3770395997186322
3171113	0.2837911156573544	-0.25452174116340476	0.2891461209849868	-0.4825483549760815	1.4825694576283652	-0.9989641858313404	-0.061811711408608146	-0.030346316940860915	0.7634745246188953	-0.3392934825291371	-0.009249729988508882	0.20986421998679547	0.41876715093677297	1.464390418384668	-1.022245352258811	-1.1051441273817888	-0.05483079181413723	-1.197120448756522	-0.9686668393710635	-0.4416883832108267	0.6400583110669639	-1.925919680904028	-1.1048268636488743	-0.5085252580744737	-1.0710892642708887	-0.42191989767086613	-0.8683692189792271	-0.5563209522927177	-0.3473298012538903	-0.07053178699534458	0.23049585659473676	-0.7726162422877527	-1.2694724852557944	1.9687368219910995	1.6533401237714704	-0.8580972913955209	-1.1011444661750838	-0.44463725887962813	-0.8889672845224046	-0.5063440713209996	-1.0276772351362944	-0.08446784598365893	0.2935442365237415
2520146	-0.9198614941428186	0.8197647218728253	0.697070019094876	-1.6474183859468312	1.047410724917709	-0.33830512224254533	-0.04503106849814954	-0.043031972846456434	-0.19585730146255784	0.9600777184564402	0.9718107858080706	0.6841159022141327	-0.549388946380209	0.8700758429422242	-0.20369802523056318	-0.4077540941279328	-1.108051433842471	-1.2643396508654619	-1.1424253324672693	-0.7465285153782298	0.5816366821937977	-0.3434963458415774	-0.2380990880001845	-0.5176480342595855	-0.639037329690498	0.1336083875727369	0.6289979948966231	0.629924121440433	0.8307972144963027	0.29930522609351184	0.6864892006022065	0.07741474068450976	0.4332108119693349	1.0788943117752596	1.122219803987623	-0.5509322025997266	-0.4076362789071694	-0.48293868089884195	-0.918291315878223	-0.4811875064642737	-0.9389336641976332	-0.6023101371781179	-1.040009171276909
955375	-0.8859899847852734	-0.25452174116340476	2.8241160855525798	-1.2403248598091914	-0.3200659114228243	0.9079402637343076	-0.061811711408608146	0.5635269409256171	0.7634745246188953	-0.3392934825291371	3.0635441411500692	3.1507906601387146	-0.5401322549227385	-0.9954054001675813	0.8101371102590709	0.9270159709449	-0.7918421259330127	0.17378908353700842	-0.22959648991166362	0.2559728181666371	0.6498896593705012	0.8838883733318651	1.5840848978021305	-0.5085252580744737	0.8647908635077165	0.11239761106416742	0.6220469489094129	-0.5563209522927177	-0.3473298012538903	3.8557145853138417	3.0619544995938477	-0.41275519555805634	-0.16657400303744485	-0.6860145953999384	-0.54660947628403	0.7289965656117051	0.9246046821301569	-0.44463725887962813	-0.8889672845224046	-0.3314593564182543	-0.18991788320746741	-0.08446784598365893	0.2935442365237415
2219569	-3.2712389657824406	0.8197647218728253	-0.827313671784504	-2.4250763265704673	1.047410724917709	0.26448220248088733	-1.47167907932448	0.039920553149636155	-0.19585730146255784	0.9600777184564402	-0.17470592262763046	-0.9064945249097848	-2.4754175965174054	0.8700758429422242	0.5634220198334752	0.23932641482192446	-1.827929534725757	-1.0285339297315141	-0.9217900383448029	-0.691390178439383	0.3472523997174422	0.4070103045191182	-0.032239085537306165	-0.5176480342595855	0.08965306655941788	4.7972820256997135	3.7157873324290573	0.629924121440433	0.8307972144963027	-0.6057637054933455	-1.0159301480676373	1.5246459242382704	1.5537994729882796	1.0788943117752596	1.122219803987623	-0.04162525600361721	0.23783850706661788	0.498009107820508	1.0166603679617054	-0.48199662889919725	-0.9677025138802992	-0.6023101371781179	-1.040009171276909
1530246	0.2558272416769924	0.8197647218728253	0.9724861733969085	-2.4250763265704673	0.13595462496501134	0.3713158565636897	-1.47167907932448	-0.005027814971089401	-0.6741445724284222	0.9600777184564402	1.00984508005582	1.0021587208403506	0.41362537868838917	0.8700758429422242	0.5365060907284945	0.3540102716674389	-1.827929534725757	-0.5340971492604308	-0.8212033992490129	-0.7704021929828004	0.3472523997174422	0.17843932697709775	0.4249287822118553	-0.5176480342595855	0.21880086800355375	-0.44935081719313524	-0.914396673869594	0.629924121440433	0.8307972144963027	0.5969837996884968	0.9940717290859227	1.5246459242382704	1.5537994729882796	-0.2607195393148053	0.012400218828592628	0.07071246667462239	0.3522377772163902	0.498009107820508	1.0166603679617054	-0.48238230979894037	-0.9930101785722487	-0.4696165808028771	-0.3628114933628795
1449321	0.2558272416769924	-0.23818686583615614	-0.015388154285902251	-0.4809314750113772	-0.3197734250113375	-0.6543083936605478	-0.04503106849814954	-0.13238305269757514	-0.19585730146255784	-0.341129314470571	-0.3411453305030231	-0.13861073192084	0.41362537868838917	-0.9637076337442947	-0.9483820089891708	-0.7469774807391212	-0.02823428251754225	-1.2643396508654619	-1.0291634591355998	-0.7465285153782298	0.43486724912195135	-2.367288414418359	-1.2018018800902943	-0.5176480342595855	-1.0210436188431513	-0.44935081719313524	-0.914396673869594	-0.5470739760317747	-0.33924764305553196	-0.2802582299090059	-0.10917831193967656	-0.7366528000644804	-1.247672179559082	-0.6793488677804507	-0.5425095737509226	-0.7333993289766259	-0.746017886515022	-0.48293868089884195	-0.918291315878223	-0.47288862244188345	-0.8117950766303967	-0.6023101371781179	-1.040009171276909
2822852	-2.0557710852279008	-0.7858136274380646	1.2952305853492996	-1.6192131122257465	1.4825694576283652	0.3904414917967637	-0.771457705849744	0.5052172990797538	-0.17695386162074808	0.9318976340261643	1.5076684593169272	1.3770655847492355	-1.49903166078225	1.464390418384668	0.6178286506293116	0.3755251212045886	-1.1603477929924506	-0.5333245035926526	-0.42768747186977935	0.15234848887638103	0.48940354679019576	0.8850715840601788	0.8118036128360407	-0.5085252580744737	0.2457435055827941	1.715350137269268	2.112463116798053	-0.8497163661785414	-0.9297901702105544	1.0487957609914758	1.354251400853181	0.037071112854064184	0.38487523807172985	1.9687368219910995	1.6533401237714704	0.0920837254126191	0.37485364623516326	-0.221571339929092	0.058735338441658846	-0.36443403184639334	-0.2738648713761834	-0.5929784750819215	-1.047623435961006
874335	1.4535722160999822	-0.25452174116340476	2.0672561975594106	-1.9981013646423016	-0.3200659114228243	-0.5779968499333816	-0.061811711408608146	-0.23561422096039128	-0.17695386162074808	-0.3392934825291371	2.2265959894266274	2.272725323191334	1.3776665567962845	0.23449250910854344	-0.5875204956558326	-0.6565254129487827	-1.5288534600518882	-1.2404380907223136	-0.9560261706118003	-0.7887907040105554	0.3027303494047435	-0.25149836480227195	0.010851254576631504	-0.5085252580744737	0.08506339045078573	0.11239761106416742	0.6220469489094129	-0.5563209522927177	-0.3473298012538903	2.2994394155640174	2.21657269967057	0.6668279446310329	0.9363244791809046	-0.6860145953999384	-0.54660947628403	-0.6871257068473734	-0.6539410300753569	-0.44463725887962813	-0.8889672845224046	-0.48377830170722064	-0.732157973404332	-0.5929784750819215	-1.047623435961006
1214455	-1.470880535006587	0.2767701451112551	1.1799151986107455	-1.6192131122257465	0.13059293083997306	0.5594159532095081	-0.771457705849744	-0.3992946015869168	-0.6471680547405697	0.2963020757485136	1.5149419317252308	1.2432833015048634	-1.0195819578524943	-0.38045644552951896	0.5870637905333965	0.5555987259399687	-1.1603477929924506	-0.5333245035926526	-0.5000728262865424	-0.9623418644104197	0.033745437104041744	1.4297612667802233	0.7643898327888977	1.677740565253437	0.4478757608975383	0.7802944969829594	1.367255032853733	-0.06732859581634483	0.23513056770277382	0.8911891805488616	1.2254487905597848	0.037071112854064184	0.38487523807172985	-0.27120968643258875	0.0033779237298450964	0.2831600343755691	0.5543591643906075	-0.221571339929092	0.058735338441658846	-0.43522351736788234	-0.49651126831518594	-0.4658508178073558	-0.3770395997186322
85708	-1.470880535006587	-1.3171055137127243	1.8488767083747846	-0.10366010255952646	-1.221383595948419	0.25719677168069965	0.6478342830325277	0.05818246930184765	-0.17695386162074808	0.2963020757485136	1.850317217524886	2.0193739925220235	-1.0195819578524943	-1.6103543548056436	-0.06713468609454529	0.23352817762713274	-0.05483079181413723	-0.6427417115277715	-0.9954576813861177	-0.615239543610691	0.6498896593705012	-1.4816442999036354	0.22854455073266902	-0.5085252580744737	0.08635222502676958	0.7802944969829594	1.367255032853733	-0.947514837473816	-1.5122505391672185	1.911174500777173	1.9726516667793532	-0.6826509806053287	-0.7180232441466196	-1.0178585225738181	-1.6465842763117802	-0.047040714209138024	0.233304667022928	-0.221571339929092	0.058735338441658846	-0.502913933260691	-0.9174501581040627	-0.5929784750819215	-1.047623435961006
2241499	-1.523836279997044	0.3034493379817175	-0.45666644735094003	-0.8788027309278749	0.5941151313988515	-1.1250520611882868	-1.4542412329936372	-0.06501614223018358	-0.18894831346412327	0.32375941494436367	-0.3024596686649738	-0.6641041080104598	-0.986924464555561	0.24332720918251777	-1.2214359370364183	-1.2459242562417296	-0.40920958734607804	-0.7570725802371032	-0.8881182832942391	-0.7531037695696949	0.35381239227177025	-0.3347645033387863	-1.319722726782547	-0.5320047764372702	-1.5611239429737647	0.847060292230732	1.412903942625407	-0.03789225665178888	0.2629047922971771	-0.5044490276649116	-0.6162891151080229	-0.6635625295756034	-0.7099394082201126	0.32399927914093124	0.5675394039429672	-0.8965614736221466	-1.2398216873519625	0.41331208346277465	0.9878426560789682	-0.4628154229874947	-0.9283814135267251	-0.5997998042692435	-1.0619264627179283
2241154	-0.8859899847852734	-1.8483973999873842	-0.02660379354159043	-0.10366010255952646	0.5812517731027704	-1.498293820192228	-0.061811711408608146	-0.17697690625957904	-0.6471680547405697	-0.3392934825291371	-0.22362006541701415	-0.1564506812098018	-0.5401322549227385	-1.6103543548056436	-1.602743773300959	-1.3530013000796968	-0.06444510273342403	-0.5333245035926526	-0.9064672349235291	-0.7887907040105554	0.399092252352265	-1.4903923362278906	-1.5683316611331906	-0.5085252580744737	-1.2763943838568104	0.11239761106416742	0.6220469489094129	-0.8497163661785414	-0.9297901702105544	-0.30272355686238017	-0.12218399247992827	-0.6826509806053287	-0.7180232441466196	0.3095171861217008	0.5533653237437202	-0.9291069851138708	-1.6279213407898074	-0.44463725887962813	-0.8889672845224046	-0.49457562419445456	-0.8165767042970099	-0.4658508178073558	-0.3770395997186322
1217455	0.2502855688489186	-0.7759503925550374	1.865968377483154	-0.1114035641351767	-0.7585037673325166	0.8268573068672326	-0.049794725421998365	0.26881207234835686	-0.18894831346412327	-0.9696264681551132	1.6125367928398338	2.0479652502223837	0.41053326583536426	-1.5999365568298143	0.5920005595202975	0.8414141556324157	0.32782650527957313	-1.256527121649413	-0.8882650595139229	-0.29148841590130503	0.6801762422385356	-1.3977360699393324	0.6567788123577765	-0.5320047764372702	0.7692200145148365	-0.43174132343538857	-0.8826911235149959	-0.8446088291730814	-0.9246424536151666	1.8529690786248965	2.0003540502588013	-0.6635625295756034	-0.7099394082201126	-0.9266100073707237	-1.0879379127701505	0.6237500950379479	0.8388051056362863	-0.42715563323530026	-0.8893204177008004	-0.4324546898456497	-0.6479739872182256	-0.5997998042692435	-1.0619264627179283
3215811	-1.470880535006587	1.3393539176605747	-1.609819879674644	-0.10366010255952646	0.5812517731027704	-1.1185417463748322	-0.771457705849744	-0.1596255456750962	0.2932603314990736	0.7494419840780855	-0.29946880680574645	-0.7610836229588538	-1.3613996304349765	0.23449250910854344	-1.2141513052188841	-1.2325761794948762	0.3136748752453005	-0.5333245035926526	-0.8044718149676761	-0.615239543610691	0.42760669120712314	0.29544703545336365	-1.2807791412445473	1.677740565253437	-1.5593469359764744	0.7802944969829594	1.367255032853733	1.4974469449080485	1.4000513056161021	-0.6090544041308266	-0.8795439117342357	-0.6826509806053287	-0.7180232441466196	0.3095171861217008	0.5533653237437202	-0.8881253965934252	-1.228174502463778	-0.221571339929092	0.058735338441658846	-0.4971034126036484	-0.8415570405773646	-0.4658508178073558	-0.3770395997186322
2267087	-1.523836279997044	0.3034493379817175	-0.4539626246528075	-1.262502314324224	0.5941151313988515	-1.259151443540158	-0.7520179792078179	-0.4980689584542653	0.2791103717561323	0.32375941494436367	-0.29945241668716704	-0.660946937278628	-0.986924464555561	-0.0842845818956639	-1.2916675324641376	-1.3515829687776408	-0.7777276336589036	-0.5495930983041235	-0.33822150782961535	-0.5824717481642644	-0.15734696712396284	0.617471480299776	-1.1539709366064872	1.665232390778183	-1.5593400077128126	0.847060292230732	1.412903942625407	-0.03789225665178888	0.2629047922971771	-0.5034414955629944	-0.6132430317944578	-0.3966172262355527	-0.15566674905611017	0.32399927914093124	0.5675394039429672	-0.9196833516728188	-1.3826267651089574	-0.21703870406078152	0.04926111918908387	-0.34776397087235805	-0.30748103983321995	-0.4729258879534038	-0.3910586338897768
2120184	-0.33201712623291313	-0.23818686583615614	-0.48948662719023944	0.685555435924077	-0.3197734250113375	0.9853602389357647	-0.04503106849814954	0.14451290642263673	-0.6741445724284222	-0.341129314470571	-0.7300335221921154	-0.6860862967111524	-0.0678817838459099	-0.3524464748487884	0.9694836389433641	1.0131750138017008	0.6916438183657436	-0.5340971492604308	-0.9123403152690722	-0.5075336140421974	0.5068120355787252	-0.13484032625850198	0.05320952774494649	-0.5176480342595855	0.9610995626734156	-0.30361101600166723	-0.14269933948648544	-0.5470739760317747	-0.33924764305553196	-0.5136741110015717	-0.6386476432348471	0.07741474068450976	0.4332108119693349	-0.6793488677804507	-0.5425095737509226	0.845266560244078	1.0097668094863912	-0.48293868089884195	-0.918291315878223	-0.4735534782066831	-0.8188769586926051	-0.4696165808028771	-0.3628114933628795
1553082	-1.5077058620527242	-0.23818686583615614	-0.08604910270709785	-0.8697604453231952	0.13595462496501134	-0.1981804536093116	-0.04503106849814954	0.3012092596382341	-0.19585730146255784	0.30947420199293457	-0.021648410746314302	-0.22020800518039557	-1.0308961089145081	-0.3524464748487884	-0.33424205248029965	-0.2573329784596089	-0.38817333295918516	-1.2643396508654619	-0.8368433026540891	-0.2320865832196821	0.6663716714400082	-0.5081312210652488	-0.5750216133447134	-0.5176480342595855	-0.4696450811763349	0.8623073935300772	1.4006953292797317	-0.5470739760317747	-0.33924764305553196	-0.3227624887660259	-0.18809188632868765	-0.6462008510923705	-0.6873778490496097	-0.2607195393148053	0.012400218828592628	-0.45141293675013566	-0.2575884315388082	-0.48293868089884195	-0.918291315878223	-0.44115189442951797	-0.5959120761420736	-0.6023101371781179	-1.040009171276909
423698	1.4315159774968034	-0.7671626596906469	1.4945292336150389	-2.8139052968822855	-0.7755014749876863	-0.07887957332962116	-0.04503106849814954	0.46972602254813217	-0.19585730146255784	-0.341129314470571	1.4514497428893662	1.6049993448291426	0.8951325412226883	1.4813370018377305	-0.002268735309135816	-0.12926579595047555	-2.1878685851674	-1.2643396508654619	-0.6232306156360162	0.06413883003858191	0.6663716714400082	-0.23545790734837707	0.2861859945646001	-0.5176480342595855	-0.26009459437549476	0.1336083875727369	0.6289979948966231	-0.8413235003998266	-0.9242700718314494	1.273895682112101	1.5770851868338676	2.5196173629314806	2.114093803497752	-0.9305264648598378	-1.0974193663304377	-0.35767238641938454	-0.12983904629692555	-0.48293868089884195	-0.918291315878223	-0.37986673723200653	-0.35612780880622585	-0.6023101371781179	-1.040009171276909
1797663	-2.0557710852279008	0.2767701451112551	0.9865927621337669	-1.2403248598091914	1.9332282998911625	-0.32185077105517995	-0.771457705849744	-0.051558132933847145	0.2932603314990736	0.9318976340261643	1.4359539214790833	1.0190017230812243	-1.49903166078225	2.0793393730227305	-0.11774184480404701	-0.38355429425550597	-0.7918421259330127	-0.5333245035926526	-0.94172612601201	-0.615239543610691	0.48940354679019576	0.8625979546614772	0.06486809267054287	0.1002748770376979	-0.6063215954375359	1.715350137269268	2.112463116798053	-0.06732859581634483	0.23513056770277382	0.6439931275238626	1.0095154693372752	-0.41275519555805634	-0.16657400303744485	3.047229585306209	2.203327523785345	-0.5333541713607031	-0.3818310660719505	-0.221571339929092	0.058735338441658846	-0.5059879354096541	-0.9971390941045376	-0.4658508178073558	-0.3770395997186322
2720719	0.2558272416769924	0.8197647218728253	0.4819206364274397	1.074384406235895	-0.7755014749876863	0.23270971020274137	-0.04503106849814954	-0.25317572851290593	-0.19585730146255784	0.9600777184564402	0.47045397413479956	0.4356674542185851	0.41362537868838917	0.25881468404671787	0.1843954920509822	0.20521926022410503	0.33170476792410064	-1.2643396508654619	-0.8760460623410036	-0.7465285153782298	0.23645137571350633	-0.9892606410830902	-0.04368250519477827	-0.5176480342595855	0.05124431269480704	-0.44935081719313524	-0.914396673869594	0.629924121440433	0.8307972144963027	0.09532993898797842	0.4462121141318567	0.7105783834892799	0.9935051424788073	-0.9305264648598378	-1.0974193663304377	-0.07375251907273064	0.203815988987792	-0.48293868089884195	-0.918291315878223	-0.44942338682605404	-0.6399179127817053	-0.6023101371781179	-1.040009171276909
3167162	0.2558272416769924	-0.7671626596906469	-0.6944513661696861	-0.4809314750113772	1.503138774894058	-1.2769092291737456	-0.04503106849814954	0.05885519264705223	0.28242996950330646	-0.9917328309340766	-1.2201920212888173	-0.9227738049991483	0.41362537868838917	-0.24099287657071994	-1.3211078331712296	-1.2147324333956266	-0.02823428251754225	-0.8861906652445353	-1.0209204593892798	-0.5757762668452403	0.6663716714400082	-2.452871924910565	-1.785066239110157	-0.5176480342595855	-1.547791893725191	-0.44935081719313524	-0.914396673869594	-0.8413235003998266	-0.9242700718314494	-0.5769164383026708	-0.8675506021955149	-0.7366528000644804	-1.247672179559082	1.9998788343996796	1.6771295965671382	-0.9227664463479821	-1.4127093124410193	-0.48293868089884195	-0.918291315878223	-0.4812506042091268	-0.9407602169790474	-0.4696165808028771	-0.3628114933628795
806614	0.2558272416769924	-1.2961384535451377	0.576570562753393	-1.2585894156350133	-0.7755014749876863	-1.1204238390618977	-0.04503106849814954	-0.11658571775857525	-0.19585730146255784	-1.642336347397582	0.044936737423850195	0.5449665235769431	0.41362537868838917	-0.9637076337442947	-1.3654090851615877	-1.2473433764189612	-0.7481123834008281	-1.2643396508654619	-1.0491882394943854	-0.7465285153782298	0.46081619005144425	-2.661574964688907	-1.3615068415887452	-0.5176480342595855	-0.8712720283973654	-0.44935081719313524	-0.914396673869594	-0.9394066751891772	-1.5092925006073667	0.18197732303703326	0.5519163845800166	-0.3748450041760404	-0.12708351854013739	-0.9305264648598378	-1.0974193663304377	-0.8964065857050463	-1.2451421298749075	-0.48293868089884195	-0.918291315878223	-0.4749164391101596	-0.8342732700088941	-0.6023101371781179	-1.040009171276909
3052265	0.8436716095868979	1.3487405157273162	1.4521200994180967	0.685555435924077	1.503138774894058	0.5826833683016978	0.6682929369150158	-0.7829720505165485	1.7172917824008995	1.6106812349199457	1.8020103558130156	1.5560264709987222	0.8951325412226883	1.4813370018377305	0.8261600292722414	0.580909198471595	1.0515828688073865	1.6566303555546622	0.4111867124591668	-0.06351952124627162	-0.6338000633691345	2.0433149139801365	1.4089765275212263	1.6822505709765803	0.4743163202460093	-0.30361101600166723	-0.14269933948648544	1.5126726945445887	1.41581964327222	1.213400370764751	1.529723009549249	0.07741474068450976	0.4332108119693349	1.9998788343996796	1.6771295965671382	0.31255105384121196	0.5785736568958441	-0.23770173371900447	0.04918452604174123	-0.18021905672799152	0.1139348239741854	1.5207867648257336	1.6687815403792092
2740561	-0.33201712623291313	-1.8251142473996285	0.32692216437957	-0.8697604453231952	1.503138774894058	-0.04148664296042577	-0.04503106849814954	-0.30142631279830806	-0.6741445724284222	-0.9917328309340766	0.035234841846176986	0.25667958381646844	-0.0678817838459099	1.4813370018377305	0.03673574989310705	-0.08912521000579414	-0.38817333295918516	-0.5340971492604308	-0.6917513173898788	-0.7465285153782298	0.15719423732465063	-0.027662923266176986	-0.2350893172930443	-0.5176480342595855	-0.2802229246569789	-0.30361101600166723	-0.14269933948648544	-0.8413235003998266	-0.9242700718314494	-0.036091007320098456	0.27311107703250687	-0.6462008510923705	-0.6873778490496097	1.9998788343996796	1.6771295965671382	-0.3265850591243742	-0.08979806876299493	-0.48293868089884195	-0.918291315878223	-0.43611524979642724	-0.5712616509260953	-0.4696165808028771	-0.3628114933628795
2743355	-1.470880535006587	1.8706458039352345	-0.2082558295317605	-1.6192131122257465	-0.3200659114228243	0.2555190731754417	-0.771457705849744	-0.10877396268435574	-0.17695386162074808	2.2030887505814656	0.38425289412294666	-0.36719293181553847	-1.0195819578524943	-0.38045644552951896	0.20481482779139198	0.2317402789412893	-1.1603477929924506	-0.6292461707748065	-0.9930904619829822	-0.7887907040105554	0.48940354679019576	0.2862034634965872	-0.10469981108105746	-0.5085252580744737	0.08434531238582547	0.7802944969829594	1.367255032853733	2.573230129156069	1.9825116745727662	-0.4105213025793718	-0.32508194965966436	0.037071112854064184	0.38487523807172985	-0.6860145953999384	-0.54660947628403	-0.04872752790227885	0.23152240870426222	-0.221571339929092	0.058735338441658846	-0.5027564574069803	-0.91476684088738	-0.5929784750819215	-1.047623435961006
3090430	-0.9198614941428186	1.877716309581807	0.6157156885500176	1.852042346859531	1.047410724917709	-0.2335798541773593	0.6682929369150158	0.0673866289488927	-0.19585730146255784	2.2612847513834513	1.1471531229072263	0.5901702124287719	-0.549388946380209	1.4813370018377305	0.11307150220491749	-0.29533354880438495	1.7714609696906722	-0.8220546412060309	-1.0101059682900526	-0.5757762668452403	0.6663716714400082	0.5814194786885205	0.10219301546703252	-0.5176480342595855	-0.5124382889445562	0.1336083875727369	0.6289979948966231	2.5915876172274457	2.0008420720481377	0.2192302484117571	0.5956333437426043	2.5196173629314806	2.114093803497752	1.0788943117752596	1.122219803987623	-0.4776336032929964	-0.2954947038973794	-0.23770173371900447	0.04918452604174123	-0.48080141881428307	-0.9286207468893386	-0.6023101371781179	-1.040009171276909
1360696	0.8436716095868979	-0.7671626596906469	1.3739085373009088	-3.2027342671941033	0.13595462496501134	-1.027899932591999	0.6682929369150158	0.039862691483045345	-1.1524318433942864	-0.9917328309340766	1.1864268743379085	1.4657099616859408	0.8951325412226883	2.0541305832907457	-0.7846590041833142	-1.148020756262606	-2.547807635609043	-0.5340971492604308	-0.7987313198119522	-0.5757762668452403	0.3472523997174422	0.37345941850231024	-0.4324752727981404	0.19142020077732422	-0.34040392637843037	-0.30361101600166723	-0.14269933948648544	-0.8413235003998266	-0.9242700718314494	1.1043872419789393	1.442376970993048	3.695492699568911	2.674388134007224	-0.2607195393148053	0.012400218828592628	-0.8741132923465531	-1.1460659776789106	-0.23770173371900447	0.04918452604174123	-0.4819983784813949	-0.9677848458518534	-0.07153591167715496	0.3143861845511501
1341290	-1.523836279997044	0.3034493379817175	2.0579093924464544	-2.4136010645132715	0.14324216515506213	0.41193973167402076	-0.049794725421998365	0.12537716485712622	0.2791103717561323	0.32375941494436367	2.4943077276586343	2.2720888790012914	-0.986924464555561	0.8577484645199618	0.573650360928615	0.3977084146608218	-1.8832817725973803	-0.5495930983041235	-0.9461568102263135	-0.5416267931064019	0.6801762422385356	0.7358885960473578	0.9407237469357994	-0.5320047764372702	0.2722449882479574	0.847060292230732	1.412903942625407	-0.03789225665178888	0.2629047922971771	2.181420932006815	2.2165917211949404	1.4719998971448016	1.5071512284358972	-0.2596183878978411	0.015713631705261355	0.11517291250345793	0.3969511943875777	-0.42715563323530026	-0.8893204177008004	-0.4581992091181331	-0.8536273955912018	-0.4729258879534038	-0.3910586338897768
2818897	0.2558272416769924	0.8197647218728253	-0.788202557716658	-0.09210250469955912	0.13595462496501134	-0.6632521717833355	-0.04503106849814954	0.1505857829136126	-0.19585730146255784	0.37735785697046326	-0.926083496837124	-0.9064945249097848	0.41362537868838917	-0.3524464748487884	-0.8193573609195703	-0.756578453192023	0.33170476792410064	-1.2643396508654619	-1.027774371086455	-0.4968584721919616	0.6663716714400082	-1.7670079686138722	-1.3257469828241297	-0.5176480342595855	-1.0318554673292748	-0.44935081719313524	-0.914396673869594	0.629924121440433	0.8307972144963027	-0.5982642127797947	-0.9722511729280358	-0.6462008510923705	-0.6873778490496097	-0.2607195393148053	0.012400218828592628	-0.7377175284543109	-0.755595034263197	-0.48293868089884195	-0.918291315878223	-0.4727390250040524	-0.8102357991137903	-0.6023101371781179	-1.040009171276909
1892194	-1.5077058620527242	-0.23818686583615614	-0.9980295811292036	-0.4809314750113772	1.047410724917709	-1.0532174527766867	-0.04503106849814954	0.36695687629000445	0.28242996950330646	-0.341129314470571	-1.0243975273543515	-1.1845921251463094	-1.0308961089145081	0.8700758429422242	-1.1569523644655788	-1.1751986234381846	-0.02823428251754225	-0.5340971492604308	-0.6303692324294277	-0.11651282914852178	0.6663716714400082	-1.0704134705589206	-1.442553841810099	-0.5176480342595855	-1.5032720739427818	0.8623073935300772	1.4006953292797317	-0.5470739760317747	-0.33924764305553196	-0.6288035340661969	-1.2065842917278375	-0.7366528000644804	-1.247672179559082	1.0788943117752596	1.122219803987623	-0.8807088324314641	-1.173176403283988	-0.48293868089884195	-0.918291315878223	-0.42050093514156345	-0.5023591036324353	-0.4696165808028771	-0.3628114933628795
2090891	-1.5077058620527242	0.8197647218728253	0.47149579602824254	-1.6474183859468312	0.5916826749413602	0.1959975483897979	-0.04503106849814954	-0.14873032199290534	0.28242996950330646	0.9600777184564402	0.8561822503032928	0.42362914211343106	-1.0308961089145081	0.25881468404671787	0.28445499884817954	0.1658094661288685	-1.108051433842471	-0.5340971492604308	-0.8853095149815865	-0.5757762668452403	0.40801497771408235	0.6315752928323451	0.1652600491746547	-0.5176480342595855	0.006864149673066491	0.8623073935300772	1.4006953292797317	0.629924121440433	0.8307972144963027	0.08608296641125607	0.43456973688223505	0.07741474068450976	0.4332108119693349	0.32536152053709816	0.5673100114081079	-0.11014261394710896	0.164503989851584	-0.48293868089884195	-0.918291315878223	-0.47053670495501654	-0.7885343758951329	-0.4696165808028771	-0.3628114933628795
1470328	-0.33201712623291313	0.8197647218728253	-0.6820113600026796	-0.09210250469955912	0.13595462496501134	-0.49949625916707013	0.6682929369150158	-0.34658030381436367	-0.19585730146255784	0.9511226075480437	-0.6769262825586975	-0.9064945249097848	-0.0678817838459099	-0.3524464748487884	-0.6485439208559707	-0.5807896551646279	0.33170476792410064	-0.5340971492604308	-0.6345138937414864	-0.5757762668452403	0.08302360980229335	-0.21208866545347232	-0.9578130479983665	-0.5176480342595855	-0.8338961606909641	-0.30361101600166723	-0.14269933948648544	0.629924121440433	0.8307972144963027	-0.5737262402776632	-0.853657704152197	-0.6462008510923705	-0.6873778490496097	-0.2607195393148053	0.012400218828592628	-0.6512727004243021	-0.5802424541530844	-0.23770173371900447	0.04918452604174123	-0.42162647642159257	-0.5070115640735285	-0.6023101371781179	-1.040009171276909
2890686	0.2502855688489186	0.3034493379817175	-0.21008742655449297	-0.8788027309278749	1.044988097642641	-1.6953706165560347	-0.049794725421998365	-0.14100075299757192	-0.18894831346412327	0.32375941494436367	-0.4291828872430024	-0.3761813577206585	0.41053326583536426	-0.2955074357057537	-1.3152043022829627	-1.280794158170053	-1.1915810744883781	-1.256527121649413	-1.0401198867030945	-0.7531037695696949	0.43816181088698053	-1.7870263978529999	-1.491210788258081	-0.5320047764372702	-1.3984353872065156	-0.43174132343538857	-0.8826911235149959	-0.03789225665178888	0.2629047922971771	-0.3959156167237099	-0.33849714256410196	-0.6635625295756034	-0.7099394082201126	1.0743648510479242	1.119365176180673	-0.9225693592757526	-1.4068606447069367	-0.42715563323530026	-0.8893204177008004	-0.4552452290038004	-0.8194365655707788	-0.5997998042692435	-1.0619264627179283
2822541	-1.470880535006587	0.8080620313859149	1.9073958948491063	0.6541164022735836	1.4825694576283652	-0.4331595986141599	-0.061811711408608146	-0.190566696505484	-0.17695386162074808	0.9318976340261643	2.454193218148235	2.087264588925153	-1.0195819578524943	1.464390418384668	-0.2326883263309476	-0.5021744789262209	1.050686209364176	-1.2404380907223136	-1.0132401519265493	-0.7887907040105554	0.37675940755139414	0.1768491777782335	0.32136323068031514	-0.5085252580744737	-0.018880069404745115	0.7802944969829594	1.367255032853733	0.6172607032505772	0.8175909366594379	2.0125484449146	2.03801522478595	0.037071112854064184	0.38487523807172985	1.9687368219910995	1.6533401237714704	-0.6047994147574245	-0.5000770341265213	-0.44463725887962813	-0.8889672845224046	-0.49238303974267955	-0.7970118103125128	-0.5929784750819215	-1.047623435961006
2869381	-2.7065841792276855	1.9225489337868498	0.1255521011991186	-2.029901481116922	0.5941151313988515	-0.03274728101527381	-0.7520179792078179	0.013791582425189068	-0.18894831346412327	2.263838239593579	1.0133866534131666	0.015734611548136598	-1.9185629514828446	0.24332720918251777	0.11371666040069207	-0.07783225235929181	-1.5147637262845546	-1.1865880291362272	-1.0878498085600627	-0.7362226345037747	0.5169943172551529	0.2716570267813072	0.023590093742973536	-0.5320047764372702	-0.2603869199301702	3.12048538674828	2.943300653385676	2.6847761756075736	2.044225661165693	-0.19407489607106576	0.0396289696137647	0.6711639871246499	0.9528785692718947	0.32399927914093124	0.5675394039429672	-0.3187614055327348	-0.0766047781372601	-0.21703870406078152	0.04926111918908387	-0.4649940581911416	-1.0136160326237496	-0.5997998042692435	-1.0619264627179283
2166796	0.2837911156573544	0.2767701451112551	0.035147005058046056	-0.4825483549760815	0.5812517731027704	-1.1881668584217975	-0.061811711408608146	-0.409579155791997	0.2932603314990736	0.2963020757485136	-0.15533501348692838	-0.08481095417534576	0.41876715093677297	0.23449250910854344	-1.354472327098024	-1.306774640028961	-0.05483079181413723	-0.5333245035926526	-0.6110436590544983	-0.615239543610691	0.016844267273446966	-1.449087803970659	-1.252797078801351	-0.5085252580744737	-1.2362431296275478	-0.42191989767086613	-0.8683692189792271	-0.06732859581634483	0.23513056770277382	-0.2617898097641463	-0.05321085478957202	-0.7726162422877527	-1.2694724852557944	0.3095171861217008	0.5533653237437202	-0.9018316049136796	-1.3021388856618579	-0.44463725887962813	-0.8889672845224046	-0.431267245873968	-0.48170484311956224	-0.4658508178073558	-0.3770395997186322
2497754	-1.470880535006587	0.8080620313859149	0.7398665753031004	-0.8614366073926364	0.5812517731027704	0.3344614370125179	-0.061811711408608146	0.001922768579994227	-0.6471680547405697	0.9318976340261643	1.1631200332977045	0.7327641832009676	-1.0195819578524943	0.23449250910854344	0.28633708586818435	0.31586799802749466	-0.423336458873575	-1.0501036388688056	-1.0669120288740814	-0.7420757694024733	0.48940354679019576	0.037448705840711534	0.20394089343012226	-0.5085252580744737	0.1787785060699795	0.7802944969829594	1.367255032853733	0.6172607032505772	0.8175909366594379	0.3594926114825373	0.7339323247949421	-0.6826509806053287	-0.7180232441466196	0.3095171861217008	0.5533653237437202	0.03239298964267599	0.3153847261604857	-0.44463725887962813	-0.8889672845224046	-0.5060125021233396	-0.9984458953675045	-0.4658508178073558	-0.3770395997186322
2193173	2.019360345406709	0.2907889280183346	1.921914633291514	-2.036247356258649	1.047410724917709	-0.92945249615554	-0.04503106849814954	-0.265443271562432	0.28242996950330646	0.30947420199293457	2.3185631384382748	2.0985319682050974	1.8581468662912866	0.8700758429422242	-0.7511456369772098	-1.0423393415060156	-1.467990484284114	-0.5340971492604308	-0.7373635994723882	-0.5757762668452403	0.21630052424575122	0.7041422138252318	0.03245340362257802	-0.5176480342595855	0.024458861247398742	0.8623073935300772	1.4006953292797317	-0.056658102085021485	0.24577478572038539	1.9378883714535484	2.0543857366242535	0.7105783834892799	0.9935051424788073	1.0788943117752596	1.122219803987623	-0.8449190981771247	-1.0406468101596749	-0.48293868089884195	-0.918291315878223	-0.44625279791534117	-0.6224622972610442	-0.4696165808028771	-0.3628114933628795
902407	0.8686816658786682	-1.3171055137127243	2.6809700782984875	-0.8614366073926364	-0.7707247536856217	-0.9932564296850764	-0.771457705849744	-0.051131054891510215	-0.17695386162074808	-0.9748890408067878	2.5008775355089505	2.98472089070555	0.41876715093677297	-1.6103543548056436	-1.2900331032698429	-1.0990614553873643	-0.423336458873575	-1.0466235424058281	-1.0663015937664602	-0.7887907040105554	0.48940354679019576	-1.62191722103589	-0.43079826423564993	-0.5085252580744737	0.48410895113001334	-0.28834052048710773	-0.12316113503490711	-0.947514837473816	-1.5122505391672185	3.536305365425972	2.90206621487425	-0.6826509806053287	-0.7180232441466196	-0.9348975407803483	-1.096596876297905	-0.8564588885514003	-1.0950809834690354	-0.221571339929092	0.058735338441658846	-0.5059995980002909	-0.9977539480846382	-0.5929784750819215	-1.047623435961006
3169178	-2.7065841792276855	1.3828490685184724	-0.5919653490860043	-2.4136010645132715	1.044988097642641	-0.4257162023585708	-0.049794725421998365	0.06880431931093563	-0.18894831346412327	1.6171452980438406	0.0816897535128228	-0.7466589714702241	-1.9185629514828446	0.8577484645199618	-0.15579459846921487	-0.4980664792228838	-1.8832817725973803	-1.256527121649413	-1.1422378183616384	-0.6402850627445923	0.6801762422385356	-0.2137130155310089	-0.5258227511934143	-0.5320047764372702	-0.731072549276457	3.12048538674828	2.943300653385676	1.5755408883907962	1.450452038209521	-0.5496959861662677	-0.7687146891678546	1.4719998971448016	1.5071512284358972	1.0743648510479242	1.119365176180673	-0.6065285066486088	-0.4950851349017731	-0.42715563323530026	-0.8893204177008004	-0.4630914122213717	-0.9347401366346841	-0.5997998042692435	-1.0619264627179283
2844121	-0.33201712623291313	-0.23818686583615614	1.294133654224999	0.2967264656122589	1.503138774894058	-0.671185920406192	1.381616942328181	0.09735494383240012	-0.19585730146255784	-0.341129314470571	1.2311089626204803	1.3735881733567945	-0.0678817838459099	1.4813370018377305	-0.5509252694687137	-0.7650951785546766	0.6916438183657436	-0.5967644912523284	-0.8489859189851712	-0.40502401831225077	0.6663716714400082	0.14887073440347254	-0.2711519178713479	-0.5176480342595855	-0.39351809141155064	-0.30361101600166723	-0.14269933948648544	-0.5470739760317747	-0.33924764305553196	0.9966061344041869	1.3532850282630933	-0.3748450041760404	-0.12708351854013739	1.9998788343996796	1.6771295965671382	-0.7415090850367585	-0.7640906254680347	0.498009107820508	1.0166603679617054	-0.4786669470415008	-0.885978517691796	-0.6023101371781179	-1.040009171276909
2714203	0.2502855688489186	0.843149203250095	-0.4901772122133527	-0.1114035641351767	0.14324216515506213	-0.2835384128703856	-0.049794725421998365	0.15763101747301253	-0.18894831346412327	0.9704523564941021	-0.6070470304685032	-0.7032335990447584	0.41053326583536426	-0.37109404615492625	-0.4195354332132703	-0.34602398884348223	0.32782650527957313	-1.256527121649413	-1.02944438286249	-0.4853787953695649	0.6801762422385356	-1.4847663819538746	-0.9179587445192677	-0.5320047764372702	-0.5607765317299492	-0.43174132343538857	-0.8826911235149959	0.6679847443043422	0.856678415253349	-0.5166002103362667	-0.6540418056756028	-0.6635625295756034	-0.7099394082201126	-0.2596183878978411	0.015713631705261355	-0.5127796355815655	-0.34367720201583457	-0.42715563323530026	-0.8893204177008004	-0.454077707624685	-0.8073826226859577	-0.5997998042692435	-1.0619264627179283
1502749	-0.33201712623291313	-0.23818686583615614	0.44413030530551334	-0.8697604453231952	0.13595462496501134	-1.1135818002914928	-0.7583550739113148	-0.22342609844462813	-0.6741445724284222	-0.341129314470571	0.29650550628598454	0.3920282441029174	-0.0678817838459099	-0.3524464748487884	-1.2890952273518848	-1.2399985804217335	-0.38817333295918516	-0.5340971492604308	-0.6674927128783347	-0.9172807639112195	0.2853185673187303	0.1826434490437615	-1.063881579736787	1.6822505709765803	-0.9594508312972957	-0.30361101600166723	-0.14269933948648544	-0.5470739760317747	-0.33924764305553196	0.06208929713790349	0.4040081786794285	-0.6462008510923705	-0.6873778490496097	-0.2607195393148053	0.012400218828592628	-0.8949287002083165	-1.2378155599060088	-0.23770173371900447	0.04918452604174123	-0.456509238803694	-0.6822489730647028	-0.4696165808028771	-0.3628114933628795
1118716	1.4330334680795604	-0.23625052728665993	-0.1477294037596039	1.0396951860538708	-1.209376733576306	1.0688339407012102	0.6524285283638211	-0.09984675641156696	-0.6570069986843788	-0.3229335266053748	-0.22616893147941672	-0.3033678094806402	1.342171752762648	0.24332720918251777	0.9792048117698602	1.1001798190611596	-0.04069154103325246	-0.5495930983041235	-0.843889861937237	-0.5824717481642644	0.5067973428180662	-0.023767805514632766	0.2817443029429099	-0.5320047764372702	1.0590519019676952	0.13661495019399839	0.6477055872452728	-0.5420901144775967	-0.33086883065899475	-0.36313429654947404	-0.26824559358730987	0.6711639871246499	0.9528785692718947	-1.0099839598048341	-1.6397636850078563	0.9665603473434146	1.0964907966811925	-0.21703870406078152	0.04926111918908387	-0.4600119014320398	-0.878442143878829	-0.4729258879534038	-0.3910586338897768
2215093	-3.2255521856705287	0.8080620313859149	0.1720395945452599	-0.4825483549760815	1.0319106153655677	-0.5300429451860034	-0.061811711408608146	-0.10300688345082382	0.2932603314990736	2.2030887505814656	0.9395809783116489	0.0740039594177163	-2.4579310666417618	0.8494414637466058	-0.6064199323984233	-0.6054216401253578	-0.05483079181413723	-0.6710040984131856	-1.0004151167226285	-0.615239543610691	0.5206512322491478	-0.36145087757382355	-0.48214597909808443	-0.5085252580744737	-0.8553672402296864	4.386937680944436	3.602879284686693	0.6172607032505772	0.8175909366594379	-0.16328600655186315	0.09969261589601358	-0.7726162422877527	-1.2694724852557944	1.0561660222629303	1.1033527237575953	-0.6612008393954789	-0.6029984767019883	-0.44463725887962813	-0.8889672845224046	-0.5032323278758589	-0.9230695660775828	-0.4658508178073558	-0.3770395997186322
1800524	0.2558272416769924	1.877716309581807	-0.5022658543872818	-0.09210250469955912	1.503138774894058	-0.05217546961467611	-0.04503106849814954	0.008268171935868943	0.7607172404691708	1.9223107796095427	-0.34689396292881	-0.6283969246732601	0.41362537868838917	1.4813370018377305	0.025586257811350224	-0.10059945823203632	0.33170476792410064	-1.2621950655587302	-0.9611895226677115	-0.40502401831225077	0.6659030747069182	-1.1281704868265983	-0.49040780903136144	-0.5176480342595855	-0.2931443067276885	-0.44935081719313524	-0.914396673869594	2.5915876172274457	2.0008420720481377	-0.5182818657425066	-0.6529193805746388	-0.6462008510923705	-0.6873778490496097	1.9998788343996796	1.6771295965671382	-0.33555452160063787	-0.10124384377183188	-0.48293868089884195	-0.918291315878223	-0.4824712561809402	-1.0119291776316874	-0.07153591167715496	0.3143861845511501
1261710	-1.470880535006587	0.2767701451112551	1.511986169879954	-1.9981013646423016	0.13059293083997306	-0.528424161415589	-0.061811711408608146	-0.11721903133526818	-0.17695386162074808	0.2963020757485136	1.8821514906591839	1.6285329545827563	-1.0195819578524943	0.23449250910854344	-0.46790722518611516	-0.6036965260081801	-1.5288534600518882	-1.2404380907223136	-1.1063975894396785	-0.7887907040105554	0.4972956331378249	-0.18515231499185533	-0.0869285810904549	-0.5085252580744737	-0.27598113938269164	0.7802944969829594	1.367255032853733	-0.06732859581634483	0.23513056770277382	1.365584451047114	1.5963585981044646	0.6668279446310329	0.9363244791809046	-0.27120968643258875	0.0033779237298450964	-0.6603026776109192	-0.6012788048825879	-0.44463725887962813	-0.8889672845224046	-0.5019988738422223	-0.9026086787776528	-0.5929784750819215	-1.047623435961006
2818660	-2.6833945978725353	1.877716309581807	-0.652473823024848	-2.4250763265704673	0.5916826749413602	-0.5161017472276678	-0.04503106849814954	-0.07198660100425161	-0.19585730146255784	1.6106812349199457	0.14993248430909498	-0.6283969246732601	-1.9939104339831064	0.8700758429422242	-0.319980360260222	-0.5986153247248535	-1.827929534725757	-1.2643396508654619	-1.1057223017681643	-0.7465285153782298	0.5340753727322142	-0.2142647144930503	-0.6082575129175667	-0.5176480342595855	-0.8539700062721596	3.194144212593566	2.944089998045949	2.5915876172274457	2.0008420720481377	-0.5658158631143475	-0.8206704222992253	1.5246459242382704	1.5537994729882796	0.32536152053709816	0.5673100114081079	-0.6607499488977989	-0.5980238895155853	-0.48293868089884195	-0.918291315878223	-0.47934187818371327	-0.8977338204615475	-0.6023101371781179	-1.040009171276909
1359001	-0.9324623303817231	-0.7759503925550374	0.31511896142202306	-0.8788027309278749	-0.30763080108872726	-1.3331796428192921	-0.7520179792078179	-0.182374023704204	-0.6570069986843788	-0.3229335266053748	0.15496338465944245	0.2370860127455552	-0.5211052210919193	-0.9855153014923703	-1.5736305771434433	-1.4684923236011524	-0.40920958734607804	-0.5495930983041235	-0.7390955355365383	-0.9237357909751255	0.36916057945751174	-0.2108110072259837	-1.345018435889158	1.665232390778183	-1.0519133332878716	0.13661495019399839	0.6477055872452728	-0.8446088291730814	-0.9246424536151666	-0.05250998095567133	0.25319195587345034	-0.6635625295756034	-0.7099394082201126	-0.6764881500683927	-0.5361121405324445	-0.9279682148878792	-1.461460854937407	-0.21703870406078152	0.04926111918908387	-0.4488653507595845	-0.760116597473913	-0.4729258879534038	-0.3910586338897768
806564	0.2502855688489186	-1.3156502578234148	0.6158325132853244	-1.262502314324224	-0.7585037673325166	-1.1168526760461173	-0.049794725421998365	-0.11464589094707169	-0.18894831346412327	-1.6163194097048517	0.08844980028964089	0.5882199925230598	0.41053326583536426	-0.9855153014923703	-1.3498865515415852	-1.2371559743526732	-0.7777276336589036	-1.256527121649413	-1.073585674515651	-0.7531037695696949	0.48211574308956046	-2.609031112940181	-1.3412345233254717	-0.5320047764372702	-0.8535077540368036	-0.43174132343538857	-0.8826911235149959	-0.945448400738243	-1.5184160765713386	0.2128787320491739	0.5919710234233804	-0.3966172262355527	-0.15566674905611017	-0.9266100073707237	-1.0879379127701505	-0.8948084970215342	-1.231090000357949	-0.42715563323530026	-0.8893204177008004	-0.45847916296630215	-0.8572235122958384	-0.5997998042692435	-1.0619264627179283
830222	0.8436716095868979	-0.7671626596906469	2.4218010935168586	-2.036247356258649	-0.3197734250113375	-0.4006321975122367	-0.7583550739113148	-0.14347717231470994	-1.1524318433942864	-0.9917328309340766	2.338615281773682	2.6757867745037935	0.8951325412226883	0.25881468404671787	-0.4070651471060758	-0.4746610013117762	-1.467990484284114	-0.12143251371424112	-0.64570430510899	-0.9172807639112195	0.3472523997174422	0.7891499629772344	0.318696979595456	1.6822505709765803	0.35728356649913406	-0.30361101600166723	-0.14269933948648544	-0.8413235003998266	-0.9242700718314494	2.839971414895264	2.612654883111103	0.7105783834892799	0.9935051424788073	-0.6793488677804507	-0.5425095737509226	-0.591524413821427	-0.4743771573563547	-0.23770173371900447	0.04918452604174123	-0.47132060304242346	-0.796009137604537	-0.07153591167715496	0.3143861845511501
3113470	0.8416595184642395	-0.7759503925550374	-1.020057134923722	-0.49510314753152584	1.4958610638864303	-1.1622128634174198	-0.049794725421998365	0.206213765543717	0.2791103717561323	-0.9696264681551132	-1.4637072529265844	-1.3079435401706603	0.8298288181580694	0.8154853726172206	-1.1914052837194782	-1.2100053475624652	-0.04069154103325246	-0.5495930983041235	-0.8435093169143746	-0.40065458161209416	0.6801762422385356	-1.7239468157684064	-1.7018451052409636	-0.5320047764372702	-1.5284835474274296	-0.2896522550280418	-0.11749276813486155	-0.8446088291730814	-0.9246424536151666	-0.6260805749521832	-1.2509960334346855	-0.7525442973556202	-1.264212067384115	1.9914783278231378	1.671190948418379	-0.904016160758981	-1.2793949587479405	-0.42715563323530026	-0.8893204177008004	-0.4460433523382341	-0.7377258849808991	-0.4729258879534038	-0.3910586338897768
2191981	1.4330334680795604	1.3828490685184724	0.9277941582672663	-1.646201897720573	0.5941151313988515	-0.47783119892935255	-0.049794725421998365	-0.0699882166693558	-0.18894831346412327	1.6171452980438406	1.3710263005946974	0.9524880252129906	1.342171752762648	0.24332720918251777	-0.4150931170335815	-0.553797363021679	-1.146245679971729	-1.256527121649413	-1.130292639959696	-0.7531037695696949	0.5565946147211562	-0.2652446123185673	-0.23741519242118256	-0.5320047764372702	-0.647680878283314	0.13661495019399839	0.6477055872452728	1.5755408883907962	1.450452038209521	0.541114688621068	0.9434220123910059	0.048291612664531705	0.39860591010789226	0.32399927914093124	0.5675394039429672	-0.637948191224858	-0.5505834228660514	-0.42715563323530026	-0.8893204177008004	-0.46248425774226015	-0.9212525766697527	-0.5997998042692435	-1.0619264627179283
3171115	-2.0955502299626296	1.3487405157273162	0.665175655528466	0.2967264656122589	1.503138774894058	-0.07034587830995633	-0.04503106849814954	-0.03064324864151608	0.28242996950330646	1.6106812349199457	1.3339326955034931	0.6472851893873669	-1.5124032714488072	1.4813370018377305	0.07580968549389452	-0.12010503975992169	0.6916438183657436	-0.9696741209922047	-1.0349972766327977	-0.5757762668452403	0.601986587657417	0.43198726197583875	0.13486401840493356	-0.5176480342595855	-0.31510993501667356	1.8824860018703535	2.17239266366284	1.5126726945445887	1.41581964327222	0.26748548478596074	0.6508698339205519	-0.3748450041760404	-0.12708351854013739	1.9998788343996796	1.6771295965671382	-0.3506494371368897	-0.12070102241941451	-0.48293868089884195	-0.918291315878223	-0.48173008997232275	-0.9565617096538341	-0.4696165808028771	-0.3628114933628795
2774920	-0.3410883807664022	0.843149203250095	-0.48424803094299085	0.6559956026575215	0.5941151313988515	0.9880508072001738	-0.049794725421998365	0.11891867429795487	0.2791103717561323	0.9704523564941021	-0.4667944922332211	-0.6963102761569664	-0.05528597762827751	0.24332720918251777	1.1010486104684125	1.01379172115667	1.0648625979052242	-0.5495930983041235	-0.9543578956362264	-0.5528898557452113	0.6801762422385356	0.1515109466036003	0.23768485974816758	-0.5320047764372702	0.9622924434778897	-0.2896522550280418	-0.11749276813486155	0.6679847443043422	0.856678415253349	-0.5144955374417692	-0.6473620850921393	0.048291612664531705	0.39860591010789226	0.32399927914093124	0.5675394039429672	0.8483284537837784	1.0104632441396113	-0.42715563323530026	-0.8893204177008004	-0.45890822762855	-0.8628874189681436	-0.4729258879534038	-0.3910586338897768
1452246	0.2837911156573544	0.2767701451112551	-0.42806191624592876	-0.8614366073926364	-0.3200659114228243	0.24570385236037887	-0.771457705849744	-0.04555421851919866	-0.17695386162074808	0.2963020757485136	-0.6675590812402324	-0.6221993189362985	0.41876715093677297	-0.9954054001675813	0.05783781797163933	0.22128034210429695	-0.423336458873575	-1.0870039707398162	-1.0733846247623196	-0.7887907040105554	0.48940354679019576	-1.3461919190001805	-0.6178605079779936	-0.5085252580744737	0.07260405454618815	-0.42191989767086613	-0.8683692189792271	-0.06732859581634483	0.23513056770277382	-0.515780230133177	-0.570596434134752	-0.6826509806053287	-0.7180232441466196	-0.6860145953999384	-0.54660947628403	-0.058563725058396215	0.22109547031672505	-0.221571339929092	0.058735338441658846	-0.5061349451195599	-1.0057827852056558	-0.5929784750819215	-1.047623435961006
