# Supplementary material for: Retention time prediction using neural networks increases identifications in crosslinking mass spectrometry
Source: Nat Commun. 2021 May 28;12:3237. doi: 10.1038/s41467-021-23441-0 (PMC8163845; doi:10.1038/s41467-021-23441-0)
Supplement: Supplementary file 4 — Source Data [file 41467_2021_23441_MOESM4_ESM.zip › Sources/Sources_manuscript/Fig3c_source_shap_values_part1_shapvalues.csv]

	hsax-p1	scx-p1	rp-p1	hsax-p2	scx-p2	rp-p2	hsax-error	rp-error	scx-error	p1_mean	p1_sum	p1_max	p1_min	p2_mean	p2_sum	p2_max	p2_min	cl_mean	cl_sum	cl_max	cl_min	initial_prod	initial_sum	initial_min	initial_max	hsax-p1_square	hsax-p1_abs	scx-p1_square	scx-p1_abs	rp-p1_square	rp-p1_abs	hsax-p2_square	hsax-p2_abs	scx-p2_square	scx-p2_abs	rp-p2_square	rp-p2_abs	hsax-error_square	hsax-error_abs	rp-error_square	rp-error_abs	scx-error_square	scx-error_abs	exp_value
0	0.10832092981518987	-0.04058544371663034	0.070639314887564	0.0	0.00863588627423445	-0.06115859793023065	0.0045729965025851915	0.0056225214786082	0.014288797610858106	0.0	0.0	0.0	-0.030283478402602676	0.006115276583493756	0.09345487023648918	0.03603931733209739	-0.01418928808369449	0.03192501799026526	0.06203524993032705	0.03713671473936109	0.018234899675870497	0.025368234033544323	0.12603674137875254	-0.011310140906701849	0.007706274593921314	0.0	0.0	-0.043081885599005415	0.0	0.0	0.0	-0.025161416254293467	-0.01879849064590461	0.0	-0.007861358943983321	-0.11262654859408938	0.08825084235259884	0.009105406187170928	0.06077262264463379	0.017813579701045523	0.06813282156360029	0.024848333564924552	0.0	0.43999999999999995
1	0.1492598757936432	-0.013996151476269342	0.12966099281659688	-0.06085227748849362	0.02057302820692375	-0.010616486495735877	0.011108705734208246	0.01715572750390254	0.004236288555913681	0.0	-0.02585648281484698	-0.02046294540503646	-0.03685284828168353	0.019655398687794035	0.0381011177292373	0.015275942451904417	-0.05686321180894699	0.05428412541205521	0.09095068038788956	0.035542296592082995	0.030109542183305582	0.008168266910077826	0.04220200646135841	-0.01797972228515482	0.0	0.011662288584333769	0.0	-0.03881974291169357	0.0	0.0054777468865057355	-0.01598333869966012	-0.022239409530233567	0.0042831424588071765	-0.005774796517804437	0.0	-0.05920120846088117	0.032525255698064026	0.005365154533224725	0.08467584518339594	0.014209844945781563	0.06997403888807163	0.051041309571362437	0.0	0.43999999999999995
2	0.028169427486266774	-0.005967646515475211	-0.12852950446516426	0.10095176033689651	0.09818691684428646	-0.11351662437858567	0.09164477241817864	0.0	-0.014734654741891895	-0.008190910871297447	0.043512307722191	0.06108224461895917	0.0	-0.06575292392527565	0.05912943959786732	0.04091871010824735	0.18585899482312074	0.0	0.046191256799670566	0.03087641541564229	0.01926198400006765	-0.013191945847241315	0.1272629291145671	0.018718660618499916	0.026432889050011288	-0.01057254285181175	0.0	-0.030985054020740643	-0.01230774092916792	-0.03950737180758229	0.03294656896738296	-0.029096095194076965	-0.024410591803125103	0.1986846372221999	-0.15836844005903375	-0.10702051690460634	0.07123895018666038	0.0	-0.03904636551133783	0.0061121825564734444	0.06283356690269032	0.01945454432563698	-0.008270229289102704	0.43999999999999995
3	0.030501701899276812	0.08663280799977402	-0.29216663836055845	0.05562490063689818	0.0	-0.0721669345083639	0.01078921940644545	0.0	0.0	0.0	0.032300602556017965	0.04635141541056548	-0.029891373435666946	0.004460311369713893	0.09659199384872447	0.0384871217935433	0.0	0.02818811004456845	0.06503298880942979	0.04332189305350809	0.022634063812679517	0.04791985271270377	0.15913537906018854	0.0	0.030055236121041884	0.0	0.0	0.10166056316517727	0.0	-0.03833222903377276	0.04042289984353886	-0.039368353279189694	-0.0413906508961529	0.0	-0.010320779401954971	-0.11015492920915895	0.08603684573452086	0.0	0.05900928548367429	0.025566757628069148	0.04889050088117136	0.03417743685358732	0.0	0.43999999999999995
4	0.08871592826058833	0.0	-0.06120574475988105	0.10521701118295246	-0.02817762886835279	0.0	0.0	0.0	0.0	0.0	0.015052426029088739	0.033380501117102834	-0.026256993666028627	0.04194095838431	0.017305342372663457	0.0	0.022589157440015245	0.03311352838404341	0.07197300033388132	0.03554784693830035	0.020290689518498245	0.03187058667084158	0.062065594805690405	-0.012239776923534451	0.0	0.007834633931645851	0.0	-0.02402477529256586	0.0	-0.02816228035356233	0.017340107946822197	-0.028153141523948905	-0.017515562810555163	-0.040081751712593094	0.08043527116062194	-0.026926195896350008	0.0	0.004752985125137055	0.053014782018205364	0.010883253565376338	0.05848639551002072	0.040933851111566444	0.0	0.43999999999999995
5	-0.09925450083557558	-0.07892131087276968	0.5034021747727433	0.03387975079747718	-0.07432871989129788	-0.010744580918058744	-0.009104267525147841	0.03631580405897478	0.0	0.01280375030538572	-0.06408155659644774	-0.1135351624989003	0.02221242251148403	0.07436075082001004	0.03719540148680245	0.008097823479323751	0.029355312608786654	0.04970497013337166	0.03699087724288308	-0.013974885804756143	0.02367218636430951	0.052554921513602804	-0.024734866097087194	-0.021785972492052053	0.0	-0.023623533218663673	-0.009936236468201909	-0.032566802003365036	-0.008044234359332048	0.22669306164081116	-0.0797034033773768	-0.0512879280418973	-0.059457964709721284	-0.07190622244350553	0.129523292949421	-0.02923652713581565	0.02380185623921438	0.018676905315254233	0.06910329107580859	0.021741505106821657	0.0	0.03975077155820861	-0.013608154690722074	0.43999999999999995
6	-0.03627513517594938	-0.03907479502111744	-0.09883136910142998	0.053108504162561965	-0.04807313935227758	-0.03882572683033897	0.004153283059563029	0.0	0.0	0.0	0.03518851166842735	0.03858635393152926	0.023589361840479495	0.06938408132461654	0.08550331869708733	0.023939137306483227	-0.0038155342430621353	0.0314886537085467	0.06774245010887792	0.041063439541144886	0.016209742747749334	0.0927551686673232	0.16470441083034487	-0.01642302073341706	0.02091538981042962	-0.017713444270748058	0.0	-0.04546877730460813	0.0	-0.03123184291553971	0.027561168057080976	-0.032752803860491286	-0.047478268036769855	-0.05562055344585359	0.1563397267312191	-0.09760004284855955	0.05349456318604506	0.007805284885180563	0.060430131337815385	0.01067604485029422	0.05067252087377783	0.03888032807525865	-0.005007122261673769	0.43999999999999995
7	0.1302975990918041	0.07465000052360315	-0.21742870313155066	0.13287746096928832	-0.013114161791581383	0.04416338031028727	0.0	0.04026163365005797	0.01286690983276978	-0.005676260516393528	0.037898276557627675	0.09309020841610272	-0.023548043129106522	0.02639866970061744	-0.018899125695410912	-0.01673218223848838	0.033799079121906994	0.04370205175279801	0.007340687081195729	-0.04211128460966848	0.03165658467512822	0.0	0.011753955209643396	-0.01126831165623024	-0.012595368848808186	0.01657860988562526	0.0	0.0640749666557407	0.0	-0.05085550329014271	0.055935467777757264	-0.04377202663677904	-0.038816877930829774	-0.057724087858074064	0.07275305479405364	0.07395045740317546	-0.03192088427790271	0.009996250897581604	0.09543344695672534	0.014946582903465233	-0.017556043193044324	0.04725676354826941	-0.009663232911213626	0.43999999999999995
8	-0.02576575066208625	-0.08064025122682134	0.08264886530435628	0.11707943526477044	-0.061893945224898966	-0.05984408669749791	0.0	-0.023992191228030868	0.010839741263793168	0.007070919767211414	0.009039844582801715	-0.009114482715032013	0.030726919468258174	0.04878035922617452	0.12983376440846983	0.03695320781554895	0.019659442724507842	0.008879605103093824	0.008004741191753095	0.04355489827071918	-0.013526439158248693	0.07159017589097966	0.13256580579593863	-0.026256987454147063	0.016754116856486256	-0.023816596831329084	0.0	-0.051431365396373385	-0.006598077554310133	0.0	-0.012066246641859735	-0.029988971336621595	-0.03289426992324945	-0.06094322934777302	0.18988704983725246	-0.11676861884930775	0.10263930916081238	0.011892105031117428	0.06959606318237255	0.012743320644645367	0.0	0.02368642731138959	0.011115392145134573	0.43999999999999995
9	0.1607441719769681	0.007815958572482351	-0.025868555416266537	0.08123341614527751	0.03014745007506786	-0.05760831058572535	0.006486366307169422	-0.012015089621191521	0.0	0.0	0.0	0.01449794173706842	-0.05852415306776157	0.021305945693174455	0.07275480155573077	0.028111767192629977	0.025375383741094104	0.024792998329199734	0.03279383110008871	0.031903971667541775	0.0	0.006474147801640129	0.08467871048519882	-0.010194778037523111	0.013085205072326356	0.06455451422408251	0.0	0.0	0.0	-0.018030637252225368	0.0071037263634688985	-0.022887407214399802	-0.0184949177236583	0.030414028651977176	-0.04385887692612972	-0.08744110080728904	0.07656757622904545	0.006395334798135588	0.04613128870079963	0.004429874444797255	0.01613202902188643	0.03299673916264312	-0.012003352397324196	0.43999999999999995
10	-0.21972571069731606	0.08454234981654796	0.20229087160227177	-0.06815786310957306	0.0707707450579757	0.0	0.11177380633971823	0.006043181497174643	-0.01403769191684337	-0.010369631276341357	-0.054555011712262985	-0.049019519570606684	0.13170079196964357	0.0	0.010310946440937274	0.03424970324475518	-0.034370760414304924	0.03634068187545059	0.09806541214369258	0.03586593887233547	0.04321576618756667	-0.009924708350615541	-0.013138492709860672	0.0	0.013818206157481805	0.0393075080092396	-0.009817322181629506	0.0641094043049929	0.019099216901215244	0.07095295513757183	-0.04427989149067357	-0.022689751794696345	0.024895989266153162	0.04869740976577913	-0.09465189405416527	-0.08223247949947654	0.03549655554877201	0.0	-0.05018118062137861	0.04276320248053639	0.08365019292405013	0.039518602481082576	-0.010327528625199811	0.43999999999999995
11	-0.03448272968212232	-0.07005993006536118	0.0	-0.05951844649112012	-0.052990798519979176	-0.048994548712471414	0.008191280382703725	0.0	0.0	-0.00525111933616107	0.025485086980076788	0.01791898597446759	0.03130177399234357	0.03433345962956692	0.07776683233982273	0.02973673394893306	0.010342538228606701	0.03491654622056267	0.08179880682826302	0.03540894643114384	0.020661467733898764	0.09022046200693995	0.15912366018029844	-0.014432061905627236	0.010682631365595524	-0.020895107151699288	0.0	-0.05636855917725464	-0.006927418484686476	-0.021988848583668397	0.006980005828062463	0.0	0.005908086027852033	-0.061505559326584414	0.17958400581081008	-0.10786241728791746	0.07079105930983157	0.009430777375974309	0.0671959518251391	0.012309194693348735	0.062095464123580746	0.0390937874868309	0.0	0.43999999999999995
12	0.048547257966569	0.1087259482220439	-0.24992749776432077	0.05723419134839247	0.042369592764090025	-0.029322125561978274	0.020333548305710825	-0.005089346655669402	-0.016898061712332463	0.013683542168552665	0.04404154409415098	0.04349102458011922	0.0	-0.02522495132892988	0.0613880007993054	0.009363987779549943	0.006496678555164226	0.0	0.05930274279590414	0.02715085886828464	0.018617251940976576	0.029262845838265772	0.11819470826276468	-0.009789663738924842	0.01652543130335088	-0.010052199510938498	0.007111051940780766	0.1266151001970447	0.005252394848012654	-0.047386214562897294	0.06676907326315551	-0.031810629012548775	-0.04574260333940375	0.05689219122714073	-0.07157587402037402	-0.0930484633786223	0.06002924500685619	0.01335122869030575	0.06124577211679638	0.0034785520697108163	0.05689702896620835	0.03029397662538036	-0.01679713995764731	0.43999999999999995
13	-0.039630406818558395	0.06691344507281125	-0.08809745387669538	-0.05751801207750812	-0.035971191227359284	0.0857771035261535	0.009290685036958624	0.012401213893193097	0.00961272235582622	0.0	0.01845220228115263	0.04304643283815529	0.039348330657649644	0.034915159648984506	-0.08575061462149114	-0.04139001227376932	-0.0258465891222589	0.032563047535378586	0.08849121106217595	0.051542035992700075	0.019144466655391545	0.05592857833149306	-0.03345751153583018	-0.014768228151474022	-0.024471356699824753	-0.02300318884870417	0.008928848655744087	0.0446562288003603	0.0	-0.028193735878763615	0.02901866714691459	-0.017131623070186952	0.0	-0.05932631056715462	0.13085971064097024	0.25929775008405564	-0.08845101850428166	0.008777845058887457	0.0779880985946611	0.0	0.07053140063821062	0.040833641351446265	-0.015311572585413713	0.43999999999999995
14	-0.30650615850775054	0.05125310521461962	-0.05167116168136013	0.055002935509438244	0.045960495748539	-0.06662658423994261	0.01540059777808489	-0.01233074011462082	0.0	0.0	-0.0121340187506917	0.02701014092855014	0.1919697043594879	-0.025316196345027242	0.11734333542352765	0.04491713875521536	0.009779234847681118	0.04686549556810915	0.06200230904567666	0.05489567212260099	0.01245499638352221	0.023965007563344853	0.1211753116402367	-0.011649192770716021	0.016112882059523895	0.10417966849533522	0.0	0.028299100106023517	0.009585133277046465	-0.026460703447716977	0.016685021403499145	-0.042222577011684914	-0.04954020525414354	0.041133679587761596	-0.0583625022613507	-0.13259104583039505	0.1097920547093123	0.0047395806432732335	0.06338235045599017	0.015376664751233393	0.04274323152466625	0.037097644385349904	-0.013711406072249188	0.43999999999999995
15	0.1320135656241182	-0.053334951660005736	-0.1696470724516469	0.0	-0.06976356034709141	0.0	0.018937531872697366	0.0	-0.005914705012312588	0.0	0.05534663559690989	0.08023906385885848	-0.028019137315980214	0.06605316524775279	0.044429896547725056	0.0	0.0	0.04214982108484355	0.05828940896062046	0.02801953471674329	0.031791800526475344	0.058798685229759284	0.11695231333665734	-0.01924176660869631	0.012488394218049037	0.011848288012191288	0.0	-0.06180076216610397	0.0	-0.041232593376901716	0.04715216152687893	-0.03693316424937215	-0.04089269321990091	-0.06296081032037415	0.21051783023429116	-0.04086784140060784	0.004144043487893545	0.0	0.06990251857148722	0.009531981667715128	0.055429827859873604	0.04836246814698203	-0.011789878199529147	0.43999999999999995
16	-0.11802393390675758	0.07479595404322925	0.243897611450396	0.0664400914590359	0.040724376230985015	-0.0298969411410287	0.007686309507658279	0.03211884746150423	-0.010938214621765113	0.013117323928970248	-0.024547747365566697	-0.052273706606127235	0.08723971541551934	-0.018163072451352125	0.05492040868138953	0.02583741588117905	0.0	0.0	0.043973934959151445	-0.009163356686724133	0.03137261193555718	0.0	0.018260816289090348	-0.010222687591613266	0.008864539697539142	-0.023665884329110987	0.005264677090352277	0.07683330024280119	0.005761015442015266	0.05394226567294064	-0.030659719848754763	-0.06161009410583762	-0.07613100866570893	0.06612202766129194	-0.06408512901296542	-0.08868073004703755	0.053169557719384086	0.023168566798221435	0.08289732660802868	0.0	0.04072833262051623	0.020925199583593512	0.0	0.43999999999999995
17	-0.019379406681937772	0.04265153943662153	-0.1272447943442653	0.13563724364810126	0.0	-0.06585718684916281	0.006298240085717444	0.0	0.0	0.0	0.01610172732652379	0.030580508222657066	0.01350863908668598	0.0	0.049921411484023515	0.028546209235841946	0.049138941619593424	0.027319885673220107	0.044794330406319055	0.028226607068161158	0.007476409301042597	0.025339105151021835	0.09564122738308983	-0.0113341602424184	0.016560050273266125	0.0	0.0	0.053720459725354996	0.0	-0.026721744147302884	0.027194272415497545	0.007396089931736072	0.014896886235082285	-0.023558376261112485	0.01914284285414597	-0.07265593622406147	0.05276815742875457	0.0	0.03967954797186657	0.009363515815685508	0.03310472620244467	0.03174303076780627	0.0	0.43999999999999995
18	0.028869338965716196	-0.038788828670476616	0.1116074441754826	0.1048203587195215	-0.02915476653832544	-0.030187314820150468	0.004306496709623353	0.0	0.0	0.0	-0.012394664967798674	-0.02882421875881719	-0.006467405361563594	0.01298482098977602	0.050880357126120435	0.01395435324391145	0.025101481701814143	0.022902357563651665	0.05884536876968688	0.03531814923792065	0.018404269691538855	0.05115908545272413	0.07003282351036949	-0.009150083881349358	0.0	0.0	0.0	-0.033820230737751755	0.0	0.018474354289274658	-0.015255418032559975	-0.009667927192044512	0.004355275773558681	-0.03987999890194019	0.08309851901603127	-0.0729637576957416	0.0392983445957249	0.0	0.039370586263281826	0.012775065325264512	0.04495023095659134	0.035045533480934865	0.0	0.43999999999999995
19	-0.1840569988587957	-0.015316152565910901	-0.040336134390330736	0.2501332323997304	0.01484903847628205	-0.058035284576990254	-0.06520993287949928	0.0	0.0	0.0	0.01947189382402481	0.03175779843248816	0.11067254367577373	0.005041909504321873	0.09225737323108185	0.037456515500015	0.06484969397642243	0.0	0.044273093168089445	0.04642899540063378	0.014840546819208156	0.0	0.11671805184570422	-0.015785931318867852	0.017514986436008573	0.00924960535059799	0.0	-0.029008263926867894	0.0	-0.02989698594852197	0.014548341320689495	0.0249289425077886	0.04343417057038462	0.0	0.0	-0.11512707868521463	0.08918591417020166	0.0	-0.03442731006685587	0.010350670563684217	0.044844015025572226	0.044392741019151805	0.0	0.43999999999999995
20	0.032459754887186	-0.040490227847928606	-0.20837723601097918	0.23915832894952047	-0.06040802453030564	-0.0497190228015727	-0.056761770716302395	0.0	0.01928481643462643	0.0	0.05986420459926761	0.09111169354259585	0.0	0.005047103077822801	0.08978225478778878	0.01805906095427595	0.05776891587450267	0.0	0.02764002849122721	0.052435211830023976	0.005047099366878194	0.017542286854162814	0.14437035236823215	0.0	0.01288171462567278	-0.019628995217724654	0.0	-0.04088742218499458	0.0	-0.04368433101201952	0.05578591250939202	0.021970769596371453	0.03763942195922415	-0.0613225587582128	0.15872419904406776	-0.1078295111811702	0.06182398913183462	0.0	-0.0326738909927462	0.018700968537994078	0.03692152579962843	0.017763378031660393	0.0	0.43999999999999995
21	0.11154448705492659	0.08301061222102368	-0.17577061715969128	0.0	-0.033500191057492856	-0.05765990816340838	-0.05952558405884617	0.0	0.0	0.0	0.023431895522828206	0.04550025848849881	-0.019276045299636668	0.0579732725722798	0.09697119760432399	0.027355422881788605	-0.008414933920937895	0.016503424949536494	0.05892653839819589	0.04380745738342684	0.018348317214179677	0.0112284841689278	0.1564692499713227	-0.011889192726684983	0.017040489869873776	0.012262339589942994	0.0	0.09082746280436355	0.0	-0.04313237253219626	0.04291404799870335	-0.03007046325909732	-0.015736701021906385	-0.05345408901105017	0.10692012779838624	-0.10829282087050679	0.07321772446994451	0.0	-0.025042955505385545	0.01667724571440321	0.059140445691368504	0.03169537221859553	0.0	0.43999999999999995
22	-0.03093740773645992	0.015739736885411887	0.1718316732106609	0.0722497749917157	0.05339350277618521	0.0	0.013608411403136955	0.04848937111834284	0.0	0.0	-0.015700123627655965	-0.030518536057650036	0.06061035625651823	-0.027629386526214272	0.043442660957400014	0.0	0.0	0.05553456082061914	0.028811912127290257	-0.014525055845681145	0.034087099752561745	0.07381206613943414	0.03216882805568799	0.0	0.0	-0.03663872095199697	0.0	0.0	0.0	0.022128361371179017	-0.031314249715351405	-0.04044650401952671	-0.0686020033542038	0.07069466248944978	-0.07716782938956795	-0.06604636608705047	0.03211938556325594	0.009111634007003377	0.08691558494225837	0.01638763599257259	0.009245382258836143	0.04914358219183845	0.0	0.43999999999999995
23	0.17727713891255661	0.03444230551271096	-0.428740210703905	0.11457907166143405	-0.013520347878508199	-0.006031075147642173	-0.11311655130201592	-0.02395341913481225	-0.0311676961069548	0.0	0.0	0.054806628735411256	-0.13012212333403367	0.0	-0.020383542373470176	-0.009490359977587098	0.02742683300661758	-0.01507815683762695	0.02003936748755414	0.032040064427881626	0.0	-0.02597027801087881	0.009225296640248293	-0.024910042796415954	0.0	0.09717505804896451	0.0	0.02376376194809282	0.0	-0.07330757257078047	0.028579008138780726	-0.04201623858316342	-0.010977764719984018	-0.02124903662293115	-0.01555243438919468	-0.06950179205636661	0.0	-0.00514839678127621	-0.06619338651811257	0.01583438706119414	0.039392660939226415	0.031848843324987164	0.0	0.43999999999999995
24	0.1392909664779481	-0.08185321910751858	-0.25887729791916037	0.10313755204510955	0.09929108091462785	-0.038454348682054884	-0.10412557205138173	-0.03107636482917636	-0.03993272376338036	-0.011521613933608621	0.05295303920628988	0.07133893593712134	-0.10700730086444682	-0.11639193112520341	0.010718228490379483	0.016064304642519317	0.0	-0.023316657268236868	0.007259319485829058	0.0191115966280081	0.01509339979531546	-0.05006677725721967	0.07309532764484675	0.07633714478055412	0.01437927757654256	0.04835162420626779	-0.012084671223254129	-0.10804106468678551	0.004429143467055668	-0.05905723783151606	0.05631925096617946	-0.061494706560575985	-0.03100039585278974	0.1549424835714564	-0.2032032607910471	-0.11629853044472716	0.04080670810291118	0.002015341810033655	-0.05191743363897389	0.01696398291463283	0.033474270697677985	0.0	0.010348128469750695	0.43999999999999995
25	0.17155889407620006	0.10574466284810691	-0.19398123267555847	0.04435042028853059	-0.03967128410941567	-0.06182422841568219	-0.1688853754549521	0.016804306973149108	0.025046850016225863	0.0	0.04237334589977493	0.07493390016375806	-0.05654461889194973	0.05726827513401084	0.10750884309485692	0.049976345313309134	-0.007913364623160057	0.03338194995374011	0.020936267370961104	0.043288940247523444	0.02241731711599193	0.03452388810136925	0.12870032716357033	-0.027875144496156273	0.040879373794669605	0.10073313990544636	0.008078669549852202	0.14658693502083747	0.013861441050780798	-0.04327459262588876	0.06320843689580113	-0.05318746221006582	-0.04897406333488971	-0.055033085669096066	0.06396191518167577	-0.1128916786901811	0.07902063625961964	-0.055386801131329266	-0.15420465175210207	0.01870029896995784	0.08369894549510443	0.042103258195603344	0.0	0.43999999999999995
26	0.02868535982729986	0.01649066722842077	-0.11982781371622558	0.17540578247667657	-0.0769009954996068	0.0017021883206644883	0.009182716969772353	0.008327033485666019	0.012075695645695078	0.0	0.02278038859041709	0.047177419971634105	0.0	0.027587932399325277	0.009179561290137694	0.0	0.03439375353723151	0.004162898091963962	0.05593460493788749	0.026691688320346074	0.017023346710462628	0.01170514458418953	0.06618999727525954	-0.011319095256697942	0.006178881270196335	0.0	0.0	0.0	0.0	-0.03997739174239667	0.030715676187888202	0.0	0.0058712918015459414	-0.051917180920803135	0.09741202108044811	-0.023153185518530628	0.006382098856796137	0.004410822076505616	0.05786285718779008	0.017491860083211352	0.05534324457777856	0.025442434795347857	0.001288295073702539	0.43999999999999995
27	0.022107485581524255	0.012139109706592321	-0.08436355452039732	0.08306432852924911	0.021146450291971153	-0.062297670517883846	0.0	0.0025217377485073633	0.0	0.0	0.015269304412645623	0.030518714586226958	0.0	0.028131297431818636	0.0712532191624875	0.029037581459400996	0.018961603551307105	0.02928112393255866	0.060242690298789814	0.03224364955229342	0.018671495674025845	0.03997816603461829	0.1181632328337266	-0.008451489454061933	0.019207026505710267	0.0	0.0	0.0	0.0029449701515364968	-0.0212037832278002	0.0138458923011755	-0.02225393944861273	-0.01725356140853901	0.029658740696714758	-0.047050695369481615	-0.08994151018640481	0.07397349375860596	0.004934591681132222	0.04739969153079504	0.008826781604929612	0.05094802028508816	0.036031179111123635	-0.007685374281373836	0.43999999999999995
28	-0.04489339084924232	0.13796897591749308	-0.17962167480822416	-0.21272638297781507	0.03629756545171453	-0.03399763775816578	0.0034446878418444293	0.025256717207732537	0.01625562007137296	0.0034312075019776733	0.05358440121702607	0.05312414879902222	0.05812404223053408	-0.01914774700212568	0.02159840083866449	0.011415202526744272	-0.07821837411263483	0.028858018298656807	0.08510331033369833	0.03052379807480332	0.02514031423131069	0.04414270816729099	0.07407651757174816	-0.02584398725067316	0.007572922660447734	-0.015471190748881536	0.0	0.13734532307721536	0.0092107879184396	-0.044282249161093135	0.05142679311936044	0.09486612218795798	0.09702381465357557	0.04431925509902196	-0.07403134584873083	-0.08863768867244315	0.03858757244910832	0.007698691811963809	0.09047815744182797	0.019540304283908905	0.06809057551350162	0.02821302739607323	-0.025847314704007474	0.43999999999999995
29	0.029000754552375774	0.014338369708638443	-0.20499988804582758	0.11295731759343053	0.035098083441699346	-0.0628184223743273	0.014435557849446723	-0.008146229324061671	-0.013083457647059399	0.0	0.04241755373582723	0.06920567574094139	0.009997203246196462	0.012127335909290382	0.10358926863479112	0.030620300118414934	0.01564270334501061	0.0	0.049239531149961296	0.037641257674873085	0.006824845206284347	0.026745785429611146	0.18593562778864128	-0.009823256480561399	0.025664455945571457	-0.008323072223461209	0.0	0.0	0.0	-0.041008406307050715	0.051939900483254864	-0.029125864593830403	-0.025300312168444195	0.04015551572689724	-0.06460105683137024	-0.11189234080586857	0.10047309002943883	0.0	0.05117145194754347	0.005819552703385078	0.039439355346571225	0.028641813493766488	0.0	0.43999999999999995
30	0.03441927436308412	0.0467529803641068	-0.29484440582953797	-0.10470411819021938	0.0	-0.08798215469808579	0.0033420029406314167	0.01329350548842051	0.013481817415430475	0.0	0.03350134758648926	0.0628843423552024	-0.02149558000003604	0.03839992688211741	0.1147359785714287	0.051820833895768026	0.02155218978151674	0.02947521558109467	0.0657578937117885	0.03971265134263663	0.026793214640143476	0.03309530599282812	0.19015357677147984	0.0	0.03585145244449017	-0.01771434453309706	0.0	0.04453702160644957	0.0	-0.04396450158106524	0.043305315891805946	0.014050607346663635	0.039416698670040495	-0.04543241092332853	0.03973679856032325	-0.12317330953521358	0.11270828462352234	0.013690864570937988	0.06820579085605458	0.0	0.050181813300379186	0.018454119735749397	0.0	0.43999999999999995
31	0.034141085239930535	-0.00899943412051063	0.1348832013653729	0.20650167827107913	0.008256147671110436	-0.05632036694940143	-0.05388380327806036	-0.012236024929535516	0.0	0.0	-0.012701686910573023	-0.028948236438522346	0.0	0.0	0.07046450877098737	0.030807940116323734	0.047014904149407094	0.0	0.0421164392848184	0.03666404886255881	0.0	0.0	0.07783778296436047	-0.010187459460215875	0.008161231939711439	0.0	0.0	-0.023678349707585505	0.0038066473972249715	0.009121699335444572	-0.015511929653632184	0.01610007105807104	0.02900909755503156	0.0	-0.009828586114442706	-0.10005833711520312	0.07615407187124876	0.0	-0.024786743204377182	0.014554894920893069	0.03284256767031371	0.038702939438172046	0.0	0.43999999999999995
32	-0.08522329383033411	-0.05924288535687883	0.16768211810209566	0.1362555326189176	-0.04735761216209056	-0.03320799405796038	0.0	0.0	0.0	0.0	0.0	-0.03367542515435765	0.018076601539816745	0.022028379352695526	0.061660170583185625	0.015634813857705487	0.0324196664841796	0.02693297761416147	0.05467363865054081	0.032995246904543474	0.008721674319098816	0.05223882408852154	0.0670908239037255	0.0	0.0	0.0	0.0	-0.04145558939231686	0.0	0.02219330610014225	-0.026962350012969982	0.0	0.0	-0.05031872024559925	0.12120175266365152	-0.08041322757379288	0.04846097291412932	0.006477016817362735	0.05030891501949497	0.008939624240356547	0.041789344252281424	0.03168383160615479	-0.009608133846460865	0.43999999999999995
33	0.11691425624313195	0.039080923231805065	0.09532276179558385	0.17862754219610494	0.0641710506109992	-0.06324643702057142	-0.16307718531461524	0.0	-0.012220619599893512	0.010945010771052338	0.0	-0.03540268789574408	-0.03303955188020091	0.0	0.09726442070645697	0.06082587824465022	0.06511922179227309	0.0	0.024330193682489565	0.03443810977583042	0.0	-0.06189916866876921	0.08961094958423649	0.1341262727167962	0.0	0.03147779492277342	-0.025092767558593437	0.0	0.0	0.02719742914356965	0.0	0.0	0.03238836381778215	0.06638647941338954	-0.07813681550187779	-0.125713958480883	0.08870296922815157	-0.0347775235017323	-0.16164273876712912	0.008251816666986989	0.06047325573243573	0.02859475391351063	0.0	0.43999999999999995
34	-0.03186536212397917	-0.08833899271984288	0.18739694093208725	0.16577834077563908	-0.07212118229772868	0.0	0.004898020005990045	0.0	0.0	0.002247433726221243	-0.014712695765876305	-0.03829259311370986	0.0	0.025101254890106228	0.022626623513824468	0.007998881295650323	0.030986959297288785	0.02541850866968154	0.07228296263936268	0.037936522516492044	0.020653718402022014	0.03670473586945411	0.04185725415628269	-0.012661449795316027	0.0064050334309905255	-0.016938340475871477	0.0	-0.046113389013326955	0.0	0.02426094919022076	-0.02249633337384374	0.0	0.0074000036501800925	-0.0488004528788733	0.09606559908201098	-0.04383789632859625	0.01596555286685286	0.006401292217854682	0.05560909589054458	0.009917861298814445	0.05489210242209386	0.037373041147299446	0.0	0.43999999999999995
35	0.21720922048269656	-0.12841669178894788	0.031052014052612542	0.057182769685218904	0.05802468592692828	-0.0878485081123778	-0.08361690631265659	0.006116958118064952	0.010112662682755236	0.0	0.023163012240114356	0.010781138664166412	-0.0564119874179258	0.04888214939742977	0.15044506635380794	0.05247022102717708	0.0	0.01077832007192664	0.059233624849590605	0.04289868104475342	0.022034228374762543	0.04392762774305853	0.1787426022515562	-0.02125241465764119	0.0312795472961972	0.062500097430008	0.0	-0.0605058221415693	0.0	-0.02760449288267483	0.0	-0.041415208735847975	-0.06349996100743466	0.0445490662777952	-0.06141354505789903	-0.14516484683249042	0.13101205451474512	0.0	-0.04064560288853958	0.0	0.056765647406350095	0.04061407500425346	-0.01197948305996377	0.43999999999999995
36	-0.12363547308825706	-0.08283525894000174	-0.014858641159325892	0.0	-0.07138275155645707	-0.03603876448928012	0.0	0.0	0.006051761034086389	0.006665874752314727	0.023151085832326612	0.011563398402354097	0.0434857766159481	0.06085833235994928	0.09491065534235515	0.0303095681881711	0.006127896418558071	0.04105928304644879	0.09042252006785961	0.05115088360466155	0.02919315046462806	0.09889252956261724	0.15072322019553291	-0.018690976793636405	0.016940250515799782	-0.015845152667044782	0.0	-0.05650605809156373	0.0	-0.03736836202677429	0.0	-0.02802905404526168	-0.029557428156208654	-0.07501025444972381	0.22304882645816074	-0.10292777912986775	0.0621774024080205	0.012601835790050864	0.07974152240738985	0.012535647057892285	0.06874039593822381	0.03233413813005348	0.0	0.43999999999999995
37	0.17036975421473155	-0.010186877376310521	0.15582468364037544	0.16446743139660358	0.012995992955447372	-0.029114981482445984	-0.05652463547092232	0.0	-0.009319636494413364	0.0	-0.0228934287600161	-0.029746708166635966	-0.0536233113323224	0.0	0.04064346352349846	0.018401033949558998	0.03336720032164389	0.005228254606168825	0.03708615200162296	0.025614665725225694	0.008982407446201768	-0.029084616963619747	0.02914612910469727	0.0681431614866409	0.0050979066058488565	0.04575464561912884	0.0	-0.028286325934363227	0.0	0.009401862918982734	-0.01842707050704437	0.0	0.006585891959932422	0.0	-0.014878912346498158	-0.08687054595764632	0.0460065800404211	-0.007296096578875422	-0.017428199530515442	0.014211814985252702	0.05128116341368416	0.02507115098596191	0.0	0.43999999999999995
38	-0.03244588734741935	-0.012857404322013738	0.22902607023008648	0.007618347247449975	0.014436485702711055	-0.06326048697242492	0.0	-0.007525797477221485	0.01183802999950262	0.0	-0.020728582601523216	-0.05316073822796846	0.03376324721099999	0.0	0.10003169353199448	0.03452546900495393	-0.012222443713810482	0.040847730419156875	0.06407232107988725	0.04805940802721731	0.007046567957945671	0.04215456371469162	0.11099058208634024	-0.016200298730842416	0.009157416748002856	-0.023711888947271012	0.0	-0.03323505090722667	-0.0073454619480676775	0.028232943369940755	-0.03787226232500163	-0.023818905638527454	-0.02198555880314279	-0.00613669438438702	-0.0067567028191853895	-0.11410464633548181	0.09702101363252252	0.010209746112017637	0.06100772583428821	0.01677871939899478	0.03797094692832975	0.048579783264481646	0.0	0.43999999999999995
39	-0.08246323303498077	0.06281740436295702	-0.13920248801400947	0.09416230599361125	-0.042901097353006706	-0.023834178017694996	0.004952607240398255	0.0020214858924151313	0.010317542296890081	0.0	0.02061783646893872	0.0355154363525263	0.042026593501751974	0.03991636510359897	0.05449956543310233	0.009717143481570378	0.021146332435507453	0.017575509604543627	0.05139248634499982	0.031173164843096346	0.009466156865854336	0.02512158389300484	0.10049290721753978	-0.009693318875485413	0.015978929943354758	-0.0077585106854994035	0.0	0.07763667581379491	0.004072724933035066	-0.02674602589841485	0.030258122948820576	-0.0208391766805735	-0.021926779966421506	-0.04826311243553402	0.12082255480314896	-0.07297201826662592	0.03152771454543796	0.003585707817203909	0.05256213173972102	0.00971259805149463	0.051300164212455646	0.02621018708747247	0.0	0.43999999999999995
40	-0.12077871614690822	0.02882726474699751	-0.1758548493147477	0.20101709439709298	0.05077681996059291	-0.06938667022675887	-0.07780998522563726	0.00195833245095417	-0.0311231005679089	0.0073729101280335385	0.04698394093551872	0.08923920757153231	0.08666947929138319	-0.01982518553004642	0.1131619234373748	0.050084080264748976	0.03073789071688257	-0.008212490377046966	0.041276931326420074	0.02604546421226761	0.03619049215666281	0.0	0.1809451815622255	0.055056677390332986	0.02397904995146044	-0.00936798529777677	0.0	0.009967339319606139	0.0	-0.057447237612210045	0.0665768437728125	-0.008864440132555551	0.007992772325838504	0.05626333511799231	-0.0762482423851647	-0.12095880228065123	0.0844545758717849	-0.012494525330700668	-0.03449909799897222	-0.010807714363158916	0.064825097371975	0.03327633850975409	0.0	0.43999999999999995
41	0.09675007425957322	0.11368337452676569	-0.21838828032788243	0.0	-0.0316791966122601	-0.0545290803428356	0.0780633253778043	-0.020116702450929336	0.0	0.0	0.03196082849663029	0.03771772352215763	-0.024098669096730613	0.05097765724211206	0.08289485887942616	0.024346109371711777	-0.01909364627334617	0.0	0.0371921193242038	0.031757900764715075	0.0	0.006244212877330457	0.133795572372777	-0.014260357118138278	0.02048734269665753	0.0	0.0	0.1643555620544621	0.007462919486701525	-0.04304767803210907	0.057062100464973176	-0.03240430454651727	-0.013121814842835366	-0.04710052230504297	0.10308350698097535	-0.09721429457307684	0.05820509718783323	0.0	-0.028059950418351076	0.008722744272563532	0.03266953494690178	0.037122123558124914	-0.011440191724345405	0.43999999999999995
42	-0.10151790838692779	-0.04573177046024468	-0.12862436505573804	0.05856016538144665	-0.06513885371016431	-0.0438083499082218	0.012111909111045066	0.0	0.0	0.0	0.03230739694268914	0.056009207247359305	0.06499573384318058	0.08951067821716707	0.09355630067353271	0.01940366658973597	0.0045860694069166374	0.028329640369157916	0.07764458808322394	0.03597023779636804	0.019916852114182704	0.08396765870935646	0.17807338319820853	-0.014318162106501442	0.018321578667613136	-0.006258407933774968	-0.009152073051035214	-0.05074173743748389	-0.009953725839399463	-0.03587787467296227	0.03061158406277842	-0.037028066330322906	-0.04650678839338779	-0.05849664582366454	0.17744086989594082	-0.09836839025098937	0.06162124163695204	0.0	0.06735938353719584	0.016078936181613768	0.05376077423132136	0.04142114946552233	-0.01003588600169003	0.43999999999999995
43	0.09154749687524488	-0.035807593552715566	0.28293728071265256	0.1049583828275189	0.015502150473684306	-0.05751573742828289	-0.05878060582221167	0.0	0.015291839843000699	0.0	-0.030395737713441284	-0.058586249424570774	-0.02772700702259223	0.0	0.09596550644868729	0.02614581517682102	0.01744930929987154	0.0	0.032201113916226265	0.05462608256142165	0.009921418028991769	-0.013190318421569591	0.06145407190897795	0.06898333371725063	0.0	0.006657884843741024	0.0	-0.041968360938758	0.0	0.05269145658744445	-0.042397824325087874	-0.025546061524899577	-0.019165190594652104	0.003253506233660386	0.0	-0.1067892005813604	0.08506320732086381	-0.00566999962003506	-0.023263031101618564	0.011913305290198795	0.04362702036933708	0.0266127356362007	0.0	0.43999999999999995
44	0.027410733869832504	-0.08024033974569114	0.2902795116947798	0.12783635567784396	-0.06222257891552915	-0.025780705216594257	0.0	0.0	0.0	0.0	-0.0330369945138822	-0.07439490089506717	0.0	0.01831872276537247	0.0467765082106785	0.009412537445398328	0.03223313914601994	0.03184361671269825	0.054399120462277684	0.03397653347587043	0.010638160533364527	0.018380030951171078	0.031723046096878066	-0.011168554794497881	0.0	0.0	0.0	-0.03169663276996043	0.0	0.06635699178240892	-0.04316899471654978	0.0	0.0	-0.03855748308179324	0.06364777445107811	-0.07482975149717042	0.039518656574633326	0.0	0.04429606233755018	0.007273434796441186	0.04800447090023091	0.03277152826220764	0.0	0.43999999999999995
45	0.12920804569016997	0.07228758988992823	-0.14966784007314476	0.14328771623674885	0.05174580280075658	0.01706367104728615	-0.08640534914704084	0.0	0.0	0.0	0.046948170780955034	0.06934517014347322	-0.02855640350305677	-0.029292403093793495	0.003289415381796279	0.00490375000587831	0.024940301978711665	0.014581950831875301	0.06898178894809792	0.040241956200256224	0.024798895172608748	0.010512452850826248	0.050596736049580815	0.0	0.007804230047356753	0.013711222663218559	-0.022360296148351222	0.05674311645125579	0.0	-0.031188680878455916	0.040893417629648154	-0.034497560741838906	-0.02173242390633201	0.07260453425116525	-0.06535750585234079	-0.017247355714777368	0.0209377364475411	0.0	-0.046603640584193584	0.00905245144935185	0.06560501467714808	0.04419304822602693	-0.0113687262083364	0.43999999999999995
46	0.1418005908005182	0.11190935629002474	-0.3362919693774163	0.053095788935990096	0.049574486516905325	0.0	0.022565121014743977	0.021096255742894754	-0.01726778664724149	0.0	0.030524929352385877	0.07533921703004454	-0.0397390889331144	-0.03170011961062075	0.0	0.0	0.0	0.008910448478497757	0.060211577461831256	0.03219665999854909	0.04654543312352241	0.03137825772941172	0.07950563356392204	-0.03097888472730681	0.0	0.010288385114609971	0.00636884658776693	0.1315094058182072	0.01311445672874656	-0.07090854992988788	0.058057288068413926	-0.04374073860969224	-0.06613634758103137	0.06988089918039325	-0.0846434202178068	0.0	0.008670157048912164	0.0	0.09273681276768975	0.02526184559290856	0.050193788358319336	0.04609270013230493	0.0045785641966037405	0.43999999999999995
47	0.23471560362488086	0.1112997393175591	-0.3825023318945591	0.08701783222038456	0.024500021707405534	-0.022851377363646286	-0.07516414935270338	0.0	0.0	-0.021551720303146338	0.026276706345340684	0.07063840753832362	-0.08910320688810075	0.027936658228716493	0.051426011535005534	0.021741781888829914	0.029358888156551244	-0.013891259337579731	0.04587235935179562	0.06171321496393922	0.039702920442982376	0.0	0.057865203853565916	-0.027993308700944963	0.03819576646496947	0.1243371059878901	0.009980839066673186	0.13523383514870196	-0.021753904368953303	-0.0512003082832963	0.04036668828874246	-0.04507473758981445	-0.012505324452668498	0.012159227079015955	0.013068127967514054	-0.05280374328568971	0.05703379983351334	0.0	-0.05425898647093408	0.009920776980096524	0.04745819590186234	0.05283464639777691	0.0	0.43999999999999995
48	0.04779244169157826	0.030427728827461753	-0.24672427339989386	-0.1341524479012978	0.02242097284101985	-0.07451726768613165	0.0	-0.0118347294902435	0.0	0.0	0.05851612095530323	0.08091780999552156	0.0	0.014053919628557232	0.10786302756054367	0.03642722731768433	-0.05668772720406931	0.04452070930356386	0.07325936059322319	0.059453298564053014	0.02659952110089403	0.054907441915132554	0.19216761064332855	-0.014848708797710164	0.03241484501742656	-0.013366439742882097	0.0	0.0	0.0	-0.049647099026683655	0.05369603130697137	0.0293828845393887	0.0439843637061989	0.0	0.0	-0.14018803017927564	0.11931823306568251	0.012093166788338439	0.047300652293580825	0.011303491236590357	0.06874465906641378	0.034401205469731244	0.0	0.43999999999999995
49	0.0	0.06469093244241836	-0.44939083855405004	0.05322953735039995	0.02651941037425798	-0.03283946215286632	0.0	0.0	0.0	0.01938859601229656	0.023733578346081363	0.04350435625887694	-0.1139198314170344	-0.03777789262389944	0.012948779567639401	0.01767494494624061	0.0	0.02637189547395241	0.020701176503160557	-0.012806803562450841	0.01545108317101171	0.011328142823680859	0.05693003459231952	-0.024001686872191036	0.012200035543149246	-0.028964075707667347	0.0	0.07824668663000148	0.0	-0.06150315549099861	0.032838502342807274	-0.05478745510851776	-0.048697353670520915	0.01670499441713391	-0.10853718047762917	-0.10894240750745118	0.01676821241580334	0.007704757823764119	0.05998775642946652	0.006947714003256222	0.0	0.028748339985376598	-0.01045132430781781	0.43999999999999995
50	0.24330481835574475	0.07343981610463574	-0.12617552780951713	0.10729071526273276	-0.011553454488700932	-0.04852646986278497	-0.126377543410506	0.0	0.007864756773151488	0.0	0.0	0.05630584675328143	-0.07577402284073256	0.015342292313952677	0.08534927718910362	0.0285912399394464	0.019306251515687822	0.020362763323808042	0.04399651081703898	0.033507223944272246	0.012158101127121013	0.0	0.10435047514566881	-0.012606353453018415	0.021695917406535536	0.09727689257311672	0.0	0.08300509044275817	0.009477139394929501	-0.030829521865287535	0.022347012996561555	-0.025266887960755602	-0.01673582885301328	-0.03144335797281245	0.04266644855973578	-0.09473798652573995	0.06929164496830525	-0.02277670190801684	-0.10969472554121956	0.008255704703812428	0.058609254398139354	0.035446472924390016	-0.006743284441824926	0.43999999999999995
51	0.045369778057775534	-0.09246778836580155	-0.09449582137921192	0.008095736329179704	-0.0735528813092215	0.030708322884816147	0.013224225810309964	0.025819081403379435	0.0	0.0	0.04652387107434419	0.04222304532822896	0.0	0.08128345451429064	0.01713879467775109	-0.014676484451608407	0.0	0.04331109683288564	0.07318969370312589	0.026672515634643734	0.03808468544006027	0.10277878925620804	0.10847998740917167	-0.008706318849801081	-0.015512001509582318	-0.02456859829946767	-0.011103064332573659	-0.07022122740899128	-0.006384146041979621	-0.032028041307005234	0.03567369355129063	-0.032425497655911184	-0.02702261556030766	-0.07838856450032042	0.20495887753138767	0.0	0.0	0.006512190928055772	0.08746802959249994	0.011876101363213154	0.04595710618892593	0.046203973460239633	0.0	0.43999999999999995
52	0.10407970683179799	-0.04412972620771222	-0.07213603985420236	0.16984128986400326	-0.034043065965650904	-0.06954415711376946	-0.05743119453654538	-0.009828078133358342	0.0	0.0	0.02698523326336999	0.03173819736276548	-0.027988838896955748	0.03191833621495288	0.11691473167092215	0.03752148319417348	0.037851176155888455	0.0	0.0499378571937652	0.0356689222884683	0.012335485391827605	0.009387146233323096	0.16836124049347345	-0.009554948195795832	0.014188802814237511	0.007157030814569698	0.0	-0.04580723655191221	0.0	-0.03101645360534311	0.017214439948175286	0.0	0.0	-0.049784370929083666	0.09808282468839463	-0.11485062785661271	0.10104161712400755	0.0	-0.026436080210570145	0.012987580466977566	0.037320014747237285	0.0381091618914815	-0.006091460596300169	0.43999999999999995
53	-0.03413867413961774	0.07123252500766128	-0.22013826806988399	-0.04885776650918594	0.029774184085806066	-0.07281794880553125	0.004447058507090151	0.011610786336883477	0.0	0.0	0.032131409261211774	0.03896233858150977	0.0	0.02826467243531311	0.09839461991890247	0.03239935938074595	0.008335135272518446	0.025807225885366103	0.06608762849895225	0.022144110939311623	0.023590249521986517	0.05610572572347888	0.1718571741024693	-0.015527586649892011	0.020322359467954437	-0.011610497033609252	0.0	0.0841326070090273	0.0	-0.03643183561774946	0.048639018310841275	-0.010171893841055712	0.0	0.026076040885203433	-0.05742424867392229	-0.10278457453426687	0.09848911367925295	0.005968081785576007	0.05016063226505124	0.01792452756249807	0.057264475201443066	0.03978223424865979	0.0	0.43999999999999995
54	-0.03795086851843693	-0.09680385654929707	0.37775594951944025	-0.010364416142713329	-0.0324436755559748	0.0	-0.07121230891644648	0.0	0.0	0.006924376455067743	-0.05726108361186921	-0.09138032956731035	0.044835501370374786	0.09085327883738134	0.05903994986024075	0.03102804677888993	-0.007939365071942928	0.022829587040091914	0.08435330262495139	0.06195549879667139	0.026400988834252126	0.06439266247461112	0.03997900537891286	0.005130590743021246	-0.008412356012590105	-0.023440067294700884	-0.0080201079744735	-0.06863083434595876	-0.011832408720140963	0.14576162953890603	-0.0654969025995889	-0.035523654045732905	-0.023909516111122492	-0.06485031751432035	0.15314909585696612	-0.05165351442712407	0.03326885752330516	0.0	-0.03525841784924211	0.027528131067701134	0.0755228373496053	0.034365615446530245	-0.022690904667934775	0.43999999999999995
55	-0.037510867244992196	-0.01232252047611529	0.2861183490799233	0.06262603122478144	-0.011157509826955181	-0.02168791832035677	0.007041202211903075	0.00449945482333991	-0.014177156139332014	0.0	-0.026221396128585067	-0.06164953808181528	0.02569894388086902	0.031249081630417258	0.05518985127568521	0.014217646777123949	0.0	0.030815650153682983	0.0639258037411734	0.018760272305847536	0.025499904201075063	0.05159676827524859	0.049996300291760276	-0.010604862732082554	0.004997368104698807	-0.020953262987146448	0.0025330772170392146	-0.025350181990391518	0.0	0.049006036683921395	-0.038516538370084646	-0.027874522359847165	-0.04776566440756941	-0.03379910936890343	0.045069568502519586	-0.0744578935333027	0.03318840286826688	0.0	0.0632169283062391	0.01208141201372781	0.06194393735364584	0.024776951044590212	0.0	0.43999999999999995
56	0.197324910629459	0.017319275173238502	0.07884209837364697	0.05507942832167351	-0.008767137367183209	-0.018407710277147493	0.0	0.0	0.0	0.0	-0.01996796512595822	-0.015602666171850355	-0.06817715887673861	0.01881510058605529	0.04059554453227032	0.009881905730205198	0.004255228003978151	0.028211386162311836	0.05178810277199042	0.03737847552688289	0.009574751573672158	0.013158040031711615	0.036014075985250804	-0.010342504220969162	0.0068838930875170234	0.07540207825642398	0.0	0.0	0.004048541967164254	0.0	-0.007673064455034767	-0.023130819879108866	-0.03924938322510149	-0.023812487661049264	0.028234745040562226	-0.06762702123505124	0.029614246648455633	0.005718878623359236	0.043367276804376076	0.009127775385060405	0.03483053320006663	0.03269118450713954	-0.0053995584272790165	0.43999999999999995
57	-0.039381362780208706	0.10108591226642677	-0.12261631944608575	0.010523748143136613	-0.036823372446771224	0.020713542093690612	0.017097133390428704	0.014802501471768592	0.0	0.0	0.018375467873882223	0.05850762773213658	0.03329424287106597	0.06195441977146704	0.0	-0.012478827478974552	-0.014448153951228171	0.03824488256974262	0.06598319738809705	0.006605358326360555	0.02639206540917277	0.041377095993138935	0.05030759062463652	-0.016915089930183036	0.0	-0.021472055867449408	0.0	0.1115764476124359	0.0016777151843193616	-0.039556001947607305	0.03698649953656019	-0.033838740023555525	-0.02586624207829008	-0.06100777546254654	0.1134131886337908	0.005549205878010888	-0.015388247045843573	0.00530663120436492	0.0714717905151141	0.013197883975198	0.041429873784447235	0.042347432554927955	-0.008429266345576947	0.43999999999999995
58	-0.03933411058045033	-0.0509891914671638	-0.17197322064420206	0.060632261797297804	0.08914127007572964	-0.06638570045411424	0.0	0.009822110163106412	-0.01325025688330056	0.0	0.0590649807669798	0.07234588293587496	0.03434925514173326	0.004975446447563092	0.10754221288159638	0.029683500425310066	0.0	0.017023767308183113	0.07136527957549954	0.025727953431505274	0.02899149280664748	0.06463003297220632	0.1917115478950358	-0.010079924201641222	0.021274788291590296	-0.01689662537609221	0.0	-0.049226970692034244	-0.006519365572121183	-0.0427307832875127	0.03666258584127985	-0.04023713771507498	-0.06022693899659781	0.21922270582335546	-0.172980908203201	-0.12313697504055993	0.10181337877602786	0.009799818013448813	0.06950836989837966	0.014741788549190948	0.06719748702365252	0.010858135659602863	0.0058820566132691265	0.43999999999999995
59	0.04299754238678227	0.1032077008427359	0.12795380019534947	0.0	0.04194761606085948	-0.07437875080417311	-0.07078514506395603	0.0067275973879699635	-0.0156806397560163	0.0032287220505085035	-0.029099716373875206	-0.024769575465270116	0.00812420273151876	-0.01988729377220741	0.10834894949799512	0.041750737223612444	-0.011651183719706637	0.0	0.0739888404438388	0.021863596474487268	0.01552645679601422	-0.026467104361053262	0.1013195303260454	0.031151170472863032	0.014374081546779549	-0.012666724813591212	-0.01870820543571225	0.13131655567079303	0.007594561570900382	0.015288944493291295	-0.014552355661319627	-0.03367915779862596	-0.03440906100713059	0.04723818768572835	-0.06644194808464163	-0.12840968790952728	0.10382209496393727	0.0	-0.030146013422830242	0.020981770018404566	0.07238691616402476	0.0353634710264929	-0.004770482581295976	0.43999999999999995
60	-0.04722775123334472	-0.01933927023035642	0.3530341209063928	0.06099519323625219	0.02831102361343596	-0.06329864143389788	-0.0870571733438712	-0.01933498695687097	0.015811779713824248	0.0	-0.03173246609804098	-0.09641596221219867	0.062441594869084405	0.031163104755043053	0.16085807359436233	0.07209781447170338	0.0	0.011796983976738479	0.016400958439971747	0.036835861204000564	0.0	0.05301411825264668	0.10315462857345917	-0.01419747148541467	0.023880772897900165	-0.0142706943448139	0.0	-0.02791319494074071	0.0	0.14486871504507562	-0.07003435152905588	-0.0565852778827895	-0.0690931905654556	0.0	0.0	-0.14403933707321587	0.12020029373904095	0.0	-0.06054367878670297	0.02156835402435897	0.014552666489245997	0.050097390314233436	0.0	0.43999999999999995
61	0.1195030940346351	-0.011100220260084115	-0.042231540857367245	0.07126406132627888	-0.035370814377803705	0.04478319888071214	0.010065171119980565	0.0036270290197406574	0.0	-0.008231136368376357	0.012010765868743778	0.030836592585948674	-0.030223733103246997	0.05911450353741715	-0.03641278243522661	-0.026304128352713507	0.0	0.04018826557314109	0.08118562661505285	0.04009449235020113	0.02200150091468006	0.043643252184738246	0.0084864834067222	-0.005597623031207616	-0.011188852470498917	0.008904115086569991	0.0	-0.029657875511749865	-0.00486274243314222	-0.030328814260256742	0.013634025282709406	-0.03743191542574262	-0.05368781898421271	-0.05075842346393841	0.1135482829543778	0.1187161829519025	-0.05703787818272946	0.01156507526006173	0.06691090500812252	0.015976778155284643	0.06628578325018114	0.036515754545538875	-0.00843464039444386	0.43999999999999995
62	-0.029865803309517824	-0.01109600961365742	0.09885723941508695	0.0	0.027592743933845726	-0.03244637984487142	0.008290861434744778	0.0	0.0	0.0	0.006867743298498152	-0.007973675259845103	0.03605281860356496	0.003923870988401523	0.08460742388414477	0.00949272272504037	-0.023601083801320977	0.04535628163713812	0.0836603763846232	0.06236943760424246	0.016374641167399617	0.04908205730290649	0.11110069518745991	-0.02115377702012905	0.012510869683759696	-0.032339085908489884	0.006665040840523551	-0.03197961977151892	0.00722936301580529	-0.008795253469290498	0.0	-0.03745957937218741	-0.03168643693354212	0.0	-0.005560348024615747	-0.0954262988931466	0.050195031606899254	0.015780150989430836	0.09059422484706647	0.01733484283386877	0.059631191370097036	0.040343892582018315	-0.014530170114433139	0.43999999999999995
63	0.053711086426450394	0.06617577955917367	-0.2663274861634968	0.13125623361489575	-0.05048942553715666	0.021321413958862834	-0.07386212879728041	0.009117099216999602	0.0	0.0041010538773882665	0.0534560435667813	0.07882266174940061	0.003594187767630902	0.08874802401255644	0.025858031672429338	0.0	0.03192933214012164	0.015783859886132012	0.0675422167083014	0.044291498508442384	0.018329237898861372	0.032074284987056556	0.10517925540779494	-0.017338544972791692	0.0	-0.009449372800237943	-0.02154057709116891	0.05811695857989141	0.007596189290864391	-0.05241531688394985	0.05739959223032631	-0.030357717988050537	-0.02140699686470432	-0.05813935844044327	0.1564188524675083	-0.036289516756180834	0.016990160615729	0.007812124985127067	-0.051660840667937136	0.017769713607160065	0.06528003518778852	0.0380935371301972	-0.0274911820904733	0.43999999999999995
64	0.02623524250441328	-0.05356207104351779	0.0	0.08597998866156725	-0.042577738343746674	-0.04901201339194061	0.0	0.004062084461056992	0.0	0.0	0.01119275208497661	0.007801696890820886	0.0	0.03567039462252525	0.07218683293972838	0.025438048610420094	0.01415245987656455	0.025206242160662196	0.0619463099652362	0.028394293260250003	0.01567954776937147	0.06091243254520129	0.12387054168328782	0.0	0.0151439333557698	0.0	0.0	-0.03388075775033583	0.0	-0.016111597278134715	0.004747666728640854	-0.025267956630118382	-0.01583271388146215	-0.045181128048877695	0.09801543266062679	-0.08660039169457681	0.062154714278343015	0.011270179223311805	0.045711087643775905	0.009457400812424271	0.05346459845459611	0.029332486869139807	0.0	0.43999999999999995
65	-0.10288172953614286	-0.05609557521344566	0.37894735481906333	0.05176828650145243	-0.0120582212728787	-0.04591975402472126	0.008012479805240835	-0.015304204079301553	0.010917845112277613	0.0058552733464102835	-0.03800562440229166	-0.08594578512290268	0.0684539381859336	0.031374882832767015	0.09600686154498611	0.027501012726335095	0.0	0.04573112289567194	0.04392191139049789	0.04608513315921564	0.0	0.040126309569004925	0.03785785849591933	0.0	0.0	-0.011652910629668195	0.0	-0.03831282940678277	-0.009626907858224842	0.11122261071490819	-0.05080711038579455	-0.03558566986811301	-0.058229001972616656	-0.03903321300514112	0.06203109612940122	-0.09606160941257597	0.07021408591935391	0.0038336093258075077	0.07332463523651184	0.0	0.01703363904997468	0.04020468140315714	-0.014904481973288974	0.43999999999999995
66	-0.03321621133168495	-0.013978728086766506	0.2600926054488466	-0.05212962626520101	-0.03313229675107099	-0.04390989924041841	0.0	0.013979570720260959	0.0	0.0	-0.023938993298974254	-0.04839626997053542	0.024231114892550032	0.034593010941098234	0.07260937398349843	0.028676047385505138	-0.016872720015129627	0.03488822429532756	0.05746127117117128	0.023532516862194763	0.02682197224059324	0.0369941316266893	0.0747711533930765	-0.011156702946235608	0.00927167427403508	-0.017449247393301393	0.0	-0.025666267797734843	0.0	0.03322318210623698	-0.029984329340982663	-0.013287429688397634	0.0	-0.048923926228900294	0.10575570201873041	-0.09478964035710366	0.05846140591454152	0.0	0.0703390640225744	0.01192684959368917	0.044086067143573104	0.04511735067824463	0.0	0.43999999999999995
67	0.04823166012671776	0.09121825184409738	0.04430156260388185	-0.008392452299847586	0.04802719494326535	-0.09641970372598818	-0.0772946128270115	-0.014338555936839747	-0.02330131316545292	0.0	-0.01921998997519342	0.007054481637443266	0.011915081333933958	0.048704594824172276	0.12819032358942445	0.03738333865005533	-0.01771723947472384	0.01048284210841599	0.01627762148400197	0.03395379317374925	-0.005729330081962469	-0.02239627177617534	0.11570210273707499	0.09726872272321702	0.017124207314732076	-0.011294839160068126	0.004957194621099004	0.1343276230858696	0.016174490669042862	-0.01155029969709101	0.0034186216154593885	-0.0370346545765029	-0.03407946552678637	0.05450399901499842	-0.0579748065655	-0.12564723100936198	0.13307346003114373	-0.008879136851891067	-0.034177093434543115	0.018043599848742042	0.03581744276351184	0.019456365904943485	-0.010161580564053696	0.43999999999999995
68	-0.02773043857058377	0.01632520079108646	-0.10957850379027653	0.2318200323865648	0.013631631109412123	-0.04702429166087699	0.005276447494215214	0.03999295054293672	0.010493140594533767	0.0	0.03054581741564516	0.04823962992221004	0.019512650101400353	0.0071373148434041855	0.0688285905793462	0.024839142325530195	0.046794096885687975	0.0	0.0	-0.03625597750513093	0.017647759932041096	0.004080079334618153	0.10033267374548252	-0.011281174175038211	0.01960817769171333	-0.014708136432275698	0.0	0.0	0.004966198412515166	-0.034589314570739355	0.025505928424784052	0.015855615318691174	0.03214647053115016	0.0	-0.012920643713732916	-0.0985468158430102	0.07012720458284549	0.0	0.06857607328869195	0.006414310300906445	0.0	0.023938159706251905	0.0	0.43999999999999995
69	0.03328434026968932	-0.03983223838729355	-0.06681412331958486	0.1337199361011216	-0.03663346553380484	-0.03653053330815209	0.0	0.02149258509323948	0.019894073745844287	-0.006976312926357198	0.0203965715878085	0.03710439756443673	0.0	0.06356759008516916	0.07399231589261818	0.018900932884036548	0.024196636174287245	0.006125693080297534	0.04240648675760372	0.018067263698401448	0.013895770699478893	0.0044970966923652544	0.1329743094199629	-0.018224113292006128	0.005325734653082725	0.0	0.006291074981095879	-0.048256688122268965	0.0	-0.02490359699966227	0.011210861842895298	-0.02816042357951737	-0.024596495702149834	-0.05905340152080771	0.12646835543547952	-0.08703003437024254	0.05874548604042429	0.0060774805388628395	0.07579379954847681	0.014327601189603634	0.04151707817849637	0.026737954907069206	0.0	0.43999999999999995
70	0.057021977711654515	-0.017420114492500832	0.33452043091577843	0.011174984175455538	0.04584880817331766	-0.03537783280293952	0.0	0.0	0.0	0.0	-0.047377630004684756	-0.07238809462897969	0.008914596498103389	-0.018951865025601283	0.05980501187092521	0.02298489940010154	-0.03213554751188383	0.0	0.06507074712787192	0.035364799263806534	0.024768863932507768	0.0	0.02901589693386719	0.0	0.0	-0.02581832076556112	0.0	-0.03541937705940623	0.0	0.12221771495486522	-0.04878478854834317	-0.03479791139497512	-0.034460648112097314	0.0579272683038114	-0.0525838790143367	-0.09088229591900895	0.04568022733297605	0.0	0.09213295800294322	0.012964417134182171	0.062080162832852226	0.018904540715298568	0.0	0.43999999999999995
71	-0.12228878276807695	0.0641079998277837	0.2813141391303061	-0.13390935358956485	0.03471989791593871	0.0841809740875083	0.009812798928763689	0.009902719243659763	0.01135935298239485	0.01256236205578759	-0.045193185302919714	-0.07414522492711309	0.06859004792320228	0.024369008523110025	-0.08348908437163705	-0.041301302561661035	-0.05582844230294151	0.05923002829640023	0.0878762696919147	0.029342261715534584	0.03720540493981633	0.0	-0.10731070321909547	-0.012394945790588141	-0.015479657598233831	-0.028478669204715257	-0.011807833341264617	0.06469492985962844	0.007343410566629904	0.08184145541086174	-0.05715575003493559	0.01606395624994955	0.05560894393140195	0.0	0.0	0.17772210346293718	-0.08188648381753996	0.02076889309541613	0.06746841078888308	0.028552781028546553	0.06284460270302633	0.03318666647088553	0.0	0.43999999999999995
72	0.020002628594710525	0.11041762979420844	-0.29088012502961363	0.10982075107754985	-0.049580738687294484	-0.041880864125893535	-0.06212313645996803	0.011945441773935195	0.0	-0.010987085811560215	0.018983536330540784	0.040709590905617765	-0.03850806990332714	0.06340218120468571	0.10273348571778185	0.022402275481356704	0.021073892888509804	0.016465259063040305	0.05033169998254511	0.03656583905906352	0.010766385099644005	0.03464595404645582	0.15045342375617396	0.0	0.014891692940899093	0.0	0.0	0.16595136668891125	0.00355643962198382	-0.03515818773050977	0.048605870973200016	-0.0326921469960067	-0.02903533887824583	-0.06896007861840375	0.15772261893210765	-0.10136806868221698	0.07612944545951666	0.0	-0.047858208006925695	0.01204070907267385	0.045697530656772956	0.03625998605638209	-0.012543586248300764	0.43999999999999995
73	0.030960316887397477	0.03899323813637806	-0.22457655453822886	0.10304280252667192	0.012416215208620324	-0.033725995195488995	0.0	0.007602800677067617	0.0	0.003747294926357836	0.033131278195978164	0.05337970152386373	0.0	0.005895516489913211	0.057084985844916614	0.02057544474446782	0.014172412243472099	0.027435634777449536	0.06931509897687788	0.0306406917750493	0.026156446352114393	0.03553736959231854	0.13458476350731452	-0.014088959848218535	0.019729116312575623	-0.01664816407831446	0.0	0.036969528548726927	0.0032065463468390343	-0.04195707285649625	0.04490497187605702	-0.025243428994558725	-0.019072040462325524	0.0	0.0	-0.0874512928131938	0.053988866279769454	0.008381112528557444	0.0492942830984906	0.01077194463499409	0.05369820795839758	0.03714691881618837	0.0	0.43999999999999995
74	0.04423303806585102	0.0941975642147318	-0.3170633757714787	0.056198833050948305	0.009287787477209819	-0.08679435139586217	0.0	0.0	0.0	0.0	0.03682682053188707	0.042377080835160674	-0.023400176968903952	0.0	0.1342662005404181	0.048000718442507306	0.0	0.04757649636359934	0.03880919161825183	0.04261649399141032	0.0	0.05772658113713319	0.17582902494199915	0.0	0.01609487415501004	0.0	0.0072545904448704235	0.13358682329817106	0.009441942302970241	-0.04515540839889015	0.03915221986089085	-0.0438821835577117	-0.05931424029437138	-0.029831726288965466	0.0	-0.1341351875920951	0.11941272641750422	0.0	0.05472694352962376	0.019827075334979793	0.009028524357273304	0.06310509935587694	0.0	0.43999999999999995
75	0.10575570566416059	0.050658270673141936	0.033517115889539206	0.009968536514517623	0.03304987004046528	-0.04847082145501422	0.005423336020100811	-0.005271607926567667	0.0023675216826852252	-0.005350351679670212	-0.01066249288683968	0.0	-0.029293050622236555	-0.015026966442377387	0.07354321732424568	0.028760343447742698	-0.011758526788775647	0.03548491026120937	0.05640346364707427	0.04707169802078209	0.00849889486084865	0.0	0.07997301573090296	-0.015061110158056584	0.015971767661708103	0.01378490335970528	0.0	0.04421210331568037	0.0	-0.007207516519160961	0.0	-0.025478818972044903	-0.019854040729608613	0.03905787627421958	-0.06434430260964602	-0.10588870342664586	0.07446550276440123	0.006070311776374959	0.060869467401539645	0.018395384118831737	0.041585422567473995	0.04761302139160195	-0.00883335019230902	0.43999999999999995
76	-0.03307359259743842	0.0	0.22862792818063535	-0.0075189542778807406	0.025847112828687457	-0.009604426538561417	0.1439076610687594	0.019967994438738645	0.007725798601570133	0.0	-0.020313285403507353	-0.05861214382892008	0.05974035851880721	0.01674571979389411	0.0438280453274745	0.02131380770203875	-0.01214107925887492	0.009430910905864065	0.07253269672660234	0.037417517742409534	0.023886469662583093	0.026113640411355526	0.033260682469724356	-0.018058940156445602	0.029298038822833772	-0.04088929438804206	0.0071899047654366555	-0.049896602169402726	-0.007182338028184354	0.07022882107670014	-0.03517128016285026	-0.03692287697380692	-0.03828764597183393	0.0	0.007769685119387748	-0.062439094111568394	0.026931067964105715	0.011553023879100177	-0.04328378106747113	0.012623938802717671	0.06529456416952123	0.05870800217684147	-0.02654805622100065	0.43999999999999995
77	0.19587797460285988	-0.04254930636430493	-0.2538344667753016	0.0	-0.06462420558289833	-0.028055912270957162	0.013969265274501819	0.0	0.0	0.0	0.04393343800178173	0.08747958607929418	-0.057206450123201136	0.05162980980409615	0.06461049566582389	0.01458930799000524	0.0	0.03313179838855146	0.04978104519097565	0.04368997404668101	0.0	0.07316760589555915	0.1531856205111259	0.0	0.017292916946226033	0.042495564054987	0.0	-0.0498819749359862	0.0	-0.04246829516765904	0.05276303183984005	-0.038616512781644796	-0.016794367460362197	-0.06076650948816986	0.18399700300767663	-0.08062576068187688	0.05030083834230703	0.0044633342834489165	0.07186965897505973	0.0	0.02682775771454282	0.03053871404571229	-0.010170979028694349	0.43999999999999995
78	0.04382538406655864	-0.026010917207908046	-0.11029994832230672	0.13734117935708268	0.015898988807293735	-0.012064496540133252	0.12867885088836806	0.0	0.017297857608744582	0.0	0.03657618836884974	0.04572791188944306	0.0	0.009304798176890505	0.053697214754628075	0.017551823463855837	0.032070346593659205	-0.005191303128967956	0.054323371988836466	0.03723478188397611	0.01925080671900692	-0.01012711812238376	0.10213124875546176	0.10850733442680538	0.013545062701632332	-0.01601684526574737	-0.004886684093473509	-0.040600326095978356	0.0	-0.04250456507516104	0.017654484024510475	-0.03578927977339458	-0.024073212430465035	-0.013820220847043652	0.0065181179458653205	-0.07489259329448975	0.044690223278786634	-0.011636877787258304	-0.03796728594053955	0.012710389730527072	0.04701867283320277	0.019811489221651046	0.004515146439614259	0.43999999999999995
79	0.27374040095428925	-0.020698122380002015	-0.16673874176668477	0.010210200455521068	-0.035911694948487574	0.09006247788425487	0.0	0.007836480044739469	0.0071929551086507	0.0	0.029435935897184684	0.0855276679169377	-0.06762850177549407	0.05841827763745511	-0.07562770178028494	-0.028143879425102436	-0.01768388783762237	0.0	0.046982522079938194	0.02900962367594101	0.0	-0.012744836591186581	-0.010008516325871075	-0.003286191358026491	-0.007365202984369518	0.10699639480628775	0.0	-0.037541418542905436	0.0	-0.03608927908580986	0.056059595555078945	-0.026953845590187542	-0.012959407549980928	-0.055304003499124454	0.12123890252944014	0.2184612123920704	-0.09021439591846431	0.0	0.05854941132201019	0.008314980918800313	0.041158832583568616	0.015703755597435975	0.0	0.43999999999999995
80	-0.18927880383503948	-0.10670877946047697	0.244016920609614	0.1888634617958318	-0.07868315395520017	-0.04803662800838904	0.01286863363865004	-0.014805631662030638	0.004674017385311924	0.01082930068445917	-0.015763057525771007	-0.0534261763851889	0.010912617930686153	0.02781755143429948	0.08993056482888168	0.029512115907204983	0.05197163409678984	0.03325055848217939	0.05987313256111343	0.0408899493692057	0.015308198272230622	0.013256621832645088	0.08310076250978332	-0.01660867907252006	0.0	0.0054781470928749465	0.008939889095541997	-0.04268790116653548	-0.014125774512350975	0.036494704397468436	-0.041182104813084264	-0.01662644721165779	0.007205866748269729	-0.05722867776413326	0.12363445492123892	-0.10505854154242891	0.0779496628036424	0.014915020405483759	0.08483151494310698	0.022966248408653106	0.04229966819353298	0.02348189982659732	-0.005052761260490257	0.43999999999999995
81	0.20052451409958985	-0.023800941387034702	-0.01744917324610787	-0.008813073311966346	0.05467710175846274	-0.0843359969528665	-0.0846628900133542	0.0	-0.015488599497311017	0.00907109759262903	0.023211868763583166	0.022480830220642845	-0.059441162515103396	0.0	0.13749673704045356	0.06105691317497686	-0.027916569116845757	0.0	0.0682798538055695	0.04149824864460999	0.023944771427485634	0.0	0.13504266212992339	0.0	0.018926882618946983	0.07975882131763917	0.0	-0.03310560477884725	0.006092849586580351	-0.02902743814850578	0.022460691034472735	-0.03324001798716006	-0.021125416019349086	0.07511752338115796	-0.0920766337773335	-0.1434593702759382	0.12538210233379193	0.015586216341310188	-0.031262125534323615	0.02423009429828174	0.06928218083964266	0.051083052152297026	0.0	0.43999999999999995
82	0.03394773100059012	-0.040599386009540495	-0.08616234570019785	0.15733403727063694	-0.048150730482971804	-0.014001663051419533	0.007941507132992048	0.0	-0.011338108663096008	0.0	0.03036948692597663	0.03603087558973128	0.0	0.0176789092599296	0.04203603784803994	0.010137020595731183	0.0325085766051838	0.017888232573245344	0.053715764667178034	0.025028689257892672	0.025062535612032588	0.03019008739768908	0.10237644334508395	-0.013570031559779927	0.007205358503566239	-0.012232127097562273	0.0	-0.0435159661770749	0.0	-0.025252185435034713	0.023245810392385213	-0.009687748097551574	0.00468063398542673	-0.04800164033483065	0.13901674074658715	-0.06555005156447144	0.022095095678246468	0.00752025426790881	0.054855800881699834	0.014849514503245065	0.056525466513615175	0.02582137361891723	0.0	0.43999999999999995
83	-0.16317044870632116	-0.031446098638641895	0.18889210933011577	-0.05827563178277445	0.08672251799281971	-0.05284085587514581	-0.014378935702743567	0.0	-0.036201281948588626	-0.004064182745239009	-0.05973159688685048	-0.08887608920568796	0.05250306677387517	-0.0842479205559914	0.0	0.007980878725030838	-0.029391892436404055	0.027305558484024384	0.05483180392571568	0.012159460044836062	0.017290215436005396	-0.030628734578923622	0.02405931379767745	-0.013496323583513048	0.007135918710157563	-0.027660163204501986	-0.014420331256732088	-0.05182001185080376	-0.009583097205299207	0.0419726104038865	-0.06859243136534676	-0.042641448702241624	-0.0504050243005722	0.12405010871719829	-0.1774485144624614	-0.1337476104804216	0.014093387476657365	0.022428838172941112	0.055869331450477344	0.0	0.06577350603378707	0.0	0.0	0.43999999999999995
84	0.12248100744822832	0.05645101297140048	0.18037068714866786	0.08566460529270531	-0.013041161192462014	-0.032648925644225835	-0.046471634181394855	0.004810981944197434	-0.007868769684216154	0.0	-0.043028037771557004	-0.04003082185209156	-0.04116044333767377	0.01975937303259026	0.057350718474497575	0.020412764493798974	0.018172498732315356	0.0	0.03903324194569069	0.023712824824547063	0.014666646407243578	-0.020032924215282022	0.03236451236471749	0.030218791960581526	0.0	0.036185655948303364	0.0	0.06689784993096493	0.004213815944812849	0.026909432577666814	-0.021505892955736072	-0.01568781990563095	-0.019752146571177964	-0.022165622055795975	0.0234650386709242	-0.08168015671207271	0.0424667423143848	0.0	-0.016734386812658042	0.009402801851532694	0.043002543839408214	0.023795194772795236	0.0	0.43999999999999995
85	0.026653220061679944	0.05715863564914608	-0.18341025923773221	0.24391699684111776	0.03180767136848839	-0.05971381736728487	-0.07770786329705667	0.022859158963307563	0.004316067730133211	0.003698112882030785	0.0303223455912624	0.06073682902328542	0.005390143533239827	-0.018779060586955	0.07208705805104926	0.04321025014989918	0.05771120998062973	0.0067008674074453545	0.00856533016012928	-0.019922917177367244	0.011438058273158747	0.0	0.12466532953282067	-0.015196958220715706	0.02131995998267555	-0.009305332940326566	-0.007028758956421688	0.03950135870521848	0.0	-0.03409655464203548	0.04522124561102525	0.029435490852222496	0.035573293215726776	0.04563415588900027	-0.06057724345122906	-0.11290597627728899	0.08223504759037675	0.000691526486508498	-0.023388232570403567	0.013136548601237835	0.016514141665346593	0.04153292092665506	0.0	0.43999999999999995
86	0.019222915719535272	0.044039528718420096	-0.09189462676200746	0.1554837733360172	0.0	-0.05993469255709277	-0.03718530060518205	0.0	0.0	0.0	0.007110227765530053	0.028679237970001187	0.0	0.017098756172086366	0.054838364526407724	0.03047238174027178	0.04314578854463824	0.0063377303282121655	0.033611710706304754	0.01759408699904419	0.010382422186178464	0.0	0.0918375126722129	0.02078089539256084	0.010904478231117398	0.0	0.0	0.05265762998341139	0.0	-0.02129377733123372	0.01877619742410211	0.03261458695526531	0.03938413465646112	-0.025974321166689518	0.017539713558622883	-0.0801310384634071	0.05647552814424356	0.007629642908316803	-0.015832112313055396	0.008829812797926051	0.04384155154470876	0.02295726021707134	0.0	0.43999999999999995
87	0.031176572666970548	-0.03730240034528795	-0.17929276943596503	0.11904572203435465	-0.024360039164312258	-0.03799698315197707	0.0030064820040611173	0.02219272751283896	0.0	0.0095147367723587	0.046049094109316624	0.07120355652090815	0.0	0.05448368890815647	0.06793943706094879	0.027863064533451054	0.014489744845717467	0.02770144349729986	0.05184568209194668	0.005224101676488624	0.033551569302130435	0.037648605310439454	0.16183812289957494	-0.011877635255990948	0.009501722615894104	-0.01207296771479327	-0.0037400360659776144	-0.04279464370359043	0.004144889480039771	-0.03529607608358476	0.044197504795913	-0.0284514413637183	-0.022303516952324687	-0.04804519086664907	0.09940876905206653	-0.09992132998708672	0.05854235978729583	0.009839407709218262	0.05364960931681256	0.016561207504524778	0.029111599987993286	0.03372360809453756	0.0	0.43999999999999995
88	0.10898484566051886	0.0792582308369279	-0.136907779392235	0.12547245284423475	-0.018234411176727305	-0.008745101893554708	-0.05179832714512789	0.0031676112259835243	0.0	0.0	0.008031804278100324	0.02464635920725894	-0.04130805519261482	0.0204031020253162	0.017763737539057578	0.00853463668234733	0.025315414612490428	0.02576467407132385	0.05426953528526862	0.03132570377963617	0.012170239193394217	0.011164602098519744	0.05843502898865441	-0.009197292587680816	0.00512731836133451	0.031339666707544594	0.0	0.10633779446014824	0.002874492709140697	-0.028407221410768013	0.03151748719549674	0.0	0.006219805170323778	-0.039577634044722254	0.061072174634876686	-0.049337184839975345	0.013150342776317131	0.0	-0.018954685588625897	0.011355714277053341	0.04650279202894081	0.03226212662182282	0.0	0.43999999999999995
89	0.026390618880350436	-0.07075269932737371	-0.03479043009693655	0.0	0.08133659790196007	-0.08762076913890426	0.011563099548773381	0.0	0.0	0.0	0.019062260263400188	0.016135483262522565	0.0	0.0	0.08552397489767397	0.032762817628271934	0.0588094012902796	0.031792270435174186	0.07045665608929658	0.0413882905343082	0.013268086113752076	0.050584390782659916	0.15023064791572055	-0.008422953866658811	0.01567085591899592	-0.01207000887503129	0.0	-0.049857132270267224	0.0	-0.026265287370592222	0.012623779095771503	-0.028119753086893712	-0.02314700557983035	0.17825442133294384	-0.16393115313994938	-0.1175326061090658	0.09218275119675878	0.009551569260896398	0.06604992346398603	0.01893380956693838	0.05841562382402271	0.0415224696570462	0.0	0.43999999999999995
90	0.26584450724003106	-0.04542374011013939	-0.028462188204268934	0.05349627427436271	0.08024098819201392	-0.0734092857131517	-0.06554107146497168	-0.010818009286131636	-0.01970641124964939	0.0	0.010095214890143811	0.028841235098034573	-0.07592752679955811	0.009006580909760808	0.09060564897274032	0.030390026324098207	0.0	0.01838553364657	0.049288239879683504	0.02661297322232714	0.012331394017777386	0.01147728277955401	0.13129996027020757	0.0	0.025079677972225045	0.09347390466289829	0.00686863744533045	-0.04953850633148868	0.0	-0.02706941214757347	0.006994359768280778	-0.02907019821476406	-0.05603324446921207	0.1872985700165143	-0.15712401922183927	-0.10804741048424266	0.09622726702103301	0.0	-0.03316392756935499	0.009723344613330465	0.06491997481728673	0.030833355232142257	0.0	0.43999999999999995
91	0.029906996170790956	-0.06231973775271471	-0.07369343901404413	0.10863939025419017	-0.04878178419315221	-0.030865948875129112	0.004496242473109147	0.0071001289427248815	0.0	0.0	0.03421933543958927	0.035797073157932235	0.0	0.04063647433495893	0.057091604531130546	0.01996555715163828	0.02140585423195651	0.023874539586563437	0.0606397939024475	0.026262502983473934	0.021781223264822097	0.06736201073343051	0.12218585817757532	-0.008862756817421547	0.012159553573406146	-0.008628677988318595	0.0	-0.04549151288991088	-0.005476914431147617	-0.031240719431933323	0.01889324465734954	-0.022321831820439675	-0.01804908846277524	-0.04793965707752118	0.13568891439955433	-0.07108241798567824	0.03789706747223942	0.004311766016119822	0.051335764373311166	0.010816540856942253	0.04799018903161789	0.03963602196535282	-0.005339160942040566	0.43999999999999995
92	0.15327877392336825	-0.014057603153403014	-0.06656557628122983	0.15506158355906913	0.011838759879761435	-0.059263110156741655	-0.10086688619404491	0.0	0.0	0.0	0.018663175277688626	0.035977373583311656	-0.008110447246904351	0.019361245203470073	0.11734573069986487	0.024273214417812272	0.026648853359755864	0.005516736553059287	0.042016092422692275	0.05001602692246093	0.017283943004240465	0.016238989022879458	0.15839307616548448	0.0	0.039555406867952836	0.0	0.0	-0.03582948907539535	0.0	-0.030362624209023747	0.035592215186927345	-0.035038830403571974	-0.03451039035872283	-0.010137280204946003	-0.02260104897512072	-0.12890135933514718	0.1163233331823223	0.007756412687344172	-0.04172110468454315	0.011104441244505714	0.02757430586990617	0.05814606124491717	0.0	0.43999999999999995
93	0.09736588033176574	-0.040402313530607914	-0.2091030410534261	0.005194312941664725	-0.060505267645968364	-0.035366754916029475	0.0	-0.00607493419717714	0.0	0.0	0.04416208773693381	0.08215401298827008	-0.030405988484354385	0.052177924813480825	0.07432976954429676	0.01910982025715169	0.0	0.02986860270794689	0.07260544218139925	0.03407897461022913	0.014809214927628322	0.0730964075893566	0.1710795236728937	-0.015872864328537295	0.023740299075132837	0.011806011764696367	0.0	-0.04641781747101292	0.0	-0.04028778852160453	0.04991763302994884	-0.024393926167033897	-0.01996556038483749	-0.05460395356547637	0.15903096450620569	-0.10000206241981832	0.04992851140916382	0.005878704995434247	0.0626814286971521	0.014977151414187984	0.06076919159924177	0.040856302194610894	-0.006215900302907862	0.43999999999999995
94	0.12496606811094857	-0.1083482879441737	-0.11067287340445336	0.0	0.06255933197917579	-0.06346972319813526	0.014302488108524913	0.008009418180244199	0.011528776013212338	0.0	0.029937285735272268	0.05306121009087511	-0.030266383270774688	0.04309955664651954	0.10094326653266411	0.037788632995634897	-0.01479991686930704	0.026294559000677425	0.05804097658608204	0.043273513672634156	0.020035710787206173	0.01965721281390609	0.17988151250440748	-0.013373069468631094	0.026431320922034318	0.0	0.0	-0.0582615002410225	0.0	-0.03315010204394653	0.02903275423932955	-0.025186905725766484	-0.02107157137800153	0.10409394638695985	-0.12466481760431694	-0.12230380552836356	0.1207052427908194	0.011815656091447801	0.06308372953048608	0.014197840418200991	0.06411853693098024	0.018710409608649337	0.0	0.43999999999999995
95	-0.18294987268459106	0.008283324910261791	-0.038551892315242725	0.09312494866857512	0.02594167438399378	-0.06585546440109691	0.0	0.0	0.0	0.0	0.004337376600431597	0.01980176549422591	0.09917436392963686	0.044606352934614346	0.09782422828658616	0.02789064902240046	0.020724253563314143	0.028397063655475285	0.05994028506266835	0.028230873953409508	0.014975938636667074	0.03587063238919852	0.1304807474781361	0.0	0.016214643410098428	0.028819120627349565	0.0	0.0	0.003621387826695688	-0.021281230552733288	0.01107577877644561	-0.02285809018308782	-0.021430512382613703	0.03220634259965449	-0.053605782691934334	-0.10104316648705186	0.09871391297831655	0.0	0.051390001329903456	0.009426327677922564	0.036352691127706394	0.0401513263746639	0.0	0.43999999999999995
96	-0.04920303112825211	0.11530093448484444	-0.3697594849686032	0.050161304104414606	-0.12216700347796941	0.03024459783442418	0.01565760405613309	0.033210720475054606	0.006912772790213434	-0.008580402866107673	0.07451128637410537	0.09352522203375746	-0.020880496564160134	0.08760638092776923	0.0	-0.01102279026972447	0.027063621764987944	0.029917370214144423	0.085886087878071	-0.022603440956914633	0.07232150709740304	0.10668395948860512	0.06773964031456392	-0.01961381927049649	-0.0222019727501912	-0.023168289088636967	0.0	0.13488777723548856	0.03423671621938679	-0.06029536294978219	0.07293521469001801	-0.033483610209121245	-0.07188618652162981	-0.08386568066924296	0.12496919468594248	0.006778044102793729	-0.032298296386880476	0.03006155472940153	0.09471630262115943	0.01995187988038133	0.04449918957729554	0.045615034309630265	0.005635950187723449	0.43999999999999995
97	0.04411761072591963	-0.0058825880291915045	0.2181416111602879	0.11441771629391873	0.1170830609891374	-0.07009565835565662	-0.05675597342322003	-0.008817717752590937	-0.022345416269440393	0.0	-0.02453375100721139	-0.04200737033326887	0.0	-0.07186549257011043	0.07721860310066497	0.04945374938043448	0.0208931155510495	0.0	0.041352877576182084	0.0350025463057311	0.012640030563269011	-0.02780547538901898	0.07186585644203308	0.12322364352165821	0.0	-0.013506373839121621	-0.00870391677302329	-0.029825457234816638	0.0	0.03143814189901106	-0.04113921063945364	-0.034245594252855005	-0.035079780565083846	0.22482835369243903	-0.16973378971664704	-0.1103629341645336	0.09145680395302674	0.0	-0.025239369813455315	0.018756186565118127	0.05187802128887081	0.014177941119947413	0.0	0.43999999999999995
98	-0.11511614068483889	-0.04375314904272576	-0.23700007175519228	0.10917911138042424	-0.04159692880781962	-0.049605205338794395	0.014637318933137744	-0.010966400628720008	0.0	0.0	0.06464568056197512	0.08312697221142673	0.04136096741686546	0.05757890238210778	0.10479311161920213	0.031971713105281546	0.021978891329990424	0.03187367773292227	0.06556587240416589	0.03891591501907715	0.01177569985264798	0.06029841783957465	0.199965321549761	-0.012857318940425022	0.02683039288673067	-0.013138366808532254	0.005356723141568542	-0.05014881383911993	0.0	-0.04555991365329626	0.05812313227216892	-0.03194368922587554	-0.021560283481284692	-0.06099106769252419	0.11924410240989142	-0.10631203789049096	0.080428595148608	0.007497350607783282	0.07501435577009097	0.01632934751620624	0.04807868897632417	0.03883810568234278	-0.012858979960635342	0.43999999999999995
99	0.0642867402233595	0.03279723765400219	-0.0811410057098651	0.08374697589831342	0.03988406597901681	-0.055404511527098244	0.0030726523585559162	-0.005998131695543363	0.0	0.0	0.01748259067874086	0.03237454330719003	-0.02480227322212447	0.020073805710547843	0.07360964991574617	0.01658752865748736	0.0167293510498292	0.028759706410119434	0.04217058481569996	0.032934164342232286	0.010151919026517686	0.015289284420449911	0.09368762171453848	-0.0073102858040415275	0.011244010510315844	0.00570789538691463	0.0	0.02698126477606011	0.0	-0.028063519404599835	0.010115841383962543	-0.018107250897821725	-0.015270880086997174	0.07168187131918347	-0.07725948906057811	-0.08779248488263186	0.07186770911998147	0.01138776313816997	0.04672601690731254	0.013947161344705361	0.041834339271921706	0.03652309616966881	-0.01050555919924201	0.43999999999999995
100	0.04985022859472377	-0.01785516172251056	0.14873352591350808	0.13593551064440387	0.013814327863848341	0.0	0.010580813001844713	0.0	-0.015623392192360308	0.0	-0.014257165541272931	-0.01791395509960214	0.0	0.0	0.021759072375417965	0.00505463972191475	0.024988163471685143	0.03404441038168493	0.0754116456019408	0.029787131171759684	0.018730388819646948	0.009766389512935347	0.03688570069409808	-0.01251311470308708	0.005536096684969849	-0.018241478196100946	0.0	-0.032182762667093606	0.0	0.005148663716365409	-0.014973064065188668	-0.03275075683095652	-0.02256883132120291	0.0	-0.013249529443656094	-0.04451289999720587	0.010299370941880798	0.0	0.07391006201292646	0.012195889647636626	0.07046012051573647	0.023749960491309396	0.0	0.43999999999999995
101	0.21000246689052726	-0.08819885700894256	-0.1635693143428687	0.0	-0.06645000274079382	0.016901642650570037	0.01727626082235434	-0.008790892806574191	0.0	0.0	0.04710922277983254	0.08345594691331232	-0.06517036356241557	0.06321703993007999	0.0	0.0	0.0	0.036286136342986386	0.0675153992489732	0.04549123490879142	0.0	0.082674093970596	0.08334556234901264	-0.021032077091393098	0.0	0.05019555864200609	0.0	-0.06660313175656418	0.0	-0.046073812380453716	0.04169942571335972	-0.042883208618970325	-0.02639536567317885	-0.07778299613642942	0.20588646057284365	0.019109811985990988	-0.01577493907283911	0.010465829660006531	0.07651181716180022	0.013857084340839626	0.04697268144689845	0.04358505438858229	-0.012833769527940131	0.43999999999999995
102	-0.1392799905275438	0.011672996504854649	-0.12325828089737528	0.09875642058679973	0.045869687707906504	-0.07292003747056786	0.0	0.003600927162885237	0.0	0.0	0.02489610186816138	0.055954722105895804	0.07403607228568945	0.017702008944748826	0.07841914392124893	0.02855661128558551	0.03821223883044497	0.030304794835997184	0.060179168649580506	0.04082204132840839	0.02170232125310856	0.03360021724533091	0.1365013694866415	-0.01089034556687929	0.019764660189013183	0.01643044214700265	0.0	0.0	-0.005198030179294155	-0.03380319790685021	0.030003523773554586	-0.028494407682623513	-0.01221392099532223	0.0843680171897877	-0.09512070813529747	-0.10806392780333471	0.08589853736811773	0.010110785927908594	0.053229515897835644	0.01692749002271704	0.05107292050947754	0.033003535285718144	-0.01235342514933202	0.43999999999999995
103	0.19323693390949653	0.06177526596763655	0.036394229877475204	0.08914271141955002	0.04521722940810896	-0.039950281205054616	-0.056020382980964956	0.0	-0.008143762429864088	0.0	-0.027508351897139544	0.0	-0.06829900648891707	-0.02899969789002846	0.05311062412077194	0.02345134193920606	0.020599146292779424	0.007105699242308083	0.032615262256156075	0.02170464496973129	0.008204678331999338	-0.025397594869402185	0.03718641619464458	0.05333721824642185	0.01078195594283815	0.07702405671976087	-0.005418908062860883	0.06992732397732548	0.0	0.0	-0.005607911545175925	-0.01884159286100684	-0.017757950942189626	0.07539414487088314	-0.0886680237970571	-0.0825184396100841	0.05559408244827363	0.0	-0.01996870761728442	0.01257743112395876	0.041371718669025226	0.024848978394582888	0.002499517874095747	0.43999999999999995
104	0.07174089683373658	-0.032076554894979625	0.10410611667597097	0.20581053474149774	0.03995644704136142	-0.04767012187138661	-0.04708108384343651	0.0	0.0	0.0	-0.013284461003285564	-0.024866424712784885	-0.021386837933731306	-0.021092021283198786	0.04622697706199974	0.019791658208281993	0.049901207247759705	0.007740719498035176	0.032916167306990096	0.03116461194313508	0.009903182654872777	0.0	0.046334757369451196	0.0	0.008466990073380531	0.005677641437835335	0.0	-0.02454771823356927	0.0	0.013264455162368072	-0.016574672638551613	0.04357603923454903	0.04064651608856934	0.06884146207922676	-0.07836586919346744	-0.08666854813840069	0.062134701983690144	0.0	0.0	0.0	0.03208620313734406	0.03332702796673659	0.0	0.43999999999999995
105	-0.025324254494560633	-0.05828481272427105	0.3255109058143805	0.1837715006032994	0.04055636110287131	-0.04997289427749915	-0.049839042925108656	0.01580125351605477	0.0	0.0	-0.03274651415291949	-0.0754054847220948	0.015527266965710634	-0.028659454119459943	0.055183455793330005	0.029194744952926788	0.04408128293651331	0.0055002397406656856	0.045868085529290975	0.018223323826998206	0.015593520593021326	0.015850203458153356	0.039423698706908705	-0.012136108523521177	0.0	-0.017251201896954727	0.005554051862566717	-0.032670079942580865	-0.00856885612673941	0.06654407215519029	-0.050730292102601854	0.011843451745094713	0.028402745870906743	0.07441240561412177	-0.08801216378786222	-0.0942534090660278	0.06749383260118086	0.0	-0.024252690701236035	0.021461737717111462	0.039891115595149684	0.04241800286199071	0.0	0.43999999999999995
106	0.19397485306443485	-0.018689912070473602	-0.12510265350075478	0.1244444783613814	-0.027026504896132786	-0.035187630470357	-0.06591775800954669	-0.012381505116661973	0.005927146079485968	-0.0050627425487435596	0.01796653875485915	0.06360832910743086	-0.05885517789112002	0.0543627985365443	0.08802774992322476	0.016005054136104757	0.011731980873553122	0.005290413069034494	0.02382268699534129	0.05651635694534385	0.01004784515144469	-0.013668869512356047	0.11718071243597572	0.0857747521947218	0.01900168996673446	0.051443035610443166	0.004416761654660317	-0.037353285682395654	0.0	-0.036422347041147385	0.028845672326578586	-0.028349843992399815	-0.012184369161363118	-0.05418632222316744	0.1052186136239156	-0.09083446101393311	0.06301179026297965	0.0	-0.03454647890844942	0.005665582247806167	0.036384393917573976	0.0236919002534538	0.003408726545975571	0.43999999999999995
107	0.11126201239631778	-0.05040797898871252	-0.17255266920357926	0.057144665427620034	-0.05887426076758484	-0.014022011982927962	0.005391927026879267	0.0	0.0	0.007381853314029907	0.04036942441614616	0.06643166559904795	-0.026829786039982012	0.07342278385459805	0.049318119410344086	0.008248516589812294	0.0	0.029080358757332336	0.06477693829338738	0.04375982465122025	0.0076571289434581025	0.06991710072871321	0.12126554976535742	-0.011039405177765416	0.008220404651356594	0.00747363355765579	0.0	-0.047628183796401435	0.0	-0.03766146010861174	0.04970119749297697	-0.0348862049305641	-0.053283369162997724	-0.05980402847500915	0.17672539597228348	-0.05175123445851204	0.02600058474259953	0.004709100708520153	0.05777933195942009	0.009297168165019853	0.04617063052945669	0.03723527613909494	0.0	0.43999999999999995
108	0.035095474973094565	-0.07605693815044148	-0.1702317713717874	-0.17295112307825933	-0.06609679138651639	-0.03775130987073519	0.003288118470093193	0.011583397419828223	0.0	0.0	0.05832688625718957	0.07702323482071777	0.0	-0.02276075627870619	0.062117225523576236	0.028435623533743987	0.0	0.029369822408564783	0.08160229206959504	0.039314744524726886	0.03819100295229855	0.10353254303257942	0.16708017915819817	-0.014994682743454113	0.02194367345511472	-0.01499513007368769	0.017504514171435726	-0.07100380339468171	-0.009516476070482144	-0.047064131634279804	0.047470384878546046	0.06083557482425028	0.08216328250209959	-0.06234274277527507	0.1923850285524209	-0.09648290474364399	0.06259101035230641	0.00692940327569791	0.06153495294315964	0.02519716533788724	0.07332932697160233	0.048142335292710586	-0.012738636129487224	0.43999999999999995
109	0.09955717503841344	-0.013522363523849945	0.0	0.11263317905650438	0.03617932007504693	-0.0565965806171867	0.0	0.0	0.0	0.0	0.0	0.0	-0.029331794247318854	-0.019668250641322493	0.08197312826715486	0.03732418481493591	0.022009366566992872	0.03359898115058435	0.04873978129357043	0.03940842731115851	0.0	0.013623982770524512	0.11109678783980392	-0.013055851358441728	0.02435164341573076	0.01300833262732165	0.0	-0.02427471453746899	0.005747834371103988	-0.020454659652250406	0.0	-0.026558121363788434	-0.02026790446621196	0.039371900707352	-0.0604053884636061	-0.10457184161460958	0.0763106074854561	0.0	0.06316989426755548	0.01143804711500479	0.03499448069522265	0.04417041561661783	0.0	0.43999999999999995
110	0.031153057998068945	0.05325438910431918	-0.23324474212820925	0.11850294634577929	0.044756111084156225	-0.033877198921368146	0.006019215907061004	0.003533179890485072	0.0	0.0	0.035256448788312744	0.060326319853784616	0.0	-0.02320909282577327	0.06470552742282976	0.02358102189365291	0.020587813194123394	0.03806499626994009	0.06122303114731109	0.02523349385774154	0.024901670721779512	0.03504776700844159	0.14922512741810023	0.0	0.006130629518650066	-0.011996695104629224	0.0	0.04023259752948122	0.0	-0.04385528393380567	0.04681748830715238	-0.03320505035546506	-0.024937742653631134	0.04034823097238183	-0.056559213355939164	-0.09551974761851564	0.05657466089874574	0.0	0.06026468286051889	0.0	0.05010762600874408	0.020556732895775198	0.0	0.43999999999999995
111	0.03797765108880252	-0.03980313620256015	0.14166227335814313	0.11167671452567143	-0.027568367089046447	-0.01888607004855883	0.002582538324599981	0.0	-0.012366591250227238	0.0	-0.011467696937022875	-0.02402522337260965	-0.006302689043418019	0.04705107378732715	0.04818963830196127	0.012708334660419374	0.01983698335927986	0.023673591471889244	0.058732863676441704	0.024562120437352203	0.02520139672722088	0.019630825644052968	0.06352690652241294	-0.009351394696031523	0.009340654212390165	-0.007530106223472555	0.0	-0.04192805948343159	0.0	0.0076656658925705334	-0.016504228934514364	-0.023065582323674172	-0.020332584323637326	-0.050124193747577234	0.08927642698533797	-0.06754439063819329	0.032526149978497954	0.007881377891047925	0.06181258076571333	0.009267084793985358	0.05985029575247319	0.022167166156384255	0.0	0.43999999999999995
112	0.07331133450711064	0.03665012041770199	-0.3874331548079896	-0.044074763237285486	0.049549260391489935	-0.0517734670862815	0.10380215216897218	-0.02178693543653301	-0.036142863356897814	0.0	0.022663178992311073	0.053509765078826876	-0.06247309783735744	-0.07317654918446995	0.028994491203034933	0.02869553476495601	-0.048829638232674166	-0.007566944832255951	0.024941844877378855	0.0	0.005676766058798938	-0.030704962252548373	0.07628279964539414	0.05532152285917602	0.025202198004956322	0.0	0.0	0.014921699207056549	0.0	-0.06874996393012761	0.058771149326138	-0.05141147221762521	-0.049540293713057904	0.11186531103191769	-0.17166632908869517	-0.12517640355252552	0.05189992017864825	-0.01578875746274408	-0.07563008744975469	0.007482816458047548	0.04486662946821385	0.0	0.007517189038693806	0.43999999999999995
113	-0.046824955527182965	0.03936972476286704	0.05870407155856572	-0.08876686100049574	0.03794480931842048	0.05913148584783384	0.0	0.021042064805206873	0.012102672796919955	-0.03204657048627696	0.01001691147750361	0.0	0.05254003460515133	0.01678975183475978	-0.020154931846087576	-0.015980879668684833	-0.05120884508125362	0.055660539465772846	0.10662336701645994	0.0518762521717937	0.03975928166844178	0.059347239066944335	0.01308311816057578	-0.02795985775182147	-0.037244492481780356	-0.023737240295400697	0.018967795719193437	0.005198100421432594	-0.01912514210373295	0.011159962802061552	-0.019355896894010183	-0.008998463021256786	0.011476794274347224	0.0	0.0	0.03587631221526211	-0.024431187124680454	0.0041989275251175795	0.10532866754281728	0.02112183361528719	0.07413021775013767	0.04678071679856233	0.007604670061228669	0.43999999999999995
114	-0.10771947941060339	0.06519423630774512	-0.1833911527745397	0.0	0.03865110861344673	-0.06364571583822287	0.016871236544957202	0.002029962014800546	0.0	0.004559335322524172	0.02834535688865769	0.065776235160725	0.07783094383839834	-0.024332628006288937	0.0929172468559748	0.034288357738132325	-0.015372310959674063	0.02804117259854494	0.0904912530089064	0.04325222118508698	0.029109159717507216	0.03734345219770985	0.1746588712759471	-0.012525569379231771	0.030976552263000168	-0.017022700539172708	0.009054102565655309	0.04587113706862095	0.00290962023481961	-0.04607686972952266	0.03944846301305355	-0.03146953506567926	-0.027348282728025253	0.05089890402139985	-0.0702873673953131	-0.12241196005007074	0.08550561451203209	0.005865661426152358	0.07909532763035693	0.004107951027214618	0.06702615484452717	0.04359563063245181	-0.012111696632004287	0.43999999999999995
115	-0.040176533805627634	0.08743189166995402	-0.24874736492403396	0.0	0.04645028514729363	-0.039939732623722246	0.010250712274830404	0.016335159796068588	0.0	0.011524291390424102	0.05714056917571636	0.05411758402777983	0.028485626950702725	-0.022580142259898073	0.07483852885680292	0.0269637017208742	-0.015668823487174965	0.036908134143629645	0.06915928873078564	0.040374028411972296	0.035983820651008025	0.06353541222948661	0.14088205621653577	-0.0103811135068054	0.025543042083630674	-0.01656027584244904	0.0	0.10401940426345496	-0.008721870386685038	-0.05206630728759487	0.04965072217176536	-0.03127746291829209	-0.018176467268863683	0.03816262950515631	-0.06923746386978477	-0.10043663631171001	0.06280728866151092	0.004813286463955624	0.067080325167102	0.010453803136979023	0.05023941946998245	0.03582708148372665	-0.015007899308487005	0.43999999999999995
116	-0.08838677063411624	0.0714631326650782	-0.14442906093564462	0.0062233968174016385	-0.0244752902076025	-0.037498630225978324	0.006191440841136181	0.0	0.0	0.0	0.01695741612661783	0.04396471233016286	0.05324280690840283	0.043949190573082886	0.062407387643609424	0.01966100756990119	-0.012585104477285919	0.03292752014340583	0.07965476783559217	0.037642525622302137	0.01593109426119904	0.042333472484521545	0.12407608331935993	-0.014302655504914857	0.014393808294969834	-0.013677812123362887	0.0	0.08507034950387238	0.003718675114312453	-0.03624411180397963	0.03332740398470674	-0.021798016532822012	-0.020936863535965966	-0.048526754366789715	0.08391395650129257	-0.08501327395686806	0.04830064234188186	0.009447058962530008	0.05588918919806363	0.018011026803896657	0.06267638307567883	0.0364998953823521	0.0	0.43999999999999995
117	0.19925647131560786	-0.03217377430678378	-0.1002486370955546	0.13080215593878047	0.12647322315976012	-0.0445532254674702	-0.09853988059580798	0.021285042704858814	-0.012020364833298047	-0.016816231325818	0.03033611428096239	0.04597702648002344	-0.0692462454134018	-0.07169116356153646	0.0509839220138808	0.038016801098687575	0.027346433832109163	0.0	0.04626891273028935	0.022240216729757067	0.03035250826051239	-0.027208403422768146	0.07162152759103524	0.10603473650345754	0.033583489172178876	0.09649356131976272	0.015802621562819752	-0.06969237019407215	-0.0184682809129858	-0.05442141272215589	0.06210636059931329	-0.03854920311278809	-0.030040113520356793	0.22668663009017193	-0.1835778374933394	-0.10463083535206233	0.06419771264750218	0.012328916953103286	-0.04416341485934008	0.02563562032903144	0.059751365382420984	0.032460023493512735	0.0	0.43999999999999995
118	0.1467286111646146	0.06715049831671394	-0.23339769361282414	0.09595134394575444	-0.02545627499261771	-0.0633548428861272	-0.05032726825061959	0.0	-0.008334844551214138	0.0	0.018853211923587576	0.04161514232694441	-0.0392515865878979	0.039796542280952585	0.10634178374812586	0.043035984464367516	0.021240713224192603	0.0	0.02456014616794122	0.026367538959453096	0.007699549611718481	0.0	0.1431516303297598	0.06846925268487586	0.017990547602644624	0.0369836100886857	-0.007056630218552684	0.07365433870237026	0.00626522563219728	-0.03805382663157658	0.03533746521197573	-0.028826568839942	-0.01569162192616569	-0.0489971035592118	0.07686485606394183	-0.10409415316013154	0.09249405242465925	-0.007194839408178055	-0.017152677717016396	0.005146146974308596	0.021266568726542423	0.030225171765747683	0.0	0.43999999999999995
119	0.18984323138462655	0.06987483621451618	-0.34406714477360467	0.12791605318080945	0.0050934367465760855	-0.023040079189770468	0.028494283174752888	0.0	-0.029151851676056606	0.0	0.017566379806464444	0.09261512358265045	-0.07909277398580317	0.0	0.04999237763200487	0.0354900696026508	0.03763217813325709	0.006327782821872463	0.053796133417648107	0.011467568575884546	0.015678750408669395	0.0	0.13202427112027526	-0.019474895877641174	0.0	0.06169691773863534	0.0	0.03847608946876868	0.0	-0.04172753368905141	0.061691631518182216	-0.024769297427822884	-0.04661294416433598	0.0	0.0054373492963878944	-0.0804457638283651	0.04750263447766501	0.0	0.06825851129634097	0.0	0.06926124699039415	0.035711855692806216	-0.013466427669387548	0.43999999999999995
120	-0.07163689276096791	-0.05044896008971583	0.3962633420022819	0.031463551422090674	-0.039457622815524784	-0.013091832770937728	0.004820021108422223	0.0	0.0	0.005413228671247494	-0.04449850046161841	-0.08066872222831586	0.010998631452057428	0.054353569171381066	0.04925692731708109	0.0159573375745021	0.0	0.02840688339772479	0.05800194833029465	0.03365149125787553	0.015785194368410027	0.062342542565489545	0.024808908159029336	-0.011822697657307563	-0.009065257267237226	-0.006386836600440815	0.0	-0.03757910349301136	0.0	0.09677128880612867	-0.05316274968510412	-0.02421490332752324	-0.036972246320219976	-0.04333776007673101	0.11011797335945073	-0.0658435330146675	0.025548923051299965	0.0	0.04797039622370414	0.013186958060124931	0.04497703295806074	0.03355779418384297	-0.015466324871176607	0.43999999999999995
121	0.11380808859151675	0.11600667026767497	-0.20564680787762699	0.1241533133427773	0.029774855417478124	0.011470629342340388	-0.07535574323190072	0.01945559652270551	-0.011038439304411951	-0.010352695543603851	0.01465945121865786	0.06178275986201898	-0.04684319323238967	-0.01418274468224029	0.0	0.0	0.025431964182038025	0.018671305591612397	0.025859241100622432	0.024364050929825604	0.020947893666072026	-0.03208887983097508	0.060287425279459905	0.12942530816745423	-0.012414159862771834	0.011615277061665069	0.0	0.14261436737294192	0.0	-0.05105756659825467	0.053089477318837563	-0.03084188840295976	-0.02489926875693721	0.07231242819442907	-0.06722187867376783	-0.023842256784624538	0.01578339350952296	0.0	-0.027607832315452607	0.01238221757772301	0.055269388026496225	0.034228252554046934	0.0	0.43999999999999995
122	-0.08203333674120195	0.10327826976649795	-0.3083348441359919	0.04345438243341471	-0.13140707592620957	0.10074359583059106	0.01014765381018351	0.0	0.022815941968287234	0.004428318513407803	0.03386484981832438	0.09610082020712774	0.017562281471327712	0.05884788887514761	-0.06279357251076587	-0.038964590601693244	0.07125680670206297	0.06882099171083905	0.08341924731908584	0.03225391573965758	0.03412389346924816	0.09827166680268767	0.009248767848521133	-0.01725402631921924	-0.026578637089974294	-0.04664564971626051	0.0	0.08871838203428584	0.012717808340141856	-0.049537863955180284	0.07611856533149453	-0.062062309415567896	-0.05465206228030395	-0.04031146668405827	0.06791288662440309	0.1998654281452833	-0.08534037547230883	0.008300200210177078	0.0751022287335606	0.04046746207649024	0.0839948486583516	0.042167984219951826	-0.018089275811816186	0.43999999999999995
123	-0.1101895189558692	-0.07443765791464216	-0.20075736562215452	0.18387030680344657	-0.05913621557270418	0.0	0.00828567638567057	0.014154818664701418	0.0	0.0063648568814083095	0.061312868795002196	0.08258305788333226	0.03286251833001208	0.021377980769283433	0.009297442011270363	0.0	0.03920926496731994	0.026367211748708153	0.06495484685382175	0.027550098572711595	0.024905630230572462	0.07362831913123052	0.12656641735248175	0.0	0.0	0.0	0.0	-0.051092096207535465	0.0	-0.03950728339268211	0.047067782955971804	0.0	0.00658094198420478	-0.06677098733914474	0.18150755177576866	-0.028645491991825173	0.0	0.0	0.05679372304342445	0.012358378798971836	0.04636888500707853	0.036568038050164065	0.0	0.43999999999999995
124	0.10945193829023325	0.025219296781674616	0.06924885955775117	0.11786589401636649	0.039472724770394874	-0.058466475540058516	-0.06690999059346814	0.003472792605472841	0.0	0.0	0.0	0.0	-0.03893367638271056	-0.015331804671923188	0.08140446366925408	0.031639956603571995	0.02365197349141107	0.025800823507959147	0.06796611230188321	0.04621667196714213	0.016749077904204046	0.0	0.08935806244452865	-0.01243104754337887	0.019688314615515234	0.0049016975558942855	0.0	0.0	0.0	0.0	0.0	-0.02856295845796472	-0.022949840581253766	0.03859937977476974	-0.06317619415078166	-0.11358450804861414	0.08690703149680934	0.0	-0.024453701862723165	0.012272621973837494	0.06717704254006762	0.041079571431285766	-0.013344109467150034	0.43999999999999995
125	0.02600188027602246	0.010117991977741714	-0.17644213146544124	0.1039778275257669	0.03277469954873169	-0.06309579042684574	0.004388106792929669	-0.00902790059814787	-0.014200622992090295	0.0	0.0356811816780761	0.05922018332558454	0.0	0.04421662141275429	0.09990703245885768	0.03201865906534296	0.013998565828594267	0.004401778368630871	0.03990745880769597	0.02618851298143976	0.0	0.0291648802205855	0.16779770060279692	-0.011411073957763612	0.016258529269062794	-0.011217426024668242	0.00849608689124337	0.0	0.0	-0.03343519552103136	0.0390245276953185	-0.02214646582788382	-0.023501101193789842	0.03807992637957941	-0.05651183611405075	-0.0971730803451582	0.10413078342408127	0.006739603432531049	0.05339642913957232	0.019854728041389436	0.035699910909855664	0.02671901841268598	0.0	0.43999999999999995
126	-0.035498497662186324	-0.05453159123548129	-0.11494736935513389	0.0	-0.06253564019919922	-0.014430742664065244	0.016785666511660857	0.0	0.007671117185033993	0.003427894333358439	0.04818690547937615	0.05565275262136943	0.03985327906674463	0.06534768336683733	0.05740194284052158	0.012720131157513248	0.0	0.03628287867624996	0.09595718316561008	0.04347523872511766	0.017454272187383046	0.09118227743929397	0.13658103440042385	-0.012288482198657469	0.012132861169276893	-0.03165566536455594	0.00590571991665928	-0.07165058246239886	-0.012861363858182429	-0.05013565144408222	0.03138698888809588	-0.028463088277754595	-0.033381552138870424	-0.07024169464166177	0.211936137097896	-0.06218357936455354	0.030914356550690913	0.004662434999090803	0.07497480899513537	0.00981626541540126	0.06503831048136854	0.04005736019667405	0.0	0.43999999999999995
127	0.03554228379360291	-0.03542308554434309	0.011412781916252779	0.05453239643873459	0.07420579626537677	-0.06005340020111938	0.007979489866689227	0.00512632461200041	0.0	0.003493344851582647	0.011348853058722352	0.007631804030949263	0.0	-0.013521135673514484	0.07982915140942182	0.03212463238439886	0.0	0.03150854754854493	0.06432956314788801	0.031494263109881904	0.0185253927658168	0.05191980338887592	0.1291296186716122	-0.010562047355835463	0.014934531249114202	-0.009353442390542449	0.0	-0.04025024462551885	0.0	-0.01191910024965856	0.0	-0.031561888332308274	-0.04019947492587994	0.14290384577090837	-0.14073735151993993	-0.10494264866180839	0.08595381800908392	0.0	0.057668072552429506	0.009746199580793924	0.0572947296407994	0.03988857541698809	0.0	0.43999999999999995
128	0.23434523614303737	-0.021425712975799538	-0.13776601961062174	0.2108463484223747	-0.04091072071289659	0.02496591685647448	-0.06694770155325896	-0.0074873974627489015	0.0	0.0	0.03024414926436919	0.06345973939714039	-0.05993041505415031	0.038858251870740546	-0.012398502885755086	0.0	0.054156872802232636	0.0	0.04979055939993743	0.0548087050220486	0.014697812443029562	0.0	0.03682668535715994	-0.008135957102507974	-0.006543405859071483	0.05339535067220455	-0.01927530508037334	-0.03346779546789619	-0.017131061060166042	-0.03582536594949112	0.033946786639647175	-0.007629619954447331	0.0	-0.06653280085902591	0.13216188298359693	0.025034854552287655	-0.008826519783226877	-0.011945945719958995	-0.029374459129773656	0.005450372675384174	0.054698648502608	0.0338665332168967	0.0	0.43999999999999995
129	-0.1798508338437575	0.013895382446278665	-0.039985105486553985	0.09388797848326769	0.029064555437659872	-0.06617044752104095	0.004312087954412569	0.0	0.0	0.0	0.0	0.023067675424949752	0.08920061518253988	0.039887422126175076	0.10021264112355122	0.03174832918224499	0.01734533511889169	0.03198861594129676	0.06253911589063466	0.035318050291389846	0.016053407325796076	0.027640776103654452	0.11955987829079612	-0.014393408254831541	0.020496717270246212	0.033460750023505015	0.0	0.0	0.0	-0.017605449095540043	0.009090676049677976	-0.023360785025487302	-0.02196538480413554	0.03326825398377925	-0.05452695404132263	-0.09601932919944076	0.0865374764022444	0.00411635412819833	0.0493591734077502	0.009923730527003849	0.05297392916504762	0.03892876999111827	0.0	0.43999999999999995
130	0.025917608371341494	0.0	-0.0752748181961676	0.12918040829792932	0.012421641890716484	-0.04315299584830451	0.0	0.0	0.0	0.0	0.018451146187236256	0.029335669141679843	0.0	0.0	0.05548984056262013	0.020354591767960506	0.02764496686038803	0.026345935359561007	0.06526177148322676	0.03162314889749446	0.017127040542031402	0.02746884376777131	0.11711402948575067	-0.011333972602250553	0.016976322920358666	-0.01282380823969781	0.0	-0.019431077858401424	0.0	-0.02546365197115741	0.015972449575868963	0.0	0.0	0.0	-0.016631794778798614	-0.0841050344580418	0.05505347979246389	0.0	0.05020242096854999	0.013507295461786417	0.05398815076768082	0.03878039185040327	0.0	0.43999999999999995
131	-0.09675097413252104	0.049435238458824526	-0.1613884173556042	0.1742637715984022	0.03309031230635001	-0.05575031842406378	0.010474108361377077	-0.008095173589263871	-0.013147819194091637	0.0066795781971207835	0.038657361182044325	0.059750549562512245	0.05768541103208907	-0.017156216585345274	0.0809703069964591	0.03259377404916647	0.03280397096187554	0.004476030909980139	0.05011797327075018	0.022974430996900497	0.008860050919939355	0.006373240723441725	0.1301340233006829	-0.012979875728219903	0.02015860520938534	-0.012238768621914142	-0.008324283561907009	0.032244040455775	0.007927703610142833	-0.038122197515143175	0.035062169979012736	-0.016567690412082947	0.003247277371215246	0.036932785611452496	-0.058990749087076355	-0.10987602263218371	0.08358166955421936	0.005752272450495477	0.060375915104816935	0.012466277946734383	0.04354571282643652	0.028753943891814515	0.0	0.43999999999999995
132	-0.2267431249472145	-0.04175029806453695	0.17386859667353816	0.12364111598430316	-0.05848179117044627	-0.011739724748032865	0.012427370528776571	0.011045298378700164	0.016326270180281877	0.0	-0.01567674834091906	-0.024902478808318085	0.06366631639262843	0.06132357323649995	0.046592992371952774	0.006245488674560706	0.009700281109411069	0.014809935181798517	0.07132595271048842	0.029917057369817368	0.006331292601545635	0.0310006484262208	0.05496593699081709	-0.01611414232253705	0.008728604458849987	0.05731515076294569	0.0076676553874180375	-0.057418534152874096	-0.00523508256954025	0.012148604258542695	-0.02210215352794348	-0.019830878288542297	-0.01998364066867578	-0.06936251680529804	0.1900749760386446	-0.051942244030465545	0.02285542140113478	0.00484189276468211	0.08267924978482333	0.009853623254378496	0.050412382189385985	0.029905773512002742	-0.008388102178804813	0.43999999999999995
133	-0.1527732939296106	0.09617083331367676	-0.05402265596650507	-0.005271351793119244	0.05780776039624225	-0.0335362123439068	0.023930612333538825	0.029482229296190987	0.0	-0.017803607824907475	0.02070992188656079	0.04649906554981326	0.1082548994718785	-0.022701834397789	0.051961144136561443	0.030623498173634356	-0.014628430199297493	0.06536478125532597	0.06800417824809718	0.0	0.04079699726476971	0.02003045075692292	0.09484505109744565	-0.022288869421620283	0.036663630753496323	-0.022235543086932985	0.01419163749276331	0.08924309229279892	0.011619291659475506	-0.025037902596031447	0.0039056055969480252	-0.03480983847630542	-0.029679901722508673	0.07401685607664749	-0.0814124153072669	-0.1353154727964727	0.05966941265471465	-0.006241222110320105	0.09402484029684754	0.0	0.04857445505638547	0.051506390010786274	-0.020138083098927728	0.43999999999999995
134	0.027000762651127247	-0.03770415126288745	-0.15981844549765628	0.10293124304592877	-0.03258628835106672	-0.041789916747613814	0.003869642097260706	0.0	0.0	0.0	0.04412118966408718	0.05820275675386544	0.0	0.04772915041297299	0.06947489508185783	0.02655361550112384	0.016293748545582076	0.03316643510135053	0.06735601943300584	0.03978569057074577	0.01852131585436345	0.03802040707482851	0.15469853074317952	-0.014784380726266366	0.018403355143281563	0.0	0.0	-0.03475401983007373	0.0	-0.035584768684113754	0.040198761739462074	-0.02297631624992752	-0.0250682781627648	-0.04956086845002372	0.08136089793709828	-0.09872062840778367	0.05710053995004988	0.005936850156914086	0.06048697666506264	0.01229547810544196	0.051244220960810494	0.03859557918077716	0.0	0.43999999999999995
135	0.11225931594852878	-0.012301574330486509	-0.10814146410636791	0.12902842852768132	-0.035983243957736166	0.011398467328324252	0.008721921093993001	-0.008414393266813647	0.0	0.00536514378940417	0.026064968425614954	0.04774392141263567	-0.022388099323515376	0.056546347117020335	0.0	0.0	0.023952826034254276	0.03535312819880704	0.057465736933076994	0.04285977226338242	0.012271739735276316	0.023085094828678043	0.05760133066374695	0.0	0.0	0.010103514475973296	0.0	-0.029848466494690473	0.0	-0.03717110608128843	0.02927998697942502	-0.03026723434537784	-0.023686643854870515	-0.05480608484075444	0.10408178049731687	0.0	-0.015650104239613605	0.0061498832783504764	0.06278423779117759	0.006299673995096899	0.047562529532621134	0.03571834167622168	-0.013039675685092567	0.43999999999999995
136	0.012744409590328132	0.09803298907866051	0.0	0.0	0.08478050576471499	-0.084352764590128	-0.12833127468276706	0.021528783087734427	-0.05051668600743253	-0.031689741529757315	-0.023682216972381764	0.0	-0.014978958164705514	-0.0846998187957082	0.039155741564253776	0.025538117555076123	-0.011500061694986796	0.0	0.018484208468664665	0.0	0.014831626286337829	-0.03379121758899256	0.03578058627127895	0.0	0.035160993689173276	-0.03153719855277659	0.0	0.1305541025583672	0.0	-0.02863981105189159	-0.035112549103278934	-0.06838466804360102	-0.11077315255238096	0.12884289140620558	-0.1719932731628445	-0.1565489707548984	0.053382418027174056	-0.02701195056342709	-0.06728716019221803	0.0	0.033861369980147465	0.0	-0.01184726932393998	0.43999999999999995
137	-0.04800920260378544	-0.07810743469014439	-0.1489872591444648	-0.06353704247496056	-0.05566431713104264	-0.03974176016462638	0.007835709813769354	-0.017649662549092393	0.0	0.0	0.060673393665780284	0.07497821247148184	0.027523779754552946	0.032184545606951054	0.12322260854551076	0.053753433834158176	0.0	0.036312715361197345	0.06550630052551248	0.04934088396457914	0.0	0.1074688412822189	0.20622273051243756	-0.02627545702785683	0.01653847610376985	-0.018778162860970338	0.012984079125486991	-0.05542845405965169	0.0	-0.04742552562747637	0.0378469248088345	-0.011060030320276082	0.0	-0.07359344512338639	0.21678298580135658	-0.1106970128038921	0.09242851592922602	0.0	0.0716062236356565	0.0	0.03861463478692434	0.03819486232811253	-0.01506509127589073	0.43999999999999995
138	-0.1854877042064836	0.06379545020971183	-0.18551956259490943	0.05557769000433588	0.04301307472728788	-0.09482199283125217	0.007059975053547274	0.0	0.0	0.0053529916766430485	0.037520381029533645	0.07554570313245007	0.10608840942254785	0.03472758932859332	0.12910873273108958	0.03958658023427908	0.002459377971017307	0.0	0.04570831772694889	0.023635259984465695	0.01267306803445295	0.03535000423558632	0.18888773932460712	-0.014983939887937725	0.025558654849524298	0.01833438549308891	0.0	0.03361708480643677	0.0	-0.0354565558258417	0.04544219334067995	-0.04007335966128034	-0.04556727639779434	0.039111051274849595	-0.06731304414643291	-0.1247927226432976	0.12781229845035047	0.007426428553757414	0.07437539435342033	0.014181280849152433	0.045865342459606495	0.01620169893726542	0.0	0.43999999999999995
139	0.14914923987125106	-0.04066181792820284	0.052630307047002	0.12874986280495904	-0.04028280237562534	-0.053422717835195116	-0.07133155914946665	0.015170365075905745	-0.016711436074410058	0.0	0.010797008164932342	0.0	-0.026812643851397422	0.06369627176227893	0.09346141691885662	0.030217084885925338	0.02274451258948934	0.00785592763865156	0.04523238766894033	0.02331049890217085	0.016502806171806522	0.0	0.12343607905058018	0.03422329954751396	0.008301792630358462	0.0	0.0	-0.04418997828064539	0.0	-0.020210828475271336	0.0	-0.023287755166693597	-0.02444358282721193	-0.061480219376968626	0.13262579151241005	-0.1113674776147503	0.07245599845040684	0.0	-0.04140981453462644	0.010976099498964387	0.06279056838401736	0.03128531491404418	0.0	0.43999999999999995
140	0.13667505993020046	0.0	-0.17530687702020908	0.13734457052874566	-0.03475331591955799	-0.027324504910568648	-0.07525608199510006	-0.0160935924525748	0.01225546054907356	0.0	0.04197544913988005	0.08435775235728205	-0.031858814223794774	0.06465197104529358	0.07956222002094587	0.016687628409138067	0.011901127669463274	0.0	0.00726627392835999	0.06558184972690567	0.0	-0.030734059957953558	0.1261448726553348	0.13538383351742167	0.009950857239163058	0.0	0.0	-0.059108958358624175	0.017269321289768436	-0.028262791825765188	0.06419682055691656	-0.041436152233555235	-0.018397096490721743	-0.06389061079800451	0.150505969114762	-0.08209777426626996	0.06213828329903187	0.0	-0.035796628802279434	0.0068945629114849916	0.031988038735168034	0.017585336630639548	0.0	0.43999999999999995
141	0.08737180968961028	0.03714200944359197	-0.06985708416463032	0.15480558069143707	0.0231708891366757	-0.06630174113187573	-0.059110903542819004	-0.010316302300402536	-0.013412046840469316	0.004420791091789278	0.004785263181139587	0.0273580421648513	-0.028091235231629208	0.022620665080042346	0.08556835277497987	0.039117539757242914	0.0360810988604669	0.004985207964552096	0.02077937955688014	0.026532828666874064	-0.0049238868019336746	-0.019145514179318895	0.11489846031613371	0.07341213123228618	0.02533001661613493	0.01468946709089064	0.005805187611579055	0.03163102401286816	0.0	-0.03266155851086555	0.01616815267342503	0.0	0.0	0.03709377325451013	-0.058930686131393406	-0.1030494300016972	0.09239806988776161	0.0	-0.021020385515258033	0.014856143173282488	0.02034587881860006	0.02254452519975947	0.0029084864049283565	0.43999999999999995
142	-0.0354212372574077	-0.0439684873855829	-0.11297167695860072	0.05485687125201638	-0.02929543995403902	-0.07886065148851798	0.006191536767903072	-0.015851127166923162	-0.007779250968461993	0.0017521891207059048	0.038737658188714	0.0470749052017192	0.0290469022083486	0.04956463321383231	0.12575782786661682	0.04169332197884135	0.025595122889393085	0.030367048586610546	0.05338842753153031	0.04492184285642287	0.01307449025043006	0.08008604161372862	0.20601280755987805	-0.016982749324133156	0.01819085034962295	-0.022988325336765536	0.004172768735973997	-0.04627615727817497	0.0	-0.03463919304866908	0.03299446107300541	-0.03334401213716601	-0.04987291985861056	-0.06112658519055775	0.09585225590407204	-0.11546684910030347	0.10308311546595639	0.009041088811864717	0.06013129106620407	0.007432809432326548	0.046403882630089544	0.04409316817562586	-0.004672656277518561	0.43999999999999995
143	-0.034111746990022895	-0.0766096420572473	-0.08916140631943162	0.0	-0.04981528323627232	-0.03968812054084797	0.008333320627223723	0.0	0.00435712792596088	0.0	0.0415633730676912	0.040170050922148426	0.036228776618456415	0.055506255405657734	0.07879811396500208	0.021214303830175973	0.00495236531666568	0.03553358071332202	0.07390049436924889	0.046691426879749254	0.011103034463148864	0.1013193390867636	0.16589389233666818	-0.014625429547469981	0.007235332505430403	-0.02658889125432426	0.0	-0.06342151175911268	0.0	-0.023451581932414783	0.022993073214181203	-0.02719877039030924	-0.020017140539467737	-0.061505086805271864	0.18970043203508066	-0.08929736702399638	0.05065105920108784	0.0	0.06123958247297945	0.01920541191370237	0.06391470114614861	0.03498693037969569	0.0	0.43999999999999995
144	0.10321390003704523	-0.018853174307259885	-0.10226669303363486	0.12657991826969495	-0.030592084680298698	0.013576983332890369	0.0	-0.00986362697760293	0.004078970191229131	0.0	0.022659209769738647	0.05291185942342086	-0.027170126179915682	0.05434525238438159	0.0	0.0	0.016302222696556234	0.032629562358666486	0.06838170907136931	0.045903331605041064	0.01580760019043337	0.01836779289187318	0.05270027876702599	-0.012894445989422798	0.0	0.005669565019411349	0.0	-0.026860803607154593	0.0	-0.03257260221382269	0.029296097904400742	-0.02606633534508168	-0.025282739708735763	-0.05034653614928078	0.10315201203019025	0.0	-0.013633936626219645	0.005277554641395121	0.061072461678923606	0.013486927030309737	0.04843858442202481	0.04255131110240806	0.0	0.43999999999999995
145	0.03884003710594561	0.06241081339303273	-0.16199785695086769	-0.06247052960131244	-0.055374891862129905	0.004881583481526397	0.010723189261701016	0.006429787434472478	0.014571686220341107	0.0	0.026405326473852186	0.06382325112278942	0.004919767978402101	0.029626914459809306	0.010053160441187564	0.0	0.0	0.03364146558985154	0.059739290475920026	0.04247031725449446	0.01741930786223006	0.03539657490674558	0.07427940968787247	-0.014659627118339097	0.0	-0.014341901658270734	0.0	0.04559023968892523	0.0	-0.04486001416373253	0.04004908413783745	-0.01128803787458088	0.0	-0.06950291907841097	0.19454606474306751	-0.00802767636263757	-0.007648719193703302	0.012099763691290732	0.07763154022897406	0.009527830502353618	0.0728033110028724	0.022292456718490117	0.0	0.43999999999999995
146	0.11405244160734884	-0.10146118168570872	-0.11345552069356812	0.005158671585163033	0.053378091858034604	-0.07060364430151667	0.00429515130960878	0.00586104608138488	0.01576232537488187	0.0	0.03676244522089972	0.05140997576709044	-0.0240339339320626	0.027001322399837602	0.10602276574955627	0.02384012018030368	-0.01884188040835927	0.030115398868116316	0.0661749675917696	0.039430616282122466	0.011973364259479036	0.02141178615471495	0.17442725114017693	0.0	0.023879473300751575	0.013038635071648819	-0.01114209437923322	-0.05130996568692878	0.0	-0.03305426417458546	0.030409769188326996	-0.02284134888924344	-0.014924367222789864	0.11159696996636825	-0.11862230928488049	-0.12222583788156216	0.10920065640466997	0.004930075159191444	0.08425853399244432	0.006318472864232261	0.06430704401943277	0.024508176257030778	0.0029908008858525736	0.43999999999999995
147	0.19594681792266289	0.056498461863395466	0.040014000085740076	0.091309714335299	0.04604525258315559	-0.03875180313879828	-0.04806407134994245	0.0	-0.008359560642607011	0.0	-0.024958735813005367	-0.008858538769087598	-0.06681069546180862	-0.030381310201622824	0.05149678629982085	0.021239065011709357	0.01537186380540928	0.005782521290394749	0.03142616601852993	0.021009121349599036	0.009478890923101085	-0.023753259273830957	0.03872496258289132	0.05332136819672895	0.011472811728707843	0.07328901868222759	0.0023156941728690317	0.0683263788943303	0.008911907357794041	-0.006398456840223554	0.0	-0.0196207216555688	-0.01519650023036312	0.07962775679442846	-0.0880321306846617	-0.08789214055327974	0.05637647883371566	0.0018205506605956656	-0.024259997633647	0.015255111325748416	0.03792016728138828	0.01835705424820433	0.0	0.43999999999999995
148	0.04024538057524041	-0.012468132055118764	-0.13558364633017844	0.13429467695863745	-0.03825939780010873	0.008586825822429728	0.00902458143487006	0.010328693276225875	0.02010390328490197	0.0	0.03535002796918019	0.06407670489129053	-0.007156577881928	0.05377984641661976	0.015135404165507738	-0.005556946568831739	0.02297426832516436	0.018608514431919077	0.0673675694578279	0.043841196032834984	0.01853830166520809	0.011563596532428777	0.07495982060261092	-0.017257915837148585	0.0	-0.016765275935683	0.0	-0.03703538935658668	0.005801846518918907	-0.039337276986186887	0.03487999736841352	-0.025352957527942144	-0.030850416066396824	-0.06263876628141257	0.11516257340334213	-0.011913471374680629	0.0	0.012401368033602617	0.07189289614915823	0.019854547803625944	0.06827521447213292	0.02312841441011093	0.0	0.43999999999999995
149	-0.023968088896700823	0.01531154926792172	0.024423111323921054	0.19874074171803735	0.005803383365084347	-0.03440665735719989	0.006315755922595312	-0.01930651748697182	0.0	0.0	0.0	0.0	0.016835094463565625	0.0	0.03993461692905664	0.01989713069731852	0.0500277786877214	0.028611463160287676	0.02452919334042819	0.03668367521628707	0.0	0.015226292711583544	0.0566937592078679	0.0	0.01131901735452634	-0.011603100585926673	0.003578223957035054	0.0	0.0	0.0	0.0	0.01251261664105241	0.027377907401373358	0.0	-0.014123556593975017	-0.08178652993286115	0.04694197203888095	0.0033066950145663188	0.05164524920287544	0.008648867897654844	0.00876981761910961	0.03206053771488482	0.0	0.43999999999999995
150	0.13047022309200013	0.11814668886854418	-0.09487172819824083	-0.1715033273711343	-0.02569845222603029	-0.05687871840940886	-0.09350982435594413	0.0321435079690483	0.01989475100434862	0.0043127799061011	0.019033982626371626	0.04146259908149996	-0.025985502024533563	0.02020171723282921	0.09487001696984682	0.04100219246684189	-0.05753377400630433	0.0013946490767051678	0.05981704562301132	0.0117724929953677	0.01437609254140898	-0.019064188580212416	0.07106193682772932	-0.013152782348537229	0.03127055152968894	0.047965634940566826	0.00640473216424986	0.14084712966584362	0.00860374554894755	-0.0449990864314227	0.04855788257009369	0.050757462226660555	0.06308045059262535	-0.03841135633140469	0.046350324958391254	-0.11162619674935109	0.10325858483110756	0.021845746675524413	-0.045671755909497125	0.008758123892539993	0.05497590541640607	0.057675414595732444	-0.01140567294801087	0.43999999999999995
151	0.03131974092794826	0.08090652034748902	-0.274568912274751	0.17480693205682274	0.04063049043888445	-0.0685269235455864	-0.07972729884212423	0.0	-0.013428257214020106	0.0	0.03079543385720032	0.0593161117911139	0.0	0.0	0.09873203937205804	0.0403792309467364	0.02940183521092299	0.0	0.014211410993208662	0.03170717316245725	0.009927168060884867	0.0	0.1485685288246513	0.06999274893644522	0.024265322379145887	0.0	0.0	0.09511517762998944	0.0	-0.04407859610158335	0.05554927132635756	0.0	0.0	0.04616658756043179	-0.07650004651968151	-0.12571798131617748	0.11030974438808516	0.0	-0.022019826238532936	0.007397118401963165	0.035103977615547566	0.029965277824113068	0.0	0.43999999999999995
152	0.028800660900956232	0.06813385876070016	0.1735789611204387	0.008893634245242865	-0.025824143073647887	-0.027149214560871437	0.0	0.0	-0.008213075607129028	0.0	-0.03724563449536422	-0.038403665019986544	0.0	0.037053972725047624	0.058605026387025194	0.017581791434138766	-0.011093325042277336	0.013156903429297706	0.050854324048563826	0.02743081585480278	0.01768080010690498	0.0075393537728267734	0.04662257837074457	-0.01576301680436709	0.0	-0.010819544701691775	0.0034845311521847777	0.07966236049390835	0.0031968301206580785	0.022031958192229	-0.02350949118310297	-0.025767392813196843	-0.016732021592556573	-0.04838593288083476	0.07967553184597487	-0.0870722269862291	0.042986153420775386	0.00478666455155774	0.05808401007111008	0.008824180310829488	0.05152377172879363	0.02579001171654416	0.0	0.43999999999999995
153	0.10678301661631884	-0.006516957430834469	0.30529070349918125	0.10487915721984525	0.008700357143686055	-0.055537345874966976	-0.06077002240262261	-0.006127488264342562	0.0	0.0	-0.04268104197733294	-0.06457838731571336	-0.029946652354607972	0.0	0.08981837112127644	0.03221027229425988	0.01492963845211881	0.0	0.05024947647496819	0.04148271948151572	0.01496083511573576	0.0	0.06242736694930079	-0.009546622643035657	0.0	0.0	0.0	-0.021595822414899213	0.0	0.05539426318427815	-0.033298000837605035	-0.021130066579255646	-0.019368525448215934	0.0	-0.008874245121095914	-0.10928935087001984	0.08390988697993265	0.007140160692895026	-0.02327803574075943	0.01323140321482491	0.04711622708560226	0.040823467761255006	-0.006808758011687455	0.43999999999999995
154	0.08237418239435096	-0.06850301538351816	-0.1353117295675149	0.0405162012356543	0.06438276635756202	-0.07728048504172841	0.010703656019698582	0.0054834545274183855	0.0	0.0	0.041262643187078285	0.05643501879441626	-0.024188888618132648	0.0	0.08180934669909923	0.023967511517149542	0.048241368631318005	0.03021651284342436	0.06862171517654309	0.026558802906402168	0.015020157156474201	0.0641344590128361	0.1555575911272663	-0.0090855976570689	0.01791581475285886	0.005832962331357994	0.0	-0.043001786226949223	0.0	-0.029529302351083753	0.030790894704131266	-0.03092296879904982	-0.040485396202168095	0.1512509358701125	-0.1362649449709809	-0.10465655299714827	0.08177393227720187	0.007841479566399412	0.054436279631221385	0.012535541419683993	0.05135645032592695	0.03654115389435225	-0.006330164544595229	0.43999999999999995
155	0.14715536221403386	-0.11980266986423671	0.09891356437865267	-0.05957161908512554	-0.08863752723368676	-0.012616318708526197	0.0	0.00995160545768442	0.0	0.009554172247525916	0.0	0.0	-0.030396355206784242	0.03476139690467625	0.03586951999617782	0.010129872359024461	0.02596292850416193	0.03810314827207589	0.08927258826917417	0.047672049259773586	0.020233650862445773	0.04460010356809613	0.08109569868782635	-0.022991598092117482	0.0	0.015907621694229462	0.0	-0.044282487791563824	0.0	0.0	0.0	-0.013097850519578097	0.00760515411525442	-0.06020892775201475	0.1341979690465966	-0.07389702109283108	0.03135665130094323	0.013264686752560428	0.07341303736407745	0.017027329746457154	0.0744649350008923	0.04409405574570602	-0.01910472640158145	0.43999999999999995
156	0.08975802064070929	-0.033302497298083766	0.2874326296376637	0.05509752025990927	-0.008117463495939281	-0.03460492859646827	0.0	0.0	0.01321326137483525	0.0	-0.03388476217498937	-0.062233102581445265	-0.030974231068833485	0.024037451671104715	0.05867520153179895	0.017021625286348208	0.0	0.013060916073861839	0.049287193617677416	0.03832455600017681	0.013419677632252935	0.019271574634010497	0.04827371618742626	-0.013864833464659665	0.0	0.010233862787589448	0.0	-0.03644587466757179	0.0	0.05475444989110145	-0.039718351399476354	-0.026541726170809965	-0.03882237614616174	-0.026729174809942968	0.03319867945252658	-0.07558672810230618	0.04348745105936325	0.007200886255070038	0.05563513148675478	0.016202801146281032	0.05151191233532726	0.021727531014899215	0.0	0.43999999999999995
157	0.09249659703673252	-0.05915984259122162	0.24514454656323004	0.05146391253765331	-0.028809447617874295	-0.037187473741811916	0.0	-0.01003710881768305	0.0	0.004630656234611119	-0.023198451128641134	-0.046857896677284405	-0.02937647118101147	0.046383722800509564	0.06909623741072823	0.022887506071159802	0.0	0.027733617461214832	0.047051050849872655	0.036442763741580786	0.0	0.0515667142359883	0.06657365251741126	-0.009681037682606586	0.005788607779305344	0.0	0.0	-0.04306283895882146	0.0	0.03289766118258558	-0.0317118305744416	-0.030832498181830592	-0.040604509646853665	-0.048515374679585055	0.08508809442249643	-0.08513198464005862	0.04884283987574872	0.009506379950565746	0.05256126146239301	0.013861892270628728	0.03199769866576985	0.04215135304953965	0.0	0.43999999999999995
158	-0.09811861993031612	-0.07156698788920698	0.22820855895806308	0.0	-0.05949872095010497	-0.045667070770368384	0.008839018651508268	0.0	0.0	0.0	-0.015211690770861541	-0.048939013162351386	0.030565947755779588	0.05012839738433755	0.09203976380297918	0.022085176384662564	0.0	0.030029321087806704	0.07581769746352957	0.041657968687833946	0.019219583369745663	0.0726647564779252	0.10114018520832835	-0.01618770455247026	0.006673506647774552	-0.008212147192004304	0.0	-0.047498193568883074	0.0	0.03885496542154421	-0.04237551859798977	-0.02601423221329388	-0.02173802454248655	-0.061557373809633886	0.1683524351244377	-0.09807244636402773	0.06690096805501683	0.00740425901253694	0.05631870393361571	0.0094824262586517	0.0563808278986721	0.03789327672924947	0.0	0.43999999999999995
159	-0.031251297363630914	0.05071566961371177	-0.12110380721130298	0.1345691505809638	0.0386589186197393	-0.07267420961992432	-0.07498647474090242	-0.007398791303985519	0.004644817581091754	0.0	0.026567771006980156	0.058436286752180544	0.04374947825895492	0.0	0.11416036187752143	0.046918220324124155	0.01777759995798886	-0.008930560380614239	0.06499423055916509	0.0407011812874212	0.021434663964617406	0.022068254611075894	0.1707231140909375	-0.014456256863298156	0.028857855814471645	-0.0134844713582003	0.0	0.04926658788681221	0.003548951027986136	-0.032880897957330846	0.043206885577884546	-0.028800861922617077	-0.02849628261901338	0.040394849992717974	-0.0694801929300154	-0.13528661097361544	0.11252705226274057	0.004517288211402515	-0.030712721575616275	0.014860826002919325	0.05042798312902941	0.04004757952989177	-0.013832141702262546	0.43999999999999995
160	0.08858225556135177	0.07365107200795717	-0.23574735026751187	0.15640571607012174	0.02679307187427371	-0.052125998795471196	-0.05908778235527398	0.007711912732322024	0.007306973824489138	0.0021500131149526647	0.02756532774941084	0.039516163570668394	-0.016063213743248372	-0.02128368023774463	0.06492099876123592	0.02852419650864435	0.02647292488948233	0.014663244452298718	0.06329298644193071	0.027200919116893707	0.01600298883209167	0.006031704088736933	0.13491518788889917	-0.009410944775680996	0.013797699562586474	0.004418814359151646	0.0	0.08329658857042466	0.012634411111309002	-0.0348919978865615	0.038876456049731806	-0.013379600469165975	0.0021881889665736343	0.03183653348589932	-0.05507878083482287	-0.09343538574213234	0.07638151377604485	0.0	-0.028278964368143478	0.012022548202662908	0.06541246914242432	0.03407354724329065	-0.007862728480102943	0.43999999999999995
161	-0.12543655902967088	0.13325978421012613	-0.056339043785925996	-0.024290089078313926	0.0949495289063727	-0.02452456001971573	0.0	0.028034866975495287	-0.015406856159017601	0.0	0.006722497428093804	0.02283699570507608	0.10847260561926947	-0.06528114675088384	0.043487140881922765	0.014858130543524362	-0.021670119140147326	0.024855418251076178	0.04558321922445835	0.036211203829339844	0.06006575078776388	0.0	0.04782792513518169	-0.013687386064858698	0.02508726168130984	-0.017329269935096536	0.0	0.13326441266029576	0.0	-0.044125859202885476	0.03377512613867656	-0.05080267627338239	-0.013120453995027426	0.14151824140918356	-0.1516981674947459	-0.07222968444090228	0.05352495863815021	0.01832045489973544	0.1021322516584319	0.015199726271588165	0.053764039734626845	0.021347827965744248	-0.009157497184868912	0.43999999999999995
162	-0.08346033798163999	0.01742279265340449	0.2687234071680411	-0.03433701607767303	0.06982978014626193	-0.06990914064968523	0.006620240076297024	-0.0407505153688118	-0.026631823786528758	-0.012256873875088697	-0.08128454885167091	-0.10492921697670954	0.020446078268788526	-0.10247343097854994	0.0	0.028710247529195654	-0.05222600590873666	-0.011653884460216868	0.01148206749672806	0.011205305729192483	-0.03984861672170237	-0.0077332290870137654	-0.0233195327863005	-0.022005847812218787	-0.00940271603955492	-0.038836444873852405	0.008101115638371459	-0.010902947491027631	-0.005536227262847304	0.08557243260907721	-0.07118720993017286	-0.06824575246464226	-0.048741637423489054	0.1361674137573277	-0.1447031370245357	-0.09507179412722083	0.013771653698955472	0.02203445218648148	0.044393764768418165	0.020887546445984395	0.008307542029425963	0.01325331939168467	-0.021481271633745913	0.43999999999999995
163	0.03300927048330593	0.014988646745695389	0.2660914412079117	-0.04712821607798667	0.033884630956915074	-0.04954457846851143	0.009208610119349703	0.0	0.0	0.0	-0.029953353023772222	-0.05901595724493494	0.0	-0.015013650519703603	0.07346998867461563	0.024869304695003258	-0.028899995329373762	0.03641721170222778	0.06994907374881554	0.04021094242229273	0.01408561138026701	0.00893495525647392	0.059096312792166816	-0.017248302151177564	0.0	-0.010234896252222292	0.0	0.0	0.0	0.04124743792809324	-0.037628970092208586	0.0	0.00933670134296799	0.03531961550013901	-0.05793005639655724	-0.10537135599477951	0.07588753100475873	0.005896624239566772	0.06050313630079185	0.010260814980052269	0.05938231211805123	0.035919157951766145	0.0	0.43999999999999995
164	-0.13763264144070952	0.0864301072901324	-0.13568695465654007	0.07054411689354928	0.015000633334735392	-0.034115954480766486	0.0041633404962578835	0.005538935614985752	-0.026208245600873148	0.0	0.029394015808933138	0.058582822179379546	0.09646040420348878	0.0	0.06304763863133195	0.02877664008460365	0.0	0.027265177798941997	0.07334020106675304	0.02939843554252486	0.03654810369219891	0.05957325763893884	0.13497222171592266	0.0	0.005511784512936241	-0.021071711385752534	0.00567461785544271	0.06395852028019283	0.006923899646182896	-0.04716641660768195	0.035650053152232464	-0.03692871436767767	-0.05720928997904459	-0.017244211916462804	0.0	-0.09342159928014374	0.04877436276112468	0.0074191252602294755	0.08419692547358415	0.00516055339251853	0.07431299364888189	0.010066851739648608	0.0	0.43999999999999995
165	0.033875820814379454	0.012702152057512073	-0.12521245813217954	0.11873160907020275	-0.008146997228973496	-0.024526862427148466	0.007850019521295992	0.0	0.0	0.0	0.026432953043786456	0.04990160125947868	0.0	0.023628985963535132	0.04680129758956625	0.009933484035162532	0.01831864066669453	0.03382589950709286	0.05890988481966386	0.037486770881658416	0.010961072399868599	0.016652267070095816	0.11232507388337415	0.0	0.016255192037904098	-0.010886647371962987	0.0	0.0	0.0	-0.037235595197918914	0.033467920141885266	-0.026447293263591354	-0.016724116793830512	-0.033458698612025856	0.039203624818201166	-0.07209434026459693	0.037770742934776114	0.008343983308746528	0.06411248455947116	0.015288452830659327	0.04986109489821061	0.040167851180169745	-0.008075870001163388	0.43999999999999995
166	0.0304281053822395	-0.037744548739326034	0.43309630114703507	0.0	-0.012245995357755945	-0.04475197667475933	0.0	0.0	0.007372512445196933	0.0	-0.04512362571204537	-0.09022998787807807	0.0	0.026929002666888358	0.07941696753439281	0.020292268015695336	-0.011300882128031431	0.009715316487348885	0.03771273501370265	0.04305680080067503	0.009248681709255357	0.0	0.03827364294961044	-0.011220089056968613	0.0	-0.008484650301873009	0.0	-0.04311175676866441	0.0	0.10793843073126891	-0.05830678249947224	-0.025859321084172215	-0.019673369097477023	-0.03374134843181764	0.04542108567242331	-0.09123962213199652	0.06857080625545392	0.008040652152759786	0.049276145591301446	0.017969007330868286	0.035117908987070956	0.025157584989250914	0.0	0.43999999999999995
167	-0.022377619254927428	-0.03258997531134536	-0.013623298146822449	0.13071007591561307	-0.023847527048237227	-0.0397075390422883	0.0037240942359693663	0.0	0.0	0.004447274648908817	0.01279097967625148	0.008787864316075089	0.018330053948129366	0.023204343764310964	0.07240919013545494	0.02267972872196425	0.034692107391484206	0.02579610764868162	0.06096012105186682	0.037001512118708224	0.012649010479310108	0.04352305251059649	0.11522166847384069	-0.012381297650424228	0.014542796473275277	-0.009206503046076286	0.004071818644405034	-0.038265611656071535	0.0	-0.018206952677776278	0.0	0.0	0.0	-0.042551510873436116	0.06216853703113778	-0.09273668706739802	0.06271749470953875	0.0	0.048733303931750405	0.01378768620971954	0.04893723981063963	0.03337133639753259	-0.009762876470361226	0.43999999999999995
168	0.17392959562570998	-0.055030326460957235	-0.12971124955826438	0.07999492765614763	-0.043229668718315184	-0.01931206421903342	0.0	0.0	0.0	0.0	0.02211313161234496	0.05186344005025462	-0.060425044012742846	0.036331283557888255	0.03743079797677512	0.014381740466894444	0.01665961817587669	0.024614436963976638	0.052563312089108805	0.03473560523379343	0.012877365421420983	0.05427487887838489	0.08740484342991306	-0.009057917152676787	0.008548151195600373	0.07361383809492417	0.0	-0.04309840592961872	0.0	-0.02639761063106766	0.0343649869700563	-0.020030277772446592	-0.018943945712193877	-0.0400604801395717	0.10554642116302446	-0.05277627824810094	0.02635610817163503	0.005763707465086976	0.047052109526199315	0.009094172451118987	0.04090221335343236	0.034515326321031936	-0.0068587432956100924	0.43999999999999995
169	0.16557713074586855	-0.04101246060248934	-0.10877122334711481	0.15776331071426863	-0.053254943175538	-0.04328905020818599	-0.06118146142387543	0.0	0.0	0.0	0.02562670903755554	0.04720001298494858	-0.05474609776455025	0.019754487830234146	0.07420944836519083	0.019630346179288216	0.036273412114331494	0.0	0.04353214243339998	0.037553899683284264	0.010720879570158326	0.02771477633835598	0.1304870410393154	-0.012676148012594812	0.016272202471949715	0.042281671852375136	0.0	-0.04065837090180774	0.0	-0.032617438360196704	0.026283791134177337	0.0	0.009468182150697613	-0.0559238670872117	0.15041406221223197	-0.09458395726803953	0.05940487934902994	0.0	-0.02396017420808405	0.0	0.04511833823986949	0.037388467913157086	0.0	0.43999999999999995
170	0.03298161635693575	0.020668076643330147	-0.13397612278152166	0.11569646127149613	-0.010112096354324474	-0.026936158550598444	0.011414357539028586	-0.008355724347740456	0.00328412085094848	0.0	0.032062868307250025	0.057279127107935895	-0.0054621688259772205	0.026143217262319773	0.058321772668789795	0.014255906478173319	0.021215061538950253	0.03118587186452182	0.06751147991811629	0.04174777437957167	0.012827287392111197	0.021117721079879026	0.11645896787725885	-0.014828586132515365	0.009743123636419437	-0.010937799916706237	0.0	0.0	0.0	-0.036781251482218724	0.032066725261509776	-0.029455427129350065	-0.02346695389331399	-0.0366128299486464	0.042546513755568616	-0.08180002967186464	0.041200772432923555	0.006200729104813396	0.060041687202310706	0.015281920259000936	0.04583864955819483	0.041633339287419524	0.0	0.43999999999999995
171	-0.029942351964195507	0.02819765603710289	-0.06339800579176758	0.0783583775597653	0.01316551792361581	-0.03161459150280613	0.011469707407935958	0.0	0.0	0.007886690844392696	0.02350958148324131	0.039898437087302285	0.03588855208971514	0.010723404765641709	0.08021404895508522	0.02046962348901027	0.005313610955857195	0.04831668649393095	0.06100794531955228	0.050079502144603216	0.0	0.06582143427243703	0.13396815609257107	-0.02610775891744474	0.01160009903079473	-0.02953728219856286	0.0	0.0	0.0	-0.033758631069567474	0.023990099028273593	-0.0416955824504853	-0.0658820273825716	-0.007058254413335685	0.0	-0.10683993924221213	0.06074215166825192	0.0	0.08492270886938297	0.019922969718394967	0.034455633347236725	0.055080772370584175	-0.009168942021730242	0.43999999999999995
172	0.1894665126151016	0.09248126140063287	-0.21971038749207356	0.051411583195522526	0.06593833848926822	-0.058092712403035596	-0.07524304804718782	0.0022593585101498004	-0.02010055989051629	-0.011521826999667056	0.035723329974238494	0.05893601982225771	-0.05926702476273338	-0.04289205442581473	0.09277954952291145	0.04049736892166289	0.007547163080778296	0.012077542590936297	0.05667385291454985	0.02812281009108475	0.018063354495249123	0.017392352627628394	0.15643216334928178	-0.014285996715417082	0.03394429539118449	0.04164136514744987	0.0	0.11287445592990214	0.005783627484721304	-0.03590808848172794	0.04181518350032121	-0.03973669217728054	-0.05055786135990209	0.12270988849549103	-0.1124973381936791	-0.112508615700188	0.08447214179225143	-0.009372675082967047	-0.035133621905567125	0.019510622900485525	0.06671381567743662	0.00870627591200096	-0.0071457301947415175	0.43999999999999995
173	0.26739112357963224	0.013567972089736646	-0.17121500144176044	0.0	-0.011300434066312814	0.07062001394412015	0.009082980496110504	0.01650586814820615	0.0	0.0	0.024051168948787727	0.06173841210343023	-0.06937760831748413	0.022068328847846763	-0.07168408917349839	-0.027219969346904627	-0.017287324092182837	0.03405121325212074	0.06429258276996175	0.021250846825932146	0.014896692407266376	0.010905665611013415	-0.018736705526484543	0.0	-0.019126521970607047	0.09462447642659932	0.0	0.0	0.0	-0.03991159819543588	0.03945004647072442	-0.026663721248896682	-0.023427466587828266	-0.03345202020762034	0.040927648033675545	0.2107288455675781	-0.07992322317110298	0.0054615859066882155	0.06111829100968735	0.012689088925200043	0.05024048811010606	0.03529891274956454	-0.011636568877869458	0.43999999999999995
174	0.021214366751183544	0.08034066332388129	-0.3402147737009983	-0.06529861133002524	0.0644258755458108	-0.021210321450833597	-0.009747597414241443	0.01654816910659851	-0.0350230059188138	0.017393900529033085	0.049034676579208125	0.06711820130445076	-0.01525866270327575	-0.09568876553188979	-0.04186637139569155	-0.0126478269135199	-0.04096524602186069	-0.013835509885869568	0.022195598977589576	0.0	0.029801645246309905	-0.014648098981666136	0.040719934492600224	-0.02400037768224575	0.0	-0.0264091083633666	0.0142992613617276	0.10684588051901014	0.008418352585824962	-0.08387152847596607	0.05854297083374593	-0.08069976169977566	-0.05732001019262231	0.10297073270287924	-0.1829265239927258	-0.06462324590386914	0.0	0.007982300167243439	0.07125422494430572	-0.01031678995069979	0.023125161643310965	-0.010172377094484819	0.004512597989727862	0.43999999999999995
175	-0.10789030651517942	-0.04041853019752489	0.07127310680533341	0.06491870816412604	-0.04156768189578125	-0.027150167480810894	0.008998619958175885	0.003141084129296867	0.00151602668280304	0.0070868917918122665	0.0	0.0	0.0636684886867554	0.059986721904113416	0.055800134632876475	0.015255026977636504	0.0	0.03328584829658582	0.08244878714820436	0.0497731407332615	0.02894555430677609	0.07299055723842518	0.11051322825584567	-0.011605575874092389	0.012535333744395666	-0.01101083594314492	0.0	-0.04861010749983724	0.0	-0.010491787816825027	0.0	-0.03784726805170363	-0.05544041445367284	-0.06120519914503511	0.12159724633978439	-0.08842779167877707	0.04218844010998557	0.010537165293402428	0.06906624765225211	0.017675153846748837	0.07183964860268133	0.03821343118108356	-0.011588925929977067	0.43999999999999995
176	-0.19840691469893768	0.0693863371423874	-0.12551795491287665	-0.014225979936568933	0.05753230094335113	-0.04769966459632949	0.017876342384099853	-0.0156291589094969	0.0	-0.015356317382142243	0.021842772321575332	0.07274480754132429	0.1366003765780029	-0.015375872839539673	0.08241466254372071	0.04531642784197826	-0.04414468605543609	0.033643883300428334	0.08640017306653841	0.04310609313875213	0.030907456485269297	0.016044410707448525	0.14917332047118104	-0.026611045111684495	0.0204837155772275	0.0	0.0	0.07452426930583733	0.00735939793736895	-0.035274827823814525	0.04824363064207493	-0.030393891049881383	-0.03605040997175185	0.054077399759619116	-0.07481265685734978	-0.1345013622883071	0.09156333286860452	0.009956195728600181	0.08336827169815286	0.011813017097873468	0.06751804260071217	0.042104104751988225	0.0	0.43999999999999995
177	-0.08778974779896326	0.04270731649300202	0.35567398007293693	0.0	0.0	0.009308789032919262	0.0	0.0	0.0	0.0	-0.053912786966573534	-0.07011872585904577	0.052060439691179516	0.0	0.0	0.0	-0.01617141409993042	0.0340463484911106	0.07617215819432943	0.041646107661511333	0.019859954731342555	0.015496926860532861	-0.028408123474938096	0.0	0.0	0.0	0.0	0.03683747668044157	0.0	0.07282526646212165	-0.04515485628144841	-0.02977719195231543	-0.02307917013115371	0.0	0.0	-0.01392125804711758	0.0	0.0	0.056047797478890105	0.01324658354761904	0.06727931716911273	0.035124812044436626	0.0	0.43999999999999995
178	-0.11184951190234405	-0.05237680876390105	0.0967681505187522	0.003719019908900778	-0.009267439633601271	-0.08808302774391269	0.01525206825446096	0.010993058467420214	-0.00907201272308461	0.0	0.0	-0.009840317359827988	0.07480941067717994	0.03240109165800331	0.13827355971746333	0.043384930215200845	-0.011753167604322101	0.036438838891402675	0.0761871298824845	0.03555015887747692	0.027477027353925987	0.03984992596333131	0.17594059135659604	-0.022080265084208406	0.009610083343258247	-0.012098199811250543	0.0	-0.06438741578482549	0.0	-0.010617233905744261	-0.011034862450432503	-0.029586523904768514	-0.01937775730925209	-0.042019605110123925	0.07465193512047524	-0.13525704642626063	0.1270591272429577	0.003462437700650689	0.0756933175052632	0.002434030453196623	0.07258155744069589	0.026163744968763503	0.0	0.43999999999999995
179	0.03362413245611673	-0.017742834774232108	-0.21666083695704538	0.12142206661146598	0.039194667328141364	-0.04087767797646774	0.0	0.007989382440606652	0.002149185674271137	0.005950700941808829	0.047398282574957484	0.08700837698008934	0.009022479540965467	-0.017257836402758686	0.05457650406824904	0.02702515279973927	0.021003796287083765	0.04003484832279475	0.07114256297198501	0.0411041085707933	0.01735273040681251	0.025975203240102163	0.15279090318622024	-0.017851831650300687	0.020655040391438728	-0.016963723801224212	0.004854489166350895	-0.03302040303955872	0.0	-0.04591617626686503	0.0530937112573065	-0.024613962960376212	-0.021203558060625016	0.03927220942371723	-0.06200806159761857	-0.08848483266375468	0.06295681173843287	0.01533231102726898	0.07308074571786533	0.01124541198891127	0.055914404634356485	0.031671782951662675	-0.010240266548686705	0.43999999999999995
180	0.048520183078905155	-0.12235825787613461	0.19217834416229956	0.2541657141527428	-0.09357910347407775	0.024499888979125584	-0.06741957997467807	0.0	0.0	0.0	-0.008253920303831985	-0.04974681474370729	0.015283166647251684	0.01011573678174782	0.0	0.0	0.07240243564514665	0.0	0.06353509602877852	0.05195188841798193	0.01411152492359008	-0.015081985355025751	0.008566010255918632	-0.01713954729320194	0.0	-0.01803486448058922	0.0	-0.05161956981441396	-0.016766372277631836	0.05456065624150694	-0.03425764236590359	0.016551832559969365	0.055260284841983254	-0.060560268280508284	0.16232882604514354	0.0	0.0	0.0	-0.032132018065647194	0.0123945182918552	0.04218996663083718	0.04833387062056749	0.0	0.43999999999999995
181	-0.27425093487968444	-0.07082528967636728	0.14371017722141632	0.11876220843524793	-0.05412871993788654	-0.041888893864276605	0.0	0.010232316413786885	0.0074413547907281885	0.0	-0.013099176232209297	-0.034020179884842655	0.032910244203297995	0.05346274564765874	0.09435773923113533	0.018141613572645376	0.021530840242599603	0.03890254044631758	0.0606179462627158	0.02788057231062313	0.026282095891363655	0.0535263656006556	0.093682086710276	-0.02247081493009573	0.005525139920815797	0.10068147787862225	0.012947693101909352	-0.059401966362028186	0.0	0.01556986243023406	-0.011320642747465998	-0.03511907341207396	-0.030142181234455445	-0.062401693670754294	0.18972492381807357	-0.09987963901882788	0.07222186801189145	0.006183382610131405	0.06628352546373217	0.018341322698762652	0.052337753114151564	0.027691409822175994	0.0	0.43999999999999995
182	-0.028604953014278872	-0.07550268915967279	0.14463764969982323	-0.006386474123118269	-0.05711273947511045	0.07211069901699788	0.0	-0.007579305800397507	0.0	0.0	0.0	-0.03325822040048931	0.03255669936836325	0.06700180898359953	-0.042603444772749854	-0.023614758000442104	0.0	0.0427941801669518	0.06863039404031152	0.05011909681765031	0.011148912355484014	0.09343183799280042	-0.01189571877449519	-0.0049113161900044555	-0.022449176453767983	-0.015979125910311254	-0.007078507372793114	-0.05482434867134939	-0.006629781893850606	0.012855581136752503	-0.019076502477889834	-0.037948558445012937	-0.02278086399738538	-0.07790735227424023	0.1954848687596918	0.20601428057083254	-0.0690628577966208	0.0	0.07479656662183842	0.012601125910151084	0.06346511247061348	0.05043301779492082	-0.012875136702802159	0.43999999999999995
183	0.03265863557370999	-0.04168240903840875	0.01968725331384502	0.10720945292676376	-0.008721400697544568	-0.04621684715916835	0.005962936970976052	0.012531889197750945	0.003021853295239074	0.0	0.009991140275405819	0.008131100917849188	0.0	0.027703683831158843	0.08624530867186947	0.0321884582586221	0.022184856525207186	0.031662577460403185	0.054084516007284256	0.016304213545963064	0.02695051087518982	0.0265865991217768	0.12018973081084622	-0.012641403924571526	0.011719962775076698	-0.010022247361117342	0.0	-0.04445642436834085	0.0	-0.00921240909656551	0.0	-0.02510455260607325	-0.018598298657216794	-0.033662498156330045	0.04019037434484074	-0.09895165613546597	0.0692630142568762	0.0018699144223772168	0.057820529882927185	0.013631111358446912	0.04179451018360214	0.0358279553320246	-0.006141942935229627	0.43999999999999995
184	-0.08731503035661106	0.07290805623532443	-0.17345930279287905	0.10310839809810901	-0.0497516113212354	-0.026503620145768236	0.005843576520891791	-0.006347951584113942	0.011286570403481078	0.0	0.026296998702448338	0.04109063390207224	0.052209904119938866	0.03753459295516848	0.05547397772384194	0.02013262989099729	0.01671478894870254	0.007009731335432201	0.0534724301825088	0.03499090925747672	0.011635626422400125	0.02572338082765649	0.10829608736670929	-0.010769304638146293	0.014215115038106796	-0.010576078007894466	0.0	0.07965078711397683	0.0	-0.03874156156077524	0.03521682262637271	-0.021815421112370725	-0.017537612197702696	-0.04993597268910707	0.13217312246667773	-0.06921391837696417	0.03932513571223853	0.006335487090944669	0.05285588598968716	0.010772673623358264	0.043212539939315564	0.02448152228973055	0.0	0.43999999999999995
185	-0.10213731114063976	-0.013282077279761356	0.2739177416417412	0.06629306528079082	0.021142486196574328	-0.014323587140318506	0.013521863570833625	0.0	0.0	0.0	-0.029707230267534662	-0.04572350589967361	0.07106306608779306	0.0	0.03211093506428969	0.0	0.003935972392427878	0.042224813190703286	0.08080612996375597	0.034438413159291026	0.028174212860383685	0.027823088175940758	0.031087014114040967	-0.009911721050127192	0.0	-0.015075894877533025	0.0036878244534288562	-0.026309619552914665	0.0060030488174552254	0.049499466563088734	-0.042458937864089136	-0.03683940376267569	-0.053725020367647924	0.0	0.0	-0.05481616924190774	0.02799505211599304	0.0	0.073037852993803	0.010482693498196638	0.05864356317048369	0.048422175133807865	0.0	0.43999999999999995
186	0.11157342866417364	0.05379768074372382	-0.31988118907765506	0.10340812203716954	0.01292689863980015	-0.045029096257873075	0.014951595441806464	0.0	0.0	0.0	0.03318184413203823	0.05265575515643567	-0.059098138795165095	0.002035587045088605	0.08968257511255578	0.021394862101997758	0.027972625695221853	0.038094894465117546	0.07699839044414408	0.04326967571581869	0.02277494800152835	0.016772666889036447	0.14577521300296414	-0.014679961002864506	0.026983258384109476	0.006479013433722758	0.0	0.03562053250857655	0.0	-0.044303284760155104	0.02351440568491986	-0.03401992015657737	-0.02512814533107574	-0.012694291256313217	0.0	-0.1008214567604393	0.0677921136903391	0.008901621479858013	0.0681856071090175	0.013089791292564823	0.058880388843139286	0.03894198768325041	0.0	0.43999999999999995
187	0.0	0.013674699487494474	-0.00772138044666576	-0.04711875238256574	0.06408350208374172	-0.020432535737412244	0.006677613611945354	0.0	-0.03860938744187481	0.015207627871251128	-0.007570217601214374	0.0	-0.018740654657387057	-0.0974837190694054	-0.009723843210372007	0.013699413144531158	-0.044567158576041044	0.0	0.049013906406226104	0.0	0.01847004279717629	-0.03873873676251588	0.014433712917236774	-0.02300074962553028	-0.01277536014126085	-0.026243419120961953	-0.008128737460198737	-0.031690552395214344	-0.01323097158209946	-0.023863423469346057	0.0	-0.06744693108417699	-0.033606255877343394	0.11259227889406226	-0.20395882230681217	-0.07161973914280884	0.0	0.0	0.06228680793887775	0.01396747187449035	0.038039792429427344	-0.015875521365253276	0.0	0.43999999999999995
188	0.035627725042194164	-0.009795495226221806	-0.11017422105913446	0.12593367873425232	-0.03401805713014172	-0.010913234877606148	0.010078262382316572	0.0	0.020281455818088046	0.0	0.03118726614192302	0.0603782298645133	0.004742995245842374	0.05454313852955561	0.04165189232081118	0.00992053946047916	0.021041248573711868	0.0	0.04609042519346224	0.04604064714461864	0.01301545683694827	0.015784598396765492	0.10970263153248061	-0.011956184422101335	0.01076637295716154	-0.01541918381009938	0.0	-0.03377613787723946	0.006781063597810555	-0.03949318798429319	0.027966956811015575	-0.034333564362780455	-0.029878275727378112	-0.0665489680000399	0.13056042021788256	-0.057321783787369324	0.02156870904262409	0.010706713918470168	0.07225260987235371	0.01168446281455987	0.049265559345181564	0.03556682117919932	-0.009511586709816555	0.43999999999999995
189	0.14477165368453776	0.040103291133022134	-0.3000388625124076	0.12753852114584013	0.007940702703798985	0.010297593439777902	0.016966174585940186	0.0	0.0	0.0	0.04793995142506058	0.08803400956375973	-0.031044777511832766	0.0	0.0	0.0	0.025057237990402603	0.0	0.05183462945119266	0.011988517841280827	0.015693394019478002	0.0	0.06501083156402437	0.0	0.0	0.014429572453349193	0.0	0.06366805769149114	0.0	-0.056997040193566134	0.07464413451487695	-0.030467294483911694	0.0	0.0	0.0	0.0	0.0	0.0	0.07074066001427098	0.012998333539148088	0.05453542158847202	0.03435528635199403	0.0	0.43999999999999995
190	0.2081762738947931	0.03231935928071461	0.027738670161706613	0.06983759882579499	0.03849214631932851	-0.07253232623502714	-0.07016183571269352	0.0020969895764083035	-0.02314823858565601	-0.014978858430307052	0.004490273120029531	0.008290667701462029	-0.0666300139207398	-0.02140946448734199	0.1100580461022293	0.05160737116791381	0.0	0.008558582346476828	0.049151189595267486	0.034811310284051544	0.04226984689317559	0.016337746300753908	0.10413658679262067	-0.01502047384979971	0.020731370165122942	0.05969123598045589	-0.01328737459902804	0.0	0.004734411150454254	-0.018680079991976295	0.0	-0.026122355582244072	-0.06659768627743784	0.06122571948125288	-0.061335618827516925	-0.12675260990296836	0.09915493556344607	-0.0060257134656566125	-0.03554580429388482	0.025698271854839583	0.07324996629644182	0.032433743321713226	0.0129361419858246	0.43999999999999995
191	0.07178606747272304	0.0	-0.3208929344194711	0.0	0.055241658245079345	-0.06335687254654032	-0.11469190485158126	-0.023188061662633985	0.0	-0.015707191158325695	0.03925102822500445	0.08187187473576046	-0.04602357540395863	-0.08058814635372394	0.055931117051101126	0.024375224728119815	-0.011892899870394102	0.0	0.0381038840382929	0.03488486357297954	0.015074612096803497	0.03423679232603438	0.11271367266566867	-0.0129252310836791	0.010495927375287623	0.0	0.0	-0.022362315934001675	0.010796412438891456	-0.06387743403273882	0.05957619816039739	-0.06240059831418554	-0.08438552864570217	0.09021259547324606	-0.1799366898578947	-0.1519592327457852	0.0582323103902159	0.012820009910143593	-0.057784991620165815	0.019284297468169564	0.027676927782890826	0.029273559116666736	-0.009865424772694142	0.43999999999999995
192	-0.03039175261409416	0.04991414545362921	-0.09793665312065997	-0.09996737894512056	0.038235609369073	-0.07375993097454059	0.0	0.004870587903827883	0.0	0.0	0.019106069502547063	0.04509336308149009	0.033259085226446494	0.0038154588541946532	0.08581606447863188	0.03384561158371513	-0.03289951464249774	0.030037215685382285	0.07514697651936042	0.03774358635457287	0.021459716209432655	0.04472149200303538	0.1524954583182455	-0.010292460233846223	0.02369351910152248	-0.019725192387005208	0.005972571811770855	0.04151200555341439	0.007252047518021221	-0.03815061906590084	0.026518376038124625	0.019529958568254846	0.03198058825883754	0.03555256563844933	-0.06141416572219063	-0.11511786476942673	0.09779203275049919	0.007518682986810188	0.06287781489631239	0.01747867004669762	0.05822382258496084	0.040474305167424895	-0.0122818689894022	0.43999999999999995
193	-0.02502082246176074	-0.01029818101752622	0.4560515246581501	0.08070473812681106	0.0059581902440511425	-0.02254044750389328	0.0	0.016314938666525614	0.0	0.0	-0.05283105078452824	-0.09361060127281479	0.017861695444355674	0.0	0.042293922190409505	0.013478012584025145	0.015811740815184938	0.023177531644826888	0.03285403958478372	0.0	0.011165381662579299	0.01661086690200997	0.0	-0.010654459704790398	-0.006828079970229717	-0.016759497780007848	0.0	-0.02475967925199596	0.0	0.11236652612020931	-0.05710368549426886	-0.020757909920239237	-0.01142786667883161	0.0	-0.012261172177279123	-0.06535958340868367	0.031122364138237713	0.0	0.04257083163746633	0.01659515861689309	0.02063982472298942	0.03463574966734073	0.0	0.43999999999999995
194	0.28892237744064475	-0.019622737479205565	-0.1881738266166551	0.008789009035794493	-0.03746698050482056	0.03583796947404627	0.0	0.0	0.018934551245371634	0.0	0.036912248619174415	0.08105815705307445	-0.09314687542313832	0.04902126490227693	-0.032764714806816364	-0.029229365403382446	0.0	0.0	0.052622622029474764	0.03365382310887116	0.01573290276542061	0.010579896186482723	0.04065945978811886	-0.01508425520505502	-0.008730044215868205	0.10474876958575369	0.0	-0.03693465496612741	0.0	-0.04042679262747162	0.054147137118389865	-0.02600625919438121	-0.03341932993758212	-0.0553981256210542	0.124543040124453	0.07699315461806128	-0.03245688193348312	0.012593749966172463	0.07106796626098022	0.017965404709204907	0.05723397340834099	0.016843366494933787	0.0	0.43999999999999995
195	0.04139218615782725	0.14011453039519312	-0.359013048496592	-0.07223563923602133	0.054570348583542205	-0.0719497369968626	0.10601454660592369	0.0	-0.01134600623252377	0.0	0.05749390038315813	0.08178781970524196	-0.0315873122041368	-0.026807560638543004	0.11282362680648814	0.04729547305561732	-0.048954348868121556	0.04247726499505472	0.051258998582710935	0.035165627420023465	0.043994489008737814	0.01933078449984993	0.16726977569489343	0.0	0.04336294228205359	-0.0244669944167048	0.0	0.12047343661878279	0.0	-0.052579980862087705	0.060280679095877976	-0.022882107141706104	0.03578139893199428	0.0651994401527683	-0.07291822735125975	-0.14236717576622587	0.0987992023351682	0.0	-0.045745618108024355	0.02228822498152433	0.046736250613919283	0.048942809412458876	0.0	0.43999999999999995
196	0.09803165337732767	-0.039112759563648875	-0.08426407108920747	0.1633326528597911	-0.046886424683759975	-0.042473389757951646	-0.06017289564069955	0.002476826772933205	0.0	0.0	0.025028462564333137	0.0363447963051684	-0.023049248257034416	0.021771763183866866	0.07848608350346781	0.02570433911297354	0.038201982151629676	0.01437968282427371	0.05644372284381022	0.03449083811578474	0.016614325783775363	0.03837212938906173	0.13238461817973107	-0.011690831003853902	0.016522345922971027	0.008239140676808226	0.0	-0.04328097421133356	0.0	-0.03477516806276035	0.024546374583313046	-0.009146281396686606	0.005213466545284956	-0.0617760549158754	0.14174101235531444	-0.09077448524617443	0.05694820387495991	0.0	-0.02261705724762575	0.008108022481257193	0.05479362761686318	0.042027335472550886	-0.010183765420639035	0.43999999999999995
197	-0.01810385014909338	0.03957754752983922	0.0	0.13712400142061276	0.043388363700919697	-0.06653208121588455	-0.048491633361707975	0.0	0.0	0.0	0.00538585140170772	0.00943247650408996	0.022745159696188455	0.023246049910473632	0.07027839155245463	0.030993125698281776	0.027315320391305103	0.023046586631321198	0.05119116691360137	0.031811512836543376	0.011898943953654317	0.01892096814715416	0.10203331080767564	-0.015459174042612767	0.015847060408308522	-0.011044032027009765	0.0	0.02913991175401881	0.005031724971524043	-0.014547364332221369	0.006354829420424313	-0.01224333717538778	0.0	0.06882632336329761	-0.08498813751352485	-0.0965653107930931	0.07914856663023873	0.0	-0.020869512880344165	0.00907792247380057	0.04696596958842897	0.04006334778501497	0.0	0.43999999999999995
198	-0.09638724582887162	0.015729571547396126	-0.14113573577412725	0.2329286820142947	0.054724343555867916	-0.09123939140716925	-0.05696773909162928	-0.008195906013853504	0.0	0.0	0.030277859626913317	0.06036918608776265	0.05485634423272945	-0.020699063651310412	0.07259786705033458	0.03923413140843135	0.07108467087688036	0.0	0.05017116034094973	0.03693541523420918	0.019136361743557012	0.0	0.1306352360943483	-0.012864901315367688	0.030351143335244052	-0.009428132652351845	0.0	0.0	0.0	-0.036111910162657385	0.034257530083572796	0.01538511936108855	0.041906311339152125	0.09465215886187156	-0.10579950886572231	-0.11003024976008946	0.09024748138221819	0.0	-0.020487455223297563	0.0	0.050065102685075746	0.04380156288454984	0.0	0.43999999999999995
199	0.16170636577591124	0.04044792855237281	-0.2480587679166393	0.04471940649976247	-0.008243890419841554	-0.06967392217359719	-0.058920321920006485	0.007481182510448603	0.0071544209182288765	0.0	0.02608663981685272	0.05168163934059858	-0.04599074436968048	0.05948494824732736	0.11567335656225919	0.03676982494569758	0.0077570069252757	0.023884503672108814	0.059405483483839616	0.029463638874891118	0.01933670028079637	0.04660534830837221	0.18309126390480907	-0.011992112626146467	0.025302761591930456	0.03683245388173395	0.0	0.02874021939305188	0.008223829084408663	-0.03497209285200931	0.043231113348409955	-0.03744854541514381	-0.05151923095934541	-0.039395047575739583	0.03400902393400185	-0.11368374843498269	0.10861883630918812	0.005232946592553855	-0.02680976030785731	0.01574380089096178	0.057349893048745715	0.036907373550498196	-0.014233725274047204	0.43999999999999995
