# Supplementary material for: Retention time prediction using neural networks increases identifications in crosslinking mass spectrometry
Source: Nat Commun. 2021 May 28;12:3237. doi: 10.1038/s41467-021-23441-0 (PMC8163845; doi:10.1038/s41467-021-23441-0)
Supplement: Supplementary file 4 — Source Data [file 41467_2021_23441_MOESM4_ESM.zip › Sources/Sources_manuscript/Fig3_RP-SCX-hSAX_umap_input_source_notscaled.csv]

PSMID	feature_hsax-error-peptide1	feature_scx-error-peptide1	feature_rp-error-peptide1	feature_hsax-error-peptide2	feature_scx-error-peptide2	feature_rp-error-peptide2	feature_hsax-error	feature_rp-error	feature_scx-error	feature_peptide1_mean	feature_peptide1_sum	feature_peptide1_max	feature_peptide1_min	feature_peptide2_mean	feature_peptide2_sum	feature_peptide2_max	feature_peptide2_min	feature_cl_mean	feature_cl_sum	feature_cl_max	feature_cl_min	feature_initial_prod	feature_initial_sum	feature_initial_min	feature_initial_max	feature_hsax-error-peptide1_square	feature_hsax-error-peptide1_abs	feature_scx-error-peptide1_square	feature_scx-error-peptide1_abs	feature_rp-error-peptide1_square	feature_rp-error-peptide1_abs	feature_hsax-error-peptide2_square	feature_hsax-error-peptide2_abs	feature_scx-error-peptide2_square	feature_scx-error-peptide2_abs	feature_rp-error-peptide2_square	feature_rp-error-peptide2_abs	feature_hsax-error_square	feature_hsax-error_abs	feature_rp-error_square	feature_rp-error_abs	feature_scx-error_square	feature_scx-error_abs
2770620	-4.0	6.0	9.818798320312496	-3.0	5.0	25.380659358520504	0.0	0.8399164843749958	1.0	6.0	19.818798320312496	9.818798320312496	-4.0	5.0	33.380659358520504	25.380659358520504	-3.0	0.8399164843749958	1.8399164843749958	1.0	0.0	13.334874573298514	55.039374163207995	0.0	25.380659358520504	16.0	4.0	36.0	6.0	96.40880045497148	9.818798320312496	9.0	3.0	25.0	5.0	644.1778694732544	25.380659358520504	0.0	0.0	0.7054597007248525	0.8399164843749958	1.0	1.0
2173060	-5.0	5.0	9.522338967041016	3.0	4.0	30.19360743017578	0.0	-4.434238333984375	1.0	5.0	19.522338967041016	9.522338967041016	-5.0	4.0	37.19360743017578	30.19360743017578	3.0	1.0	5.434238333984375	1.0	-4.434238333984375	15.552651378826962	62.15018473120117	0.0	30.19360743017578	25.0	5.0	25.0	5.0	90.67493940322775	9.522338967041016	9.0	3.0	16.0	4.0	911.6539296475662	30.19360743017578	0.0	0.0	19.662469602576525	4.434238333984375	1.0	1.0
3120254	-4.0	7.0	6.9747963203125	-3.0	3.0	26.34649279248047	0.0	1.8057403815917965	0.0	6.9747963203125	17.9747963203125	7.0	-4.0	3.0	32.34649279248047	26.34649279248047	-3.0	0.0	1.8057403815917965	1.8057403815917965	0.0	9.962167891012548	52.127029494384765	0.0	26.34649279248047	16.0	4.0	49.0	7.0	48.64778370984479	6.9747963203125	9.0	3.0	9.0	3.0	694.1376824642252	26.34649279248047	0.0	0.0	3.260698325711287	1.8057403815917965	0.0	0.0
2166654	0.0	3.0	2.2955612407226558	0.0	3.0	9.758539603759763	0.0	-5.740735603759768	1.0	2.2955612407226558	5.295561240722655	3.0	0.0	3.0	12.758539603759763	9.758539603759763	0.0	1.0	6.740735603759768	1.0	-5.740735603759768	0.544143392904636	24.794836448242187	0.0	9.758539603759763	0.0	0.0	9.0	3.0	5.269601409908139	2.2955612407226558	0.0	0.0	9.0	3.0	95.22909519814775	9.758539603759763	0.0	0.0	32.956045272275034	5.740735603759768	1.0	1.0
1550038	-8.0	4.0	12.694182479736329	-8.0	4.0	10.794854247924805	0.0	0.6587820891113267	0.0	8.0	24.694182479736327	12.694182479736329	-8.0	8.0	22.794854247924803	10.794854247924805	-8.0	0.0	0.6587820891113267	0.6587820891113267	0.0	10.187984026592789	48.14781881677246	0.0	12.694182479736329	64.0	8.0	16.0	4.0	161.14226882884475	12.694182479736329	64.0	8.0	16.0	4.0	116.5288782339402	10.794854247924805	0.0	0.0	0.43399384093388405	0.6587820891113267	0.0	0.0
2719075	-1.0	5.0	30.79652604394532	-1.0	6.0	22.79603776269532	0.0	-0.9373301572265618	1.0	5.0	36.79652604394532	30.79652604394532	-1.0	6.0	29.79603776269532	22.79603776269532	-1.0	0.9373301572265618	1.9373301572265618	1.0	-0.9373301572265618	11.569162887804177	68.52989396386721	0.0	30.79652604394532	1.0	1.0	25.0	5.0	948.4260163754024	30.79652604394532	1.0	1.0	36.0	6.0	519.659337678231	22.79603776269532	0.0	0.0	0.878587823646371	0.9373301572265618	1.0	1.0
2523804	-3.0	4.0	14.692940682373047	0.0	4.0	31.11673828979493	0.0	1.1619462670898455	-1.0	4.0	21.69294068237305	14.692940682373047	-3.0	4.0	35.11673828979493	31.11673828979493	0.0	1.0	2.1619462670898457	1.1619462670898455	-1.0	8.38389871877879	58.971625239257826	0.0	31.11673828979493	9.0	3.0	16.0	4.0	215.88250589573295	14.692940682373047	0.0	0.0	16.0	4.0	968.2514017955899	31.11673828979493	0.0	0.0	1.3501191276040265	1.1619462670898455	1.0	1.0
2218276	-1.0	3.0	9.81909965478517	-1.0	4.0	4.691551437011731	-1.0	-3.907699356445298	1.0	3.0	13.81909965478517	9.81909965478517	-1.0	4.0	9.691551437011732	4.691551437011731	-1.0	1.0	5.907699356445298	1.0	-3.907699356445298	11.791382537671026	29.4183504482422	1.0	9.81909965478517	1.0	1.0	9.0	3.0	96.41471803060224	9.81909965478517	1.0	1.0	16.0	4.0	22.01065488612684	4.691551437011731	1.0	1.0	15.270114260362998	3.907699356445298	1.0	1.0
2191981	2.0	5.0	17.108987785766605	-3.0	4.0	15.269939400146491	0.0	-0.7573242412109309	0.0	5.0	24.108987785766605	17.108987785766605	2.0	4.0	22.26993940014649	15.269939400146491	-3.0	0.0	0.7573242412109309	0.0	-0.7573242412109309	8.269965261064034	47.13625142712402	0.0	17.108987785766605	4.0	2.0	25.0	5.0	292.71746305351087	17.108987785766605	9.0	3.0	16.0	4.0	233.17104928414616	15.269939400146491	0.0	0.0	0.5735400063257122	0.7573242412109309	0.0	0.0
3069803	0.0	4.0	19.955008004882835	1.0	5.0	18.146151040771507	0.0	3.7590927827148666	0.0	4.0	23.955008004882835	19.955008004882835	0.0	5.0	24.146151040771507	18.146151040771507	1.0	0.0	3.7590927827148666	3.7590927827148666	0.0	5.021513022959197	51.86025182836921	0.0	19.955008004882835	0.0	0.0	16.0	4.0	398.202344474938	19.955008004882835	1.0	1.0	25.0	5.0	329.2827975944928	18.146151040771507	0.0	0.0	14.130778549058999	3.7590927827148666	0.0	0.0
2062015	1.0	2.0	13.204989389404295	1.0	2.0	10.509745553955078	0.0	-1.4186373195800783	0.0	2.0	16.204989389404297	13.204989389404295	1.0	2.0	13.509745553955078	10.509745553955078	1.0	0.0	1.4186373195800783	0.0	-1.4186373195800783	3.5159204877015027	31.133372262939453	0.0	13.204989389404295	1.0	1.0	4.0	2.0	174.37174477428002	13.204989389404295	1.0	1.0	4.0	2.0	110.45475160887852	10.509745553955078	0.0	0.0	2.0125318445053493	1.4186373195800783	0.0	0.0
1235198	-4.0	2.0	21.89189798120119	-4.0	3.0	16.801340882812518	1.0	1.3521259475097835	0.0	4.0	27.89189798120119	21.89189798120119	-4.0	4.0	23.801340882812518	16.801340882812518	-4.0	1.0	2.3521259475097835	1.3521259475097835	0.0	12.665613397743805	54.04536481152349	0.0	21.89189798120119	16.0	4.0	4.0	2.0	479.25519721932073	21.89189798120119	16.0	4.0	9.0	3.0	282.28505546046733	16.801340882812518	1.0	1.0	1.82824457792923	1.3521259475097835	0.0	0.0
2715559	-3.0	4.0	9.874858622070313	-2.0	6.0	21.47987151574707	0.0	-1.2257196860351556	2.0	4.0	16.874858622070313	9.874858622070313	-3.0	6.0	29.47987151574707	21.47987151574707	-2.0	1.2257196860351556	3.2257196860351556	2.0	-1.2257196860351556	13.252238452562192	49.58044982385254	0.0	21.47987151574707	9.0	3.0	16.0	4.0	97.5128328058764	9.874858622070313	4.0	2.0	36.0	6.0	461.3848803330024	21.47987151574707	0.0	0.0	1.5023887487341203	1.2257196860351556	4.0	2.0
3146787	0.0	5.0	3.3744173371582065	1.0	1.0	22.36256698010255	0.0	0.7099237763671908	0.0	3.3744173371582065	8.374417337158206	5.0	0.0	1.0	24.36256698010255	22.36256698010255	1.0	0.0	0.7099237763671908	0.7099237763671908	0.0	-1.3581999882195055	33.44690809362795	0.0	22.36256698010255	0.0	0.0	25.0	5.0	11.38669236531388	3.3744173371582065	1.0	1.0	1.0	1.0	500.08440193957284	22.36256698010255	0.0	0.0	0.5039917682514532	0.7099237763671908	0.0	0.0
2040555	0.0	1.0	8.44538092602538	2.0	3.0	30.0139157770996	0.0	-0.8994295598144646	-1.0	1.0	9.44538092602538	8.44538092602538	0.0	3.0	35.0139157770996	30.0139157770996	2.0	0.8994295598144646	1.8994295598144646	0.0	-1.0	4.340488411064268	46.35872626293944	0.0	30.0139157770996	0.0	0.0	1.0	1.0	71.32445898567329	8.44538092602538	4.0	2.0	9.0	3.0	900.8351402748284	30.0139157770996	0.0	0.0	0.8089735330680415	0.8994295598144646	1.0	1.0
973891	-2.0	2.0	9.03356610229492	-3.0	2.0	17.738793000488286	0.0	-3.5557054431152366	-2.0	2.0	13.03356610229492	9.03356610229492	-2.0	3.0	22.738793000488286	17.738793000488286	-3.0	2.0	5.555705443115237	0.0	-3.5557054431152366	11.81017161617184	41.32806454589844	0.0	17.738793000488286	4.0	2.0	4.0	2.0	81.60531652453183	9.03356610229492	9.0	3.0	4.0	2.0	314.66477711417224	17.738793000488286	0.0	0.0	12.643041198199322	3.5557054431152366	4.0	2.0
2869722	-5.0	6.0	14.778167312011723	-4.0	5.0	17.582557265625006	1.0	-1.1991619421386661	1.0	6.0	25.778167312011725	14.778167312011723	-5.0	5.0	26.582557265625006	17.582557265625006	-4.0	1.0	3.199161942138666	1.0	-1.1991619421386661	18.03739591976036	55.5598865197754	1.0	17.582557265625006	25.0	5.0	36.0	6.0	218.3942291018118	14.778167312011723	16.0	4.0	25.0	5.0	309.1463199989827	17.582557265625006	1.0	1.0	1.4379893634737777	1.1991619421386661	1.0	1.0
1473975	0.0	2.0	10.42277268969726	2.0	3.0	4.525582595703121	0.0	-0.9341761628418012	0.0	2.0	12.42277268969726	10.42277268969726	0.0	3.0	9.52558259570312	4.525582595703121	2.0	0.0	0.9341761628418012	0.0	-0.9341761628418012	-0.5391773793126239	22.882531448242183	0.0	10.42277268969726	0.0	0.0	4.0	2.0	108.63419054109904	10.42277268969726	4.0	2.0	9.0	3.0	20.480897830530996	4.525582595703121	0.0	0.0	0.8726851032218313	0.9341761628418012	0.0	0.0
1768535	-3.0	6.0	6.8691000676269525	-2.0	1.0	22.70342204333496	0.0	2.929635498535156	0.0	6.0	15.869100067626952	6.8691000676269525	-3.0	2.0	25.70342204333496	22.70342204333496	-2.0	0.0	2.929635498535156	2.929635498535156	0.0	7.716409157580811	44.50215760949707	0.0	22.70342204333496	9.0	3.0	36.0	6.0	47.1845357390726	6.8691000676269525	4.0	2.0	1.0	1.0	515.4453724777878	22.70342204333496	0.0	0.0	8.582764154277331	2.929635498535156	0.0	0.0
1479058	-5.0	4.0	11.668351661621115	-4.0	4.0	29.96080542749025	1.0	3.808015357910179	0.0	5.0	20.668351661621116	11.668351661621115	-5.0	4.0	37.96080542749025	29.96080542749025	-4.0	1.0	4.808015357910179	3.808015357910179	0.0	15.706032659035278	63.437172447021545	0.0	29.96080542749025	25.0	5.0	16.0	4.0	136.15043049925623	11.668351661621115	16.0	4.0	16.0	4.0	897.6498618639292	29.96080542749025	1.0	1.0	14.500980966079789	3.808015357910179	0.0	0.0
2221636	1.0	5.0	18.70973629724123	-6.0	5.0	15.099707076660176	-1.0	-1.3507514499511544	0.0	5.0	24.70973629724123	18.70973629724123	1.0	6.0	26.099707076660174	15.099707076660176	-6.0	1.0	2.3507514499511544	0.0	-1.3507514499511544	12.959062394019881	53.16019482385256	0.0	18.70973629724123	1.0	1.0	25.0	5.0	350.0542323123059	18.70973629724123	36.0	6.0	25.0	5.0	228.00115380094138	15.099707076660176	1.0	1.0	1.8245294795451459	1.3507514499511544	0.0	0.0
1504462	-2.0	4.0	19.85905580859375	-4.0	4.0	20.624387076904306	-1.0	-3.478739448974608	1.0	4.0	25.85905580859375	19.85905580859375	-2.0	4.0	28.624387076904306	20.624387076904306	-4.0	1.0	5.478739448974608	1.0	-3.478739448974608	17.98394871440917	59.962182334472665	1.0	20.624387076904306	4.0	2.0	16.0	4.0	394.3820976088412	19.85905580859375	16.0	4.0	16.0	4.0	425.36534229797735	20.624387076904306	1.0	1.0	12.101628153852161	3.478739448974608	1.0	1.0
2088863	1.0	3.0	10.304868185546873	1.0	-1.0	14.598901236083982	0.0	-2.4358392119140646	-1.0	3.0	14.304868185546873	10.304868185546873	1.0	1.0	16.598901236083982	14.598901236083982	-1.0	1.0	3.4358392119140646	0.0	-2.4358392119140646	7.459640681789939	34.33960863354492	0.0	14.598901236083982	1.0	1.0	9.0	3.0	106.1903083214961	10.304868185546873	1.0	1.0	1.0	1.0	213.12791730093443	14.598901236083982	0.0	0.0	5.933312666298131	2.4358392119140646	1.0	1.0
3119125	-4.0	6.0	7.457316402832043	-4.0	4.0	19.560103420654308	-1.0	-1.1083230930175674	0.0	6.0	17.457316402832042	7.457316402832043	-4.0	4.0	27.560103420654308	19.560103420654308	-4.0	1.0	2.1083230930175674	0.0	-1.1083230930175674	13.01933569989806	47.12574291650392	0.0	19.560103420654308	16.0	4.0	36.0	6.0	55.61156793194784	7.457316402832043	16.0	4.0	16.0	4.0	382.59764582669237	19.560103420654308	1.0	1.0	1.2283800785160273	1.1083230930175674	0.0	0.0
1261650	0.0	1.0	18.453734075439453	3.0	2.0	12.244673406494146	1.0	-0.06293996630859056	0.0	1.0	19.453734075439453	18.453734075439453	0.0	3.0	17.244673406494144	12.244673406494146	2.0	0.06293996630859056	1.0629399663085906	1.0	-0.06293996630859056	1.555675248768478	37.76134744824219	0.0	18.453734075439453	0.0	0.0	1.0	1.0	340.5403013270352	18.453734075439453	9.0	3.0	4.0	2.0	149.93202683170495	12.244673406494146	1.0	1.0	0.003961439358926514	0.06293996630859056	0.0	0.0
2497754	-3.0	4.0	15.563717099731448	-1.0	4.0	27.635952207153323	0.0	0.2691709724121125	-1.0	4.0	22.56371709973145	15.563717099731448	-3.0	4.0	32.63595220715332	27.635952207153323	-1.0	0.2691709724121125	1.2691709724121125	0.2691709724121125	-1.0	9.981996071730162	56.468840279296884	0.0	27.635952207153323	9.0	3.0	16.0	4.0	242.2292899604731	15.563717099731448	1.0	1.0	16.0	4.0	763.7458543960627	27.635952207153323	0.0	0.0	0.07245301238928224	0.2691709724121125	1.0	1.0
2936939	0.0	6.0	8.619350430175786	-7.0	6.0	13.597036358520512	0.0	-0.3595390351562457	1.0	6.0	14.619350430175786	8.619350430175786	0.0	7.0	26.597036358520512	13.597036358520512	-7.0	0.3595390351562457	1.3595390351562457	1.0	-0.3595390351562457	7.31735669058752	42.57592582385254	0.0	13.597036358520512	0.0	0.0	36.0	6.0	74.2932018381715	8.619350430175786	49.0	7.0	36.0	6.0	184.87939773492874	13.597036358520512	0.0	0.0	0.12926831780108408	0.3595390351562457	1.0	1.0
2089862	-1.0	4.0	24.428552939941405	-1.0	3.0	25.399488761474608	0.0	1.5324843669433577	0.0	4.0	29.428552939941405	24.428552939941405	-1.0	3.0	29.399488761474608	25.399488761474608	-1.0	0.0	1.5324843669433577	1.5324843669433577	0.0	7.2948987965261445	60.36052606835937	0.0	25.399488761474608	1.0	1.0	16.0	4.0	596.7541987395199	24.428552939941405	1.0	1.0	9.0	3.0	645.134029344275	25.399488761474608	0.0	0.0	2.348508334925784	1.5324843669433577	0.0	0.0
2218998	-6.0	5.0	4.495229969238281	-6.0	2.0	21.780119190429687	0.0	-0.9307305715332036	-1.0	5.0	15.49522996923828	5.0	-6.0	6.0	29.780119190429687	21.780119190429687	-6.0	0.9307305715332036	1.9307305715332035	0.0	-1.0	12.149433512310166	47.20607973120117	0.0	21.780119190429687	36.0	6.0	25.0	5.0	20.207092476337994	4.495229969238281	36.0	6.0	4.0	2.0	474.37359194932355	21.780119190429687	0.0	0.0	0.8662593967865239	0.9307305715332036	1.0	1.0
2716733	-3.0	5.0	17.498357198730467	-3.0	6.0	17.145165822998045	0.0	-1.4120698947753922	1.0	5.0	25.498357198730467	17.498357198730467	-3.0	6.0	26.145165822998045	17.145165822998045	-3.0	1.0	2.4120698947753922	1.0	-1.4120698947753922	13.88143212973168	54.055592916503905	0.0	17.498357198730467	9.0	3.0	25.0	5.0	306.1925046543624	17.498357198730467	9.0	3.0	36.0	6.0	293.95671109810024	17.145165822998045	0.0	0.0	1.9939413877309873	1.4120698947753922	1.0	1.0
3067707	2.0	5.0	14.705615773925777	0.0	5.0	12.186786428222652	0.0	-0.4704210607910184	1.0	5.0	21.70561577392578	14.705615773925777	2.0	5.0	17.186786428222653	12.186786428222652	0.0	0.4704210607910184	1.4704210607910184	1.0	-0.4704210607910184	5.962238626920413	40.36282326293945	0.0	14.705615773925777	4.0	2.0	25.0	5.0	216.2551352903346	14.705615773925777	0.0	0.0	25.0	5.0	148.5177634471118	12.186786428222652	0.0	0.0	0.22129597443574706	0.4704210607910184	1.0	1.0
2525249	-2.0	5.0	24.2854358548584	-3.0	4.0	25.60326117224121	0.0	0.4295265073242192	0.0	5.0	31.2854358548584	24.2854358548584	-2.0	4.0	32.60326117224121	25.60326117224121	-3.0	0.0	0.4295265073242192	0.4295265073242192	0.0	8.819524686220593	64.31822353442382	0.0	25.60326117224121	4.0	2.0	25.0	5.0	589.7823946604419	24.2854358548584	9.0	3.0	16.0	4.0	655.5269826539944	25.60326117224121	0.0	0.0	0.18449302049414254	0.4295265073242192	0.0	0.0
2870167	-2.0	2.0	23.51383173956299	1.0	6.0	12.676458959716795	1.0	1.2747942258300782	0.0	2.0	27.51383173956299	23.51383173956299	-2.0	6.0	19.676458959716797	12.676458959716795	1.0	1.0	2.274794225830078	1.2747942258300782	0.0	10.398858944021626	49.46508492510986	0.0	23.51383173956299	4.0	2.0	4.0	2.0	552.9002830764798	23.51383173956299	1.0	1.0	36.0	6.0	160.6926117573842	12.676458959716795	1.0	1.0	1.6251003182097083	1.2747942258300782	0.0	0.0
951736	-3.0	2.0	20.051502507080073	-3.0	2.0	22.38510541235351	0.0	2.164013188232417	-2.0	3.0	25.051502507080073	20.051502507080073	-3.0	3.0	27.38510541235351	22.38510541235351	-3.0	2.0	4.164013188232417	2.164013188232417	-2.0	13.156371930094211	56.600621107666	0.0	22.38510541235351	9.0	3.0	4.0	2.0	402.06275279143847	20.051502507080073	9.0	3.0	4.0	2.0	501.0929443221784	22.38510541235351	0.0	0.0	4.68295307884383	2.164013188232417	4.0	2.0
2822103	0.0	4.0	6.2990096677246035	0.0	4.0	15.43930660375976	-1.0	-1.7372948061523488	1.0	4.0	10.299009667724604	6.2990096677246035	0.0	4.0	19.43930660375976	15.43930660375976	0.0	1.0	3.7372948061523488	1.0	-1.7372948061523488	5.215680682267553	33.475611077636714	0.0	15.43930660375976	0.0	0.0	16.0	4.0	39.67752279408802	6.2990096677246035	0.0	0.0	16.0	4.0	238.37218840489976	15.43930660375976	1.0	1.0	3.018193243483927	1.7372948061523488	1.0	1.0
2869757	0.0	4.0	6.83422325817871	-1.0	4.0	8.121122824829099	0.0	-1.1990275505371102	0.0	4.0	10.83422325817871	6.83422325817871	0.0	4.0	13.121122824829099	8.121122824829099	-1.0	0.0	1.1990275505371102	0.0	-1.1990275505371102	0.45346882211858885	25.15437363354492	0.0	8.121122824829099	0.0	0.0	16.0	4.0	46.70660754263083	6.83422325817871	1.0	1.0	16.0	4.0	65.95263593596016	8.121122824829099	0.0	0.0	1.4376670669470224	1.1990275505371102	0.0	0.0
827708	0.0	0.0	4.090793084716792	-1.0	1.0	13.75097603759765	0.0	-4.558147955322268	-1.0	0.0	4.090793084716792	4.090793084716792	0.0	1.0	15.75097603759765	13.75097603759765	-1.0	1.0	5.558147955322268	0.0	-4.558147955322268	-1.4743782201067996	25.39991707763671	0.0	13.75097603759765	0.0	0.0	0.0	0.0	16.73458806196673	4.090793084716792	1.0	1.0	1.0	1.0	189.0893419865848	13.75097603759765	0.0	0.0	20.776712782608577	4.558147955322268	1.0	1.0
1288868	-5.0	3.0	17.675642732177735	-4.0	3.0	20.56226992944336	0.0	0.17641711572265706	-1.0	5.0	25.675642732177735	17.675642732177735	-5.0	4.0	27.56226992944336	20.56226992944336	-4.0	0.17641711572265706	1.176417115722657	0.17641711572265706	-1.0	11.131908542860561	54.41432977734375	0.0	20.56226992944336	25.0	5.0	9.0	3.0	312.42834599558756	17.675642732177735	16.0	4.0	9.0	3.0	422.8069446512906	20.56226992944336	0.0	0.0	0.031122998719901374	0.17641711572265706	1.0	1.0
2145352	0.0	2.0	19.05873673120117	1.0	3.0	10.850816656738283	-1.0	-5.6247082456054684	1.0	2.0	21.05873673120117	19.05873673120117	0.0	3.0	14.850816656738283	10.850816656738283	1.0	1.0	7.6247082456054684	1.0	-5.6247082456054684	10.023339279065382	43.534261633544915	0.0	19.05873673120117	0.0	0.0	4.0	2.0	363.2354457892366	19.05873673120117	1.0	1.0	9.0	3.0	117.74022211814898	10.850816656738283	1.0	1.0	31.637342848182147	5.6247082456054684	1.0	1.0
2247037	-7.0	4.0	14.574086460693355	0.0	5.0	31.227919849975585	-1.0	-0.06102630175781343	0.0	7.0	25.574086460693355	14.574086460693355	-7.0	5.0	36.227919849975585	31.227919849975585	0.0	0.06102630175781343	1.0610263017578134	0.0	-1.0	6.917531634985822	62.86303261242675	0.0	31.227919849975585	49.0	7.0	16.0	4.0	212.40399616376536	14.574086460693355	0.0	0.0	25.0	5.0	975.1829781564992	31.227919849975585	1.0	1.0	0.0037242095062357023	0.06102630175781343	0.0	0.0
831732	-6.0	2.0	16.643688416503903	-6.0	2.0	21.529213166259765	-1.0	-3.2754819631347663	0.0	6.0	24.643688416503903	16.643688416503903	-6.0	6.0	29.529213166259765	21.529213166259765	-6.0	1.0	4.275481963134766	0.0	-3.2754819631347663	14.42952082299821	58.44838354589844	0.0	21.529213166259765	36.0	6.0	4.0	2.0	277.01236410566617	16.643688416503903	36.0	6.0	4.0	2.0	463.5070195582528	21.529213166259765	1.0	1.0	10.728782090821182	3.2754819631347663	0.0	0.0
2695188	-2.0	4.0	13.619040144775386	-1.0	6.0	41.566456450317375	1.0	3.4015909565429614	2.0	4.0	19.619040144775386	13.619040144775386	-2.0	6.0	48.566456450317375	41.566456450317375	-1.0	2.0	6.401590956542961	3.4015909565429614	1.0	18.02715156552444	74.58708755163572	1.0	41.566456450317375	4.0	2.0	16.0	4.0	185.47825446500357	13.619040144775386	1.0	1.0	36.0	6.0	1727.770301836131	41.566456450317375	1.0	1.0	11.570821035634859	3.4015909565429614	4.0	2.0
930432	0.0	0.0	11.633592484375	1.0	1.0	31.297582505126954	0.0	-2.5100842734375	-1.0	0.0	11.633592484375	11.633592484375	0.0	1.0	33.297582505126954	31.297582505126954	1.0	1.0	3.5100842734375	0.0	-2.5100842734375	0.3559771386712956	48.441259262939454	0.0	31.297582505126954	0.0	0.0	0.0	0.0	135.3404740925065	11.633592484375	1.0	1.0	1.0	1.0	979.5386706652288	31.297582505126954	0.0	0.0	6.300523059758263	2.5100842734375	1.0	1.0
3121611	-4.0	6.0	17.413644198730488	-4.0	6.0	17.413644198730488	0.0	-1.143587704345684	1.0	6.0	27.413644198730488	17.413644198730488	-4.0	6.0	27.413644198730488	17.413644198730488	-4.0	1.0	2.143587704345684	1.0	-1.143587704345684	14.679764796369701	56.97087610180666	0.0	17.413644198730488	16.0	4.0	36.0	6.0	303.23500427998	17.413644198730488	16.0	4.0	36.0	6.0	303.23500427998	17.413644198730488	0.0	0.0	1.3077928375306314	1.143587704345684	1.0	1.0
1002345	-2.0	2.0	15.177320014648435	-2.0	2.0	34.844411384277336	3.0	4.011895667724609	-2.0	2.0	19.177320014648437	15.177320014648435	-2.0	2.0	38.844411384277336	34.844411384277336	-2.0	3.0	9.011895667724609	4.011895667724609	-2.0	18.08432793389931	67.03362706665038	2.0	34.844411384277336	4.0	2.0	4.0	2.0	230.351042827048	15.177320014648435	4.0	2.0	4.0	2.0	1214.133004716756	34.844411384277336	9.0	3.0	16.095306848707487	4.011895667724609	4.0	2.0
1238419	-4.0	3.0	17.556110935058587	-4.0	3.0	24.53619440063477	0.0	-4.654307766113284	1.0	4.0	24.556110935058587	17.556110935058587	-4.0	4.0	31.53619440063477	24.53619440063477	-4.0	1.0	5.654307766113284	1.0	-4.654307766113284	15.165398183824772	61.746613101806645	0.0	24.53619440063477	16.0	4.0	9.0	3.0	308.2170311640837	17.556110935058587	16.0	4.0	9.0	3.0	602.0248356657411	24.53619440063477	0.0	0.0	21.662580781702427	4.654307766113284	1.0	1.0
2247028	-4.0	4.0	5.634692385009763	0.0	0.0	22.229600145629878	-2.0	-0.37651901025390794	0.0	4.0	13.634692385009764	5.634692385009763	-4.0	0.0	22.229600145629878	22.229600145629878	0.0	0.37651901025390794	2.376519010253908	0.0	-2.0	1.1070601506526032	38.240811540893546	0.0	22.229600145629878	16.0	4.0	16.0	4.0	31.74975827368701	5.634692385009763	0.0	0.0	0.0	0.0	494.1551226345879	22.229600145629878	4.0	2.0	0.14176656508258242	0.37651901025390794	0.0	0.0
2446707	1.0	3.0	6.437876337158201	2.0	3.0	21.557417505371085	1.0	-0.09523142041015832	0.0	3.0	10.437876337158201	6.437876337158201	1.0	3.0	26.557417505371085	21.557417505371085	2.0	0.09523142041015832	1.0952314204101583	1.0	-0.09523142041015832	6.076873280432653	38.090525262939444	0.0	21.557417505371085	1.0	1.0	9.0	3.0	41.4462517325415	6.437876337158201	4.0	2.0	9.0	3.0	464.7222495008797	21.557417505371085	1.0	1.0	0.009069023433336319	0.09523142041015832	0.0	0.0
1186488	-3.0	3.0	19.11204680493164	-3.0	3.0	25.80977782299805	0.0	0.20161971142577784	-1.0	3.0	25.11204680493164	19.11204680493164	-3.0	3.0	31.80977782299805	25.80977782299805	-3.0	0.20161971142577784	1.2016197114257778	0.20161971142577784	-1.0	10.57481497317051	58.12344433935547	0.0	25.80977782299805	9.0	3.0	9.0	3.0	365.27033307389775	19.11204680493164	9.0	3.0	9.0	3.0	666.144631272522	25.80977782299805	0.0	0.0	0.04065050803541393	0.20161971142577784	1.0	1.0
2092182	0.0	2.0	16.382060488037116	1.0	2.0	22.306659181884765	0.0	0.6575197775878934	0.0	2.0	18.382060488037116	16.382060488037116	0.0	2.0	25.306659181884765	22.306659181884765	1.0	0.0	0.6575197775878934	0.6575197775878934	0.0	0.4405337160681838	44.346239447509774	0.0	22.306659181884765	0.0	0.0	4.0	2.0	268.3719058337069	16.382060488037116	1.0	1.0	4.0	2.0	497.5870438567639	22.306659181884765	0.0	0.0	0.43233225791923274	0.6575197775878934	0.0	0.0
1337245	1.0	2.0	4.3840672416992135	-1.0	1.0	19.373431865722647	0.0	-0.3398211555175834	0.0	2.0	7.3840672416992135	4.3840672416992135	1.0	1.0	21.373431865722647	19.373431865722647	-1.0	0.0	0.3398211555175834	0.0	-0.3398211555175834	0.10227577903806095	29.097320262939444	0.0	19.373431865722647	1.0	1.0	4.0	2.0	19.220045579740148	4.3840672416992135	1.0	1.0	1.0	1.0	375.3298622557977	19.373431865722647	0.0	0.0	0.1154784177373056	0.3398211555175834	0.0	0.0
1532707	1.0	3.0	28.169368068481468	-4.0	4.0	26.65270547082521	-1.0	1.086228648925804	0.0	3.0	32.16936806848147	28.169368068481468	1.0	4.0	34.65270547082521	26.65270547082521	-4.0	1.0	2.086228648925804	1.086228648925804	-1.0	12.465757728215706	68.90830218823248	0.0	28.169368068481468	1.0	1.0	9.0	3.0	793.5132973775834	28.169368068481468	16.0	4.0	16.0	4.0	710.3667089145562	26.65270547082521	1.0	1.0	1.1798926777471774	1.086228648925804	0.0	0.0
3170822	-3.0	7.0	12.508016076904298	-1.0	3.0	24.44414087854004	0.0	1.1063513430175789	0.0	7.0	22.508016076904298	12.508016076904298	-3.0	3.0	28.44414087854004	24.44414087854004	-1.0	0.0	1.1063513430175789	1.1063513430175789	0.0	8.130229072888312	52.058508298461916	0.0	24.44414087854004	9.0	3.0	49.0	7.0	156.45046618009638	12.508016076904298	1.0	1.0	9.0	3.0	597.5160232899123	24.44414087854004	0.0	0.0	1.2240132941968005	1.1063513430175789	0.0	0.0
2377529	-1.0	5.0	24.76703461328125	-1.0	4.0	31.50717743554688	0.0	-4.348024285644527	1.0	5.0	30.76703461328125	24.76703461328125	-1.0	4.0	36.50717743554688	31.50717743554688	-1.0	1.0	5.348024285644527	1.0	-4.348024285644527	13.248211171150812	72.62223633447266	0.0	31.50717743554688	1.0	1.0	25.0	5.0	613.4060035354715	24.76703461328125	1.0	1.0	16.0	4.0	992.7022299550345	31.50717743554688	0.0	0.0	18.905315188554603	4.348024285644527	1.0	1.0
1235216	-4.0	3.0	9.061832010498044	-4.0	2.0	26.003058969726556	-1.0	-2.3184933068847684	-1.0	4.0	16.061832010498044	9.061832010498044	-4.0	4.0	32.00305896972655	26.003058969726556	-4.0	1.0	4.318493306884768	-1.0	-2.3184933068847684	16.224804044037338	52.383384287109365	1.0	26.003058969726556	16.0	4.0	9.0	3.0	82.11679938648702	9.061832010498044	16.0	4.0	4.0	2.0	676.1590757830767	26.003058969726556	1.0	1.0	5.3754112140694685	2.3184933068847684	1.0	1.0
2715628	-2.0	4.0	19.13320812280276	-1.0	5.0	24.58242115075685	0.0	0.09409984643556868	0.0	4.0	25.13320812280276	19.13320812280276	-2.0	5.0	30.58242115075685	24.58242115075685	-1.0	0.0	0.09409984643556868	0.09409984643556868	0.0	5.475968234703281	55.80972911999518	0.0	24.58242115075685	4.0	2.0	16.0	4.0	366.0796530704855	19.13320812280276	1.0	1.0	25.0	5.0	604.2954296331777	24.58242115075685	0.0	0.0	0.008854781099197608	0.09409984643556868	0.0	0.0
2525230	-1.0	3.0	16.22243234741211	2.0	3.0	15.50008127319336	-1.0	-0.2117908276367189	0.0	3.0	20.22243234741211	16.22243234741211	-1.0	3.0	20.50008127319336	15.50008127319336	2.0	0.2117908276367189	1.2117908276367189	0.0	-1.0	7.598920900479264	41.93430444824219	0.0	16.22243234741211	1.0	1.0	9.0	3.0	263.16731126636273	16.22243234741211	4.0	2.0	9.0	3.0	240.25251947559946	15.50008127319336	1.0	1.0	0.04485535467104637	0.2117908276367189	0.0	0.0
903947	-2.0	2.0	22.440041674316408	-3.0	2.0	37.953564776123045	0.0	-1.2906254399414079	0.0	2.0	26.440041674316408	22.440041674316408	-2.0	3.0	42.953564776123045	37.953564776123045	-3.0	0.0	1.2906254399414079	0.0	-1.2906254399414079	8.419691878096724	70.68423189038086	0.0	37.953564776123045	4.0	2.0	4.0	2.0	503.55547034505713	22.440041674316408	9.0	3.0	4.0	2.0	1440.473079215368	37.953564776123045	0.0	0.0	1.6657140262239527	1.2906254399414079	0.0	0.0
2794737	1.0	4.0	7.747473027343751	0.0	4.0	14.200577046508787	0.0	1.548372532958986	0.0	4.0	12.747473027343752	7.747473027343751	1.0	4.0	18.200577046508787	14.200577046508787	0.0	0.0	1.548372532958986	1.548372532958986	0.0	1.7742390104280503	32.49642260681152	0.0	14.200577046508787	1.0	1.0	16.0	4.0	60.02333830941894	7.747473027343751	0.0	0.0	16.0	4.0	201.65638845383222	14.200577046508787	0.0	0.0	2.397457500821826	1.548372532958986	0.0	0.0
3119127	1.0	5.0	6.070554610351557	0.0	2.0	16.59855067358398	0.0	1.0788592062988231	0.0	5.0	12.070554610351557	6.070554610351557	1.0	2.0	18.59855067358398	16.59855067358398	0.0	0.0	1.0788592062988231	1.0788592062988231	0.0	0.5170483897315045	31.74796449023436	0.0	16.59855067358398	1.0	1.0	25.0	5.0	36.85163327726055	6.070554610351557	0.0	0.0	4.0	2.0	275.5118844635352	16.59855067358398	0.0	0.0	1.1639371870157267	1.0788592062988231	0.0	0.0
631233	1.0	0.0	20.220183348632816	2.0	0.0	28.131636595703128	1.0	0.8007268666992218	0.0	1.0	21.220183348632816	20.220183348632816	0.0	2.0	30.131636595703128	28.131636595703128	0.0	0.8007268666992218	1.8007268666992218	1.0	0.0	0.3928560643329545	53.152546811035165	0.0	28.131636595703128	1.0	1.0	0.0	0.0	408.8558146523278	20.220183348632816	4.0	2.0	0.0	0.0	791.3889775527035	28.131636595703128	1.0	1.0	0.6411635150539533	0.8007268666992218	0.0	0.0
2769774	0.0	4.0	6.468584040527348	1.0	4.0	18.726335505371093	0.0	-0.06451990234374705	1.0	4.0	10.468584040527347	6.468584040527348	0.0	4.0	23.726335505371093	18.726335505371093	1.0	0.06451990234374705	1.064519902343747	1.0	-0.06451990234374705	2.048995417342936	35.25943944824219	0.0	18.726335505371093	0.0	0.0	16.0	4.0	41.84257948936511	6.468584040527348	1.0	1.0	16.0	4.0	350.67564145972204	18.726335505371093	0.0	0.0	0.004162817798446656	0.06451990234374705	1.0	1.0
1569622	-8.0	3.0	5.108892533447264	-1.0	4.0	9.733087632324217	0.0	-0.359052565429689	-1.0	5.108892533447264	16.108892533447264	5.108892533447264	-8.0	4.0	14.733087632324217	9.733087632324217	-1.0	0.359052565429689	1.359052565429689	0.0	-1.0	8.194245427783043	32.20103273120117	0.0	9.733087632324217	64.0	8.0	9.0	3.0	26.100782918313204	5.108892533447264	1.0	1.0	16.0	4.0	94.73299485850264	9.733087632324217	0.0	0.0	0.1289187447416411	0.359052565429689	1.0	1.0
2694261	-1.0	6.0	27.906912177001963	-2.0	6.0	28.53246530810547	0.0	-3.2845284052734343	5.0	6.0	34.90691217700196	27.906912177001963	-1.0	6.0	36.53246530810547	28.53246530810547	-2.0	3.2845284052734343	8.284528405273434	5.0	-3.2845284052734343	16.86032633027305	79.72390589038088	0.0	28.53246530810547	1.0	1.0	36.0	6.0	778.7957472549004	27.906912177001963	4.0	2.0	36.0	6.0	814.1015765582421	28.53246530810547	0.0	0.0	10.78812684504805	3.2845284052734343	25.0	5.0
2020026	0.0	4.0	39.63331228479004	0.0	4.0	31.50068098291016	2.0	2.9764576552734354	2.0	4.0	43.63331228479004	39.63331228479004	0.0	4.0	35.50068098291016	31.50068098291016	0.0	2.0	6.976457655273435	2.9764576552734354	2.0	11.48360132447852	86.11045092297363	0.0	39.63331228479004	0.0	0.0	16.0	4.0	1570.7994426636888	39.63331228479004	0.0	0.0	16.0	4.0	992.2929023870779	31.50068098291016	4.0	2.0	8.859300173635837	2.9764576552734354	4.0	2.0
2222055	-1.0	3.0	8.140536611572287	0.0	3.0	17.124259298339865	-1.0	-4.748833353027322	0.0	3.0	12.140536611572287	8.140536611572287	-1.0	3.0	20.124259298339865	17.124259298339865	0.0	1.0	5.748833353027322	0.0	-4.748833353027322	6.322433285093337	38.013629262939475	0.0	17.124259298339865	1.0	1.0	9.0	3.0	66.26833632434881	8.140536611572287	0.0	0.0	9.0	3.0	293.2402565167793	17.124259298339865	1.0	1.0	22.55141821482472	4.748833353027322	0.0	0.0
2717601	-1.0	6.0	26.15784693994143	-3.0	5.0	24.87366725244143	0.0	1.0066666726074445	1.0	6.0	33.15784693994143	26.15784693994143	-1.0	5.0	32.87366725244143	24.87366725244143	-3.0	1.0	2.0066666726074445	1.0066666726074445	0.0	13.047886909955812	68.0381808649903	0.0	26.15784693994143	1.0	1.0	36.0	6.0	684.2329565334031	26.15784693994143	9.0	3.0	25.0	5.0	618.6993225851771	24.87366725244143	0.0	0.0	1.0133777897385439	1.0066666726074445	1.0	1.0
1290034	-1.0	1.0	10.695109940185553	1.0	1.0	19.44425926269532	0.0	-5.259212874755853	-1.0	1.0	12.695109940185553	10.695109940185553	-1.0	1.0	21.44425926269532	19.44425926269532	1.0	1.0	6.259212874755853	0.0	-5.259212874755853	7.508589679513439	40.398582077636725	0.0	19.44425926269532	1.0	1.0	1.0	1.0	114.38537663265582	10.695109940185553	1.0	1.0	1.0	1.0	378.0792182749127	19.44425926269532	0.0	0.0	27.659320061997725	5.259212874755853	1.0	1.0
2474926	-3.0	5.0	19.012664149658207	-2.0	5.0	26.82066280688477	0.0	3.210925410644536	1.0	5.0	27.012664149658207	19.012664149658207	-3.0	5.0	33.82066280688477	26.82066280688477	-2.0	1.0	4.210925410644537	3.210925410644536	0.0	14.953560988787608	65.04425236718751	0.0	26.82066280688477	9.0	3.0	25.0	5.0	361.4813980676984	19.012664149658207	4.0	2.0	25.0	5.0	719.347953400612	26.82066280688477	0.0	0.0	10.310041992722784	3.210925410644536	1.0	1.0
2743711	1.0	4.0	14.35091984692383	1.0	4.0	13.832838181884767	0.0	-1.3736132341308576	1.0	4.0	19.35091984692383	14.35091984692383	1.0	4.0	18.832838181884767	13.832838181884767	1.0	1.0	2.3736132341308576	1.0	-1.3736132341308576	9.374694907782487	40.557371262939455	0.0	14.35091984692383	1.0	1.0	16.0	4.0	205.94890045283228	14.35091984692383	1.0	1.0	16.0	4.0	191.34741216620907	13.832838181884767	0.0	0.0	1.886813316979434	1.3736132341308576	1.0	1.0
1240138	-3.0	3.0	29.90188895483398	-3.0	3.0	29.90188895483398	2.0	-3.986023795410162	-1.0	3.0	35.90188895483398	29.90188895483398	-3.0	3.0	35.90188895483398	29.90188895483398	-3.0	2.0	6.986023795410162	2.0	-3.986023795410162	19.581626183977637	78.78980170507812	1.0	29.90188895483398	9.0	3.0	9.0	3.0	894.1229630672223	29.90188895483398	9.0	3.0	9.0	3.0	894.1229630672223	29.90188895483398	4.0	2.0	15.888385697576034	3.986023795410162	1.0	1.0
2169820	-2.0	5.0	19.122205932861352	-4.0	4.0	25.584205826049825	0.0	-0.4736726682128705	1.0	5.0	26.122205932861352	19.122205932861352	-2.0	4.0	33.584205826049825	25.584205826049825	-4.0	0.4736726682128705	1.4736726682128705	1.0	-0.4736726682128705	12.453521076687952	61.180084427124044	0.0	25.584205826049825	4.0	2.0	25.0	5.0	365.6587597387579	19.122205932861352	16.0	4.0	16.0	4.0	654.5515877496819	25.584205826049825	0.0	0.0	0.22436579661190012	0.4736726682128705	1.0	1.0
3168518	0.0	2.0	17.48080699536133	-4.0	7.0	9.386435199707034	0.0	-1.8501561394042945	0.0	2.0	19.48080699536133	17.48080699536133	0.0	7.0	20.386435199707034	9.386435199707034	-4.0	0.0	1.8501561394042945	0.0	-1.8501561394042945	4.3134330602539235	41.71739833447266	0.0	17.48080699536133	0.0	0.0	4.0	2.0	305.57861320907364	17.48080699536133	16.0	4.0	49.0	7.0	88.10516575829922	9.386435199707034	0.0	0.0	3.423077740175403	1.8501561394042945	0.0	0.0
2167231	0.0	3.0	8.885773514404294	0.0	3.0	11.965643738403315	0.0	0.992340897216792	-1.0	3.0	11.885773514404294	8.885773514404294	0.0	3.0	14.965643738403315	11.965643738403315	0.0	0.992340897216792	1.992340897216792	0.992340897216792	-1.0	0.3241545161218766	28.8437581500244	0.0	11.965643738403315	0.0	0.0	9.0	3.0	78.95697094928883	8.885773514404294	0.0	0.0	9.0	3.0	143.17663007439046	11.965643738403315	0.0	0.0	0.9847404562890277	0.992340897216792	1.0	1.0
2849248	1.0	0.0	17.071269366943365	-1.0	5.0	10.713088367187504	-1.0	-2.26263489941406	0.0	1.0	18.071269366943365	17.071269366943365	0.0	5.0	16.713088367187503	10.713088367187504	-1.0	1.0	3.26263489941406	0.0	-2.26263489941406	4.8961798520440984	38.04699263354493	0.0	17.071269366943365	1.0	1.0	0.0	0.0	291.42823779873896	17.071269366943365	1.0	1.0	25.0	5.0	114.77026236316823	10.713088367187504	1.0	1.0	5.119516688046473	2.26263489941406	0.0	0.0
3172595	-4.0	6.0	11.333810682373047	0.0	2.0	31.671151037292482	-1.0	1.716363782958986	0.0	6.0	21.33381068237305	11.333810682373047	-4.0	2.0	33.67115103729248	31.671151037292482	0.0	1.0	2.716363782958986	1.716363782958986	-1.0	8.574402846141844	57.721325502624516	0.0	31.671151037292482	16.0	4.0	36.0	6.0	128.45526458387337	11.333810682373047	0.0	0.0	4.0	2.0	1003.0618080269927	31.671151037292482	1.0	1.0	2.945904635453281	1.716363782958986	0.0	0.0
2118605	0.0	2.0	10.195543837158203	2.0	3.0	26.118805479614267	0.0	-0.43228285351562334	0.0	2.0	12.195543837158203	10.195543837158203	0.0	3.0	31.118805479614267	26.118805479614267	2.0	0.0	0.43228285351562334	0.0	-0.43228285351562334	0.9740057720157673	43.746632170288095	0.0	26.118805479614267	0.0	0.0	4.0	2.0	103.94911413541462	10.195543837158203	4.0	2.0	9.0	3.0	682.1919996819282	26.118805479614267	0.0	0.0	0.18686846544360988	0.43228285351562334	0.0	0.0
955466	-2.0	2.0	28.378175104492183	-2.0	2.0	37.3199075111084	1.0	2.788915003173827	1.0	2.0	32.378175104492186	28.378175104492183	-2.0	2.0	41.3199075111084	37.3199075111084	-2.0	1.0	4.788915003173827	2.788915003173827	1.0	16.144611000211857	78.48699761877441	1.0	37.3199075111084	4.0	2.0	4.0	2.0	805.3208222612199	28.378175104492183	4.0	2.0	4.0	2.0	1392.775496637685	37.3199075111084	1.0	1.0	7.778046894928067	2.788915003173827	1.0	1.0
2526998	-2.0	5.0	24.636805544433603	2.0	4.0	28.907109270629892	0.0	-1.37854098266601	1.0	5.0	31.636805544433603	24.636805544433603	-2.0	4.0	34.90710927062989	28.907109270629892	2.0	1.0	2.37854098266601	1.0	-1.37854098266601	13.393571399903601	68.9224557977295	0.0	28.907109270629892	4.0	2.0	25.0	5.0	606.9721874342343	24.636805544433603	4.0	2.0	16.0	4.0	835.6209663841366	28.907109270629892	0.0	0.0	1.9003752408897685	1.37854098266601	1.0	1.0
2089885	1.0	2.0	13.226047928955074	0.0	2.0	17.089695389892572	0.0	-0.4655795734863304	0.0	2.0	16.226047928955076	13.226047928955074	1.0	2.0	19.089695389892572	17.089695389892572	0.0	0.0	0.4655795734863304	0.0	-0.4655795734863304	-0.6700510263005759	35.781322892333975	0.0	17.089695389892572	1.0	1.0	4.0	2.0	174.92834381901682	13.226047928955074	0.0	0.0	4.0	2.0	292.05768851931543	17.089695389892572	0.0	0.0	0.21676433924771332	0.4655795734863304	0.0	0.0
1474676	0.0	2.0	2.358068240722652	0.0	2.0	9.82104660375976	0.0	-5.678228603759768	0.0	2.0	4.358068240722652	2.358068240722652	0.0	2.0	11.82104660375976	9.82104660375976	0.0	0.0	5.678228603759768	0.0	-5.678228603759768	-4.008289149923695	21.85734344824218	0.0	9.82104660375976	0.0	0.0	4.0	2.0	5.560485827904823	2.358068240722652	0.0	0.0	4.0	2.0	96.4529563932211	9.82104660375976	0.0	0.0	32.24228007655561	5.678228603759768	0.0	0.0
1503346	0.0	3.0	12.50990847961426	-1.0	2.0	12.243377489013676	0.0	1.6155622424316434	1.0	3.0	15.50990847961426	12.50990847961426	0.0	2.0	15.243377489013676	12.243377489013676	-1.0	1.0	2.6155622424316434	1.6155622424316434	0.0	4.3946410748613385	33.36884821105958	0.0	12.50990847961426	0.0	0.0	9.0	3.0	156.49781016832478	12.50990847961426	1.0	1.0	4.0	2.0	149.90029233848685	12.243377489013676	0.0	0.0	2.61004135917076	1.6155622424316434	1.0	1.0
3119886	0.0	5.0	2.1861723371582187	1.0	1.0	22.337755055053726	0.0	0.6851004072265781	0.0	2.1861723371582187	7.186172337158219	5.0	0.0	1.0	24.337755055053726	22.337755055053726	1.0	0.0	0.6851004072265781	0.6851004072265781	0.0	-2.0085403167165223	32.20902779943852	0.0	22.337755055053726	0.0	0.0	25.0	5.0	4.7793494877558285	2.1861723371582187	1.0	1.0	1.0	1.0	498.9753008995783	22.337755055053726	0.0	0.0	0.4693625679820231	0.6851004072265781	0.0	0.0
1506689	-6.0	4.0	22.64522772497559	-6.0	4.0	17.29478865332031	1.0	0.4049647397460916	0.0	6.0	32.64522772497559	22.64522772497559	-6.0	6.0	27.29478865332031	17.29478865332031	-6.0	0.4049647397460916	1.4049647397460916	1.0	0.0	13.74677150991462	61.34498111804199	0.0	22.64522772497559	36.0	6.0	16.0	4.0	512.8063387160032	22.64522772497559	36.0	6.0	16.0	4.0	299.10971456301695	17.29478865332031	1.0	1.0	0.1639964404376197	0.4049647397460916	0.0	0.0
2036385	-2.0	3.0	13.42665275878906	-2.0	4.0	18.52483734436035	0.0	-1.0277349060058611	2.0	3.0	18.42665275878906	13.42665275878906	-2.0	4.0	24.52483734436035	18.52483734436035	-2.0	1.0277349060058611	3.027734906005861	2.0	-1.0277349060058611	11.707448887659798	45.97922500915527	0.0	18.52483734436035	4.0	2.0	9.0	3.0	180.2750043050979	13.42665275878906	4.0	2.0	16.0	4.0	343.16959863500784	18.52483734436035	0.0	0.0	1.0562390370228762	1.0277349060058611	4.0	2.0
3067700	2.0	5.0	14.670857773925785	0.0	5.0	12.152028428222652	0.0	-0.5051790607910149	1.0	5.0	21.670857773925785	14.670857773925785	2.0	5.0	17.15202842822265	12.152028428222652	0.0	0.5051790607910149	1.505179060791015	1.0	-0.5051790607910149	6.040095550367469	40.32806526293945	0.0	14.670857773925785	4.0	2.0	25.0	5.0	215.23406782275865	14.670857773925785	0.0	0.0	25.0	5.0	147.67179492033148	12.152028428222652	0.0	0.0	0.255205883461692	0.5051790607910149	1.0	1.0
1006345	-2.0	2.0	27.83894696801757	-2.0	2.0	27.861251502929694	1.0	-2.589943260253904	-2.0	2.0	31.83894696801757	27.83894696801757	-2.0	2.0	31.861251502929694	27.861251502929694	-2.0	2.0	5.589943260253904	1.0	-2.589943260253904	16.52658867581048	69.29014173120117	1.0	27.861251502929694	4.0	2.0	4.0	2.0	775.0069682880946	27.83894696801757	4.0	2.0	4.0	2.0	776.2493353095022	27.861251502929694	1.0	1.0	6.707806091334622	2.589943260253904	4.0	2.0
2017288	2.0	2.0	19.993002004394526	2.0	3.0	19.54194838500976	1.0	-2.6131305029296925	2.0	2.0	23.993002004394526	19.993002004394526	2.0	3.0	24.54194838500976	19.54194838500976	2.0	2.0	5.6131305029296925	2.0	-2.6131305029296925	16.115774855961543	54.14808089233398	1.0	19.993002004394526	4.0	2.0	4.0	2.0	399.7201291477235	19.993002004394526	4.0	2.0	9.0	3.0	381.88774668238557	19.54194838500976	1.0	1.0	6.828451025341588	2.6131305029296925	4.0	2.0
1500711	1.0	2.0	9.066583387939453	-1.0	3.0	7.087259047119138	1.0	0.9798448015136714	1.0	2.0	12.066583387939453	9.066583387939453	1.0	3.0	11.087259047119138	7.087259047119138	-1.0	1.0	2.9798448015136714	1.0	0.9798448015136714	9.40532140861146	26.133687236572264	0.9798448015136714	9.066583387939453	1.0	1.0	4.0	2.0	82.20293433045964	9.066583387939453	1.0	1.0	9.0	3.0	50.22924080097208	7.087259047119138	1.0	1.0	0.960095835053366	0.9798448015136714	1.0	1.0
807430	0.0	2.0	15.981158252563475	-7.0	2.0	12.60124492248535	0.0	-1.6927099267578145	0.0	2.0	17.981158252563475	15.981158252563475	0.0	7.0	21.60124492248535	12.60124492248535	-7.0	0.0	1.6927099267578145	0.0	-1.6927099267578145	3.5191528860880084	41.27511310180664	0.0	15.981158252563475	0.0	0.0	4.0	2.0	255.39741909347765	15.981158252563475	49.0	7.0	4.0	2.0	158.79137359646282	12.60124492248535	0.0	0.0	2.865266896144446	1.6927099267578145	0.0	0.0
2222029	-5.0	5.0	15.741550791259767	2.0	4.0	31.88446651696777	0.0	0.32156788110351897	0.0	5.0	25.74155079125977	15.741550791259767	-5.0	4.0	37.88446651696777	31.88446651696777	2.0	0.0	0.32156788110351897	0.32156788110351897	0.0	8.901929583861522	63.94758518933106	0.0	31.88446651696777	25.0	5.0	25.0	5.0	247.796421313811	15.741550791259767	4.0	2.0	16.0	4.0	1016.6192050716388	31.88446651696777	0.0	0.0	0.10340590215740691	0.32156788110351897	0.0	0.0
1846691	1.0	4.0	16.263865626831056	-2.0	7.0	13.233884013671876	0.0	-0.3675449719238273	1.0	4.0	21.263865626831056	16.263865626831056	1.0	7.0	22.233884013671876	13.233884013671876	-2.0	0.3675449719238273	1.3675449719238273	1.0	-0.3675449719238273	9.559555128880145	44.86529461242676	0.0	16.263865626831056	1.0	1.0	16.0	4.0	264.5133251276167	16.263865626831056	4.0	2.0	49.0	7.0	175.13568608732004	13.233884013671876	0.0	0.0	0.135089306386487	0.3675449719238273	1.0	1.0
3171757	-5.0	7.0	5.192397833984387	-4.0	2.0	23.92627501599123	-1.0	1.4133260261230591	0.0	5.192397833984387	17.192397833984387	7.0	-5.0	4.0	29.92627501599123	23.92627501599123	-4.0	1.0	2.413326026123059	1.4133260261230591	-1.0	12.688090371359612	49.531998876098676	0.0	23.92627501599123	25.0	5.0	49.0	7.0	26.960995266365753	5.192397833984387	16.0	4.0	4.0	2.0	572.4666361408462	23.92627501599123	1.0	1.0	1.997490456116798	1.4133260261230591	0.0	0.0
2869434	-1.0	4.0	6.2496937751464925	1.0	4.0	8.394318485229498	-1.0	-0.19440946582030705	0.0	4.0	11.249693775146493	6.2496937751464925	-1.0	4.0	13.394318485229498	8.394318485229498	1.0	0.19440946582030705	1.194409465820307	0.0	-1.0	5.150911477551565	25.838421726196298	0.0	8.394318485229498	1.0	1.0	16.0	4.0	39.05867228310482	6.2496937751464925	1.0	1.0	16.0	4.0	70.46458283146565	8.394318485229498	1.0	1.0	0.03779504040053713	0.19440946582030705	0.0	0.0
926255	-1.0	1.0	10.046897385009764	3.0	0.0	22.508962128051767	0.0	-0.09716465722656407	-1.0	1.0	12.046897385009764	10.046897385009764	-1.0	3.0	25.508962128051767	22.508962128051767	0.0	0.09716465722656407	1.097164657226564	0.0	-1.0	0.9001850847354015	38.65302417028809	0.0	22.508962128051767	1.0	1.0	1.0	1.0	100.94014706491603	10.046897385009764	9.0	3.0	0.0	0.0	506.65337608206875	22.508962128051767	0.0	0.0	0.00944097061395569	0.09716465722656407	1.0	1.0
3069798	0.0	4.0	19.866817004882808	1.0	5.0	18.057960040771484	0.0	3.6709017827148434	0.0	4.0	23.866817004882808	19.866817004882808	0.0	5.0	24.057960040771484	18.057960040771484	1.0	0.0	3.6709017827148434	3.6709017827148434	0.0	4.9748126569368	51.59567882836913	0.0	19.866817004882808	0.0	0.0	16.0	4.0	394.69041790550074	19.866817004882808	1.0	1.0	25.0	5.0	326.08992083409964	18.057960040771484	0.0	0.0	13.475519898339016	3.6709017827148434	0.0	0.0
952657	-1.0	1.0	26.14600477990723	-2.0	2.0	26.53873167810059	1.0	-1.0640610617675748	-1.0	1.0	28.14600477990723	26.14600477990723	-1.0	2.0	30.53873167810059	26.53873167810059	-2.0	1.0	3.0640610617675748	1.0	-1.0640610617675748	12.359438902576843	61.748797519775394	1.0	26.53873167810059	1.0	1.0	1.0	1.0	683.6135659509317	26.14600477990723	4.0	2.0	4.0	2.0	704.3042790822198	26.53873167810059	1.0	1.0	1.1322259431699386	1.0640610617675748	1.0	1.0
900529	-2.0	2.0	23.379598821289054	-2.0	2.0	26.818336690551753	0.0	-0.8320711005859422	1.0	2.0	27.379598821289054	23.379598821289054	-2.0	2.0	30.818336690551753	26.818336690551753	-2.0	0.8320711005859422	1.8320711005859422	1.0	-0.8320711005859422	10.299497872177472	60.030006612426746	0.0	26.818336690551753	4.0	2.0	4.0	2.0	546.6056410444205	23.379598821289054	4.0	2.0	4.0	2.0	719.2231828477943	26.818336690551753	0.0	0.0	0.6923423164303012	0.8320711005859422	1.0	1.0
1481315	-2.0	3.0	5.727103427734377	3.0	2.0	26.495991901245127	0.0	-5.651181026611326	0.0	3.0	10.727103427734377	5.727103427734377	-2.0	3.0	31.495991901245127	26.495991901245127	2.0	0.0	5.651181026611326	0.0	-5.651181026611326	8.561233002611452	47.87427635559083	0.0	26.495991901245127	4.0	2.0	9.0	3.0	32.799713671966856	5.727103427734377	9.0	3.0	4.0	2.0	702.0375868308473	26.495991901245127	0.0	0.0	31.93584699553184	5.651181026611326	0.0	0.0
895259	-1.0	2.0	16.807645680908198	-2.0	2.0	18.097389104370123	0.0	0.19792735815429552	0.0	2.0	19.807645680908198	16.807645680908198	-1.0	2.0	22.097389104370123	18.097389104370123	-2.0	0.0	0.19792735815429552	0.19792735815429552	0.0	3.2231112794699537	42.10296214343262	0.0	18.097389104370123	1.0	1.0	4.0	2.0	282.496953334952	16.807645680908198	4.0	2.0	4.0	2.0	327.51549239497444	18.097389104370123	0.0	0.0	0.03917523910593877	0.19792735815429552	0.0	0.0
1232348	0.0	2.0	-0.5972695798339842	2.0	1.0	16.641532376342777	0.0	-6.2145257443847655	-1.0	0.5972695798339842	2.597269579833984	2.0	-0.5972695798339842	2.0	19.641532376342777	16.641532376342777	1.0	1.0	7.2145257443847655	0.0	-6.2145257443847655	1.975752024866461	29.453327700561527	0.0	16.641532376342777	0.0	0.0	4.0	2.0	0.356730950995064	0.5972695798339842	4.0	2.0	1.0	1.0	276.9405998328649	16.641532376342777	0.0	0.0	38.620330227621025	6.2145257443847655	1.0	1.0
2767999	1.0	4.0	8.889134514404297	1.0	4.0	11.96900473840332	1.0	0.9957018972167972	0.0	4.0	13.889134514404297	8.889134514404297	1.0	4.0	16.96900473840332	11.96900473840332	1.0	0.9957018972167972	1.9957018972167972	1.0	0.0	8.055102662795237	32.853841150024415	0.0	11.96900473840332	1.0	1.0	16.0	4.0	79.01671241517373	8.889134514404297	1.0	1.0	16.0	4.0	143.25707442792114	11.96900473840332	1.0	1.0	0.9914222681211294	0.9957018972167972	0.0	0.0
954317	-3.0	2.0	10.261176731689453	-3.0	2.0	33.185100224121086	0.0	-4.968754145996094	-1.0	3.0	15.261176731689453	10.261176731689453	-3.0	3.0	38.185100224121086	33.185100224121086	-3.0	1.0	5.968754145996094	0.0	-4.968754145996094	12.992442268132297	59.41503110180663	0.0	33.185100224121086	9.0	3.0	4.0	2.0	105.29174791896504	10.261176731689453	9.0	3.0	4.0	2.0	1101.2508768849614	33.185100224121086	0.0	0.0	24.688517763353374	4.968754145996094	1.0	1.0
1337655	-6.0	3.0	5.449992691894543	-6.0	2.0	26.867139374633798	0.0	0.2999072426757934	-1.0	5.449992691894543	14.449992691894543	5.449992691894543	-6.0	6.0	34.867139374633794	26.867139374633798	-6.0	0.2999072426757934	1.2999072426757934	0.2999072426757934	-1.0	10.639205230444567	50.61703930920413	0.0	26.867139374633798	36.0	6.0	9.0	3.0	29.70242034170393	5.449992691894543	36.0	6.0	4.0	2.0	721.8431781759978	26.867139374633798	0.0	0.0	0.08994435420939723	0.2999072426757934	1.0	1.0
3120238	0.0	5.0	3.3980493371582057	1.0	1.0	22.38619898010253	0.0	0.7335557763671899	0.0	3.3980493371582057	8.398049337158206	5.0	0.0	1.0	24.38619898010253	22.38619898010253	1.0	0.0	0.7335557763671899	0.7335557763671899	0.0	-1.30541080242635	33.51780409362793	0.0	22.38619898010253	0.0	0.0	25.0	5.0	11.54673929776132	3.3980493371582057	1.0	1.0	1.0	1.0	501.1419047767436	22.38619898010253	0.0	0.0	0.5381040770416707	0.7335557763671899	0.0	0.0
2089536	-3.0	4.0	17.329754822998048	-3.0	4.0	17.329754822998048	0.0	-1.5806646411132803	0.0	4.0	24.329754822998048	17.329754822998048	-3.0	4.0	24.329754822998048	17.329754822998048	-3.0	0.0	1.5806646411132803	0.0	-1.5806646411132803	9.687920680835344	50.240174287109376	0.0	17.329754822998048	9.0	3.0	16.0	4.0	300.3204022252241	17.329754822998048	9.0	3.0	16.0	4.0	300.3204022252241	17.329754822998048	0.0	0.0	2.4985007076657753	1.5806646411132803	0.0	0.0
899650	-4.0	2.0	12.33758573779297	-4.0	2.0	21.655340483276373	0.0	-3.2186696027832014	0.0	4.0	18.33758573779297	12.33758573779297	-4.0	4.0	27.655340483276373	21.655340483276373	-4.0	0.0	3.2186696027832014	0.0	-3.2186696027832014	9.378707548102367	49.21159582385255	0.0	21.655340483276373	16.0	4.0	4.0	2.0	152.2160218373925	12.33758573779297	16.0	4.0	4.0	2.0	468.95377144662854	21.655340483276373	0.0	0.0	10.35983401188057	3.2186696027832014	0.0	0.0
3072039	-3.0	4.0	11.672173776367188	-2.0	7.0	39.82532242749024	0.0	3.8118374726562494	0.0	4.0	18.67217377636719	11.672173776367188	-3.0	7.0	48.82532242749024	39.82532242749024	-2.0	0.0	3.8118374726562494	3.8118374726562494	0.0	11.766631711414155	71.30933367651369	0.0	39.82532242749024	9.0	3.0	16.0	4.0	136.23964066571386	11.672173776367188	4.0	2.0	49.0	7.0	1586.0563064535572	39.82532242749024	0.0	0.0	14.530104917946383	3.8118374726562494	0.0	0.0
2039220	-2.0	3.0	20.867806286376954	-2.0	4.0	19.13918003515625	0.0	-1.973788409667968	-1.0	3.0	25.867806286376954	20.867806286376954	-2.0	4.0	25.13918003515625	19.13918003515625	-2.0	1.0	2.973788409667968	0.0	-1.973788409667968	12.33259434571075	53.98077473120117	0.0	20.867806286376954	4.0	2.0	9.0	3.0	435.46533920575354	20.867806286376954	4.0	2.0	16.0	4.0	366.3082124181236	19.13918003515625	0.0	0.0	3.8958406861396067	1.973788409667968	1.0	1.0
2822042	-4.0	4.0	19.344465380249027	2.0	5.0	21.12308705383301	0.0	-0.5592802709960907	0.0	4.0	27.344465380249027	19.344465380249027	-4.0	5.0	28.12308705383301	21.12308705383301	2.0	0.0	0.5592802709960907	0.0	-0.5592802709960907	8.936092299766552	56.02683270507813	0.0	21.12308705383301	16.0	4.0	16.0	4.0	374.2083408476531	19.344465380249027	4.0	2.0	25.0	5.0	446.1848066838077	21.12308705383301	0.0	0.0	0.3127944215254606	0.5592802709960907	0.0	0.0
1645380	4.0	3.0	-0.7344598586425803	4.0	0.0	16.168295878662107	4.0	5.714310664428709	0.0	3.0	7.73445985864258	4.0	-0.7344598586425803	4.0	20.168295878662107	16.168295878662107	0.0	4.0	9.714310664428709	5.714310664428709	0.0	7.397797699159276	37.617066401733396	0.0	16.168295878662107	16.0	4.0	9.0	3.0	0.5394312839572791	0.7344598586425803	16.0	4.0	0.0	0.0	261.41379161996207	16.168295878662107	16.0	4.0	32.65334636960367	5.714310664428709	0.0	0.0
828304	-1.0	1.0	7.399793503662112	-1.0	1.0	17.455554840942384	-1.0	0.3359698037109382	0.0	1.0	9.399793503662112	7.399793503662112	-1.0	1.0	19.455554840942384	17.455554840942384	-1.0	0.3359698037109382	1.3359698037109382	0.3359698037109382	-1.0	3.208596204573485	30.191318148315432	0.0	17.455554840942384	1.0	1.0	1.0	1.0	54.75694389683999	7.399793503662112	1.0	1.0	1.0	1.0	304.69639480514707	17.455554840942384	1.0	1.0	0.11287570900556634	0.3359698037109382	0.0	0.0
1507132	-6.0	4.0	16.691789021972653	-6.0	4.0	21.43647133398437	0.0	-2.9539667458496126	2.0	6.0	26.691789021972653	16.691789021972653	-6.0	6.0	31.43647133398437	21.43647133398437	-6.0	2.0	4.953966745849613	2.0	-2.9539667458496126	17.146405915203783	63.08222710180664	0.0	21.43647133398437	36.0	6.0	16.0	4.0	278.61582075404675	16.691789021972653	36.0	6.0	16.0	4.0	459.5223032527337	21.43647133398437	0.0	0.0	8.72591953558535	2.9539667458496126	4.0	2.0
1450683	-3.0	4.0	21.566839076904287	-3.0	4.0	21.566839076904287	0.0	-1.7709561806640648	0.0	4.0	28.566839076904287	21.566839076904287	-3.0	4.0	28.566839076904287	21.566839076904287	-3.0	0.0	1.7709561806640648	0.0	-1.7709561806640648	10.47053741526662	58.90463433447264	0.0	21.566839076904287	9.0	3.0	16.0	4.0	465.12854776908574	21.566839076904287	9.0	3.0	16.0	4.0	465.12854776908574	21.566839076904287	0.0	0.0	3.136285793832252	1.7709561806640648	0.0	0.0
3172066	-4.0	6.0	12.32874209973145	0.0	2.0	28.45893199536133	-1.0	1.092148853271489	0.0	6.0	22.32874209973145	12.32874209973145	-4.0	2.0	30.45893199536133	28.45893199536133	0.0	1.0	2.092148853271489	1.092148853271489	-1.0	7.9335127065858595	54.87982294836427	0.0	28.45893199536133	16.0	4.0	36.0	6.0	151.99788176169065	12.32874209973145	0.0	0.0	4.0	2.0	809.9108103166008	28.45893199536133	1.0	1.0	1.1927891177022283	1.092148853271489	0.0	0.0
3169243	1.0	4.0	16.28142323754883	-2.0	6.0	13.345159199462893	0.0	-1.4257300827636712	0.0	4.0	21.28142323754883	16.28142323754883	1.0	6.0	21.34515919946289	13.345159199462893	-2.0	0.0	1.4257300827636712	0.0	-1.4257300827636712	7.6009733045539125	44.05231251977539	0.0	16.28142323754883	1.0	1.0	16.0	4.0	265.084742640195	16.28142323754883	4.0	2.0	36.0	6.0	178.09327405900908	13.345159199462893	0.0	0.0	2.0327062688973045	1.4257300827636712	0.0	0.0
1265270	-3.0	3.0	18.936365817382807	-2.0	3.0	40.1352584107666	0.0	-0.31550338427734914	-1.0	3.0	24.936365817382807	18.936365817382807	-3.0	3.0	45.1352584107666	40.1352584107666	-2.0	0.31550338427734914	1.3155033842773491	0.0	-1.0	11.096776108177927	71.38712761242675	0.0	40.1352584107666	9.0	3.0	9.0	3.0	358.585950369744	18.936365817382807	4.0	2.0	9.0	3.0	1610.8389676990114	40.1352584107666	0.0	0.0	0.09954238549046064	0.31550338427734914	1.0	1.0
2115826	-4.0	4.0	10.891611236816411	-3.0	4.0	22.427822250610355	1.0	-0.9743975217285126	0.0	4.0	18.89161123681641	10.891611236816411	-4.0	4.0	29.427822250610355	22.427822250610355	-3.0	0.9743975217285126	1.9743975217285126	1.0	-0.9743975217285126	12.610210184732306	50.29383100915528	0.0	22.427822250610355	16.0	4.0	16.0	4.0	118.62719533394551	10.891611236816411	9.0	3.0	16.0	4.0	503.0072109049729	22.427822250610355	1.0	1.0	0.9494505303506672	0.9743975217285126	0.0	0.0
1025687	2.0	1.0	18.265234722656245	1.0	0.0	21.151236309570308	0.0	0.2745425839843705	0.0	2.0	21.265234722656245	18.265234722656245	1.0	1.0	22.151236309570308	21.151236309570308	0.0	0.0	0.2745425839843705	0.2745425839843705	0.0	-1.428805948990644	43.691013616210924	0.0	21.151236309570308	4.0	2.0	1.0	1.0	333.6187994737274	18.265234722656245	1.0	1.0	0.0	0.0	447.3747974232854	21.151236309570308	0.0	0.0	0.07537363042081512	0.2745425839843705	0.0	0.0
2870667	0.0	6.0	13.58088409741211	-4.0	5.0	21.3331156953125	0.0	-1.4825085417480466	1.0	6.0	19.58088409741211	13.58088409741211	0.0	5.0	30.3331156953125	21.3331156953125	-4.0	1.0	2.4825085417480466	1.0	-1.4825085417480466	9.34665026164076	52.39650833447266	0.0	21.3331156953125	0.0	0.0	36.0	6.0	184.44041286734114	13.58088409741211	16.0	4.0	25.0	5.0	455.1018252695885	21.3331156953125	0.0	0.0	2.1978315763559197	1.4825085417480466	1.0	1.0
897208	3.0	0.0	16.30872306762695	0.0	1.0	5.497726058349607	0.0	-1.332474136962894	0.0	3.0	19.30872306762695	16.30872306762695	0.0	1.0	6.497726058349607	5.497726058349607	0.0	0.0	1.332474136962894	0.0	-1.332474136962894	-4.478199595570182	27.13892326293945	0.0	16.30872306762695	9.0	3.0	0.0	0.0	265.9744480965474	16.30872306762695	0.0	0.0	1.0	1.0	30.224991812656306	5.497726058349607	0.0	0.0	1.7754873256750094	1.332474136962894	0.0	0.0
1003245	-2.0	1.0	11.29998951000976	-1.0	2.0	37.09701137585449	0.0	0.07774524731444643	-2.0	2.0	14.29998951000976	11.29998951000976	-2.0	2.0	40.09701137585449	37.09701137585449	-1.0	0.07774524731444643	2.0777452473144464	0.07774524731444643	-2.0	6.4002052240147265	56.4747461331787	0.0	37.09701137585449	4.0	2.0	1.0	1.0	127.68976292633063	11.29998951000976	1.0	1.0	4.0	2.0	1376.1882530202777	37.09701137585449	0.0	0.0	0.00604432347998444	0.07774524731444643	4.0	2.0
1445929	0.0	2.0	7.892068835327143	0.0	3.0	2.6594028197021444	0.0	-2.8225136079101603	0.0	2.0	9.892068835327143	7.892068835327143	0.0	2.6594028197021444	5.659402819702144	3.0	0.0	0.0	2.8225136079101603	0.0	-2.8225136079101603	-4.574920007034233	18.37398526293945	0.0	7.892068835327143	0.0	0.0	4.0	2.0	62.28475050154192	7.892068835327143	0.0	0.0	9.0	3.0	7.072423357439717	2.6594028197021444	0.0	0.0	7.96658306683803	2.8225136079101603	0.0	0.0
1119892	-1.0	2.0	16.627710744140614	-1.0	3.0	24.742952748535146	1.0	-16.381261423828136	-1.0	2.0	19.627710744140614	16.627710744140614	-1.0	3.0	28.742952748535146	24.742952748535146	-1.0	1.0	18.381261423828136	1.0	-16.381261423828136	15.994359266837657	66.7519249165039	1.0	24.742952748535146	1.0	1.0	4.0	2.0	276.4807645908092	16.627710744140614	1.0	1.0	9.0	3.0	612.2137107162429	24.742952748535146	1.0	1.0	268.3457258357998	16.381261423828136	1.0	1.0
2145349	0.0	2.0	19.074828731201173	1.0	3.0	10.866908656738284	-1.0	-5.608616245605466	1.0	2.0	21.074828731201173	19.074828731201173	0.0	3.0	14.866908656738284	10.866908656738284	1.0	1.0	7.608616245605466	1.0	-5.608616245605466	10.022607900836427	43.55035363354492	0.0	19.074828731201173	0.0	0.0	4.0	2.0	363.8490911246577	19.074828731201173	1.0	1.0	9.0	3.0	118.08970375389345	10.866908656738284	1.0	1.0	31.456576190469555	5.608616245605466	1.0	1.0
3195809	-6.0	6.0	8.33366533935547	0.0	6.0	11.736272303466794	0.0	-0.9613480883789052	1.0	6.0	20.33366533935547	8.33366533935547	-6.0	6.0	17.736272303466794	11.736272303466794	0.0	0.9613480883789052	1.9613480883789052	1.0	-0.9613480883789052	8.047275615656805	40.031285731201166	0.0	11.736272303466794	36.0	6.0	36.0	6.0	69.44997798837471	8.33366533935547	0.0	0.0	36.0	6.0	137.74008758112177	11.736272303466794	0.0	0.0	0.9241901470297753	0.9613480883789052	1.0	1.0
3172596	-1.0	5.0	2.271100337158209	0.0	1.0	22.42268305505372	-1.0	0.7700284072265688	0.0	2.271100337158209	8.27110033715821	5.0	-1.0	1.0	23.42268305505372	22.42268305505372	0.0	0.7700284072265688	1.7700284072265688	0.7700284072265688	-1.0	1.6571495511152723	33.4638117994385	0.0	22.42268305505372	1.0	1.0	25.0	5.0	5.157896741440131	2.271100337158209	0.0	0.0	1.0	1.0	502.77671538739327	22.42268305505372	1.0	1.0	0.5929437479358866	0.7700284072265688	0.0	0.0
2847713	-3.0	5.0	17.32136900463867	2.0	5.0	25.43650801220703	-1.0	-0.16095368823242495	0.0	5.0	25.32136900463867	17.32136900463867	-3.0	5.0	32.43650801220703	25.43650801220703	2.0	0.16095368823242495	1.160953688232425	0.0	-1.0	11.078368609428505	58.91883070507812	0.0	25.43650801220703	9.0	3.0	25.0	5.0	300.0298241948572	17.32136900463867	4.0	2.0	25.0	5.0	647.0159398550725	25.43650801220703	1.0	1.0	0.02590608975562065	0.16095368823242495	0.0	0.0
1314680	-5.0	3.0	15.900360085937493	-4.0	3.0	21.181880929443352	-1.0	-1.5988540864257883	-1.0	5.0	23.900360085937493	15.900360085937493	-5.0	4.0	28.181880929443352	21.181880929443352	-4.0	1.0	3.5988540864257885	-1.0	-1.5988540864257883	17.101812808198126	55.68109510180663	1.0	21.181880929443352	25.0	5.0	9.0	3.0	252.82145086247414	15.900360085937493	16.0	4.0	9.0	3.0	448.67207970911596	21.181880929443352	1.0	1.0	2.5563343896804422	1.5988540864257883	1.0	1.0
2120175	-1.0	2.0	5.582822204589847	3.0	2.0	37.29210794067383	0.0	1.397366882324221	-1.0	2.0	8.582822204589846	5.582822204589847	-1.0	3.0	42.29210794067383	37.29210794067383	2.0	1.0	2.3973668823242207	1.397366882324221	-1.0	9.039823053382555	53.272297027587896	0.0	37.29210794067383	1.0	1.0	4.0	2.0	31.167903768061436	5.582822204589847	9.0	3.0	4.0	2.0	1390.7013146588681	37.29210794067383	0.0	0.0	1.952634203816513	1.397366882324221	1.0	1.0
2822075	0.0	4.0	6.271298667724622	0.0	4.0	15.411595603759778	-1.0	-1.7650058061523308	1.0	4.0	10.271298667724622	6.271298667724622	0.0	4.0	19.41159560375978	15.411595603759778	0.0	1.0	3.765005806152331	1.0	-1.7650058061523308	5.228441459453939	33.44790007763673	0.0	15.411595603759778	0.0	0.0	16.0	4.0	39.32918697980462	6.271298667724622	0.0	0.0	16.0	4.0	237.51727905382774	15.411595603759778	1.0	1.0	3.1152454957514393	1.7650058061523308	1.0	1.0
2090591	1.0	2.0	16.392685671386722	0.0	2.0	14.082077761230474	0.0	-2.607863645019528	0.0	2.0	19.392685671386722	16.392685671386722	1.0	2.0	16.082077761230472	14.082077761230474	0.0	0.0	2.607863645019528	0.0	-2.607863645019528	1.6194044365081577	38.08262707763672	0.0	16.392685671386722	1.0	1.0	4.0	2.0	268.7201435208876	16.392685671386722	0.0	0.0	4.0	2.0	198.30491407334188	14.082077761230474	0.0	0.0	6.800952791014539	2.607863645019528	0.0	0.0
2327960	-2.0	3.0	6.235854067626952	-2.0	3.0	6.621941485229492	-1.0	-0.2082529880371098	1.0	3.0	11.235854067626953	6.235854067626952	-2.0	3.0	11.621941485229492	6.621941485229492	-2.0	1.0	2.20825298803711	1.0	-1.0	9.394926009288568	25.066048540893554	0.2082529880371098	6.621941485229492	4.0	2.0	9.0	3.0	38.8858759527396	6.235854067626952	4.0	2.0	9.0	3.0	43.85010903380337	6.621941485229492	1.0	1.0	0.04336930702638459	0.2082529880371098	1.0	1.0
3171999	-3.0	6.0	14.079931004638667	3.0	3.0	26.98996899902343	0.0	1.3925111132812449	0.0	6.0	23.079931004638667	14.079931004638667	-3.0	3.0	32.98996899902343	26.98996899902343	3.0	0.0	1.3925111132812449	1.3925111132812449	0.0	10.024964818481891	57.46241111694334	0.0	26.98996899902343	9.0	3.0	36.0	6.0	198.2444570953852	14.079931004638667	9.0	3.0	9.0	3.0	728.4584265682457	26.98996899902343	0.0	0.0	1.939087200611772	1.3925111132812449	0.0	0.0
977440	-2.0	2.0	17.08155421728516	3.0	1.0	36.96950511450196	0.0	1.1620176267089877	-3.0	2.0	21.08155421728516	17.08155421728516	-2.0	3.0	40.96950511450196	36.96950511450196	1.0	1.1620176267089877	4.1620176267089875	1.1620176267089877	-3.0	11.871572167517568	66.21307695849612	0.0	36.96950511450196	4.0	2.0	4.0	2.0	291.7794944780524	17.08155421728516	9.0	3.0	1.0	1.0	1366.744308411187	36.96950511450196	0.0	0.0	1.3502849647823882	1.1620176267089877	9.0	3.0
2845128	0.0	0.0	14.585401012451172	2.0	5.0	2.3222708244628905	1.0	-0.5433946113281252	0.0	0.0	14.585401012451172	14.585401012451172	0.0	2.3222708244628905	9.32227082446289	5.0	2.0	0.5433946113281252	1.5433946113281252	1.0	-0.5433946113281252	-1.8909474952687666	25.451066448242187	0.0	14.585401012451172	0.0	0.0	0.0	0.0	212.73392269401165	14.585401012451172	4.0	2.0	25.0	5.0	5.392941782151553	2.3222708244628905	1.0	1.0	0.2952777036204442	0.5433946113281252	0.0	0.0
1454663	2.0	4.0	21.199067792480463	-5.0	4.0	24.36853953320312	0.0	-0.5192702202148496	0.0	4.0	27.199067792480463	21.199067792480463	2.0	5.0	33.36853953320312	24.36853953320312	-5.0	0.0	0.5192702202148496	0.0	-0.5192702202148496	9.182493651927457	61.08687754589843	0.0	24.36853953320312	4.0	2.0	16.0	4.0	449.4004752701825	21.199067792480463	25.0	5.0	16.0	4.0	593.8257189812833	24.36853953320312	0.0	0.0	0.2696415616019784	0.5192702202148496	0.0	0.0
2766878	-4.0	5.0	10.382210418579099	-4.0	5.0	11.331879302856445	1.0	-1.1970380097656277	-1.0	5.0	19.3822104185791	10.382210418579099	-4.0	5.0	20.331879302856443	11.331879302856445	-4.0	1.0	3.1970380097656275	1.0	-1.1970380097656277	16.3273318739576	42.91112773120117	1.0	11.331879302856445	16.0	4.0	25.0	5.0	107.7902931756524	10.382210418579099	16.0	4.0	25.0	5.0	128.41148853450625	11.331879302856445	1.0	1.0	1.4328999968236549	1.1970380097656277	1.0	1.0
1479956	0.0	2.0	17.01050630810547	-1.0	3.0	14.1119543671875	-1.0	-2.323401772949218	0.0	2.0	19.01050630810547	17.01050630810547	0.0	3.0	18.1119543671875	14.1119543671875	-1.0	1.0	3.323401772949218	0.0	-2.323401772949218	5.536685610208818	40.44586244824219	0.0	17.01050630810547	0.0	0.0	4.0	2.0	289.357324858096	17.01050630810547	1.0	1.0	9.0	3.0	199.14725606158237	14.1119543671875	1.0	1.0	5.398195798543569	2.323401772949218	0.0	0.0
2868686	-6.0	6.0	1.3408779224853546	-5.0	5.0	18.56446305126953	0.0	0.8905891499023468	0.0	6.0	13.340877922485355	6.0	-6.0	5.0	28.56446305126953	18.56446305126953	-5.0	0.0	0.8905891499023468	0.8905891499023468	0.0	8.010285722987721	42.79593012365723	0.0	18.56446305126953	36.0	6.0	36.0	6.0	1.7979536030086407	1.3408779224853546	25.0	5.0	25.0	5.0	344.63928838195164	18.56446305126953	0.0	0.0	0.7931490339237848	0.8905891499023468	0.0	0.0
2738707	1.0	1.0	11.242608724731447	0.0	5.0	0.5259014951171892	0.0	-1.88751632104492	0.0	1.0	13.242608724731447	11.242608724731447	1.0	0.5259014951171892	5.525901495117189	5.0	0.0	0.0	1.88751632104492	0.0	-1.88751632104492	-3.5216251712993336	20.656026540893556	0.0	11.242608724731447	1.0	1.0	1.0	1.0	126.39625093740766	11.242608724731447	0.0	0.0	25.0	5.0	0.27657238256649497	0.5259014951171892	0.0	0.0	3.5627178622109494	1.88751632104492	0.0	0.0
2743540	0.0	1.0	12.917776354980465	3.0	5.0	16.9598982421875	0.0	0.7225401489257806	0.0	1.0	13.917776354980465	12.917776354980465	0.0	5.0	24.9598982421875	16.9598982421875	3.0	0.0	0.7225401489257806	0.7225401489257806	0.0	1.6675909718485402	39.60021474609374	0.0	16.9598982421875	0.0	0.0	1.0	1.0	166.86894595729237	12.917776354980465	9.0	3.0	25.0	5.0	287.6381483853546	16.9598982421875	0.0	0.0	0.5220642668096891	0.7225401489257806	0.0	0.0
2141926	-2.0	2.0	15.936686570556637	-2.0	4.0	24.473502213867178	0.0	-1.9656571794433613	0.0	2.0	19.93668657055664	15.936686570556637	-2.0	4.0	30.473502213867178	24.473502213867178	-2.0	0.0	1.9656571794433613	0.0	-1.9656571794433613	8.271872309397553	52.37584596386718	0.0	24.473502213867178	4.0	2.0	4.0	2.0	253.97797884816026	15.936686570556637	4.0	2.0	16.0	4.0	598.9523106121617	24.473502213867178	0.0	0.0	3.8638081470972305	1.9656571794433613	0.0	0.0
1053581	-1.0	2.0	33.670513590820306	-1.0	2.0	36.487251719482416	0.0	-2.5559192094726626	0.0	2.0	36.670513590820306	33.670513590820306	-1.0	2.0	39.487251719482416	36.487251719482416	-1.0	0.0	2.5559192094726626	0.0	-2.5559192094726626	7.452102136186592	78.71368451977538	0.0	36.487251719482416	1.0	1.0	4.0	2.0	1133.7034854696149	33.670513590820306	1.0	1.0	4.0	2.0	1331.3195380408724	36.487251719482416	0.0	0.0	6.532723005351361	2.5559192094726626	0.0	0.0
3061641	0.0	4.0	16.0825943482666	-1.0	6.0	11.302059604003905	0.0	1.4789051545410141	0.0	4.0	20.0825943482666	16.0825943482666	0.0	6.0	18.302059604003905	11.302059604003905	-1.0	0.0	1.4789051545410141	1.4789051545410141	0.0	3.002670455208505	39.86355910681152	0.0	16.0825943482666	0.0	0.0	16.0	4.0	258.6498409708968	16.0825943482666	1.0	1.0	36.0	6.0	127.7365512924569	11.302059604003905	0.0	0.0	2.1871604561279807	1.4789051545410141	0.0	0.0
2218226	-1.0	3.0	9.860155654785153	-1.0	4.0	4.732607437011716	-1.0	-3.8666433564453166	1.0	3.0	13.860155654785153	9.860155654785153	-1.0	4.0	9.732607437011715	4.732607437011716	-1.0	1.0	5.866643356445317	1.0	-3.8666433564453166	11.794795004746915	29.459406448242184	1.0	9.860155654785153	1.0	1.0	9.0	3.0	97.22266953659162	9.860155654785153	1.0	1.0	16.0	4.0	22.397573152858605	4.732607437011716	1.0	1.0	14.950930845942704	3.8666433564453166	1.0	1.0
2142680	0.0	3.0	10.150521185546873	0.0	-1.0	14.44455423608398	-1.0	-2.590186211914066	-1.0	3.0	13.150521185546873	10.150521185546873	0.0	1.0	15.44455423608398	14.44455423608398	-1.0	1.0	4.590186211914066	-1.0	-2.590186211914066	4.048661171123082	33.18526163354492	0.0	14.44455423608398	0.0	0.0	9.0	3.0	103.0330803382359	10.150521185546873	0.0	0.0	1.0	1.0	208.64514707917164	14.44455423608398	1.0	1.0	6.709064612389739	2.590186211914066	1.0	1.0
1550029	-1.0	2.0	9.476721067626952	-2.0	2.0	6.986763258178713	-1.0	0.15656497021484486	0.0	2.0	12.476721067626952	9.476721067626952	-1.0	2.0	10.986763258178712	6.986763258178713	-2.0	0.15656497021484486	1.1565649702148448	0.15656497021484486	-1.0	4.286301685898989	24.62004929602051	0.0	9.476721067626952	1.0	1.0	4.0	2.0	89.80824219360453	9.476721067626952	4.0	2.0	4.0	2.0	48.81486082583602	6.986763258178713	1.0	1.0	0.024512589898375257	0.15656497021484486	0.0	0.0
2266795	-8.0	4.0	4.636965783935551	-7.0	5.0	12.701670678955082	-1.0	-2.477921453613277	1.0	4.636965783935551	16.63696578393555	4.636965783935551	-8.0	7.0	24.701670678955082	12.701670678955082	-7.0	1.0	4.477921453613277	1.0	-2.477921453613277	17.79530089103935	45.81655791650391	1.0	12.701670678955082	64.0	8.0	16.0	4.0	21.50145168138904	4.636965783935551	49.0	7.0	25.0	5.0	161.33243803662725	12.701670678955082	1.0	1.0	6.140094730276935	2.477921453613277	1.0	1.0
2377539	2.0	4.0	16.04404676733398	3.0	3.0	23.16200102148437	0.0	-3.871202103515628	1.0	4.0	22.04404676733398	16.04404676733398	2.0	3.0	29.16200102148437	23.16200102148437	3.0	1.0	4.871202103515628	1.0	-3.871202103515628	13.728534535173386	56.07724989233398	0.0	23.16200102148437	4.0	2.0	16.0	4.0	257.4114366724	16.04404676733398	9.0	3.0	9.0	3.0	536.4782913192431	23.16200102148437	0.0	0.0	14.986205726263822	3.871202103515628	1.0	1.0
3171122	0.0	2.0	11.824810692382812	0.0	6.0	7.469135948730467	0.0	-0.10248880712890696	2.0	2.0	13.824810692382812	11.824810692382812	0.0	6.0	13.469135948730468	7.469135948730467	0.0	0.10248880712890696	2.102488807128907	2.0	-0.10248880712890696	-1.0242592402321644	29.396435448242187	0.0	11.824810692382812	0.0	0.0	4.0	2.0	139.82614791069088	11.824810692382812	0.0	0.0	36.0	6.0	55.787991820617776	7.469135948730467	0.0	0.0	0.01050395558670629	0.10248880712890696	4.0	2.0
1846684	1.0	2.0	8.171459774658201	0.0	6.0	4.49415073840332	0.0	0.27803097216796857	1.0	2.0	11.171459774658201	8.171459774658201	1.0	4.49415073840332	10.49415073840332	6.0	0.0	0.27803097216796857	1.2780309721679686	1.0	0.0	1.154865930188652	22.94364148522949	0.0	8.171459774658201	1.0	1.0	4.0	2.0	66.77275484885706	8.171459774658201	0.0	0.0	36.0	6.0	20.197390859491108	4.49415073840332	0.0	0.0	0.07730122148466571	0.27803097216796857	1.0	1.0
1551274	-1.0	2.0	13.908727485229493	-3.0	3.0	4.626067954589843	-1.0	-1.8180314716796888	0.0	2.0	16.90872748522949	13.908727485229493	-1.0	3.0	10.626067954589843	4.626067954589843	-3.0	1.0	2.8180314716796886	0.0	-1.8180314716796888	8.276525483868966	30.352826911499022	0.0	13.908727485229493	1.0	1.0	4.0	2.0	193.45270025837834	13.908727485229493	9.0	3.0	9.0	3.0	21.40050472048305	4.626067954589843	1.0	1.0	3.305238432017815	1.8180314716796888	0.0	0.0
2746175	1.0	4.0	22.092899846923817	0.0	4.0	15.650219488037102	0.0	0.4437604426269459	0.0	4.0	27.092899846923817	22.092899846923817	1.0	4.0	19.650219488037102	15.650219488037102	0.0	0.0	0.4437604426269459	0.4437604426269459	0.0	1.8133364795993265	47.18687977758786	0.0	22.092899846923817	1.0	1.0	16.0	4.0	488.09622364620645	22.092899846923817	0.0	0.0	16.0	4.0	244.92937002373628	15.650219488037102	0.0	0.0	0.19692333044046295	0.4437604426269459	0.0	0.0
3120878	0.0	5.0	5.4088503371582055	1.0	5.0	21.579582835327148	0.0	-0.07307181249999672	1.0	5.0	10.408850337158206	5.4088503371582055	0.0	5.0	27.579582835327148	21.579582835327148	1.0	0.07307181249999672	1.0730718124999967	1.0	-0.07307181249999672	2.7016043948034034	39.06150498498535	0.0	21.579582835327148	0.0	0.0	25.0	5.0	29.255661969776433	5.4088503371582055	1.0	1.0	25.0	5.0	465.6783953467461	21.579582835327148	0.0	0.0	0.005339489782034678	0.07307181249999672	1.0	1.0
2869157	2.0	6.0	12.898123062622073	-5.0	4.0	17.127111710083007	0.0	-1.6399075617675791	1.0	6.0	20.898123062622073	12.898123062622073	2.0	5.0	26.127111710083007	17.127111710083007	-5.0	1.0	2.639907561767579	1.0	-1.6399075617675791	13.48674615869831	49.66514233447266	0.0	17.127111710083007	4.0	2.0	36.0	6.0	166.3615785385434	12.898123062622073	25.0	5.0	16.0	4.0	293.33795552966245	17.127111710083007	0.0	0.0	2.689296811142486	1.6399075617675791	1.0	1.0
2121454	-4.0	3.0	25.82106445922851	-4.0	4.0	20.594707952880853	-1.0	-5.5947795043945385	-2.0	4.0	32.82106445922851	25.82106445922851	-4.0	4.0	28.594707952880853	20.594707952880853	-4.0	2.0	8.594779504394538	-1.0	-5.5947795043945385	20.52391582302535	70.0105519165039	1.0	25.82106445922851	16.0	4.0	9.0	3.0	666.7273698076336	25.82106445922851	16.0	4.0	16.0	4.0	424.1419956644539	20.594707952880853	1.0	1.0	31.301557702793197	5.5947795043945385	4.0	2.0
2743175	0.0	0.0	21.850758860351558	2.0	5.0	2.7370389201660146	0.0	-3.060000111816408	-1.0	0.0	21.850758860351558	21.850758860351558	0.0	2.7370389201660146	9.737038920166015	5.0	2.0	1.0	4.060000111816408	0.0	-3.060000111816408	1.2131152769655216	35.64779789233398	0.0	21.850758860351558	0.0	0.0	0.0	0.0	477.4556627732321	21.850758860351558	4.0	2.0	25.0	5.0	7.491382050503543	2.7370389201660146	0.0	0.0	9.363600684316431	3.060000111816408	1.0	1.0
2310848	-9.0	5.0	15.346093479736323	0.0	5.0	8.480086628540036	0.0	-1.6559855302734403	1.0	9.0	29.346093479736325	15.346093479736323	-9.0	5.0	13.480086628540036	8.480086628540036	0.0	1.0	2.6559855302734405	1.0	-1.6559855302734403	9.242951646747194	45.4821656385498	0.0	15.346093479736323	81.0	9.0	25.0	5.0	235.5025850888057	15.346093479736323	0.0	0.0	25.0	5.0	71.91186922754352	8.480086628540036	0.0	0.0	2.7422880764750075	1.6559855302734403	1.0	1.0
2744472	-3.0	6.0	14.496135205322268	-3.0	4.0	28.395150631958014	0.0	4.323276013427737	0.0	6.0	23.49613520532227	14.496135205322268	-3.0	4.0	35.39515063195802	28.395150631958014	-3.0	0.0	4.323276013427737	4.323276013427737	0.0	12.110387691980039	63.21456185070802	0.0	28.395150631958014	9.0	3.0	36.0	6.0	210.13793589098367	14.496135205322268	9.0	3.0	16.0	4.0	806.2845794115856	28.395150631958014	0.0	0.0	18.690715488279626	4.323276013427737	0.0	0.0
2693493	-1.0	6.0	29.091229690429692	-1.0	6.0	30.115878356811532	0.0	1.809849990722661	2.0	6.0	36.09122969042969	29.091229690429692	-1.0	6.0	37.115878356811535	30.115878356811532	-1.0	1.809849990722661	3.809849990722661	2.0	0.0	13.95924414880856	77.01695803796389	0.0	30.115878356811532	1.0	1.0	36.0	6.0	846.2996449013381	29.091229690429692	1.0	1.0	36.0	6.0	906.9661292022693	30.115878356811532	0.0	0.0	3.2755569889188165	1.809849990722661	4.0	2.0
2845760	-5.0	5.0	11.029110345092775	4.0	5.0	11.04650154992676	1.0	-3.8574386508789047	0.0	5.0	21.029110345092775	11.029110345092775	-5.0	5.0	20.04650154992676	11.04650154992676	4.0	1.0	4.857438650878905	1.0	-3.8574386508789047	14.842043499961749	45.93305054589844	0.0	11.04650154992676	25.0	5.0	25.0	5.0	121.64127500423247	11.029110345092775	16.0	4.0	25.0	5.0	122.02519649253429	11.04650154992676	1.0	1.0	14.879832945294464	3.8574386508789047	0.0	0.0
1509168	-2.0	2.0	11.522217054199213	2.0	3.0	29.03810145361328	0.0	-0.3890225698242205	1.0	2.0	15.522217054199213	11.522217054199213	-2.0	3.0	34.03810145361328	29.03810145361328	2.0	0.3890225698242205	1.3890225698242205	1.0	-0.3890225698242205	9.030632956776723	50.94934107763672	0.0	29.03810145361328	4.0	2.0	4.0	2.0	132.7614858440792	11.522217054199213	4.0	2.0	9.0	3.0	843.2113360303376	29.03810145361328	0.0	0.0	0.15133855983264052	0.3890225698242205	1.0	1.0
1473650	0.0	2.0	8.523624505371096	0.0	3.0	4.342149819702152	0.0	-2.190956030517576	0.0	2.0	10.523624505371096	8.523624505371096	0.0	3.0	7.342149819702152	4.342149819702152	0.0	0.0	2.190956030517576	0.0	-2.190956030517576	-4.129552654278168	20.056730355590823	0.0	8.523624505371096	0.0	0.0	4.0	2.0	72.65217470856265	8.523624505371096	0.0	0.0	9.0	3.0	18.854265056739436	4.342149819702152	0.0	0.0	4.800288327661333	2.190956030517576	0.0	0.0
1233331	-2.0	3.0	23.2531494107666	-3.0	3.0	19.8442138638916	0.0	0.5923427548828073	0.0	3.0	28.2531494107666	23.2531494107666	-2.0	3.0	25.8442138638916	19.8442138638916	-3.0	0.0	0.5923427548828073	0.5923427548828073	0.0	7.656339705904771	54.68970602954101	0.0	23.2531494107666	4.0	2.0	9.0	3.0	540.7089575194351	23.2531494107666	9.0	3.0	9.0	3.0	393.79282387586755	19.8442138638916	0.0	0.0	0.35086993926215354	0.5923427548828073	0.0	0.0
2112858	0.0	1.0	11.219456650024426	2.0	3.0	8.41729447961427	0.0	0.5916356813964967	-1.0	1.0	12.219456650024426	11.219456650024426	0.0	3.0	13.41729447961427	8.41729447961427	2.0	0.5916356813964967	1.5916356813964967	0.5916356813964967	-1.0	2.3930206397297904	27.228386811035193	0.0	11.219456650024426	0.0	0.0	1.0	1.0	125.87620752177732	11.219456650024426	4.0	2.0	9.0	3.0	70.85084635654486	8.41729447961427	0.0	0.0	0.3500327795014969	0.5916356813964967	1.0	1.0
2140600	-4.0	4.0	7.878913212646482	-4.0	3.0	20.05838899694824	-1.0	0.2723305710449182	0.0	4.0	15.87891321264648	7.878913212646482	-4.0	4.0	27.05838899694824	20.05838899694824	-4.0	0.2723305710449182	1.2723305710449182	0.2723305710449182	-1.0	10.458872051601864	44.20963278063964	0.0	20.05838899694824	16.0	4.0	16.0	4.0	62.0772734124153	7.878913212646482	16.0	4.0	9.0	3.0	402.33896915289415	20.05838899694824	1.0	1.0	0.07416393992565123	0.2723305710449182	0.0	0.0
588579	-3.0	1.0	20.30153356054687	-2.0	1.0	37.07637105444336	0.0	3.41363988378906	0.0	3.0	24.30153356054687	20.30153356054687	-3.0	2.0	40.07637105444336	37.07637105444336	-2.0	0.0	3.41363988378906	3.41363988378906	0.0	7.713694478171716	67.79154449877929	0.0	37.07637105444336	9.0	3.0	1.0	1.0	412.1522649100108	20.30153356054687	4.0	2.0	1.0	1.0	1374.6572905667651	37.07637105444336	0.0	0.0	11.652937256195388	3.41363988378906	0.0	0.0
1892265	-4.0	6.0	-1.8319289534912109	-1.0	6.0	6.7594063431396485	-1.0	0.5603058487548829	1.0	4.0	11.83192895349121	6.0	-4.0	6.0	13.759406343139648	6.7594063431396485	-1.0	1.0	2.560305848754883	1.0	-1.0	10.795085058256898	28.151641145385742	0.5603058487548829	6.7594063431396485	16.0	4.0	36.0	6.0	3.355963690639403	1.8319289534912109	1.0	1.0	36.0	6.0	45.689574111676514	6.7594063431396485	1.0	1.0	0.3139426441489297	0.5603058487548829	1.0	1.0
2845248	-4.0	6.0	11.501844171630855	-5.0	2.0	15.32776046191406	0.0	2.5129830876464823	0.0	6.0	21.501844171630857	11.501844171630855	-4.0	5.0	22.32776046191406	15.32776046191406	-5.0	0.0	2.5129830876464823	2.5129830876464823	0.0	10.290900312903087	46.3425877211914	0.0	15.32776046191406	16.0	4.0	36.0	6.0	132.2924193484787	11.501844171630855	25.0	5.0	4.0	2.0	234.94024077781592	15.32776046191406	0.0	0.0	6.315083998797247	2.5129830876464823	0.0	0.0
1992464	6.0	3.0	24.63690929516601	1.0	4.0	29.73987751110839	7.0	-0.9523469914550872	0.0	6.0	33.63690929516601	24.63690929516601	3.0	4.0	34.73987751110839	29.73987751110839	1.0	0.9523469914550872	7.952346991455087	7.0	-0.9523469914550872	15.521469365938412	76.32913379772948	0.0	29.73987751110839	36.0	6.0	9.0	3.0	606.9772996182373	24.63690929516601	1.0	1.0	16.0	4.0	884.4603143757305	29.73987751110839	49.0	7.0	0.9069647921335559	0.9523469914550872	0.0	0.0
1476238	-3.0	4.0	17.738340279907227	4.0	3.0	22.174823663085927	0.0	-0.4826622988281244	1.0	4.0	24.738340279907227	17.738340279907227	-3.0	4.0	29.174823663085927	22.174823663085927	3.0	0.4826622988281244	1.4826622988281244	1.0	-0.4826622988281244	12.006343138969532	55.39582624182128	0.0	22.174823663085927	9.0	3.0	16.0	4.0	314.6487158857792	17.738340279907227	16.0	4.0	9.0	3.0	491.7228044889556	22.174823663085927	0.0	0.0	0.23296289471004966	0.4826622988281244	1.0	1.0
2869257	-2.0	4.0	5.958863245117186	1.0	4.0	8.289412485229489	-1.0	-0.4852438105468764	0.0	4.0	11.958863245117186	5.958863245117186	-2.0	4.0	13.289412485229489	8.289412485229489	1.0	0.4852438105468764	1.4852438105468764	0.0	-1.0	6.989442701103754	26.733519540893553	0.0	8.289412485229489	4.0	2.0	16.0	4.0	35.50805117400852	5.958863245117186	1.0	1.0	16.0	4.0	68.71435935027853	8.289412485229489	1.0	1.0	0.23546155567405286	0.4852438105468764	0.0	0.0
2164995	-5.0	5.0	8.909175525024416	-5.0	4.0	9.280877719238283	1.0	-1.1024573942871072	0.0	5.0	18.909175525024416	8.909175525024416	-5.0	5.0	18.280877719238283	9.280877719238283	-5.0	1.0	2.102457394287107	1.0	-1.1024573942871072	12.569794855103455	39.29251063854981	0.0	9.280877719238283	25.0	5.0	25.0	5.0	79.37340853569408	8.909175525024416	25.0	5.0	16.0	4.0	86.1346912394536	9.280877719238283	1.0	1.0	1.2154123062183182	1.1024573942871072	0.0	0.0
2545066	-6.0	6.0	8.451698076904298	0.0	4.0	25.53546692150879	0.0	2.197673571289066	0.0	6.0	20.4516980769043	8.451698076904298	-6.0	4.0	29.53546692150879	25.53546692150879	0.0	0.0	2.197673571289066	2.197673571289066	0.0	6.263912149036675	52.18483856970215	0.0	25.53546692150879	36.0	6.0	36.0	6.0	71.43120038314781	8.451698076904298	0.0	0.0	16.0	4.0	652.0600708994696	25.53546692150879	0.0	0.0	4.829769125942437	2.197673571289066	0.0	0.0
1237806	2.0	3.0	35.77149727624513	-3.0	3.0	20.144000556884784	0.0	-0.1720165939941225	0.0	3.0	40.77149727624513	35.77149727624513	2.0	3.0	26.144000556884784	20.144000556884784	-3.0	0.0	0.1720165939941225	0.0	-0.1720165939941225	6.949292927054905	67.08751442712403	0.0	35.77149727624513	4.0	2.0	9.0	3.0	1279.6000173844127	35.77149727624513	9.0	3.0	9.0	3.0	405.7807584357745	20.144000556884784	0.0	0.0	0.02958970860933878	0.1720165939941225	0.0	0.0
3119209	-3.0	5.0	17.394836235839847	-2.0	7.0	20.51351909716797	0.0	-1.2657320014648406	1.0	5.0	25.394836235839847	17.394836235839847	-3.0	7.0	29.51351909716797	20.51351909716797	-2.0	1.0	2.2657320014648406	1.0	-1.2657320014648406	13.640599823874137	57.17408733447266	0.0	20.51351909716797	9.0	3.0	25.0	5.0	302.580327671687	17.394836235839847	4.0	2.0	49.0	7.0	420.80446574987496	20.51351909716797	0.0	0.0	1.6020774995321911	1.2657320014648406	1.0	1.0
2066791	0.0	2.0	3.7817414709472654	1.0	2.0	33.158435196533205	0.0	-2.6680304101562484	0.0	2.0	5.781741470947265	3.7817414709472654	0.0	2.0	36.158435196533205	33.158435196533205	1.0	0.0	2.6680304101562484	0.0	-2.6680304101562484	0.7937101101201129	44.60820707763672	0.0	33.158435196533205	0.0	0.0	4.0	2.0	14.301568553082387	3.7817414709472654	1.0	1.0	4.0	2.0	1099.481824682692	33.158435196533205	0.0	0.0	7.11838626951852	2.6680304101562484	0.0	0.0
2221646	2.0	3.0	15.127988350341795	-2.0	2.0	13.473054420898436	0.0	-0.05262230639648635	-1.0	3.0	20.127988350341795	15.127988350341795	2.0	2.0	17.473054420898436	13.473054420898436	-2.0	0.05262230639648635	1.0526223063964864	0.0	-1.0	6.638376342909301	38.65366507763672	0.0	15.127988350341795	4.0	2.0	9.0	3.0	228.85603152807707	15.127988350341795	4.0	2.0	4.0	2.0	181.52319542849088	13.473054420898436	0.0	0.0	0.0027691071304856885	0.05262230639648635	1.0	1.0
1362751	-7.0	3.0	16.259621300781255	-1.0	3.0	16.9083811427002	0.0	-1.0716431950683545	-1.0	7.0	26.259621300781255	16.259621300781255	-7.0	3.0	20.9083811427002	16.9083811427002	-1.0	1.0	2.0716431950683543	0.0	-1.0716431950683545	11.394209069700795	49.23964563854981	0.0	16.9083811427002	49.0	7.0	9.0	3.0	264.37528484481953	16.259621300781255	1.0	1.0	9.0	3.0	285.8933528668197	16.9083811427002	0.0	0.0	1.1484191375363113	1.0716431950683545	1.0	1.0
1312091	-4.0	3.0	14.043185709960945	-5.0	3.0	12.19201993847657	0.0	-4.302490712158197	0.0	4.0	21.043185709960945	14.043185709960945	-4.0	5.0	20.19201993847657	12.19201993847657	-5.0	0.0	4.302490712158197	0.0	-4.302490712158197	10.586806679904981	45.53769636059571	0.0	14.043185709960945	16.0	4.0	9.0	3.0	197.21106488445128	14.043185709960945	25.0	5.0	9.0	3.0	148.64535018021022	12.19201993847657	0.0	0.0	18.51142632820755	4.302490712158197	0.0	0.0
3169661	-5.0	6.0	4.04084008178711	-4.0	6.0	19.132308892822266	0.0	1.878143243408204	0.0	5.0	15.04084008178711	6.0	-5.0	6.0	29.132308892822266	19.132308892822266	-4.0	0.0	1.878143243408204	1.878143243408204	0.0	10.259413907059349	46.05129221801758	0.0	19.132308892822266	25.0	5.0	36.0	6.0	16.328388566577257	4.04084008178711	16.0	4.0	36.0	6.0	366.045243570366	19.132308892822266	0.0	0.0	3.527422042759888	1.878143243408204	0.0	0.0
953539	-2.0	2.0	31.7826772590332	3.0	2.0	21.891960706298825	0.0	-3.2894777397460966	-1.0	2.0	35.7826772590332	31.7826772590332	-2.0	3.0	26.891960706298825	21.891960706298825	2.0	1.0	4.289477739746097	0.0	-3.2894777397460966	12.873679828763558	66.96411570507811	0.0	31.7826772590332	4.0	2.0	4.0	2.0	1010.1385737518661	31.7826772590332	9.0	3.0	4.0	2.0	479.25794356613176	21.891960706298825	0.0	0.0	10.820663800285088	3.2894777397460966	1.0	1.0
924932	-2.0	2.0	24.117296163452142	2.0	2.0	19.891183797729486	1.0	-2.1170845585937528	0.0	2.0	28.117296163452142	24.117296163452142	-2.0	2.0	23.891183797729486	19.891183797729486	2.0	1.0	3.1170845585937528	1.0	-2.1170845585937528	11.16505442900049	55.12556451977538	0.0	24.117296163452142	4.0	2.0	4.0	2.0	581.6439742356634	24.117296163452142	4.0	2.0	4.0	2.0	395.659192875056	19.891183797729486	1.0	1.0	4.482047028236105	2.1170845585937528	0.0	0.0
2794674	-2.0	4.0	19.992510637573236	-3.0	5.0	18.1486538260498	0.0	0.3966301291503882	0.0	4.0	25.992510637573236	19.992510637573236	-2.0	5.0	26.1486538260498	18.1486538260498	-3.0	0.0	0.3966301291503882	0.3966301291503882	0.0	7.953470282054583	52.53779459277342	0.0	19.992510637573236	4.0	2.0	16.0	4.0	399.700481593479	19.992510637573236	9.0	3.0	25.0	5.0	329.373635697792	18.1486538260498	0.0	0.0	0.15731545934985364	0.3966301291503882	0.0	0.0
951287	0.0	0.0	15.864767343750005	2.0	1.0	14.773447305908206	0.0	-1.8625886132812468	0.0	0.0	15.864767343750005	15.864767343750005	0.0	2.0	17.773447305908206	14.773447305908206	1.0	0.0	1.8625886132812468	0.0	-1.8625886132812468	-3.2155749466779664	35.500803262939456	0.0	15.864767343750005	0.0	0.0	0.0	0.0	251.6908428713166	15.864767343750005	4.0	2.0	1.0	1.0	218.25474530044644	14.773447305908206	0.0	0.0	3.469236342324958	1.8625886132812468	0.0	0.0
2245364	0.0	4.0	22.86514248901367	-6.0	5.0	14.323646212158206	0.0	-3.561169003906252	0.0	4.0	26.86514248901367	22.86514248901367	0.0	6.0	25.323646212158206	14.323646212158206	-6.0	0.0	3.561169003906252	0.0	-3.561169003906252	7.273188326626201	55.74995770507813	0.0	22.86514248901367	0.0	0.0	16.0	4.0	522.8147410428983	22.86514248901367	36.0	6.0	25.0	5.0	205.1668408110741	14.323646212158206	0.0	0.0	12.681924674382646	3.561169003906252	0.0	0.0
2240423	-3.0	3.0	0.6292599091796873	2.0	4.0	7.768109167602539	1.0	-0.08698955676269549	1.0	3.0	6.629259909179687	3.0	-3.0	4.0	13.768109167602539	7.768109167602539	2.0	1.0	2.0869895567626955	1.0	-0.08698955676269549	6.7471082844854875	22.48435863354492	0.08698955676269549	7.768109167602539	9.0	3.0	9.0	3.0	0.39596803330082836	0.6292599091796873	4.0	2.0	16.0	4.0	60.34352003979061	7.768109167602539	1.0	1.0	0.00756718298577022	0.08698955676269549	1.0	1.0
974255	-3.0	2.0	11.16631977099609	-3.0	2.0	16.891402168457027	0.0	-3.773346977050785	-1.0	3.0	16.16631977099609	11.16631977099609	-3.0	3.0	21.891402168457027	16.891402168457027	-3.0	1.0	4.773346977050785	0.0	-3.773346977050785	11.755148687188775	42.8310689165039	0.0	16.891402168457027	9.0	3.0	4.0	2.0	124.68669722813817	11.16631977099609	9.0	3.0	4.0	2.0	285.31946721655476	16.891402168457027	0.0	0.0	14.238147409218296	3.773346977050785	1.0	1.0
2820150	-5.0	3.0	7.028071879882809	3.0	6.0	14.165168284912104	1.0	-3.201435566406253	1.0	5.0	15.028071879882809	7.028071879882809	-5.0	6.0	23.165168284912106	14.165168284912104	3.0	1.0	5.2014355664062535	1.0	-3.201435566406253	16.889880204037564	43.39467573120117	1.0	14.165168284912104	25.0	5.0	9.0	3.0	49.39379434879948	7.028071879882809	9.0	3.0	36.0	6.0	200.65199253987973	14.165168284912104	1.0	1.0	10.249189685850926	3.201435566406253	1.0	1.0
2714862	0.0	1.0	8.457431938964845	3.0	4.0	14.721712258178716	0.0	-0.8627279731445299	0.0	1.0	9.457431938964845	8.457431938964845	0.0	4.0	21.721712258178716	14.721712258178716	3.0	0.0	0.8627279731445299	0.0	-0.8627279731445299	0.7716296099423184	32.04187217028809	0.0	14.721712258178716	0.0	0.0	1.0	1.0	71.52815500222266	8.457431938964845	9.0	3.0	16.0	4.0	216.72881181260948	14.721712258178716	0.0	0.0	0.7442995556460686	0.8627279731445299	0.0	0.0
2846924	-1.0	0.0	11.958099708374018	1.0	5.0	12.961674079711912	0.0	2.077631339843748	0.0	1.0	12.958099708374018	11.958099708374018	-1.0	5.0	18.961674079711912	12.961674079711912	1.0	0.0	2.077631339843748	2.077631339843748	0.0	1.0816783139155435	33.99740512792968	0.0	12.961674079711912	1.0	1.0	0.0	0.0	142.99614863541478	11.958099708374018	1.0	1.0	25.0	5.0	168.00499494867563	12.961674079711912	0.0	0.0	4.3165519843009275	2.077631339843748	0.0	0.0
2067515	0.0	1.0	15.674303756103521	1.0	3.0	29.69355653320313	0.0	2.8398234704589886	0.0	1.0	16.67430375610352	15.674303756103521	0.0	3.0	33.69355653320313	29.69355653320313	1.0	0.0	2.8398234704589886	2.8398234704589886	0.0	2.3736533765267525	53.20768375976564	0.0	29.69355653320313	0.0	0.0	1.0	1.0	245.68379823860096	15.674303756103521	1.0	1.0	9.0	3.0	881.7072995905302	29.69355653320313	0.0	0.0	8.064597343369734	2.8398234704589886	0.0	0.0
951166	0.0	1.0	9.887851438720707	2.0	0.0	21.399440489013678	0.0	-1.006496705810541	0.0	1.0	10.887851438720707	9.887851438720707	0.0	2.0	23.399440489013678	21.399440489013678	0.0	0.0	1.006496705810541	0.0	-1.006496705810541	-4.18741879951154	35.29378863354493	0.0	21.399440489013678	0.0	0.0	1.0	1.0	97.76960607421115	9.887851438720707	4.0	2.0	0.0	0.0	457.93605324283794	21.399440489013678	0.0	0.0	1.0130356188074707	1.006496705810541	0.0	0.0
2792472	1.0	4.0	5.344931349975589	0.0	4.0	6.01745103381348	0.0	-1.978762879150388	0.0	4.0	10.344931349975589	5.344931349975589	1.0	4.0	10.01745103381348	6.01745103381348	0.0	0.0	1.978762879150388	0.0	-1.978762879150388	0.3565367684209649	22.341145262939456	0.0	6.01745103381348	1.0	1.0	16.0	4.0	28.56829113595187	5.344931349975589	0.0	0.0	16.0	4.0	36.20971694434292	6.01745103381348	0.0	0.0	3.915502531903533	1.978762879150388	0.0	0.0
2799486	-2.0	5.0	26.77559285546875	-2.0	5.0	26.77559285546875	0.0	0.6985931911621108	1.0	5.0	33.77559285546875	26.77559285546875	-2.0	5.0	33.77559285546875	26.77559285546875	-2.0	0.6985931911621108	1.6985931911621108	1.0	0.0	12.8293306049005	69.24977890209962	0.0	26.77559285546875	4.0	2.0	25.0	5.0	716.9323727618292	26.77559285546875	4.0	2.0	25.0	5.0	716.9323727618292	26.77559285546875	0.0	0.0	0.4880324467380615	0.6985931911621108	1.0	1.0
974042	4.0	0.0	17.884374067626965	0.0	1.0	7.654260084472668	1.0	0.8240598891601678	0.0	4.0	21.884374067626965	17.884374067626965	0.0	1.0	8.654260084472668	7.654260084472668	0.0	0.8240598891601678	1.8240598891601678	1.0	0.0	-0.6454338968161719	32.3626940412598	0.0	17.884374067626965	16.0	4.0	0.0	0.0	319.8508357908079	17.884374067626965	0.0	0.0	1.0	1.0	58.58769744075153	7.654260084472668	1.0	1.0	0.6790747009226681	0.8240598891601678	0.0	0.0
2195794	-1.0	3.0	33.32974020971679	-4.0	5.0	13.731897039550773	0.0	2.090512914794914	-1.0	3.0	37.32974020971679	33.32974020971679	-1.0	5.0	22.731897039550773	13.731897039550773	-4.0	1.0	3.090512914794914	2.090512914794914	-1.0	12.95572441383695	63.152150164062476	0.0	33.32974020971679	1.0	1.0	9.0	3.0	1110.8715824472122	33.32974020971679	16.0	4.0	25.0	5.0	188.5649963048233	13.731897039550773	0.0	0.0	4.370244246924328	2.090512914794914	1.0	1.0
1026926	-2.0	2.0	21.2646405078125	-2.0	2.0	26.396796879882807	0.0	-1.8207095288085924	0.0	2.0	25.2646405078125	21.2646405078125	-2.0	2.0	30.396796879882807	26.396796879882807	-2.0	0.0	1.8207095288085924	0.0	-1.8207095288085924	7.7242396753267455	57.4821469165039	0.0	26.396796879882807	4.0	2.0	4.0	2.0	452.1849359265003	21.2646405078125	4.0	2.0	4.0	2.0	696.7908855177907	26.396796879882807	0.0	0.0	3.3149831882944065	1.8207095288085924	0.0	0.0
2115841	-3.0	4.0	14.867307865966794	-1.0	3.0	29.262968266357426	0.0	-1.2314432021484407	-1.0	4.0	21.867307865966794	14.867307865966794	-3.0	3.0	33.262968266357426	29.262968266357426	-1.0	1.0	2.2314432021484407	0.0	-1.2314432021484407	11.445898935679011	57.36171933447266	0.0	29.262968266357426	9.0	3.0	16.0	4.0	221.0368431814381	14.867307865966794	1.0	1.0	9.0	3.0	856.3213117578417	29.262968266357426	0.0	0.0	1.5164523601176054	1.2314432021484407	1.0	1.0
2171838	1.0	5.0	27.40971816760253	-5.0	5.0	21.285986554443358	-1.0	-2.8426030756835914	3.0	5.0	33.409718167602534	27.40971816760253	1.0	5.0	31.285986554443358	21.285986554443358	-5.0	2.8426030756835914	6.842603075683591	3.0	-2.8426030756835914	19.716323267076827	71.53830779772949	1.0	27.40971816760253	1.0	1.0	25.0	5.0	751.2926500274002	27.40971816760253	25.0	5.0	25.0	5.0	453.0932235959434	21.285986554443358	1.0	1.0	8.080392245885813	2.8426030756835914	9.0	3.0
2114453	-4.0	3.0	22.27110650048828	-4.0	4.0	7.388950128417967	1.0	-0.8018762875976577	0.0	4.0	29.27110650048828	22.27110650048828	-4.0	4.0	15.388950128417967	7.388950128417967	-4.0	0.8018762875976577	1.8018762875976577	1.0	-0.8018762875976577	11.7940450206614	46.461932916503905	0.0	22.27110650048828	16.0	4.0	9.0	3.0	496.0021847560913	22.27110650048828	16.0	4.0	16.0	4.0	54.596584000247894	7.388950128417967	1.0	1.0	0.6430055806114015	0.8018762875976577	0.0	0.0
2041061	-1.0	4.0	27.966294393798837	-2.0	4.0	28.281960592529305	0.0	-2.584139718749995	0.0	4.0	32.96629439379883	27.966294393798837	-1.0	4.0	34.2819605925293	28.281960592529305	-2.0	0.0	2.584139718749995	0.0	-2.584139718749995	9.697413291091392	69.83239470507813	0.0	28.281960592529305	1.0	1.0	16.0	4.0	782.1136221206242	27.966294393798837	4.0	2.0	16.0	4.0	799.8692949573806	28.281960592529305	0.0	0.0	6.677778086021304	2.584139718749995	0.0	0.0
2475334	1.0	3.0	22.226168846923837	0.0	3.0	15.783488488037115	0.0	0.5770294426269587	-1.0	3.0	26.226168846923837	22.226168846923837	1.0	3.0	18.783488488037115	15.783488488037115	0.0	0.5770294426269587	1.5770294426269587	0.5770294426269587	-1.0	4.803097471858875	46.586686777587914	0.0	22.226168846923837	1.0	1.0	9.0	3.0	494.0025816119677	22.226168846923837	0.0	0.0	9.0	3.0	249.11850885200013	15.783488488037115	0.0	0.0	0.33296297765837857	0.5770294426269587	1.0	1.0
2445755	0.0	3.0	6.48539109863281	1.0	3.0	19.30859704650879	-1.0	0.28627916015624777	-1.0	3.0	9.48539109863281	6.48539109863281	0.0	3.0	23.30859704650879	19.30859704650879	1.0	1.0	2.2862791601562478	0.28627916015624777	-1.0	5.980727712693599	35.08026730529785	0.0	19.30859704650879	0.0	0.0	9.0	3.0	42.06029770222569	6.48539109863281	1.0	1.0	9.0	3.0	372.821919904448	19.30859704650879	1.0	1.0	0.08195575753976655	0.28627916015624777	1.0	1.0
2722476	-3.0	6.0	10.606386454345712	-3.0	4.0	41.49212482714845	-1.0	-1.9243714497070243	0.0	6.0	19.60638645434571	10.606386454345712	-3.0	4.0	48.49212482714845	41.49212482714845	-3.0	1.0	2.9243714497070243	0.0	-1.9243714497070243	14.540657258856948	71.02288273120118	0.0	41.49212482714845	9.0	3.0	36.0	6.0	112.4954336189282	10.606386454345712	9.0	3.0	16.0	4.0	1721.596422671669	41.49212482714845	1.0	1.0	3.7032054764475144	1.9243714497070243	0.0	0.0
2497451	-3.0	4.0	14.515862099731445	0.0	4.0	28.35164128979493	0.0	0.984865777099607	-1.0	4.0	21.515862099731443	14.515862099731445	-3.0	4.0	32.35164128979493	28.35164128979493	0.0	0.984865777099607	1.984865777099607	0.984865777099607	-1.0	8.01458292482669	55.85236916662598	0.0	28.35164128979493	9.0	3.0	16.0	4.0	210.71025249841978	14.515862099731445	0.0	0.0	16.0	4.0	803.8155638252048	28.35164128979493	0.0	0.0	0.9699605989020128	0.984865777099607	1.0	1.0
2245213	-7.0	5.0	-0.5894597358398386	1.0	4.0	27.110136669189462	0.0	-2.7208607978515573	-1.0	5.0	12.589459735839839	5.0	-7.0	4.0	32.11013666918946	27.110136669189462	1.0	1.0	3.7208607978515573	0.0	-2.7208607978515573	9.892765112761204	48.420457202880854	0.0	27.110136669189462	49.0	7.0	25.0	5.0	0.3474627801763723	0.5894597358398386	1.0	1.0	16.0	4.0	734.9595102221311	27.110136669189462	0.0	0.0	7.403083481285413	2.7208607978515573	1.0	1.0
2244650	2.0	2.0	10.592792882324233	-2.0	4.0	7.982887639404312	0.0	-2.3941875559081893	0.0	2.0	14.592792882324233	10.592792882324233	2.0	4.0	13.98288763940431	7.982887639404312	-2.0	0.0	2.3941875559081893	0.0	-2.3941875559081893	6.354943271294012	30.969868077636733	0.0	10.592792882324233	4.0	2.0	4.0	2.0	112.20726104781892	10.592792882324233	4.0	2.0	16.0	4.0	63.72649506335414	7.982887639404312	0.0	0.0	5.7321340528656295	2.3941875559081893	0.0	0.0
2093118	-3.0	4.0	25.005633304931642	-3.0	4.0	16.702113102294927	0.0	-5.226349879882811	-1.0	4.0	32.00563330493164	25.005633304931642	-3.0	4.0	23.702113102294927	16.702113102294927	-3.0	1.0	6.226349879882811	0.0	-5.226349879882811	15.285016871175241	61.934096287109384	0.0	25.005633304931642	9.0	3.0	16.0	4.0	625.2816969807066	25.005633304931642	9.0	3.0	16.0	4.0	278.9605820818519	16.702113102294927	0.0	0.0	27.314733066951074	5.226349879882811	1.0	1.0
903370	0.0	0.0	17.86035888818359	2.0	1.0	23.25884597924805	-1.0	-1.1676982102050817	-1.0	0.0	17.86035888818359	17.86035888818359	0.0	2.0	26.25884597924805	23.25884597924805	1.0	1.0	3.1676982102050815	-1.0	-1.1676982102050817	3.8938964154342366	47.28690307763672	0.0	23.25884597924805	0.0	0.0	0.0	0.0	318.9924196147186	17.86035888818359	4.0	2.0	1.0	1.0	540.9739162863832	23.25884597924805	1.0	1.0	1.3635191101161512	1.1676982102050817	1.0	1.0
3169239	1.0	1.0	8.406064955688478	0.0	5.0	4.706476180053713	0.0	-0.4524193124999982	0.0	1.0	10.406064955688478	8.406064955688478	1.0	4.706476180053713	9.706476180053713	5.0	0.0	0.0	0.4524193124999982	0.0	-0.4524193124999982	-2.8429728719943075	20.56496044824219	0.0	8.406064955688478	1.0	1.0	1.0	1.0	70.66192803925394	8.406064955688478	0.0	0.0	25.0	5.0	22.15091803341299	4.706476180053713	0.0	0.0	0.20468323432297106	0.4524193124999982	0.0	0.0
2871206	1.0	6.0	7.182459460449216	-3.0	0.0	29.24032460327148	0.0	-1.7060712707519556	-1.0	6.0	14.182459460449216	7.182459460449216	1.0	3.0	32.240324603271475	29.24032460327148	-3.0	1.0	2.7060712707519556	0.0	-1.7060712707519556	6.464321833485654	49.12885533447265	0.0	29.24032460327148	1.0	1.0	36.0	6.0	51.587723900996444	7.182459460449216	9.0	3.0	0.0	0.0	854.9965829046834	29.24032460327148	0.0	0.0	2.9106791808851926	1.7060712707519556	1.0	1.0
830203	1.0	2.0	16.96594235717773	-5.0	1.0	33.076351140136715	-1.0	2.578021977539059	0.0	2.0	19.96594235717773	16.96594235717773	1.0	5.0	39.076351140136715	33.076351140136715	-5.0	1.0	3.578021977539059	2.578021977539059	-1.0	11.077768343696745	62.620315474853506	0.0	33.076351140136715	1.0	1.0	4.0	2.0	287.8432000670775	16.96594235717773	25.0	5.0	1.0	1.0	1094.0450047456234	33.076351140136715	1.0	1.0	6.646197316674401	2.578021977539059	0.0	0.0
2715154	-1.0	5.0	24.530232400146488	-2.0	5.0	16.911086053100597	0.0	-0.9552259738769422	0.0	5.0	30.530232400146488	24.530232400146488	-1.0	5.0	23.911086053100597	16.911086053100597	-2.0	0.0	0.9552259738769422	0.0	-0.9552259738769422	8.053344818869355	55.39654442712403	0.0	24.530232400146488	1.0	1.0	25.0	5.0	601.7323016051965	24.530232400146488	4.0	2.0	25.0	5.0	285.9848314953735	16.911086053100597	0.0	0.0	0.9124566611691527	0.9552259738769422	0.0	0.0
2891530	-7.0	6.0	0.2564558210449235	-6.0	5.0	14.942311686523439	0.0	0.1160768690185563	0.0	6.0	13.256455821044923	6.0	-7.0	6.0	25.94231168652344	14.942311686523439	-6.0	0.0	0.1160768690185563	0.1160768690185563	0.0	3.9644446894163523	39.31484437658692	0.0	14.942311686523439	49.0	7.0	36.0	6.0	0.06576958814782582	0.2564558210449235	36.0	6.0	25.0	5.0	223.27267853721494	14.942311686523439	0.0	0.0	0.013473839521151073	0.1160768690185563	0.0	0.0
2165889	2.0	3.0	8.660990067626948	-1.0	3.0	6.716528245117183	0.0	-0.11366813549805245	0.0	3.0	13.660990067626948	8.660990067626948	2.0	3.0	10.716528245117182	6.716528245117183	-1.0	0.0	0.11366813549805245	0.0	-0.11366813549805245	1.5021478289712684	24.491186448242182	0.0	8.660990067626948	4.0	2.0	9.0	3.0	75.01274895153264	8.660990067626948	1.0	1.0	9.0	3.0	45.1117516674569	6.716528245117183	0.0	0.0	0.012920445027603611	0.11366813549805245	0.0	0.0
1281498	-4.0	3.0	5.615470609252932	4.0	3.0	7.0221612067871115	1.0	-2.8086150078124987	-1.0	4.0	12.615470609252931	5.615470609252932	-4.0	4.0	14.02216120678711	7.0221612067871115	3.0	1.0	4.808615007812499	1.0	-2.8086150078124987	14.498311032981416	31.44624682385254	1.0	7.0221612067871115	16.0	4.0	9.0	3.0	31.533510163383493	5.615470609252932	16.0	4.0	9.0	3.0	49.310748014105826	7.0221612067871115	1.0	1.0	7.888318262109602	2.8086150078124987	1.0	1.0
924137	-2.0	2.0	17.795906639526386	4.0	2.0	24.96674594921877	0.0	-0.853852653076153	0.0	2.0	21.795906639526386	17.795906639526386	-2.0	4.0	30.96674594921877	24.96674594921877	2.0	0.0	0.853852653076153	0.0	-0.853852653076153	7.344034580250532	53.61650524182131	0.0	24.96674594921877	4.0	2.0	4.0	2.0	316.69429312273934	17.795906639526386	16.0	4.0	4.0	2.0	623.3384032928318	24.96674594921877	0.0	0.0	0.7290643531651853	0.853852653076153	0.0	0.0
2712697	1.0	4.0	6.804153768188478	1.0	4.0	8.198101369506839	0.0	-2.284036310546874	0.0	4.0	11.804153768188478	6.804153768188478	1.0	4.0	13.198101369506839	8.198101369506839	1.0	0.0	2.284036310546874	0.0	-2.284036310546874	4.796050764018654	27.28629144824219	0.0	8.198101369506839	1.0	1.0	16.0	4.0	46.29650850115346	6.804153768188478	1.0	1.0	16.0	4.0	67.20886606470991	8.198101369506839	0.0	0.0	5.216821867896576	2.284036310546874	0.0	0.0
2328178	-1.0	5.0	12.494355106811526	-4.0	4.0	19.508314037780767	-1.0	0.4417904858398458	-1.0	5.0	18.494355106811526	12.494355106811526	-1.0	4.0	27.508314037780767	19.508314037780767	-4.0	1.0	2.441790485839846	0.4417904858398458	-1.0	13.898161537767331	48.444459630432135	0.4417904858398458	19.508314037780767	1.0	1.0	25.0	5.0	156.10890953510724	12.494355106811526	16.0	4.0	16.0	4.0	380.5743165966741	19.508314037780767	1.0	1.0	0.195178833378607	0.4417904858398458	1.0	1.0
3070440	0.0	5.0	19.85641157666016	2.0	6.0	16.714352250488282	0.0	0.2486349348144543	4.0	5.0	24.85641157666016	19.85641157666016	0.0	6.0	24.714352250488282	16.714352250488282	2.0	0.2486349348144543	4.248634934814454	4.0	0.0	8.29165430455002	53.8193987619629	0.0	19.85641157666016	0.0	0.0	25.0	5.0	394.27708070172366	19.85641157666016	4.0	2.0	36.0	6.0	279.3695711534027	16.714352250488282	0.0	0.0	0.06181933081018794	0.2486349348144543	16.0	4.0
1337748	-6.0	3.0	14.694939576171874	-6.0	3.0	17.992417298339845	0.0	0.5154733286132824	0.0	6.0	23.694939576171876	14.694939576171874	-6.0	6.0	26.992417298339845	17.992417298339845	-6.0	0.0	0.5154733286132824	0.5154733286132824	0.0	9.202412142106501	51.202830203125	0.0	17.992417298339845	36.0	6.0	9.0	3.0	215.94124914734243	14.694939576171874	36.0	6.0	9.0	3.0	323.7270802375989	17.992417298339845	0.0	0.0	0.26571275251165705	0.5154733286132824	0.0	0.0
1508414	2.0	4.0	28.89389714306641	-6.0	4.0	4.05018529003906	-1.0	-11.841790112792973	0.0	4.0	34.89389714306641	28.89389714306641	2.0	4.05018529003906	14.05018529003906	4.05018529003906	-6.0	1.0	12.841790112792973	0.0	-11.841790112792973	15.054822137596467	61.78587254589844	0.0	28.89389714306641	4.0	2.0	16.0	4.0	834.8572921141014	28.89389714306641	36.0	6.0	16.0	4.0	16.404000883648788	4.05018529003906	1.0	1.0	140.22799307544142	11.841790112792973	0.0	0.0
1532651	1.0	1.0	16.94623006835937	-3.0	3.0	20.141672268066397	-1.0	0.9556828881835884	-1.0	1.0	18.94623006835937	16.94623006835937	1.0	3.0	26.141672268066397	20.141672268066397	-3.0	1.0	2.9556828881835884	0.9556828881835884	-1.0	12.32336444342453	48.04358522460936	0.9556828881835884	20.141672268066397	1.0	1.0	1.0	1.0	287.1747135297672	16.94623006835937	9.0	3.0	9.0	3.0	405.68696175419495	20.141672268066397	1.0	1.0	0.9133297827669251	0.9556828881835884	1.0	1.0
1472212	-1.0	2.0	3.4305413286132804	3.0	3.0	5.362260154907227	0.0	-1.941548057373048	0.0	2.0	6.43054132861328	3.4305413286132804	-1.0	3.0	11.362260154907226	5.362260154907227	3.0	0.0	1.941548057373048	0.0	-1.941548057373048	3.1276240544802327	19.734349540893554	0.0	5.362260154907227	1.0	1.0	4.0	2.0	11.76861380732377	3.4305413286132804	9.0	3.0	9.0	3.0	28.753833968905674	5.362260154907227	0.0	0.0	3.769608859089056	1.941548057373048	0.0	0.0
2771059	0.0	4.0	14.318716846923827	0.0	4.0	14.318716846923827	0.0	-0.8877383837890633	0.0	4.0	18.318716846923827	14.318716846923827	0.0	4.0	18.318716846923827	14.318716846923827	0.0	0.0	0.8877383837890633	0.0	-0.8877383837890633	-1.5345219271642627	37.52517207763672	0.0	14.318716846923827	0.0	0.0	16.0	4.0	205.02565214238024	14.318716846923827	0.0	0.0	16.0	4.0	205.02565214238024	14.318716846923827	0.0	0.0	0.7880794380524183	0.8877383837890633	0.0	0.0
1260877	-1.0	2.0	10.713287252441413	3.0	1.0	16.676750082031255	0.0	-1.2652131137695264	1.0	2.0	13.713287252441413	10.713287252441413	-1.0	3.0	20.676750082031255	16.676750082031255	1.0	1.0	2.2652131137695264	1.0	-1.2652131137695264	7.7454908282999915	36.65525044824219	0.0	16.676750082031255	1.0	1.0	4.0	2.0	114.77452375332368	10.713287252441413	9.0	3.0	1.0	1.0	278.11399329852946	16.676750082031255	0.0	0.0	1.6007642232543806	1.2652131137695264	1.0	1.0
2085256	1.0	3.0	10.78724264929199	1.0	2.0	3.6843736154785134	0.0	-1.8479940908203147	0.0	3.0	14.78724264929199	10.78724264929199	1.0	2.0	6.684373615478513	3.6843736154785134	1.0	0.0	1.8479940908203147	0.0	-1.8479940908203147	2.660418941111561	23.319610355590818	0.0	10.78724264929199	1.0	1.0	9.0	3.0	116.36460397470407	10.78724264929199	1.0	1.0	4.0	2.0	13.574608938434212	3.6843736154785134	0.0	0.0	3.4150821597068015	1.8479940908203147	0.0	0.0
3125416	0.0	5.0	8.465486292724608	0.0	5.0	27.767831568603512	0.0	-4.9302542163085965	2.0	5.0	13.465486292724608	8.465486292724608	0.0	5.0	32.76783156860351	27.767831568603512	0.0	2.0	6.9302542163085965	2.0	-4.9302542163085965	6.035294848682093	53.163572077636715	0.0	27.767831568603512	0.0	0.0	25.0	5.0	71.66445817230822	8.465486292724608	0.0	0.0	25.0	5.0	771.0524700223338	27.767831568603512	0.0	0.0	24.30740663742869	4.9302542163085965	4.0	2.0
2219471	-4.0	5.0	15.085470858276365	-2.0	4.0	25.61963910168457	-1.0	1.1969954401855458	0.0	5.0	24.085470858276366	15.085470858276365	-4.0	4.0	31.61963910168457	25.61963910168457	-2.0	1.0	2.196995440185546	1.1969954401855458	-1.0	13.292301462588236	57.90210540014648	0.0	25.61963910168457	16.0	4.0	25.0	5.0	227.57143101590543	15.085470858276365	4.0	2.0	16.0	4.0	656.3659077005649	25.61963910168457	1.0	1.0	1.4327980838249885	1.1969954401855458	0.0	0.0
1236332	-3.0	3.0	25.21708737963868	-4.0	3.0	12.845436683837885	0.0	-2.7176812971191424	0.0	3.0	31.21708737963868	25.21708737963868	-3.0	4.0	19.845436683837885	12.845436683837885	-4.0	0.0	2.7176812971191424	0.0	-2.7176812971191424	10.139492066982777	53.780205360595716	0.0	25.21708737963868	9.0	3.0	9.0	3.0	635.9014959123324	25.21708737963868	16.0	4.0	9.0	3.0	165.00524359848805	12.845436683837885	0.0	0.0	7.385791632711184	2.7176812971191424	0.0	0.0
2244370	-7.0	5.0	4.565058920166017	-6.0	4.0	24.60320589282227	1.0	2.4023620817871105	1.0	5.0	16.565058920166017	5.0	-7.0	6.0	34.603205892822274	24.60320589282227	-6.0	1.0	4.4023620817871105	2.4023620817871105	1.0	18.269568707593525	55.570626894775394	1.0	24.60320589282227	49.0	7.0	25.0	5.0	20.83976294458732	4.565058920166017	36.0	6.0	16.0	4.0	605.3177402046044	24.60320589282227	1.0	1.0	5.771343572008499	2.4023620817871105	1.0	1.0
2716659	1.0	4.0	14.384308846923823	1.0	4.0	13.86622718188476	0.0	-1.340224234130865	1.0	4.0	19.384308846923823	14.384308846923823	1.0	4.0	18.86622718188476	13.86622718188476	1.0	1.0	2.340224234130865	1.0	-1.340224234130865	9.348413123867191	40.59076026293945	0.0	14.384308846923823	1.0	1.0	16.0	4.0	206.90834100369094	14.384308846923823	1.0	1.0	16.0	4.0	192.27225625963976	13.86622718188476	0.0	0.0	1.7962009977516638	1.340224234130865	1.0	1.0
2713172	-1.0	5.0	16.78093868029785	-3.0	5.0	20.89960437548828	0.0	1.3877826286621089	0.0	5.0	22.78093868029785	16.78093868029785	-1.0	5.0	28.89960437548828	20.89960437548828	-3.0	0.0	1.3877826286621089	1.3877826286621089	0.0	8.869687268410027	53.06832568444824	0.0	20.89960437548828	1.0	1.0	25.0	5.0	281.59990299191657	16.78093868029785	9.0	3.0	25.0	5.0	436.7934630519289	20.89960437548828	0.0	0.0	1.9259406244163129	1.3877826286621089	0.0	0.0
2062506	1.0	1.0	19.096456650024415	0.0	3.0	4.516174438720705	0.0	-3.3094748227539057	0.0	1.0	21.096456650024415	19.096456650024415	1.0	3.0	7.516174438720705	4.516174438720705	0.0	0.0	3.3094748227539057	0.0	-3.3094748227539057	0.1805063847510782	31.922105911499024	0.0	19.096456650024415	1.0	1.0	1.0	1.0	364.6746565862617	19.096456650024415	0.0	0.0	9.0	3.0	20.39583156095427	4.516174438720705	0.0	0.0	10.952623602441996	3.3094748227539057	0.0	0.0
976517	0.0	0.0	15.913046343749995	2.0	1.0	14.821726305908198	0.0	-1.8143096132812533	0.0	0.0	15.913046343749995	15.913046343749995	0.0	2.0	17.8217263059082	14.821726305908198	1.0	0.0	1.8143096132812533	0.0	-1.8143096132812533	-3.2424769073612167	35.54908226293945	0.0	15.913046343749995	0.0	0.0	0.0	0.0	253.2250439383351	15.913046343749995	4.0	2.0	1.0	1.0	219.6835706872511	14.821726305908198	0.0	0.0	3.2917193728447707	1.8143096132812533	0.0	0.0
1267319	-4.0	3.0	24.123018692138672	-4.0	3.0	22.64605946362305	-1.0	-7.873094131347656	0.0	4.0	31.123018692138672	24.123018692138672	-4.0	4.0	29.64605946362305	22.64605946362305	-4.0	1.0	8.873094131347656	0.0	-7.873094131347656	16.25235087089263	69.64217228710937	0.0	24.123018692138672	16.0	4.0	9.0	3.0	581.9200308212718	24.123018692138672	16.0	4.0	9.0	3.0	512.8440092299511	22.64605946362305	1.0	1.0	61.985611201060905	7.873094131347656	0.0	0.0
2173801	-4.0	4.0	28.030819712402355	1.0	5.0	28.797135172607426	-1.0	-0.8076698200683552	0.0	4.0	36.030819712402355	28.030819712402355	-4.0	5.0	34.797135172607426	28.797135172607426	1.0	0.8076698200683552	1.8076698200683552	0.0	-1.0	12.901997767918601	72.63562470507813	0.0	28.797135172607426	16.0	4.0	16.0	4.0	785.7268537492045	28.030819712402355	1.0	1.0	25.0	5.0	829.2749941494237	28.797135172607426	1.0	1.0	0.6523305382492492	0.8076698200683552	0.0	0.0
2873276	2.0	3.0	31.35121875354004	-6.0	6.0	13.219640308105467	-1.0	0.15977626391601518	1.0	3.0	36.35121875354004	31.35121875354004	2.0	6.0	25.21964030810547	13.219640308105467	-6.0	1.0	2.159776263916015	1.0	-1.0	14.961151834056327	63.73063532556152	0.15977626391601518	31.35121875354004	4.0	2.0	9.0	3.0	982.8989173323206	31.35121875354004	36.0	6.0	36.0	6.0	174.7588898756868	13.219640308105467	1.0	1.0	0.025528454510960134	0.15977626391601518	1.0	1.0
2770949	-1.0	1.0	12.967629354980467	2.0	5.0	17.009751242187498	-1.0	0.7723931489257794	0.0	1.0	14.967629354980467	12.967629354980467	-1.0	5.0	24.009751242187498	17.009751242187498	2.0	0.7723931489257794	1.7723931489257794	0.7723931489257794	-1.0	8.119191811634053	40.749773746093744	0.0	17.009751242187498	1.0	1.0	1.0	1.0	168.15941108815113	12.967629354980467	4.0	2.0	25.0	5.0	289.33163732109915	17.009751242187498	1.0	1.0	0.5965911765074812	0.7723931489257794	0.0	0.0
2038574	-2.0	3.0	24.19421485913086	-2.0	4.0	16.52847770703125	0.0	0.5916300202636721	0.0	3.0	29.19421485913086	24.19421485913086	-2.0	4.0	22.52847770703125	16.52847770703125	-2.0	0.0	0.5916300202636721	0.5916300202636721	0.0	7.291012084709552	52.31432258642578	0.0	24.19421485913086	4.0	2.0	9.0	3.0	585.3600326497884	24.19421485913086	4.0	2.0	16.0	4.0	273.19057531182904	16.52847770703125	0.0	0.0	0.350026080877193	0.5916300202636721	0.0	0.0
2267211	0.0	4.0	2.3344148459472582	-3.0	-1.0	11.351848012451164	-1.0	-0.5312505898437578	0.0	2.3344148459472582	6.334414845947258	4.0	0.0	3.0	15.351848012451164	11.351848012451164	-3.0	0.5312505898437578	1.5312505898437578	0.0	-1.0	1.4364112791424752	23.21751344824218	0.0	11.351848012451164	0.0	0.0	16.0	4.0	5.449492672978962	2.3344148459472582	9.0	3.0	1.0	1.0	128.86445329779144	11.351848012451164	1.0	1.0	0.2822271892093406	0.5312505898437578	0.0	0.0
2720719	0.0	4.0	13.652452793457035	4.0	1.0	25.945413914062506	0.0	-2.694417628906244	0.0	4.0	17.652452793457037	13.652452793457035	0.0	4.0	30.945413914062506	25.945413914062506	1.0	0.0	2.694417628906244	0.0	-2.694417628906244	4.21008921301586	51.29228433642579	0.0	25.945413914062506	0.0	0.0	16.0	4.0	186.3894672775728	13.652452793457035	16.0	4.0	1.0	1.0	673.1645031720283	25.945413914062506	0.0	0.0	7.259886358960746	2.694417628906244	0.0	0.0
1340568	-1.0	2.0	13.136756459716793	0.0	1.0	18.790965596679683	0.0	-2.4341663918457077	-1.0	2.0	16.136756459716793	13.136756459716793	-1.0	1.0	19.790965596679683	18.790965596679683	0.0	1.0	3.4341663918457077	0.0	-2.4341663918457077	4.146657245902704	39.36188844824218	0.0	18.790965596679683	1.0	1.0	4.0	2.0	172.5743702819109	13.136756459716793	0.0	0.0	1.0	1.0	353.10038805559947	18.790965596679683	0.0	0.0	5.925166023191151	2.4341663918457077	1.0	1.0
2798319	-3.0	4.0	27.956979708618164	-2.0	6.0	23.25866694921875	0.0	2.2447242307128903	2.0	4.0	34.956979708618164	27.956979708618164	-3.0	6.0	31.25866694921875	23.25866694921875	-2.0	2.0	4.24472423071289	2.2447242307128903	0.0	15.681144029163468	70.4603708885498	0.0	27.956979708618164	9.0	3.0	16.0	4.0	781.5927144280878	27.956979708618164	4.0	2.0	36.0	6.0	540.9655882546806	23.25866694921875	0.0	0.0	5.038786871949577	2.2447242307128903	4.0	2.0
1504162	-5.0	4.0	11.995624039550785	2.0	2.0	36.43540141381836	1.0	5.196177933593752	-2.0	5.0	20.995624039550783	11.995624039550785	-5.0	2.0	40.43540141381836	36.43540141381836	2.0	2.0	8.196177933593752	5.196177933593752	-2.0	18.927380707935473	69.62720338696289	1.0	36.43540141381836	25.0	5.0	16.0	4.0	143.8949960982487	11.995624039550785	4.0	2.0	4.0	2.0	1327.538476186077	36.43540141381836	1.0	1.0	27.000265117566634	5.196177933593752	4.0	2.0
1552768	-1.0	2.0	5.0684962150878885	-1.0	3.0	17.43196057055664	0.0	-2.1614346625976566	0.0	2.0	8.068496215087889	5.0684962150878885	-1.0	3.0	21.43196057055664	17.43196057055664	-1.0	0.0	2.1614346625976566	0.0	-2.1614346625976566	4.0127067359790365	31.661891448242187	0.0	17.43196057055664	1.0	1.0	4.0	2.0	25.68965388236025	5.0684962150878885	1.0	1.0	9.0	3.0	303.8732493334414	17.43196057055664	0.0	0.0	4.671799800678645	2.1614346625976566	0.0	0.0
1501135	-5.0	4.0	8.190474987792967	-6.0	3.0	12.843440533447266	1.0	-1.9016690246582044	0.0	5.0	17.190474987792967	8.190474987792967	-5.0	6.0	21.843440533447264	12.843440533447266	-6.0	1.0	2.9016690246582044	1.0	-1.9016690246582044	13.189581499417763	41.935584545898436	0.0	12.843440533447266	25.0	5.0	16.0	4.0	67.08388052566221	8.190474987792967	36.0	6.0	9.0	3.0	164.95396473619618	12.843440533447266	1.0	1.0	3.6163450793444865	1.9016690246582044	0.0	0.0
2712696	1.0	4.0	6.850531768188474	1.0	4.0	8.244479369506834	0.0	-2.2376583105468772	0.0	4.0	11.850531768188475	6.850531768188474	1.0	4.0	13.244479369506834	8.244479369506834	1.0	0.0	2.2376583105468772	0.0	-2.2376583105468772	4.785408146068194	27.332669448242186	0.0	8.244479369506834	1.0	1.0	16.0	4.0	46.9297855069595	6.850531768188474	1.0	1.0	16.0	4.0	67.9714400742238	8.244479369506834	0.0	0.0	5.0071147147595045	2.2376583105468772	0.0	0.0
2720410	1.0	4.0	22.24700205712891	1.0	4.0	15.055427960449224	0.0	-3.2011142453613246	2.0	4.0	27.24700205712891	22.24700205712891	1.0	4.0	20.055427960449222	15.055427960449224	1.0	2.0	5.201114245361325	2.0	-3.2011142453613246	12.221441250664897	52.50354426293946	0.0	22.24700205712891	1.0	1.0	16.0	4.0	494.92910052989794	22.24700205712891	1.0	1.0	16.0	4.0	226.6659110722763	15.055427960449224	0.0	0.0	10.247132411855203	3.2011142453613246	4.0	2.0
2241917	-6.0	5.0	6.5208610352783225	0.0	3.0	23.45242441265869	0.0	-0.6045719328613259	0.0	6.0	17.520861035278323	6.5208610352783225	-6.0	3.0	26.45242441265869	23.45242441265869	0.0	0.0	0.6045719328613259	0.0	-0.6045719328613259	3.4054318497896547	44.577857380798335	0.0	23.45242441265869	36.0	6.0	25.0	5.0	42.52162864141108	6.5208610352783225	0.0	0.0	9.0	3.0	550.0162108314693	23.45242441265869	0.0	0.0	0.3655072220036796	0.6045719328613259	0.0	0.0
1118716	2.0	2.0	8.159118826416005	4.0	0.0	38.63489168408202	1.0	-1.0624883818359478	-1.0	2.0	12.159118826416005	8.159118826416005	2.0	4.0	42.63489168408202	38.63489168408202	0.0	1.0	3.062488381835948	1.0	-1.0624883818359478	9.66824748339785	57.856498892333974	0.0	38.63489168408202	4.0	2.0	4.0	2.0	66.57122002357609	8.159118826416005	16.0	4.0	0.0	0.0	1492.65485544075	38.63489168408202	1.0	1.0	1.128881561536371	1.0624883818359478	1.0	1.0
1728947	-2.0	8.0	24.584045774902336	-3.0	8.0	34.19886053320312	0.0	2.8657153916015545	6.0	8.0	34.584045774902336	24.584045774902336	-2.0	8.0	45.19886053320312	34.19886053320312	-3.0	2.8657153916015545	8.865715391601555	6.0	0.0	19.319358374919343	88.64862169970701	0.0	34.19886053320312	4.0	2.0	64.0	8.0	604.3753066624934	24.584045774902336	9.0	3.0	64.0	8.0	1169.5620617694779	34.19886053320312	0.0	0.0	8.21232470566205	2.8657153916015545	36.0	6.0
2166213	-4.0	5.0	11.994914624877927	2.0	5.0	9.264768216796872	-1.0	-1.911466982177736	1.0	5.0	20.99491462487793	11.994914624877927	-4.0	5.0	16.264768216796874	9.264768216796872	2.0	1.0	3.911466982177736	1.0	-1.911466982177736	15.913834803910714	41.17114982385254	1.0	11.994914624877927	16.0	4.0	25.0	5.0	143.87797685811037	11.994914624877927	4.0	2.0	25.0	5.0	85.8359301109695	9.264768216796872	1.0	1.0	3.653706023955661	1.911466982177736	1.0	1.0
2743290	1.0	3.0	13.59767917553711	1.0	4.0	15.679451026123047	0.0	1.205127753417969	0.0	3.0	17.59767917553711	13.59767917553711	1.0	4.0	20.679451026123047	15.679451026123047	1.0	0.0	1.205127753417969	1.205127753417969	0.0	5.439068695238378	39.482257955078126	0.0	15.679451026123047	1.0	1.0	9.0	3.0	184.89687896083558	13.59767917553711	1.0	1.0	16.0	4.0	245.8451844805911	15.679451026123047	0.0	0.0	1.452332902058241	1.205127753417969	0.0	0.0
2114158	0.0	2.0	14.44841224511719	1.0	3.0	7.496301954589846	0.0	-1.2783524338378882	0.0	2.0	16.44841224511719	14.44841224511719	0.0	3.0	11.496301954589846	7.496301954589846	1.0	0.0	1.2783524338378882	0.0	-1.2783524338378882	0.1254086641898774	29.223066633544924	0.0	14.44841224511719	0.0	0.0	4.0	2.0	208.75661640485237	14.44841224511719	1.0	1.0	9.0	3.0	56.19454299438755	7.496301954589846	0.0	0.0	1.6341849450992523	1.2783524338378882	0.0	0.0
1359956	-7.0	3.0	13.162029453491206	-7.0	3.0	10.152002521728512	1.0	-2.3936746633300814	-1.0	7.0	23.162029453491208	13.162029453491206	-7.0	7.0	20.152002521728512	10.152002521728512	-7.0	1.0	4.393674663330081	1.0	-2.3936746633300814	17.600518276869042	47.7077066385498	1.0	13.162029453491206	49.0	7.0	9.0	3.0	173.23901933457	13.162029453491206	49.0	7.0	9.0	3.0	103.06315520118207	10.152002521728512	1.0	1.0	5.729678393868379	2.3936746633300814	1.0	1.0
2063374	1.0	2.0	14.130062181884767	1.0	2.0	14.130062181884767	0.0	-1.5944708991699197	1.0	2.0	17.130062181884767	14.130062181884767	1.0	2.0	17.130062181884767	14.130062181884767	1.0	1.0	2.5944708991699197	1.0	-1.5944708991699197	7.653936114325138	36.854595262939455	0.0	14.130062181884767	1.0	1.0	4.0	2.0	199.6586572639301	14.130062181884767	1.0	1.0	4.0	2.0	199.6586572639301	14.130062181884767	0.0	0.0	2.5423374482997323	1.5944708991699197	1.0	1.0
2717453	-3.0	6.0	9.053734750000018	-3.0	5.0	25.607926339355487	0.0	-3.643889456542952	1.0	6.0	18.053734750000018	9.053734750000018	-3.0	5.0	33.60792633935549	25.607926339355487	-3.0	1.0	4.6438894565429525	1.0	-3.643889456542952	14.822458013487838	56.305550545898456	0.0	25.607926339355487	9.0	3.0	36.0	6.0	81.97011292335789	9.053734750000018	9.0	3.0	25.0	5.0	655.7658914018565	25.607926339355487	0.0	0.0	13.27793037150489	3.643889456542952	1.0	1.0
930412	0.0	0.0	11.676232484375005	1.0	1.0	31.340222505126963	0.0	-2.467444273437493	-1.0	0.0	11.676232484375005	11.676232484375005	0.0	1.0	33.34022250512696	31.340222505126963	1.0	1.0	3.467444273437493	0.0	-2.467444273437493	0.3394049253826164	48.48389926293946	0.0	31.340222505126963	0.0	0.0	0.0	0.0	136.3344050291741	11.676232484375005	1.0	1.0	1.0	1.0	982.2095466708665	31.340222505126963	0.0	0.0	6.088281242519478	2.467444273437493	1.0	1.0
2932896	-4.0	5.0	-2.7642699534912123	-1.0	5.0	6.2042015736083975	-1.0	0.005097264526366274	0.0	4.0	11.764269953491212	5.0	-4.0	5.0	12.204201573608398	6.2042015736083975	-1.0	0.005097264526366274	1.0050972645263663	0.005097264526366274	-1.0	4.613975516910675	24.973568791625976	0.0	6.2042015736083975	16.0	4.0	25.0	5.0	7.641188375774309	2.7642699534912123	1.0	1.0	25.0	5.0	38.49211716596491	6.2042015736083975	1.0	1.0	2.5982105651752e-05	0.005097264526366274	0.0	0.0
1417268	-1.0	1.0	11.583892004272457	-2.0	2.0	11.830851690551755	0.0	0.6751910612792926	0.0	1.0	13.583892004272457	11.583892004272457	-1.0	2.0	15.830851690551755	11.830851690551755	-2.0	0.0	0.6751910612792926	0.6751910612792926	0.0	2.527627506171044	30.089934756103503	0.0	11.830851690551755	1.0	1.0	1.0	1.0	134.18655396664735	11.583892004272457	4.0	2.0	4.0	2.0	139.9690517238313	11.830851690551755	0.0	0.0	0.4558829692314575	0.6751910612792926	0.0	0.0
3169042	-5.0	3.0	11.325954021728515	-5.0	6.0	6.8293014185790994	0.0	-1.2029575688476584	0.0	5.0	19.325954021728514	11.325954021728515	-5.0	6.0	17.8293014185791	6.8293014185790994	-5.0	0.0	1.2029575688476584	0.0	-1.2029575688476584	8.986958503580862	38.35821300915527	0.0	11.325954021728515	25.0	5.0	9.0	3.0	128.27723450230832	11.325954021728515	25.0	5.0	36.0	6.0	46.6393578658065	6.8293014185790994	0.0	0.0	1.4471069124478688	1.2029575688476584	0.0	0.0
1530681	2.0	1.0	20.366234492431644	-7.0	4.0	14.503132533203127	0.0	-1.3521035202636682	-1.0	2.0	23.366234492431644	20.366234492431644	1.0	7.0	25.50313253320313	14.503132533203127	-7.0	1.0	2.352103520263668	0.0	-1.3521035202636682	11.648435278080035	51.22147054589844	0.0	20.366234492431644	4.0	2.0	1.0	1.0	414.78350740071244	20.366234492431644	49.0	7.0	16.0	4.0	210.34085327565495	14.503132533203127	0.0	0.0	1.8281839295094038	1.3521035202636682	1.0	1.0
2170260	-5.0	5.0	13.348327741455073	4.0	4.0	18.38701449377441	-1.0	-3.859706773925786	-1.0	5.0	23.348327741455073	13.348327741455073	-5.0	4.0	26.38701449377441	18.38701449377441	4.0	1.0	5.859706773925787	-1.0	-3.859706773925786	18.99043819898159	55.59504900915527	1.0	18.38701449377441	25.0	5.0	25.0	5.0	178.1778534932991	13.348327741455073	16.0	4.0	16.0	4.0	338.08230199427015	18.38701449377441	1.0	1.0	14.8973363806886	3.859706773925786	1.0	1.0
2888805	-6.0	3.0	6.865006316345216	2.0	6.0	8.063838828247071	0.0	-2.1263791435546864	0.0	6.0	15.865006316345216	6.865006316345216	-6.0	6.0	16.06383882824707	8.063838828247071	2.0	0.0	2.1263791435546864	0.0	-2.1263791435546864	8.26049149973127	34.055224288146974	0.0	8.063838828247071	36.0	6.0	9.0	3.0	47.12831172345971	6.865006316345216	4.0	2.0	36.0	6.0	65.0254966479451	8.063838828247071	0.0	0.0	4.521488262144362	2.1263791435546864	0.0	0.0
954111	-3.0	2.0	22.214555804931642	-3.0	2.0	25.976533954345705	0.0	0.3683758427734389	0.0	3.0	27.214555804931642	22.214555804931642	-3.0	3.0	30.976533954345705	25.976533954345705	-3.0	0.0	0.3683758427734389	0.3683758427734389	0.0	6.851790870759287	58.559465602050786	0.0	25.976533954345705	9.0	3.0	4.0	2.0	493.4864896104221	22.214555804931642	9.0	3.0	4.0	2.0	674.7803162812753	25.976533954345705	0.0	0.0	0.13570076153904137	0.3683758427734389	0.0	0.0
1572954	-2.0	2.0	5.850272298339847	-1.0	3.0	9.325410008911136	-1.0	-3.563954233642576	0.0	2.0	9.850272298339847	5.850272298339847	-2.0	3.0	13.325410008911136	9.325410008911136	-1.0	1.0	4.563954233642576	0.0	-3.563954233642576	8.409038375325306	27.739636540893557	0.0	9.325410008911136	4.0	2.0	4.0	2.0	34.2256859647226	5.850272298339847	1.0	1.0	9.0	3.0	86.9632718343	9.325410008911136	1.0	1.0	12.70176977949884	3.563954233642576	0.0	0.0
2140003	-4.0	4.0	11.522876598510742	-4.0	3.0	16.983604290161132	0.0	2.6159151574707025	0.0	4.0	19.52287659851074	11.522876598510742	-4.0	4.0	23.983604290161132	16.983604290161132	-4.0	0.0	2.6159151574707025	2.6159151574707025	0.0	10.170157914819471	46.122396046142576	0.0	16.983604290161132	16.0	4.0	16.0	4.0	132.77668510450647	11.522876598510742	16.0	4.0	9.0	3.0	288.4428146847796	16.983604290161132	0.0	0.0	6.84301211108497	2.6159151574707025	0.0	0.0
1575427	-8.0	3.0	17.470207783935546	-1.0	4.0	11.719418141601558	0.0	-3.460173990966801	0.0	8.0	28.470207783935546	17.470207783935546	-8.0	4.0	16.719418141601558	11.719418141601558	-1.0	0.0	3.460173990966801	0.0	-3.460173990966801	9.709555573977664	48.64979991650391	0.0	17.470207783935546	64.0	8.0	9.0	3.0	305.20816001388215	17.470207783935546	1.0	1.0	16.0	4.0	137.34476157769973	11.719418141601558	0.0	0.0	11.972804047763118	3.460173990966801	0.0	0.0
1187175	-3.0	3.0	22.889496205322274	-3.0	3.0	25.651203511230477	0.0	1.5793308000488366	-1.0	3.0	28.889496205322274	22.889496205322274	-3.0	3.0	31.651203511230477	25.651203511230477	-3.0	1.0	2.5793308000488366	1.5793308000488366	-1.0	13.302005636508614	63.12003051660159	0.0	25.651203511230477	9.0	3.0	9.0	3.0	523.9290365334627	22.889496205322274	9.0	3.0	9.0	3.0	657.9842415745628	25.651203511230477	0.0	0.0	2.4942857759828985	1.5793308000488366	1.0	1.0
2891561	-2.0	4.0	-2.2103705109863263	-1.0	4.0	13.52843716723633	-1.0	2.6340890227050804	0.0	2.2103705109863263	8.210370510986326	4.0	-2.2103705109863263	4.0	18.52843716723633	13.52843716723633	-1.0	1.0	3.6340890227050804	2.6340890227050804	-1.0	8.52244877780883	30.372896700927736	0.0	13.52843716723633	4.0	2.0	16.0	4.0	4.8857377958379535	2.2103705109863263	1.0	1.0	16.0	4.0	183.01861218786132	13.52843716723633	1.0	1.0	6.938424979535405	2.6340890227050804	0.0	0.0
2448506	2.0	-1.0	25.213388290283213	1.0	5.0	4.594426956054692	0.0	-4.224962387207029	1.0	2.0	28.213388290283213	25.213388290283213	-1.0	4.594426956054692	10.594426956054692	5.0	1.0	1.0	5.224962387207029	1.0	-4.224962387207029	9.516934423103557	44.03277763354493	0.0	25.213388290283213	4.0	2.0	1.0	1.0	635.7149490765906	25.213388290283213	1.0	1.0	25.0	5.0	21.10875905452198	4.594426956054692	0.0	0.0	17.850307173314114	4.224962387207029	1.0	1.0
514422	-4.0	1.0	15.93310751586914	-3.0	1.0	36.160427233276366	0.0	1.591688295898436	-1.0	4.0	20.93310751586914	15.93310751586914	-4.0	3.0	40.160427233276366	36.160427233276366	-3.0	1.0	2.591688295898436	1.591688295898436	-1.0	10.700244556152004	63.68522304504394	0.0	36.160427233276366	16.0	4.0	1.0	1.0	253.8639151122457	15.93310751586914	9.0	3.0	1.0	1.0	1307.576497693075	36.160427233276366	0.0	0.0	2.533471631300067	1.591688295898436	1.0	1.0
1256988	-2.0	3.0	10.707097076904297	0.0	3.0	24.529992126953125	1.0	1.192196869384766	0.0	3.0	15.707097076904297	10.707097076904297	-2.0	3.0	27.529992126953125	24.529992126953125	0.0	1.0	2.192196869384766	1.192196869384766	0.0	6.25465038320316	45.42928607324219	0.0	24.529992126953125	4.0	2.0	9.0	3.0	114.64192781425254	10.707097076904297	0.0	0.0	9.0	3.0	601.7205137483824	24.529992126953125	1.0	1.0	1.4213333753708368	1.192196869384766	0.0	0.0
3167162	0.0	1.0	3.882923980102541	0.0	6.0	3.182333846435548	0.0	0.5178402856445317	1.0	1.0	4.882923980102541	3.882923980102541	0.0	3.182333846435548	9.182333846435547	6.0	0.0	0.5178402856445317	1.5178402856445317	1.0	0.0	-4.068112218912588	15.58309811218262	0.0	6.0	0.0	0.0	1.0	1.0	15.077098635255357	3.882923980102541	0.0	0.0	36.0	6.0	10.12724871016927	3.182333846435548	0.0	0.0	0.26815856143641015	0.5178402856445317	1.0	1.0
924637	0.0	0.0	15.590172447753927	0.0	1.0	13.039841332031276	0.0	1.0999533315429917	0.0	0.0	15.590172447753927	15.590172447753927	0.0	1.0	14.039841332031276	13.039841332031276	0.0	0.0	1.0999533315429917	1.0999533315429917	0.0	-8.521493399602782	30.729967111328193	0.0	15.590172447753927	0.0	0.0	0.0	0.0	243.0534769507057	15.590172447753927	0.0	0.0	1.0	1.0	170.0374619645512	13.039841332031276	0.0	0.0	1.2098973315725265	1.0999533315429917	0.0	0.0
3170269	-2.0	7.0	12.807937078124993	1.0	4.0	19.60324423754882	0.0	-1.9629560187988344	0.0	7.0	21.807937078124993	12.807937078124993	-2.0	4.0	24.60324423754882	19.60324423754882	1.0	0.0	1.9629560187988344	0.0	-1.9629560187988344	8.462740496479244	48.37413733447265	0.0	19.60324423754882	4.0	2.0	49.0	7.0	164.043252197209	12.807937078124993	1.0	1.0	16.0	4.0	384.28718463699107	19.60324423754882	0.0	0.0	3.85319633173857	1.9629560187988344	0.0	0.0
2168702	-2.0	3.0	23.979167967407218	1.0	5.0	15.508712797729487	0.0	-2.2552165693359427	0.0	3.0	28.979167967407218	23.979167967407218	-2.0	5.0	21.508712797729487	15.508712797729487	1.0	0.0	2.2552165693359427	0.0	-2.2552165693359427	8.336655150001457	52.74309733447265	0.0	23.979167967407218	4.0	2.0	9.0	3.0	575.0004964091283	23.979167967407218	1.0	1.0	25.0	5.0	240.52017264245836	15.508712797729487	0.0	0.0	5.086001774607379	2.2552165693359427	0.0	0.0
2220231	-1.0	3.0	5.233347789306642	-1.0	3.0	16.890812770385743	-1.0	-2.300541981201171	1.0	3.0	9.233347789306642	5.233347789306642	-1.0	3.0	20.890812770385743	16.890812770385743	-1.0	1.0	4.300541981201171	1.0	-2.300541981201171	11.579635063711287	34.424702540893556	1.0	16.890812770385743	1.0	1.0	9.0	3.0	27.387929083840714	5.233347789306642	1.0	1.0	9.0	3.0	285.2995560442261	16.890812770385743	1.0	1.0	5.292493407269009	2.300541981201171	1.0	1.0
2870811	-2.0	4.0	8.434819999511724	2.0	4.0	8.820300880249029	-1.0	-2.280531105224604	0.0	4.0	14.434819999511724	8.434819999511724	-2.0	4.0	14.820300880249029	8.820300880249029	2.0	1.0	3.280531105224604	0.0	-2.280531105224604	10.529338483879155	32.53565198498536	0.0	8.820300880249029	4.0	2.0	16.0	4.0	71.14618842416296	8.434819999511724	4.0	2.0	16.0	4.0	77.79770761812179	8.820300880249029	1.0	1.0	5.2008221218969535	2.280531105224604	0.0	0.0
2796419	-2.0	6.0	15.743016821289082	-4.0	4.0	27.93860397949221	0.0	0.28819428100587885	0.0	6.0	23.743016821289082	15.743016821289082	-2.0	4.0	35.938603979492214	27.93860397949221	-4.0	0.0	0.28819428100587885	0.28819428100587885	0.0	8.536558758618296	59.96981508178717	0.0	27.93860397949221	4.0	2.0	36.0	6.0	247.842578635391	15.743016821289082	16.0	4.0	16.0	4.0	780.5655923228979	27.93860397949221	0.0	0.0	0.08305594360449546	0.28819428100587885	0.0	0.0
2748184	-3.0	5.0	10.35719716601563	-3.0	5.0	40.307730079223646	0.0	0.6217502360839902	0.0	5.0	18.35719716601563	10.35719716601563	-3.0	5.0	48.307730079223646	40.307730079223646	-3.0	0.0	0.6217502360839902	0.6217502360839902	0.0	9.574230033486737	67.28667748132327	0.0	40.307730079223646	9.0	3.0	25.0	5.0	107.27153313572221	10.35719716601563	9.0	3.0	25.0	5.0	1624.7131041395508	40.307730079223646	0.0	0.0	0.3865733560704975	0.6217502360839902	0.0	0.0
999423	-1.0	2.0	18.2493616472168	0.0	2.0	27.11895812854004	0.0	-2.33590065136719	1.0	2.0	21.2493616472168	18.2493616472168	-1.0	2.0	29.11895812854004	27.11895812854004	0.0	1.0	3.33590065136719	1.0	-2.33590065136719	6.020582716686552	53.70422042712403	0.0	27.11895812854004	1.0	1.0	4.0	2.0	333.0392005309075	18.2493616472168	0.0	0.0	4.0	2.0	735.4378899775079	27.11895812854004	0.0	0.0	5.456431853057663	2.33590065136719	1.0	1.0
1742091	1.0	1.0	6.21944082788087	1.0	6.0	2.3897346358642686	0.0	-0.05047189184569234	1.0	1.0	8.21944082788087	6.21944082788087	1.0	2.3897346358642686	9.389734635864269	6.0	1.0	0.05047189184569234	1.0504718918456923	1.0	-0.05047189184569234	1.0802500558618213	18.65964735559083	0.0	6.21944082788087	1.0	1.0	1.0	1.0	38.68144421151148	6.21944082788087	1.0	1.0	36.0	6.0	5.710831629849328	2.3897346358642686	0.0	0.0	0.0025474118664832648	0.05047189184569234	1.0	1.0
2215093	-6.0	4.0	10.905306375488276	0.0	5.0	14.587861574157715	0.0	-0.8052935238037122	1.0	6.0	20.905306375488276	10.905306375488276	-6.0	5.0	19.587861574157714	14.587861574157715	0.0	0.8052935238037122	1.8052935238037122	1.0	-0.8052935238037122	7.68171513823621	42.298461473449706	0.0	14.587861574157715	36.0	6.0	16.0	4.0	118.92570714326524	10.905306375488276	0.0	0.0	25.0	5.0	212.80570530678722	14.587861574157715	0.0	0.0	0.6484976594802	0.8052935238037122	1.0	1.0
2768555	-2.0	3.0	22.155336676269528	3.0	6.0	13.38509589257812	0.0	-3.193303765625004	0.0	3.0	27.155336676269528	22.155336676269528	-2.0	6.0	22.38509589257812	13.38509589257812	3.0	0.0	3.193303765625004	0.0	-3.193303765625004	10.248787696516818	52.73373633447265	0.0	22.155336676269528	4.0	2.0	9.0	3.0	490.85894323885367	22.155336676269528	9.0	3.0	36.0	6.0	179.16079205351164	13.38509589257812	0.0	0.0	10.197188939554831	3.193303765625004	0.0	0.0
976803	-1.0	1.0	23.08710077990723	-2.0	2.0	26.46642283190917	1.0	-1.1363775373535177	-1.0	1.0	25.08710077990723	23.08710077990723	-1.0	2.0	30.46642283190917	26.46642283190917	-2.0	1.0	3.1363775373535177	1.0	-1.1363775373535177	12.263694713699596	58.68990114916992	1.0	26.46642283190917	1.0	1.0	1.0	1.0	533.0142224215931	23.08710077990723	4.0	2.0	4.0	2.0	700.471537517403	26.46642283190917	1.0	1.0	1.2913539074016454	1.1363775373535177	1.0	1.0
2566708	-6.0	6.0	13.913287076904295	0.0	5.0	24.36298457141113	0.0	1.025191221191406	1.0	6.0	25.913287076904297	13.913287076904295	-6.0	5.0	29.36298457141113	24.36298457141113	0.0	1.0	2.025191221191406	1.025191221191406	0.0	9.653185292946336	57.301462869506835	0.0	24.36298457141113	36.0	6.0	36.0	6.0	193.57955728435206	13.913287076904295	0.0	0.0	25.0	5.0	593.5550172268167	24.36298457141113	0.0	0.0	1.0510170400079264	1.025191221191406	1.0	1.0
1610544	0.0	3.0	17.251757423217775	-3.0	4.0	12.130430976684572	0.0	-2.4824211198730453	0.0	3.0	20.251757423217775	17.251757423217775	0.0	4.0	19.130430976684572	12.130430976684572	-3.0	0.0	2.4824211198730453	0.0	-2.4824211198730453	4.432513560435246	41.86460951977539	0.0	17.251757423217775	0.0	0.0	9.0	3.0	297.6231341895496	17.251757423217775	9.0	3.0	16.0	4.0	147.14735568010863	12.130430976684572	0.0	0.0	6.162414616391744	2.4824211198730453	0.0	0.0
1209832	-3.0	3.0	17.292150876464838	-3.0	3.0	21.057081601562494	0.0	-0.966863253173834	0.0	3.0	23.292150876464838	17.292150876464838	-3.0	3.0	27.057081601562494	21.057081601562494	-3.0	0.0	0.966863253173834	0.0	-0.966863253173834	8.502025127708977	51.316095731201166	0.0	21.057081601562494	9.0	3.0	9.0	3.0	299.0184819344237	17.292150876464838	9.0	3.0	9.0	3.0	443.4006855748617	21.057081601562494	0.0	0.0	0.9348245503378895	0.966863253173834	0.0	0.0
929091	-4.0	2.0	24.72268015869141	-4.0	2.0	27.126225538330086	0.0	4.060681409912114	-2.0	4.0	30.72268015869141	24.72268015869141	-4.0	4.0	33.12622553833009	27.126225538330086	-4.0	2.0	6.060681409912114	4.060681409912114	-2.0	15.417819606603901	69.9095871069336	0.0	27.126225538330086	16.0	4.0	4.0	2.0	611.2109142289539	24.72268015869141	16.0	4.0	4.0	2.0	735.8321119563514	27.126225538330086	0.0	0.0	16.489133512805832	4.060681409912114	4.0	2.0
2168630	-5.0	5.0	14.948372296752927	1.0	4.0	15.248444013061526	0.0	-0.23565442138671955	0.0	5.0	24.94837229675293	14.948372296752927	-5.0	4.0	20.248444013061526	15.248444013061526	1.0	0.0	0.23565442138671955	0.0	-0.23565442138671955	6.506870331989427	45.43247073120118	0.0	15.248444013061526	25.0	5.0	25.0	5.0	223.45383432233038	14.948372296752927	1.0	1.0	16.0	4.0	232.5150448194719	15.248444013061526	0.0	0.0	0.05553300631910958	0.23565442138671955	0.0	0.0
1575968	-1.0	3.0	24.477474266357426	-4.0	4.0	21.371591621704106	0.0	0.4759674609374969	0.0	3.0	28.477474266357426	24.477474266357426	-1.0	4.0	29.371591621704106	21.371591621704106	-4.0	0.0	0.4759674609374969	0.4759674609374969	0.0	7.444844573943074	58.32503334899903	0.0	24.477474266357426	1.0	1.0	9.0	3.0	599.14674646019	24.477474266357426	16.0	4.0	16.0	4.0	456.7449284448931	21.371591621704106	0.0	0.0	0.22654502387128767	0.4759674609374969	0.0	0.0
2936885	0.0	5.0	4.717413901245116	-3.0	5.0	9.562592505371091	-1.0	-1.8156881342773443	1.0	4.717413901245116	9.717413901245116	5.0	0.0	5.0	17.562592505371093	9.562592505371091	-3.0	1.0	3.8156881342773445	1.0	-1.8156881342773443	9.764873581124037	31.095694540893554	0.0	9.562592505371091	0.0	0.0	25.0	5.0	22.25399391566067	4.717413901245116	9.0	3.0	25.0	5.0	91.44317542377937	9.562592505371091	1.0	1.0	3.2967234009555435	1.8156881342773443	1.0	1.0
2737713	0.0	3.0	18.535574348266607	-1.0	6.0	9.468145759399416	1.0	-0.35501822680663864	0.0	3.0	21.535574348266607	18.535574348266607	0.0	6.0	16.468145759399416	9.468145759399416	-1.0	0.35501822680663864	1.3550182268066386	1.0	-0.35501822680663864	4.2144513039140445	39.35873833447266	0.0	18.535574348266607	0.0	0.0	9.0	3.0	343.56751642011903	18.535574348266607	1.0	1.0	36.0	6.0	89.64578412123315	9.468145759399416	1.0	1.0	0.1260379413649299	0.35501822680663864	0.0	0.0
2423442	-1.0	3.0	27.83348923632812	-1.0	5.0	24.200085458251948	0.0	-0.9205238251953176	1.0	3.0	31.83348923632812	27.83348923632812	-1.0	5.0	30.200085458251948	24.200085458251948	-1.0	0.9205238251953176	1.9205238251953176	1.0	-0.9205238251953176	10.509471175427697	63.954098519775386	0.0	27.83348923632812	1.0	1.0	9.0	3.0	774.7031230687933	27.83348923632812	1.0	1.0	25.0	5.0	585.6441361866974	24.200085458251948	0.0	0.0	0.8473641127522197	0.9205238251953176	1.0	1.0
2290700	0.0	5.0	16.131442613403326	-4.0	2.0	18.578336305419928	0.0	-3.2450126936035133	1.0	5.0	21.131442613403326	16.131442613403326	0.0	4.0	24.578336305419928	18.578336305419928	-4.0	1.0	4.245012693603513	1.0	-3.2450126936035133	8.936182881813767	49.95479161242677	0.0	18.578336305419928	0.0	0.0	25.0	5.0	260.2234407895247	16.131442613403326	16.0	4.0	4.0	2.0	345.15457987728416	18.578336305419928	0.0	0.0	10.530107381647928	3.2450126936035133	1.0	1.0
1471312	-1.0	3.0	11.880566289794919	-3.0	4.0	11.839537313354487	0.0	-1.6914590092773452	-1.0	3.0	15.880566289794919	11.880566289794919	-1.0	4.0	18.839537313354487	11.839537313354487	-3.0	1.0	2.691459009277345	0.0	-1.6914590092773452	10.254673548267375	37.41156261242675	0.0	11.880566289794919	1.0	1.0	9.0	3.0	141.1478553662114	11.880566289794919	9.0	3.0	16.0	4.0	140.1746437943132	11.839537313354487	0.0	0.0	2.8610335800654982	1.6914590092773452	1.0	1.0
851097	-4.0	2.0	14.691145709960935	-5.0	2.0	12.608820728271482	0.0	-3.885678478271487	-1.0	4.0	20.691145709960935	14.691145709960935	-4.0	5.0	19.608820728271482	12.608820728271482	-5.0	1.0	4.885678478271487	0.0	-3.885678478271487	12.891720738282343	45.185644916503904	0.0	14.691145709960935	16.0	4.0	4.0	2.0	215.8297622713036	14.691145709960935	25.0	5.0	4.0	2.0	158.9823601576886	12.608820728271482	0.0	0.0	15.098497236502217	3.885678478271487	1.0	1.0
2112816	-2.0	3.0	18.563504400146485	-3.0	4.0	17.098855199707028	0.0	-0.7674549199218745	0.0	3.0	23.563504400146485	18.563504400146485	-2.0	4.0	24.098855199707028	17.098855199707028	-3.0	0.0	0.7674549199218745	0.0	-0.7674549199218745	7.84794280061674	48.42981451977539	0.0	18.563504400146485	4.0	2.0	9.0	3.0	344.6036956142579	18.563504400146485	9.0	3.0	16.0	4.0	292.37084914054805	17.098855199707028	0.0	0.0	0.5889870541122909	0.7674549199218745	0.0	0.0
3023056	1.0	5.0	20.185350004394525	1.0	6.0	19.734296385009767	0.0	-2.42078250292969	5.0	5.0	26.185350004394525	20.185350004394525	1.0	6.0	26.734296385009767	19.734296385009767	1.0	2.42078250292969	7.42078250292969	5.0	-2.42078250292969	14.249045939162711	60.34042889233398	0.0	20.185350004394525	1.0	1.0	25.0	5.0	407.4483547999101	20.185350004394525	1.0	1.0	36.0	6.0	389.44245381140956	19.734296385009767	0.0	0.0	5.860187926490534	2.42078250292969	25.0	5.0
2150194	0.0	2.0	14.835522015136714	0.0	1.0	30.305633862060546	0.0	-5.62503401513672	-3.0	2.0	16.835522015136714	14.835522015136714	0.0	1.0	31.305633862060546	30.305633862060546	0.0	3.0	8.62503401513672	0.0	-5.62503401513672	4.218603565249174	56.76618989233398	0.0	30.305633862060546	0.0	0.0	4.0	2.0	220.0927134616061	14.835522015136714	0.0	0.0	1.0	1.0	918.4314437812708	30.305633862060546	0.0	0.0	31.641007671445127	5.62503401513672	9.0	3.0
1550049	-1.0	2.0	9.619289067626953	-2.0	2.0	7.129331258178707	-1.0	0.299132970214842	0.0	2.0	12.619289067626953	9.619289067626953	-1.0	2.0	11.129331258178707	7.129331258178707	-2.0	0.299132970214842	1.299132970214842	0.299132970214842	-1.0	4.973901286274184	25.047753296020502	0.0	9.619289067626953	1.0	1.0	4.0	2.0	92.53072216656741	9.619289067626953	4.0	2.0	4.0	2.0	50.827364188843994	7.129331258178707	1.0	1.0	0.08948053386955354	0.299132970214842	0.0	0.0
3194087	-1.0	2.0	16.96460603729248	-5.0	7.0	7.251102199707031	-1.0	-2.36635042175293	0.0	2.0	19.96460603729248	16.96460603729248	-1.0	7.0	19.25110219970703	7.251102199707031	-5.0	1.0	3.36635042175293	0.0	-2.36635042175293	11.47505812810566	42.582058658752445	0.0	16.96460603729248	1.0	1.0	4.0	2.0	287.7978580005405	16.96460603729248	25.0	5.0	49.0	7.0	52.57848311059614	7.251102199707031	1.0	1.0	5.5996143185302705	2.36635042175293	0.0	0.0
2148371	-4.0	4.0	10.045096518310544	-4.0	0.0	37.115285040649404	-1.0	-4.160260079589847	-2.0	4.0	18.045096518310544	10.045096518310544	-4.0	4.0	41.115285040649404	37.115285040649404	-4.0	2.0	7.160260079589847	-1.0	-4.160260079589847	14.644312058839414	66.3206416385498	0.0	37.115285040649404	16.0	4.0	16.0	4.0	100.90396406217461	10.045096518310544	16.0	4.0	0.0	0.0	1377.5443836486534	37.115285040649404	1.0	1.0	17.30776392982892	4.160260079589847	4.0	2.0
3119393	-3.0	5.0	16.84144069799804	-2.0	6.0	21.99413540014648	0.0	-1.0248694216308678	0.0	5.0	24.84144069799804	16.84144069799804	-3.0	6.0	29.99413540014648	21.99413540014648	-2.0	0.0	1.0248694216308678	0.0	-1.0248694216308678	9.735941614105927	55.86044551977538	0.0	21.99413540014648	9.0	3.0	25.0	5.0	283.6341247841847	16.84144069799804	4.0	2.0	36.0	6.0	483.74199199997656	21.99413540014648	0.0	0.0	1.0503573313939896	1.0248694216308678	0.0	0.0
3217226	-1.0	6.0	14.107133905883794	-2.0	6.0	10.1910896706543	0.0	-1.201845128540036	1.0	6.0	21.107133905883792	14.107133905883794	-1.0	6.0	18.1910896706543	10.1910896706543	-2.0	1.0	2.201845128540036	1.0	-1.201845128540036	10.813512076864386	41.50006870507813	0.0	14.107133905883794	1.0	1.0	36.0	6.0	199.01122703853613	14.107133905883794	4.0	2.0	36.0	6.0	103.85830867531676	10.1910896706543	0.0	0.0	1.4444317129954156	1.201845128540036	1.0	1.0
2915027	-3.0	5.0	0.4153923774414068	0.0	4.0	16.448906400268555	-1.0	2.7432675147705083	1.0	3.0	8.415392377441407	5.0	-3.0	4.0	20.448906400268555	16.448906400268555	0.0	1.0	4.743267514770508	2.7432675147705083	-1.0	7.571425252179098	33.60756629248047	0.0	16.448906400268555	9.0	3.0	25.0	5.0	0.17255082723642415	0.4153923774414068	0.0	0.0	16.0	4.0	270.5665217647958	16.448906400268555	1.0	1.0	7.525516657595161	2.7432675147705083	1.0	1.0
2770559	-1.0	6.0	20.18426263598633	-3.0	5.0	27.2284444597168	0.0	2.140530946533204	1.0	6.0	27.18426263598633	20.18426263598633	-1.0	5.0	35.2284444597168	27.2284444597168	-3.0	1.0	3.140530946533204	2.140530946533204	0.0	13.823114704027883	65.55323804223633	0.0	27.2284444597168	1.0	1.0	36.0	6.0	407.4044581584738	20.18426263598633	9.0	3.0	25.0	5.0	741.3881876958826	27.2284444597168	0.0	0.0	4.581872733066334	2.140530946533204	1.0	1.0
606981	-2.0	1.0	24.293240147705077	-2.0	1.0	20.030495244140624	1.0	-0.3231577099609382	-1.0	2.0	27.293240147705077	24.293240147705077	-2.0	2.0	23.030495244140624	20.030495244140624	-2.0	1.0	2.323157709960938	1.0	-1.0	10.389780367646003	52.64689310180664	0.3231577099609382	24.293240147705077	4.0	2.0	1.0	1.0	590.1615168740698	24.293240147705077	4.0	2.0	1.0	1.0	401.22073972554017	20.030495244140624	1.0	1.0	0.10443090550719784	0.3231577099609382	1.0	1.0
2742920	-3.0	5.0	13.638569628662115	-3.0	6.0	21.440808093017573	1.0	1.6893241757812518	2.0	5.0	21.638569628662115	13.638569628662115	-3.0	6.0	30.440808093017573	21.440808093017573	-3.0	1.6893241757812518	4.689324175781252	2.0	1.0	18.48031093023502	56.76870189746094	1.0	21.440808093017573	9.0	3.0	25.0	5.0	186.01058151586466	13.638569628662115	9.0	3.0	36.0	6.0	459.70825168160786	21.440808093017573	1.0	1.0	2.8538161708790057	1.6893241757812518	4.0	2.0
1358237	-2.0	2.0	2.1630468969726597	0.0	1.0	7.680615485229494	-1.0	-4.281060158691403	0.0	2.0	6.163046896972659	2.1630468969726597	-2.0	1.0	8.680615485229495	7.680615485229494	0.0	1.0	5.281060158691403	0.0	-4.281060158691403	2.041360304565521	20.124722540893558	0.0	7.680615485229494	4.0	2.0	4.0	2.0	4.678771878503052	2.1630468969726597	0.0	0.0	1.0	1.0	58.9918542319471	7.680615485229494	1.0	1.0	18.32747608233486	4.281060158691403	0.0	0.0
3171113	0.0	2.0	11.866039692382813	0.0	6.0	7.510364948730468	0.0	-0.06125980712890566	2.0	2.0	13.866039692382813	11.866039692382813	0.0	6.0	13.510364948730468	7.510364948730468	0.0	0.06125980712890566	2.0612598071289057	2.0	-0.06125980712890566	-1.3398980921962524	29.437664448242188	0.0	11.866039692382813	0.0	0.0	4.0	2.0	140.8028979812044	11.866039692382813	0.0	0.0	36.0	6.0	56.4055816631192	7.510364948730468	0.0	0.0	0.0037527639694707213	0.06125980712890566	4.0	2.0
2220265	-5.0	5.0	8.666641083984373	3.0	4.0	30.99639400604248	0.0	-2.556774290771486	0.0	5.0	18.666641083984373	8.666641083984373	-5.0	4.0	37.99639400604248	30.99639400604248	3.0	0.0	2.556774290771486	0.0	-2.556774290771486	11.22540566795011	59.21980938079834	0.0	30.99639400604248	25.0	5.0	25.0	5.0	75.11066767860584	8.666641083984373	9.0	3.0	16.0	4.0	960.7764413778261	30.99639400604248	0.0	0.0	6.5370947739500345	2.556774290771486	0.0	0.0
2221474	-3.0	4.0	5.773054385009786	1.0	0.0	22.367962145629907	-1.0	-0.2381570102538859	0.0	4.0	12.773054385009786	5.773054385009786	-3.0	1.0	23.367962145629907	22.367962145629907	0.0	0.2381570102538859	1.238157010253886	0.0	-1.0	2.778716519938497	37.379173540893575	0.0	22.367962145629907	9.0	3.0	16.0	4.0	33.32815693228072	5.773054385009786	1.0	1.0	0.0	0.0	500.32573054833244	22.367962145629907	1.0	1.0	0.056718761533069505	0.2381570102538859	0.0	0.0
953190	-3.0	2.0	24.02097581567385	-3.0	2.0	17.65304444970705	0.0	-3.168202651123025	0.0	3.0	29.02097581567385	24.02097581567385	-3.0	3.0	22.65304444970705	17.65304444970705	-3.0	0.0	3.168202651123025	0.0	-3.168202651123025	9.212167254821715	54.84222291650393	0.0	24.02097581567385	9.0	3.0	4.0	2.0	577.007279137188	24.02097581567385	9.0	3.0	4.0	2.0	311.6299783433329	17.65304444970705	0.0	0.0	10.037508038582963	3.168202651123025	0.0	0.0
2716941	-2.0	4.0	25.070876697998045	-2.0	6.0	20.155427555541987	0.0	-2.863579173583986	1.0	4.0	31.070876697998045	25.070876697998045	-2.0	6.0	28.155427555541987	20.155427555541987	-2.0	1.0	3.863579173583986	1.0	-2.863579173583986	14.162048031476989	63.08988342712402	0.0	25.070876697998045	4.0	2.0	16.0	4.0	628.5488584062214	25.070876697998045	4.0	2.0	36.0	6.0	406.24125994670123	20.155427555541987	0.0	0.0	8.200085683383945	2.863579173583986	1.0	1.0
1610718	0.0	3.0	17.195466208251947	-1.0	4.0	16.249821829589838	0.0	1.1950275180664036	0.0	3.0	20.195466208251947	17.195466208251947	0.0	4.0	21.249821829589838	16.249821829589838	-1.0	0.0	1.1950275180664036	1.1950275180664036	0.0	2.3561191252104905	42.64031555590819	0.0	17.195466208251947	0.0	0.0	9.0	3.0	295.6840581191346	17.195466208251947	1.0	1.0	16.0	4.0	264.0567094934144	16.249821829589838	0.0	0.0	1.4280907689359486	1.1950275180664036	0.0	0.0
2869346	-1.0	4.0	-4.400241210693358	0.0	4.0	19.63557116723633	0.0	0.4442183229980472	1.0	4.0	9.400241210693359	4.0	-4.400241210693358	4.0	23.63557116723633	19.63557116723633	0.0	0.4442183229980472	1.4442183229980472	1.0	0.0	3.2973848120558427	34.480030700927735	0.0	19.63557116723633	1.0	1.0	16.0	4.0	19.36212271228415	4.400241210693358	0.0	0.0	16.0	4.0	385.5556550636026	19.63557116723633	0.0	0.0	0.1973299184871974	0.4442183229980472	1.0	1.0
1508412	2.0	2.0	26.09425603906252	-2.0	2.0	8.349115963378928	-1.0	-4.04265344580076	0.0	2.0	30.09425603906252	26.09425603906252	2.0	2.0	12.349115963378928	8.349115963378928	-2.0	1.0	5.04265344580076	0.0	-4.04265344580076	10.937666858616494	47.4860254482422	0.0	26.09425603906252	4.0	2.0	4.0	2.0	680.9101982321507	26.09425603906252	4.0	2.0	4.0	2.0	69.70773736994884	8.349115963378928	1.0	1.0	16.34304688284476	4.04265344580076	0.0	0.0
1450062	-1.0	2.0	8.208902215820316	2.0	3.0	19.299001550537113	0.0	1.927934503417973	-1.0	2.0	11.208902215820316	8.208902215820316	-1.0	3.0	24.299001550537113	19.299001550537113	2.0	1.0	2.9279345034179727	1.927934503417973	-1.0	9.078705255598235	38.4358382697754	0.0	19.299001550537113	1.0	1.0	4.0	2.0	67.3860755888997	8.208902215820316	4.0	2.0	9.0	3.0	372.4514608476339	19.299001550537113	0.0	0.0	3.716931449469506	1.927934503417973	1.0	1.0
2668028	-2.0	5.0	7.192060510009768	-1.0	5.0	36.1659450925293	1.0	-0.8533267580566388	0.0	5.0	14.192060510009767	7.192060510009768	-2.0	5.0	42.1659450925293	36.1659450925293	-1.0	0.8533267580566388	1.8533267580566388	1.0	-0.8533267580566388	10.702375544450234	58.211332360595705	0.0	36.1659450925293	4.0	2.0	25.0	5.0	51.72573437964197	7.192060510009768	1.0	1.0	25.0	5.0	1307.975584435844	36.1659450925293	1.0	1.0	0.7281665560154534	0.8533267580566388	0.0	0.0
3119430	-3.0	5.0	17.06717969799805	-2.0	7.0	19.49167158032227	0.0	-3.5273408708496063	1.0	5.0	25.06717969799805	17.06717969799805	-3.0	7.0	28.49167158032227	19.49167158032227	-2.0	1.0	4.527340870849606	1.0	-3.5273408708496063	14.94921130061433	58.086192149169925	0.0	19.49167158032227	9.0	3.0	25.0	5.0	291.2886228437568	17.06717969799805	4.0	2.0	49.0	7.0	379.9252609951428	19.49167158032227	0.0	0.0	12.442133619166059	3.5273408708496063	1.0	1.0
1503999	-1.0	3.0	7.999179503662112	0.0	2.0	15.445680281860357	0.0	-1.6739047553710904	-1.0	3.0	11.999179503662113	7.999179503662112	-1.0	2.0	17.445680281860355	15.445680281860357	0.0	1.0	2.6739047553710904	0.0	-1.6739047553710904	4.136954558676825	32.11876454089356	0.0	15.445680281860357	1.0	1.0	9.0	3.0	63.98687273180803	7.999179503662112	0.0	0.0	4.0	2.0	238.56903936944983	15.445680281860357	0.0	0.0	2.80195713005395	1.6739047553710904	1.0	1.0
2795716	-4.0	5.0	12.855286483764653	-4.0	5.0	20.87053573608399	0.0	3.613539581298831	0.0	5.0	21.85528648376465	12.855286483764653	-4.0	5.0	29.87053573608399	20.87053573608399	-4.0	0.0	3.613539581298831	3.613539581298831	0.0	12.106941906333178	55.339361801147476	0.0	20.87053573608399	16.0	4.0	25.0	5.0	165.25839057966218	12.855286483764653	16.0	4.0	25.0	5.0	435.57926191115894	20.87053573608399	0.0	0.0	13.057668305613332	3.613539581298831	0.0	0.0
2719722	1.0	4.0	20.642093500244147	2.0	5.0	19.405006250488288	1.0	1.0343206730957135	4.0	4.0	25.642093500244147	20.642093500244147	1.0	5.0	26.405006250488288	19.405006250488288	2.0	1.0343206730957135	6.0343206730957135	4.0	1.0	16.60923215380085	58.08142042382815	1.0	20.642093500244147	1.0	1.0	16.0	4.0	426.0960240728217	20.642093500244147	4.0	2.0	25.0	5.0	376.5542675814895	19.405006250488288	1.0	1.0	1.06981925479317	1.0343206730957135	16.0	4.0
1527768	-1.0	3.0	6.303399478515622	-2.0	2.0	12.118789111694332	-1.0	-2.6394029506835963	0.0	3.0	10.303399478515622	6.303399478515622	-1.0	2.0	16.118789111694333	12.118789111694332	-2.0	1.0	3.6394029506835963	0.0	-2.6394029506835963	8.469854748985238	30.061591540893552	0.0	12.118789111694332	1.0	1.0	9.0	3.0	39.73284498575102	6.303399478515622	4.0	2.0	4.0	2.0	146.86504953372108	12.118789111694332	1.0	1.0	6.966447936077275	2.6394029506835963	0.0	0.0
2039454	-2.0	3.0	24.57632481542968	-2.0	4.0	21.89923512426757	1.0	3.623669023193351	0.0	3.0	29.57632481542968	24.57632481542968	-2.0	4.0	27.89923512426757	21.89923512426757	-2.0	1.0	4.623669023193351	3.623669023193351	0.0	13.605408151227001	62.0992289628906	0.0	24.57632481542968	4.0	2.0	9.0	3.0	603.9957414335047	24.57632481542968	4.0	2.0	16.0	4.0	479.5764990279544	21.89923512426757	1.0	1.0	13.130977189651054	3.623669023193351	0.0	0.0
2545018	-8.0	5.0	9.707794226318363	-8.0	6.0	7.303411520629886	-1.0	-3.806404076904293	2.0	8.0	22.707794226318363	9.707794226318363	-8.0	7.303411520629886	21.303411520629886	7.303411520629886	-8.0	2.0	6.806404076904293	2.0	-3.806404076904293	20.351003280254087	50.81760982385254	1.0	9.707794226318363	64.0	8.0	25.0	5.0	94.24126874054015	9.707794226318363	64.0	8.0	36.0	6.0	53.33981983966935	7.303411520629886	1.0	1.0	14.488711996673622	3.806404076904293	4.0	2.0
2844958	0.0	4.0	5.960368514404294	1.0	0.0	11.774773955688474	0.0	0.8014711145019504	-1.0	4.0	9.960368514404294	5.960368514404294	0.0	1.0	12.774773955688474	11.774773955688474	0.0	0.8014711145019504	1.8014711145019504	0.8014711145019504	-1.0	-1.6355664890326418	24.53661358459472	0.0	11.774773955688474	0.0	0.0	16.0	4.0	35.52599282750205	5.960368514404294	1.0	1.0	0.0	0.0	138.64530170755958	11.774773955688474	0.0	0.0	0.6423559473809985	0.8014711145019504	1.0	1.0
2767486	-4.0	6.0	7.005947922485355	-4.0	5.0	16.75034413220215	0.0	-0.9235278618164032	0.0	6.0	17.005947922485355	7.005947922485355	-4.0	5.0	25.75034413220215	16.75034413220215	-4.0	0.0	0.9235278618164032	0.0	-0.9235278618164032	9.323981760607879	43.67981991650391	0.0	16.75034413220215	16.0	4.0	36.0	6.0	49.08330629257686	7.005947922485355	16.0	4.0	25.0	5.0	280.5740285471991	16.75034413220215	0.0	0.0	0.8529037115511776	0.9235278618164032	0.0	0.0
975679	-2.0	2.0	24.693348250610352	-3.0	2.0	11.39699014208984	0.0	-0.4690224311523466	-1.0	2.0	28.693348250610352	24.693348250610352	-2.0	3.0	16.39699014208984	11.39699014208984	-3.0	0.4690224311523466	1.4690224311523465	0.0	-1.0	9.000634583420842	46.559360823852536	0.0	24.693348250610352	4.0	2.0	4.0	2.0	609.7614478259213	24.693348250610352	9.0	3.0	4.0	2.0	129.89138429889297	11.39699014208984	0.0	0.0	0.2199820409240577	0.4690224311523466	1.0	1.0
1208960	1.0	1.0	14.326197181884758	1.0	1.0	14.326197181884758	0.0	-1.398335899169929	0.0	1.0	16.32619718188476	14.326197181884758	1.0	1.0	16.32619718188476	14.326197181884758	1.0	0.0	1.398335899169929	0.0	-1.398335899169929	2.1907572771305173	34.050730262939446	0.0	14.326197181884758	1.0	1.0	1.0	1.0	205.2399256942428	14.326197181884758	1.0	1.0	1.0	1.0	205.2399256942428	14.326197181884758	0.0	0.0	1.955343286907374	1.398335899169929	0.0	0.0
2994330	-1.0	7.0	11.38250598803711	8.0	2.0	33.34129962817383	7.0	0.08452472583007875	0.0	7.0	19.38250598803711	11.38250598803711	-1.0	8.0	43.34129962817383	33.34129962817383	2.0	0.08452472583007875	7.084524725830079	7.0	0.0	12.706335407303277	69.80833034204102	0.0	33.34129962817383	1.0	1.0	49.0	7.0	129.56144256770065	11.38250598803711	64.0	8.0	4.0	2.0	1111.6422608956643	33.34129962817383	49.0	7.0	0.007144429276649982	0.08452472583007875	0.0	0.0
1479913	0.0	2.0	17.06957030810546	-1.0	3.0	14.171018367187493	-1.0	-2.2643377729492262	0.0	2.0	19.06957030810546	17.06957030810546	0.0	3.0	18.171018367187493	14.171018367187493	-1.0	1.0	3.2643377729492262	0.0	-2.2643377729492262	5.512042969079094	40.50492644824218	0.0	17.06957030810546	0.0	0.0	4.0	2.0	291.3702305033556	17.06957030810546	1.0	1.0	9.0	3.0	200.81776156316528	14.171018367187493	1.0	1.0	5.1272255500046615	2.2643377729492262	0.0	0.0
2267149	-8.0	5.0	10.721492479736328	-8.0	4.0	9.477227877075192	-1.0	-0.6588480964355483	-1.0	8.0	23.721492479736327	10.721492479736328	-8.0	8.0	21.477227877075194	9.477227877075192	-8.0	1.0	2.6588480964355483	-0.6588480964355483	-1.0	16.994290757005874	47.85756845324707	0.6588480964355483	10.721492479736328	64.0	8.0	25.0	5.0	114.95040099304265	10.721492479736328	64.0	8.0	16.0	4.0	89.81784823401115	9.477227877075192	1.0	1.0	0.43408081417674554	0.6588480964355483	1.0	1.0
2726411	0.0	4.0	20.871085845214864	2.0	5.0	30.48136111376955	0.0	-8.889694489257794	4.0	4.0	24.871085845214864	20.871085845214864	0.0	5.0	37.48136111376955	30.48136111376955	2.0	4.0	12.889694489257794	4.0	-8.889694489257794	13.341460664725266	75.24214144824221	0.0	30.48136111376955	0.0	0.0	16.0	4.0	435.6022243583283	20.871085845214864	4.0	2.0	25.0	5.0	929.1133753480226	30.48136111376955	0.0	0.0	79.02666811234039	8.889694489257794	16.0	4.0
830921	-1.0	1.0	14.062219391357427	-1.0	0.0	15.610269318115234	-1.0	-2.7773153681640608	-1.0	1.0	16.062219391357427	14.062219391357427	-1.0	1.0	16.610269318115236	15.610269318115234	-1.0	1.0	4.777315368164061	-1.0	-2.7773153681640608	6.6879243535935515	37.44980407763673	0.0	15.610269318115234	1.0	1.0	1.0	1.0	197.74601421066885	14.062219391357427	1.0	1.0	0.0	0.0	243.68050818408986	15.610269318115234	1.0	1.0	7.713480654240272	2.7773153681640608	1.0	1.0
1510665	0.0	2.0	27.730835482666023	-2.0	4.0	41.47699980456544	0.0	6.108009860107432	0.0	2.0	29.730835482666023	27.730835482666023	0.0	4.0	47.47699980456544	41.47699980456544	-2.0	0.0	6.108009860107432	6.108009860107432	0.0	7.021075195752287	83.31584514733889	0.0	41.47699980456544	0.0	0.0	4.0	2.0	768.999236566689	27.730835482666023	4.0	2.0	16.0	4.0	1720.3415127879214	41.47699980456544	0.0	0.0	37.30778445116962	6.108009860107432	0.0	0.0
1575463	0.0	1.0	11.578247126220706	-3.0	3.0	13.103660639404294	-1.0	-1.408737126708985	-1.0	1.0	12.578247126220706	11.578247126220706	0.0	3.0	19.103660639404296	13.103660639404294	-3.0	1.0	3.408737126708985	-1.0	-1.408737126708985	8.217078268157186	35.090644892333984	0.0	13.103660639404294	0.0	0.0	1.0	1.0	134.05580651583804	11.578247126220706	9.0	3.0	9.0	3.0	171.70592215267337	13.103660639404294	1.0	1.0	1.9845402921682869	1.408737126708985	1.0	1.0
2668557	0.0	3.0	8.374442926025388	2.0	5.0	29.94297777709961	0.0	-0.9703675598144555	1.0	3.0	11.374442926025388	8.374442926025388	0.0	5.0	36.942977777099614	29.94297777709961	2.0	0.9703675598144555	1.9703675598144557	1.0	-0.9703675598144555	6.636982867183344	50.28778826293946	0.0	29.94297777709961	0.0	0.0	9.0	3.0	70.13129432125666	8.374442926025388	4.0	2.0	25.0	5.0	896.5819181598811	29.94297777709961	0.0	0.0	0.9416132011402609	0.9703675598144555	1.0	1.0
1262464	-3.0	3.0	21.833537590942374	-4.0	3.0	15.00095893188476	-1.0	-2.9506096716308647	1.0	3.0	27.833537590942374	21.833537590942374	-3.0	4.0	22.00095893188476	15.00095893188476	-4.0	1.0	4.950609671630865	1.0	-2.9506096716308647	17.188168075145814	54.785106194457995	1.0	21.833537590942374	9.0	3.0	9.0	3.0	476.7033637350937	21.833537590942374	16.0	4.0	9.0	3.0	225.02876887609318	15.00095893188476	1.0	1.0	8.706097434321599	2.9506096716308647	1.0	1.0
1592136	-2.0	2.0	6.5918082557373054	-3.0	3.0	2.989091809814454	-1.0	-1.577375475341796	0.0	2.0	10.591808255737305	6.5918082557373054	-2.0	3.0	8.989091809814454	3.0	-3.0	1.0	2.577375475341796	0.0	-1.577375475341796	7.336675040572171	22.158275540893555	0.0	6.5918082557373054	4.0	2.0	4.0	2.0	43.4519360804065	6.5918082557373054	9.0	3.0	9.0	3.0	8.934669847499848	2.989091809814454	1.0	1.0	2.4881133902097567	1.577375475341796	0.0	0.0
2818770	-5.0	2.0	5.76647804064941	-4.0	6.0	15.806377866699213	0.0	1.6010250834960902	0.0	5.0	12.76647804064941	5.76647804064941	-5.0	6.0	25.806377866699215	15.806377866699213	-4.0	0.0	1.6010250834960902	1.6010250834960902	0.0	8.73189603294142	40.173880990844715	0.0	15.806377866699213	25.0	5.0	4.0	2.0	33.252268993291864	5.76647804064941	16.0	4.0	36.0	6.0	249.84158126487878	15.806377866699213	0.0	0.0	2.5632813179836624	1.6010250834960902	0.0	0.0
900784	1.0	0.0	21.66358202734375	0.0	1.0	9.542278468994141	0.0	-3.1099355812988283	-1.0	1.0	22.66358202734375	21.66358202734375	0.0	1.0	10.542278468994141	9.542278468994141	0.0	1.0	4.109935581298828	0.0	-3.1099355812988283	-0.15751115167870317	37.31579607763672	0.0	21.66358202734375	1.0	1.0	0.0	0.0	469.31078625545115	21.66358202734375	0.0	0.0	1.0	1.0	91.05507837982917	9.542278468994141	0.0	0.0	9.67169931982848	3.1099355812988283	1.0	1.0
901509	1.0	1.0	15.152841047607426	0.0	1.0	21.624368147216806	0.0	0.6337637465820336	2.0	1.0	17.152841047607424	15.152841047607426	1.0	1.0	22.624368147216806	21.624368147216806	0.0	0.6337637465820336	2.6337637465820336	2.0	0.0	2.7646796367070476	42.410972941406264	0.0	21.624368147216806	1.0	1.0	1.0	1.0	229.60859181405652	15.152841047607426	0.0	0.0	1.0	1.0	467.61329776636484	21.624368147216806	0.0	0.0	0.4016564864816961	0.6337637465820336	4.0	2.0
2664901	1.0	4.0	8.833646086669923	4.0	5.0	22.000262526489266	0.0	2.2944424428710946	1.0	4.0	13.833646086669923	8.833646086669923	1.0	5.0	31.000262526489266	22.000262526489266	4.0	1.0	3.2944424428710946	2.2944424428710946	0.0	12.259754480437254	48.12835105603028	0.0	22.000262526489266	1.0	1.0	16.0	4.0	78.03330318453884	8.833646086669923	16.0	4.0	25.0	5.0	484.01155123444784	22.000262526489266	0.0	0.0	5.264466123648276	2.2944424428710946	1.0	1.0
2496159	1.0	3.0	9.457893514404297	1.0	3.0	11.572710180053713	1.0	0.5994035241699223	-1.0	3.0	13.457893514404297	9.457893514404297	1.0	3.0	15.572710180053713	11.572710180053713	1.0	1.0	2.5994035241699223	1.0	-1.0	10.100507852111585	31.63000721862793	0.5994035241699223	11.572710180053713	1.0	1.0	9.0	3.0	89.45174972981087	9.457893514404297	1.0	1.0	9.0	3.0	133.92762091151886	11.572710180053713	1.0	1.0	0.35928458478732256	0.5994035241699223	1.0	1.0
1531232	1.0	3.0	23.51847806848145	-4.0	4.0	25.61678090966797	-1.0	0.05029455102539515	0.0	3.0	27.51847806848145	23.51847806848145	1.0	4.0	33.616780909667966	25.61678090966797	-4.0	0.05029455102539515	1.0502945510253952	0.05029455102539515	-1.0	9.168941855466066	62.18555352917481	0.0	25.61678090966797	1.0	1.0	9.0	3.0	553.1188106576429	23.51847806848145	16.0	4.0	16.0	4.0	656.2194641739293	25.61678090966797	1.0	1.0	0.0025295418628460764	0.05029455102539515	0.0	0.0
3061703	1.0	1.0	7.025440263549804	1.0	5.0	2.283790635864257	1.0	0.755521821777343	0.0	1.0	9.025440263549804	7.025440263549804	1.0	2.283790635864257	8.283790635864257	5.0	1.0	0.755521821777343	1.755521821777343	1.0	0.0	3.4396964958050913	19.064752721191404	0.0	7.025440263549804	1.0	1.0	1.0	1.0	49.35681089670674	7.025440263549804	1.0	1.0	25.0	5.0	5.2156996684612675	2.283790635864257	1.0	1.0	0.5708132231817552	0.755521821777343	0.0	0.0
2666761	7.0	1.0	37.96279295788575	-1.0	6.0	13.529590214355473	6.0	-0.3590244401855429	-1.0	7.0	45.96279295788575	37.96279295788575	1.0	6.0	20.529590214355473	13.529590214355473	-1.0	1.0	7.359024440185543	6.0	-1.0	16.353570760242317	73.85140761242677	0.3590244401855429	37.96279295788575	49.0	7.0	1.0	1.0	1441.1736491633	37.96279295788575	1.0	1.0	36.0	6.0	183.04981136838336	13.529590214355473	36.0	6.0	0.12889854865054248	0.3590244401855429	1.0	1.0
2659932	0.0	5.0	14.959935604003904	0.0	5.0	14.959935604003904	1.0	0.3562445029296839	-1.0	5.0	19.959935604003903	14.959935604003904	0.0	5.0	19.959935604003903	14.959935604003904	0.0	1.0	2.356244502929684	1.0	-1.0	5.025311825601027	42.27611571093749	0.0	14.959935604003904	0.0	0.0	25.0	5.0	223.79967327594366	14.959935604003904	0.0	0.0	25.0	5.0	223.79967327594366	14.959935604003904	1.0	1.0	0.12691014586761756	0.3562445029296839	1.0	1.0
2423381	1.0	3.0	17.445481411376953	2.0	4.0	11.367730251708984	0.0	-6.359450229248048	1.0	3.0	21.445481411376953	17.445481411376953	1.0	4.0	17.367730251708984	11.367730251708984	2.0	1.0	7.359450229248048	1.0	-6.359450229248048	12.035307383621852	46.172661892333984	0.0	17.445481411376953	1.0	1.0	9.0	3.0	304.3448216746988	17.445481411376953	4.0	2.0	16.0	4.0	129.2252910756196	11.367730251708984	0.0	0.0	40.44260721828305	6.359450229248048	1.0	1.0
2718548	-3.0	5.0	7.147508401611326	5.0	6.0	29.419360894897466	0.0	-5.1612875273437515	2.0	5.0	15.147508401611326	7.147508401611326	-3.0	6.0	40.419360894897466	29.419360894897466	5.0	2.0	7.1612875273437515	2.0	-5.1612875273437515	16.827023762765563	62.728156823852544	0.0	29.419360894897466	9.0	3.0	25.0	5.0	51.086876351104486	7.147508401611326	25.0	5.0	36.0	6.0	865.4987954642222	29.419360894897466	0.0	0.0	26.638888939914178	5.1612875273437515	4.0	2.0
2742353	1.0	1.0	20.656331036743158	1.0	5.0	8.007697079833981	0.0	3.245207760986325	0.0	1.0	22.656331036743158	20.656331036743158	1.0	5.0	14.007697079833981	8.007697079833981	1.0	0.0	3.245207760986325	3.245207760986325	0.0	5.25601917670012	39.90923587756346	0.0	20.656331036743158	1.0	1.0	1.0	1.0	426.6840118995187	20.656331036743158	1.0	1.0	25.0	5.0	64.12321252238168	8.007697079833981	0.0	0.0	10.531373411965875	3.245207760986325	0.0	0.0
2222058	-1.0	3.0	8.214523611572268	0.0	3.0	17.198246298339846	-1.0	-4.674846353027341	0.0	3.0	12.214523611572268	8.214523611572268	-1.0	3.0	20.198246298339846	17.198246298339846	0.0	1.0	5.674846353027341	0.0	-4.674846353027341	6.31932908358441	38.087616262939456	0.0	17.198246298339846	1.0	1.0	9.0	3.0	67.4783981650783	8.214523611572268	0.0	0.0	9.0	3.0	295.77967573836025	17.198246298339846	1.0	1.0	21.85418842441303	4.674846353027341	0.0	0.0
2749222	-3.0	6.0	25.19216711010743	-3.0	6.0	30.26594335522461	0.0	2.244043178222654	4.0	6.0	34.192167110107434	25.19216711010743	-3.0	6.0	39.26594335522461	30.26594335522461	-3.0	2.244043178222654	6.244043178222654	4.0	0.0	18.00985091178517	79.7021536435547	0.0	30.26594335522461	9.0	3.0	36.0	6.0	634.6452837035786	25.19216711010743	9.0	3.0	36.0	6.0	916.0273271816648	30.26594335522461	0.0	0.0	5.0357297857276295	2.244043178222654	16.0	4.0
1000284	-2.0	2.0	10.887257711914067	-2.0	2.0	25.036486761596684	0.0	-3.2453411650390582	-1.0	2.0	14.887257711914067	10.887257711914067	-2.0	2.0	29.036486761596684	25.036486761596684	-2.0	1.0	4.245341165039058	0.0	-3.2453411650390582	10.948756652920254	48.16908563854981	0.0	25.036486761596684	4.0	2.0	4.0	2.0	118.53238048563233	10.887257711914067	4.0	2.0	4.0	2.0	626.825669363606	25.036486761596684	0.0	0.0	10.532239277497071	3.2453411650390582	1.0	1.0
2153038	-4.0	4.0	31.319461895507807	-4.0	4.0	33.4323120847168	0.0	-1.5766257509765609	2.0	4.0	39.31946189550781	31.319461895507807	-4.0	4.0	41.4323120847168	33.4323120847168	-4.0	1.5766257509765609	3.576625750976561	2.0	-1.5766257509765609	16.677584188822166	84.32839973120116	0.0	33.4323120847168	16.0	4.0	16.0	4.0	980.9086934241654	31.319461895507807	16.0	4.0	16.0	4.0	1117.7194913299008	33.4323120847168	0.0	0.0	2.4857487586424045	1.5766257509765609	4.0	2.0
1211635	0.0	1.0	18.33171202514648	2.0	2.0	19.096257465820308	0.0	-0.722944957275395	-1.0	1.0	19.33171202514648	18.33171202514648	0.0	2.0	23.096257465820308	19.096257465820308	2.0	0.722944957275395	1.722944957275395	0.0	-1.0	3.95766869724105	44.15091444824218	0.0	19.096257465820308	0.0	0.0	1.0	1.0	336.05166577290004	18.33171202514648	4.0	2.0	4.0	2.0	364.66704920089785	19.096257465820308	0.0	0.0	0.5226494112499227	0.722944957275395	1.0	1.0
952295	-1.0	2.0	27.217992639526358	-1.0	2.0	26.412175989135733	0.0	0.5915831088867165	0.0	2.0	30.217992639526358	27.217992639526358	-1.0	2.0	29.412175989135733	26.412175989135733	-1.0	0.0	0.5915831088867165	0.5915831088867165	0.0	4.7402668025175405	60.22175173754881	0.0	27.217992639526358	1.0	1.0	4.0	2.0	740.819123325311	27.217992639526358	1.0	1.0	4.0	2.0	697.6030404810781	26.412175989135733	0.0	0.0	0.34997057472007265	0.5915831088867165	0.0	0.0
1572081	1.0	4.0	13.75567162597656	-6.0	2.0	19.42620575988769	-2.0	-0.4450310412597673	-1.0	4.0	18.75567162597656	13.75567162597656	1.0	6.0	27.42620575988769	19.42620575988769	-6.0	1.0	3.4450310412597673	-0.4450310412597673	-2.0	14.264373631940222	49.62690842712402	0.4450310412597673	19.42620575988769	1.0	1.0	16.0	4.0	189.21850188169665	13.75567162597656	36.0	6.0	4.0	2.0	377.37747022549365	19.42620575988769	4.0	2.0	0.19805262768475268	0.4450310412597673	1.0	1.0
3169022	0.0	5.0	4.3902358747558585	1.0	1.0	7.6297969556884775	0.0	-0.7686577104492187	0.0	4.3902358747558585	9.39023587475586	5.0	0.0	1.0	9.629796955688477	7.6297969556884775	1.0	0.0	0.7686577104492187	0.0	-0.7686577104492187	-2.4261985307036635	19.788690540893555	0.0	7.6297969556884775	0.0	0.0	25.0	5.0	19.274171035993337	4.3902358747558585	1.0	1.0	1.0	1.0	58.21380158503316	7.6297969556884775	0.0	0.0	0.590834675833035	0.7686577104492187	0.0	0.0
1333916	-2.0	3.0	18.44822013049316	1.0	3.0	11.258183356811518	0.0	-2.051900032470705	1.0	3.0	23.44822013049316	18.44822013049316	-2.0	3.0	15.258183356811518	11.258183356811518	1.0	1.0	3.051900032470705	1.0	-2.051900032470705	10.112484820199695	41.75830351977538	0.0	18.44822013049316	4.0	2.0	9.0	3.0	340.336825983133	18.44822013049316	1.0	1.0	9.0	3.0	126.74669249558787	11.258183356811518	0.0	0.0	4.21029374325328	2.051900032470705	1.0	1.0
2272450	-8.0	4.0	8.462183956787108	0.0	4.0	27.65674496142578	-1.0	-1.6149988129882829	-1.0	8.0	20.462183956787108	8.462183956787108	-8.0	4.0	31.65674496142578	27.65674496142578	0.0	1.0	3.614998812988283	-1.0	-1.6149988129882829	12.713201577418253	55.73392773120117	0.0	27.65674496142578	64.0	8.0	16.0	4.0	71.6085573185051	8.462183956787108	0.0	0.0	16.0	4.0	764.8955418613502	27.65674496142578	1.0	1.0	2.608221165953563	1.6149988129882829	1.0	1.0
1027694	-2.0	1.0	21.68523566381836	-2.0	2.0	26.58270804541016	0.0	-3.481188133789061	0.0	2.0	24.68523566381836	21.68523566381836	-2.0	2.0	30.58270804541016	26.58270804541016	-2.0	0.0	3.481188133789061	0.0	-3.481188133789061	7.728365632312035	58.74913184301758	0.0	26.58270804541016	4.0	2.0	1.0	1.0	470.24944579533974	21.68523566381836	4.0	2.0	4.0	2.0	706.6403670275141	26.58270804541016	0.0	0.0	12.118670822833765	3.481188133789061	0.0	0.0
1527169	-7.0	4.0	9.627937450561518	0.0	3.0	17.09952367797851	0.0	0.9770223046874946	0.0	7.0	20.627937450561518	9.627937450561518	-7.0	3.0	20.09952367797851	17.09952367797851	0.0	0.0	0.9770223046874946	0.9770223046874946	0.0	4.0234056519606485	41.70448343322752	0.0	17.09952367797851	49.0	7.0	16.0	4.0	92.69717955192502	9.627937450561518	0.0	0.0	9.0	3.0	292.3937100137477	17.09952367797851	0.0	0.0	0.9545725838568636	0.9770223046874946	0.0	0.0
3172085	-1.0	5.0	3.6409850405273545	0.0	1.0	19.76734498010255	-1.0	0.9764914797363388	0.0	3.6409850405273545	9.640985040527354	5.0	-1.0	1.0	20.76734498010255	19.76734498010255	0.0	0.9764914797363388	1.9764914797363389	0.9764914797363388	-1.0	2.4412339086176145	32.38482150036624	0.0	19.76734498010255	1.0	1.0	25.0	5.0	13.25677206534398	3.6409850405273545	0.0	0.0	1.0	1.0	390.7479275623855	19.76734498010255	1.0	1.0	0.9535356099976645	0.9764914797363388	0.0	0.0
1120551	2.0	1.0	25.534532767089843	3.0	2.0	25.237932425292968	1.0	-2.9370858852539072	0.0	2.0	28.534532767089843	25.534532767089843	1.0	3.0	30.237932425292968	25.237932425292968	2.0	1.0	3.9370858852539072	1.0	-2.9370858852539072	11.672057128294306	62.70955107763672	0.0	25.534532767089843	4.0	2.0	1.0	1.0	652.0123636335849	25.534532767089843	9.0	3.0	4.0	2.0	636.9532331036542	25.237932425292968	1.0	1.0	8.626473497357727	2.9370858852539072	0.0	0.0
1552689	-2.0	3.0	-0.6390753591308638	-1.0	1.0	26.12128535864257	-1.0	1.0008515512695269	0.0	2.0	5.639075359130864	3.0	-2.0	1.0	28.12128535864257	26.12128535864257	-1.0	1.0	2.000851551269527	1.0008515512695269	-1.0	4.208319838438361	35.76121226904296	0.0	26.12128535864257	4.0	2.0	9.0	3.0	0.4084173146482425	0.6390753591308638	1.0	1.0	1.0	1.0	682.3215487876347	26.12128535864257	1.0	1.0	1.0017038276786183	1.0008515512695269	0.0	0.0
2166796	0.0	3.0	9.782249654785154	0.0	4.0	4.654701437011717	0.0	-3.9445493564453145	1.0	3.0	12.782249654785154	9.782249654785154	0.0	4.0	8.654701437011717	4.654701437011717	0.0	1.0	4.9445493564453145	1.0	-3.9445493564453145	1.4097845863442344	26.381500448242186	0.0	9.782249654785154	0.0	0.0	9.0	3.0	95.69240830854427	9.782249654785154	0.0	0.0	16.0	4.0	21.66624546771894	4.654701437011717	0.0	0.0	15.559469625433145	3.9445493564453145	1.0	1.0
2769115	-1.0	4.0	22.80278096740723	-2.0	6.0	14.791731696777338	0.0	-2.9721957629394566	1.0	4.0	27.80278096740723	22.80278096740723	-1.0	6.0	22.79173169677734	14.791731696777338	-2.0	1.0	3.9721957629394566	1.0	-2.9721957629394566	12.70106208807021	54.56670842712403	0.0	22.80278096740723	1.0	1.0	16.0	4.0	519.9668198475495	22.80278096740723	4.0	2.0	36.0	6.0	218.7953265894474	14.791731696777338	0.0	0.0	8.833947653235258	2.9721957629394566	1.0	1.0
926459	-4.0	2.0	12.13737376367188	-4.0	2.0	28.48420222436524	0.0	0.9867542568359441	1.0	4.0	18.13737376367188	12.13737376367188	-4.0	4.0	34.48420222436524	28.48420222436524	-4.0	0.9867542568359441	1.986754256835944	1.0	0.0	11.597995843847603	54.608330244873066	0.0	28.48420222436524	16.0	4.0	4.0	2.0	147.3158418790705	12.13737376367188	16.0	4.0	4.0	2.0	811.3497763585337	28.48420222436524	0.0	0.0	0.9736839633838563	0.9867542568359441	1.0	1.0
510652	0.0	0.0	16.56569594311523	0.0	0.0	16.56569594311523	0.0	0.4234382526855427	1.0	0.0	16.56569594311523	16.56569594311523	0.0	0.0	16.56569594311523	16.56569594311523	0.0	0.4234382526855427	1.4234382526855427	1.0	0.0	-9.288426367437134	34.554830138916	0.0	16.56569594311523	0.0	0.0	0.0	0.0	274.4222820797444	16.56569594311523	0.0	0.0	0.0	0.0	274.4222820797444	16.56569594311523	0.0	0.0	0.1792999538373855	0.4234382526855427	1.0	1.0
1288295	-5.0	3.0	23.70625300048828	-5.0	3.0	11.22623057006836	-1.0	-1.3630371606445308	-1.0	5.0	31.70625300048828	23.70625300048828	-5.0	5.0	19.22623057006836	11.22623057006836	-5.0	1.0	3.363037160644531	-1.0	-1.3630371606445308	16.864368945401903	54.29552073120117	1.0	23.70625300048828	25.0	5.0	9.0	3.0	561.9864313231596	23.70625300048828	25.0	5.0	9.0	3.0	126.02825281233737	11.22623057006836	1.0	1.0	1.8578703012979045	1.3630371606445308	1.0	1.0
2911695	-4.0	5.0	-2.840033953491212	-1.0	5.0	6.128437573608397	-1.0	-0.07066673547363322	0.0	4.0	11.840033953491211	5.0	-4.0	5.0	12.128437573608398	6.128437573608397	-1.0	0.07066673547363322	1.0706667354736332	0.0	-1.0	5.333654272440876	25.039138262573243	0.0	6.128437573608397	16.0	4.0	25.0	5.0	8.065792856982922	2.840033953491212	1.0	1.0	25.0	5.0	37.55774709361518	6.128437573608397	1.0	1.0	0.004993787502500452	0.07066673547363322	0.0	0.0
2171066	2.0	3.0	36.72817565722657	-3.0	5.0	12.013663785888667	0.0	-0.17348526196289527	-1.0	3.0	41.72817565722657	36.72817565722657	2.0	5.0	20.013663785888667	12.013663785888667	-3.0	0.17348526196289527	1.1734852619628953	0.0	-1.0	10.431834826369345	62.915324705078135	0.0	36.72817565722657	4.0	2.0	9.0	3.0	1348.9588871080905	36.72817565722657	9.0	3.0	25.0	5.0	144.32811756037282	12.013663785888667	0.0	0.0	0.030097136118334394	0.17348526196289527	1.0	1.0
1851177	-5.0	8.0	3.543724535400393	2.0	2.0	33.91854524462891	-1.0	3.8984608635253934	1.0	5.0	16.543724535400393	8.0	-5.0	2.0	37.91854524462891	33.91854524462891	2.0	1.0	5.8984608635253934	3.8984608635253934	-1.0	16.737313063676496	60.360730643554696	1.0	33.91854524462891	25.0	5.0	64.0	8.0	12.557983582798732	3.543724535400393	4.0	2.0	4.0	2.0	1150.4677115119384	33.91854524462891	1.0	1.0	15.197997104439157	3.8984608635253934	1.0	1.0
902333	0.0	0.0	14.689692888183592	1.0	1.0	23.389460954589843	0.0	-1.0370832348632817	-1.0	0.0	14.689692888183592	14.689692888183592	0.0	1.0	25.389460954589843	23.389460954589843	1.0	1.0	2.0370832348632817	0.0	-1.0370832348632817	-0.9274739587889587	42.11623707763672	0.0	23.389460954589843	0.0	0.0	0.0	0.0	215.7870771491516	14.689692888183592	1.0	1.0	1.0	1.0	547.0668837462828	23.389460954589843	0.0	0.0	1.0755416360344887	1.0370832348632817	1.0	1.0
2714203	0.0	4.0	5.3094713437499985	1.0	3.0	18.205055450195307	0.0	1.569019531005857	0.0	4.0	9.309471343749998	5.3094713437499985	0.0	3.0	22.205055450195307	18.205055450195307	1.0	0.0	1.569019531005857	1.569019531005857	0.0	1.2082700498354073	33.08354632495116	0.0	18.205055450195307	0.0	0.0	16.0	4.0	28.190485950102413	5.3094713437499985	1.0	1.0	9.0	3.0	331.4240439446858	18.205055450195307	0.0	0.0	2.4618222886778396	1.569019531005857	0.0	0.0
2142379	1.0	3.0	12.445725505126953	0.0	2.0	15.74294573522949	0.0	1.5992746994628888	0.0	3.0	16.44572550512695	12.445725505126953	1.0	2.0	17.74294573522949	15.74294573522949	0.0	0.0	1.5992746994628888	1.5992746994628888	0.0	1.2741885735819924	35.78794593981933	0.0	15.74294573522949	1.0	1.0	9.0	3.0	154.89608334896755	12.445725505126953	0.0	0.0	4.0	2.0	247.8403404223804	15.74294573522949	0.0	0.0	2.5576795643421133	1.5992746994628888	0.0	0.0
2742673	1.0	4.0	8.680487870361326	1.0	4.0	17.60702824511718	0.0	-0.0941741474609401	0.0	4.0	13.680487870361326	8.680487870361326	1.0	4.0	22.60702824511718	17.60702824511718	1.0	0.0	0.0941741474609401	0.0	-0.0941741474609401	2.6183730175215625	36.38169026293944	0.0	17.60702824511718	1.0	1.0	16.0	4.0	75.3508696674901	8.680487870361326	1.0	1.0	16.0	4.0	310.0074436243542	17.60702824511718	0.0	0.0	0.008868770049994892	0.0941741474609401	0.0	0.0
2843705	1.0	4.0	4.560480028686519	0.0	4.0	7.433860689697263	0.0	-0.8992806372070348	1.0	4.0	9.56048002868652	4.560480028686519	1.0	4.0	11.433860689697262	7.433860689697263	0.0	0.8992806372070348	1.8992806372070348	1.0	-0.8992806372070348	2.8352283988117226	22.893621355590817	0.0	7.433860689697263	1.0	1.0	16.0	4.0	20.797978092048595	4.560480028686519	0.0	0.0	16.0	4.0	55.262284753826265	7.433860689697263	0.0	0.0	0.8087056644554905	0.8992806372070348	1.0	1.0
2072380	-1.0	4.0	32.15814516601563	-3.0	4.0	40.42221758422853	0.0	-3.245388769531246	2.0	4.0	37.15814516601563	32.15814516601563	-1.0	4.0	47.42221758422853	40.42221758422853	-3.0	2.0	5.245388769531246	2.0	-3.245388769531246	15.683887472836819	89.8257515197754	0.0	40.42221758422853	1.0	1.0	16.0	4.0	1034.1463005185344	32.15814516601563	9.0	3.0	16.0	4.0	1633.9556744267138	40.42221758422853	0.0	0.0	10.532548265399535	3.245388769531246	4.0	2.0
2797036	0.0	4.0	11.202202279785176	1.0	4.0	17.441750009277364	0.0	0.7741360261230668	0.0	4.0	15.202202279785176	11.202202279785176	0.0	4.0	22.441750009277364	17.441750009277364	1.0	0.0	0.7741360261230668	0.7741360261230668	0.0	1.6801495482578628	38.41808831518561	0.0	17.441750009277364	0.0	0.0	16.0	4.0	125.4893359172242	11.202202279785176	1.0	1.0	16.0	4.0	304.2146433861269	17.441750009277364	0.0	0.0	0.5992865869416135	0.7741360261230668	0.0	0.0
2032853	-2.0	3.0	11.971340131591795	-1.0	4.0	8.75234217626953	1.0	-1.1957474233398455	0.0	3.0	16.971340131591795	11.971340131591795	-2.0	4.0	13.75234217626953	8.75234217626953	-1.0	1.0	2.1957474233398457	1.0	-1.1957474233398455	8.80471809284267	32.91942973120117	0.0	11.971340131591795	4.0	2.0	9.0	3.0	143.31298454626025	11.971340131591795	1.0	1.0	16.0	4.0	76.60349357050644	8.75234217626953	1.0	1.0	1.4298119004238796	1.1957474233398455	0.0	0.0
227149	-3.0	0.0	16.013305866210928	-2.0	-1.0	35.82203694531249	0.0	-2.155551708251964	-2.0	3.0	19.013305866210928	16.013305866210928	-3.0	2.0	38.82203694531249	35.82203694531249	-2.0	2.0	4.155551708251965	0.0	-2.155551708251964	7.6171524280784055	61.99089451977538	0.0	35.82203694531249	9.0	3.0	0.0	0.0	256.4259647648253	16.013305866210928	4.0	2.0	1.0	1.0	1283.218330911333	35.82203694531249	0.0	0.0	4.646403166947961	2.155551708251964	4.0	2.0
3130199	-3.0	6.0	27.593007154052728	-2.0	7.0	39.66316325146485	-1.0	-6.828566484863287	1.0	6.0	36.59300715405273	27.593007154052728	-3.0	7.0	48.66316325146485	39.66316325146485	-2.0	1.0	8.828566484863288	1.0	-6.828566484863287	21.311660192800485	94.08473689038087	1.0	39.66316325146485	9.0	3.0	36.0	6.0	761.374043803605	27.593007154052728	4.0	2.0	49.0	7.0	1573.1665191123518	39.66316325146485	1.0	1.0	46.62932023819815	6.828566484863287	1.0	1.0
829038	1.0	1.0	7.590501786376954	-2.0	0.0	19.14588546862793	-1.0	0.34644889941406376	-1.0	1.0	9.590501786376954	7.590501786376954	1.0	2.0	21.14588546862793	19.14588546862793	-2.0	1.0	2.3464488994140638	0.34644889941406376	-1.0	4.344598163834915	33.08283615441895	0.0	19.14588546862793	1.0	1.0	1.0	1.0	57.61571736899174	7.590501786376954	4.0	2.0	0.0	0.0	366.56493037781814	19.14588546862793	1.0	1.0	0.12002683990521607	0.34644889941406376	1.0	1.0
2217667	-5.0	4.0	16.1333369453125	1.0	5.0	16.384824677246097	-1.0	-1.7840367119140623	1.0	5.0	25.1333369453125	16.1333369453125	-5.0	5.0	22.384824677246097	16.384824677246097	1.0	1.0	3.7840367119140623	1.0	-1.7840367119140623	16.126910378216348	51.30219833447266	1.0	16.384824677246097	25.0	5.0	16.0	4.0	260.28456099098526	16.1333369453125	1.0	1.0	25.0	5.0	268.4624797040927	16.384824677246097	1.0	1.0	3.182786989457139	1.7840367119140623	1.0	1.0
2564770	-1.0	4.0	8.169602932373053	-1.0	4.0	8.169602932373053	0.0	2.72480350915528	1.0	4.0	13.169602932373053	8.169602932373053	-1.0	4.0	13.169602932373053	8.169602932373053	-1.0	1.0	3.72480350915528	2.72480350915528	0.0	8.755616933437508	30.064009373901385	0.0	8.169602932373053	1.0	1.0	16.0	4.0	66.74241207263839	8.169602932373053	1.0	1.0	16.0	4.0	66.74241207263839	8.169602932373053	0.0	0.0	7.424554163504927	2.72480350915528	1.0	1.0
1500695	1.0	2.0	8.95541938793945	-1.0	3.0	6.976095047119138	1.0	0.8686808015136691	1.0	2.0	11.95541938793945	8.95541938793945	1.0	3.0	10.976095047119138	6.976095047119138	-1.0	1.0	2.868680801513669	1.0	0.8686808015136691	9.208499777974298	25.800195236572257	0.8686808015136691	8.95541938793945	1.0	1.0	4.0	2.0	80.1995364138818	8.95541938793945	1.0	1.0	9.0	3.0	48.665902106440164	6.976095047119138	1.0	1.0	0.7546063349184305	0.8686808015136691	1.0	1.0
3121425	-1.0	4.0	14.35537200488281	2.0	5.0	16.796721034423822	0.0	2.4096665910644504	1.0	4.0	19.35537200488281	14.35537200488281	-1.0	5.0	23.796721034423822	16.796721034423822	2.0	1.0	3.4096665910644504	2.4096665910644504	0.0	11.669290384061334	46.561759630371085	0.0	16.796721034423822	1.0	1.0	16.0	4.0	206.0767053985731	14.35537200488281	4.0	2.0	25.0	5.0	282.12983750825566	16.796721034423822	0.0	0.0	5.806493080092169	2.4096665910644504	1.0	1.0
1530057	-7.0	4.0	18.14546714343261	-7.0	4.0	17.17310843981933	0.0	0.6266702226562444	3.0	7.0	29.14546714343261	18.14546714343261	-7.0	7.0	28.17310843981933	17.17310843981933	-7.0	0.6266702226562444	3.6266702226562444	3.0	0.0	15.876520693584343	60.945245805908186	0.0	18.14546714343261	49.0	7.0	16.0	4.0	329.25797785339245	18.14546714343261	49.0	7.0	16.0	4.0	294.91565348579394	17.17310843981933	0.0	0.0	0.3927155679640269	0.6266702226562444	9.0	3.0
2311409	0.0	3.0	19.529174411621085	-8.0	5.0	18.89903219970703	-1.0	0.1982189062499984	0.0	3.0	22.529174411621085	19.529174411621085	0.0	8.0	31.89903219970703	18.89903219970703	-8.0	0.1982189062499984	1.1982189062499984	0.1982189062499984	-1.0	7.291559948560683	55.62642551757811	0.0	19.529174411621085	0.0	0.0	9.0	3.0	381.3886531995158	19.529174411621085	64.0	8.0	25.0	5.0	357.1734180855631	18.89903219970703	1.0	1.0	0.03929073479494566	0.1982189062499984	0.0	0.0
2565028	-8.0	3.0	12.05978431860351	-8.0	6.0	8.51467170874023	-1.0	-0.4719425185546911	0.0	8.0	23.059784318603512	12.05978431860351	-8.0	8.0	22.51467170874023	8.51467170874023	-8.0	0.4719425185546911	1.471942518554691	0.0	-1.0	12.997280321635694	47.046398545898434	0.0	12.05978431860351	64.0	8.0	9.0	3.0	145.43839781123512	12.05978431860351	64.0	8.0	36.0	6.0	72.49963430762128	8.51467170874023	1.0	1.0	0.22272974081974495	0.4719425185546911	0.0	0.0
1551838	-8.0	3.0	12.850164752563472	-8.0	4.0	16.733312945922847	-1.0	1.259662967285152	0.0	8.0	23.850164752563472	12.850164752563472	-8.0	8.0	28.733312945922847	16.733312945922847	-8.0	1.0	2.259662967285152	1.259662967285152	-1.0	14.730706232885183	54.84314066577147	0.0	16.733312945922847	64.0	8.0	9.0	3.0	165.12673416802465	12.850164752563472	64.0	8.0	16.0	4.0	280.00376214618916	16.733312945922847	1.0	1.0	1.586750791149634	1.259662967285152	0.0	0.0
1795053	1.0	3.0	-0.8447718586425772	1.0	0.0	16.05798387866211	1.0	5.603998664428712	0.0	1.0	4.844771858642577	3.0	-0.8447718586425772	1.0	17.05798387866211	16.05798387866211	0.0	1.0	6.603998664428712	5.603998664428712	0.0	1.8451094298814688	28.5067544017334	0.0	16.05798387866211	1.0	1.0	9.0	3.0	0.7136394931544344	0.8447718586425772	1.0	1.0	0.0	0.0	257.85884624737224	16.05798387866211	1.0	1.0	31.404801030918787	5.603998664428712	0.0	0.0
2767628	-2.0	4.0	14.457270535400404	3.0	6.0	19.317250164917013	0.0	-2.5750819121093613	1.0	4.0	20.457270535400404	14.457270535400404	-2.0	6.0	28.317250164917013	19.317250164917013	3.0	1.0	3.5750819121093613	1.0	-2.5750819121093613	13.725184163872227	52.34960261242678	0.0	19.317250164917013	4.0	2.0	16.0	4.0	209.01267133375669	14.457270535400404	9.0	3.0	36.0	6.0	373.1561539339864	19.317250164917013	0.0	0.0	6.631046854072805	2.5750819121093613	1.0	1.0
2849445	-4.0	6.0	17.307043929931634	1.0	5.0	34.63718118273925	0.0	3.4243535002441376	1.0	6.0	27.307043929931634	17.307043929931634	-4.0	5.0	40.63718118273925	34.63718118273925	1.0	1.0	4.424353500244138	3.4243535002441376	0.0	15.005376092099636	72.36857861291502	0.0	34.63718118273925	16.0	4.0	36.0	6.0	299.53376959258344	17.307043929931634	1.0	1.0	25.0	5.0	1199.7343202859058	34.63718118273925	0.0	0.0	11.726196894634278	3.4243535002441376	1.0	1.0
1313985	0.0	1.0	14.252367864257813	0.0	2.0	15.771349797851565	0.0	-0.19408141552734293	0.0	1.0	15.252367864257813	14.252367864257813	0.0	2.0	17.771349797851563	15.771349797851565	0.0	0.0	0.19408141552734293	0.0	-0.19408141552734293	-6.0139622144758595	33.21779907763672	0.0	15.771349797851565	0.0	0.0	1.0	1.0	203.1299897381288	14.252367864257813	0.0	0.0	4.0	2.0	248.7354744461926	15.771349797851565	0.0	0.0	0.03766759585309715	0.19408141552734293	0.0	0.0
928087	-4.0	2.0	19.872095291503907	-4.0	2.0	23.70864695776368	0.0	-1.0667474819335965	2.0	4.0	25.872095291503907	19.872095291503907	-4.0	4.0	29.70864695776368	23.70864695776368	-4.0	1.0667474819335965	3.0667474819335965	2.0	-1.0667474819335965	13.076307581714744	58.64748973120118	0.0	23.70864695776368	16.0	4.0	4.0	2.0	394.90017127461175	19.872095291503907	16.0	4.0	4.0	2.0	562.099940567877	23.70864695776368	0.0	0.0	1.1379501902116687	1.0667474819335965	4.0	2.0
1527866	2.0	1.0	10.709979882324221	-2.0	3.0	8.100074639404298	0.0	-2.2770005559082023	-1.0	2.0	13.709979882324221	10.709979882324221	1.0	3.0	13.100074639404298	8.100074639404298	-2.0	1.0	3.2770005559082023	0.0	-2.2770005559082023	8.44519703925401	30.08705507763672	0.0	10.709979882324221	4.0	2.0	1.0	1.0	114.70366907978955	10.709979882324221	4.0	2.0	9.0	3.0	65.61120916392066	8.100074639404298	0.0	0.0	5.184731531606262	2.2770005559082023	1.0	1.0
608917	1.0	-1.0	27.65541834375	1.0	-1.0	6.739223427978518	0.0	-9.896812491210936	-2.0	1.0	29.65541834375	27.65541834375	-1.0	1.0	8.73922342797852	6.739223427978518	-1.0	2.0	11.896812491210936	0.0	-9.896812491210936	9.18847354344249	50.29145426293945	0.0	27.65541834375	1.0	1.0	1.0	1.0	764.822163767824	27.65541834375	1.0	1.0	1.0	1.0	45.417132412214535	6.739223427978518	0.0	0.0	97.9468974861888	9.896812491210936	4.0	2.0
3168505	0.0	1.0	8.628960980102537	0.0	6.0	0.5788778197021465	0.0	-2.0856138337402363	1.0	1.0	9.628960980102537	8.628960980102537	0.0	0.5788778197021465	6.5788778197021465	6.0	0.0	1.0	3.0856138337402363	1.0	-2.0856138337402363	-3.3868956806195647	19.29345263354492	0.0	8.628960980102537	0.0	0.0	1.0	1.0	74.45896759613214	8.628960980102537	0.0	0.0	36.0	6.0	0.3350995301431108	0.5788778197021465	0.0	0.0	4.349785063488646	2.0856138337402363	1.0	1.0
2447394	1.0	2.0	17.424723416015624	0.0	4.0	9.906416683837893	0.0	-2.969929904296876	0.0	2.0	20.424723416015624	17.424723416015624	1.0	4.0	13.906416683837893	9.906416683837893	0.0	0.0	2.969929904296876	0.0	-2.969929904296876	2.350111491397152	37.30107000415039	0.0	17.424723416015624	1.0	1.0	4.0	2.0	303.6209861246432	17.424723416015624	0.0	0.0	16.0	4.0	98.13709151382176	9.906416683837893	0.0	0.0	8.820483636436851	2.969929904296876	0.0	0.0
2769467	0.0	4.0	5.517209040527342	1.0	4.0	18.826151835327142	0.0	0.035290705566403346	0.0	4.0	9.51720904052734	5.517209040527342	0.0	4.0	23.826151835327142	18.826151835327142	1.0	0.0	0.035290705566403346	0.035290705566403346	0.0	-1.910735614149353	33.37865158142088	0.0	18.826151835327142	0.0	0.0	16.0	4.0	30.439595596876632	5.517209040527342	1.0	1.0	16.0	4.0	354.4239929267915	18.826151835327142	0.0	0.0	0.0012454338993745722	0.035290705566403346	0.0	0.0
2690402	-2.0	5.0	17.14562983740234	-1.0	5.0	33.32055087316894	1.0	3.0145644687499957	0.0	5.0	24.14562983740234	17.14562983740234	-2.0	5.0	39.32055087316894	33.32055087316894	-1.0	1.0	4.014564468749995	3.0145644687499957	0.0	13.534315732577253	67.48074517932127	0.0	33.32055087316894	4.0	2.0	25.0	5.0	293.97262252122135	17.14562983740234	1.0	1.0	25.0	5.0	1110.2591104914395	33.32055087316894	1.0	1.0	9.087598936249943	3.0145644687499957	0.0	0.0
2689802	-2.0	6.0	8.459169629150395	-2.0	4.0	28.138221982055672	-1.0	1.9203856020507857	0.0	6.0	16.459169629150395	8.459169629150395	-2.0	4.0	34.13822198205567	28.138221982055672	-2.0	1.0	2.9203856020507857	1.9203856020507857	-1.0	12.532466089837364	53.51777721325685	0.0	28.138221982055672	4.0	2.0	36.0	6.0	71.55755081474044	8.459169629150395	4.0	2.0	16.0	4.0	791.759536311441	28.138221982055672	1.0	1.0	3.6878808605639586	1.9203856020507857	0.0	0.0
2090781	-1.0	4.0	26.729121290039053	-3.0	4.0	23.165688596557608	-1.0	-1.348500169921877	0.0	4.0	31.729121290039053	26.729121290039053	-1.0	4.0	30.165688596557608	23.165688596557608	-3.0	1.0	2.348500169921877	0.0	-1.348500169921877	12.477014722577351	64.24331005651854	0.0	26.729121290039053	1.0	1.0	16.0	4.0	714.445924937619	26.729121290039053	9.0	3.0	16.0	4.0	536.6491281526792	23.165688596557608	1.0	1.0	1.8184527082793314	1.348500169921877	0.0	0.0
1268470	-3.0	2.0	23.85713102099612	0.0	3.0	40.574740426513706	0.0	-5.177086813476535	0.0	3.0	28.85713102099612	23.85713102099612	-3.0	3.0	43.574740426513706	40.574740426513706	0.0	0.0	5.177086813476535	0.0	-5.177086813476535	6.697327669597866	77.60895826098636	0.0	40.574740426513706	9.0	3.0	4.0	2.0	569.1627005529755	23.85713102099612	0.0	0.0	9.0	3.0	1646.3095606789657	40.574740426513706	0.0	0.0	26.802227874272624	5.177086813476535	0.0	0.0
2214918	-5.0	4.0	12.543051892822275	-6.0	5.0	0.05645864636231579	1.0	-2.1062362846679576	0.0	5.0	21.543051892822277	12.543051892822275	-5.0	5.0	11.056458646362316	5.0	-6.0	1.0	3.1062362846679576	1.0	-2.1062362846679576	8.286716529663009	35.70574682385255	0.0	12.543051892822275	25.0	5.0	16.0	4.0	157.32815078603247	12.543051892822275	36.0	6.0	25.0	5.0	0.003187578749065034	0.05645864636231579	1.0	1.0	4.436231286851882	2.1062362846679576	0.0	0.0
2638649	6.0	5.0	6.355488924804689	6.0	1.0	14.723836092773439	7.0	-1.0392292453613263	1.0	6.0	17.35548892480469	6.355488924804689	5.0	6.0	21.72383609277344	14.723836092773439	1.0	1.0392292453613263	9.039229245361327	7.0	-1.0392292453613263	17.43937318797965	48.118554262939455	1.0	14.723836092773439	36.0	6.0	25.0	5.0	40.392239473315065	6.355488924804689	36.0	6.0	1.0	1.0	216.7913492868578	14.723836092773439	49.0	7.0	1.0799974244142718	1.0392292453613263	1.0	1.0
1575565	-2.0	4.0	1.0341517719726596	-7.0	4.0	32.47144959301758	-2.0	0.2802302631835971	0.0	2.0	7.03415177197266	4.0	-2.0	7.0	43.47144959301758	32.47144959301758	-7.0	0.2802302631835971	2.280230263183597	0.2802302631835971	-2.0	9.530012410828586	52.78583162817384	0.0	32.47144959301758	4.0	2.0	16.0	4.0	1.0694698874741917	1.0341517719726596	49.0	7.0	16.0	4.0	1054.3950386718816	32.47144959301758	4.0	2.0	0.07852900040394811	0.2802302631835971	0.0	0.0
1526929	-1.0	4.0	13.433989353637696	0.0	3.0	22.192034550170888	1.0	-0.30798643066406584	-1.0	4.0	18.433989353637696	13.433989353637696	-1.0	3.0	25.192034550170888	22.192034550170888	0.0	1.0	2.307986430664066	1.0	-1.0	7.702039319800449	45.934010334472646	0.0	22.192034550170888	1.0	1.0	16.0	4.0	180.47206995365096	13.433989353637696	0.0	0.0	9.0	3.0	492.48639747597844	22.192034550170888	1.0	1.0	0.09485564147319143	0.30798643066406584	1.0	1.0
2842445	0.0	0.0	5.8079450124511816	0.0	5.0	3.015594243408213	0.0	0.14992690026856434	0.0	0.0	5.8079450124511816	5.8079450124511816	0.0	3.015594243408213	8.015594243408213	5.0	0.0	0.0	0.14992690026856434	0.14992690026856434	0.0	-12.057401375525812	13.973466156127959	0.0	5.8079450124511816	0.0	0.0	0.0	0.0	33.73222526765655	5.8079450124511816	0.0	0.0	25.0	5.0	9.093808640876752	3.015594243408213	0.0	0.0	0.02247807542414004	0.14992690026856434	0.0	0.0
902420	1.0	0.0	25.96139461669921	1.0	1.0	10.519538232421873	1.0	-2.7972304138183617	-1.0	1.0	26.96139461669921	25.96139461669921	0.0	1.0	12.519538232421873	10.519538232421873	1.0	1.0	4.797230413818362	1.0	-2.7972304138183617	7.012755462474737	44.278163262939444	0.0	25.96139461669921	1.0	1.0	0.0	0.0	673.9940104439787	25.96139461669921	1.0	1.0	1.0	1.0	110.66068462338549	10.519538232421873	1.0	1.0	7.824497987990443	2.7972304138183617	1.0	1.0
2721405	-3.0	6.0	18.324034874999995	-3.0	6.0	31.024634545410148	-1.0	-1.553353125488286	4.0	6.0	27.324034874999995	18.324034874999995	-3.0	6.0	40.02463454541015	31.024634545410148	-3.0	1.553353125488286	6.553353125488286	4.0	-1.553353125488286	20.54417937477761	73.90202254589843	1.0	31.024634545410148	9.0	3.0	36.0	6.0	335.7702541002161	18.324034874999995	9.0	3.0	36.0	6.0	962.5279486762568	31.024634545410148	1.0	1.0	2.4129059324642266	1.553353125488286	16.0	4.0
1054683	2.0	1.0	14.007430985351574	3.0	0.0	35.75280757226564	1.0	-8.792274520019518	-1.0	2.0	17.007430985351576	14.007430985351574	1.0	3.0	38.75280757226564	35.75280757226564	0.0	1.0	10.792274520019518	1.0	-8.792274520019518	11.92819008725633	66.55251307763673	0.0	35.75280757226564	4.0	2.0	1.0	1.0	196.20812280938736	14.007430985351574	9.0	3.0	0.0	0.0	1278.263249299455	35.75280757226564	1.0	1.0	77.30409123538445	8.792274520019518	1.0	1.0
2796034	-3.0	6.0	12.626569456054682	-4.0	5.0	26.71692437548829	0.0	-2.7665846882324274	2.0	6.0	21.626569456054682	12.626569456054682	-3.0	5.0	35.71692437548829	26.71692437548829	-4.0	2.0	4.766584688232427	2.0	-2.7665846882324274	16.309836306015573	62.1100785197754	0.0	26.71692437548829	9.0	3.0	36.0	6.0	159.43025622857303	12.626569456054682	16.0	4.0	25.0	5.0	713.7940480855603	26.71692437548829	0.0	0.0	7.653990837162118	2.7665846882324274	4.0	2.0
2246759	-4.0	3.0	24.25132238183594	0.0	5.0	17.896650903564453	0.0	-2.7935956784667937	0.0	4.0	31.25132238183594	24.25132238183594	-4.0	5.0	22.896650903564453	17.896650903564453	0.0	0.0	2.7935956784667937	0.0	-2.7935956784667937	6.361053197317125	56.941568963867184	0.0	24.25132238183594	16.0	4.0	9.0	3.0	588.1266372677369	24.25132238183594	0.0	0.0	25.0	5.0	320.29011356405437	17.896650903564453	0.0	0.0	7.804176814748345	2.7935956784667937	0.0	0.0
2118771	0.0	2.0	15.822145119140625	1.0	3.0	19.79094852490234	-1.0	-1.4435714335937533	0.0	2.0	17.822145119140625	15.822145119140625	0.0	3.0	23.79094852490234	19.79094852490234	1.0	1.0	2.4435714335937533	0.0	-1.4435714335937533	5.2670836319547565	44.05666507763672	0.0	19.79094852490234	0.0	0.0	4.0	2.0	250.34027617114552	15.822145119140625	1.0	1.0	9.0	3.0	391.68164351533414	19.79094852490234	1.0	1.0	2.083898483887924	1.4435714335937533	0.0	0.0
3117528	0.0	5.0	0.3553744265136842	3.0	4.0	18.27344235864259	1.0	1.9953013369140749	1.0	0.3553744265136842	5.355374426513684	5.0	0.0	4.0	25.27344235864259	18.27344235864259	3.0	1.0	3.995301336914075	1.9953013369140749	1.0	7.103301286918043	34.62411812207035	0.0	18.27344235864259	0.0	0.0	25.0	5.0	0.12629098301992994	0.3553744265136842	9.0	3.0	16.0	4.0	333.91869563463325	18.27344235864259	1.0	1.0	3.9812274250910944	1.9953013369140749	1.0	1.0
2214390	-6.0	5.0	-1.831779585327148	1.0	4.0	9.921592607055665	0.0	-4.829557524169921	0.0	5.0	12.831779585327148	5.0	-6.0	4.0	14.921592607055665	9.921592607055665	1.0	0.0	4.829557524169921	0.0	-4.829557524169921	7.065006274246116	32.582929716552734	0.0	9.921592607055665	36.0	6.0	25.0	5.0	3.355416449221298	1.831779585327148	1.0	1.0	16.0	4.0	98.43799986038162	9.921592607055665	0.0	0.0	23.3246258792663	4.829557524169921	0.0	0.0
2714465	0.0	3.0	5.798002121093752	4.0	4.0	18.620302078369146	-1.0	1.6609667512207054	0.0	3.0	8.798002121093752	5.798002121093752	0.0	4.0	26.620302078369146	18.620302078369146	4.0	1.0	2.6609667512207054	1.6609667512207054	-1.0	6.800289190007619	38.07927095068361	0.0	18.620302078369146	0.0	0.0	9.0	3.0	33.61682859620765	5.798002121093752	16.0	4.0	16.0	4.0	346.7156494897184	18.620302078369146	1.0	1.0	2.7588105486606644	1.6609667512207054	0.0	0.0
896687	-2.0	2.0	17.176557163452145	0.0	2.0	22.28228722021484	0.0	0.2740207712402309	0.0	2.0	21.176557163452145	17.176557163452145	-2.0	2.0	24.28228722021484	22.28228722021484	0.0	0.0	0.2740207712402309	0.2740207712402309	0.0	0.4216034063519791	45.732865154907216	0.0	22.28228722021484	4.0	2.0	4.0	2.0	295.03411598933917	17.176557163452145	0.0	0.0	4.0	2.0	496.5003237641496	22.28228722021484	0.0	0.0	0.07508738307109095	0.2740207712402309	0.0	0.0
1337730	-1.0	1.0	11.736701958496091	0.0	2.0	15.113420479614255	0.0	1.1088828972167946	0.0	1.0	13.736701958496091	11.736701958496091	-1.0	2.0	17.113420479614255	15.113420479614255	0.0	0.0	1.1088828972167946	1.1088828972167946	0.0	-0.8542455038043979	31.95900533532714	0.0	15.113420479614255	1.0	1.0	1.0	1.0	137.750172862566	11.736701958496091	0.0	0.0	4.0	2.0	228.4154785936236	15.113420479614255	0.0	0.0	1.2296212797399122	1.1088828972167946	0.0	0.0
1456570	-1.0	2.0	25.83430698388672	2.0	3.0	16.75897434228515	1.0	-3.0901543808593743	-1.0	2.0	28.83430698388672	25.83430698388672	-1.0	3.0	21.75897434228515	16.75897434228515	2.0	1.0	5.090154380859374	1.0	-3.0901543808593743	14.631418461745914	55.683435707031244	1.0	25.83430698388672	1.0	1.0	4.0	2.0	667.4114173376981	25.83430698388672	4.0	2.0	9.0	3.0	280.863221005372	16.75897434228515	1.0	1.0	9.549054097544383	3.0901543808593743	1.0	1.0
1912648	-4.0	4.0	10.077376739562986	0.0	6.0	15.225017921508787	0.0	3.823353187622069	1.0	4.0	18.077376739562986	10.077376739562986	-4.0	6.0	21.225017921508787	15.225017921508787	0.0	1.0	4.823353187622069	3.823353187622069	0.0	9.430902311098729	44.12574784869384	0.0	15.225017921508787	16.0	4.0	16.0	4.0	101.55352195108512	10.077376739562986	0.0	0.0	36.0	6.0	231.80117071026373	15.225017921508787	0.0	0.0	14.618029597299836	3.823353187622069	1.0	1.0
1056499	-1.0	1.0	31.242690213867192	2.0	2.0	47.22132027978515	1.0	-3.4466332114257767	1.0	1.0	33.24269021386719	31.242690213867192	-1.0	2.0	51.22132027978515	47.22132027978515	2.0	1.0	5.446633211425777	1.0	-3.4466332114257767	15.05171841752996	89.91064370507812	1.0	47.22132027978515	1.0	1.0	1.0	1.0	976.1056917996729	31.242690213867192	4.0	2.0	4.0	2.0	2229.853088966048	47.22132027978515	1.0	1.0	11.879280494103163	3.4466332114257767	1.0	1.0
2118774	-1.0	1.0	15.868795685546873	3.0	3.0	20.614031128662106	0.0	-0.1316544487304725	-1.0	1.0	17.86879568554687	15.868795685546873	-1.0	3.0	26.614031128662106	20.614031128662106	3.0	0.1316544487304725	1.1316544487304725	0.0	-1.0	6.614885245889082	45.61448126293945	0.0	20.614031128662106	1.0	1.0	1.0	1.0	251.81867650963105	15.868795685546873	9.0	3.0	9.0	3.0	424.93827937345026	20.614031128662106	0.0	0.0	0.01733289387052461	0.1316544487304725	1.0	1.0
1447627	0.0	3.0	6.265225375732412	0.0	2.0	12.351092303833001	0.0	0.10585113867186637	0.0	3.0	9.265225375732413	6.265225375732412	0.0	2.0	14.351092303833001	12.351092303833001	0.0	0.0	0.10585113867186637	0.10585113867186637	0.0	-6.556969498185384	23.72216881823728	0.0	12.351092303833001	0.0	0.0	9.0	3.0	39.25304900872135	6.265225375732412	0.0	0.0	4.0	2.0	152.54948109780278	12.351092303833001	0.0	0.0	0.011204463558130684	0.10585113867186637	0.0	0.0
2744450	-3.0	5.0	16.976097504150392	-3.0	6.0	19.12734643603516	0.0	-1.811202605712893	0.0	5.0	24.976097504150392	16.976097504150392	-3.0	6.0	28.12734643603516	19.12734643603516	-3.0	0.0	1.811202605712893	0.0	-1.811202605712893	10.873461622333204	54.91464654589845	0.0	19.12734643603516	9.0	3.0	25.0	5.0	288.1878864704212	16.976097504150392	9.0	3.0	36.0	6.0	365.855381684107	19.12734643603516	0.0	0.0	3.280454878941173	1.811202605712893	0.0	0.0
2521022	1.0	3.0	4.8566543774414015	0.0	3.0	14.528598041992185	0.0	0.8229667858886671	0.0	3.0	8.856654377441401	4.8566543774414015	1.0	3.0	17.528598041992183	14.528598041992185	0.0	0.0	0.8229667858886671	0.8229667858886671	0.0	-0.49930742083080826	27.20821920532225	0.0	14.528598041992185	1.0	1.0	9.0	3.0	23.587091741920727	4.8566543774414015	0.0	0.0	9.0	3.0	211.08016106577915	14.528598041992185	0.0	0.0	0.6772743306759232	0.8229667858886671	0.0	0.0
2219252	-6.0	4.0	15.079515074707036	-6.0	5.0	11.104570006347656	-1.0	-1.8560966501464835	1.0	6.0	25.079515074707036	15.079515074707036	-6.0	6.0	22.104570006347657	11.104570006347656	-6.0	1.0	3.8560966501464833	1.0	-1.8560966501464835	18.25679352186007	51.04018173120117	1.0	15.079515074707036	36.0	6.0	16.0	4.0	227.39177488831675	15.079515074707036	36.0	6.0	25.0	5.0	123.31147502587596	11.104570006347656	1.0	1.0	3.4450947746849976	1.8560966501464835	1.0	1.0
900236	-1.0	1.0	10.090438385009762	3.0	0.0	22.552503128051754	0.0	-0.05362365722656648	-1.0	1.0	12.090438385009762	10.090438385009762	-1.0	3.0	25.552503128051754	22.552503128051754	0.0	0.05362365722656648	1.0536236572265665	0.0	-1.0	0.5491376874597194	38.69656517028808	0.0	22.552503128051754	1.0	1.0	1.0	1.0	101.81694680167841	10.090438385009762	9.0	3.0	0.0	0.0	508.6153973407841	22.552503128051754	0.0	0.0	0.0028754966143522956	0.05362365722656648	1.0	1.0
2069197	-3.0	4.0	19.874252173828125	-3.0	4.0	36.224613044189454	0.0	1.7330854868164067	0.0	4.0	26.874252173828125	19.874252173828125	-3.0	4.0	43.224613044189454	36.224613044189454	-3.0	0.0	1.7330854868164067	1.7330854868164067	0.0	11.069147238369284	71.83195070483399	0.0	36.224613044189454	9.0	3.0	16.0	4.0	394.98589946891195	19.874252173828125	9.0	3.0	16.0	4.0	1312.2225902012608	36.224613044189454	0.0	0.0	3.0035853046136616	1.7330854868164067	0.0	0.0
1217440	-3.0	3.0	27.284791313232432	-3.0	3.0	35.12816365820313	0.0	-1.1347071303710834	0.0	3.0	33.28479131323243	27.284791313232432	-3.0	3.0	41.12816365820313	35.12816365820313	-3.0	0.0	1.1347071303710834	0.0	-1.1347071303710834	10.103345900107046	75.54766210180665	0.0	35.12816365820313	9.0	3.0	9.0	3.0	744.459837006644	27.284791313232432	9.0	3.0	9.0	3.0	1233.9878819975029	35.12816365820313	0.0	0.0	1.2875602717149788	1.1347071303710834	0.0	0.0
2218495	-4.0	3.0	18.846826637573248	2.0	5.0	18.310607994384764	0.0	0.558578575439455	1.0	4.0	25.846826637573248	18.846826637573248	-4.0	5.0	25.310607994384764	18.310607994384764	2.0	0.558578575439455	1.558578575439455	1.0	0.0	11.748131309624153	52.71601320739747	0.0	18.846826637573248	16.0	4.0	9.0	3.0	355.2028743067405	18.846826637573248	4.0	2.0	25.0	5.0	335.27836512402723	18.310607994384764	0.0	0.0	0.31201002493997093	0.558578575439455	1.0	1.0
2822564	-5.0	6.0	11.668657344726554	-5.0	5.0	24.40983776464843	1.0	4.25411037817382	0.0	6.0	22.668657344726554	11.668657344726554	-5.0	5.0	34.40983776464843	24.40983776464843	-5.0	1.0	5.25411037817382	4.25411037817382	0.0	16.770421254590737	62.332605487548804	0.0	24.40983776464843	25.0	5.0	36.0	6.0	136.15756422864095	11.668657344726554	25.0	5.0	25.0	5.0	595.8401796964566	24.40983776464843	1.0	1.0	18.0974551096862	4.25411037817382	0.0	0.0
2742604	0.0	1.0	9.955721354980467	1.0	5.0	17.721493220825195	0.0	1.4841332202148436	0.0	1.0	10.955721354980467	9.955721354980467	0.0	5.0	23.721493220825195	17.721493220825195	1.0	0.0	1.4841332202148436	1.4841332202148436	0.0	0.8089046661000252	36.16134779602051	0.0	17.721493220825195	0.0	0.0	1.0	1.0	99.11638769801411	9.955721354980467	1.0	1.0	25.0	5.0	314.05132197575335	17.721493220825195	0.0	0.0	2.2026514153452816	1.4841332202148436	0.0	0.0
1505070	-5.0	3.0	20.236318736206073	1.0	4.0	27.93768706811525	1.0	2.386791377197284	0.0	5.0	28.236318736206073	20.236318736206073	-5.0	4.0	32.93768706811525	27.93768706811525	1.0	1.0	3.386791377197284	2.386791377197284	0.0	13.441035884630088	64.56079718151861	0.0	27.93768706811525	25.0	5.0	9.0	3.0	409.50859599332495	20.236318736206073	1.0	1.0	16.0	4.0	780.514358715934	27.93768706811525	1.0	1.0	5.696773078263308	2.386791377197284	0.0	0.0
3169255	1.0	1.0	8.46123895568848	0.0	5.0	4.761650180053714	0.0	-0.3972453124999973	0.0	1.0	10.46123895568848	8.46123895568848	1.0	4.761650180053714	9.761650180053714	5.0	0.0	0.0	0.3972453124999973	0.0	-0.3972453124999973	-2.9689846319869595	20.62013444824219	0.0	8.46123895568848	1.0	1.0	1.0	1.0	71.59256466526027	8.46123895568848	0.0	0.0	25.0	5.0	22.673312437205563	4.761650180053714	0.0	0.0	0.1578038383032205	0.3972453124999973	0.0	0.0
2695395	1.0	4.0	9.629762183349598	2.0	3.0	36.524447928588856	0.0	0.353955756347645	0.0	4.0	14.629762183349598	9.629762183349598	1.0	3.0	41.524447928588856	36.524447928588856	2.0	0.0	0.353955756347645	0.353955756347645	0.0	5.569692038381562	56.5081658682861	0.0	36.524447928588856	1.0	1.0	16.0	4.0	92.73231970787002	9.629762183349598	4.0	2.0	9.0	3.0	1334.0352964881988	36.524447928588856	0.0	0.0	0.1252846774516334	0.353955756347645	0.0	0.0
828566	-2.0	1.0	10.937340147216792	2.0	0.0	12.825512296874995	0.0	-1.6935688188476592	0.0	2.0	13.937340147216792	10.937340147216792	-2.0	2.0	14.825512296874995	12.825512296874995	0.0	0.0	1.6935688188476592	0.0	-1.6935688188476592	0.3118011927482751	30.456421262939447	0.0	12.825512296874995	4.0	2.0	1.0	1.0	119.62540949592025	10.937340147216792	4.0	2.0	0.0	0.0	164.49376567729172	12.825512296874995	0.0	0.0	2.8681753441730553	1.6935688188476592	0.0	0.0
1782408	1.0	7.0	26.468681744873052	0.0	7.0	28.505962781250005	0.0	1.237911633789068	6.0	7.0	34.46868174487305	26.468681744873052	1.0	7.0	35.505962781250005	28.505962781250005	0.0	1.237911633789068	7.237911633789068	6.0	0.0	11.747976196920012	77.21255615991213	0.0	28.505962781250005	1.0	1.0	49.0	7.0	700.5911133113759	26.468681744873052	0.0	0.0	49.0	7.0	812.5899140860106	28.505962781250005	0.0	0.0	1.5324252130703198	1.237911633789068	36.0	6.0
2668898	-2.0	4.0	26.03489201000977	-2.0	5.0	16.573729442871088	0.0	-4.625214648925784	-1.0	4.0	32.03489201000977	26.03489201000977	-2.0	5.0	23.573729442871088	16.573729442871088	-2.0	1.0	5.625214648925784	0.0	-4.625214648925784	14.350265326983807	61.233836101806645	0.0	26.03489201000977	4.0	2.0	16.0	4.0	677.8156019728706	26.03489201000977	4.0	2.0	25.0	5.0	274.688507645492	16.573729442871088	0.0	0.0	21.392610548637663	4.625214648925784	1.0	1.0
2307732	-3.0	5.0	6.541454746215822	-4.0	3.0	18.943703128784186	-2.0	-1.3082366447753877	0.0	5.0	14.541454746215823	6.541454746215822	-3.0	4.0	25.943703128784186	18.943703128784186	-4.0	1.3082366447753877	3.3082366447753877	0.0	-2.0	12.875750033957871	43.7933945197754	0.0	18.943703128784186	9.0	3.0	25.0	5.0	42.79063019678951	6.541454746215822	16.0	4.0	9.0	3.0	358.86388823150776	18.943703128784186	4.0	2.0	1.711483118733164	1.3082366447753877	0.0	0.0
1480351	0.0	3.0	9.165563122070315	0.0	2.0	24.598310009277352	0.0	-1.2624916874999954	0.0	3.0	12.165563122070315	9.165563122070315	0.0	2.0	26.598310009277352	24.598310009277352	0.0	0.0	1.2624916874999954	0.0	-1.2624916874999954	-2.300588325038783	40.02636481884766	0.0	24.598310009277352	0.0	0.0	9.0	3.0	84.00754734465535	9.165563122070315	0.0	0.0	4.0	2.0	605.0768553125143	24.598310009277352	0.0	0.0	1.5938852610065861	1.2624916874999954	0.0	0.0
1447961	-1.0	1.0	11.524845650024414	3.0	3.0	9.434322883911136	0.0	1.6086640856933627	-1.0	1.0	13.524845650024414	11.524845650024414	-1.0	3.0	15.434322883911136	9.434322883911136	3.0	1.0	2.6086640856933627	1.6086640856933627	-1.0	7.920257845484666	31.567832619628913	0.0	11.524845650024414	1.0	1.0	1.0	1.0	132.82206725688664	11.524845650024414	9.0	3.0	9.0	3.0	89.00644827788933	9.434322883911136	0.0	0.0	2.5878001405996627	1.6086640856933627	1.0	1.0
2766646	-3.0	5.0	9.044359460693363	-3.0	5.0	9.044359460693363	1.0	-4.044217809814448	0.0	5.0	17.044359460693364	9.044359460693363	-3.0	5.0	17.044359460693364	9.044359460693363	-3.0	1.0	5.044217809814448	1.0	-4.044217809814448	13.21797041625365	39.13293673120118	0.0	9.044359460693363	9.0	3.0	25.0	5.0	81.80043805423354	9.044359460693363	9.0	3.0	25.0	5.0	81.80043805423354	9.044359460693363	1.0	1.0	16.35569769322037	4.044217809814448	0.0	0.0
2168501	-1.0	3.0	11.681353447753901	2.0	3.0	10.094416497070307	0.0	-1.84546768872071	1.0	3.0	15.681353447753901	11.681353447753901	-1.0	3.0	15.094416497070307	10.094416497070307	2.0	1.0	2.84546768872071	1.0	-1.84546768872071	9.156262408474511	33.621237633544915	0.0	11.681353447753901	1.0	1.0	9.0	3.0	136.45401837135196	11.681353447753901	4.0	2.0	9.0	3.0	101.89724441632518	10.094416497070307	0.0	0.0	3.405750990112159	1.84546768872071	1.0	1.0
928908	3.0	2.0	25.376406081298825	-4.0	2.0	21.966459639648434	4.0	0.05365980444335605	1.0	3.0	30.376406081298825	25.376406081298825	2.0	4.0	27.966459639648434	21.966459639648434	-4.0	1.0	5.053659804443356	4.0	0.05365980444335605	14.414483086239558	63.396525525390615	0.05365980444335605	25.376406081298825	9.0	3.0	4.0	2.0	643.96198560298	25.376406081298825	16.0	4.0	4.0	2.0	482.52534910030363	21.966459639648434	16.0	4.0	0.0028793746128992137	0.05365980444335605	1.0	1.0
1313070	2.0	1.0	26.202728301025395	-1.0	2.0	3.00625231835938	0.0	1.6612701711425828	-1.0	2.0	29.202728301025395	26.202728301025395	1.0	2.0	6.00625231835938	3.00625231835938	-1.0	1.0	2.661270171142583	1.6612701711425828	-1.0	6.400292933316145	37.87025079052736	0.0	26.202728301025395	4.0	2.0	1.0	1.0	686.5829704173572	26.202728301025395	1.0	1.0	4.0	2.0	9.037553001641148	3.00625231835938	0.0	0.0	2.759818581528106	1.6612701711425828	1.0	1.0
2659867	2.0	4.0	5.860075635864256	2.0	4.0	5.860075635864256	1.0	-0.4098389912109397	0.0	4.0	11.860075635864256	5.860075635864256	2.0	4.0	11.860075635864256	5.860075635864256	2.0	0.4098389912109397	1.4098389912109397	1.0	-0.4098389912109397	7.206376798927148	25.12999026293945	0.0	5.860075635864256	4.0	2.0	16.0	4.0	34.34048645804986	5.860075635864256	4.0	2.0	16.0	4.0	34.34048645804986	5.860075635864256	1.0	1.0	0.1679679987168007	0.4098389912109397	0.0	0.0
1023463	-2.0	2.0	19.940945488525408	0.0	2.0	30.537304741455088	1.0	1.1188362661132984	1.0	2.0	23.940945488525408	19.940945488525408	-2.0	2.0	32.53730474145509	30.537304741455088	0.0	1.0	3.1188362661132984	1.1188362661132984	1.0	9.71184741667331	59.597086496093794	0.0	30.537304741455088	4.0	2.0	4.0	2.0	397.6413069763418	19.940945488525408	0.0	0.0	4.0	2.0	932.5269808724954	30.537304741455088	1.0	1.0	1.2517945903703476	1.1188362661132984	1.0	1.0
1256558	1.0	1.0	8.670955505371097	1.0	2.0	4.489480819702154	1.0	-2.0436250305175747	-1.0	1.0	10.670955505371097	8.670955505371097	1.0	2.0	7.489480819702154	4.489480819702154	1.0	1.0	4.043625030517575	1.0	-2.0436250305175747	8.18902449134404	22.204061355590824	1.0	8.670955505371097	1.0	1.0	1.0	1.0	75.18546937612534	8.670955505371097	1.0	1.0	4.0	2.0	20.155438030473523	4.489480819702154	1.0	1.0	4.176403265357958	2.0436250305175747	1.0	1.0
2062378	-3.0	2.0	15.08394500305176	-3.0	4.0	16.368006434936525	0.0	-1.6149742932128888	2.0	3.0	20.08394500305176	15.08394500305176	-3.0	4.0	23.368006434936525	16.368006434936525	-3.0	1.6149742932128888	3.6149742932128888	2.0	-1.6149742932128888	12.863266632015145	47.066925731201174	0.0	16.368006434936525	9.0	3.0	4.0	2.0	227.52539685509015	15.08394500305176	9.0	3.0	16.0	4.0	267.9116346541235	16.368006434936525	0.0	0.0	2.6081419677384696	1.6149742932128888	4.0	2.0
1338862	2.0	2.0	24.28538049084473	-4.0	3.0	20.172083982055668	1.0	-2.110033861572262	0.0	2.0	28.28538049084473	24.28538049084473	2.0	4.0	27.172083982055668	20.172083982055668	-4.0	1.0	3.110033861572262	1.0	-2.110033861572262	12.717681763620488	58.56749833447266	0.0	24.28538049084473	4.0	2.0	4.0	2.0	589.7797055851019	24.28538049084473	16.0	4.0	9.0	3.0	406.9129721791068	20.172083982055668	1.0	1.0	4.452242896981552	2.110033861572262	0.0	0.0
1115717	0.0	3.0	23.085678865722656	5.0	3.0	34.028080751708984	2.0	1.0793579123535153	0.0	3.0	26.085678865722656	23.085678865722656	0.0	5.0	42.028080751708984	34.028080751708984	3.0	1.0793579123535153	3.0793579123535153	2.0	0.0	9.90761787399833	71.19311752978516	0.0	34.028080751708984	0.0	0.0	9.0	3.0	532.9485686912737	23.085678865722656	25.0	5.0	9.0	3.0	1157.9102796448274	34.028080751708984	4.0	2.0	1.1650135029601387	1.0793579123535153	0.0	0.0
2874099	-2.0	5.0	21.763217253051767	-3.0	5.0	26.481126112304693	0.0	1.6923001235351551	0.0	5.0	28.763217253051767	21.763217253051767	-2.0	5.0	34.48112611230469	26.481126112304693	-3.0	0.0	1.6923001235351551	1.6923001235351551	0.0	10.784372217154985	64.93664348889162	0.0	26.481126112304693	4.0	2.0	25.0	5.0	473.6376252035301	21.763217253051767	9.0	3.0	25.0	5.0	701.2500401757854	26.481126112304693	0.0	0.0	2.8638797081171012	1.6923001235351551	0.0	0.0
808261	0.0	0.0	19.39735106762695	-2.0	1.0	6.619782250488278	0.0	-0.2104255742187533	0.0	0.0	19.39735106762695	19.39735106762695	0.0	2.0	9.619782250488278	6.619782250488278	-2.0	0.0	0.2104255742187533	0.0	-0.2104255742187533	-6.7338794945467235	29.22755889233398	0.0	19.39735106762695	0.0	0.0	0.0	0.0	376.25722844076836	19.39735106762695	4.0	2.0	1.0	1.0	43.82151704387965	6.619782250488278	0.0	0.0	0.04427892228529205	0.2104255742187533	0.0	0.0
2737192	3.0	1.0	10.31947085205078	0.0	5.0	-3.9105325048828132	1.0	-2.8106561010742195	0.0	3.0	14.31947085205078	10.31947085205078	1.0	3.9105325048828132	8.910532504882813	5.0	-3.9105325048828132	1.0	3.8106561010742195	1.0	-2.8106561010742195	4.540264626304264	27.04065945800781	0.0	10.31947085205078	9.0	3.0	1.0	1.0	106.49147866632563	10.31947085205078	0.0	0.0	25.0	5.0	15.29226447174505	3.9105325048828132	1.0	1.0	7.899787718505733	2.8106561010742195	0.0	0.0
924915	0.0	0.0	16.600611447753902	2.0	1.0	10.559450864257812	0.0	-1.3804409509277349	0.0	0.0	16.600611447753902	16.600611447753902	0.0	2.0	13.559450864257812	10.559450864257812	1.0	0.0	1.3804409509277349	0.0	-1.3804409509277349	-4.037902348293929	31.54050326293945	0.0	16.600611447753902	0.0	0.0	0.0	0.0	275.5803004392979	16.600611447753902	4.0	2.0	1.0	1.0	111.50200255467506	10.559450864257812	0.0	0.0	1.905617218998269	1.3804409509277349	0.0	0.0
2192356	-1.0	3.0	10.902259416137696	2.0	3.0	6.4110313125000005	0.0	0.41026837304687547	0.0	3.0	14.902259416137696	10.902259416137696	-1.0	3.0	11.4110313125	6.4110313125000005	2.0	0.0	0.41026837304687547	0.41026837304687547	0.0	3.020515219311573	26.72355910168457	0.0	10.902259416137696	1.0	1.0	9.0	3.0	118.85926037676305	10.902259416137696	4.0	2.0	9.0	3.0	41.10132248985548	6.4110313125000005	0.0	0.0	0.16832013792253017	0.41026837304687547	0.0	0.0
2445204	0.0	2.0	8.995219060302745	2.0	4.0	14.164999791503911	1.0	-0.5603915964355366	1.0	2.0	10.995219060302745	8.995219060302745	0.0	4.0	20.16499979150391	14.164999791503911	2.0	1.0	2.5603915964355366	1.0	-0.5603915964355366	7.550391391769958	33.72061044824219	0.0	14.164999791503911	0.0	0.0	4.0	2.0	80.9139659428338	8.995219060302745	4.0	2.0	16.0	4.0	200.64721909330584	14.164999791503911	1.0	1.0	0.3140387413555693	0.5603915964355366	1.0	1.0
898879	-2.0	2.0	14.633797082275386	0.0	2.0	29.450703057617183	1.0	-1.9858241945800827	0.0	2.0	18.633797082275386	14.633797082275386	-2.0	2.0	31.450703057617183	29.450703057617183	0.0	1.0	2.9858241945800827	1.0	-1.9858241945800827	6.531610805149489	53.07032433447265	0.0	29.450703057617183	4.0	2.0	4.0	2.0	214.1480170452116	14.633797082275386	0.0	0.0	4.0	2.0	867.3439105879421	29.450703057617183	1.0	1.0	3.9434977317796345	1.9858241945800827	0.0	0.0
1448806	1.0	4.0	14.539677800170901	-4.0	2.0	24.942841710083012	0.0	0.0016509904785166893	0.0	4.0	19.5396778001709	14.539677800170901	1.0	4.0	30.942841710083012	24.942841710083012	-4.0	0.0	0.0016509904785166893	0.0016509904785166893	0.0	3.8551189309957725	50.48417050073243	0.0	24.942841710083012	1.0	1.0	16.0	4.0	211.40223053278254	14.539677800170901	16.0	4.0	4.0	2.0	622.1453525742569	24.942841710083012	0.0	0.0	2.725769560152767e-06	0.0016509904785166893	0.0	0.0
2817337	0.0	0.0	6.011874012451173	0.0	5.0	3.2195232434082044	0.0	0.353855900268556	0.0	0.0	6.011874012451173	6.011874012451173	0.0	3.2195232434082044	8.219523243408204	5.0	0.0	0.0	0.353855900268556	0.353855900268556	0.0	-11.056246150957655	14.585253156127933	0.0	6.011874012451173	0.0	0.0	0.0	0.0	36.14262914158577	6.011874012451173	0.0	0.0	25.0	5.0	10.365329914845685	3.2195232434082044	0.0	0.0	0.12521399815487025	0.353855900268556	0.0	0.0
3069666	-3.0	3.0	19.04533200756836	-3.0	7.0	21.279233985107428	0.0	-0.04102510913085666	1.0	3.0	25.04533200756836	19.04533200756836	-3.0	7.0	31.279233985107428	21.279233985107428	-3.0	0.04102510913085666	1.0410251091308567	1.0	-0.04102510913085666	10.391282089461804	57.36559110180664	0.0	21.279233985107428	9.0	3.0	9.0	3.0	362.7246712785078	19.04533200756836	9.0	3.0	49.0	7.0	452.80579899295094	21.279233985107428	0.0	0.0	0.0016830595791986988	0.04102510913085666	1.0	1.0
1033679	0.0	0.0	19.696149472656266	2.0	2.0	40.60047305053712	0.0	-4.077005739746085	2.0	0.0	19.696149472656266	19.696149472656266	0.0	2.0	44.60047305053712	40.60047305053712	2.0	2.0	6.077005739746085	2.0	-4.077005739746085	4.96197441794074	70.37362826293946	0.0	40.60047305053712	0.0	0.0	0.0	0.0	387.9383040492177	19.696149472656266	4.0	2.0	4.0	2.0	1648.3984119273907	40.60047305053712	0.0	0.0	16.621975801922517	4.077005739746085	4.0	2.0
3143899	-1.0	6.0	16.912147013671873	-1.0	6.0	16.912147013671873	1.0	0.2807345075683614	1.0	6.0	23.912147013671873	16.912147013671873	-1.0	6.0	23.912147013671873	16.912147013671873	-1.0	1.0	2.2807345075683614	1.0	0.2807345075683614	12.55147646348044	50.10502853491211	0.2807345075683614	16.912147013671873	1.0	1.0	36.0	6.0	286.0207166120505	16.912147013671873	1.0	1.0	36.0	6.0	286.0207166120505	16.912147013671873	1.0	1.0	0.07881186373965035	0.2807345075683614	1.0	1.0
1511610	-5.0	4.0	24.117561915771518	3.0	4.0	46.2315336259766	-1.0	4.246327021972689	3.0	5.0	33.11756191577152	24.117561915771518	-5.0	4.0	53.2315336259766	46.2315336259766	3.0	3.0	8.24632702197269	4.246327021972689	-1.0	22.075486007617556	94.5954225637208	1.0	46.2315336259766	25.0	5.0	16.0	4.0	581.6567927610727	24.117561915771518	9.0	3.0	16.0	4.0	2137.3547014098053	46.2315336259766	1.0	1.0	18.03129317753545	4.246327021972689	9.0	3.0
899513	0.0	2.0	20.710777021118158	-1.0	2.0	24.797134137817373	0.0	-2.1416189902343774	1.0	2.0	22.710777021118158	20.710777021118158	0.0	2.0	27.797134137817373	24.797134137817373	-1.0	1.0	3.1416189902343774	1.0	-2.1416189902343774	5.9536373047985105	53.649530149169905	0.0	24.797134137817373	0.0	0.0	4.0	2.0	428.93628481847594	20.710777021118158	1.0	1.0	4.0	2.0	614.8978614489077	24.797134137817373	0.0	0.0	4.586531899332514	2.1416189902343774	1.0	1.0
2722702	0.0	4.0	24.43568644970702	1.0	6.0	18.95891795605468	-1.0	-5.002683301269542	4.0	4.0	28.43568644970702	24.43568644970702	0.0	6.0	25.95891795605468	18.95891795605468	1.0	4.0	10.002683301269542	4.0	-5.002683301269542	14.853596157621865	64.39728770703124	0.0	24.43568644970702	0.0	0.0	16.0	4.0	597.1027722683953	24.43568644970702	1.0	1.0	36.0	6.0	359.44057006441255	18.95891795605468	1.0	1.0	25.026840212801122	5.002683301269542	16.0	4.0
1415148	0.0	2.0	13.023307510864255	-2.0	3.0	6.264922806274412	0.0	-2.718912414062501	-1.0	2.0	15.023307510864255	13.023307510864255	0.0	3.0	11.264922806274413	6.264922806274412	-2.0	1.0	3.718912414062501	0.0	-2.718912414062501	5.146035343279766	30.00714273120117	0.0	13.023307510864255	0.0	0.0	4.0	2.0	169.60653852253333	13.023307510864255	4.0	2.0	9.0	3.0	39.24925776857725	6.264922806274412	0.0	0.0	7.392484715343178	2.718912414062501	1.0	1.0
2166802	0.0	3.0	9.672488180053714	1.0	4.0	9.041741338623046	0.0	0.18326279248046973	1.0	3.0	12.672488180053714	9.672488180053714	0.0	4.0	14.041741338623046	9.041741338623046	1.0	0.18326279248046973	1.1832627924804697	1.0	0.0	1.9604509330710504	27.89749231115723	0.0	9.672488180053714	0.0	0.0	9.0	3.0	93.5570275932788	9.672488180053714	1.0	1.0	16.0	4.0	81.75308643456488	9.041741338623046	0.0	0.0	0.03358525110773971	0.18326279248046973	1.0	1.0
806605	0.0	0.0	14.449510067626953	-2.0	1.0	5.552937954589844	0.0	-1.2772584260253907	0.0	0.0	14.449510067626953	14.449510067626953	0.0	2.0	8.552937954589844	5.552937954589844	-2.0	0.0	1.2772584260253907	0.0	-1.2772584260253907	-5.256120707936042	24.279706448242187	0.0	14.449510067626953	0.0	0.0	0.0	0.0	208.78834119445267	14.449510067626953	4.0	2.0	1.0	1.0	30.835119927524435	5.552937954589844	0.0	0.0	1.6313890868528587	1.2772584260253907	0.0	0.0
1265275	0.0	1.0	10.159652628417966	1.0	1.0	29.860046305175786	0.0	-2.00878151464844	-1.0	1.0	11.159652628417966	10.159652628417966	0.0	1.0	31.860046305175786	29.860046305175786	1.0	1.0	3.00878151464844	0.0	-2.00878151464844	3.24644546254686	46.02848044824219	0.0	29.860046305175786	0.0	0.0	1.0	1.0	103.21854153012009	10.159652628417966	1.0	1.0	1.0	1.0	891.6223653472421	29.860046305175786	0.0	0.0	4.03520317359328	2.00878151464844	1.0	1.0
2113939	-4.0	3.0	7.929219182373044	-4.0	4.0	20.539954121948238	0.0	-0.01915651953125064	0.0	4.0	14.929219182373043	7.929219182373044	-4.0	4.0	28.539954121948238	20.539954121948238	-4.0	0.0	0.01915651953125064	0.0	-0.01915651953125064	5.398841104983881	43.48832982385253	0.0	20.539954121948238	16.0	4.0	9.0	3.0	62.87251684211264	7.929219182373044	16.0	4.0	16.0	4.0	421.8897153317384	20.539954121948238	0.0	0.0	0.0003669722405511873	0.01915651953125064	0.0	0.0
2819722	1.0	4.0	9.312594646484378	-1.0	4.0	3.717532390625003	0.0	-3.391060596435544	1.0	4.0	14.312594646484378	9.312594646484378	1.0	3.717532390625003	8.717532390625003	4.0	-1.0	1.0	4.391060596435544	1.0	-3.391060596435544	8.132728559160107	27.421187633544925	0.0	9.312594646484378	1.0	1.0	16.0	4.0	86.72441904972949	9.312594646484378	1.0	1.0	16.0	4.0	13.820047075346048	3.717532390625003	0.0	0.0	11.499291968697788	3.391060596435544	1.0	1.0
925316	-3.0	2.0	19.683823440307613	-4.0	2.0	17.430937621826168	0.0	0.8207844235839801	1.0	3.0	24.683823440307613	19.683823440307613	-3.0	4.0	23.430937621826168	17.430937621826168	-4.0	0.8207844235839801	1.82078442358398	1.0	0.0	10.943262161812202	49.93554548571776	0.0	19.683823440307613	9.0	3.0	4.0	2.0	387.45290522920345	19.683823440307613	16.0	4.0	4.0	2.0	303.8375863759949	17.430937621826168	0.0	0.0	0.6736870699980865	0.8207844235839801	1.0	1.0
2739750	5.0	4.0	5.214877530517576	1.0	4.0	11.007510587158198	2.0	-1.0432325158691431	1.0	5.0	14.214877530517576	5.214877530517576	4.0	4.0	16.007510587158198	11.007510587158198	1.0	1.0432325158691431	4.043232515869143	2.0	-1.0432325158691431	13.843760357061596	34.26562063354491	1.0	11.007510587158198	25.0	5.0	16.0	4.0	27.194947658297092	5.214877530517576	1.0	1.0	16.0	4.0	121.1652893263998	11.007510587158198	4.0	2.0	1.088334082166662	1.0432325158691431	1.0	1.0
3099773	1.0	6.0	24.5447106875	1.0	6.0	21.57617049584961	0.0	0.5275369204101565	6.0	6.0	31.5447106875	24.5447106875	1.0	6.0	28.57617049584961	21.57617049584961	1.0	0.5275369204101565	6.5275369204101565	6.0	0.0	13.168523061140402	66.64841810375977	0.0	24.5447106875	1.0	1.0	36.0	6.0	602.4428227330767	24.5447106875	1.0	1.0	36.0	6.0	465.53113326597116	21.57617049584961	0.0	0.0	0.27829520239583183	0.5275369204101565	36.0	6.0
2144218	-2.0	4.0	15.15363561669924	-4.0	3.0	34.2239633754883	0.0	-0.2395147128906032	1.0	4.0	21.15363561669924	15.15363561669924	-2.0	4.0	41.2239633754883	34.2239633754883	-4.0	0.2395147128906032	1.2395147128906032	1.0	-0.2395147128906032	11.063252273389942	63.61711370507815	0.0	34.2239633754883	4.0	2.0	16.0	4.0	229.63267240369578	15.15363561669924	16.0	4.0	9.0	3.0	1171.2796691267647	34.2239633754883	0.0	0.0	0.05736729769106808	0.2395147128906032	1.0	1.0
2501481	-1.0	2.0	16.154727685546874	3.0	4.0	20.899963128662108	0.0	0.15427755126953002	0.0	2.0	19.154727685546874	16.154727685546874	-1.0	4.0	27.899963128662108	20.899963128662108	3.0	0.0	0.15427755126953002	0.15427755126953002	0.0	4.6715071639145185	47.20896836547851	0.0	20.899963128662108	1.0	1.0	4.0	2.0	260.97522659417467	16.154727685546874	9.0	3.0	16.0	4.0	436.8084587794356	20.899963128662108	0.0	0.0	0.023801562825722464	0.15427755126953002	0.0	0.0
1207175	1.0	1.0	6.2513439597167935	1.0	2.0	19.061297649291987	1.0	0.7189686240234323	1.0	1.0	8.251343959716793	6.2513439597167935	1.0	2.0	22.061297649291987	19.061297649291987	1.0	1.0	2.7189686240234323	1.0	0.7189686240234323	8.396972296761573	33.03161023303221	0.7189686240234323	19.061297649291987	1.0	1.0	1.0	1.0	39.07930130268764	6.2513439597167935	1.0	1.0	4.0	2.0	363.33306807490425	19.061297649291987	1.0	1.0	0.5169158823301476	0.7189686240234323	1.0	1.0
1006134	-1.0	2.0	31.197506049072288	-1.0	2.0	35.47873316088869	0.0	-2.4951476069335707	-1.0	2.0	34.19750604907229	31.197506049072288	-1.0	2.0	38.47873316088869	35.47873316088869	-1.0	1.0	3.4951476069335707	0.0	-2.4951476069335707	10.728096762676012	76.17138681689454	0.0	35.47873316088869	1.0	1.0	4.0	2.0	973.284383681902	31.197506049072288	1.0	1.0	4.0	2.0	1258.7405067015427	35.47873316088869	0.0	0.0	6.225761580386325	2.4951476069335707	1.0	1.0
2377273	-1.0	5.0	17.384314172363286	-1.0	4.0	27.08843480834961	0.0	-3.8321241210937487	0.0	5.0	23.384314172363286	17.384314172363286	-1.0	4.0	32.08843480834961	27.08843480834961	-1.0	0.0	3.8321241210937487	0.0	-3.8321241210937487	8.885491373955436	59.30487310180665	0.0	27.08843480834961	1.0	1.0	25.0	5.0	302.214379243431	17.384314172363286	1.0	1.0	16.0	4.0	733.7833003662068	27.08843480834961	0.0	0.0	14.685175279468536	3.8321241210937487	0.0	0.0
2039474	1.0	2.0	19.654238835693363	2.0	3.0	12.61069025170899	0.0	-4.150685175537107	0.0	2.0	22.654238835693363	19.654238835693363	1.0	3.0	17.610690251708988	12.61069025170899	2.0	0.0	4.150685175537107	0.0	-4.150685175537107	7.32645044127985	44.41561426293946	0.0	19.654238835693363	1.0	1.0	4.0	2.0	386.2891042104772	19.654238835693363	4.0	2.0	9.0	3.0	159.02950862454813	12.61069025170899	0.0	0.0	17.228187426423503	4.150685175537107	0.0	0.0
2167328	0.0	3.0	9.115978514404297	0.0	3.0	11.230795180053713	0.0	0.2574885241699221	-1.0	3.0	12.115978514404297	9.115978514404297	0.0	3.0	14.230795180053713	11.230795180053713	0.0	0.2574885241699221	1.257488524169922	0.2574885241699221	-1.0	-1.3414609351104474	27.60426221862793	0.0	11.230795180053713	0.0	0.0	9.0	3.0	83.10106427508077	9.115978514404297	0.0	0.0	9.0	3.0	126.13076037631771	11.230795180053713	0.0	0.0	0.06630034007920454	0.2574885241699221	1.0	1.0
2743709	-3.0	6.0	18.767770370727558	-3.0	6.0	18.370738586669944	0.0	1.1390529482422096	1.0	6.0	27.767770370727558	18.767770370727558	-3.0	6.0	27.370738586669944	18.370738586669944	-3.0	1.0	2.1390529482422096	1.1390529482422096	0.0	14.051989878371982	57.277561905639715	0.0	18.767770370727558	9.0	3.0	36.0	6.0	352.22920468835923	18.767770370727558	9.0	3.0	36.0	6.0	337.484036219764	18.370738586669944	0.0	0.0	1.29744161889927	1.1390529482422096	1.0	1.0
1236286	-3.0	3.0	17.972927657958984	4.0	3.0	22.50563296496582	0.0	-0.118201645019532	-1.0	3.0	23.972927657958984	17.972927657958984	-3.0	4.0	29.50563296496582	22.50563296496582	3.0	0.118201645019532	1.118201645019532	0.0	-1.0	10.226106601539438	54.596762267944335	0.0	22.50563296496582	9.0	3.0	9.0	3.0	323.026128598227	17.972927657958984	16.0	4.0	9.0	3.0	506.5035151537562	22.50563296496582	0.0	0.0	0.013971628885323453	0.118201645019532	1.0	1.0
808188	-7.0	2.0	9.07050779614258	1.0	2.0	25.061939986083985	1.0	1.3795440510253911	-1.0	7.0	18.07050779614258	9.07050779614258	-7.0	2.0	28.061939986083985	25.061939986083985	1.0	1.0	3.379544051025391	1.3795440510253911	-1.0	13.796433777946154	49.511991833251955	1.0	25.061939986083985	49.0	7.0	4.0	2.0	82.27411167988333	9.07050779614258	1.0	1.0	4.0	2.0	628.1008358660753	25.061939986083985	1.0	1.0	1.903141788719547	1.3795440510253911	1.0	1.0
929030	0.0	2.0	33.20166888708496	-2.0	2.0	26.52759852880859	0.0	1.1208449887695269	2.0	2.0	35.20166888708496	33.20166888708496	0.0	2.0	30.52759852880859	26.52759852880859	-2.0	1.1208449887695269	3.1208449887695267	2.0	0.0	7.717954144176939	68.85011240466308	0.0	33.20166888708496	0.0	0.0	4.0	2.0	1102.3508168876256	33.20166888708496	4.0	2.0	4.0	2.0	703.7134837056476	26.52759852880859	0.0	0.0	1.2562934888497608	1.1208449887695269	4.0	2.0
1263606	-3.0	3.0	27.984787909423837	-3.0	3.0	28.677401511108407	0.0	2.395520178710946	1.0	3.0	33.98478790942384	27.984787909423837	-3.0	3.0	34.67740151110841	28.677401511108407	-3.0	1.0	3.395520178710946	2.395520178710946	0.0	14.32257028627102	72.0577095992432	0.0	28.677401511108407	9.0	3.0	9.0	3.0	783.1483543354345	27.984787909423837	9.0	3.0	9.0	3.0	822.3933574293227	28.677401511108407	0.0	0.0	5.7385169266113225	2.395520178710946	1.0	1.0
807372	1.0	1.0	11.832913845947267	-2.0	0.0	10.010377377441408	0.0	-1.8727212248535137	1.0	1.0	13.832913845947267	11.832913845947267	1.0	2.0	12.010377377441408	10.010377377441408	-2.0	1.0	2.872721224853514	1.0	-1.8727212248535137	2.7338702144788862	28.71601244824219	0.0	11.832913845947267	1.0	1.0	1.0	1.0	140.01785008561055	11.832913845947267	4.0	2.0	0.0	0.0	100.20765523879072	10.010377377441408	0.0	0.0	3.5070847860168444	1.8727212248535137	1.0	1.0
2112834	0.0	1.0	11.230958650024412	2.0	3.0	8.428796479614256	0.0	0.6031376813964826	-1.0	1.0	12.230958650024412	11.230958650024412	0.0	3.0	13.428796479614256	8.428796479614256	2.0	0.6031376813964826	1.6031376813964826	0.6031376813964826	-1.0	2.420227710513778	27.26289281103515	0.0	11.230958650024412	0.0	0.0	1.0	1.0	126.13443219855817	11.230958650024412	4.0	2.0	9.0	3.0	71.04461009475767	8.428796479614256	0.0	0.0	0.36377506272032495	0.6031376813964826	1.0	1.0
2959056	-9.0	6.0	14.761287226318359	-2.0	7.0	9.659606470703123	-1.0	-1.450211034179688	2.0	9.0	29.76128722631836	14.761287226318359	-9.0	7.0	18.659606470703125	9.659606470703123	-2.0	1.450211034179688	4.450211034179688	2.0	-1.450211034179688	18.71355177176221	52.87110473120117	1.0	14.761287226318359	81.0	9.0	36.0	6.0	217.89560057786954	14.761287226318359	4.0	2.0	49.0	7.0	93.30799716884964	9.659606470703123	1.0	1.0	2.1031120436565205	1.450211034179688	4.0	2.0
2768116	-3.0	5.0	19.737132945312496	2.0	5.0	19.020913996948238	0.0	0.8520545151367145	0.0	5.0	27.737132945312496	19.737132945312496	-3.0	5.0	26.020913996948238	19.020913996948238	2.0	0.0	0.8520545151367145	0.8520545151367145	0.0	9.256123143654298	54.61010145739745	0.0	19.737132945312496	9.0	3.0	25.0	5.0	389.55441690093994	19.737132945312496	4.0	2.0	25.0	5.0	361.7951692793014	19.020913996948238	0.0	0.0	0.7259968967648616	0.8520545151367145	0.0	0.0
231633	-2.0	0.0	28.69256392431641	-2.0	0.0	34.07618895483398	0.0	-5.195345011230471	-1.0	2.0	30.69256392431641	28.69256392431641	-2.0	2.0	36.07618895483398	34.07618895483398	-2.0	1.0	6.195345011230471	0.0	-5.195345011230471	4.6597665613516455	72.96409789038086	0.0	34.07618895483398	4.0	2.0	0.0	0.0	823.2632245509835	28.69256392431641	4.0	2.0	0.0	0.0	1161.1866536855493	34.07618895483398	0.0	0.0	26.991609785717348	5.195345011230471	1.0	1.0
2498873	0.0	3.0	14.069582912353518	0.0	4.0	18.57838914099121	-1.0	3.457560512451173	1.0	3.0	17.069582912353518	14.069582912353518	0.0	4.0	22.57838914099121	18.57838914099121	0.0	1.0	5.457560512451173	3.457560512451173	-1.0	7.177954801516649	45.1055325657959	0.0	18.57838914099121	0.0	0.0	9.0	3.0	197.9531633275901	14.069582912353518	0.0	0.0	16.0	4.0	345.1565430741001	18.57838914099121	1.0	1.0	11.954724697261618	3.457560512451173	1.0	1.0
3170256	-4.0	7.0	6.586904260498059	3.0	5.0	30.44801113305665	0.0	2.804979059082044	0.0	6.586904260498059	17.58690426049806	7.0	-4.0	5.0	38.44801113305665	30.44801113305665	3.0	0.0	2.804979059082044	2.804979059082044	0.0	11.415224982206038	58.839894452636756	0.0	30.44801113305665	16.0	4.0	49.0	7.0	43.387307736967486	6.586904260498059	9.0	3.0	25.0	5.0	927.0813819587416	30.44801113305665	0.0	0.0	7.867907521888789	2.804979059082044	0.0	0.0
1474835	0.0	2.0	8.881042314086926	0.0	3.0	4.779096437011732	0.0	-4.8457586044921745	0.0	2.0	10.881042314086926	8.881042314086926	0.0	3.0	7.779096437011732	4.779096437011732	0.0	0.0	4.8457586044921745	0.0	-4.8457586044921745	-2.825366121973128	23.505897355590832	0.0	8.881042314086926	0.0	0.0	4.0	2.0	78.87291258460246	8.881042314086926	0.0	0.0	9.0	3.0	22.839762754258228	4.779096437011732	0.0	0.0	23.481376453009947	4.8457586044921745	0.0	0.0
2691943	-1.0	4.0	28.009381387817374	-1.0	6.0	18.244853113281245	0.0	-5.9942482966308654	1.0	4.0	33.00938138781737	28.009381387817374	-1.0	6.0	25.244853113281245	18.244853113281245	-1.0	1.0	6.9942482966308654	1.0	-5.9942482966308654	13.352747156404046	65.24848279772948	0.0	28.009381387817374	1.0	1.0	16.0	4.0	784.5254457282103	28.009381387817374	1.0	1.0	36.0	6.0	332.8746651252083	18.244853113281245	0.0	0.0	35.93101264166203	5.9942482966308654	1.0	1.0
877116	3.0	0.0	33.773575822753905	-4.0	2.0	4.255978624267577	0.0	-2.3587750988769542	-1.0	3.0	36.773575822753905	33.773575822753905	0.0	4.0	10.255978624267577	4.255978624267577	-4.0	1.0	3.3587750988769542	0.0	-2.3587750988769542	6.734953827088172	50.388329545898436	0.0	33.773575822753905	9.0	3.0	0.0	0.0	1140.6544238553072	33.773575822753905	16.0	4.0	4.0	2.0	18.113354050222537	4.255978624267577	0.0	0.0	5.563819967081986	2.3587750988769542	1.0	1.0
2471457	-1.0	3.0	16.186399148437502	-1.0	5.0	30.48313300463868	0.0	4.354554818603518	2.0	3.0	20.186399148437502	16.186399148437502	-1.0	5.0	36.48313300463868	30.48313300463868	-1.0	2.0	6.354554818603518	4.354554818603518	0.0	13.121775063819348	63.0240869716797	0.0	30.48313300463868	1.0	1.0	9.0	3.0	261.9995173925383	16.186399148437502	1.0	1.0	25.0	5.0	929.221397778492	30.48313300463868	0.0	0.0	18.962147668223114	4.354554818603518	4.0	2.0
2267035	-3.0	3.0	5.6451296547851575	-2.0	4.0	3.501098130126956	-1.0	-5.0981488486328095	1.0	3.0	11.645129654785158	5.6451296547851575	-3.0	3.501098130126956	9.501098130126955	4.0	-2.0	1.0	7.0981488486328095	1.0	-5.0981488486328095	13.394331027234138	28.244376633544924	1.0	5.6451296547851575	9.0	3.0	9.0	3.0	31.867488819334792	5.6451296547851575	4.0	2.0	16.0	4.0	12.25768811677847	3.501098130126956	1.0	1.0	25.99112168281604	5.0981488486328095	1.0	1.0
1287384	0.0	1.0	8.112718954589845	0.0	1.0	18.036098852661134	0.0	-1.003171548339843	-1.0	1.0	9.112718954589845	8.112718954589845	0.0	1.0	19.036098852661134	18.036098852661134	0.0	1.0	2.003171548339843	0.0	-1.003171548339843	-2.1929643757357637	30.15198935559082	0.0	18.036098852661134	0.0	0.0	1.0	1.0	65.81620883616134	8.112718954589845	0.0	0.0	1.0	1.0	325.30086182296424	18.036098852661134	0.0	0.0	1.0063531553985579	1.003171548339843	1.0	1.0
3218714	1.0	5.0	12.52374182275391	-7.0	6.0	6.440871339355475	0.0	-0.1738823837890564	1.0	5.0	18.523741822753912	12.52374182275391	1.0	6.440871339355475	19.440871339355475	6.440871339355475	-7.0	0.1738823837890564	1.1738823837890564	1.0	-0.1738823837890564	9.239383383058838	39.138495545898444	0.0	12.52374182275391	1.0	1.0	25.0	5.0	156.84410924299544	12.52374182275391	49.0	7.0	36.0	6.0	41.48482361013079	6.440871339355475	0.0	0.0	0.030235083392164706	0.1738823837890564	1.0	1.0
2822607	-1.0	4.0	8.733112412597656	2.0	4.0	15.371395188476562	-1.0	-1.4435576618652348	1.0	4.0	13.733112412597656	8.733112412597656	-1.0	4.0	21.371395188476562	15.371395188476562	2.0	1.0	3.443557661865235	1.0	-1.4435576618652348	13.274860366029593	38.54806526293945	1.0	15.371395188476562	1.0	1.0	16.0	4.0	76.26725241106725	8.733112412597656	4.0	2.0	16.0	4.0	236.2797900403204	15.371395188476562	1.0	1.0	2.083858723129824	1.4435576618652348	1.0	1.0
1800524	0.0	6.0	5.478985337158222	1.0	6.0	21.649717835327166	0.0	-0.002936812499982011	2.0	5.478985337158222	11.478985337158221	6.0	0.0	6.0	28.649717835327166	21.649717835327166	1.0	0.002936812499982011	2.002936812499982	2.0	-0.002936812499982011	3.4244136059409307	42.13163998498537	0.0	21.649717835327166	0.0	0.0	36.0	6.0	30.019280324794796	5.478985337158222	1.0	1.0	36.0	6.0	468.7102823492832	21.649717835327166	0.0	0.0	8.62486766005059e-06	0.002936812499982011	4.0	2.0
2193387	1.0	3.0	15.771629013061528	-5.0	5.0	10.768432296752934	0.0	0.2875229492187543	-1.0	3.0	19.771629013061528	15.771629013061528	1.0	5.0	20.768432296752934	10.768432296752934	-5.0	0.2875229492187543	1.2875229492187543	0.2875229492187543	-1.0	9.349145571908236	41.827584259033216	0.0	15.771629013061528	1.0	1.0	9.0	3.0	248.74428172564413	15.771629013061528	25.0	5.0	25.0	5.0	115.95913412975167	10.768432296752934	0.0	0.0	0.08266944632745038	0.2875229492187543	1.0	1.0
1262719	-1.0	2.0	14.81014879785156	4.0	1.0	18.44134005151368	0.0	-0.8019804135742206	-1.0	2.0	17.81014879785156	14.81014879785156	-1.0	4.0	23.44134005151368	18.44134005151368	1.0	0.8019804135742206	1.8019804135742206	0.0	-1.0	8.158660086620865	43.05346926293946	0.0	18.44134005151368	1.0	1.0	4.0	2.0	219.34050741450403	14.81014879785156	16.0	4.0	1.0	1.0	340.0830228955626	18.44134005151368	0.0	0.0	0.6431725837566779	0.8019804135742206	1.0	1.0
2118833	-3.0	4.0	12.085556032958984	-3.0	4.0	32.15832710534668	0.0	0.4934844997558585	0.0	4.0	19.085556032958984	12.085556032958984	-3.0	4.0	39.15832710534668	32.15832710534668	-3.0	0.0	0.4934844997558585	0.4934844997558585	0.0	8.557910213270567	58.73736763806152	0.0	32.15832710534668	9.0	3.0	16.0	4.0	146.06066462579128	12.085556032958984	9.0	3.0	16.0	4.0	1034.158002214475	32.15832710534668	0.0	0.0	0.2435269514992899	0.4934844997558585	0.0	0.0
3117527	0.0	5.0	0.3625884265136676	3.0	4.0	18.280656358642574	1.0	2.0025153369140583	1.0	0.3625884265136676	5.362588426513668	5.0	0.0	4.0	25.280656358642574	18.280656358642574	3.0	1.0	4.002515336914058	2.0025153369140583	1.0	7.131502105985802	34.6457601220703	0.0	18.280656358642574	0.0	0.0	25.0	5.0	0.13147036704165735	0.3625884265136676	9.0	3.0	16.0	4.0	334.18239690277915	18.280656358642574	1.0	1.0	4.010067674576025	2.0025153369140583	1.0	1.0
2221626	-2.0	2.0	17.141293738769527	2.0	4.0	11.361642096923823	-1.0	-0.2799976125488328	0.0	2.0	21.141293738769527	17.141293738769527	-2.0	4.0	17.361642096923823	11.361642096923823	2.0	0.2799976125488328	1.2799976125488328	0.0	-1.0	8.292967558125186	39.78293344824218	0.0	17.141293738769527	4.0	2.0	4.0	2.0	293.8239510387794	17.141293738769527	4.0	2.0	16.0	4.0	129.08691113859157	11.361642096923823	1.0	1.0	0.0783986630330463	0.2799976125488328	0.0	0.0
2818881	2.0	0.0	10.523223521118162	-1.0	5.0	3.252378107910154	0.0	-0.10996091186523672	0.0	2.0	12.523223521118162	10.523223521118162	0.0	3.252378107910154	9.252378107910154	5.0	-1.0	0.0	0.10996091186523672	0.0	-0.10996091186523672	-3.504866935409014	21.885562540893552	0.0	10.523223521118162	4.0	2.0	0.0	0.0	110.73823327541452	10.523223521118162	1.0	1.0	25.0	5.0	10.577963356813234	3.252378107910154	0.0	0.0	0.012091402138234359	0.10996091186523672	0.0	0.0
2402268	-2.0	5.0	19.096994106201166	-2.0	4.0	38.78226441564941	0.0	6.569375697998041	-1.0	5.0	26.096994106201166	19.096994106201166	-2.0	4.0	44.78226441564941	38.78226441564941	-2.0	1.0	7.569375697998041	6.569375697998041	-1.0	15.623875822239075	78.44863421984861	0.0	38.78226441564941	4.0	2.0	25.0	5.0	364.69518389228205	19.096994106201166	4.0	2.0	16.0	4.0	1504.0640332053463	38.78226441564941	0.0	0.0	43.15669706144725	6.569375697998041	1.0	1.0
254655	0.0	-1.0	11.61311712329102	2.0	-2.0	35.68419637744141	0.0	-2.092521762207028	-2.0	1.0	12.61311712329102	11.61311712329102	-1.0	2.0	39.68419637744141	35.68419637744141	-2.0	2.0	4.092521762207028	0.0	-2.092521762207028	6.548710311046744	56.38983526293946	0.0	35.68419637744141	0.0	0.0	1.0	1.0	134.86448931927512	11.61311712329102	4.0	2.0	4.0	2.0	1273.3618711038025	35.68419637744141	0.0	0.0	4.378647325310005	2.092521762207028	4.0	2.0
2797093	0.0	4.0	6.275700337158206	1.0	4.0	21.395241505371093	0.0	-0.2574074204101535	1.0	4.0	10.275700337158206	6.275700337158206	0.0	4.0	26.395241505371093	21.395241505371093	1.0	0.2574074204101535	1.2574074204101535	1.0	-0.2574074204101535	3.3165694074338834	37.92834926293945	0.0	21.395241505371093	0.0	0.0	16.0	4.0	39.384414721807616	6.275700337158206	1.0	1.0	16.0	4.0	457.75635907315393	21.395241505371093	0.0	0.0	0.06625858008220951	0.2574074204101535	1.0	1.0
1913059	-1.0	2.0	12.016748244628909	-8.0	8.0	-1.0987951208496085	-2.0	-0.7440607000732413	0.0	2.0	15.016748244628909	12.016748244628909	-1.0	8.0	17.09879512084961	8.0	-8.0	0.7440607000732413	2.7440607000732413	0.0	-2.0	8.60813234754895	34.85960406555176	0.0	12.016748244628909	1.0	1.0	4.0	2.0	144.40223837479195	12.016748244628909	64.0	8.0	64.0	8.0	1.2073507176029057	1.0987951208496085	4.0	2.0	0.553626325393482	0.7440607000732413	0.0	0.0
1030340	-2.0	2.0	23.705391884033205	-1.0	2.0	45.67102336901856	2.0	9.090352058593753	-1.0	2.0	27.705391884033205	23.705391884033205	-2.0	2.0	48.67102336901856	45.67102336901856	-1.0	2.0	12.090352058593753	9.090352058593753	-1.0	17.846263604760978	88.46676731164553	1.0	45.67102336901856	4.0	2.0	4.0	2.0	561.9456043755873	23.705391884033205	1.0	1.0	4.0	2.0	2085.8423755734398	45.67102336901856	4.0	2.0	82.63450054917969	9.090352058593753	1.0	1.0
113206	-1.0	-2.0	24.535882563964854	-1.0	-1.0	24.147126765625003	0.0	2.50995788134766	-2.0	2.0	27.535882563964854	24.535882563964854	-2.0	1.0	26.147126765625003	24.147126765625003	-1.0	2.0	4.50995788134766	2.50995788134766	-2.0	9.837818804366277	58.19296721093752	0.0	24.535882563964854	1.0	1.0	4.0	2.0	602.0095331926746	24.535882563964854	1.0	1.0	1.0	1.0	583.0837310351634	24.147126765625003	0.0	0.0	6.299888566139235	2.50995788134766	4.0	2.0
2822541	-3.0	4.0	25.14204163757325	3.0	6.0	16.050136043701173	0.0	-1.70189337524414	0.0	4.0	32.14204163757325	25.14204163757325	-3.0	6.0	25.050136043701173	16.050136043701173	3.0	0.0	1.70189337524414	0.0	-1.70189337524414	10.785858148930458	58.89407105651856	0.0	25.14204163757325	9.0	3.0	16.0	4.0	632.122257705467	25.14204163757325	9.0	3.0	36.0	6.0	257.6068670213155	16.050136043701173	0.0	0.0	2.8964410606998916	1.70189337524414	0.0	0.0
2095367	1.0	2.0	13.488574839111335	1.0	2.0	32.20865235375977	0.0	-2.239143514160148	1.0	2.0	16.488574839111337	13.488574839111335	1.0	2.0	35.20865235375977	32.20865235375977	1.0	1.0	3.239143514160148	1.0	-2.239143514160148	9.235512430251516	54.93637070703125	0.0	32.20865235375977	1.0	1.0	4.0	2.0	181.94165119030737	13.488574839111335	1.0	1.0	4.0	2.0	1037.3972864453547	32.20865235375977	0.0	0.0	5.013763677005457	2.239143514160148	1.0	1.0
3170134	-5.0	7.0	7.408801887939454	-5.0	3.0	14.859989021728516	1.0	-0.6234628215332023	1.0	7.0	19.408801887939454	7.408801887939454	-5.0	5.0	22.859989021728516	14.859989021728516	-5.0	1.0	2.6234628215332023	1.0	-0.6234628215332023	15.780699505653628	44.89225373120117	0.6234628215332023	14.859989021728516	25.0	5.0	49.0	7.0	54.890345414735215	7.408801887939454	25.0	5.0	9.0	3.0	220.81927372589203	14.859989021728516	1.0	1.0	0.38870588983414167	0.6234628215332023	1.0	1.0
956587	-3.0	2.0	4.43618168652344	0.0	2.0	53.48958458721924	0.0	-8.491789199707029	-4.0	3.0	9.43618168652344	4.43618168652344	-3.0	2.0	55.48958458721924	53.48958458721924	0.0	4.0	12.491789199707029	0.0	-8.491789199707029	10.19313234125654	77.41755547344971	0.0	53.48958458721924	9.0	3.0	4.0	2.0	19.679707955845956	4.43618168652344	0.0	0.0	4.0	2.0	2861.1356593132823	53.48958458721924	0.0	0.0	72.11048381226094	8.491789199707029	16.0	4.0
2893138	2.0	4.0	17.06722786767579	-4.0	6.0	13.723763969970713	-1.0	-0.4341606821288977	1.0	4.0	23.06722786767579	17.06722786767579	2.0	6.0	23.72376396997071	13.723763969970713	-4.0	1.0	2.4341606821288977	1.0	-1.0	15.011462904435053	49.2251525197754	0.4341606821288977	17.06722786767579	4.0	2.0	16.0	4.0	291.29026708716907	17.06722786767579	16.0	4.0	36.0	6.0	188.34169750346632	13.723763969970713	1.0	1.0	0.18849549790662976	0.4341606821288977	1.0	1.0
3119570	-2.0	4.0	23.80234933520508	-2.0	7.0	16.992222076904298	0.0	0.4645540776367199	1.0	4.0	29.80234933520508	23.80234933520508	-2.0	7.0	25.992222076904298	16.992222076904298	-2.0	0.4645540776367199	1.4645540776367199	1.0	0.0	11.66932928775615	57.2591254897461	0.0	23.80234933520508	4.0	2.0	16.0	4.0	566.5518338751377	23.80234933520508	4.0	2.0	49.0	7.0	288.7356111108338	16.992222076904298	0.0	0.0	0.2158104910489036	0.4645540776367199	1.0	1.0
1576138	-2.0	4.0	24.06631343408204	-1.0	4.0	20.13203494592285	0.0	-1.6620534177246071	0.0	4.0	30.06631343408204	24.06631343408204	-2.0	4.0	25.13203494592285	20.13203494592285	-1.0	0.0	1.6620534177246071	0.0	-1.6620534177246071	8.386037173295874	56.860401797729494	0.0	24.06631343408204	4.0	2.0	16.0	4.0	579.1874423074777	24.06631343408204	1.0	1.0	16.0	4.0	405.29883106385887	20.13203494592285	0.0	0.0	2.7624215633700473	1.6620534177246071	0.0	0.0
3170628	-4.0	7.0	10.286074363037107	2.0	5.0	28.33344241265869	0.0	3.160647116943359	1.0	7.0	21.28607436303711	10.286074363037107	-4.0	5.0	35.33344241265869	28.33344241265869	2.0	1.0	4.160647116943359	3.160647116943359	0.0	15.011158677583067	60.78016389263916	0.0	28.33344241265869	16.0	4.0	49.0	7.0	105.80332580192923	10.286074363037107	4.0	2.0	25.0	5.0	802.7839589514464	28.33344241265869	0.0	0.0	9.989690197842368	3.160647116943359	1.0	1.0
2767251	1.0	4.0	8.714833775146486	0.0	4.0	8.528909245117191	0.0	-0.05981298388671519	0.0	4.0	13.714833775146486	8.714833775146486	1.0	4.0	12.528909245117191	8.528909245117191	0.0	0.0	0.05981298388671519	0.0	-0.05981298388671519	-2.1534648441857267	26.303556004150394	0.0	8.714833775146486	1.0	1.0	16.0	4.0	75.94832772843395	8.714833775146486	0.0	0.0	16.0	4.0	72.74229291144549	8.528909245117191	0.0	0.0	0.003577593041432451	0.05981298388671519	0.0	0.0
954313	-1.0	2.0	37.29303733862304	-3.0	2.0	25.059162063964838	0.0	3.1107138828124974	-1.0	2.0	40.29303733862304	37.29303733862304	-1.0	3.0	30.059162063964838	25.059162063964838	-3.0	1.0	4.110713882812497	3.1107138828124974	-1.0	12.286729656978007	74.46291328540038	0.0	37.29303733862304	1.0	1.0	4.0	2.0	1390.770633939932	37.29303733862304	9.0	3.0	4.0	2.0	627.9616033480545	25.059162063964838	0.0	0.0	9.676540860722405	3.1107138828124974	1.0	1.0
2168766	-1.0	0.0	16.500460954223634	1.0	4.0	6.5135968642578135	0.0	-1.4805857224121084	0.0	1.0	17.500460954223634	16.500460954223634	-1.0	4.0	11.513596864257813	6.5135968642578135	1.0	0.0	1.4805857224121084	0.0	-1.4805857224121084	-0.21610754109623498	30.494643540893556	0.0	16.500460954223634	1.0	1.0	0.0	0.0	272.26521170185873	16.500460954223634	1.0	1.0	16.0	4.0	42.42694411006922	6.5135968642578135	0.0	0.0	2.1921340814105847	1.4805857224121084	0.0	0.0
976358	1.0	1.0	7.214458088134763	2.0	0.0	24.471904377197266	0.0	-0.4611286123046909	-1.0	1.0	9.214458088134762	7.214458088134763	1.0	2.0	26.471904377197266	24.471904377197266	0.0	0.4611286123046909	1.461128612304691	0.0	-1.0	1.495135844361717	37.147491077636715	0.0	24.471904377197266	1.0	1.0	1.0	1.0	52.048405505453104	7.214458088134763	4.0	2.0	0.0	0.0	598.8741038466867	24.471904377197266	0.0	0.0	0.2126395970860499	0.4611286123046909	1.0	1.0
2932908	-4.0	5.0	-2.810473953491212	-1.0	5.0	5.780861343139647	-1.0	-0.4182391512451176	0.0	4.0	11.810473953491211	5.0	-4.0	5.0	11.780861343139648	5.780861343139647	-1.0	0.4182391512451176	1.4182391512451176	0.0	-1.0	6.838668854253149	25.009574447875977	0.0	5.780861343139647	16.0	4.0	25.0	5.0	7.8987638432525245	2.810473953491212	1.0	1.0	25.0	5.0	33.41835786860633	5.780861343139647	1.0	1.0	0.1749239876342364	0.4182391512451176	0.0	0.0
2221397	-3.0	4.0	25.49834611230472	-5.0	5.0	21.512264035278346	-1.0	1.4413430910644751	1.0	4.0	32.498346112304716	25.49834611230472	-3.0	5.0	31.512264035278346	21.512264035278346	-5.0	1.0	3.441343091064475	1.4413430910644751	-1.0	18.379838701435034	67.45195323864753	1.0	25.49834611230472	9.0	3.0	16.0	4.0	650.1656544628852	25.49834611230472	25.0	5.0	25.0	5.0	462.77750392353016	21.512264035278346	1.0	1.0	2.077469906159296	1.4413430910644751	1.0	1.0
1893984	-2.0	2.0	5.000990955688472	-2.0	2.0	5.9437647746582005	-1.0	0.7848730968017534	0.0	2.0	9.000990955688472	5.000990955688472	-2.0	2.0	9.9437647746582	5.9437647746582005	-2.0	0.7848730968017534	1.7848730968017534	0.7848730968017534	-1.0	5.866900267081662	20.729628827148424	0.0	5.9437647746582005	4.0	2.0	4.0	2.0	25.009910538877897	5.000990955688472	4.0	2.0	4.0	2.0	35.32833969646765	5.9437647746582005	1.0	1.0	0.6160257780831746	0.7848730968017534	0.0	0.0
3065873	1.0	1.0	13.266005083496097	2.0	6.0	6.808580919677737	0.0	-2.0690130744628874	0.0	1.0	15.266005083496097	13.266005083496097	1.0	6.0	14.808580919677738	6.808580919677737	2.0	0.0	2.0690130744628874	0.0	-2.0690130744628874	4.9562739999635355	32.14359907763672	0.0	13.266005083496097	1.0	1.0	1.0	1.0	175.9868908753443	13.266005083496097	4.0	2.0	36.0	6.0	46.35677413979973	6.808580919677737	0.0	0.0	4.280815102298369	2.0690130744628874	0.0	0.0
2870687	-2.0	5.0	3.761306447998052	1.0	1.0	16.406400365844732	-1.0	0.998958272949224	0.0	3.761306447998052	10.761306447998052	5.0	-2.0	1.0	18.406400365844732	16.406400365844732	1.0	0.998958272949224	1.9989582729492241	0.998958272949224	-1.0	6.641648350293008	31.16666508679201	0.0	16.406400365844732	4.0	2.0	25.0	5.0	14.147426195751722	3.761306447998052	1.0	1.0	1.0	1.0	269.1699729643901	16.406400365844732	1.0	1.0	0.9979176310936964	0.998958272949224	0.0	0.0
895134	1.0	1.0	5.258312693603521	0.0	1.0	12.200237742431645	0.0	0.2752118024902401	0.0	1.0	7.258312693603521	5.258312693603521	1.0	1.0	13.200237742431645	12.200237742431645	0.0	0.0	0.2752118024902401	0.2752118024902401	0.0	-4.925103528844445	20.733762238525408	0.0	12.200237742431645	1.0	1.0	1.0	1.0	27.64985238371192	5.258312693603521	0.0	0.0	1.0	1.0	148.8458009718536	12.200237742431645	0.0	0.0	0.07574153622992691	0.2752118024902401	0.0	0.0
255250	3.0	0.0	34.778462147949185	-2.0	0.0	30.608254170654263	0.0	-3.5383179423828466	-1.0	3.0	37.778462147949185	34.778462147949185	0.0	2.0	32.60825417065426	30.608254170654263	-2.0	1.0	4.538317942382847	0.0	-3.5383179423828466	4.802467518775837	74.9250342609863	0.0	34.778462147949185	9.0	3.0	0.0	0.0	1209.5414293763342	34.778462147949185	4.0	2.0	0.0	0.0	936.8652233753741	30.608254170654263	0.0	0.0	12.519693861388381	3.5383179423828466	1.0	1.0
3068202	-2.0	2.0	16.14767191845705	-1.0	7.0	29.251576642578144	0.0	-1.6579959587402158	0.0	2.0	20.14767191845705	16.14767191845705	-2.0	7.0	37.251576642578144	29.251576642578144	-1.0	0.0	1.6579959587402158	0.0	-1.6579959587402158	8.173703972462182	59.05724451977541	0.0	29.251576642578144	4.0	2.0	4.0	2.0	260.7473083861264	16.14767191845705	1.0	1.0	49.0	7.0	855.6547360766232	29.251576642578144	0.0	0.0	2.748950599198887	1.6579959587402158	0.0	0.0
2769808	-3.0	5.0	16.782253326416022	-2.0	5.0	25.820341171264648	0.0	-0.5159339294433565	0.0	5.0	24.782253326416022	16.782253326416022	-3.0	5.0	32.820341171264644	25.820341171264648	-2.0	0.0	0.5159339294433565	0.0	-0.5159339294433565	8.8340917309615	58.118528427124026	0.0	25.820341171264648	9.0	3.0	25.0	5.0	281.6440267120016	16.782253326416022	4.0	2.0	25.0	5.0	666.6900182005043	25.820341171264648	0.0	0.0	0.26618781955086235	0.5159339294433565	0.0	0.0
2167731	-1.0	3.0	9.675183135131839	2.0	4.0	13.550900298217776	0.0	1.8008487998046905	1.0	3.0	13.675183135131839	9.675183135131839	-1.0	4.0	19.550900298217776	13.550900298217776	2.0	1.0	2.8008487998046903	1.8008487998046905	0.0	9.6780521135466	36.026932233154305	0.0	13.550900298217776	1.0	1.0	9.0	3.0	93.60916869833956	9.675183135131839	4.0	2.0	16.0	4.0	183.62689889223861	13.550900298217776	0.0	0.0	3.243056399757994	1.8008487998046905	1.0	1.0
974046	4.0	0.0	17.873497067626953	0.0	1.0	7.64338308447266	1.0	0.81318288916016	0.0	4.0	21.873497067626953	17.873497067626953	0.0	1.0	8.64338308447266	7.64338308447266	0.0	0.81318288916016	1.81318288916016	1.0	0.0	-0.6654143441248999	32.33006304125978	0.0	17.873497067626953	16.0	4.0	0.0	0.0	319.4618974264693	17.873497067626953	0.0	0.0	1.0	1.0	58.421304976002794	7.64338308447266	1.0	1.0	0.6612664112228651	0.81318288916016	0.0	0.0
2094823	-2.0	3.0	20.975383411865238	-1.0	4.0	42.90907634399415	0.0	0.13133205078125346	0.0	3.0	25.975383411865238	20.975383411865238	-2.0	4.0	47.90907634399415	42.90907634399415	-1.0	0.0	0.13133205078125346	0.13133205078125346	0.0	5.9440220715172245	74.01579180664064	0.0	42.90907634399415	4.0	2.0	9.0	3.0	439.9667092747514	20.975383411865238	1.0	1.0	16.0	4.0	1841.1888326947185	42.90907634399415	0.0	0.0	0.017248107562409735	0.13133205078125346	0.0	0.0
900515	-1.0	0.0	14.097428880615231	4.0	1.0	16.124063096923827	0.0	-3.3238624707031263	0.0	1.0	15.097428880615231	14.097428880615231	-1.0	4.0	21.124063096923827	16.124063096923827	1.0	0.0	3.3238624707031263	0.0	-3.3238624707031263	1.9680924683556613	39.545354448242186	0.0	16.124063096923827	1.0	1.0	0.0	0.0	198.7375010440044	14.097428880615231	16.0	4.0	1.0	1.0	259.98541075358077	16.124063096923827	0.0	0.0	11.048061724148692	3.3238624707031263	0.0	0.0
2799154	-4.0	6.0	6.3360615158691385	3.0	5.0	37.907020607055664	0.0	3.3382778549804684	0.0	6.0	16.33606151586914	6.3360615158691385	-4.0	5.0	45.907020607055664	37.907020607055664	3.0	0.0	3.3382778549804684	3.3382778549804684	0.0	11.699400708381724	65.58135997790527	0.0	37.907020607055664	16.0	4.0	36.0	6.0	40.145675532877924	6.3360615158691385	9.0	3.0	25.0	5.0	1436.9422113037426	37.907020607055664	0.0	0.0	11.144099037052998	3.3382778549804684	0.0	0.0
2148118	-4.0	4.0	24.01486324267579	-4.0	4.0	22.862748374511728	0.0	-3.5733172993164004	0.0	4.0	32.01486324267579	24.01486324267579	-4.0	4.0	30.862748374511728	22.862748374511728	-4.0	0.0	3.5733172993164004	0.0	-3.5733172993164004	12.488797114339622	66.45092891650391	0.0	24.01486324267579	16.0	4.0	16.0	4.0	576.7136565644208	24.01486324267579	16.0	4.0	16.0	4.0	522.7052632362387	22.862748374511728	0.0	0.0	12.768596521593853	3.5733172993164004	0.0	0.0
1575270	-3.0	3.0	-0.6945042158203165	-1.0	2.0	28.211034343139644	-1.0	1.6977344011230429	0.0	3.0	6.6945042158203165	3.0	-3.0	2.0	31.211034343139644	28.211034343139644	-1.0	1.0	2.697734401123043	1.6977344011230429	-1.0	6.625603936959229	40.603272960083004	0.0	28.211034343139644	9.0	3.0	9.0	3.0	0.48233610579219277	0.6945042158203165	1.0	1.0	4.0	2.0	795.8624587098045	28.211034343139644	1.0	1.0	2.882302096756617	1.6977344011230429	0.0	0.0
3170322	0.0	5.0	5.9149765144043025	1.0	1.0	11.729381955688481	0.0	0.7560791145019579	0.0	5.0	10.914976514404302	5.9149765144043025	0.0	1.0	13.729381955688481	11.729381955688481	1.0	0.0	0.7560791145019579	0.7560791145019579	0.0	-1.411602056512467	25.40043758459474	0.0	11.729381955688481	0.0	0.0	25.0	5.0	34.98694716595447	5.9149765144043025	1.0	1.0	1.0	1.0	137.57840106243054	11.729381955688481	0.0	0.0	0.5716556273860647	0.7560791145019579	0.0	0.0
1571224	-3.0	2.0	2.9553740092773424	-1.0	3.0	10.01710534777832	-1.0	-0.41095518383789204	0.0	2.9553740092773424	7.955374009277342	2.9553740092773424	-3.0	3.0	14.01710534777832	10.01710534777832	-1.0	0.41095518383789204	1.410955183837892	0.0	-1.0	5.269347033095155	23.383434540893553	0.0	10.01710534777832	9.0	3.0	4.0	2.0	8.734235534712033	2.9553740092773424	1.0	1.0	9.0	3.0	100.34239954848903	10.01710534777832	1.0	1.0	0.16888416312323565	0.41095518383789204	0.0	0.0
2094205	-3.0	4.0	16.42022614648438	-3.0	3.0	28.17035203149415	-1.0	-5.673653553222652	-1.0	4.0	23.42022614648438	16.42022614648438	-3.0	3.0	34.17035203149415	28.17035203149415	-3.0	1.0	7.673653553222652	-1.0	-5.673653553222652	18.6042996193091	65.26423173120119	1.0	28.17035203149415	9.0	3.0	16.0	4.0	269.6238267016893	16.42022614648438	9.0	3.0	9.0	3.0	793.5687335783066	28.17035203149415	1.0	1.0	32.19034464199603	5.673653553222652	1.0	1.0
2892620	-7.0	5.0	6.269783745239259	-6.0	6.0	10.548220406005859	0.0	-1.3050014873046862	1.0	6.269783745239259	18.26978374523926	6.269783745239259	-7.0	6.0	22.54822040600586	10.548220406005859	-6.0	1.0	2.3050014873046862	1.0	-1.3050014873046862	13.78586667094739	43.123005638549806	0.0	10.548220406005859	49.0	7.0	25.0	5.0	39.31018821206643	6.269783745239259	36.0	6.0	36.0	6.0	111.26495373367841	10.548220406005859	0.0	0.0	1.703028881867443	1.3050014873046862	1.0	1.0
588622	0.0	0.0	15.591260032958985	1.0	0.0	34.63151653320313	0.0	2.7567530444335944	0.0	0.0	15.591260032958985	15.591260032958985	0.0	1.0	35.63151653320313	34.63151653320313	0.0	0.0	2.7567530444335944	2.7567530444335944	0.0	-5.867697820557943	53.97952961059571	0.0	34.63151653320313	0.0	0.0	0.0	0.0	243.0873894153442	15.591260032958985	1.0	1.0	0.0	0.0	1199.341937389522	34.63151653320313	0.0	0.0	7.599687347993891	2.7567530444335944	0.0	0.0
1444685	-2.0	3.0	11.900633207153316	-3.0	4.0	13.623148313354488	0.0	-1.6713959066162154	0.0	3.0	16.900633207153316	11.900633207153316	-2.0	4.0	20.623148313354488	13.623148313354488	-3.0	0.0	1.6713959066162154	0.0	-1.6713959066162154	7.915158386866305	39.19517742712402	0.0	13.623148313354488	4.0	2.0	9.0	3.0	141.62507073120022	11.900633207153316	9.0	3.0	16.0	4.0	185.59016996765322	13.623148313354488	0.0	0.0	2.7935642766534405	1.6713959066162154	0.0	0.0
1448500	-1.0	1.0	13.217877650024409	3.0	3.0	9.096892618896485	0.0	1.2712433574218736	-1.0	1.0	15.217877650024409	13.217877650024409	-1.0	3.0	15.096892618896485	9.096892618896485	3.0	1.0	2.2712433574218736	1.2712433574218736	-1.0	7.7470423215178394	32.58601362634277	0.0	13.217877650024409	1.0	1.0	1.0	1.0	174.7122895710148	13.217877650024409	9.0	3.0	9.0	3.0	82.75345531973335	9.096892618896485	0.0	0.0	1.6160596737892374	1.2712433574218736	1.0	1.0
2894787	-2.0	0.0	18.119082247192377	0.0	5.0	-0.8921577583007831	0.0	-1.5941650520019552	0.0	2.0	20.119082247192377	18.119082247192377	-2.0	0.8921577583007831	5.892157758300783	5.0	-0.8921577583007831	0.0	1.5941650520019552	0.0	-1.5941650520019552	-4.930231547412854	27.605405057495116	0.0	18.119082247192377	4.0	2.0	0.0	0.0	328.30114148052195	18.119082247192377	0.0	0.0	25.0	5.0	0.7959454656962786	0.8921577583007831	0.0	0.0	2.5413622130243967	1.5941650520019552	0.0	0.0
2670493	1.0	4.0	9.696587183349607	2.0	3.0	36.591272928588864	0.0	0.4207807563476536	0.0	4.0	14.696587183349607	9.696587183349607	1.0	3.0	41.591272928588864	36.591272928588864	2.0	0.0	0.4207807563476536	0.4207807563476536	0.0	5.780321131670283	56.708640868286125	0.0	36.591272928588864	1.0	1.0	16.0	4.0	94.02380300429986	9.696587183349607	4.0	2.0	9.0	3.0	1338.9212545344803	36.591272928588864	0.0	0.0	0.17705644491250344	0.4207807563476536	0.0	0.0
2714327	1.0	5.0	9.374538413330091	1.0	3.0	13.066350928588884	0.0	0.0987396157226712	1.0	5.0	15.374538413330091	9.374538413330091	1.0	3.0	17.066350928588882	13.066350928588884	1.0	0.0987396157226712	1.0987396157226712	1.0	0.0	5.7051386345562	33.539628957641646	0.0	13.066350928588884	1.0	1.0	25.0	5.0	87.88197046300147	9.374538413330091	1.0	1.0	9.0	3.0	170.7295265890356	13.066350928588884	0.0	0.0	0.009749511713060778	0.0987396157226712	1.0	1.0
2169479	-4.0	4.0	17.83569932641602	2.0	5.0	25.609087235351573	0.0	-0.7271859580078086	0.0	4.0	25.83569932641602	17.83569932641602	-4.0	5.0	32.60908723535157	25.609087235351573	2.0	0.0	0.7271859580078086	0.0	-0.7271859580078086	9.423530383170432	59.1719725197754	0.0	25.609087235351573	16.0	4.0	16.0	4.0	318.11217046231684	17.83569932641602	4.0	2.0	25.0	5.0	655.8253490278469	25.609087235351573	0.0	0.0	0.5287994175237344	0.7271859580078086	0.0	0.0
3090839	-3.0	4.0	2.9034819365234417	-3.0	6.0	19.543288683959965	0.0	-1.0150628327636682	0.0	3.0	9.903481936523441	4.0	-3.0	6.0	28.543288683959965	19.543288683959965	-3.0	0.0	1.0150628327636682	0.0	-1.0150628327636682	7.304838968968981	39.461833453247074	0.0	19.543288683959965	9.0	3.0	16.0	4.0	8.430207355717915	2.9034819365234417	9.0	3.0	36.0	6.0	381.9401325845976	19.543288683959965	0.0	0.0	1.0303525544582026	1.0150628327636682	0.0	0.0
2219063	-2.0	2.0	12.894559650024412	2.0	4.0	8.773574618896482	-1.0	0.9479253574218732	0.0	2.0	16.894559650024412	12.894559650024412	-2.0	4.0	14.773574618896482	8.773574618896482	2.0	0.9479253574218732	1.9479253574218731	0.9479253574218732	-1.0	8.979254516712492	33.61605962634277	0.0	12.894559650024412	4.0	2.0	4.0	2.0	166.2696685680377	12.894559650024412	4.0	2.0	16.0	4.0	76.97561159334455	8.773574618896482	1.0	1.0	0.8985624832433861	0.9479253574218732	0.0	0.0
2145176	-4.0	4.0	12.176249935058589	-4.0	4.0	25.81050248327636	0.0	-3.3800015908203207	0.0	4.0	20.17624993505859	12.176249935058589	-4.0	4.0	33.81050248327636	25.81050248327636	-4.0	0.0	3.3800015908203207	0.0	-3.3800015908203207	11.610990521907196	57.36675400915527	0.0	25.81050248327636	16.0	4.0	16.0	4.0	148.2610624810143	12.176249935058589	16.0	4.0	16.0	4.0	666.1820384392151	25.81050248327636	0.0	0.0	11.424410753947898	3.3800015908203207	0.0	0.0
2847086	-4.0	6.0	17.255209776123046	-1.0	2.0	23.46751484509277	0.0	-0.2631618059082044	0.0	6.0	27.255209776123046	17.255209776123046	-4.0	2.0	26.46751484509277	23.46751484509277	-1.0	0.0	0.2631618059082044	0.0	-0.2631618059082044	6.423178830352233	53.985886427124015	0.0	23.46751484509277	16.0	4.0	36.0	6.0	297.7422644180123	17.255209776123046	1.0	1.0	4.0	2.0	550.7242530046494	23.46751484509277	0.0	0.0	0.06925413608886746	0.2631618059082044	0.0	0.0
903011	0.0	0.0	8.330328292724616	0.0	0.0	27.632673568603522	0.0	-5.065412216308587	-3.0	0.0	8.330328292724616	8.330328292724616	0.0	0.0	27.632673568603522	27.632673568603522	0.0	3.0	8.065412216308587	0.0	-5.065412216308587	-4.739385159108658	44.028414077636725	0.0	27.632673568603522	0.0	0.0	0.0	0.0	69.39436946456821	8.330328292724616	0.0	0.0	0.0	0.0	763.5646485489997	27.632673568603522	0.0	0.0	25.658400921128273	5.065412216308587	9.0	3.0
1498623	-4.0	3.0	12.957283511718746	3.0	4.0	12.36619426306152	0.0	-1.0950808376464884	1.0	4.0	19.957283511718746	12.957283511718746	-4.0	4.0	19.36619426306152	12.36619426306152	3.0	1.0	2.0950808376464884	1.0	-1.0950808376464884	11.755199961382715	41.41855861242675	0.0	12.957283511718746	16.0	4.0	9.0	3.0	167.89119600305847	12.957283511718746	9.0	3.0	16.0	4.0	152.92276055177564	12.36619426306152	0.0	0.0	1.1992020409805348	1.0950808376464884	1.0	1.0
1552735	-8.0	3.0	19.869455735717786	-8.0	4.0	9.053844850097668	-1.0	-2.1428104233398315	0.0	8.0	30.869455735717786	19.869455735717786	-8.0	8.0	21.05384485009767	9.053844850097668	-8.0	1.0	3.1428104233398315	0.0	-2.1428104233398315	15.19871999734123	55.066111009155286	0.0	19.869455735717786	64.0	8.0	9.0	3.0	394.7952712336484	19.869455735717786	64.0	8.0	16.0	4.0	81.97210656964008	9.053844850097668	1.0	1.0	4.591636510373828	2.1428104233398315	0.0	0.0
3170094	0.0	5.0	5.229685514404295	1.0	1.0	11.55642387194824	0.0	0.5831172160644513	0.0	5.0	10.229685514404295	5.229685514404295	0.0	1.0	13.55642387194824	11.55642387194824	1.0	0.0	0.5831172160644513	0.5831172160644513	0.0	-1.932971185721574	24.369226602416987	0.0	11.55642387194824	0.0	0.0	25.0	5.0	27.349610579570115	5.229685514404295	1.0	1.0	1.0	1.0	133.55093270813515	11.55642387194824	0.0	0.0	0.340025687670756	0.5831172160644513	0.0	0.0
2692525	-2.0	6.0	18.180717881103522	-2.0	6.0	24.094147141357432	0.0	-0.9852290793457	3.0	6.0	26.180717881103522	18.180717881103522	-2.0	6.0	32.09414714135743	24.094147141357432	-2.0	0.9852290793457	3.9852290793457	3.0	-0.9852290793457	14.575573872775161	62.26009410180666	0.0	24.094147141357432	4.0	2.0	36.0	6.0	330.53850267227733	18.180717881103522	4.0	2.0	36.0	6.0	580.5279264693825	24.094147141357432	0.0	0.0	0.9706763387883757	0.9852290793457	9.0	3.0
2771807	-2.0	6.0	30.57896709716797	-3.0	5.0	18.9274969128418	0.0	0.2669363049316402	0.0	6.0	38.57896709716797	30.57896709716797	-2.0	5.0	26.9274969128418	18.9274969128418	-3.0	0.0	0.2669363049316402	0.2669363049316402	0.0	8.760901288049423	65.77340031494141	0.0	30.57896709716797	4.0	2.0	36.0	6.0	935.0732287296812	30.57896709716797	9.0	3.0	25.0	5.0	358.25013938563586	18.9274969128418	0.0	0.0	0.07125499089055762	0.2669363049316402	0.0	0.0
2172142	0.0	4.0	8.937192122070314	0.0	3.0	24.369939009277342	0.0	-1.4908626874999982	1.0	4.0	12.937192122070314	8.937192122070314	0.0	3.0	27.369939009277342	24.369939009277342	0.0	1.0	2.490862687499998	1.0	-1.4908626874999982	2.29823387546327	42.79799381884766	0.0	24.369939009277342	0.0	0.0	16.0	4.0	79.87340302679569	8.937192122070314	0.0	0.0	9.0	3.0	593.8939273158975	24.369939009277342	0.0	0.0	2.222671552979717	1.4908626874999982	1.0	1.0
2021137	0.0	4.0	39.73242764648438	1.0	4.0	40.61733441528321	2.0	8.143278171386727	2.0	4.0	43.73242764648438	39.73242764648438	0.0	4.0	45.61733441528321	40.61733441528321	1.0	2.0	12.143278171386727	8.143278171386727	2.0	16.734262800838433	101.49304023315432	0.0	40.61733441528321	0.0	0.0	16.0	4.0	1578.6658066831164	39.73242764648438	1.0	1.0	16.0	4.0	1649.7678550029498	40.61733441528321	4.0	2.0	66.31297937658357	8.143278171386727	4.0	2.0
1505112	3.0	3.0	23.62842000598144	-3.0	4.0	18.68304647082519	0.0	-3.45472322827149	0.0	3.0	29.62842000598144	23.62842000598144	3.0	4.0	25.68304647082519	18.68304647082519	-3.0	0.0	3.45472322827149	0.0	-3.45472322827149	10.918212907839614	58.76618970507812	0.0	23.62842000598144	9.0	3.0	9.0	3.0	558.3022319790639	23.62842000598144	9.0	3.0	16.0	4.0	349.05622543101356	18.68304647082519	0.0	0.0	11.935112583958587	3.45472322827149	0.0	0.0
1340612	1.0	1.0	19.231990239257808	-2.0	1.0	9.80492725097656	0.0	-5.342140772705079	-1.0	1.0	21.231990239257808	19.231990239257808	1.0	2.0	12.80492725097656	9.80492725097656	-2.0	1.0	6.342140772705079	0.0	-5.342140772705079	8.323714248786585	40.37905826293945	0.0	19.231990239257808	1.0	1.0	1.0	1.0	369.8694485629076	19.231990239257808	4.0	2.0	1.0	1.0	96.13659839694276	9.80492725097656	0.0	0.0	28.53846803539802	5.342140772705079	1.0	1.0
1992468	7.0	2.0	16.20196621264649	5.0	3.0	20.572842524902352	7.0	-1.0637427106933544	0.0	7.0	25.20196621264649	16.20196621264649	2.0	5.0	28.572842524902352	20.572842524902352	3.0	1.0637427106933544	8.063742710693354	7.0	-1.0637427106933544	16.002275820714672	61.8385514482422	0.0	20.572842524902352	49.0	7.0	4.0	2.0	262.5037091557384	16.20196621264649	25.0	5.0	9.0	3.0	423.2418495544306	20.572842524902352	49.0	7.0	1.1315485545532453	1.0637427106933544	0.0	0.0
2870041	0.0	1.0	25.4920384472046	-5.0	6.0	6.1425368374023535	0.0	-2.9076950961913965	0.0	1.0	26.4920384472046	25.4920384472046	0.0	6.0	17.142536837402353	6.1425368374023535	-5.0	0.0	2.9076950961913965	0.0	-2.9076950961913965	4.039439640079337	46.54227038079835	0.0	25.4920384472046	0.0	0.0	1.0	1.0	649.8440241937575	25.4920384472046	25.0	5.0	36.0	6.0	37.7307587988449	6.1425368374023535	0.0	0.0	8.454690772415494	2.9076950961913965	0.0	0.0
2142637	0.0	3.0	10.169929185546867	0.0	-1.0	14.46396223608398	-1.0	-2.5707782119140674	-1.0	3.0	13.169929185546867	10.169929185546867	0.0	1.0	15.46396223608398	14.46396223608398	-1.0	1.0	4.570778211914067	-1.0	-2.5707782119140674	4.0428681015818	33.20466963354491	0.0	14.46396223608398	0.0	0.0	9.0	3.0	103.42745963903795	10.169929185546867	0.0	0.0	1.0	1.0	209.20620356686348	14.46396223608398	1.0	1.0	6.6089006148520895	2.5707782119140674	1.0	1.0
2768115	0.0	3.0	12.30189965002441	1.0	4.0	9.233206489013668	0.0	1.4075495981445272	0.0	3.0	15.30189965002441	12.30189965002441	0.0	4.0	14.233206489013668	9.233206489013668	1.0	0.0	1.4075495981445272	1.4075495981445272	0.0	1.2866788619382334	30.942655737182605	0.0	12.30189965002441	0.0	0.0	9.0	3.0	151.3367349992707	12.30189965002441	1.0	1.0	16.0	4.0	85.2521020687641	9.233206489013668	0.0	0.0	1.98119587123682	1.4075495981445272	0.0	0.0
3122303	-1.0	5.0	15.980355347412107	2.0	5.0	15.258004273193354	-1.0	-0.4538678276367207	2.0	5.0	21.980355347412107	15.980355347412107	-1.0	5.0	22.258004273193354	15.258004273193354	2.0	1.0	3.4538678276367207	2.0	-1.0	14.21254007405904	47.69222744824218	0.4538678276367207	15.980355347412107	1.0	1.0	25.0	5.0	255.37175702956273	15.980355347412107	4.0	2.0	25.0	5.0	232.80669440078665	15.258004273193354	1.0	1.0	0.20599600496367598	0.4538678276367207	4.0	2.0
2265268	-4.0	3.0	2.411634046508788	-1.0	3.0	7.770282346679687	-1.0	1.5711837596435532	-1.0	3.0	9.411634046508787	3.0	-4.0	3.0	11.770282346679686	7.770282346679687	-1.0	1.0	3.571183759643553	1.5711837596435532	-1.0	10.758582957078062	24.753100152832026	1.0	7.770282346679687	16.0	4.0	9.0	3.0	5.815978774280352	2.411634046508788	1.0	1.0	9.0	3.0	60.377287747121976	7.770282346679687	1.0	1.0	2.468618406567651	1.5711837596435532	1.0	1.0
1238249	-4.0	3.0	11.864448609374994	-4.0	2.0	36.63897139074706	0.0	1.8400383615722613	-1.0	4.0	18.864448609374996	11.864448609374994	-4.0	4.0	42.63897139074706	36.63897139074706	-4.0	1.0	2.8400383615722613	1.8400383615722613	-1.0	13.325487306973262	64.34345836169432	0.0	36.63897139074706	16.0	4.0	9.0	3.0	140.76514080450025	11.864448609374994	16.0	4.0	4.0	2.0	1342.4142245719815	36.63897139074706	0.0	0.0	3.3857411720575317	1.8400383615722613	1.0	1.0
2869398	-1.0	4.0	-4.32285021069336	0.0	4.0	19.712962167236327	0.0	0.5216093229980459	1.0	4.0	9.32285021069336	4.0	-4.32285021069336	4.0	23.712962167236327	19.712962167236327	0.0	0.5216093229980459	1.5216093229980459	1.0	0.0	3.4698277906558856	34.55742170092773	0.0	19.712962167236327	1.0	1.0	16.0	4.0	18.68703394409163	4.32285021069336	0.0	0.0	16.0	4.0	388.60087740689073	19.712962167236327	0.0	0.0	0.2720762858384797	0.5216093229980459	1.0	1.0
2911173	-4.0	4.0	-3.5197401164550755	-1.0	5.0	3.540465343139652	-1.0	-1.1275072215576143	0.0	4.0	11.519740116455075	4.0	-4.0	3.540465343139652	9.540465343139651	5.0	-1.0	1.0	2.1275072215576145	0.0	-1.1275072215576143	7.3905645272401745	23.18771268115234	0.0	5.0	16.0	4.0	16.0	4.0	12.388570487383188	3.5197401164550755	1.0	1.0	25.0	5.0	12.534894845972973	3.540465343139652	1.0	1.0	1.271272534664571	1.1275072215576143	0.0	0.0
1092018	0.0	2.0	20.671616801757814	0.0	3.0	20.77833295776368	8.0	-0.2672259716796859	-1.0	2.0	22.671616801757814	20.671616801757814	0.0	3.0	23.77833295776368	20.77833295776368	0.0	1.0	9.267225971679686	8.0	-1.0	6.529443015151006	55.71717573120118	0.0	20.77833295776368	0.0	0.0	4.0	2.0	427.31574119871595	20.671616801757814	0.0	0.0	9.0	3.0	431.7391205036884	20.77833295776368	64.0	8.0	0.0714097199401523	0.2672259716796859	1.0	1.0
2792395	0.0	3.0	5.695862372070316	0.0	4.0	6.781536657958987	-1.0	-0.7159914182128873	0.0	3.0	8.695862372070316	5.695862372070316	0.0	4.0	10.781536657958988	6.781536657958987	0.0	0.7159914182128873	1.7159914182128873	0.0	-1.0	-1.1360086569335315	21.19339044824219	0.0	6.781536657958987	0.0	0.0	9.0	3.0	32.44284816156649	5.695862372070316	0.0	0.0	16.0	4.0	45.989239443241544	6.781536657958987	1.0	1.0	0.5126437109545016	0.7159914182128873	0.0	0.0
1549379	-1.0	4.0	6.5846932525634765	-8.0	2.0	12.047330200195313	-1.0	-2.2466265563964853	0.0	4.0	11.584693252563476	6.5846932525634765	-1.0	8.0	22.04733020019531	12.047330200195313	-8.0	1.0	3.2466265563964853	0.0	-2.2466265563964853	10.651031087341595	36.87865000915527	0.0	12.047330200195313	1.0	1.0	16.0	4.0	43.35818523035498	6.5846932525634765	64.0	8.0	4.0	2.0	145.13816495253803	12.047330200195313	1.0	1.0	5.04733088390593	2.2466265563964853	0.0	0.0
1049652	1.0	0.0	6.8623056372070295	3.0	1.0	32.62459277709961	1.0	-2.482512478027345	-1.0	1.0	7.8623056372070295	6.8623056372070295	0.0	3.0	36.62459277709961	32.62459277709961	1.0	1.0	4.4825124780273455	1.0	-2.482512478027345	8.0609980179074	48.96941089233398	0.0	32.62459277709961	1.0	1.0	0.0	0.0	47.09123865844337	6.8623056372070295	9.0	3.0	1.0	1.0	1064.36405387158	32.62459277709961	1.0	1.0	6.1628682035614695	2.482512478027345	1.0	1.0
2743355	-3.0	6.0	7.785390728759763	-3.0	2.0	26.444463604736328	-1.0	-0.8643475830078131	0.0	6.0	16.785390728759765	7.785390728759763	-3.0	3.0	31.444463604736328	26.444463604736328	-3.0	0.8643475830078131	1.8643475830078131	0.0	-1.0	11.416456898321412	50.094201916503906	0.0	26.444463604736328	9.0	3.0	36.0	6.0	60.612308799458475	7.785390728759763	9.0	3.0	4.0	2.0	699.3096553422242	26.444463604736328	1.0	1.0	0.7470967442514483	0.8643475830078131	0.0	0.0
1951186	-3.0	6.0	-4.2139220183105435	-2.0	0.0	9.927269464233401	-1.0	1.3174080903320338	0.0	4.2139220183105435	13.213922018310544	6.0	-4.2139220183105435	2.0	11.927269464233401	9.927269464233401	-2.0	1.0	2.3174080903320338	1.3174080903320338	-1.0	4.7432262989669045	27.45859957287598	0.0	9.927269464233401	9.0	3.0	36.0	6.0	17.757138776402403	4.2139220183105435	4.0	2.0	0.0	0.0	98.55067901550092	9.927269464233401	1.0	1.0	1.735564076472296	1.3174080903320338	0.0	0.0
958690	-2.0	2.0	30.67913031542972	-3.0	2.0	35.970977544433616	-1.0	-5.9190218452148144	0.0	2.0	34.67913031542972	30.67913031542972	-2.0	3.0	40.970977544433616	35.970977544433616	-3.0	1.0	6.9190218452148144	0.0	-5.9190218452148144	14.365187860096945	82.56912970507815	0.0	35.970977544433616	4.0	2.0	4.0	2.0	941.2090369111189	30.67913031542972	9.0	3.0	4.0	2.0	1293.9112255021475	35.970977544433616	1.0	1.0	35.034819604130185	5.9190218452148144	0.0	0.0
2721717	0.0	3.0	12.011407179443367	4.0	5.0	38.10125474414063	0.0	4.755418104736336	0.0	3.0	15.011407179443367	12.011407179443367	0.0	5.0	47.10125474414063	38.10125474414063	4.0	0.0	4.755418104736336	4.755418104736336	0.0	7.186043331695982	66.86808002832034	0.0	38.10125474414063	0.0	0.0	9.0	3.0	144.27390243038366	12.011407179443367	16.0	4.0	25.0	5.0	1451.705613077899	38.10125474414063	0.0	0.0	22.614001350854124	4.755418104736336	0.0	0.0
1054779	-1.0	2.0	30.74982097607422	-1.0	2.0	34.19560649853516	2.0	-0.23179981250000026	2.0	2.0	33.74982097607422	30.74982097607422	-1.0	2.0	37.19560649853516	34.19560649853516	-1.0	2.0	4.2317998125	2.0	-0.23179981250000026	13.012091411452548	75.17722728710939	0.23179981250000026	34.19560649853516	1.0	1.0	4.0	2.0	945.551490060614	30.74982097607422	1.0	1.0	4.0	2.0	1169.3395038026604	34.19560649853516	4.0	2.0	0.05373115307503527	0.23179981250000026	4.0	2.0
3064768	0.0	1.0	10.492488920288089	2.0	6.0	7.7716408367919945	0.0	-0.4197558764648406	1.0	1.0	11.492488920288089	10.492488920288089	0.0	6.0	15.771640836791995	7.7716408367919945	2.0	0.4197558764648406	1.4197558764648406	1.0	-0.4197558764648406	2.7478896081434265	28.683885633544925	0.0	10.492488920288089	0.0	0.0	1.0	1.0	110.09232374236831	10.492488920288089	4.0	2.0	36.0	6.0	60.39840129609297	7.7716408367919945	0.0	0.0	0.1761949958267665	0.4197558764648406	1.0	1.0
1803986	0.0	7.0	15.169197948486335	1.0	7.0	20.92573252490235	0.0	-2.096514789550774	8.0	7.0	22.169197948486335	15.169197948486335	0.0	7.0	28.92573252490235	20.92573252490235	1.0	2.096514789550774	10.096514789550774	8.0	-2.096514789550774	11.629060041520923	61.19144526293946	0.0	20.92573252490235	0.0	0.0	49.0	7.0	230.10456640036205	15.169197948486335	1.0	1.0	49.0	7.0	437.88628170375614	20.92573252490235	0.0	0.0	4.395374262805126	2.096514789550774	64.0	8.0
897564	3.0	2.0	25.59702578576661	-2.0	2.0	10.613449964843753	1.0	-5.413813676513669	-1.0	3.0	30.59702578576661	25.59702578576661	2.0	2.0	14.613449964843753	10.613449964843753	-2.0	1.0	7.413813676513669	1.0	-5.413813676513669	15.686374476387748	52.62428942712403	1.0	25.59702578576661	9.0	3.0	4.0	2.0	655.2077290772008	25.59702578576661	4.0	2.0	4.0	2.0	112.64532015624185	10.613449964843753	1.0	1.0	29.30937852400645	5.413813676513669	1.0	1.0
3023722	-2.0	7.0	26.550173286132818	-2.0	7.0	26.550173286132818	0.0	1.7485108410644583	6.0	7.0	35.55017328613282	26.550173286132818	-2.0	7.0	35.55017328613282	26.550173286132818	-2.0	1.7485108410644583	7.7485108410644585	6.0	0.0	17.441807374746503	78.8488574133301	0.0	26.550173286132818	4.0	2.0	49.0	7.0	704.9117015236807	26.550173286132818	4.0	2.0	49.0	7.0	704.9117015236807	26.550173286132818	0.0	0.0	3.0572901613199392	1.7485108410644583	36.0	6.0
3016348	-2.0	5.0	9.324653003051758	-2.0	5.0	17.33266386730957	0.0	-0.6503130461425783	0.0	5.0	16.324653003051758	9.324653003051758	-2.0	5.0	24.33266386730957	17.33266386730957	-2.0	0.0	0.6503130461425783	0.0	-0.6503130461425783	7.1436421488835995	41.307629916503906	0.0	17.33266386730957	4.0	2.0	25.0	5.0	86.94915362732216	9.324653003051758	4.0	2.0	25.0	5.0	300.42123673713877	17.33266386730957	0.0	0.0	0.42290705798323924	0.6503130461425783	0.0	0.0
1501134	1.0	3.0	4.880229408447264	-2.0	2.0	10.250749046508787	0.0	-1.3188672712402365	0.0	3.0	8.880229408447263	4.880229408447264	1.0	2.0	14.250749046508787	10.250749046508787	-2.0	0.0	1.3188672712402365	0.0	-1.3188672712402365	3.4593093121556158	24.449845726196287	0.0	10.250749046508787	1.0	1.0	9.0	3.0	23.816639079073536	4.880229408447264	4.0	2.0	4.0	2.0	105.07785601450081	10.250749046508787	0.0	0.0	1.7394108791486675	1.3188672712402365	0.0	0.0
902682	-2.0	1.0	22.248932908447266	-2.0	2.0	35.354182313354485	-1.0	0.13002879467772746	-1.0	2.0	25.248932908447266	22.248932908447266	-2.0	2.0	39.354182313354485	35.354182313354485	-2.0	1.0	2.1300287946777274	0.13002879467772746	-1.0	11.133582889110375	66.73314401647949	0.13002879467772746	35.354182313354485	4.0	2.0	1.0	1.0	495.0150155645877	22.248932908447266	4.0	2.0	4.0	2.0	1249.9182070459071	35.354182313354485	1.0	1.0	0.016907487445342605	0.13002879467772746	1.0	1.0
978428	1.0	0.0	20.78676449853516	1.0	1.0	13.482775088134765	0.0	-4.146264676269531	0.0	1.0	21.78676449853516	20.78676449853516	0.0	1.0	15.482775088134765	13.482775088134765	1.0	0.0	4.146264676269531	0.0	-4.146264676269531	0.6811440681005732	41.41580426293946	0.0	20.78676449853516	1.0	1.0	0.0	0.0	432.0895783175617	20.78676449853516	1.0	1.0	1.0	1.0	181.78522407722744	13.482775088134765	0.0	0.0	17.191510765680484	4.146264676269531	0.0	0.0
953788	-3.0	2.0	31.244179323852528	-3.0	2.0	13.68477495068359	0.0	-1.7449011052246135	0.0	3.0	36.24417932385253	31.244179323852528	-3.0	3.0	18.68477495068359	13.68477495068359	-3.0	0.0	1.7449011052246135	0.0	-1.7449011052246135	8.400131841142958	56.67385537976073	0.0	31.244179323852528	9.0	3.0	4.0	2.0	976.1987416210538	31.244179323852528	9.0	3.0	4.0	2.0	187.27306545085705	13.68477495068359	0.0	0.0	3.044679867014078	1.7449011052246135	0.0	0.0
1446303	-5.0	3.0	5.733636951904295	-4.0	4.0	16.173994160156248	0.0	0.7533703808593728	0.0	5.0	13.733636951904295	5.733636951904295	-5.0	4.0	24.173994160156248	16.173994160156248	-4.0	0.0	0.7533703808593728	0.7533703808593728	0.0	7.750293113071215	38.661001492919915	0.0	16.173994160156248	25.0	5.0	9.0	3.0	32.874592696242374	5.733636951904295	16.0	4.0	16.0	4.0	261.5980870927684	16.173994160156248	0.0	0.0	0.5675669307561965	0.7533703808593728	0.0	0.0
2218030	-2.0	2.0	6.3639813294677685	2.0	4.0	10.872764669921873	0.0	-0.6612357268066447	0.0	2.0	10.36398132946777	6.3639813294677685	-2.0	4.0	16.87276466992187	10.872764669921873	2.0	0.0	0.6612357268066447	0.0	-0.6612357268066447	4.357629076669326	27.897981726196285	0.0	10.872764669921873	4.0	2.0	4.0	2.0	40.500258361814346	6.3639813294677685	4.0	2.0	16.0	4.0	118.21701156750129	10.872764669921873	0.0	0.0	0.4372326864055116	0.6612357268066447	0.0	0.0
2847792	1.0	3.0	13.246210637451176	-4.0	6.0	19.775124135375982	0.0	0.7072511342773495	1.0	3.0	17.246210637451178	13.246210637451176	1.0	6.0	29.775124135375982	19.775124135375982	-4.0	0.7072511342773495	1.7072511342773495	1.0	0.0	10.972120028126726	48.72858590710451	0.0	19.775124135375982	1.0	1.0	9.0	3.0	175.4620962517247	13.246210637451176	16.0	4.0	36.0	6.0	391.0555345695297	19.775124135375982	0.0	0.0	0.5002041669365975	0.7072511342773495	1.0	1.0
2822599	-5.0	6.0	11.196216231445312	-5.0	6.0	20.686149245361328	0.0	-0.2110904396972657	1.0	6.0	22.196216231445312	11.196216231445312	-5.0	6.0	31.686149245361328	20.686149245361328	-5.0	0.2110904396972657	1.2110904396972657	1.0	-0.2110904396972657	12.924912687807755	55.093455916503906	0.0	20.686149245361328	25.0	5.0	36.0	6.0	125.35525790127947	11.196216231445312	25.0	5.0	36.0	6.0	427.91677060136305	20.686149245361328	0.0	0.0	0.044559173731584974	0.2110904396972657	1.0	1.0
1340888	1.0	1.0	15.69349934326172	-1.0	2.0	17.738085524902345	1.0	-1.5722057653808577	-1.0	1.0	17.69349934326172	15.69349934326172	1.0	2.0	20.738085524902345	17.738085524902345	-1.0	1.0	3.5722057653808577	1.0	-1.5722057653808577	10.637807167405525	42.003790633544924	1.0	17.738085524902345	1.0	1.0	1.0	1.0	246.28592163695606	15.69349934326172	1.0	1.0	4.0	2.0	314.63967808875014	17.738085524902345	1.0	1.0	2.4718309686968083	1.5722057653808577	1.0	1.0
3062413	1.0	0.0	8.707749827880857	1.0	6.0	1.4293360552978491	1.0	-1.0108666577148462	0.0	1.0	9.707749827880857	8.707749827880857	0.0	1.4293360552978491	8.42933605529785	6.0	1.0	1.0	2.010866657714846	1.0	-1.0108666577148462	0.2808282282348197	20.147952540893552	0.0	8.707749827880857	1.0	1.0	0.0	0.0	75.82490706495909	8.707749827880857	1.0	1.0	36.0	6.0	2.043001558974416	1.4293360552978491	1.0	1.0	1.021851399679584	1.0108666577148462	0.0	0.0
2168515	-1.0	3.0	6.092198498535154	0.0	4.0	18.352231152343744	-1.0	0.7231952026367168	2.0	3.0	10.092198498535154	6.092198498535154	-1.0	4.0	22.352231152343744	18.352231152343744	0.0	1.0	3.7231952026367168	2.0	-1.0	8.246841970300649	36.16762485351562	0.0	18.352231152343744	1.0	1.0	9.0	3.0	37.11488254555399	6.092198498535154	0.0	0.0	16.0	4.0	336.8043882690562	18.352231152343744	1.0	1.0	0.5230113011167619	0.7231952026367168	4.0	2.0
2169692	2.0	5.0	24.463490495239267	-4.0	5.0	17.174834260498052	-1.0	-3.1795320419921818	0.0	5.0	31.463490495239267	24.463490495239267	2.0	5.0	26.174834260498052	17.174834260498052	-4.0	1.0	4.179532041992182	0.0	-3.1795320419921818	15.065116773779286	61.817856797729505	0.0	24.463490495239267	4.0	2.0	25.0	5.0	598.4623672106619	24.463490495239267	16.0	4.0	25.0	5.0	294.9749318755777	17.174834260498052	1.0	1.0	10.109424006054972	3.1795320419921818	0.0	0.0
2672424	1.0	4.0	18.43941041015624	2.0	5.0	31.754752359619133	1.0	-1.8221481225586016	4.0	4.0	23.43941041015624	18.43941041015624	1.0	5.0	38.75475235961913	31.754752359619133	2.0	1.8221481225586016	6.822148122558602	4.0	-1.8221481225586016	17.915821133606187	69.01631089233398	1.0	31.754752359619133	1.0	1.0	16.0	4.0	340.01185627417823	18.43941041015624	4.0	2.0	25.0	5.0	1008.3642974207369	31.754752359619133	1.0	1.0	3.3202237805438366	1.8221481225586016	16.0	4.0
1528395	-1.0	4.0	11.321070627319337	-1.0	2.0	29.97438998614502	0.0	0.750348047363282	0.0	4.0	16.321070627319337	11.321070627319337	-1.0	2.0	32.97438998614502	29.97438998614502	-1.0	0.0	0.750348047363282	0.750348047363282	0.0	4.9273790193951506	50.04580866082764	0.0	29.97438998614502	1.0	1.0	16.0	4.0	128.16664014875263	11.321070627319337	1.0	1.0	4.0	2.0	898.4640550415108	29.97438998614502	0.0	0.0	0.5630221921818901	0.750348047363282	0.0	0.0
2270407	-3.0	3.0	15.848388654785154	-2.0	4.0	5.98239896972656	-2.0	-2.6168556384277366	1.0	3.0	21.848388654785154	15.848388654785154	-3.0	4.0	11.98239896972656	5.98239896972656	-2.0	2.0	5.616855638427737	1.0	-2.6168556384277366	15.620359644869547	39.44764326293945	1.0	15.848388654785154	9.0	3.0	9.0	3.0	251.17142295312277	15.848388654785154	4.0	2.0	16.0	4.0	35.78909743298541	5.98239896972656	4.0	2.0	6.847933432371037	2.6168556384277366	1.0	1.0
2797850	-3.0	5.0	18.230813542236326	4.0	5.0	19.3340602310791	1.0	0.8005233200683577	0.0	5.0	26.230813542236326	18.230813542236326	-3.0	5.0	28.3340602310791	19.3340602310791	4.0	0.8005233200683577	1.8005233200683577	1.0	0.0	13.51001194096877	56.365397093383784	0.0	19.3340602310791	9.0	3.0	25.0	5.0	332.36256241178745	18.230813542236326	16.0	4.0	25.0	5.0	373.80588501899445	19.3340602310791	1.0	1.0	0.6408375859732662	0.8005233200683577	0.0	0.0
2694975	1.0	5.0	6.7923023830566525	2.0	3.0	31.519025100341807	0.0	-6.190397964843742	0.0	5.0	12.792302383056652	6.7923023830566525	1.0	3.0	36.51902510034181	31.519025100341807	2.0	0.0	6.190397964843742	0.0	-6.190397964843742	8.967660395986048	55.5017254482422	0.0	31.519025100341807	1.0	1.0	25.0	5.0	46.13537166287708	6.7923023830566525	4.0	2.0	9.0	3.0	993.4489432759768	31.519025100341807	0.0	0.0	38.32102696314154	6.190397964843742	0.0	0.0
806317	0.0	2.0	12.41543425256348	-7.0	2.0	12.538153063598635	-1.0	-1.7558056003417946	0.0	2.0	14.41543425256348	12.41543425256348	0.0	7.0	21.538153063598635	12.538153063598635	-7.0	1.0	2.7558056003417946	0.0	-1.7558056003417946	6.659640790547669	38.70939291650391	0.0	12.538153063598635	0.0	0.0	4.0	2.0	154.1430076797265	12.41543425256348	49.0	7.0	4.0	2.0	157.20528224622785	12.538153063598635	1.0	1.0	3.0828533061916095	1.7558056003417946	0.0	0.0
106156	-2.0	0.0	20.465713804565446	1.0	0.0	23.620447462402343	1.0	1.9976218398437524	0.0	2.0	22.465713804565446	20.465713804565446	-2.0	1.0	24.620447462402343	23.620447462402343	0.0	1.0	2.9976218398437524	1.9976218398437524	0.0	1.3785952637709116	50.08378310681154	0.0	23.620447462402343	4.0	2.0	0.0	0.0	418.8454415303807	20.465713804565446	1.0	1.0	0.0	0.0	557.9255383241093	23.620447462402343	1.0	1.0	3.9904930150207383	1.9976218398437524	0.0	0.0
2094105	-2.0	2.0	22.167731182861328	3.0	4.0	48.132286923217784	2.0	8.593943493652347	-1.0	2.0	26.167731182861328	22.167731182861328	-2.0	4.0	55.132286923217784	48.132286923217784	3.0	2.0	11.593943493652347	8.593943493652347	-1.0	20.205384330193233	92.89396159973145	1.0	48.132286923217784	4.0	2.0	4.0	2.0	491.4083057956025	22.167731182861328	9.0	3.0	16.0	4.0	2316.7170444589615	48.132286923217784	4.0	2.0	73.8558647720895	8.593943493652347	1.0	1.0
2824388	-5.0	6.0	7.610296555419942	2.0	2.0	32.88586647119143	-1.0	2.901190110107444	-1.0	6.0	18.610296555419943	7.610296555419942	-5.0	2.0	36.88586647119143	32.88586647119143	2.0	1.0	4.901190110107445	2.901190110107444	-1.0	16.951189349717755	60.39735313671881	1.0	32.88586647119143	25.0	5.0	36.0	6.0	57.916613661436635	7.610296555419942	4.0	2.0	4.0	2.0	1081.4802135610325	32.88586647119143	1.0	1.0	8.416904054985244	2.901190110107444	1.0	1.0
2744304	1.0	3.0	15.78084957495117	1.0	4.0	14.768104671386714	0.0	-0.9090880166015652	0.0	3.0	19.78084957495117	15.78084957495117	1.0	4.0	19.768104671386716	14.768104671386714	1.0	0.0	0.9090880166015652	0.0	-0.9090880166015652	5.1954600342206385	40.45804226293945	0.0	15.78084957495117	1.0	1.0	9.0	3.0	249.0352133072365	15.78084957495117	1.0	1.0	16.0	4.0	218.09691558503408	14.768104671386714	0.0	0.0	0.8264410219285677	0.9090880166015652	0.0	0.0
2664809	1.0	0.0	17.79607466979981	1.0	5.0	11.918432991943364	0.0	1.6426113061523466	0.0	1.0	18.79607466979981	17.79607466979981	0.0	5.0	17.918432991943362	11.918432991943364	1.0	0.0	1.6426113061523466	1.6426113061523466	0.0	1.20971899367421	38.35711896789552	0.0	17.79607466979981	1.0	1.0	0.0	0.0	316.70027365309045	17.79607466979981	1.0	1.0	25.0	5.0	142.04904498344405	11.918432991943364	0.0	0.0	2.698171903099518	1.6426113061523466	0.0	0.0
952288	0.0	0.0	18.91394034375002	1.0	1.0	16.035579595459005	0.0	-0.6004563237304481	0.0	0.0	18.91394034375002	18.91394034375002	0.0	1.0	18.035579595459005	16.035579595459005	1.0	0.0	0.6004563237304481	0.0	-0.6004563237304481	-5.26517920158874	37.549976262939474	0.0	18.91394034375002	0.0	0.0	0.0	0.0	357.73713932693465	18.91394034375002	1.0	1.0	1.0	1.0	257.13981296230116	16.035579595459005	0.0	0.0	0.36054779670788467	0.6004563237304481	0.0	0.0
2218284	1.0	3.0	6.771520943847662	-2.0	4.0	11.794288964477543	0.0	-0.1256386325683536	1.0	3.0	10.771520943847662	6.771520943847662	1.0	4.0	17.794288964477545	11.794288964477543	-2.0	0.1256386325683536	1.1256386325683536	1.0	-0.1256386325683536	5.896272996140223	29.69144854089356	0.0	11.794288964477543	1.0	1.0	9.0	3.0	45.85349589296753	6.771520943847662	4.0	2.0	16.0	4.0	139.10525217759675	11.794288964477543	0.0	0.0	0.015785065993645757	0.1256386325683536	1.0	1.0
2021454	2.0	2.0	0.7386471269531256	4.0	3.0	42.44731488208008	1.0	-12.17086825390625	0.0	2.0	4.738647126953126	2.0	0.7386471269531256	4.0	49.44731488208008	42.44731488208008	3.0	1.0	13.17086825390625	1.0	-12.17086825390625	11.398543629686214	67.35683026293945	0.0	42.44731488208008	4.0	2.0	4.0	2.0	0.5455995781561068	0.7386471269531256	16.0	4.0	9.0	3.0	1801.774540698457	42.44731488208008	1.0	1.0	148.13003405394295	12.17086825390625	0.0	0.0
2112999	-2.0	4.0	14.730734313354487	4.0	3.0	20.20255514465332	0.0	-1.9163470617675813	0.0	4.0	20.73073431335449	14.730734313354487	-2.0	4.0	27.20255514465332	20.20255514465332	3.0	0.0	1.9163470617675813	0.0	-1.9163470617675813	9.375900684027336	49.84963651977539	0.0	20.20255514465332	4.0	2.0	16.0	4.0	216.9945334106393	14.730734313354487	16.0	4.0	9.0	3.0	408.14323437275834	20.20255514465332	0.0	0.0	3.672386061145242	1.9163470617675813	0.0	0.0
2221329	-1.0	3.0	8.519979789306639	-1.0	3.0	16.81698448901367	-1.0	-2.374364540527345	1.0	3.0	12.519979789306639	8.519979789306639	-1.0	3.0	20.81698448901367	16.81698448901367	-1.0	1.0	4.3743645405273455	1.0	-2.374364540527345	12.309693597410462	37.711328818847655	1.0	16.81698448901367	1.0	1.0	9.0	3.0	72.5900556101936	8.519979789306639	1.0	1.0	9.0	3.0	282.8109673037264	16.81698448901367	1.0	1.0	5.63760697131363	2.374364540527345	1.0	1.0
1206944	-3.0	3.0	2.603640406738279	-2.0	2.0	27.75375828088379	1.0	0.120058863769529	-2.0	3.0	8.603640406738279	3.0	-3.0	2.0	31.75375828088379	27.75375828088379	-2.0	1.0	3.120058863769529	1.0	-2.0	10.663872705008057	43.477457551391595	0.120058863769529	27.75375828088379	9.0	3.0	9.0	3.0	6.778943367600271	2.603640406738279	4.0	2.0	4.0	2.0	770.2710987137256	27.75375828088379	1.0	1.0	0.014414130769630322	0.120058863769529	4.0	2.0
2088255	-1.0	4.0	23.04743961120606	-1.0	4.0	17.937259710083012	0.0	-2.4124621984863244	0.0	4.0	28.04743961120606	23.04743961120606	-1.0	4.0	22.937259710083012	17.937259710083012	-1.0	0.0	2.4124621984863244	0.0	-2.4124621984863244	7.737189555318921	53.397161519775395	0.0	23.04743961120606	1.0	1.0	16.0	4.0	531.1844726321901	23.04743961120606	1.0	1.0	16.0	4.0	321.7452859069673	17.937259710083012	0.0	0.0	5.8199738591254695	2.4124621984863244	0.0	0.0
2243588	-7.0	4.0	12.873007302856445	-7.0	5.0	11.920532708740232	-1.0	0.34128237304687303	0.0	7.0	23.873007302856443	12.873007302856445	-7.0	7.0	23.920532708740232	11.920532708740232	-7.0	0.34128237304687303	1.341282373046873	0.34128237304687303	-1.0	12.961978635636779	49.13482238464355	0.0	12.873007302856445	49.0	7.0	16.0	4.0	165.71431701939537	12.873007302856445	49.0	7.0	25.0	5.0	142.09910006014573	11.920532708740232	1.0	1.0	0.116473658152505	0.34128237304687303	0.0	0.0
3169178	-5.0	5.0	4.4624508610839815	-5.0	5.0	16.057223199951167	0.0	0.6611813298339797	0.0	5.0	14.462450861083981	5.0	-5.0	5.0	26.057223199951167	16.057223199951167	-5.0	0.0	0.6611813298339797	0.6611813298339797	0.0	8.568361271141402	41.18085539086913	0.0	16.057223199951167	25.0	5.0	25.0	5.0	19.91346768758917	4.4624508610839815	25.0	5.0	25.0	5.0	257.83441689305	16.057223199951167	0.0	0.0	0.43716075092102985	0.6611813298339797	0.0	0.0
2690664	0.0	4.0	3.8912762585449268	2.0	1.0	30.038449186401373	0.0	3.0482205334472714	-1.0	3.8912762585449268	7.891276258544927	4.0	0.0	2.0	33.03844918640137	30.038449186401373	1.0	1.0	4.048220533447271	3.0482205334472714	-1.0	5.302084118049038	44.97794597839357	0.0	30.038449186401373	0.0	0.0	16.0	4.0	15.142030920315404	3.8912762585449268	4.0	2.0	1.0	1.0	902.3084295240172	30.038449186401373	0.0	0.0	9.291648420529567	3.0482205334472714	1.0	1.0
1266558	0.0	2.0	29.80503326806641	0.0	1.0	12.66769653710938	0.0	-3.3228659018554647	1.0	2.0	31.80503326806641	29.80503326806641	0.0	1.0	13.66769653710938	12.66769653710938	0.0	1.0	4.322865901855465	1.0	-3.3228659018554647	1.7315596428885924	49.795595707031254	0.0	29.80503326806641	0.0	0.0	4.0	2.0	888.3400081105455	29.80503326806641	0.0	0.0	1.0	1.0	160.470535556293	12.66769653710938	0.0	0.0	11.04143780171373	3.3228659018554647	1.0	1.0
3091631	1.0	4.0	11.555382771606446	1.0	4.0	10.229374928588868	0.0	2.279585881347657	0.0	4.0	16.555382771606446	11.555382771606446	1.0	4.0	15.229374928588868	10.229374928588868	1.0	0.0	2.279585881347657	2.279585881347657	0.0	5.864714728626316	34.06434358154297	0.0	11.555382771606446	1.0	1.0	16.0	4.0	133.52687099833906	11.555382771606446	1.0	1.0	16.0	4.0	104.6401114296425	10.229374928588868	0.0	0.0	5.196511790439574	2.279585881347657	0.0	0.0
2791114	-4.0	3.0	9.251230238891605	-3.0	6.0	8.245145796752933	0.0	2.134315489746097	0.0	4.0	16.251230238891605	9.251230238891605	-4.0	6.0	17.245145796752933	8.245145796752933	-3.0	0.0	2.134315489746097	2.134315489746097	0.0	8.711039737189493	35.63069152539063	0.0	9.251230238891605	16.0	4.0	9.0	3.0	85.58526093298242	9.251230238891605	9.0	3.0	36.0	6.0	67.98242920971256	8.245145796752933	0.0	0.0	4.555302609770122	2.134315489746097	0.0	0.0
871976	-4.0	2.0	7.882502709960939	-5.0	2.0	15.467955743408206	0.0	-1.0265510925292958	0.0	4.0	13.882502709960939	7.882502709960939	-4.0	5.0	22.467955743408204	15.467955743408206	-5.0	0.0	1.0265510925292958	0.0	-1.0265510925292958	7.012305114905298	37.37700954589844	0.0	15.467955743408206	16.0	4.0	4.0	2.0	62.13384897254154	7.882502709960939	25.0	5.0	4.0	2.0	239.25765488003492	15.467955743408206	0.0	0.0	1.0538071455730909	1.0265510925292958	0.0	0.0
1528266	2.0	2.0	14.976489577514641	-3.0	3.0	2.977681670410149	-1.0	-4.577597107666024	0.0	2.0	18.97648957751464	14.976489577514641	2.0	3.0	8.97768167041015	3.0	-3.0	1.0	5.577597107666024	0.0	-4.577597107666024	9.982730783375962	33.53176835559081	0.0	14.976489577514641	4.0	2.0	4.0	2.0	224.29524006540467	14.976489577514641	9.0	3.0	9.0	3.0	8.866588130296577	2.977681670410149	1.0	1.0	20.954395280112344	4.577597107666024	0.0	0.0
2793638	-3.0	6.0	4.994405028320315	4.0	4.0	27.791548010803233	0.0	-1.908850434326169	0.0	4.994405028320315	13.994405028320315	6.0	-3.0	4.0	35.79154801080323	27.791548010803233	4.0	0.0	1.908850434326169	0.0	-1.908850434326169	9.825509010003238	51.69480347344972	0.0	27.791548010803233	9.0	3.0	36.0	6.0	24.94408158691125	4.994405028320315	16.0	4.0	16.0	4.0	772.3701408367812	27.791548010803233	0.0	0.0	3.6437099806272037	1.908850434326169	0.0	0.0
1235654	-3.0	3.0	17.232505102294915	-4.0	1.0	17.46708609594726	-1.0	-3.827408532958991	-2.0	3.0	23.232505102294915	17.232505102294915	-3.0	4.0	22.46708609594726	17.46708609594726	-4.0	2.0	6.827408532958991	-1.0	-3.827408532958991	16.869345674645288	52.526999731201165	1.0	17.46708609594726	9.0	3.0	9.0	3.0	296.9592321006203	17.232505102294915	16.0	4.0	1.0	1.0	305.09909668323405	17.46708609594726	1.0	1.0	14.649056078167295	3.827408532958991	4.0	2.0
1365478	-7.0	3.0	24.82310200390625	-7.0	3.0	19.369572645996087	1.0	1.406403548095696	0.0	7.0	34.82310200390625	24.82310200390625	-7.0	7.0	29.369572645996087	19.369572645996087	-7.0	1.0	2.406403548095696	1.406403548095696	0.0	15.2494192611427	66.59907819799804	0.0	24.82310200390625	49.0	7.0	9.0	3.0	616.1863930963344	24.82310200390625	49.0	7.0	9.0	3.0	375.18034448851984	19.369572645996087	1.0	1.0	1.9779709400961627	1.406403548095696	0.0	0.0
3165902	-4.0	5.0	8.33140415673827	-5.0	6.0	-4.019593768066418	0.0	-4.875949435180676	0.0	5.0	17.33140415673827	8.33140415673827	-4.0	5.0	15.019593768066418	6.0	-5.0	0.0	4.875949435180676	0.0	-4.875949435180676	10.134818278604323	37.22694735998536	0.0	8.33140415673827	16.0	4.0	25.0	5.0	69.41229522291572	8.33140415673827	25.0	5.0	36.0	6.0	16.157134060278384	4.019593768066418	0.0	0.0	23.77488289443875	4.875949435180676	0.0	0.0
2669220	1.0	1.0	26.407475938964843	2.0	6.0	6.612195482421875	1.0	-8.97224665625	3.0	1.0	28.407475938964843	26.407475938964843	1.0	6.0	14.612195482421875	6.612195482421875	2.0	3.0	12.97224665625	3.0	-8.97224665625	16.380549351965634	55.99191807763672	1.0	26.407475938964843	1.0	1.0	1.0	1.0	697.3547854670071	26.407475938964843	4.0	2.0	36.0	6.0	43.72112909776025	6.612195482421875	1.0	1.0	80.50121006058932	8.97224665625	9.0	3.0
1360721	-5.0	3.0	19.7196914107666	-1.0	3.0	20.425963536010734	0.0	1.1740924270019522	0.0	5.0	27.7196914107666	19.7196914107666	-5.0	3.0	24.425963536010734	20.425963536010734	-1.0	0.0	1.1740924270019522	1.1740924270019522	0.0	8.126391588436535	53.319747373779286	0.0	20.425963536010734	25.0	5.0	9.0	3.0	388.86622933586204	19.7196914107666	1.0	1.0	9.0	3.0	417.2199863744401	20.425963536010734	0.0	0.0	1.3784930271433344	1.1740924270019522	0.0	0.0
956546	-3.0	2.0	25.658547572998053	-3.0	2.0	31.84781377783203	0.0	2.0272342490234365	1.0	3.0	30.658547572998053	25.658547572998053	-3.0	3.0	36.84781377783203	31.84781377783203	-3.0	1.0	3.0272342490234365	2.0272342490234365	0.0	12.994494072737938	70.53359559985353	0.0	31.84781377783203	9.0	3.0	4.0	2.0	658.3610635558043	25.658547572998053	9.0	3.0	4.0	2.0	1014.2832424274677	31.84781377783203	0.0	0.0	4.109678700413617	2.0272342490234365	1.0	1.0
3093559	-2.0	6.0	16.95752211547851	-3.0	5.0	27.979963979492183	0.0	1.5026957604980424	1.0	6.0	24.95752211547851	16.95752211547851	-2.0	5.0	35.97996397949218	27.979963979492183	-3.0	1.0	2.5026957604980424	1.5026957604980424	0.0	14.06184540844903	63.44018185546874	0.0	27.979963979492183	4.0	2.0	36.0	6.0	287.5575562969428	16.95752211547851	9.0	3.0	25.0	5.0	782.87838429368	27.979963979492183	0.0	0.0	2.25809454861879	1.5026957604980424	1.0	1.0
2372975	7.0	3.0	15.182061350341794	3.0	3.0	13.170594370361329	4.0	-0.3550785422363276	1.0	7.0	25.182061350341794	15.182061350341794	3.0	3.0	19.17059437036133	13.170594370361329	3.0	1.0	5.355078542236328	4.0	-0.3550785422363276	16.42586690729751	49.707734262939454	0.3550785422363276	15.182061350341794	49.0	7.0	9.0	3.0	230.4949868455421	15.182061350341794	9.0	3.0	9.0	3.0	173.4645560685935	13.170594370361329	16.0	4.0	0.1260807711566755	0.3550785422363276	1.0	1.0
1530410	2.0	1.0	15.353407551025393	-3.0	3.0	13.141436268066409	0.0	-0.6371396291503899	-1.0	2.0	18.35340755102539	15.353407551025393	1.0	3.0	19.141436268066407	13.141436268066409	-3.0	0.6371396291503899	1.63713962915039	0.0	-1.0	8.524855338080135	39.13198344824219	0.0	15.353407551025393	4.0	2.0	1.0	1.0	235.72712342788355	15.353407551025393	9.0	3.0	9.0	3.0	172.6973471876512	13.141436268066409	0.0	0.0	0.40594690703389635	0.6371396291503899	1.0	1.0
2164732	-1.0	5.0	6.427349155395511	-4.0	1.0	11.416641300170904	1.0	-0.5712794609374967	0.0	5.0	12.427349155395511	6.427349155395511	-1.0	4.0	16.4166413001709	11.416641300170904	-4.0	0.5712794609374967	1.5712794609374967	1.0	-0.5712794609374967	7.133834379289733	30.41526991650391	0.0	11.416641300170904	1.0	1.0	25.0	5.0	41.31081716536339	6.427349155395511	16.0	4.0	1.0	1.0	130.33969857676797	11.416641300170904	1.0	1.0	0.32636022248903684	0.5712794609374967	0.0	0.0
2665917	1.0	4.0	10.445570368896485	3.0	4.0	16.264749903808593	0.0	-4.920171360839845	1.0	4.0	15.445570368896485	10.445570368896485	1.0	4.0	23.264749903808593	16.264749903808593	3.0	1.0	5.920171360839845	1.0	-4.920171360839845	12.415416469384803	44.63049163354492	0.0	16.264749903808593	1.0	1.0	16.0	4.0	109.10994033156825	10.445570368896485	9.0	3.0	16.0	4.0	264.5420894334416	16.264749903808593	0.0	0.0	24.208086220028612	4.920171360839845	1.0	1.0
2824151	1.0	0.0	17.126648366943364	-1.0	5.0	10.768467367187505	-1.0	-2.207255899414058	0.0	1.0	18.126648366943364	17.126648366943364	0.0	5.0	16.768467367187505	10.768467367187505	-1.0	1.0	3.207255899414058	0.0	-2.207255899414058	4.873976389282328	38.10237163354493	0.0	17.126648366943364	1.0	1.0	0.0	0.0	293.3220842849238	17.126648366943364	1.0	1.0	25.0	5.0	115.95988943818219	10.768467367187505	1.0	1.0	4.871978605498161	2.207255899414058	0.0	0.0
1116323	5.0	1.0	13.023610028320313	3.0	2.0	29.62760821252441	3.0	2.1051796999511723	0.0	5.0	19.023610028320313	13.023610028320313	1.0	3.0	34.62760821252441	29.62760821252441	2.0	2.1051796999511723	5.105179699951172	3.0	0.0	13.24971887316184	58.7563979407959	0.0	29.62760821252441	25.0	5.0	1.0	1.0	169.61441816976543	13.023610028320313	9.0	3.0	4.0	2.0	877.7951683948439	29.62760821252441	9.0	3.0	4.431781569086508	2.1051796999511723	0.0	0.0
1509876	0.0	4.0	32.30229735510253	-5.0	4.0	26.68848395483397	0.0	-1.5856211171875074	0.0	4.0	36.30229735510253	32.30229735510253	0.0	5.0	35.68848395483397	26.68848395483397	-5.0	0.0	1.5856211171875074	0.0	-1.5856211171875074	6.97080630694568	73.57640242712401	0.0	32.30229735510253	0.0	0.0	16.0	4.0	1043.438414417464	32.30229735510253	25.0	5.0	16.0	4.0	712.2751758074303	26.68848395483397	0.0	0.0	2.514194327270959	1.5856211171875074	0.0	0.0
580595	1.0	0.0	9.815942533203128	1.0	-1.0	14.697919614501956	1.0	1.8634316994628928	0.0	1.0	10.815942533203128	9.815942533203128	0.0	1.0	16.697919614501956	14.697919614501956	-1.0	1.0	2.8634316994628928	1.8634316994628928	0.0	2.076607690300574	30.377293847167977	0.0	14.697919614501956	1.0	1.0	0.0	0.0	96.35272781514624	9.815942533203128	1.0	1.0	1.0	1.0	216.02884099436133	14.697919614501956	1.0	1.0	3.472377698563165	1.8634316994628928	0.0	0.0
1362543	0.0	2.0	9.310820135009763	-1.0	2.0	17.581467183959962	0.0	-0.27855822192383073	1.0	2.0	11.310820135009763	9.310820135009763	0.0	2.0	20.581467183959962	17.581467183959962	-1.0	0.27855822192383073	1.2785582219238307	1.0	-0.27855822192383073	1.7490031651293294	33.17084554089355	0.0	17.581467183959962	0.0	0.0	4.0	2.0	86.69137158650322	9.310820135009763	1.0	1.0	4.0	2.0	309.10798834066105	17.581467183959962	0.0	0.0	0.07759468300136613	0.27855822192383073	1.0	1.0
2328315	-2.0	4.0	5.308093396362303	-9.0	5.0	13.493541089233394	-1.0	-2.175284060302737	1.0	4.0	11.308093396362302	5.308093396362303	-2.0	9.0	27.493541089233396	13.493541089233394	-9.0	1.0	4.175284060302737	1.0	-2.175284060302737	16.303400234714513	42.976918545898435	1.0	13.493541089233394	4.0	2.0	16.0	4.0	28.175855504505094	5.308093396362303	81.0	9.0	25.0	5.0	182.07565112682994	13.493541089233394	1.0	1.0	4.731860743007162	2.175284060302737	1.0	1.0
832110	0.0	0.0	16.768369264160153	-1.0	1.0	20.598126954589844	0.0	1.0415969558105471	-1.0	0.0	16.768369264160153	16.768369264160153	0.0	1.0	22.598126954589844	20.598126954589844	-1.0	1.0	2.0415969558105473	1.0415969558105471	-1.0	-0.9145434026597584	41.40809317456055	0.0	20.598126954589844	0.0	0.0	0.0	0.0	281.1782077792309	16.768369264160153	1.0	1.0	1.0	1.0	424.2828340374007	20.598126954589844	0.0	0.0	1.0849242183537988	1.0415969558105471	1.0	1.0
2845138	0.0	0.0	14.576828012451172	2.0	5.0	2.313697824462892	1.0	-0.5519676113281236	0.0	0.0	14.576828012451172	14.576828012451172	0.0	2.313697824462892	9.313697824462892	5.0	2.0	0.5519676113281236	1.5519676113281236	1.0	-0.5519676113281236	-1.8778086132865246	25.44249344824219	0.0	14.576828012451172	0.0	0.0	0.0	0.0	212.48391490458118	14.576828012451172	4.0	2.0	25.0	5.0	5.35319762292432	2.313697824462892	1.0	1.0	0.3046682439552745	0.5519676113281236	0.0	0.0
902610	-1.0	1.0	11.42162167407227	4.0	1.0	27.99239956713868	0.0	-0.5437752070312456	1.0	1.0	13.42162167407227	11.42162167407227	-1.0	4.0	32.992399567138676	27.99239956713868	1.0	0.5437752070312456	1.5437752070312456	1.0	-0.5437752070312456	6.966718673241364	47.95779644824219	0.0	27.99239956713868	1.0	1.0	1.0	1.0	130.45344166563746	11.42162167407227	16.0	4.0	1.0	1.0	783.5744335263457	27.99239956713868	0.0	0.0	0.295691475781874	0.5437752070312456	1.0	1.0
2816211	-1.0	2.0	11.109018739562988	-1.0	6.0	12.995786126953124	0.0	1.5941213930664055	0.0	2.0	14.109018739562988	11.109018739562988	-1.0	6.0	19.995786126953124	12.995786126953124	-1.0	0.0	1.5941213930664055	1.5941213930664055	0.0	5.268505526458125	35.69892625958252	0.0	12.995786126953124	1.0	1.0	4.0	2.0	123.41029735596163	11.109018739562988	1.0	1.0	36.0	6.0	168.8904570575073	12.995786126953124	0.0	0.0	2.5412230158319775	1.5941213930664055	0.0	0.0
975382	-3.0	1.0	17.378842429809566	-3.0	2.0	18.43136318176269	0.0	0.2386198803710897	0.0	3.0	21.378842429809566	17.378842429809566	-3.0	3.0	23.43136318176269	18.43136318176269	-3.0	0.0	0.2386198803710897	0.2386198803710897	0.0	4.605746517878449	45.04882549194335	0.0	18.43136318176269	9.0	3.0	1.0	1.0	302.02416420014924	17.378842429809566	9.0	3.0	4.0	2.0	339.7151487380373	18.43136318176269	0.0	0.0	0.05693944730831316	0.2386198803710897	0.0	0.0
1846900	1.0	5.0	15.900739237548828	-2.0	7.0	14.040216013671873	0.0	-0.7306694538574234	1.0	5.0	21.900739237548827	15.900739237548828	1.0	7.0	23.040216013671873	14.040216013671873	-2.0	0.7306694538574234	1.7306694538574234	1.0	-0.7306694538574234	10.755929869566174	46.67162470507812	0.0	15.900739237548828	1.0	1.0	25.0	5.0	252.8335083005249	15.900739237548828	4.0	2.0	49.0	7.0	197.12766571056812	14.040216013671873	0.0	0.0	0.5338778508003055	0.7306694538574234	1.0	1.0
2116076	-4.0	2.0	15.452712210205078	3.0	4.0	29.31525340893555	-1.0	-1.5581139006347655	-2.0	4.0	21.45271221020508	15.452712210205078	-4.0	4.0	36.31525340893555	29.31525340893555	3.0	1.5581139006347655	4.5581139006347655	-1.0	-2.0	17.548928173702553	62.32607951977539	1.0	29.31525340893555	16.0	4.0	4.0	2.0	238.78631465142112	15.452712210205078	9.0	3.0	16.0	4.0	859.3840824301075	29.31525340893555	1.0	1.0	2.427718927351284	1.5581139006347655	4.0	2.0
2914951	0.0	4.0	9.04811268151856	-3.0	5.0	5.839698603759771	0.0	1.011821559082037	1.0	4.0	13.04811268151856	9.04811268151856	0.0	5.0	13.839698603759771	5.839698603759771	-3.0	1.0	2.011821559082037	1.011821559082037	0.0	5.428825831600633	28.89963284436037	0.0	9.04811268151856	0.0	0.0	16.0	4.0	81.868343097457	9.04811268151856	9.0	3.0	25.0	5.0	34.102079782753826	5.839698603759771	0.0	0.0	1.0237828674232041	1.011821559082037	1.0	1.0
2693200	1.0	1.0	23.285359938964838	2.0	5.0	9.628911574707026	1.0	-5.9555305639648495	0.0	1.0	25.285359938964838	23.285359938964838	1.0	5.0	16.628911574707026	9.628911574707026	2.0	1.0	6.9555305639648495	1.0	-5.9555305639648495	10.93953456187194	48.86980207763671	0.0	23.285359938964838	1.0	1.0	1.0	1.0	542.2079874871486	23.285359938964838	4.0	2.0	25.0	5.0	92.71593811352693	9.628911574707026	1.0	1.0	35.46834429831948	5.9555305639648495	0.0	0.0
1448174	-5.0	4.0	9.811562724975587	-5.0	3.0	16.609244533447267	1.0	-0.2805793801269516	0.0	5.0	18.811562724975587	9.811562724975587	-5.0	5.0	24.609244533447267	16.609244533447267	-5.0	0.2805793801269516	1.2805793801269516	1.0	-0.2805793801269516	11.162418494042775	44.701386638549806	0.0	16.609244533447267	25.0	5.0	16.0	4.0	96.26676310613037	9.811562724975587	25.0	5.0	9.0	3.0	275.8670039718479	16.609244533447267	1.0	1.0	0.0787247885524244	0.2805793801269516	0.0	0.0
1527061	-1.0	4.0	12.240623167602534	0.0	3.0	22.627246550170888	1.0	-1.5013488020019563	-1.0	4.0	17.240623167602536	12.240623167602534	-1.0	3.0	25.627246550170888	22.627246550170888	0.0	1.0	3.5013488020019565	1.0	-1.5013488020019563	9.569456535784372	46.36921851977538	0.0	22.627246550170888	1.0	1.0	16.0	4.0	149.8328555312479	12.240623167602534	0.0	0.0	9.0	3.0	511.99228644222035	22.627246550170888	1.0	1.0	2.2540482252727094	1.5013488020019563	1.0	1.0
2294392	0.0	4.0	24.08183906848145	-5.0	5.0	24.970434649536127	0.0	-0.5960536164550803	1.0	4.0	28.08183906848145	24.08183906848145	0.0	5.0	34.97043464953613	24.970434649536127	-5.0	0.5960536164550803	1.5960536164550803	1.0	-0.5960536164550803	8.951303249434467	64.64832733447265	0.0	24.970434649536127	0.0	0.0	16.0	4.0	579.9349729202395	24.08183906848145	25.0	5.0	25.0	5.0	623.5226065867544	24.970434649536127	0.0	0.0	0.35527991368917994	0.5960536164550803	1.0	1.0
953742	2.0	0.0	13.743638730224605	0.0	1.0	27.19124767797851	1.0	1.0234391452636658	-1.0	2.0	15.743638730224605	13.743638730224605	0.0	1.0	28.19124767797851	27.19124767797851	0.0	1.0	3.0234391452636658	1.0234391452636658	-1.0	3.5684834274192783	46.95832555346678	0.0	27.19124767797851	4.0	2.0	0.0	0.0	188.8876055469298	13.743638730224605	0.0	0.0	1.0	1.0	739.3639502851717	27.19124767797851	1.0	1.0	1.0474276840580228	1.0234391452636658	1.0	1.0
106767	1.0	0.0	20.012680740600587	-4.0	0.0	23.823422165161126	0.0	0.07527038598632885	0.0	1.0	21.012680740600587	20.012680740600587	0.0	4.0	27.823422165161126	23.823422165161126	-4.0	0.0	0.07527038598632885	0.07527038598632885	0.0	-4.716545432339112	48.91137329174804	0.0	23.823422165161126	1.0	1.0	0.0	0.0	400.50739042520564	20.012680740600587	16.0	4.0	0.0	0.0	567.5554436594905	23.823422165161126	0.0	0.0	0.00566563100653093	0.07527038598632885	0.0	0.0
2093638	0.0	1.0	15.81051075610354	1.0	3.0	29.82976353320315	0.0	2.9760304704590084	0.0	1.0	16.81051075610354	15.81051075610354	0.0	3.0	33.82976353320315	29.82976353320315	1.0	0.0	2.9760304704590084	2.9760304704590084	0.0	2.457977992564063	53.6163047597657	0.0	29.82976353320315	0.0	0.0	1.0	1.0	249.97225036886573	15.81051075610354	1.0	1.0	9.0	3.0	889.8147924468165	29.82976353320315	0.0	0.0	8.856757361100467	2.9760304704590084	0.0	0.0
3097614	-3.0	4.0	11.898868444824224	-2.0	7.0	37.01721942749025	1.0	4.038532141113286	0.0	4.0	18.898868444824224	11.898868444824224	-3.0	7.0	46.01721942749025	37.01721942749025	-2.0	1.0	5.038532141113286	4.038532141113286	0.0	15.229638254412839	69.95462001342776	0.0	37.01721942749025	9.0	3.0	16.0	4.0	141.58307026723364	11.898868444824224	4.0	2.0	49.0	7.0	1370.2745341429613	37.01721942749025	1.0	1.0	16.309741854805065	4.038532141113286	0.0	0.0
2564863	-8.0	2.0	12.424842021728516	-8.0	6.0	7.9253837087402355	-1.0	-0.10687718603515606	0.0	8.0	22.424842021728516	12.424842021728516	-8.0	7.9253837087402355	21.925383708740235	7.9253837087402355	-8.0	0.10687718603515606	1.106877186035156	0.0	-1.0	10.908755150529597	45.457102916503906	0.0	12.424842021728516	64.0	8.0	4.0	2.0	154.37669926491074	12.424842021728516	64.0	8.0	36.0	6.0	62.811706930765126	7.9253837087402355	1.0	1.0	0.011422732894793357	0.10687718603515606	0.0	0.0
565082	1.0	0.0	19.65236970629884	0.0	0.0	23.574885575439467	0.0	-5.741196425292956	-1.0	1.0	20.65236970629884	19.65236970629884	0.0	0.0	23.574885575439467	23.574885575439467	0.0	1.0	6.741196425292956	0.0	-5.741196425292956	-1.5972020445507455	50.968451707031264	0.0	23.574885575439467	1.0	1.0	0.0	0.0	386.2156350730523	19.65236970629884	0.0	0.0	0.0	0.0	555.7752298950638	23.574885575439467	0.0	0.0	32.961336393796614	5.741196425292956	1.0	1.0
1215342	-2.0	3.0	32.52035711499023	-2.0	3.0	30.034242613037108	0.0	-5.398530977050783	-1.0	3.0	37.52035711499023	32.52035711499023	-2.0	3.0	35.03424261303711	30.034242613037108	-2.0	1.0	6.398530977050783	0.0	-5.398530977050783	14.620969316927843	78.95313070507812	0.0	32.52035711499023	4.0	2.0	9.0	3.0	1057.573626886496	32.52035711499023	4.0	2.0	9.0	3.0	902.0557293387741	30.034242613037108	0.0	0.0	29.144136710176888	5.398530977050783	1.0	1.0
511836	0.0	0.0	15.390051234863273	2.0	0.0	18.080602992675765	0.0	-2.2910820354004	-1.0	0.0	15.390051234863273	15.390051234863273	0.0	2.0	20.080602992675765	18.080602992675765	0.0	1.0	3.2910820354004	0.0	-2.2910820354004	-2.684557744037112	38.761736262939436	0.0	18.080602992675765	0.0	0.0	0.0	0.0	236.85367701171657	15.390051234863273	4.0	2.0	0.0	0.0	326.90820457875583	18.080602992675765	0.0	0.0	5.249056892934439	2.2910820354004	1.0	1.0
1548339	0.0	4.0	6.744260870239256	-8.0	4.0	8.983352743408199	0.0	-2.1647872102050805	0.0	4.0	10.744260870239255	6.744260870239256	0.0	8.0	20.983352743408197	8.983352743408199	-8.0	0.0	2.1647872102050805	0.0	-2.1647872102050805	4.260880606321021	33.89240082385253	0.0	8.983352743408199	0.0	0.0	16.0	4.0	45.485054685840375	6.744260870239256	64.0	8.0	16.0	4.0	80.70062651249961	8.983352743408199	0.0	0.0	4.686303665467495	2.1647872102050805	0.0	0.0
1261281	1.0	1.0	13.69262782836914	0.0	2.0	16.858456533203125	0.0	0.8581360986328121	-1.0	1.0	15.69262782836914	13.69262782836914	1.0	2.0	18.858456533203125	16.858456533203125	0.0	0.8581360986328121	1.8581360986328121	0.8581360986328121	-1.0	2.647104623520683	36.40922046020508	0.0	16.858456533203125	1.0	1.0	1.0	1.0	187.488056846229	13.69262782836914	0.0	0.0	4.0	2.0	284.2075566818991	16.858456533203125	0.0	0.0	0.7363975637767435	0.8581360986328121	1.0	1.0
2471087	0.0	2.0	9.033004060302753	2.0	4.0	14.202784791503925	1.0	-0.5226065964355301	1.0	2.0	11.033004060302753	9.033004060302753	0.0	4.0	20.202784791503923	14.202784791503925	2.0	1.0	2.52260659643553	1.0	-0.5226065964355301	7.475187925894873	33.758395448242204	0.0	14.202784791503925	0.0	0.0	4.0	2.0	81.59516235344603	9.033004060302753	4.0	2.0	16.0	4.0	201.71909583377519	14.202784791503925	1.0	1.0	0.27311765463792903	0.5226065964355301	1.0	1.0
2311342	-1.0	3.0	9.289731901245114	-4.0	4.0	9.953435819702145	-1.0	-1.4248505419921926	1.0	3.0	13.289731901245114	9.289731901245114	-1.0	4.0	17.953435819702143	9.953435819702145	-4.0	1.0	3.4248505419921926	1.0	-1.4248505419921926	13.285395146342003	34.66801826293945	1.0	9.953435819702145	1.0	1.0	9.0	3.0	86.29911879701116	9.289731901245114	16.0	4.0	16.0	4.0	99.07088461692972	9.953435819702145	1.0	1.0	2.0301990670154453	1.4248505419921926	1.0	1.0
2170576	0.0	3.0	8.215527611572263	1.0	3.0	17.199250298339837	0.0	-4.6738423530273465	0.0	3.0	11.215527611572263	8.215527611572263	0.0	3.0	21.199250298339837	17.199250298339837	1.0	0.0	4.6738423530273465	0.0	-4.6738423530273465	2.8598520106678462	37.08862026293944	0.0	17.199250298339837	0.0	0.0	9.0	3.0	67.49489393650624	8.215527611572263	1.0	1.0	9.0	3.0	295.81421082494296	17.199250298339837	0.0	0.0	21.844802340952203	4.6738423530273465	0.0	0.0
3195665	2.0	5.0	3.4986151143798807	-2.0	5.0	7.779546587158201	-1.0	-2.7594968393554704	2.0	3.4986151143798807	10.49861511437988	5.0	2.0	5.0	14.779546587158201	7.779546587158201	-2.0	2.0	5.759496839355471	2.0	-2.7594968393554704	14.390981736327678	31.037658540893553	1.0	7.779546587158201	4.0	2.0	25.0	5.0	12.240307718567346	3.4986151143798807	4.0	2.0	25.0	5.0	60.521345101764815	7.779546587158201	1.0	1.0	7.614822806412831	2.7594968393554704	4.0	2.0
1777488	1.0	6.0	15.698079862060544	1.0	6.0	23.65495852416992	1.0	1.60066393798828	2.0	6.0	22.698079862060546	15.698079862060544	1.0	6.0	30.65495852416992	23.65495852416992	1.0	1.60066393798828	4.60066393798828	2.0	1.0	16.018450565852785	57.953702324218746	1.0	23.65495852416992	1.0	1.0	36.0	6.0	246.4297113556308	15.698079862060544	1.0	1.0	36.0	6.0	559.5570627801992	23.65495852416992	1.0	1.0	2.562125042376149	1.60066393798828	4.0	2.0
1507484	1.0	2.0	13.93850121264648	-1.0	3.0	19.780896995117182	-1.0	-1.85568061108399	0.0	2.0	16.93850121264648	13.93850121264648	1.0	3.0	23.780896995117182	19.780896995117182	-1.0	1.0	2.85568061108399	0.0	-1.85568061108399	8.885538756039674	43.57507881884765	0.0	19.780896995117182	1.0	1.0	4.0	2.0	194.2818160549474	13.93850121264648	1.0	1.0	9.0	3.0	391.283885931436	19.780896995117182	1.0	1.0	3.443550530353051	1.85568061108399	0.0	0.0
3117890	-4.0	2.0	20.338392668334954	-4.0	7.0	1.6218189531249934	-2.0	-2.2012592023925848	0.0	4.0	26.338392668334954	20.338392668334954	-4.0	4.0	12.621818953124993	7.0	-4.0	2.0	4.201259202392585	0.0	-2.2012592023925848	12.057484187110402	43.16147082385253	0.0	20.338392668334954	16.0	4.0	4.0	2.0	413.65021633138105	20.338392668334954	16.0	4.0	49.0	7.0	2.630296716715449	1.6218189531249934	4.0	2.0	4.845542076118038	2.2012592023925848	0.0	0.0
1753590	0.0	6.0	7.94774980151368	3.0	2.0	41.83203477465821	1.0	3.7316243132324303	1.0	6.0	13.94774980151368	7.94774980151368	0.0	3.0	46.83203477465821	41.83203477465821	2.0	1.0	5.73162431323243	3.7316243132324303	1.0	12.60106823980772	66.51140888940432	0.0	41.83203477465821	0.0	0.0	36.0	6.0	63.16672690746074	7.94774980151368	9.0	3.0	4.0	2.0	1749.9191333882138	41.83203477465821	1.0	1.0	13.925020015107407	3.7316243132324303	1.0	1.0
2141407	0.0	3.0	2.176197845214837	1.0	-1.0	23.373146850341787	-1.0	1.9708374326171807	-1.0	2.176197845214837	5.176197845214837	3.0	0.0	1.0	25.373146850341787	23.373146850341787	-1.0	1.0	3.9708374326171807	1.9708374326171807	-1.0	5.650133838254584	34.5201821281738	0.0	23.373146850341787	0.0	0.0	9.0	3.0	4.7358370615176995	2.176197845214837	1.0	1.0	1.0	1.0	546.3039936876422	23.373146850341787	1.0	1.0	3.88420018580508	1.9708374326171807	1.0	1.0
1801887	-4.0	5.0	7.355132249511719	4.0	8.0	25.62084689489746	0.0	-4.953663679443358	2.0	5.0	16.35513224951172	7.355132249511719	-4.0	8.0	37.62084689489746	25.62084689489746	4.0	2.0	6.953663679443358	2.0	-4.953663679443358	17.108558050244305	60.92964282385254	0.0	25.62084689489746	16.0	4.0	25.0	5.0	54.097970407807324	7.355132249511719	16.0	4.0	64.0	8.0	656.4277956117769	25.62084689489746	0.0	0.0	24.53878384903631	4.953663679443358	4.0	2.0
2240395	-5.0	5.0	8.290540680908201	2.0	3.0	17.357530579589838	-2.0	-0.3231754445800803	0.0	5.0	18.2905406809082	8.290540680908201	-5.0	3.0	22.357530579589838	17.357530579589838	2.0	0.3231754445800803	2.3231754445800803	0.0	-2.0	11.105982465605406	42.971246705078116	0.0	17.357530579589838	25.0	5.0	25.0	5.0	68.73306478179381	8.290540680908201	4.0	2.0	9.0	3.0	301.2838678213963	17.357530579589838	4.0	2.0	0.10444236797953255	0.3231754445800803	0.0	0.0
1236750	-1.0	1.0	10.338060842285152	3.0	2.0	24.91507958007812	0.0	-0.0796828405761758	-1.0	1.0	12.338060842285152	10.338060842285152	-1.0	3.0	29.91507958007812	24.91507958007812	2.0	0.0796828405761758	1.0796828405761758	0.0	-1.0	5.345272513362321	43.33282326293945	0.0	24.91507958007812	1.0	1.0	1.0	1.0	106.87550197878959	10.338060842285152	9.0	3.0	4.0	2.0	620.7611904816258	24.91507958007812	0.0	0.0	0.006349355082288249	0.0796828405761758	1.0	1.0
1119584	0.0	3.0	39.91467605395509	0.0	3.0	31.16097198291017	2.0	3.257827146484388	1.0	3.0	42.91467605395509	39.91467605395509	0.0	3.0	34.16097198291017	31.16097198291017	0.0	2.0	6.257827146484388	3.257827146484388	1.0	9.8648491138346	83.33347518334965	0.0	39.91467605395509	0.0	0.0	9.0	3.0	1593.181364492176	39.91467605395509	0.0	0.0	9.0	3.0	971.0061749197125	31.16097198291017	4.0	2.0	10.61343771637061	3.257827146484388	1.0	1.0
2089094	-3.0	3.0	12.867521031494135	-3.0	4.0	20.265559895629877	-1.0	-1.828317896728521	0.0	3.0	18.867521031494135	12.867521031494135	-3.0	4.0	27.265559895629877	20.265559895629877	-3.0	1.0	2.828317896728521	0.0	-1.828317896728521	12.740237271847265	48.961398823852534	0.0	20.265559895629877	9.0	3.0	9.0	3.0	165.5730974959439	12.867521031494135	9.0	3.0	16.0	4.0	410.69291788336204	20.265559895629877	1.0	1.0	3.3427463314978025	1.828317896728521	0.0	0.0
1026109	-1.0	2.0	26.92858952343749	-1.0	2.0	29.109791458251948	0.0	-1.8254197233886769	0.0	2.0	29.92858952343749	26.92858952343749	-1.0	2.0	32.10979145825195	29.109791458251948	-1.0	0.0	1.8254197233886769	0.0	-1.8254197233886769	6.341896962832023	63.86380070507812	0.0	29.109791458251948	1.0	1.0	4.0	2.0	725.1489337217874	26.92858952343749	1.0	1.0	4.0	2.0	847.3799587429181	29.109791458251948	0.0	0.0	3.3321571665363936	1.8254197233886769	0.0	0.0
1184320	0.0	2.0	9.029708385009762	1.0	1.0	22.861171245117184	0.0	0.2550463671874965	-1.0	2.0	11.029708385009762	9.029708385009762	0.0	1.0	24.861171245117184	22.861171245117184	1.0	0.2550463671874965	1.2550463671874965	0.2550463671874965	-1.0	1.056816169521172	37.14592599731444	0.0	22.861171245117184	0.0	0.0	4.0	2.0	81.5356335183156	9.029708385009762	1.0	1.0	1.0	1.0	522.6331506985728	22.861171245117184	0.0	0.0	0.0650486494155393	0.2550463671874965	1.0	1.0
2583216	-1.0	4.0	11.413749822753903	-9.0	6.0	7.892429479736326	0.0	1.2776738492431612	0.0	4.0	16.413749822753903	11.413749822753903	-1.0	7.892429479736326	22.892429479736325	7.892429479736326	-9.0	0.0	1.2776738492431612	1.2776738492431612	0.0	8.31010139078717	40.58385315173339	0.0	11.413749822753903	1.0	1.0	16.0	4.0	130.27368501641476	11.413749822753903	81.0	9.0	36.0	6.0	62.290443092611014	7.892429479736326	0.0	0.0	1.6324504650398362	1.2776738492431612	0.0	0.0
1362035	-1.0	1.0	15.166503923461914	-2.0	2.0	7.907129304931643	-1.0	-2.299997312499997	0.0	1.0	17.166503923461914	15.166503923461914	-1.0	2.0	11.907129304931644	7.907129304931643	-2.0	1.0	3.299997312499997	0.0	-2.299997312499997	7.427976839761779	32.37363054089356	0.0	15.166503923461914	1.0	1.0	1.0	1.0	230.02284126038563	15.166503923461914	4.0	2.0	4.0	2.0	62.522693844908765	7.907129304931643	1.0	1.0	5.289987637507208	2.299997312499997	0.0	0.0
1213536	0.0	2.0	13.859500844726567	1.0	0.0	30.63475795532227	0.0	-0.019947092285150347	-1.0	2.0	15.859500844726567	13.859500844726567	0.0	1.0	31.63475795532227	30.63475795532227	0.0	0.019947092285150347	1.0199470922851503	0.0	-1.0	-2.9349431506699113	48.51420589233399	0.0	30.63475795532227	0.0	0.0	4.0	2.0	192.0857636649764	13.859500844726567	1.0	1.0	0.0	0.0	938.4883949811812	30.63475795532227	0.0	0.0	0.0003978864906323045	0.019947092285150347	1.0	1.0
1283834	1.0	3.0	11.968748753295912	-2.0	3.0	21.890577976928725	-1.0	0.4076392104492328	1.0	3.0	15.968748753295912	11.968748753295912	1.0	3.0	26.890577976928725	21.890577976928725	-2.0	1.0	2.407639210449233	1.0	-1.0	11.82132956649887	45.26696594067387	0.4076392104492328	21.890577976928725	1.0	1.0	9.0	3.0	143.25094671952246	11.968748753295912	4.0	2.0	9.0	3.0	479.1974041639969	21.890577976928725	1.0	1.0	0.16616972589567391	0.4076392104492328	1.0	1.0
2913384	-8.0	7.0	1.4094590635986215	-1.0	5.0	13.880591342041006	-1.0	-0.2906485108642691	0.0	7.0	16.40945906359862	7.0	-8.0	5.0	19.880591342041008	13.880591342041006	-1.0	0.2906485108642691	1.2906485108642691	0.0	-1.0	8.192645262823083	37.5806989165039	0.0	13.880591342041006	64.0	8.0	49.0	7.0	1.986574851960303	1.4094590635986215	1.0	1.0	25.0	5.0	192.67081600474373	13.880591342041006	1.0	1.0	0.08447655686761717	0.2906485108642691	0.0	0.0
1527666	-1.0	4.0	15.719637353637708	-6.0	3.0	21.56810804150392	0.0	-0.9319110319824092	0.0	4.0	20.719637353637708	15.719637353637708	-1.0	6.0	30.56810804150392	21.56810804150392	-6.0	0.0	0.9319110319824092	0.0	-0.9319110319824092	8.23681320092503	52.219656427124036	0.0	21.56810804150392	1.0	1.0	16.0	4.0	247.10699852988193	15.719637353637708	36.0	6.0	9.0	3.0	465.183284489986	21.56810804150392	0.0	0.0	0.868458171530519	0.9319110319824092	0.0	0.0
2061296	-3.0	3.0	11.437114429809569	-3.0	4.0	15.567748737670893	0.0	-2.6249945637207053	0.0	3.0	17.43711442980957	11.437114429809569	-3.0	4.0	22.567748737670893	15.567748737670893	-3.0	0.0	2.6249945637207053	0.0	-2.6249945637207053	9.232762239031619	42.62985773120117	0.0	15.567748737670893	9.0	3.0	9.0	3.0	130.80758648055826	11.437114429809569	9.0	3.0	16.0	4.0	242.3548007592537	15.567748737670893	0.0	0.0	6.890596459563255	2.6249945637207053	0.0	0.0
2241878	-7.0	5.0	6.8781301458740245	-7.0	4.0	10.051479526367187	0.0	-2.4517629663085927	1.0	6.8781301458740245	18.878130145874024	6.8781301458740245	-7.0	7.0	21.05147952636719	10.051479526367187	-7.0	1.0	3.4517629663085927	1.0	-2.4517629663085927	14.355287565940015	43.381372638549806	0.0	10.051479526367187	49.0	7.0	25.0	5.0	47.30867430358103	6.8781301458740245	49.0	7.0	16.0	4.0	101.03224066897873	10.051479526367187	0.0	0.0	6.0111416429623095	2.4517629663085927	1.0	1.0
1846669	1.0	2.0	8.199130774658201	0.0	6.0	4.521821738403318	0.0	0.3057019721679666	1.0	2.0	11.199130774658201	8.199130774658201	1.0	4.521821738403318	10.521821738403318	6.0	0.0	0.3057019721679666	1.3057019721679666	1.0	0.0	1.2702635068094805	23.026654485229486	0.0	8.199130774658201	1.0	1.0	4.0	2.0	67.22574545994719	8.199130774658201	0.0	0.0	36.0	6.0	20.446871833896807	4.521821738403318	0.0	0.0	0.0934536957873842	0.3057019721679666	1.0	1.0
2718696	-3.0	5.0	20.481324342773434	-3.0	6.0	21.54623523144531	0.0	-0.4159115275878946	0.0	5.0	28.481324342773434	20.481324342773434	-3.0	6.0	30.54623523144531	21.54623523144531	-3.0	0.0	0.4159115275878946	0.0	-0.4159115275878946	9.424490456087575	59.44347110180664	0.0	21.54623523144531	9.0	3.0	25.0	5.0	419.48464683388363	20.481324342773434	9.0	3.0	36.0	6.0	464.2402526487751	21.54623523144531	0.0	0.0	0.17298239878049604	0.4159115275878946	0.0	0.0
956558	0.0	1.0	22.83769427514649	1.0	1.0	28.76968203759766	0.0	2.5637494204101614	1.0	1.0	23.83769427514649	22.83769427514649	0.0	1.0	30.76968203759766	28.76968203759766	1.0	1.0	3.5637494204101614	2.5637494204101614	0.0	4.690748064518368	58.17112573315431	0.0	28.76968203759766	0.0	0.0	1.0	1.0	521.5602798050587	22.83769427514649	1.0	1.0	1.0	1.0	827.6946045444695	28.76968203759766	0.0	0.0	6.572811090653438	2.5637494204101614	1.0	1.0
2242004	-3.0	2.0	8.835609031250002	1.0	4.0	3.5540710216064464	-1.0	-0.922779488037108	0.0	3.0	13.835609031250002	8.835609031250002	-3.0	3.5540710216064464	8.554071021606447	4.0	1.0	0.922779488037108	1.9227794880371079	0.0	-1.0	6.752926276688904	24.312459540893556	0.0	8.835609031250002	9.0	3.0	4.0	2.0	78.06798695310658	8.835609031250002	1.0	1.0	16.0	4.0	12.631420826622689	3.5540710216064464	1.0	1.0	0.8515219835420271	0.922779488037108	0.0	0.0
1969250	-7.0	4.0	3.1127064403076155	0.0	4.0	8.757371204711912	-1.0	0.5534718211669905	0.0	4.0	14.112706440307615	4.0	-7.0	4.0	12.757371204711912	8.757371204711912	0.0	0.5534718211669905	1.5534718211669905	0.5534718211669905	-1.0	4.609578852436634	28.42354946618652	0.0	8.757371204711912	49.0	7.0	16.0	4.0	9.688941383532507	3.1127064403076155	0.0	0.0	16.0	4.0	76.69155041711737	8.757371204711912	1.0	1.0	0.30633105682590506	0.5534718211669905	0.0	0.0
2247922	1.0	2.0	11.96912006835938	-2.0	4.0	18.168136639404302	0.0	-1.0178565551757757	0.0	2.0	14.96912006835938	11.96912006835938	1.0	4.0	24.168136639404302	18.168136639404302	-2.0	0.0	1.0178565551757757	0.0	-1.0178565551757757	5.615291142896434	40.15511326293946	0.0	18.168136639404302	1.0	1.0	4.0	2.0	143.25983521080326	11.96912006835938	4.0	2.0	16.0	4.0	330.08118894806506	18.168136639404302	0.0	0.0	1.0360319669142968	1.0178565551757757	0.0	0.0
3119093	1.0	5.0	6.06768561035156	1.0	0.0	16.34578848510742	0.0	0.8261008325195291	0.0	5.0	12.06768561035156	6.06768561035156	1.0	1.0	17.34578848510742	16.34578848510742	0.0	0.0	0.8261008325195291	0.8261008325195291	0.0	-0.7866633027186046	30.23957492797851	0.0	16.34578848510742	1.0	1.0	25.0	5.0	36.81680866606739	6.06768561035156	1.0	1.0	0.0	0.0	267.1848011998703	16.34578848510742	0.0	0.0	0.6824425854894591	0.8261008325195291	0.0	0.0
3167570	-5.0	6.0	2.0422043393554574	-5.0	5.0	10.93855519995116	0.0	-1.7590651918945426	0.0	5.0	13.042204339355457	6.0	-5.0	5.0	20.93855519995116	10.93855519995116	-5.0	0.0	1.7590651918945426	0.0	-1.7590651918945426	8.47459770771329	35.73982473120116	0.0	10.93855519995116	25.0	5.0	36.0	6.0	4.17059856368226	2.0422043393554574	25.0	5.0	25.0	5.0	119.65198986237857	10.93855519995116	0.0	0.0	3.0943103493349837	1.7590651918945426	0.0	0.0
3169568	-5.0	6.0	3.822088081787108	-5.0	5.0	17.27498419995117	0.0	0.020814735839842058	0.0	5.0	14.822088081787108	6.0	-5.0	5.0	27.27498419995117	17.27498419995117	-5.0	0.0	0.020814735839842058	0.020814735839842058	0.0	6.0578748275372405	42.11788701757812	0.0	17.27498419995117	25.0	5.0	36.0	6.0	14.608357304939055	3.822088081787108	25.0	5.0	25.0	5.0	298.42507910856256	17.27498419995117	0.0	0.0	0.0004332532280824055	0.020814735839842058	0.0	0.0
1994092	0.0	3.0	31.60399243554688	0.0	4.0	25.56389233789063	1.0	-3.5511589316406216	0.0	3.0	34.60399243554688	31.60399243554688	0.0	4.0	29.56389233789063	25.56389233789063	0.0	1.0	4.551158931640622	1.0	-3.5511589316406216	5.376226546333059	68.71904370507812	0.0	31.60399243554688	0.0	0.0	9.0	3.0	998.8123378661043	31.60399243554688	0.0	0.0	16.0	4.0	653.5125914632632	25.56389233789063	1.0	1.0	12.610729757770962	3.5511589316406216	0.0	0.0
2015086	2.0	2.0	17.813091082275392	2.0	2.0	16.701648516357427	1.0	-0.8537828496093738	0.0	2.0	21.813091082275392	17.813091082275392	2.0	2.0	20.701648516357427	16.701648516357427	2.0	0.8537828496093738	1.8537828496093738	1.0	-0.8537828496093738	9.262338778662796	44.36852244824219	0.0	17.813091082275392	4.0	2.0	4.0	2.0	317.3062139054391	17.813091082275392	4.0	2.0	4.0	2.0	278.9450631639442	16.701648516357427	1.0	1.0	0.7289451542871026	0.8537828496093738	0.0	0.0
2226654	-5.0	5.0	25.96178433789062	-5.0	5.0	36.6526775111084	0.0	0.3725280512695264	5.0	5.0	35.96178433789062	25.96178433789062	-5.0	5.0	46.6526775111084	36.6526775111084	-5.0	0.3725280512695264	5.372528051269526	5.0	0.0	17.252671431379156	87.98698990026855	0.0	36.6526775111084	25.0	5.0	25.0	5.0	674.0142460071427	25.96178433789062	25.0	5.0	25.0	5.0	1343.4187687333115	36.6526775111084	0.0	0.0	0.13877714898267088	0.3725280512695264	25.0	5.0
1284529	2.0	2.0	4.349646076171879	-1.0	1.0	12.145563587158207	0.0	-1.908467784912105	-1.0	2.0	8.34964607617188	4.349646076171879	2.0	1.0	14.145563587158207	12.145563587158207	-1.0	1.0	2.908467784912105	0.0	-1.908467784912105	6.005334311024219	25.403677448242192	0.0	12.145563587158207	4.0	2.0	4.0	2.0	18.919420987957427	4.349646076171879	1.0	1.0	1.0	1.0	147.51471484970335	12.145563587158207	0.0	0.0	3.6422492860473166	1.908467784912105	1.0	1.0
1235598	-4.0	3.0	10.62875186303711	-4.0	3.0	27.28308497766113	-1.0	-0.665899168457031	0.0	4.0	17.62875186303711	10.62875186303711	-4.0	4.0	34.28308497766113	27.28308497766113	-4.0	0.665899168457031	1.665899168457031	0.0	-1.0	11.965209484975375	53.577736009155274	0.0	27.28308497766113	16.0	4.0	9.0	3.0	112.97036616601483	10.62875186303711	16.0	4.0	9.0	3.0	744.3667258982784	27.28308497766113	1.0	1.0	0.4434217025517654	0.665899168457031	0.0	0.0
2116030	-1.0	2.0	8.304073232421871	3.0	3.0	20.87673749328613	0.0	0.3993605554199178	0.0	2.0	11.304073232421871	8.304073232421871	-1.0	3.0	26.87673749328613	20.87673749328613	3.0	0.0	0.3993605554199178	0.3993605554199178	0.0	4.288534006851541	38.58017128112792	0.0	20.87673749328613	1.0	1.0	4.0	2.0	68.95763224942542	8.304073232421871	9.0	3.0	9.0	3.0	435.8381683635788	20.87673749328613	0.0	0.0	0.1594888532253052	0.3993605554199178	0.0	0.0
931530	-4.0	2.0	33.77832825512695	-4.0	2.0	21.938656166503907	0.0	0.06349594921874767	1.0	4.0	39.77832825512695	33.77832825512695	-4.0	4.0	27.938656166503907	21.938656166503907	-4.0	0.06349594921874767	1.0634959492187477	1.0	0.0	9.959183833269375	68.7804803708496	0.0	33.77832825512695	16.0	4.0	4.0	2.0	1140.9754597111078	33.77832825512695	16.0	4.0	4.0	2.0	481.30463439207995	21.938656166503907	0.0	0.0	0.004031735567189783	0.06349594921874767	1.0	1.0
1577645	-8.0	2.0	19.804891262939453	1.0	4.0	19.59219900219727	0.0	0.33336034863281583	0.0	8.0	29.804891262939453	19.804891262939453	-8.0	4.0	24.59219900219727	19.59219900219727	1.0	0.0	0.33336034863281583	0.33336034863281583	0.0	7.02582494539512	54.730450613769534	0.0	19.804891262939453	64.0	8.0	4.0	2.0	392.2337179368555	19.804891262939453	1.0	1.0	16.0	4.0	383.85426174169964	19.59219900219727	0.0	0.0	0.11112912204059251	0.33336034863281583	0.0	0.0
977905	-3.0	2.0	19.647774107666017	-3.0	2.0	23.25256765625	0.0	-0.078151337890624	0.0	3.0	24.647774107666017	19.647774107666017	-3.0	3.0	28.25256765625	23.25256765625	-3.0	0.0	0.078151337890624	0.0	-0.078151337890624	5.121761542848779	52.97849310180664	0.0	23.25256765625	9.0	3.0	4.0	2.0	386.03502738587116	19.647774107666017	9.0	3.0	4.0	2.0	540.6819026084837	23.25256765625	0.0	0.0	0.006107631614094483	0.078151337890624	0.0	0.0
2093397	0.0	2.0	26.12530973535157	2.0	3.0	24.13002088647461	0.0	8.42478635888672	0.0	2.0	28.12530973535157	26.12530973535157	0.0	3.0	29.13002088647461	24.13002088647461	2.0	0.0	8.42478635888672	8.42478635888672	0.0	6.2105379156910745	65.68011698071291	0.0	26.12530973535157	0.0	0.0	4.0	2.0	682.5318087680556	26.12530973535157	4.0	2.0	9.0	3.0	582.257907981701	24.13002088647461	0.0	0.0	70.97702519288376	8.42478635888672	0.0	0.0
2846400	-4.0	6.0	13.804849363037107	2.0	5.0	28.606504178710928	0.0	3.433702207275388	1.0	6.0	23.804849363037107	13.804849363037107	-4.0	5.0	35.60650417871093	28.606504178710928	2.0	1.0	4.433702207275388	3.433702207275388	0.0	15.342897580154194	63.84505574902342	0.0	28.606504178710928	16.0	4.0	36.0	6.0	190.573865936146	13.804849363037107	4.0	2.0	25.0	5.0	818.3320813266058	28.606504178710928	0.0	0.0	11.790310848247874	3.433702207275388	1.0	1.0
830222	1.0	1.0	29.76276311889649	-4.0	2.0	16.395445919189456	-1.0	-1.5651062963867162	-2.0	1.0	31.76276311889649	29.76276311889649	1.0	4.0	22.395445919189456	16.395445919189456	-4.0	1.5651062963867162	4.565106296386716	-1.0	-2.0	14.268799043804714	58.72331533447266	1.0	29.76276311889649	1.0	1.0	1.0	1.0	885.8220684715452	29.76276311889649	16.0	4.0	4.0	2.0	268.81064688906616	16.395445919189456	1.0	1.0	2.4495577189893436	1.5651062963867162	4.0	2.0
2225308	-4.0	5.0	20.434056082763668	3.0	5.0	38.02820662597657	0.0	0.5628173742675742	3.0	5.0	29.434056082763668	20.434056082763668	-4.0	5.0	46.02820662597657	38.02820662597657	3.0	0.5628173742675742	3.562817374267574	3.0	0.0	15.698643560427406	79.02508008300782	0.0	38.02820662597657	16.0	4.0	25.0	5.0	417.55064799353084	20.434056082763668	9.0	3.0	25.0	5.0	1446.1444991879684	38.02820662597657	0.0	0.0	0.31676339677744664	0.5628173742675742	9.0	3.0
2019736	-1.0	4.0	16.016035900146488	5.0	4.0	53.97261892321778	1.0	2.4422482109375068	3.0	4.0	21.016035900146488	16.016035900146488	-1.0	5.0	62.97261892321778	53.97261892321778	4.0	2.4422482109375068	6.442248210937507	3.0	1.0	19.442376570396405	90.43090303430178	1.0	53.97261892321778	1.0	1.0	16.0	4.0	256.5134059547811	16.016035900146488	25.0	5.0	16.0	4.0	2913.043593430886	53.97261892321778	1.0	1.0	5.964576323827453	2.4422482109375068	9.0	3.0
2749247	-2.0	4.0	26.53132777416993	3.0	6.0	44.14178424084473	0.0	6.276563217285157	0.0	4.0	32.53132777416993	26.53132777416993	-2.0	6.0	53.14178424084473	44.14178424084473	3.0	0.0	6.276563217285157	6.276563217285157	0.0	13.578403687760208	91.94967523229982	0.0	44.14178424084473	4.0	2.0	16.0	4.0	703.9113534604408	26.53132777416993	9.0	3.0	36.0	6.0	1948.497115965288	44.14178424084473	0.0	0.0	39.395245820577	6.276563217285157	0.0	0.0
2143836	-4.0	4.0	16.310361982421874	5.0	4.0	20.485908628540038	0.0	-0.691713212890626	1.0	4.0	24.310361982421874	16.310361982421874	-4.0	5.0	29.485908628540038	20.485908628540038	4.0	0.691713212890626	1.691713212890626	1.0	-0.691713212890626	13.336114619411317	55.48798382385254	0.0	20.485908628540038	16.0	4.0	16.0	4.0	266.0279079976328	16.310361982421874	25.0	5.0	16.0	4.0	419.6724523368912	20.485908628540038	0.0	0.0	0.47846716888747254	0.691713212890626	1.0	1.0
2821525	-3.0	6.0	17.491496163452148	2.0	5.0	21.303166466796874	0.0	-0.7050961674804697	1.0	6.0	26.491496163452148	17.491496163452148	-3.0	5.0	28.303166466796874	21.303166466796874	2.0	0.7050961674804697	1.7050961674804697	1.0	-0.7050961674804697	12.721331118153984	56.49975879772949	0.0	21.303166466796874	9.0	3.0	36.0	6.0	305.9524380360612	17.491496163452148	4.0	2.0	25.0	5.0	453.82490151205883	21.303166466796874	0.0	0.0	0.4971606053956465	0.7050961674804697	1.0	1.0
3119485	-4.0	2.0	17.346989527465816	-4.0	7.0	11.037493601562495	0.0	-0.9120226948242234	0.0	4.0	23.346989527465816	17.346989527465816	-4.0	7.0	22.037493601562495	11.037493601562495	-4.0	0.0	0.9120226948242234	0.0	-0.9120226948242234	8.945100539369932	46.296505823852534	0.0	17.346989527465816	16.0	4.0	4.0	2.0	300.9180456660087	17.346989527465816	16.0	4.0	49.0	7.0	121.82626500453303	11.037493601562495	0.0	0.0	0.8317853958744384	0.9120226948242234	0.0	0.0
2143708	-1.0	4.0	27.93057047448731	-3.0	4.0	20.213598123413085	-1.0	0.1171072634277408	0.0	4.0	32.93057047448731	27.93057047448731	-1.0	4.0	27.213598123413085	20.213598123413085	-3.0	0.1171072634277408	1.1171072634277408	0.1171072634277408	-1.0	9.606377986606704	61.26127586132814	0.0	27.93057047448731	1.0	1.0	16.0	4.0	780.1167670303023	27.93057047448731	9.0	3.0	16.0	4.0	408.589549094849	20.213598123413085	1.0	1.0	0.01371411114753428	0.1171072634277408	0.0	0.0
2167703	-5.0	5.0	12.18375729675293	1.0	4.0	14.90449475402832	0.0	-0.5796074951171875	0.0	5.0	22.18375729675293	12.18375729675293	-5.0	4.0	19.90449475402832	14.90449475402832	1.0	0.0	0.5796074951171875	0.0	-0.5796074951171875	7.199042249043105	42.66785954589844	0.0	14.90449475402832	25.0	5.0	25.0	5.0	148.44394186618027	12.18375729675293	1.0	1.0	16.0	4.0	222.1439638728577	14.90449475402832	0.0	0.0	0.33594484839602046	0.5796074951171875	0.0	0.0
3195080	-6.0	7.0	6.0460650004882766	-6.0	4.0	11.967676786376948	0.0	-0.6215909443359422	0.0	6.0460650004882766	19.046065000488277	7.0	-6.0	6.0	21.96767678637695	11.967676786376948	-6.0	0.0	0.6215909443359422	0.0	-0.6215909443359422	9.179197450109314	41.63533273120117	0.0	11.967676786376948	36.0	6.0	49.0	7.0	36.5549019901293	6.0460650004882766	36.0	6.0	16.0	4.0	143.2252876631857	11.967676786376948	0.0	0.0	0.3863753020804484	0.6215909443359422	0.0	0.0
1508333	1.0	2.0	16.585571212646506	-1.0	3.0	20.956447524902366	1.0	-0.6801377106933373	0.0	2.0	19.585571212646506	16.585571212646506	1.0	3.0	24.956447524902366	20.956447524902366	-1.0	0.6801377106933373	1.6801377106933373	1.0	-0.6801377106933373	7.891760060505719	46.22215644824221	0.0	20.956447524902366	1.0	1.0	4.0	2.0	275.08117244976853	16.585571212646506	1.0	1.0	9.0	3.0	439.17269286398647	20.956447524902366	1.0	1.0	0.46258730550717375	0.6801377106933373	0.0	0.0
2770514	-1.0	0.0	21.761360860351566	1.0	5.0	2.647640920166019	-1.0	-3.1493981118164034	-1.0	1.0	22.761360860351566	21.761360860351566	-1.0	2.647640920166019	8.647640920166019	5.0	1.0	1.0	5.149398111816403	-1.0	-3.1493981118164034	7.187260540132228	36.55839989233399	0.0	21.761360860351566	1.0	1.0	0.0	0.0	473.55682649444105	21.761360860351566	1.0	1.0	25.0	5.0	7.010002442137563	2.647640920166019	1.0	1.0	9.918708466712728	3.1493981118164034	1.0	1.0
2712398	1.0	4.0	12.198850961059566	0.0	3.0	2.069233270019524	0.0	-2.0633961245117263	0.0	4.0	17.198850961059566	12.198850961059566	1.0	2.069233270019524	5.069233270019524	3.0	0.0	0.0	2.0633961245117263	0.0	-2.0633961245117263	-0.3094539509431641	24.331480355590816	0.0	12.198850961059566	1.0	1.0	16.0	4.0	148.8119647701439	12.198850961059566	0.0	0.0	9.0	3.0	4.2817263257556935	2.069233270019524	0.0	0.0	4.257603566650011	2.0633961245117263	0.0	0.0
2741290	0.0	4.0	5.4174793437499975	1.0	3.0	18.31306345019531	0.0	1.6770275310058549	0.0	4.0	9.417479343749998	5.4174793437499975	0.0	3.0	22.31306345019531	18.31306345019531	1.0	0.0	1.6770275310058549	1.6770275310058549	0.0	1.335744488628932	33.40757032495116	0.0	18.31306345019531	0.0	0.0	16.0	4.0	29.349082439957904	5.4174793437499975	1.0	1.0	9.0	3.0	335.3682929308793	18.31306345019531	0.0	0.0	2.8124213397515936	1.6770275310058549	0.0	0.0
1158558	1.0	1.0	13.369085520019533	1.0	2.0	15.418791025390625	0.0	-0.6520479028320311	0.0	1.0	15.369085520019533	13.369085520019533	1.0	2.0	18.418791025390625	15.418791025390625	1.0	0.0	0.6520479028320311	0.0	-0.6520479028320311	2.1354644367696154	34.43992444824219	0.0	15.418791025390625	1.0	1.0	1.0	1.0	178.73244764159597	13.369085520019533	1.0	1.0	4.0	2.0	237.7391166846665	15.418791025390625	0.0	0.0	0.4251664675876498	0.6520479028320311	0.0	0.0
1991593	4.0	2.0	10.453683940185543	6.0	2.0	19.202833262695307	5.0	-5.5006388747558645	0.0	4.0	16.45368394018554	10.453683940185543	2.0	6.0	27.202833262695307	19.202833262695307	2.0	5.0	10.500638874755865	5.0	-5.5006388747558645	15.96978786248497	54.157156077636714	0.0	19.202833262695307	16.0	4.0	4.0	2.0	109.27950792129315	10.453683940185543	36.0	6.0	4.0	2.0	368.7488053148773	19.202833262695307	25.0	5.0	30.257028030475464	5.5006388747558645	0.0	0.0
3194961	2.0	5.0	3.8972346064453167	-2.0	5.0	5.584158587158207	-1.0	-2.3608754399414025	1.0	3.8972346064453167	10.897234606445316	5.0	2.0	5.0	12.584158587158207	5.584158587158207	-2.0	1.0	4.3608754399414025	1.0	-2.3608754399414025	12.921900889701734	27.842268633544926	1.0	5.584158587158207	4.0	2.0	25.0	5.0	15.188437577674982	3.8972346064453167	4.0	2.0	25.0	5.0	31.182827126532743	5.584158587158207	1.0	1.0	5.573732842918511	2.3608754399414025	1.0	1.0
1913004	-4.0	6.0	-1.0745259534912108	-1.0	6.0	5.788785814086914	-1.0	-0.4103127729492185	2.0	4.0	11.07452595349121	6.0	-4.0	5.788785814086914	12.788785814086914	6.0	-1.0	1.0	3.4103127729492186	2.0	-1.0	10.418141221854928	27.273624540527344	0.4103127729492185	6.0	16.0	4.0	36.0	6.0	1.1546060247261958	1.0745259534912108	1.0	1.0	36.0	6.0	33.510041201373895	5.788785814086914	1.0	1.0	0.1683565716452769	0.4103127729492185	4.0	2.0
2064829	1.0	2.0	17.23768583984375	0.0	2.0	17.425483386230468	0.0	0.27815214843749914	0.0	2.0	20.23768583984375	17.23768583984375	1.0	2.0	19.425483386230468	17.425483386230468	0.0	0.0	0.27815214843749914	0.27815214843749914	0.0	-0.8432416110493857	39.941321374511716	0.0	17.425483386230468	1.0	1.0	4.0	2.0	297.1378131131497	17.23768583984375	0.0	0.0	4.0	2.0	303.64747124379403	17.425483386230468	0.0	0.0	0.07736861768039656	0.27815214843749914	0.0	0.0
2866560	1.0	4.0	3.208533606201172	-2.0	4.0	3.5533593508300783	0.0	0.3727544161376953	1.0	3.208533606201172	8.208533606201172	4.0	1.0	3.5533593508300783	9.553359350830078	4.0	-2.0	0.3727544161376953	1.3727544161376952	1.0	0.0	4.609294540350485	19.134647373168946	0.0	4.0	1.0	1.0	16.0	4.0	10.294687902122298	3.208533606201172	4.0	2.0	16.0	4.0	12.626362676131555	3.5533593508300783	0.0	0.0	0.1389458547501541	0.3727544161376953	1.0	1.0
2873648	-3.0	5.0	5.678058385009764	1.0	1.0	22.272966145629876	-1.0	-0.3331530102539091	1.0	5.0	13.678058385009763	5.678058385009764	-3.0	1.0	24.272966145629876	22.272966145629876	1.0	1.0	2.333153010253909	1.0	-1.0	10.339997620521236	40.28417754089355	0.3331530102539091	22.272966145629876	9.0	3.0	25.0	5.0	32.24034702357969	5.678058385009764	1.0	1.0	1.0	1.0	496.0850209243746	22.272966145629876	1.0	1.0	0.11099092824124125	0.3331530102539091	1.0	1.0
2871602	0.0	4.0	10.01638488012695	-1.0	4.0	13.246142189086909	0.0	1.62396315771484	1.0	4.0	14.01638488012695	10.01638488012695	0.0	4.0	18.24614218908691	13.246142189086909	-1.0	1.0	2.62396315771484	1.62396315771484	0.0	5.565100420581911	34.8864902269287	0.0	13.246142189086909	0.0	0.0	16.0	4.0	100.32796606683577	10.01638488012695	1.0	1.0	16.0	4.0	175.46028289350812	13.246142189086909	0.0	0.0	2.637256337615154	1.62396315771484	1.0	1.0
1360074	2.0	1.0	13.714378323364258	-3.0	2.0	-0.15085032958984354	-1.0	-5.839708361816406	1.0	2.0	16.714378323364258	13.714378323364258	1.0	2.0	5.150850329589844	2.0	-3.0	1.0	7.839708361816406	1.0	-5.839708361816406	8.548947012222808	29.704937014770508	0.15085032958984354	13.714378323364258	4.0	2.0	1.0	1.0	188.08417279636345	13.714378323364258	9.0	3.0	4.0	2.0	0.022755821937364425	0.15085032958984354	1.0	1.0	34.102193751068455	5.839708361816406	1.0	1.0
1471864	0.0	2.0	3.2125725053710923	0.0	3.0	6.3805908464355445	0.0	-0.15251118908691552	0.0	2.0	5.212572505371092	3.2125725053710923	0.0	3.0	9.380590846435545	6.3805908464355445	0.0	0.0	0.15251118908691552	0.0	-0.15251118908691552	-8.146558229562967	14.745674540893553	0.0	6.3805908464355445	0.0	0.0	4.0	2.0	10.320622102266297	3.2125725053710923	0.0	0.0	9.0	3.0	40.71193954961706	6.3805908464355445	0.0	0.0	0.0232596627967049	0.15251118908691552	0.0	0.0
1953416	-9.0	4.0	3.778657040649417	-2.0	6.0	16.28390034204102	-1.0	2.0785494661865265	1.0	4.0	16.778657040649417	4.0	-9.0	6.0	24.28390034204102	16.28390034204102	-2.0	1.0	4.0785494661865265	2.0785494661865265	-1.0	16.28882809976696	45.14110684887696	1.0	16.28390034204102	81.0	9.0	16.0	4.0	14.27824903084941	3.778657040649417	4.0	2.0	36.0	6.0	265.1654103495236	16.28390034204102	1.0	1.0	4.320367883384294	2.0785494661865265	1.0	1.0
132428	-4.0	0.0	20.09917390332032	-5.0	0.0	20.652812361572266	0.0	1.5883363483886723	0.0	4.0	24.09917390332032	20.09917390332032	-4.0	5.0	25.652812361572266	20.652812361572266	-5.0	0.0	1.5883363483886723	1.5883363483886723	0.0	0.5654704628272061	51.34032261328126	0.0	20.652812361572266	16.0	4.0	0.0	0.0	403.9767915959126	20.09917390332032	25.0	5.0	0.0	0.0	426.5386584423122	20.652812361572266	0.0	0.0	2.522812355612662	1.5883363483886723	0.0	0.0
1233658	2.0	3.0	25.93068711889648	-3.0	3.0	16.359865356811518	-1.0	-1.3506887661132865	-1.0	3.0	30.93068711889648	25.93068711889648	2.0	3.0	22.359865356811518	16.359865356811518	-3.0	1.0	3.3506887661132865	-1.0	-1.3506887661132865	15.521961174139692	56.641241241821284	1.0	25.93068711889648	4.0	2.0	9.0	3.0	672.4005344581038	25.93068711889648	9.0	3.0	9.0	3.0	267.64519449300167	16.359865356811518	1.0	1.0	1.8243601429046323	1.3506887661132865	1.0	1.0
982593	-3.0	2.0	19.34581204028322	-1.0	2.0	48.04989834399416	-1.0	-1.4982316914062324	0.0	3.0	24.34581204028322	19.34581204028322	-3.0	2.0	51.04989834399416	48.04989834399416	-1.0	1.0	2.4982316914062324	0.0	-1.4982316914062324	11.273450814689793	77.89394207568361	0.0	48.04989834399416	9.0	3.0	4.0	2.0	374.26044349796723	19.34581204028322	1.0	1.0	4.0	2.0	2308.7927308681724	48.04989834399416	1.0	1.0	2.2446982011339798	1.4982316914062324	0.0	0.0
2895577	-2.0	0.0	19.94504819763184	0.0	5.0	1.5668152416992245	0.0	0.23179326904297426	0.0	2.0	21.94504819763184	19.94504819763184	-2.0	1.5668152416992245	6.566815241699224	5.0	0.0	0.0	0.23179326904297426	0.23179326904297426	0.0	-6.3962011014437765	28.74365670837404	0.0	19.94504819763184	4.0	2.0	0.0	0.0	397.8049476058572	19.94504819763184	0.0	0.0	25.0	5.0	2.4549100016209993	1.5668152416992245	0.0	0.0	0.05372811957362865	0.23179326904297426	0.0	0.0
1479456	-1.0	3.0	7.541748950439455	3.0	2.0	21.786723086792	0.0	-3.1009665036621072	0.0	3.0	11.541748950439455	7.541748950439455	-1.0	3.0	26.786723086792	21.786723086792	2.0	0.0	3.1009665036621072	0.0	-3.1009665036621072	6.892967598444676	41.429438540893564	0.0	21.786723086792	1.0	1.0	9.0	3.0	56.87797723145462	7.541748950439455	9.0	3.0	4.0	2.0	474.6613028605556	21.786723086792	0.0	0.0	9.615993256834393	3.1009665036621072	0.0	0.0
854833	-4.0	2.0	25.34945553515625	2.0	2.0	18.061056792480468	0.0	0.4616457817382837	-2.0	4.0	31.34945553515625	25.34945553515625	-4.0	2.0	22.061056792480468	18.061056792480468	2.0	0.4616457817382837	2.4616457817382837	0.4616457817382837	-2.0	11.015324708119715	55.87215810937501	0.0	25.34945553515625	16.0	4.0	4.0	2.0	642.5948959288638	25.34945553515625	4.0	2.0	4.0	2.0	326.2017724612048	18.061056792480468	0.0	0.0	0.21311682779675106	0.4616457817382837	4.0	2.0
543526	-4.0	1.0	20.832852672363288	4.0	1.0	53.60728008630372	0.0	-0.4120814096679624	1.0	4.0	25.832852672363288	20.832852672363288	-4.0	4.0	58.60728008630372	53.60728008630372	1.0	0.4120814096679624	1.4120814096679624	1.0	-0.4120814096679624	10.331018167980774	85.85221416833497	0.0	53.60728008630372	16.0	4.0	1.0	1.0	434.0077504683942	20.832852672363288	16.0	4.0	1.0	1.0	2873.740478251415	53.60728008630372	0.0	0.0	0.16981108819393506	0.4120814096679624	1.0	1.0
2820099	-5.0	3.0	12.71066435388184	-4.0	6.0	12.210847459350589	0.0	0.6936374526367217	0.0	5.0	20.71066435388184	12.71066435388184	-5.0	6.0	22.21084745935059	12.210847459350589	-4.0	0.0	0.6936374526367217	0.6936374526367217	0.0	8.951026002894265	43.61514926586915	0.0	12.71066435388184	25.0	5.0	9.0	3.0	161.56098831704247	12.71066435388184	16.0	4.0	36.0	6.0	149.10479567552872	12.210847459350589	0.0	0.0	0.4811329157003604	0.6936374526367217	0.0	0.0
976864	-3.0	2.0	13.587104009033206	-2.0	2.0	29.501271413208013	1.0	2.953795598388673	-1.0	3.0	18.587104009033204	13.587104009033206	-3.0	2.0	33.501271413208016	29.501271413208013	-2.0	1.0	4.953795598388673	2.953795598388673	-1.0	15.391379305543909	57.04217102062989	1.0	29.501271413208013	9.0	3.0	4.0	2.0	184.6093953522862	13.587104009033206	4.0	2.0	4.0	2.0	870.3250149957643	29.501271413208013	1.0	1.0	8.724908437060298	2.953795598388673	1.0	1.0
2140434	1.0	2.0	12.520353603759766	0.0	3.0	3.7317183498535162	0.0	-4.30457467993164	1.0	2.0	15.520353603759766	12.520353603759766	1.0	3.0	6.731718349853516	3.7317183498535162	0.0	1.0	5.30457467993164	1.0	-4.30457467993164	4.068483063416446	27.556646633544922	0.0	12.520353603759766	1.0	1.0	4.0	2.0	156.75925436318016	12.520353603759766	0.0	0.0	9.0	3.0	13.92572184263345	3.7317183498535162	0.0	0.0	18.52936317510858	4.30457467993164	1.0	1.0
976082	-1.0	2.0	18.988589545532232	-1.0	2.0	31.28203894738769	0.0	2.0486271584472675	0.0	2.0	21.988589545532232	18.988589545532232	-1.0	2.0	34.28203894738769	31.28203894738769	-1.0	0.0	2.0486271584472675	2.0486271584472675	0.0	6.10185045930847	58.319255651367186	0.0	31.28203894738769	1.0	1.0	4.0	2.0	360.56653292869595	18.988589545532232	1.0	1.0	4.0	2.0	978.5659607058803	31.28203894738769	0.0	0.0	4.196873234327725	2.0486271584472675	0.0	0.0
3144283	-1.0	6.0	17.09256719946289	-1.0	6.0	17.09256719946289	0.0	-0.614582306152343	1.0	6.0	24.09256719946289	17.09256719946289	-1.0	6.0	24.09256719946289	17.09256719946289	-1.0	0.614582306152343	1.614582306152343	1.0	-0.614582306152343	10.030799217386205	49.799716705078126	0.0	17.09256719946289	1.0	1.0	36.0	6.0	292.1558534681547	17.09256719946289	1.0	1.0	36.0	6.0	292.1558534681547	17.09256719946289	0.0	0.0	0.37771141103553224	0.614582306152343	1.0	1.0
1850627	-2.0	7.0	-5.1785227753906256	3.0	1.0	29.0218365690918	-1.0	-1.3531252839355474	1.0	5.1785227753906256	14.178522775390626	7.0	-5.1785227753906256	3.0	33.0218365690918	29.0218365690918	1.0	1.0	3.3531252839355474	1.0	-1.3531252839355474	13.746309908801626	50.55348462841797	1.0	29.0218365690918	4.0	2.0	49.0	7.0	26.817098135239426	5.1785227753906256	9.0	3.0	1.0	1.0	842.2669978430741	29.0218365690918	1.0	1.0	1.8309480340256559	1.3531252839355474	1.0	1.0
3115260	0.0	5.0	0.6858751204833986	2.0	4.0	7.974785032592774	0.0	-0.9562872025146484	0.0	0.6858751204833986	5.685875120483399	5.0	0.0	4.0	13.974785032592774	7.974785032592774	2.0	0.0	0.9562872025146484	0.0	-0.9562872025146484	-1.76447580873621	20.61694735559082	0.0	7.974785032592774	0.0	0.0	25.0	5.0	0.47042468089811657	0.6858751204833986	4.0	2.0	16.0	4.0	63.59719631606573	7.974785032592774	0.0	0.0	0.9144852136932922	0.9562872025146484	0.0	0.0
2325598	0.0	5.0	5.725493051757812	0.0	5.0	5.725493051757812	0.0	-0.8317846276855471	1.0	5.0	10.725493051757812	5.725493051757812	0.0	5.0	10.725493051757812	5.725493051757812	0.0	0.8317846276855471	1.831784627685547	1.0	-0.8317846276855471	-0.14445751177295135	23.282770731201172	0.0	5.725493051757812	0.0	0.0	25.0	5.0	32.78127068572699	5.725493051757812	0.0	0.0	25.0	5.0	32.78127068572699	5.725493051757812	0.0	0.0	0.6918656668539841	0.8317846276855471	1.0	1.0
2290105	-8.0	2.0	15.188519984497066	0.0	5.0	9.824931651367178	-1.0	-0.13942000268555432	0.0	8.0	25.188519984497066	15.188519984497066	-8.0	5.0	14.824931651367178	9.824931651367178	0.0	0.13942000268555432	1.1394200026855543	0.0	-1.0	5.11550542575423	41.1528716385498	0.0	15.188519984497066	64.0	8.0	4.0	2.0	230.69113931946677	15.188519984497066	0.0	0.0	25.0	5.0	96.52928195403659	9.824931651367178	1.0	1.0	0.019437937148839974	0.13942000268555432	0.0	0.0
1526395	-2.0	3.0	3.0721974370117167	0.0	1.0	13.327391147338865	0.0	-0.3994174006347677	0.0	3.0	8.072197437011717	3.0721974370117167	-2.0	1.0	14.327391147338865	13.327391147338865	0.0	0.0	0.3994174006347677	0.0	-0.3994174006347677	-2.7147155363119837	22.79900598498535	0.0	13.327391147338865	4.0	2.0	9.0	3.0	9.438397091981361	3.0721974370117167	0.0	0.0	1.0	1.0	177.61935479416636	13.327391147338865	0.0	0.0	0.15953425992983455	0.3994174006347677	0.0	0.0
1526643	-7.0	3.0	8.517141772827145	2.0	4.0	15.639477206787104	0.0	0.0930523410644497	0.0	7.0	18.517141772827145	8.517141772827145	-7.0	4.0	21.639477206787106	15.639477206787104	2.0	0.0	0.0930523410644497	0.0930523410644497	0.0	5.632833379135605	40.2496713206787	0.0	15.639477206787104	49.0	7.0	9.0	3.0	72.54170397843713	8.517141772827145	4.0	2.0	16.0	4.0	244.59324730161336	15.639477206787104	0.0	0.0	0.008658738177574673	0.0930523410644497	0.0	0.0
2168229	2.0	5.0	24.2027687857666	-4.0	4.0	14.744574053100585	0.0	-1.2826953103027352	0.0	5.0	31.2027687857666	24.2027687857666	2.0	4.0	22.744574053100585	14.744574053100585	-4.0	0.0	1.2826953103027352	0.0	-1.2826953103027352	9.810674060041457	55.23003814916992	0.0	24.2027687857666	4.0	2.0	25.0	5.0	585.7740168972781	24.2027687857666	16.0	4.0	16.0	4.0	217.40246400736703	14.744574053100585	0.0	0.0	1.64530725907263	1.2826953103027352	0.0	0.0
2742710	0.0	4.0	12.461640899169922	2.0	4.0	16.382716720092773	0.0	2.572408263671875	0.0	4.0	16.46164089916992	12.461640899169922	0.0	4.0	22.382716720092773	16.382716720092773	2.0	0.0	2.572408263671875	2.572408263671875	0.0	4.287828460645744	41.41676588293457	0.0	16.382716720092773	0.0	0.0	16.0	4.0	155.29249389986452	12.461640899169922	4.0	2.0	16.0	4.0	268.3934071308073	16.382716720092773	0.0	0.0	6.61728427500735	2.572408263671875	0.0	0.0
1210279	-2.0	3.0	20.876241523437507	3.0	3.0	30.621078330688487	0.0	-0.3141309436035087	1.0	3.0	25.876241523437507	20.876241523437507	-2.0	3.0	36.62107833068849	30.621078330688487	3.0	0.3141309436035087	1.3141309436035087	1.0	-0.3141309436035087	10.842769560827612	63.811450797729506	0.0	30.621078330688487	4.0	2.0	9.0	3.0	435.81746014489636	20.876241523437507	9.0	3.0	9.0	3.0	937.65043813416	30.621078330688487	0.0	0.0	0.09867824972923075	0.3141309436035087	1.0	1.0
2791103	2.0	1.0	5.221644110961916	0.0	5.0	5.006951041503908	0.0	1.2793166115722665	1.0	2.0	8.221644110961915	5.221644110961916	1.0	5.0	10.006951041503907	5.006951041503908	0.0	1.0	2.2793166115722663	1.2793166115722665	0.0	2.2803253479386663	20.507911764038088	0.0	5.221644110961916	4.0	2.0	1.0	1.0	27.265567221543254	5.221644110961916	0.0	0.0	25.0	5.0	25.069558732017068	5.006951041503908	0.0	0.0	1.6366509926447455	1.2793166115722665	1.0	1.0
2772450	0.0	4.0	15.807697790771485	0.0	4.0	14.250290411621096	0.0	-3.38703487524414	0.0	4.0	19.807697790771485	15.807697790771485	0.0	4.0	18.250290411621094	14.250290411621096	0.0	0.0	3.38703487524414	0.0	-3.38703487524414	0.4201974160157672	41.44502307763672	0.0	15.807697790771485	0.0	0.0	16.0	4.0	249.8833094443617	15.807697790771485	0.0	0.0	16.0	4.0	203.07077681554014	14.250290411621096	0.0	0.0	11.472005246120087	3.38703487524414	0.0	0.0
1447617	-5.0	4.0	9.988642532470706	-5.0	4.0	13.037369567993169	0.0	-1.9032985380859344	1.0	5.0	18.988642532470706	9.988642532470706	-5.0	5.0	22.037369567993167	13.037369567993169	-5.0	1.0	2.9032985380859344	1.0	-1.9032985380859344	13.64045987235124	43.92931063854981	0.0	13.037369567993169	25.0	5.0	16.0	4.0	99.7729796414828	9.988642532470706	25.0	5.0	16.0	4.0	169.97300525243438	13.037369567993169	0.0	0.0	3.622545325080055	1.9032985380859344	1.0	1.0
2769846	-4.0	6.0	11.277984231445313	-4.0	5.0	19.477607339355465	0.0	-1.419636160400394	0.0	6.0	21.277984231445313	11.277984231445313	-4.0	5.0	28.477607339355465	19.477607339355465	-4.0	0.0	1.419636160400394	0.0	-1.419636160400394	10.789729701004987	51.175227731201176	0.0	19.477607339355465	16.0	4.0	36.0	6.0	127.19292832472912	11.277984231445313	16.0	4.0	25.0	5.0	379.3771876661139	19.477607339355465	0.0	0.0	2.015366827916373	1.419636160400394	0.0	0.0
2215715	-5.0	5.0	4.7741644156494125	-6.0	4.0	12.13950560217285	1.0	-0.15374352807617342	0.0	5.0	14.774164415649413	5.0	-5.0	6.0	22.13950560217285	12.13950560217285	-6.0	0.15374352807617342	1.1537435280761734	1.0	-0.15374352807617342	10.08107430167342	38.06741354589843	0.0	12.13950560217285	25.0	5.0	25.0	5.0	22.792645867653096	4.7741644156494125	36.0	6.0	16.0	4.0	147.36759626518602	12.13950560217285	1.0	1.0	0.023637072425309123	0.15374352807617342	0.0	0.0
3172594	-4.0	1.0	23.86200400756836	-3.0	7.0	17.678049768676754	-1.0	0.2355315344238278	0.0	4.0	28.86200400756836	23.86200400756836	-4.0	7.0	27.678049768676754	17.678049768676754	-3.0	0.2355315344238278	1.2355315344238278	0.2355315344238278	-1.0	10.608012200223445	57.775585310668944	0.0	23.86200400756836	16.0	4.0	1.0	1.0	569.3952352572085	23.86200400756836	9.0	3.0	49.0	7.0	312.51344362381224	17.678049768676754	1.0	1.0	0.055475103708042775	0.2355315344238278	0.0	0.0
2327195	-2.0	3.0	6.303412255737307	-3.0	4.0	2.700695809814455	-1.0	-1.8657714753417949	1.0	3.0	11.303412255737307	6.303412255737307	-2.0	3.0	9.700695809814455	4.0	-3.0	1.0	3.865771475341795	1.0	-1.8657714753417949	11.78527852349575	24.869879540893557	1.0	6.303412255737307	4.0	2.0	9.0	3.0	39.73300606577928	6.303412255737307	9.0	3.0	16.0	4.0	7.293757857149355	2.700695809814455	1.0	1.0	3.481103198199098	1.8657714753417949	1.0	1.0
2062127	1.0	2.0	15.195029355712911	1.0	2.0	10.360213376709003	0.0	-0.34230890112302603	-1.0	2.0	18.19502935571291	15.195029355712911	1.0	2.0	13.360213376709003	10.360213376709003	1.0	0.34230890112302603	1.342308901123026	0.0	-1.0	5.37631865979603	32.89755163354494	0.0	15.195029355712911	1.0	1.0	4.0	2.0	230.88891712097714	15.195029355712911	1.0	1.0	4.0	2.0	107.33402121094016	10.360213376709003	0.0	0.0	0.11717538378805362	0.34230890112302603	1.0	1.0
2114041	-2.0	3.0	26.67456251171875	2.0	4.0	11.825773296630855	0.0	-1.6354998967285184	1.0	3.0	31.67456251171875	26.67456251171875	-2.0	4.0	17.825773296630857	11.825773296630855	2.0	1.0	2.6354998967285184	1.0	-1.6354998967285184	11.738399498112686	52.13583570507812	0.0	26.67456251171875	4.0	2.0	9.0	3.0	711.5322851915913	26.67456251171875	4.0	2.0	16.0	4.0	139.8489140633074	11.825773296630855	0.0	0.0	2.674859912198994	1.6354998967285184	1.0	1.0
2824414	-1.0	5.0	6.670841318359377	2.0	4.0	27.02684794067383	0.0	2.48538981079102	3.0	5.0	12.670841318359377	6.670841318359377	-1.0	4.0	33.02684794067383	27.02684794067383	2.0	2.48538981079102	5.48538981079102	3.0	0.0	12.795720571556744	51.18307906982423	0.0	27.02684794067383	1.0	1.0	25.0	5.0	44.50012389473068	6.670841318359377	4.0	2.0	16.0	4.0	730.4505096083052	27.02684794067383	0.0	0.0	6.177162511583823	2.48538981079102	9.0	3.0
1026949	2.0	0.0	16.447365837158195	1.0	1.0	20.59250743872069	0.0	-5.958582801757821	-1.0	2.0	18.447365837158195	16.447365837158195	0.0	1.0	22.59250743872069	20.59250743872069	1.0	1.0	6.958582801757821	0.0	-5.958582801757821	5.857590312944818	47.9984560776367	0.0	20.59250743872069	4.0	2.0	0.0	0.0	270.5158429813185	16.447365837158195	1.0	1.0	1.0	1.0	424.051362613767	20.59250743872069	0.0	0.0	35.50470900540408	5.958582801757821	1.0	1.0
1008725	0.0	0.0	19.542305290771488	2.0	2.0	36.16428405053712	0.0	-4.2308537363281165	2.0	0.0	19.542305290771488	19.542305290771488	0.0	2.0	40.16428405053712	36.16428405053712	2.0	2.0	6.2308537363281165	2.0	-4.2308537363281165	4.836404964741832	65.93744307763671	0.0	36.16428405053712	0.0	0.0	0.0	0.0	381.90169607771526	19.542305290771488	4.0	2.0	4.0	2.0	1307.8554408879336	36.16428405053712	0.0	0.0	17.900123338201585	4.2308537363281165	4.0	2.0
2995204	0.0	6.0	26.35819538085937	5.0	6.0	23.74728496520996	2.0	2.5053969189453085	1.0	6.0	32.35819538085937	26.35819538085937	0.0	6.0	34.74728496520996	23.74728496520996	5.0	2.0	5.5053969189453085	2.5053969189453085	1.0	16.136979542793988	72.61087726501464	0.0	26.35819538085937	0.0	0.0	36.0	6.0	694.7544637355563	26.35819538085937	25.0	5.0	36.0	6.0	563.933543218887	23.74728496520996	4.0	2.0	6.277013721460644	2.5053969189453085	1.0	1.0
2247887	-7.0	4.0	17.314564586914067	-7.0	5.0	19.22647941235352	0.0	-0.5729247319335897	-1.0	7.0	28.314564586914067	17.314564586914067	-7.0	7.0	31.22647941235352	19.22647941235352	-7.0	0.5729247319335897	1.5729247319335897	0.0	-1.0	14.680581131554048	61.113968731201176	0.0	19.22647941235352	49.0	7.0	16.0	4.0	299.79414683441865	17.314564586914067	49.0	7.0	25.0	5.0	369.65751059365374	19.22647941235352	0.0	0.0	0.3282427484611756	0.5729247319335897	1.0	1.0
253108	4.0	0.0	39.88728341223143	-2.0	0.0	21.696264354003898	0.0	-0.2828082167968802	-2.0	4.0	43.88728341223143	39.88728341223143	0.0	2.0	23.696264354003898	21.696264354003898	-2.0	0.2828082167968802	2.28280821679688	0.0	-2.0	2.5927903395138796	69.86635598303221	0.0	39.88728341223143	16.0	4.0	0.0	0.0	1590.9953780076728	39.88728341223143	4.0	2.0	0.0	0.0	470.72788691882016	21.696264354003898	0.0	0.0	0.07998048748783118	0.2828082167968802	4.0	2.0
2087933	0.0	1.0	10.389902004882812	1.0	3.0	21.301589855834962	0.0	6.9145296904296885	1.0	1.0	11.389902004882812	10.389902004882812	0.0	3.0	25.301589855834962	21.301589855834962	1.0	1.0	7.9145296904296885	6.9145296904296885	0.0	6.0218443385001414	44.606021551147464	0.0	21.301589855834962	0.0	0.0	1.0	1.0	107.95006367106787	10.389902004882812	1.0	1.0	9.0	3.0	453.75773038621094	21.301589855834962	0.0	0.0	47.810720839833685	6.9145296904296885	1.0	1.0
976404	-2.0	2.0	19.73846263208008	0.0	2.0	26.22996157922364	0.0	-3.76766758642578	1.0	2.0	23.73846263208008	19.73846263208008	-2.0	2.0	28.22996157922364	26.22996157922364	0.0	1.0	4.76766758642578	1.0	-3.76766758642578	7.685140958177411	56.7360917977295	0.0	26.22996157922364	4.0	2.0	4.0	2.0	389.60690707802166	19.73846263208008	0.0	0.0	4.0	2.0	688.0108844475484	26.22996157922364	0.0	0.0	14.195319041803462	3.76766758642578	1.0	1.0
2822985	-1.0	4.0	9.36891160864257	1.0	4.0	16.929393633789054	-1.0	-0.5361482058105551	1.0	4.0	14.36891160864257	9.36891160864257	-1.0	4.0	21.929393633789054	16.929393633789054	1.0	1.0	2.536148205810555	1.0	-1.0	11.301850501565577	38.83445344824218	0.5361482058105551	16.929393633789054	1.0	1.0	16.0	4.0	87.7765047305575	9.36891160864257	1.0	1.0	16.0	4.0	286.60436880777735	16.929393633789054	1.0	1.0	0.28745489859387735	0.5361482058105551	1.0	1.0
1821908	1.0	2.0	9.810351914672854	-2.0	5.0	-1.3256401354980447	-1.0	-1.857000761718748	1.0	2.0	12.810351914672854	9.810351914672854	1.0	2.0	8.325640135498045	5.0	-2.0	1.0	3.857000761718748	1.0	-1.857000761718748	9.692976937942985	24.992992811889646	1.0	9.810351914672854	1.0	1.0	4.0	2.0	96.24300468972532	9.810351914672854	4.0	2.0	25.0	5.0	1.7573217688432743	1.3256401354980447	1.0	1.0	3.4484518290240107	1.857000761718748	1.0	1.0
2309229	-1.0	2.0	5.740353212768554	-3.0	4.0	6.046087847167968	0.0	-2.0899061103515635	0.0	2.0	8.740353212768554	5.740353212768554	-1.0	4.0	13.046087847167968	6.046087847167968	-3.0	0.0	2.0899061103515635	0.0	-2.0899061103515635	4.528521815207697	23.876347170288085	0.0	6.046087847167968	1.0	1.0	4.0	2.0	32.951655007342254	5.740353212768554	9.0	3.0	16.0	4.0	36.55517825567219	6.046087847167968	0.0	0.0	4.367707550084801	2.0899061103515635	0.0	0.0
1266720	1.0	1.0	22.111458446533213	1.0	1.0	22.111458446533213	2.0	-2.3812821845703103	-1.0	1.0	24.111458446533213	22.111458446533213	1.0	1.0	24.111458446533213	22.111458446533213	1.0	2.0	5.38128218457031	2.0	-2.3812821845703103	12.015457204089516	53.604199077636736	1.0	22.111458446533213	1.0	1.0	1.0	1.0	488.91659463276494	22.111458446533213	1.0	1.0	1.0	1.0	488.91659463276494	22.111458446533213	4.0	2.0	5.670504842551949	2.3812821845703103	1.0	1.0
2693754	-1.0	6.0	22.322259893310537	-1.0	5.0	32.72948073376464	0.0	-2.9436893559570407	1.0	6.0	29.322259893310537	22.322259893310537	-1.0	5.0	38.72948073376464	32.72948073376464	-1.0	1.0	3.9436893559570407	1.0	-2.9436893559570407	13.179489900984043	71.99542998303221	0.0	32.72948073376464	1.0	1.0	36.0	6.0	498.2832867445002	22.322259893310537	1.0	1.0	25.0	5.0	1071.2189091018706	32.72948073376464	0.0	0.0	8.665307024374778	2.9436893559570407	1.0	1.0
1572803	1.0	2.0	10.61761757751465	0.0	3.0	5.931794136962893	1.0	-1.6234808264160137	0.0	2.0	13.61761757751465	10.61761757751465	1.0	3.0	8.931794136962893	5.931794136962893	0.0	1.0	2.6234808264160137	1.0	-1.6234808264160137	3.1336331800124655	25.172892540893557	0.0	10.61761757751465	1.0	1.0	4.0	2.0	112.73380302234807	10.61761757751465	0.0	0.0	9.0	3.0	35.186181683307346	5.931794136962893	1.0	1.0	2.6356899937404226	1.6234808264160137	0.0	0.0
926183	1.0	0.0	19.33050714208984	0.0	1.0	16.56823526098632	0.0	3.711580140136712	-1.0	1.0	20.33050714208984	19.33050714208984	0.0	1.0	17.56823526098632	16.56823526098632	0.0	1.0	4.711580140136713	3.711580140136712	-1.0	0.71639661024862	42.610322543212874	0.0	19.33050714208984	1.0	1.0	0.0	0.0	373.6685063703863	19.33050714208984	0.0	0.0	1.0	1.0	274.50641966339043	16.56823526098632	0.0	0.0	13.775827136657256	3.711580140136712	1.0	1.0
1553027	-1.0	2.0	21.030797255737305	-4.0	3.0	2.2602226860351564	-1.0	-2.306240784423828	0.0	2.0	24.030797255737305	21.030797255737305	-1.0	3.0	9.260222686035156	3.0	-4.0	1.0	3.306240784423828	0.0	-2.306240784423828	8.598339700242821	36.59726072619629	0.0	21.030797255737305	1.0	1.0	4.0	2.0	442.29443321192775	21.030797255737305	16.0	4.0	9.0	3.0	5.108606590467978	2.2602226860351564	1.0	1.0	5.318746555739834	2.306240784423828	0.0	0.0
2067589	-3.0	3.0	16.05757112084961	-3.0	4.0	32.06573648034668	1.0	-1.2786372226562506	0.0	3.0	22.05757112084961	16.05757112084961	-3.0	4.0	39.06573648034668	32.06573648034668	-3.0	1.0	2.2786372226562506	1.0	-1.2786372226562506	13.232838111579964	63.40194482385254	0.0	32.06573648034668	9.0	3.0	9.0	3.0	257.8455903011434	16.05757112084961	9.0	3.0	16.0	4.0	1028.2114560270359	32.06573648034668	1.0	1.0	1.6349131471620901	1.2786372226562506	0.0	0.0
2821828	-4.0	6.0	16.844895776123046	-3.0	4.0	24.81658500036621	-1.0	1.0859121640624991	0.0	6.0	26.844895776123046	16.844895776123046	-4.0	4.0	31.81658500036621	24.81658500036621	-3.0	1.0	2.085912164062499	1.0859121640624991	-1.0	14.095711168485396	60.747392940551755	0.0	24.81658500036621	16.0	4.0	36.0	6.0	283.750513708448	16.844895776123046	9.0	3.0	16.0	4.0	615.8628910804011	24.81658500036621	1.0	1.0	1.1792052280589	1.0859121640624991	0.0	0.0
1721459	-2.0	6.0	20.897002096801774	-3.0	7.0	28.165310736328145	0.0	5.690457220703144	1.0	6.0	28.897002096801774	20.897002096801774	-2.0	7.0	38.165310736328145	28.165310736328145	-3.0	1.0	6.690457220703144	5.690457220703144	0.0	16.701610614158003	73.75277005383306	0.0	28.165310736328145	4.0	2.0	36.0	6.0	436.68469663373776	20.897002096801774	9.0	3.0	49.0	7.0	793.2847288739215	28.165310736328145	0.0	0.0	32.381303380652554	5.690457220703144	1.0	1.0
2246779	-2.0	3.0	14.968032465576165	0.0	4.0	9.688403711914056	-1.0	-2.820576085449225	0.0	3.0	19.968032465576165	14.968032465576165	-2.0	4.0	13.688403711914056	9.688403711914056	0.0	1.0	3.820576085449225	0.0	-2.820576085449225	6.982674503494691	37.477012262939446	0.0	14.968032465576165	4.0	2.0	9.0	3.0	224.0419958905421	14.968032465576165	0.0	0.0	16.0	4.0	93.86516648503006	9.688403711914056	1.0	1.0	7.955649453808074	2.820576085449225	0.0	0.0
2822035	-1.0	4.0	11.225542570312506	1.0	4.0	13.29641392346192	0.0	1.018415952880865	0.0	4.0	16.225542570312506	11.225542570312506	-1.0	4.0	18.29641392346192	13.29641392346192	1.0	0.0	1.018415952880865	1.018415952880865	0.0	5.109138736430209	35.54037244665529	0.0	13.29641392346192	1.0	1.0	16.0	4.0	126.0128059978983	11.225542570312506	1.0	1.0	16.0	4.0	176.794623224032	13.29641392346192	0.0	0.0	1.0371710530822402	1.018415952880865	0.0	0.0
1528537	-6.0	3.0	14.50754404064942	-1.0	4.0	29.465102672546397	-1.0	3.3093762397461006	0.0	6.0	23.50754404064942	14.50754404064942	-6.0	4.0	34.465102672546394	29.465102672546397	-1.0	1.0	4.309376239746101	3.3093762397461006	-1.0	13.753753252487934	62.282022952941915	0.0	29.465102672546397	36.0	6.0	9.0	3.0	210.46883409138246	14.50754404064942	1.0	1.0	16.0	4.0	868.1922755037008	29.465102672546397	1.0	1.0	10.95197109619604	3.3093762397461006	0.0	0.0
3041308	-2.0	5.0	16.113882569580078	-2.0	5.0	14.280705003051755	0.0	-1.8691000659179693	0.0	5.0	23.113882569580078	16.113882569580078	-2.0	5.0	21.280705003051757	14.280705003051755	-2.0	0.0	1.8691000659179693	0.0	-1.8691000659179693	9.040673581980064	46.263687638549804	0.0	16.113882569580078	4.0	2.0	25.0	5.0	259.65721146621667	16.113882569580078	4.0	2.0	25.0	5.0	203.93853538418745	14.280705003051755	0.0	0.0	3.493535056414557	1.8691000659179693	0.0	0.0
1008446	-2.0	1.0	28.38731737646484	-2.0	2.0	50.83859987768554	0.0	13.713084893554681	-3.0	2.0	31.38731737646484	28.38731737646484	-2.0	2.0	54.83859987768554	50.83859987768554	-2.0	3.0	16.71308489355468	13.713084893554681	-3.0	15.9499105435725	102.93900214770505	0.0	50.83859987768554	4.0	2.0	1.0	1.0	805.8397878321426	28.38731737646484	4.0	2.0	4.0	2.0	2584.563237523408	50.83859987768554	0.0	0.0	188.0486972978376	13.713084893554681	9.0	3.0
1454660	2.0	2.0	14.544430056152349	-1.0	3.0	23.59644726806641	0.0	-1.4461171240234378	1.0	2.0	18.54443005615235	14.544430056152349	2.0	3.0	27.59644726806641	23.59644726806641	-1.0	1.0	2.446117124023438	1.0	-1.4461171240234378	9.793654449545393	48.586994448242194	0.0	23.59644726806641	4.0	2.0	4.0	2.0	211.54044565830782	14.544430056152349	1.0	1.0	9.0	3.0	556.7923236746387	23.59644726806641	0.0	0.0	2.091254736393819	1.4461171240234378	1.0	1.0
2715776	-3.0	6.0	16.332516180297848	-2.0	6.0	15.585102545043945	0.0	-1.3747801911621096	2.0	6.0	25.332516180297848	16.332516180297848	-3.0	6.0	23.585102545043945	15.585102545043945	-2.0	1.3747801911621096	3.3747801911621096	2.0	-1.3747801911621096	14.239041762087867	52.2923989165039	0.0	16.332516180297848	9.0	3.0	36.0	6.0	266.751084779691	16.332516180297848	4.0	2.0	36.0	6.0	242.89542133953526	15.585102545043945	0.0	0.0	1.8900205740117266	1.3747801911621096	4.0	2.0
1481314	-2.0	3.0	5.853590427734398	3.0	2.0	26.622478901245128	0.0	-5.524694026611306	0.0	3.0	10.853590427734398	5.853590427734398	-2.0	3.0	31.622478901245128	26.622478901245128	2.0	0.0	5.524694026611306	0.0	-5.524694026611306	8.56697543140951	48.00076335559083	0.0	26.622478901245128	4.0	2.0	9.0	3.0	34.26452089566377	5.853590427734398	9.0	3.0	4.0	2.0	708.756382847242	26.622478901245128	0.0	0.0	30.52224408767465	5.524694026611306	0.0	0.0
2741211	-2.0	4.0	21.73662271313477	0.0	6.0	17.871308229492193	0.0	0.4107026081543026	0.0	4.0	27.73662271313477	21.73662271313477	-2.0	6.0	23.871308229492193	17.871308229492193	0.0	0.0	0.4107026081543026	0.4107026081543026	0.0	3.395894895728509	52.01863355078127	0.0	21.73662271313477	4.0	2.0	16.0	4.0	472.48076697316645	21.73662271313477	0.0	0.0	36.0	6.0	319.3836578335154	17.871308229492193	0.0	0.0	0.1686766323447466	0.4107026081543026	0.0	0.0
1500237	-5.0	4.0	12.556462544921873	1.0	4.0	7.771155614379881	-1.0	-0.0929934792480509	0.0	5.0	21.55646254492187	12.556462544921873	-5.0	4.0	12.77115561437988	7.771155614379881	1.0	0.0929934792480509	1.092993479248051	0.0	-1.0	7.639825815870556	35.4206116385498	0.0	12.556462544921873	25.0	5.0	16.0	4.0	157.66475164202586	12.556462544921873	1.0	1.0	16.0	4.0	60.390859582907936	7.771155614379881	1.0	1.0	0.008647787182657674	0.0929934792480509	0.0	0.0
1180734	-2.0	3.0	14.6084171451416	-3.0	3.0	12.868775955566404	0.0	0.7994514621582027	0.0	3.0	19.6084171451416	14.6084171451416	-2.0	3.0	18.868775955566406	12.868775955566404	-3.0	0.0	0.7994514621582027	0.7994514621582027	0.0	6.745995626961221	39.27664456286621	0.0	14.6084171451416	4.0	2.0	9.0	3.0	213.40585148646704	14.6084171451416	9.0	3.0	9.0	3.0	165.60539459456402	12.868775955566404	0.0	0.0	0.6391226403468883	0.7994514621582027	0.0	0.0
2665929	1.0	4.0	10.40766636889648	3.0	4.0	16.226845903808588	0.0	-4.95807536083985	1.0	4.0	15.40766636889648	10.40766636889648	1.0	4.0	23.226845903808588	16.226845903808588	3.0	1.0	5.95807536083985	1.0	-4.95807536083985	12.417728119652175	44.592587633544916	0.0	16.226845903808588	1.0	1.0	16.0	4.0	108.31951924625885	10.40766636889648	9.0	3.0	16.0	4.0	263.31052798594953	16.226845903808588	0.0	0.0	24.582511283767204	4.95807536083985	1.0	1.0
2267130	0.0	4.0	2.266746845947268	-3.0	-1.0	11.284180012451177	-1.0	-0.5989185898437484	0.0	2.266746845947268	6.266746845947268	4.0	0.0	3.0	15.284180012451177	11.284180012451177	-3.0	0.5989185898437484	1.5989185898437484	0.0	-1.0	1.5341031822766293	23.149845448242193	0.0	11.284180012451177	0.0	0.0	16.0	4.0	5.138141263611888	2.266746845947268	9.0	3.0	1.0	1.0	127.33271855340264	11.284180012451177	1.0	1.0	0.35870347726042406	0.5989185898437484	0.0	0.0
2114925	0.0	2.0	7.688839215820309	1.0	3.0	16.94427897412109	0.0	-0.4267880729980504	-1.0	2.0	9.688839215820309	7.688839215820309	0.0	3.0	20.94427897412109	16.94427897412109	1.0	0.4267880729980504	1.4267880729980504	0.0	-1.0	2.4617269903027603	32.05990626293945	0.0	16.94427897412109	0.0	0.0	4.0	2.0	59.11824848673626	7.688839215820309	1.0	1.0	9.0	3.0	287.10858995284207	16.94427897412109	0.0	0.0	0.18214805925338917	0.4267880729980504	1.0	1.0
2564208	-1.0	4.0	5.4831964852295005	-1.0	4.0	5.4831964852295005	1.0	-0.9609086630859308	0.0	4.0	10.4831964852295	5.4831964852295005	-1.0	4.0	10.4831964852295	5.4831964852295005	-1.0	0.9609086630859308	1.960908663085931	1.0	-0.9609086630859308	6.2093134087201545	22.927301633544932	0.0	5.4831964852295005	1.0	1.0	16.0	4.0	30.06544369563315	5.4831964852295005	1.0	1.0	16.0	4.0	30.06544369563315	5.4831964852295005	1.0	1.0	0.9233454587935909	0.9609086630859308	0.0	0.0
3123672	1.0	6.0	18.734897645263672	0.0	5.0	17.38503650024414	0.0	0.3642273266601563	5.0	6.0	25.734897645263672	18.734897645263672	1.0	5.0	22.38503650024414	17.38503650024414	0.0	0.3642273266601563	5.364227326660156	5.0	0.0	8.059739615812227	53.48416147216797	0.0	18.734897645263672	1.0	1.0	36.0	6.0	350.9963897785063	18.734897645263672	0.0	0.0	25.0	5.0	302.239494114821	17.38503650024414	0.0	0.0	0.1326615454860042	0.3642273266601563	25.0	5.0
979825	0.0	0.0	16.099513467285163	3.0	1.0	34.922173913452156	1.0	8.265304025146493	-3.0	0.0	16.099513467285163	16.099513467285163	0.0	3.0	38.922173913452156	34.922173913452156	1.0	3.0	12.265304025146493	8.265304025146493	-3.0	9.108180574814458	67.28699140588381	0.0	34.922173913452156	0.0	0.0	0.0	0.0	259.19433388329634	16.099513467285163	9.0	3.0	1.0	1.0	1219.5582308413982	34.922173913452156	1.0	1.0	68.31525062810283	8.265304025146493	9.0	3.0
2665361	1.0	4.0	17.918882425292963	4.0	4.0	12.929842050537104	0.0	0.8175945834960885	0.0	4.0	22.918882425292963	17.918882425292963	1.0	4.0	20.929842050537104	12.929842050537104	4.0	0.0	0.8175945834960885	0.8175945834960885	0.0	7.351633163254233	44.666319059326156	0.0	17.918882425292963	1.0	1.0	16.0	4.0	321.08634737147304	17.918882425292963	16.0	4.0	16.0	4.0	167.18081545183753	12.929842050537104	0.0	0.0	0.6684609029621424	0.8175945834960885	0.0	0.0
3125423	1.0	5.0	19.255045862060552	1.0	5.0	23.149188012939447	0.0	1.0948896120605482	1.0	5.0	25.255045862060552	19.255045862060552	1.0	5.0	29.149188012939447	23.149188012939447	1.0	1.0	2.0948896120605482	1.0948896120605482	0.0	10.862200560153596	56.499123487060544	0.0	23.149188012939447	1.0	1.0	25.0	5.0	370.75679115005516	19.255045862060552	1.0	1.0	25.0	5.0	535.8849056584194	23.149188012939447	0.0	0.0	1.1987832625980979	1.0948896120605482	1.0	1.0
352107	-1.0	1.0	13.458819174743665	-1.0	1.0	10.81794526574708	0.0	-1.236660218261708	0.0	1.0	15.458819174743665	13.458819174743665	-1.0	1.0	12.81794526574708	10.81794526574708	-1.0	0.0	1.236660218261708	0.0	-1.236660218261708	1.5345797816158018	29.513424658752456	0.0	13.458819174743665	1.0	1.0	1.0	1.0	181.13981357844776	13.458819174743665	1.0	1.0	1.0	1.0	117.02793977269965	10.81794526574708	0.0	0.0	1.529328495431095	1.236660218261708	0.0	0.0
1190438	-3.0	3.0	13.796050473144536	-2.0	3.0	35.410201474121095	0.0	-7.97685296923828	-1.0	3.0	19.796050473144536	13.796050473144536	-3.0	3.0	40.410201474121095	35.410201474121095	-2.0	1.0	8.97685296923828	0.0	-7.97685296923828	14.743327315020878	69.18310491650391	0.0	35.410201474121095	9.0	3.0	9.0	3.0	190.3310086575516	13.796050473144536	4.0	2.0	9.0	3.0	1253.8823684378478	35.410201474121095	0.0	0.0	63.630183292845565	7.97685296923828	1.0	1.0
1501253	-3.0	4.0	13.498131287963865	1.0	3.0	19.74646426525879	0.0	-1.1528639665527365	0.0	4.0	20.498131287963865	13.498131287963865	-3.0	3.0	23.74646426525879	19.74646426525879	1.0	0.0	1.1528639665527365	0.0	-1.1528639665527365	7.195184054439628	45.397459519775396	0.0	19.74646426525879	9.0	3.0	16.0	4.0	182.19954826710904	13.498131287963865	1.0	1.0	9.0	3.0	389.92285097914237	19.74646426525879	0.0	0.0	1.3290953253757092	1.1528639665527365	0.0	0.0
3171560	-1.0	5.0	4.63817242651367	2.0	2.0	18.153963365844728	-1.0	1.8758242514648416	0.0	4.63817242651367	10.63817242651367	5.0	-1.0	2.0	22.153963365844728	18.153963365844728	2.0	1.0	2.8758242514648416	1.8758242514648416	-1.0	8.861278017691069	35.66796004382324	0.0	18.153963365844728	1.0	1.0	25.0	5.0	21.512643458071704	4.63817242651367	4.0	2.0	4.0	2.0	329.5663858884324	18.153963365844728	1.0	1.0	3.518716622383633	1.8758242514648416	0.0	0.0
1893866	-2.0	2.0	5.442195774658206	-2.0	2.0	5.442195774658206	-1.0	1.2260741010742215	0.0	2.0	9.442195774658206	5.442195774658206	-2.0	2.0	9.442195774658206	5.442195774658206	-2.0	1.0	2.2260741010742215	1.2260741010742215	-1.0	6.445209484057769	21.110465650390633	0.0	5.442195774658206	4.0	2.0	4.0	2.0	29.61749484970763	5.442195774658206	4.0	2.0	4.0	2.0	29.61749484970763	5.442195774658206	1.0	1.0	1.5032577013249604	1.2260741010742215	0.0	0.0
2144337	-1.0	4.0	22.478081250732426	-3.0	4.0	28.813354993408204	0.0	1.3413090949707045	0.0	4.0	27.478081250732426	22.478081250732426	-1.0	4.0	35.813354993408204	28.813354993408204	-3.0	0.0	1.3413090949707045	1.3413090949707045	0.0	9.075058229864513	64.63274533911134	0.0	28.813354993408204	1.0	1.0	16.0	4.0	505.26413671452866	22.478081250732426	9.0	3.0	16.0	4.0	830.2094259761615	28.813354993408204	0.0	0.0	1.7991100882511304	1.3413090949707045	0.0	0.0
2050034	-1.0	4.0	38.930073705810536	4.0	4.0	44.893979040283185	0.0	-3.852423700195331	4.0	4.0	43.930073705810536	38.930073705810536	-1.0	4.0	52.893979040283185	44.893979040283185	4.0	3.852423700195331	7.852423700195331	4.0	-3.852423700195331	17.718983014257805	104.67647644628906	0.0	44.893979040283185	1.0	1.0	16.0	4.0	1515.550638739841	38.930073705810536	16.0	4.0	16.0	4.0	2015.4693540693859	44.893979040283185	0.0	0.0	14.841168365826686	3.852423700195331	16.0	4.0
829707	0.0	0.0	19.25689725817871	-1.0	1.0	8.969286250488281	0.0	-0.3508698469238283	0.0	0.0	19.25689725817871	19.25689725817871	0.0	1.0	10.969286250488281	8.969286250488281	-1.0	0.0	0.3508698469238283	0.0	-0.3508698469238283	-6.706157567415156	30.57705335559082	0.0	19.25689725817871	0.0	0.0	0.0	0.0	370.8280920120508	19.25689725817871	1.0	1.0	1.0	1.0	80.44809584319813	8.969286250488281	0.0	0.0	0.12310964948035069	0.3508698469238283	0.0	0.0
3165557	-5.0	2.0	8.183407744262695	-5.0	7.0	-4.609589615966797	0.0	-4.592583695556642	0.0	5.0	15.183407744262695	8.183407744262695	-5.0	5.0	16.609589615966797	7.0	-5.0	0.0	4.592583695556642	0.0	-4.592583695556642	9.471554891417515	36.38558105578613	0.0	8.183407744262695	25.0	5.0	4.0	2.0	66.96816230885865	8.183407744262695	25.0	5.0	49.0	7.0	21.248316427628925	4.609589615966797	0.0	0.0	21.0918250006927	4.592583695556642	0.0	0.0
1026686	-2.0	2.0	18.001764593749996	-2.0	2.0	31.912102041870114	0.0	1.41176062646484	1.0	2.0	22.001764593749996	18.001764593749996	-2.0	2.0	35.912102041870114	31.912102041870114	-2.0	1.0	2.41176062646484	1.41176062646484	0.0	10.87196640406736	60.32562726208495	0.0	31.912102041870114	4.0	2.0	4.0	2.0	324.06352848879095	18.001764593749996	4.0	2.0	4.0	2.0	1018.3822567307307	31.912102041870114	0.0	0.0	1.9930680664363973	1.41176062646484	1.0	1.0
2143222	0.0	2.0	20.287898245117184	0.0	3.0	5.2576362517089805	-1.0	-3.5170219514160195	-1.0	2.0	22.287898245117184	20.287898245117184	0.0	3.0	8.25763625170898	5.2576362517089805	0.0	1.0	5.5170219514160195	-1.0	-3.5170219514160195	4.959848542579482	36.062556448242184	0.0	20.287898245117184	0.0	0.0	4.0	2.0	411.5988152042289	20.287898245117184	0.0	0.0	9.0	3.0	27.642738955284457	5.2576362517089805	1.0	1.0	12.369443406742146	3.5170219514160195	1.0	1.0
610880	-2.0	1.0	32.30069861328124	-2.0	1.0	33.000741337890624	-1.0	-2.8544527539062585	0.0	2.0	35.30069861328124	32.30069861328124	-2.0	2.0	36.000741337890624	33.000741337890624	-2.0	1.0	3.8544527539062585	0.0	-2.8544527539062585	10.860996699130661	75.15589270507812	0.0	33.000741337890624	4.0	2.0	1.0	1.0	1043.3351309060288	32.30069861328124	4.0	2.0	1.0	1.0	1089.048928850363	33.000741337890624	1.0	1.0	8.147900524283024	2.8544527539062585	0.0	0.0
2328917	0.0	5.0	12.210326630615228	-9.0	5.0	11.011512238525384	0.0	0.2383265085449153	1.0	5.0	17.210326630615228	12.210326630615228	0.0	9.0	25.011512238525384	11.011512238525384	-9.0	0.2383265085449153	1.2383265085449153	1.0	0.0	6.91277690524089	43.46016537768553	0.0	12.210326630615228	0.0	0.0	25.0	5.0	149.09207642631142	12.210326630615228	81.0	9.0	25.0	5.0	121.25340177919432	11.011512238525384	0.0	0.0	0.05679952467520959	0.2383265085449153	1.0	1.0
2125898	1.0	2.0	28.544250400390624	1.0	3.0	34.35758963378906	0.0	3.0766905859374987	2.0	2.0	31.544250400390624	28.544250400390624	1.0	3.0	38.35758963378906	34.35758963378906	1.0	2.0	5.076690585937499	3.0766905859374987	0.0	12.340573960186127	74.97853062011718	0.0	34.35758963378906	1.0	1.0	4.0	2.0	814.7742309202002	28.544250400390624	1.0	1.0	9.0	3.0	1180.4439654438495	34.35758963378906	0.0	0.0	9.466024961596428	3.0766905859374987	4.0	2.0
2869806	-6.0	6.0	6.563152280151364	1.0	3.0	16.515432324707028	0.0	0.21576496630859046	1.0	6.0	18.563152280151364	6.563152280151364	-6.0	3.0	20.515432324707028	16.515432324707028	1.0	0.21576496630859046	1.2157649663085905	1.0	0.0	8.930545465609619	40.29434957116698	0.0	16.515432324707028	36.0	6.0	36.0	6.0	43.07496785245605	6.563152280151364	1.0	1.0	9.0	3.0	272.7595048719778	16.515432324707028	0.0	0.0	0.046554520686147176	0.21576496630859046	1.0	1.0
897174	3.0	0.0	16.334396067626955	0.0	1.0	5.523399058349612	0.0	-1.3068011369628891	0.0	3.0	19.334396067626955	16.334396067626955	0.0	1.0	6.523399058349612	5.523399058349612	0.0	0.0	1.3068011369628891	0.0	-1.3068011369628891	-4.495433268449954	27.164596262939455	0.0	16.334396067626955	9.0	3.0	0.0	0.0	266.8124948941069	16.334396067626955	0.0	0.0	1.0	1.0	30.507937157777377	5.523399058349612	0.0	0.0	1.7077292115674998	1.3068011369628891	0.0	0.0
812577	-6.0	2.0	26.60926600292968	0.0	2.0	23.83555765942382	0.0	3.5551087458496013	2.0	6.0	34.60926600292968	26.60926600292968	-6.0	2.0	25.83555765942382	23.83555765942382	0.0	2.0	5.555108745849601	3.5551087458496013	0.0	10.366387304574177	65.99993240820311	0.0	26.60926600292968	36.0	6.0	4.0	2.0	708.0530372146692	26.60926600292968	0.0	0.0	4.0	2.0	568.1338089357175	23.83555765942382	0.0	0.0	12.638798194816326	3.5551087458496013	4.0	2.0
3171827	-1.0	5.0	2.713606040527345	0.0	1.0	20.00339905505372	-1.0	1.2125417399902358	0.0	2.713606040527345	8.713606040527345	5.0	-1.0	1.0	21.00339905505372	20.00339905505372	0.0	1.0	2.212541739990236	1.2125417399902358	-1.0	2.333302814255503	31.9295468355713	0.0	20.00339905505372	1.0	1.0	25.0	5.0	7.3636577431864945	2.713606040527345	0.0	0.0	1.0	1.0	400.135973755724	20.00339905505372	1.0	1.0	1.4702574712185488	1.2125417399902358	0.0	0.0
3119133	0.0	2.0	8.914474236083983	0.0	5.0	12.880527245117186	0.0	0.13981984765624844	0.0	2.0	10.914474236083983	8.914474236083983	0.0	5.0	17.880527245117186	12.880527245117186	0.0	0.0	0.13981984765624844	0.13981984765624844	0.0	-5.056282408528817	28.934821328857417	0.0	12.880527245117186	0.0	0.0	4.0	2.0	79.46785090580511	8.914474236083983	0.0	0.0	25.0	5.0	165.90798211220613	12.880527245117186	0.0	0.0	0.019549589798616523	0.13981984765624844	0.0	0.0
1911082	-1.0	6.0	8.95530641265869	-2.0	7.0	8.438514115295408	0.0	1.3130859155273422	1.0	6.0	15.95530641265869	8.95530641265869	-1.0	7.0	17.43851411529541	8.438514115295408	-2.0	1.0	2.313085915527342	1.3130859155273422	0.0	10.23169422347296	35.706906443481444	0.0	8.95530641265869	1.0	1.0	36.0	6.0	80.19751294460585	8.95530641265869	4.0	2.0	49.0	7.0	71.20852047403984	8.438514115295408	0.0	0.0	1.7241946215562785	1.3130859155273422	1.0	1.0
833369	-2.0	0.0	17.55237657226563	0.0	1.0	19.350666824951176	-1.0	-3.449034865722652	-1.0	2.0	19.55237657226563	17.55237657226563	-2.0	1.0	20.350666824951176	19.350666824951176	0.0	1.0	5.449034865722652	-1.0	-3.449034865722652	5.090008691740478	45.35207826293946	0.0	19.350666824951176	4.0	2.0	0.0	0.0	308.08592333461934	17.55237657226563	0.0	0.0	1.0	1.0	374.448306570266	19.350666824951176	1.0	1.0	11.895841504970472	3.449034865722652	1.0	1.0
1996755	0.0	4.0	27.58826802075193	0.0	4.0	26.98426792919919	1.0	-3.3652727812500274	4.0	4.0	31.58826802075193	27.58826802075193	0.0	4.0	30.98426792919919	26.98426792919919	0.0	3.3652727812500274	8.365272781250027	4.0	-3.3652727812500274	10.944074084713401	70.93780873120114	0.0	27.58826802075193	0.0	0.0	16.0	4.0	761.1125323848436	27.58826802075193	0.0	0.0	16.0	4.0	728.150715674808	26.98426792919919	1.0	1.0	11.325060892222295	3.3652727812500274	16.0	4.0
2641474	1.0	4.0	4.03538825854492	3.0	1.0	30.182561186401358	1.0	3.192332533447264	-1.0	4.0	9.03538825854492	4.03538825854492	1.0	3.0	34.18256118640136	30.182561186401358	1.0	1.0	5.192332533447264	3.192332533447264	-1.0	12.905454387982141	48.41028197839354	1.0	30.182561186401358	1.0	1.0	16.0	4.0	16.2843583972022	4.03538825854492	9.0	3.0	1.0	1.0	910.9869997708618	30.182561186401358	1.0	1.0	10.190987004105828	3.192332533447264	1.0	1.0
2798337	1.0	4.0	18.792222773925786	1.0	5.0	13.37938097705078	0.0	0.7221773027343729	2.0	4.0	23.792222773925786	18.792222773925786	1.0	5.0	19.37938097705078	13.37938097705078	1.0	0.7221773027343729	2.722177302734373	2.0	0.0	10.119513774076028	45.89378105371094	0.0	18.792222773925786	1.0	1.0	16.0	4.0	353.14763678485497	18.792222773925786	1.0	1.0	25.0	5.0	179.00783532906826	13.37938097705078	0.0	0.0	0.521540056584694	0.7221773027343729	4.0	2.0
1313495	0.0	1.0	6.793697611572263	0.0	2.0	20.432312266113282	-1.0	-1.4407841999511746	0.0	1.0	7.793697611572263	6.793697611572263	0.0	2.0	22.432312266113282	20.432312266113282	0.0	1.0	2.4407841999511746	0.0	-1.4407841999511746	-0.8516208760833743	32.66679407763672	0.0	20.432312266113282	0.0	0.0	1.0	1.0	46.15432723748267	6.793697611572263	0.0	0.0	4.0	2.0	417.4793845399633	20.432312266113282	1.0	1.0	2.0758591108289464	1.4407841999511746	0.0	0.0
1238161	0.0	0.0	25.951717383789052	1.0	2.0	12.087066657470698	-1.0	-1.8687782216796904	-1.0	0.0	25.951717383789052	25.951717383789052	0.0	2.0	15.087066657470698	12.087066657470698	1.0	1.0	3.8687782216796904	-1.0	-1.8687782216796904	4.126929905424977	44.90756226293944	0.0	25.951717383789052	0.0	0.0	0.0	0.0	673.4916351680589	25.951717383789052	1.0	1.0	4.0	2.0	146.09718038213987	12.087066657470698	1.0	1.0	3.492332041824306	1.8687782216796904	1.0	1.0
929980	-1.0	0.0	10.787960895019536	1.0	1.0	30.099892505126963	-1.0	-3.3557158627929624	-1.0	1.0	11.787960895019536	10.787960895019536	-1.0	1.0	32.09989250512696	30.099892505126963	1.0	1.0	5.355715862792962	-1.0	-3.3557158627929624	7.515707518959385	49.24356926293946	0.0	30.099892505126963	1.0	1.0	0.0	0.0	116.3801002724707	10.787960895019536	1.0	1.0	1.0	1.0	906.0035288201983	30.099892505126963	1.0	1.0	11.260828951800317	3.3557158627929624	1.0	1.0
898321	-3.0	2.0	12.002037948974605	3.0	2.0	33.391925758728014	1.0	1.4753426975097597	0.0	3.0	17.002037948974603	12.002037948974605	-3.0	3.0	38.391925758728014	33.391925758728014	2.0	1.0	2.4753426975097597	1.4753426975097597	0.0	11.539475755680483	57.86930640521238	0.0	33.391925758728014	9.0	3.0	4.0	2.0	144.04891492862654	12.002037948974605	9.0	3.0	4.0	2.0	1115.0207058764036	33.391925758728014	1.0	1.0	2.176636075095374	1.4753426975097597	0.0	0.0
3172657	0.0	1.0	15.406515134643547	-1.0	7.0	10.255443586181633	-1.0	1.9092521799316344	1.0	1.0	16.40651513464355	15.406515134643547	0.0	7.0	18.255443586181634	10.255443586181633	-1.0	1.0	3.9092521799316344	1.9092521799316344	-1.0	8.389683713800238	38.57121090075682	0.0	15.406515134643547	0.0	0.0	1.0	1.0	237.36070859400067	15.406515134643547	1.0	1.0	49.0	7.0	105.17412314935399	10.255443586181633	1.0	1.0	3.6452438865736982	1.9092521799316344	1.0	1.0
946004	0.0	1.0	11.347549289672857	1.0	1.0	5.729326099365236	0.0	0.9538248481445348	0.0	1.0	12.347549289672857	11.347549289672857	0.0	1.0	7.729326099365236	5.729326099365236	1.0	0.0	0.9538248481445348	0.9538248481445348	0.0	-3.4173426291890405	21.03070023718263	0.0	11.347549289672857	0.0	0.0	1.0	1.0	128.76687488155497	11.347549289672857	1.0	1.0	1.0	1.0	32.82517755286767	5.729326099365236	0.0	0.0	0.9097818409379449	0.9538248481445348	0.0	0.0
2270346	-3.0	3.0	15.842631654785164	-2.0	4.0	5.976641969726572	-2.0	-2.622612638427725	1.0	3.0	21.842631654785166	15.842631654785164	-3.0	4.0	11.976641969726572	5.976641969726572	-2.0	2.0	5.622612638427725	1.0	-2.622612638427725	15.621526438874696	39.44188626293946	1.0	15.842631654785164	9.0	3.0	9.0	3.0	250.9889777492009	15.842631654785164	4.0	2.0	16.0	4.0	35.720249234297114	5.976641969726572	4.0	2.0	6.878097051240833	2.622612638427725	1.0	1.0
1508419	-6.0	4.0	20.642734205566406	-6.0	4.0	23.15408292993164	0.0	-0.9634745957031255	0.0	6.0	30.642734205566406	20.642734205566406	-6.0	6.0	33.15408292993164	23.15408292993164	-6.0	0.0	0.9634745957031255	0.0	-0.9634745957031255	11.647741996572437	64.76029173120116	0.0	23.15408292993164	36.0	6.0	16.0	4.0	426.1224754816613	20.642734205566406	36.0	6.0	16.0	4.0	536.1115563261518	23.15408292993164	0.0	0.0	0.9282832965653012	0.9634745957031255	0.0	0.0
2191804	1.0	3.0	8.717054584960934	-1.0	4.0	5.504425266723629	0.0	-1.092557689208988	1.0	3.0	12.717054584960934	8.717054584960934	1.0	4.0	10.50442526672363	5.504425266723629	-1.0	1.0	2.092557689208988	1.0	-1.092557689208988	6.639396882561033	25.31403754089355	0.0	8.717054584960934	1.0	1.0	9.0	3.0	75.98704063718844	8.717054584960934	1.0	1.0	16.0	4.0	30.2986975169455	5.504425266723629	0.0	0.0	1.1936823042496838	1.092557689208988	1.0	1.0
831137	-1.0	1.0	14.216262465820314	-1.0	1.0	14.477424270019533	-1.0	-4.5772365270996085	1.0	1.0	16.216262465820314	14.216262465820314	-1.0	1.0	16.477424270019533	14.477424270019533	-1.0	1.0	6.5772365270996085	1.0	-4.5772365270996085	10.75592444630638	39.270923262939455	1.0	14.477424270019533	1.0	1.0	1.0	1.0	202.10211849709148	14.216262465820314	1.0	1.0	1.0	1.0	209.5958134941506	14.477424270019533	1.0	1.0	20.951094225014884	4.5772365270996085	1.0	1.0
1314754	-5.0	1.0	15.374919173583985	-5.0	3.0	22.898299453125	0.0	-0.6881682897949233	-1.0	5.0	21.374919173583983	15.374919173583985	-5.0	5.0	30.898299453125	22.898299453125	-5.0	0.6881682897949233	1.6881682897949233	0.0	-1.0	11.418232527291579	53.961386916503905	0.0	22.898299453125	25.0	5.0	1.0	1.0	236.38813959424044	15.374919173583985	25.0	5.0	9.0	3.0	524.3321178449846	22.898299453125	0.0	0.0	0.4735755950792695	0.6881682897949233	1.0	1.0
2768083	0.0	3.0	12.328168650024415	1.0	4.0	9.259475489013674	0.0	1.4338185981445335	0.0	3.0	15.328168650024415	12.328168650024415	0.0	4.0	14.259475489013674	9.259475489013674	1.0	0.0	1.4338185981445335	1.4338185981445335	0.0	1.3187087338654533	31.021462737182624	0.0	12.328168650024415	0.0	0.0	9.0	3.0	151.98374226344478	12.328168650024415	1.0	1.0	16.0	4.0	85.73788633164502	9.259475489013674	0.0	0.0	2.055835772385155	1.4338185981445335	0.0	0.0
1505817	-1.0	2.0	12.853621233886724	0.0	3.0	17.836512316650392	-1.0	0.21004747290039205	0.0	2.0	15.853621233886724	12.853621233886724	-1.0	3.0	20.836512316650392	17.836512316650392	0.0	0.21004747290039205	1.210047472900392	0.21004747290039205	-1.0	2.50448048296645	37.90018102343751	0.0	17.836512316650392	1.0	1.0	4.0	2.0	165.21557882422366	12.853621233886724	0.0	0.0	9.0	3.0	318.14117162202115	17.836512316650392	1.0	1.0	0.044119940871840936	0.21004747290039205	0.0	0.0
2449248	-3.0	5.0	11.65392804223633	5.0	4.0	39.45653653222657	-1.0	-2.957049130615232	-1.0	5.0	19.65392804223633	11.65392804223633	-3.0	5.0	48.45653653222657	39.45653653222657	4.0	1.0	4.957049130615232	-1.0	-2.957049130615232	19.116948679254236	73.06751370507814	1.0	39.45653653222657	9.0	3.0	25.0	5.0	135.81403881362232	11.65392804223633	25.0	5.0	16.0	4.0	1556.8182751189302	39.45653653222657	1.0	1.0	8.7441395608723	2.957049130615232	1.0	1.0
3169020	0.0	5.0	4.3925358747558585	1.0	1.0	7.632096955688474	0.0	-0.7663577104492205	0.0	4.3925358747558585	9.392535874755858	5.0	0.0	1.0	9.632096955688475	7.632096955688474	1.0	0.0	0.7663577104492205	0.0	-0.7663577104492205	-2.4288555101677534	19.790990540893553	0.0	7.632096955688474	0.0	0.0	25.0	5.0	19.294371411017217	4.3925358747558585	1.0	1.0	1.0	1.0	58.24890394102927	7.632096955688474	0.0	0.0	0.5873041403649714	0.7663577104492205	0.0	0.0
828612	-2.0	1.0	10.927032147216792	2.0	0.0	12.815204296874995	0.0	-1.703876818847661	0.0	2.0	13.927032147216792	10.927032147216792	-2.0	2.0	14.815204296874995	12.815204296874995	0.0	0.0	1.703876818847661	0.0	-1.703876818847661	0.31756992542884377	30.44611326293945	0.0	12.815204296874995	4.0	2.0	1.0	1.0	119.40003154630922	10.927032147216792	4.0	2.0	0.0	0.0	164.22946117064333	12.815204296874995	0.0	0.0	2.903196213806425	1.703876818847661	0.0	0.0
2224587	-2.0	3.0	11.809246356201172	2.0	4.0	26.08252745361328	0.0	-0.10198563842773467	1.0	3.0	16.80924635620117	11.809246356201172	-2.0	4.0	32.08252745361328	26.08252745361328	2.0	0.10198563842773467	1.1019856384277347	1.0	-0.10198563842773467	8.601113512421128	49.99375944824219	0.0	26.08252745361328	4.0	2.0	9.0	3.0	139.45829950145065	11.809246356201172	4.0	2.0	16.0	4.0	680.2982383684905	26.08252745361328	0.0	0.0	0.01040107044551263	0.10198563842773467	1.0	1.0
2264579	-4.0	2.0	1.7782698835449224	-1.0	3.0	5.605788346679689	-1.0	0.9378157819824224	-1.0	2.0	7.778269883544922	2.0	-4.0	3.0	9.605788346679688	5.605788346679689	-1.0	1.0	2.9378157819824224	0.9378157819824224	-1.0	8.62617301120335	20.321874012207033	0.9378157819824224	5.605788346679689	16.0	4.0	4.0	2.0	3.162243778722872	1.7782698835449224	1.0	1.0	9.0	3.0	31.4248629877698	5.605788346679689	1.0	1.0	0.8794984409353025	0.9378157819824224	1.0	1.0
1382512	1.0	3.0	9.44694800219726	-7.0	2.0	17.584279011108393	0.0	-1.887249995849615	-1.0	3.0	13.44694800219726	9.44694800219726	1.0	7.0	26.584279011108393	17.584279011108393	-7.0	1.0	2.887249995849615	0.0	-1.887249995849615	10.873763993545303	42.91847700915527	0.0	17.584279011108393	1.0	1.0	9.0	3.0	89.2448265562188	9.44694800219726	49.0	7.0	4.0	2.0	309.2068683405072	17.584279011108393	0.0	0.0	3.5617125468343716	1.887249995849615	1.0	1.0
1314171	-4.0	2.0	22.058923040649415	-2.0	3.0	28.144431387207035	0.0	1.9887001860351603	-1.0	4.0	28.058923040649415	22.058923040649415	-4.0	3.0	33.144431387207035	28.144431387207035	-2.0	1.0	2.9887001860351603	1.9887001860351603	-1.0	12.97656204375707	64.19205461389161	0.0	28.144431387207035	16.0	4.0	4.0	2.0	486.59608571329363	22.058923040649415	4.0	2.0	9.0	3.0	792.1090181092045	28.144431387207035	0.0	0.0	3.954928429936281	1.9887001860351603	1.0	1.0
1005544	-2.0	1.0	15.09870589306638	1.0	1.0	56.28597224285886	1.0	4.2678571992187235	-5.0	2.0	18.09870589306638	15.09870589306638	-2.0	1.0	58.28597224285886	56.28597224285886	1.0	4.2678571992187235	10.267857199218724	4.2678571992187235	-5.0	15.84096733151571	86.65253533514397	1.0	56.28597224285886	4.0	2.0	1.0	1.0	227.97091964531745	15.09870589306638	1.0	1.0	1.0	1.0	3168.1106713238783	56.28597224285886	1.0	1.0	18.21460507292309	4.2678571992187235	25.0	5.0
1237033	2.0	1.0	20.062357273193378	-1.0	2.0	14.75763162622072	-1.0	-1.6765953635253723	-1.0	2.0	23.062357273193378	20.062357273193378	1.0	2.0	17.75763162622072	14.75763162622072	-1.0	1.0	3.6765953635253723	-1.0	-1.6765953635253723	11.746632554672928	44.49658426293947	1.0	20.062357273193378	4.0	2.0	1.0	1.0	402.4981793572552	20.062357273193378	1.0	1.0	4.0	2.0	217.78769121523	14.75763162622072	1.0	1.0	2.8109720129947755	1.6765953635253723	1.0	1.0
2769099	-4.0	6.0	11.070588258544925	-4.0	5.0	21.706967500488282	1.0	2.879761842529298	0.0	6.0	21.070588258544923	11.070588258544925	-4.0	5.0	30.706967500488282	21.706967500488282	-4.0	1.0	3.879761842529298	2.879761842529298	0.0	15.349677279135577	55.657317601562504	0.0	21.706967500488282	16.0	4.0	36.0	6.0	122.55792439023276	11.070588258544925	16.0	4.0	25.0	5.0	471.1924380672545	21.706967500488282	1.0	1.0	8.293028269687738	2.879761842529298	0.0	0.0
2749770	-2.0	6.0	27.899617813720692	0.0	6.0	36.63396229614257	0.0	-1.4284575952148515	6.0	6.0	35.899617813720695	27.899617813720692	-2.0	6.0	42.63396229614257	36.63396229614257	0.0	1.4284575952148515	7.4284575952148515	6.0	-1.4284575952148515	12.871415238487746	85.96203770507812	0.0	36.63396229614257	4.0	2.0	36.0	6.0	778.3886741516809	27.899617813720692	0.0	0.0	36.0	6.0	1342.0471935151954	36.63396229614257	0.0	0.0	2.0404911013269964	1.4284575952148515	36.0	6.0
954787	0.0	1.0	13.800397359863286	1.0	1.0	30.46234651757813	0.0	1.01449342919922	1.0	1.0	14.800397359863286	13.800397359863286	0.0	1.0	32.462346517578126	30.46234651757813	1.0	1.0	2.01449342919922	1.01449342919922	0.0	2.7932836455082244	49.27723730664063	0.0	30.46234651757813	0.0	0.0	1.0	1.0	190.45096729012155	13.800397359863286	1.0	1.0	1.0	1.0	927.9545553570044	30.46234651757813	0.0	0.0	1.0291969178883928	1.01449342919922	1.0	1.0
1481490	-1.0	2.0	14.086308250976565	0.0	2.0	20.346615562988287	0.0	-4.227515448974607	0.0	2.0	17.086308250976565	14.086308250976565	-1.0	2.0	22.346615562988287	20.346615562988287	0.0	0.0	4.227515448974607	0.0	-4.227515448974607	2.6062543156700047	43.66043926293946	0.0	20.346615562988287	1.0	1.0	4.0	2.0	198.42408014153045	14.086308250976565	0.0	0.0	4.0	2.0	413.9847648680372	20.346615562988287	0.0	0.0	17.871886871318974	4.227515448974607	0.0	0.0
2869347	-6.0	5.0	8.412190074707034	1.0	6.0	15.904911632324223	0.0	2.9442487905273467	1.0	6.0	19.412190074707034	8.412190074707034	-6.0	6.0	22.90491163232422	15.904911632324223	1.0	1.0	3.9442487905273467	2.9442487905273467	0.0	13.217254125043716	46.2613504975586	0.0	15.904911632324223	36.0	6.0	25.0	5.0	70.76494185299954	8.412190074707034	1.0	1.0	36.0	6.0	252.9662140320424	15.904911632324223	0.0	0.0	8.668600940521744	2.9442487905273467	1.0	1.0
902128	-2.0	2.0	20.8438525913086	-1.0	2.0	35.74582059362793	0.0	0.8144069431152374	0.0	2.0	24.8438525913086	20.8438525913086	-2.0	2.0	38.74582059362793	35.74582059362793	-1.0	0.0	0.8144069431152374	0.8144069431152374	0.0	6.127911538087969	64.40408012805177	0.0	35.74582059362793	4.0	2.0	4.0	2.0	434.46619084820225	20.8438525913086	1.0	1.0	4.0	2.0	1277.7636899118347	35.74582059362793	0.0	0.0	0.6632586689943055	0.8144069431152374	0.0	0.0
1716288	1.0	1.0	6.277577827880862	1.0	6.0	2.44787163586426	0.0	0.007665108154299105	1.0	1.0	8.277577827880862	6.277577827880862	1.0	2.44787163586426	9.44787163586426	6.0	1.0	0.007665108154299105	1.007665108154299	1.0	0.0	0.6438191232098277	18.73311457189942	0.0	6.277577827880862	1.0	1.0	1.0	1.0	39.407983385101396	6.277577827880862	1.0	1.0	36.0	6.0	5.992075545668769	2.44787163586426	0.0	0.0	5.875388301710263e-05	0.007665108154299105	1.0	1.0
2843774	0.0	0.0	3.4547933493652323	0.0	5.0	12.764617339233393	0.0	3.0310415183105452	0.0	0.0	3.4547933493652323	3.4547933493652323	0.0	5.0	17.764617339233393	12.764617339233393	0.0	0.0	3.0310415183105452	3.0310415183105452	0.0	-7.0973982548033145	24.25045220690917	0.0	12.764617339233393	0.0	0.0	0.0	0.0	11.93559708681824	3.4547933493652323	0.0	0.0	25.0	5.0	162.93545581705777	12.764617339233393	0.0	0.0	9.187212685722296	3.0310415183105452	0.0	0.0
2173218	-3.0	3.0	26.48822637597656	-2.0	5.0	28.06410642663574	-1.0	-0.9985442539062532	1.0	3.0	32.48822637597656	26.48822637597656	-3.0	5.0	35.06410642663574	28.06410642663574	-2.0	1.0	2.9985442539062532	1.0	-1.0	16.64452447364447	70.55087705651854	0.9985442539062532	28.06410642663574	9.0	3.0	9.0	3.0	701.6261365449803	26.48822637597656	4.0	2.0	25.0	5.0	787.5940695255374	28.06410642663574	1.0	1.0	0.9970906270091959	0.9985442539062532	1.0	1.0
2795875	-3.0	4.0	20.12829670861818	-2.0	6.0	21.630614137207047	0.0	0.6166714187011877	0.0	4.0	27.12829670861818	20.12829670861818	-3.0	6.0	29.630614137207047	21.630614137207047	-2.0	0.0	0.6166714187011877	0.6166714187011877	0.0	9.002578213836681	57.375582264526415	0.0	21.630614137207047	9.0	3.0	16.0	4.0	405.14832839016947	20.12829670861818	4.0	2.0	36.0	6.0	467.88346795274134	21.630614137207047	0.0	0.0	0.3802836386429355	0.6166714187011877	0.0	0.0
248499	-3.0	0.0	21.204477426147466	-2.0	0.0	20.985487100219725	0.0	5.1810837951660185	-1.0	3.0	24.204477426147466	21.204477426147466	-3.0	2.0	22.985487100219725	20.985487100219725	-2.0	1.0	6.1810837951660185	5.1810837951660185	-1.0	4.086474019476151	53.37104832153321	0.0	21.204477426147466	9.0	3.0	0.0	0.0	449.6298629159975	21.204477426147466	4.0	2.0	0.0	0.0	440.39066883348846	20.985487100219725	0.0	0.0	26.84362929253191	5.1810837951660185	1.0	1.0
1432042	0.0	3.0	15.385965438598635	-1.0	3.0	13.393220992797847	0.0	-0.6315421145019542	0.0	3.0	18.385965438598635	15.385965438598635	0.0	3.0	17.393220992797847	13.393220992797847	-1.0	0.0	0.6315421145019542	0.0	-0.6315421145019542	0.6923207923288308	36.410728545898436	0.0	15.385965438598635	0.0	0.0	9.0	3.0	236.7279324777517	15.385965438598635	1.0	1.0	9.0	3.0	179.37836856192095	13.393220992797847	0.0	0.0	0.3988454423895994	0.6315421145019542	0.0	0.0
1613105	-9.0	4.0	11.783638382812498	-1.0	4.0	19.764934922119146	0.0	2.0767215737304667	0.0	9.0	24.783638382812498	11.783638382812498	-9.0	4.0	24.764934922119146	19.764934922119146	-1.0	0.0	2.0767215737304667	2.0767215737304667	0.0	9.755975448642607	51.62529487866211	0.0	19.764934922119146	81.0	9.0	16.0	4.0	138.85413353689194	11.783638382812498	1.0	1.0	16.0	4.0	390.65265247560495	19.764934922119146	0.0	0.0	4.312772494797547	2.0767215737304667	0.0	0.0
539530	0.0	-1.0	12.643214628417963	2.0	0.0	34.44873182507324	0.0	2.5799059125976527	-1.0	1.0	13.643214628417963	12.643214628417963	-1.0	2.0	36.44873182507324	34.44873182507324	0.0	1.0	3.5799059125976527	2.5799059125976527	-1.0	1.5840126466580513	53.67185236608886	0.0	34.44873182507324	0.0	0.0	1.0	1.0	159.85087614024198	12.643214628417963	4.0	2.0	0.0	0.0	1186.7151243558137	34.44873182507324	0.0	0.0	6.655914517856327	2.5799059125976527	1.0	1.0
2062727	-3.0	3.0	12.174711031494141	-3.0	4.0	20.872243685302735	0.0	-1.2216360144042966	-1.0	3.0	18.17471103149414	12.174711031494141	-3.0	4.0	27.872243685302735	20.872243685302735	-3.0	1.0	2.2216360144042966	0.0	-1.2216360144042966	12.158355356197596	48.26859073120117	0.0	20.872243685302735	9.0	3.0	9.0	3.0	148.22358870038514	12.174711031494141	9.0	3.0	16.0	4.0	435.6505564586599	20.872243685302735	0.0	0.0	1.4923945516896147	1.2216360144042966	1.0	1.0
2198251	-1.0	3.0	10.563320940185546	1.0	3.0	19.31247026269532	0.0	-5.391001874755858	1.0	3.0	14.563320940185546	10.563320940185546	-1.0	3.0	23.31247026269532	19.31247026269532	1.0	1.0	6.391001874755858	1.0	-5.391001874755858	10.505685030588072	44.26679307763673	0.0	19.31247026269532	1.0	1.0	9.0	3.0	111.58374928536246	10.563320940185546	1.0	1.0	9.0	3.0	372.9715076474911	19.31247026269532	0.0	0.0	29.062901213621178	5.391001874755858	1.0	1.0
559647	-3.0	1.0	18.25415432006836	-3.0	1.0	18.57217418701172	0.0	-1.8603934094238284	0.0	3.0	22.25415432006836	18.25415432006836	-3.0	3.0	22.57217418701172	18.57217418701172	-3.0	0.0	1.8603934094238284	0.0	-1.8603934094238284	6.2876832477351705	46.686721916503906	0.0	18.57217418701172	9.0	3.0	1.0	1.0	333.21414994087036	18.25415432006836	9.0	3.0	1.0	1.0	344.9256540327044	18.57217418701172	0.0	0.0	3.4610636378276163	1.8603934094238284	0.0	0.0
[truncated: 16,042 more rows]
