# Supplementary material for: Retention time prediction using neural networks increases identifications in crosslinking mass spectrometry
Source: Nat Commun. 2021 May 28;12:3237. doi: 10.1038/s41467-021-23441-0 (PMC8163845; doi:10.1038/s41467-021-23441-0)
Supplement: Supplementary file 4 — Source Data [file 41467_2021_23441_MOESM4_ESM.zip › Sources/Sources_manuscript/Fig3_RP-SCX-hSAX_umap_source.csv]

PSMID	umap1	umap2	Type	fdrGroup	OS	fdr	grp	pass_fdr
2770620	6.8725595	1.3961965	TT	Between > 4	Escherichia coli	0.0	TT_Escherichia coli	True
2173060	5.8687973	3.997682	TT	Between > 4	Escherichia coli	0.0	TT_Escherichia coli	True
3120254	6.9697723	1.3670647	TT	Between > 4	Escherichia coli	0.0	TT_Escherichia coli	True
2166654	0.53500664	-1.5308131	TT	Self > 4	Escherichia coli	0.0	TT_Escherichia coli	True
1550038	8.812931	1.8503083	TT	Self > 4	Escherichia coli	0.0	TT_Escherichia coli	True
2719075	5.2227483	1.784954	TT	Self > 4	Escherichia coli	0.0	TT_Escherichia coli	True
2523804	5.6716423	2.749157	TT	Between > 4	Escherichia coli	0.0	TT_Escherichia coli	True
2218276	3.2706845	0.98264873	TT	Between > 4	Escherichia coli	0.0	TT_Escherichia coli	True
2191981	5.6683154	0.1993466	TT	Between > 4	Escherichia coli	0.0	TT_Escherichia coli	True
3069803	2.4966614	0.31094778	TT	Self > 4	Escherichia coli	0.0	TT_Escherichia coli	True
2062015	0.3196986	-0.3011693	TT	Self > 4	Escherichia coli	0.0	TT_Escherichia coli	True
1235198	6.836183	2.148255	TT	Self > 4	Escherichia coli	0.0	TT_Escherichia coli	True
2715559	6.091925	1.5412366	TT	Self > 4	Escherichia coli	0.0	TT_Escherichia coli	True
3146787	-1.3671293	-3.5644994	TT	Between > 4	Escherichia coli	0.0	TT_Escherichia coli	True
2040555	-0.46567735	1.704279	TT	Self > 4	Escherichia coli	0.0	TT_Escherichia coli	True
973891	6.700547	2.1278548	TT	Self > 4	Escherichia coli	0.0	TT_Escherichia coli	True
2869722	7.1706495	1.6380188	TT	Self > 4	Escherichia coli	0.0	TT_Escherichia coli	True
1473975	0.2619268	-1.10961	TT	Self > 4	Escherichia coli	0.0	TT_Escherichia coli	True
1768535	6.529221	1.1572596	TT	Self > 4	Escherichia coli	0.0	TT_Escherichia coli	True
1479058	7.063114	1.8421061	TT	Between > 4	Escherichia coli	0.0	TT_Escherichia coli	True
2221636	6.0369062	-0.20838654	TT	Self > 4	Escherichia coli	0.0	TT_Escherichia coli	True
1504462	6.9187737	2.2361069	TT	Between > 4	Escherichia coli	0.0	TT_Escherichia coli	True
2088863	-0.8702764	-0.39089674	TT	Self > 4	Escherichia coli	0.0	TT_Escherichia coli	True
3119125	6.9993153	1.2299737	TT	Between > 4	Escherichia coli	0.0	TT_Escherichia coli	True
1261650	0.15768704	0.53963697	TT	Self > 4	Escherichia coli	0.0	TT_Escherichia coli	True
2497754	5.672412	2.5629528	TT	Between > 4	Escherichia coli	0.0	TT_Escherichia coli	True
2936939	6.4794154	-0.86650664	TT	Self > 4	Escherichia coli	0.0	TT_Escherichia coli	True
2089862	5.1972084	1.9601123	TT	Self > 4	Escherichia coli	0.0	TT_Escherichia coli	True
2218998	7.9236293	1.609076	TT	Self > 4	Escherichia coli	0.0	TT_Escherichia coli	True
2716733	6.25455	1.3233559	TT	Self > 4	Escherichia coli	0.0	TT_Escherichia coli	True
3067707	2.8272526	-0.22162533	TT	Self > 4	Escherichia coli	0.0	TT_Escherichia coli	True
2525249	5.855395	1.717243	TT	Self > 4	Escherichia coli	0.0	TT_Escherichia coli	True
2870167	5.390422	1.3404717	TT	Between > 4	Escherichia coli	0.0	TT_Escherichia coli	True
951736	5.515233	2.7816236	TT	Self > 4	Escherichia coli	0.0	TT_Escherichia coli	True
2822103	2.0526042	-1.8606334	TT	Self > 4	Escherichia coli	0.0	TT_Escherichia coli	True
2869757	2.047997	-1.1201261	TT	Self > 4	Escherichia coli	0.0	TT_Escherichia coli	True
827708	-2.1723893	0.16193295	TT	Self > 4	Escherichia coli	0.0	TT_Escherichia coli	True
1288868	7.347194	2.0879645	TT	Self > 4	Escherichia coli	0.0	TT_Escherichia coli	True
2145352	1.4734969	-0.31468636	TT	Self > 4	Escherichia coli	0.0	TT_Escherichia coli	True
2247037	6.318361	4.787535	TT	Self > 4	Escherichia coli	0.0	TT_Escherichia coli	True
831732	8.156985	2.2270617	TT	Self > 4	Escherichia coli	0.0	TT_Escherichia coli	True
2695188	3.031948	3.940624	TT	Self > 4	Escherichia coli	0.0	TT_Escherichia coli	True
930432	-1.3654467	2.0976872	TT	Self > 4	Escherichia coli	0.0	TT_Escherichia coli	True
3121611	6.6794524	1.3627347	TT	Self > 4	Escherichia coli	0.0	TT_Escherichia coli	True
1002345	2.629642	3.9243436	TT	Self > 4	Escherichia coli	0.0	TT_Escherichia coli	True
1238419	6.7442555	2.2369435	TT	Between > 4	Escherichia coli	0.0	TT_Escherichia coli	True
2247028	-0.36109802	-3.2412832	TT	Self > 4	Escherichia coli	0.0	TT_Escherichia coli	True
2446707	0.6703619	1.168427	TT	Between > 4	Escherichia coli	0.0	TT_Escherichia coli	True
1186488	6.3463006	2.4716618	TT	Self > 4	Escherichia coli	0.0	TT_Escherichia coli	True
2092182	-0.3519843	0.6040156	TT	Self > 4	Escherichia coli	0.0	TT_Escherichia coli	True
1337245	-1.225562	-0.11429948	TT	Self > 4	Escherichia coli	0.0	TT_Escherichia coli	True
1532707	5.2547655	1.4543558	TT	Self > 4	Escherichia coli	0.0	TT_Escherichia coli	True
3170822	6.368994	1.4330698	TT	Between > 4	Escherichia coli	0.0	TT_Escherichia coli	True
2377529	5.463919	2.0176184	TT	Self > 4	Escherichia coli	0.0	TT_Escherichia coli	True
1235216	7.1497617	2.4777129	TT	Self > 4	Escherichia coli	0.0	TT_Escherichia coli	True
2715628	5.6754136	1.4648169	TT	Self > 4	Escherichia coli	0.0	TT_Escherichia coli	True
2525230	1.3896575	-0.73519546	TT	Self > 4	Escherichia coli	0.0	TT_Escherichia coli	True
903947	5.2303605	3.254969	TT	Self > 4	Escherichia coli	0.0	TT_Escherichia coli	True
2794737	2.2041037	-0.5565517	TT	Between > 4	Escherichia coli	0.0	TT_Escherichia coli	True
3119127	-1.4866279	-3.6441486	TT	Between > 4	Escherichia coli	0.0	TT_Escherichia coli	True
631233	-2.0057764	2.0187027	TT	Self > 4	Escherichia coli	0.0	TT_Escherichia coli	True
2769774	1.9210371	-0.04842416	TT	Between > 4	Escherichia coli	0.0	TT_Escherichia coli	True
1569622	6.8025956	5.00921	TT	Self > 4	Escherichia coli	0.0	TT_Escherichia coli	True
2694261	3.7851062	5.9513054	TT	Self > 4	Escherichia coli	0.0	TT_Escherichia coli	True
2020026	4.398882	2.7202039	TT	Self > 4	Escherichia coli	0.0	TT_Escherichia coli	True
2222055	0.9249262	-1.4461918	TT	Self > 4	Escherichia coli	0.0	TT_Escherichia coli	True
2717601	5.613117	1.6487092	TT	Self > 4	Escherichia coli	0.0	TT_Escherichia coli	True
1290034	-1.6325365	1.3022175	TT	Self > 4	Escherichia coli	0.0	TT_Escherichia coli	True
2474926	5.8912253	1.7658684	TT	Self > 4	Escherichia coli	0.0	TT_Escherichia coli	True
2743711	2.656832	-0.16685998	TT	Self > 4	Escherichia coli	0.0	TT_Escherichia coli	True
1240138	4.2387543	3.0554726	TT	Self > 4	Escherichia coli	0.0	TT_Escherichia coli	True
2169820	6.239594	1.6076306	TT	Self > 4	Escherichia coli	0.0	TT_Escherichia coli	True
3168518	5.5279756	-0.60641164	TT	Between > 4	Escherichia coli	0.0	TT_Escherichia coli	True
2167231	0.09225951	-1.0966127	TT	Self > 4	Escherichia coli	0.0	TT_Escherichia coli	True
2849248	4.8940506	-2.1956222	TT	Self > 4	Escherichia coli	0.0	TT_Escherichia coli	True
3172595	6.0526195	3.6658483	TT	Between > 4	Escherichia coli	0.0	TT_Escherichia coli	True
2118605	-0.07468201	1.3722427	TT	Self > 4	Escherichia coli	0.0	TT_Escherichia coli	True
955466	4.191501	3.3396332	TT	Self > 4	Escherichia coli	0.0	TT_Escherichia coli	True
2526998	5.405968	2.1298935	TT	Self > 4	Escherichia coli	0.0	TT_Escherichia coli	True
2089885	0.4417175	0.047927022	TT	Self > 4	Escherichia coli	0.0	TT_Escherichia coli	True
1474676	-0.09353983	-1.4590995	TT	Self > 4	Escherichia coli	0.0	TT_Escherichia coli	True
1503346	0.4750797	-0.41255143	TT	Self > 4	Escherichia coli	0.0	TT_Escherichia coli	True
3119886	-1.3157563	-3.4687612	TT	Between > 4	Escherichia coli	0.0	TT_Escherichia coli	True
1506689	7.871978	2.0395525	TT	Between > 4	Escherichia coli	0.0	TT_Escherichia coli	True
2036385	2.4047816	-0.8428441	TT	Self > 4	Escherichia coli	0.0	TT_Escherichia coli	True
3067700	2.8111596	-0.22338921	TT	Self > 4	Escherichia coli	0.0	TT_Escherichia coli	True
1006345	4.176842	3.1107793	TT	Self > 4	Escherichia coli	0.0	TT_Escherichia coli	True
2017288	2.756389	3.4424338	TT	Self > 4	Escherichia coli	0.0	TT_Escherichia coli	True
1500711	2.474424	2.3498359	TT	Between > 4	Escherichia coli	0.0	TT_Escherichia coli	True
807430	6.6035585	-0.6145649	TT	Self > 4	Escherichia coli	0.0	TT_Escherichia coli	True
2222029	5.9582114	3.9500356	TT	Self > 4	Escherichia coli	0.0	TT_Escherichia coli	True
1846691	5.361092	0.007818988	TT	Self > 4	Escherichia coli	0.0	TT_Escherichia coli	True
3171757	7.4493976	1.2235057	TT	Between > 4	Escherichia coli	0.0	TT_Escherichia coli	True
2869434	1.7288768	-2.5363019	TT	Between > 4	Escherichia coli	0.0	TT_Escherichia coli	True
926255	-1.065723	1.3698692	TT	Self > 4	Escherichia coli	0.0	TT_Escherichia coli	True
3069798	2.4530451	0.31522214	TT	Self > 4	Escherichia coli	0.0	TT_Escherichia coli	True
952657	4.087248	3.1173143	TT	Self > 4	Escherichia coli	0.0	TT_Escherichia coli	True
900529	4.9957995	2.6524096	TT	Self > 4	Escherichia coli	0.0	TT_Escherichia coli	True
1481315	0.08236854	1.6109545	TT	Between > 4	Escherichia coli	0.0	TT_Escherichia coli	True
895259	0.24065542	-0.088396676	TT	Self > 4	Escherichia coli	0.0	TT_Escherichia coli	True
1232348	-1.2585788	0.65316665	TT	Self > 4	Escherichia coli	0.0	TT_Escherichia coli	True
2767999	2.102169	0.29505086	TT	Self > 4	Escherichia coli	0.0	TT_Escherichia coli	True
954317	6.346826	2.7575767	TT	Self > 4	Escherichia coli	0.0	TT_Escherichia coli	True
1337655	7.9323745	2.2778623	TT	Between > 4	Escherichia coli	0.0	TT_Escherichia coli	True
3120238	-1.3151358	-3.4588442	TT	Between > 4	Escherichia coli	0.0	TT_Escherichia coli	True
2089536	6.3750534	1.7096369	TT	Self > 4	Escherichia coli	0.0	TT_Escherichia coli	True
899650	7.107302	2.437226	TT	Between > 4	Escherichia coli	0.0	TT_Escherichia coli	True
3072039	5.965402	2.4305203	TT	Self > 4	Escherichia coli	0.0	TT_Escherichia coli	True
2039220	5.658865	1.7379694	TT	Self > 4	Escherichia coli	0.0	TT_Escherichia coli	True
2822042	5.9346995	3.4724264	TT	Self > 4	Escherichia coli	0.0	TT_Escherichia coli	True
1645380	0.061665162	4.5290427	TT	Self > 4	Escherichia coli	0.0	TT_Escherichia coli	True
828304	-1.5155343	-0.35410404	TT	Self > 4	Escherichia coli	0.0	TT_Escherichia coli	True
1507132	8.047783	2.0791276	TT	Self > 4	Escherichia coli	0.0	TT_Escherichia coli	True
1450683	6.25695	1.813356	TT	Self > 4	Escherichia coli	0.0	TT_Escherichia coli	True
3172066	6.1105638	3.7518625	TT	Between > 4	Escherichia coli	0.0	TT_Escherichia coli	True
3169243	5.341636	0.20001908	TT	Self > 4	Escherichia coli	0.0	TT_Escherichia coli	True
1265270	5.4889545	3.0879674	TT	Self > 4	Escherichia coli	0.0	TT_Escherichia coli	True
2115826	6.987775	1.8731924	TT	Self > 4	Escherichia coli	0.0	TT_Escherichia coli	True
1025687	-2.4829037	0.97369045	TT	Self > 4	Escherichia coli	0.0	TT_Escherichia coli	True
2870667	6.0315375	0.6377326	TT	Self > 4	Escherichia coli	0.0	TT_Escherichia coli	True
897208	-2.9192548	0.7627033	TT	Between > 4	Escherichia coli	0.0	TT_Escherichia coli	True
1003245	5.76419	2.9405901	TT	Self > 4	Escherichia coli	0.0	TT_Escherichia coli	True
1445929	0.19569798	-1.5387868	TT	Between > 4	Escherichia coli	0.0	TT_Escherichia coli	True
1119892	-3.3710883	3.9545698	TT	Self > 4	Escherichia coli	0.0	TT_Escherichia coli	True
2145349	1.488845	-0.3384643	TT	Self > 4	Escherichia coli	0.0	TT_Escherichia coli	True
3195809	6.7508283	4.452346	TT	Self > 4	Escherichia coli	0.0	TT_Escherichia coli	True
3172596	-0.83435357	-3.312841	TT	Between > 4	Escherichia coli	0.0	TT_Escherichia coli	True
2847713	5.8924513	3.6012046	TT	Self > 4	Escherichia coli	0.0	TT_Escherichia coli	True
1314680	7.266294	2.2342584	TT	Self > 4	Escherichia coli	0.0	TT_Escherichia coli	True
2120175	0.19543488	2.7170017	TT	Between > 4	Escherichia coli	0.0	TT_Escherichia coli	True
2822075	1.9701786	-1.9014041	TT	Self > 4	Escherichia coli	0.0	TT_Escherichia coli	True
2090591	0.5128082	0.06679032	TT	Self > 4	Escherichia coli	0.0	TT_Escherichia coli	True
2327960	1.5055745	-2.4401472	TT	Between > 4	Escherichia coli	0.0	TT_Escherichia coli	True
3171999	5.7877564	3.6811113	TT	Self > 4	Escherichia coli	0.0	TT_Escherichia coli	True
977440	4.3508086	4.3609624	TT	Self > 4	Escherichia coli	0.0	TT_Escherichia coli	True
2845128	4.6986213	-2.9447587	TT	Between > 4	Escherichia coli	0.0	TT_Escherichia coli	True
1454663	5.8487296	0.116109625	TT	Self > 4	Escherichia coli	0.0	TT_Escherichia coli	True
2766878	7.2716923	1.647648	TT	Self > 4	Escherichia coli	0.0	TT_Escherichia coli	True
1479956	1.3843864	-0.7939807	TT	Self > 4	Escherichia coli	0.0	TT_Escherichia coli	True
2868686	7.8715053	1.2007232	TT	Self > 4	Escherichia coli	0.0	TT_Escherichia coli	True
2738707	4.5137925	-3.3925164	TT	Self > 4	Escherichia coli	0.0	TT_Escherichia coli	True
2743540	4.1089063	-2.0860054	TT	Self > 4	Escherichia coli	0.0	TT_Escherichia coli	True
2141926	5.843937	1.6244079	TT	Between > 4	Escherichia coli	0.0	TT_Escherichia coli	True
1053581	4.6268425	2.8624606	TT	Self > 4	Escherichia coli	0.0	TT_Escherichia coli	True
3061641	5.352825	0.29544866	TT	Self > 4	Escherichia coli	0.0	TT_Escherichia coli	True
2218226	3.2747731	0.94082844	TT	Between > 4	Escherichia coli	0.0	TT_Escherichia coli	True
2142680	-0.9045648	-0.4892906	TT	Self > 4	Escherichia coli	0.0	TT_Escherichia coli	True
1550029	1.4544677	-1.9885781	TT	Self > 4	Escherichia coli	0.0	TT_Escherichia coli	True
2266795	8.577233	1.7055047	TT	Self > 4	Escherichia coli	0.0	TT_Escherichia coli	True
2377539	1.5469524	1.1213921	TT	Self > 4	Escherichia coli	0.0	TT_Escherichia coli	True
3171122	4.295308	-2.779545	TT	Between > 4	Escherichia coli	0.0	TT_Escherichia coli	True
1846684	4.237772	-2.9069357	TT	Self > 4	Escherichia coli	0.0	TT_Escherichia coli	True
1551274	1.7915903	-1.3923047	TT	Between > 4	Escherichia coli	0.0	TT_Escherichia coli	True
2746175	1.9560987	0.09254604	TT	Self > 4	Escherichia coli	0.0	TT_Escherichia coli	True
3120878	2.2951965	0.20602106	TT	Between > 4	Escherichia coli	0.0	TT_Escherichia coli	True
2869157	6.011925	0.2624191	TT	Self > 4	Escherichia coli	0.0	TT_Escherichia coli	True
2121454	7.004688	2.3301196	TT	Between > 4	Escherichia coli	0.0	TT_Escherichia coli	True
2743175	5.035529	-2.4027228	TT	Self > 4	Escherichia coli	0.0	TT_Escherichia coli	True
2310848	6.9468613	4.9650345	TT	Self > 4	Escherichia coli	0.0	TT_Escherichia coli	True
2744472	6.5487604	1.6137468	TT	Self > 4	Escherichia coli	0.0	TT_Escherichia coli	True
2693493	5.4435043	1.9814469	TT	Self > 4	Escherichia coli	0.0	TT_Escherichia coli	True
2845760	6.465792	4.0163937	TT	Self > 4	Escherichia coli	0.0	TT_Escherichia coli	True
1509168	0.43894336	2.0822449	TT	Self > 4	Escherichia coli	0.0	TT_Escherichia coli	True
1473650	0.17026027	-1.552444	TT	Between > 4	Escherichia coli	0.0	TT_Escherichia coli	True
1233331	5.482236	2.0452597	TT	Self > 4	Escherichia coli	0.0	TT_Escherichia coli	True
2112858	-0.2794353	-0.9804591	TT	Self > 4	Escherichia coli	0.0	TT_Escherichia coli	True
2140600	7.1031504	1.7968732	TT	Self > 4	Escherichia coli	0.0	TT_Escherichia coli	True
588579	5.45303	3.2768357	TT	Self > 4	Escherichia coli	0.0	TT_Escherichia coli	True
1892265	4.2400885	0.86264366	TT	Self > 4	Escherichia coli	0.0	TT_Escherichia coli	True
2845248	7.691431	1.2653995	TT	Self > 4	Escherichia coli	0.0	TT_Escherichia coli	True
1992464	-0.513511	5.381095	TT	Self > 4	Escherichia coli	0.0	TT_Escherichia coli	True
1476238	5.5535793	3.5967793	TT	Self > 4	Escherichia coli	0.0	TT_Escherichia coli	True
2869257	1.4715463	-2.7699726	TT	Self > 4	Escherichia coli	0.0	TT_Escherichia coli	True
2164995	7.8061776	1.4699091	TT	Self > 4	Escherichia coli	0.0	TT_Escherichia coli	True
2545066	6.452767	4.3556943	TT	Self > 4	Escherichia coli	0.0	TT_Escherichia coli	True
1237806	4.8216825	2.2787125	TT	Self > 4	Escherichia coli	0.0	TT_Escherichia coli	True
3119209	6.0848837	1.3917184	TT	Self > 4	Escherichia coli	0.0	TT_Escherichia coli	True
2066791	-0.38342252	1.7938887	TT	Self > 4	Escherichia coli	0.0	TT_Escherichia coli	True
2221646	1.2768273	-0.09184646	TT	Self > 4	Escherichia coli	0.0	TT_Escherichia coli	True
1362751	6.4024034	5.004525	TT	Self > 4	Escherichia coli	0.0	TT_Escherichia coli	True
1312091	7.421535	1.8879921	TT	Between > 4	Escherichia coli	0.0	TT_Escherichia coli	True
3169661	7.5507298	1.1599097	TT	Between > 4	Escherichia coli	0.0	TT_Escherichia coli	True
953539	4.708094	3.0843945	TT	Self > 4	Escherichia coli	0.0	TT_Escherichia coli	True
924932	4.2721505	2.6728203	TT	Self > 4	Escherichia coli	0.0	TT_Escherichia coli	True
2794674	5.792851	1.1689329	TT	Self > 4	Escherichia coli	0.0	TT_Escherichia coli	True
951287	-2.3773808	0.83645594	TT	Self > 4	Escherichia coli	0.0	TT_Escherichia coli	True
2245364	5.971905	-0.17348893	TT	Self > 4	Escherichia coli	0.0	TT_Escherichia coli	True
2240423	0.97807276	-2.0754719	TT	Self > 4	Escherichia coli	0.0	TT_Escherichia coli	True
974255	6.7892385	2.1105819	TT	Self > 4	Escherichia coli	0.0	TT_Escherichia coli	True
2820150	4.5239263	1.9800811	TT	Self > 4	Escherichia coli	0.0	TT_Escherichia coli	True
2714862	3.977636	-2.1509562	TT	Self > 4	Escherichia coli	0.0	TT_Escherichia coli	True
2846924	4.547689	-2.5267615	TT	Self > 4	Escherichia coli	0.0	TT_Escherichia coli	True
2067515	-0.18201174	0.82872516	TT	Self > 4	Escherichia coli	0.0	TT_Escherichia coli	True
951166	-1.5243722	1.2211908	TT	Self > 4	Escherichia coli	0.0	TT_Escherichia coli	True
2792472	2.070365	-1.1021472	TT	Self > 4	Escherichia coli	0.0	TT_Escherichia coli	True
2799486	5.45532	1.7897863	TT	Self > 4	Escherichia coli	0.0	TT_Escherichia coli	True
974042	-2.8433747	0.96806204	TT	Self > 4	Escherichia coli	0.0	TT_Escherichia coli	True
2195794	5.2219596	1.9060978	TT	Between > 4	Escherichia coli	0.0	TT_Escherichia coli	True
1026926	5.093273	2.6713324	TT	Self > 4	Escherichia coli	0.0	TT_Escherichia coli	True
2115841	5.72159	2.6853545	TT	Self > 4	Escherichia coli	0.0	TT_Escherichia coli	True
2171838	3.9776094	5.3621025	TT	Self > 4	Escherichia coli	0.0	TT_Escherichia coli	True
2114453	6.8578167	1.942229	TT	Self > 4	Escherichia coli	0.0	TT_Escherichia coli	True
2041061	5.1439743	2.078461	TT	Self > 4	Escherichia coli	0.0	TT_Escherichia coli	True
2475334	1.3560585	0.1393391	TT	Self > 4	Escherichia coli	0.0	TT_Escherichia coli	True
2445755	0.8568774	-1.4232212	TT	Between > 4	Escherichia coli	0.0	TT_Escherichia coli	True
2722476	5.9694095	2.5356617	TT	Self > 4	Escherichia coli	0.0	TT_Escherichia coli	True
2497451	5.7023654	2.6195872	TT	Between > 4	Escherichia coli	0.0	TT_Escherichia coli	True
2245213	6.5317225	4.4787645	TT	Self > 4	Escherichia coli	0.0	TT_Escherichia coli	True
2244650	2.3471146	-1.5124396	TT	Self > 4	Escherichia coli	0.0	TT_Escherichia coli	True
2093118	6.0452514	1.9151387	TT	Self > 4	Escherichia coli	0.0	TT_Escherichia coli	True
903370	-1.8811009	1.5205548	TT	Self > 4	Escherichia coli	0.0	TT_Escherichia coli	True
3169239	4.5256095	-3.0617006	TT	Self > 4	Escherichia coli	0.0	TT_Escherichia coli	True
2871206	6.278594	1.1334637	TT	Self > 4	Escherichia coli	0.0	TT_Escherichia coli	True
830203	6.343135	-0.20623696	TT	Self > 4	Escherichia coli	0.0	TT_Escherichia coli	True
2715154	5.6750083	1.5309758	TT	Between > 4	Escherichia coli	0.0	TT_Escherichia coli	True
2891530	8.251961	1.3190999	TT	Self > 4	Escherichia coli	0.0	TT_Escherichia coli	True
2165889	0.6256563	-1.2134504	TT	Between > 4	Escherichia coli	0.0	TT_Escherichia coli	True
1281498	3.7486403	1.0986638	TT	Self > 4	Escherichia coli	0.0	TT_Escherichia coli	True
924137	-0.18862182	1.4379742	TT	Self > 4	Escherichia coli	0.0	TT_Escherichia coli	True
2712697	2.1565208	-0.88750863	TT	Self > 4	Escherichia coli	0.0	TT_Escherichia coli	True
2328178	6.001689	0.8863599	TT	Self > 4	Escherichia coli	0.0	TT_Escherichia coli	True
3070440	3.4414554	5.742923	TT	Self > 4	Escherichia coli	0.0	TT_Escherichia coli	True
1337748	7.9967523	2.0392983	TT	Self > 4	Escherichia coli	0.0	TT_Escherichia coli	True
1508414	5.6799455	0.15692773	TT	Self > 4	Escherichia coli	0.0	TT_Escherichia coli	True
1532651	3.2090929	2.2670658	TT	Self > 4	Escherichia coli	0.0	TT_Escherichia coli	True
1472212	0.07488414	-1.4362267	TT	Self > 4	Escherichia coli	0.0	TT_Escherichia coli	True
2771059	2.0080276	-0.1745059	TT	Self > 4	Escherichia coli	0.0	TT_Escherichia coli	True
1260877	-0.5116672	1.1611648	TT	Self > 4	Escherichia coli	0.0	TT_Escherichia coli	True
2085256	0.92089957	-0.5403679	TT	Self > 4	Escherichia coli	0.0	TT_Escherichia coli	True
3125416	2.3709834	0.74799514	TT	Self > 4	Escherichia coli	0.0	TT_Escherichia coli	True
2219471	6.5211124	1.7440691	TT	Between > 4	Escherichia coli	0.0	TT_Escherichia coli	True
1236332	6.167984	2.093655	TT	Between > 4	Escherichia coli	0.0	TT_Escherichia coli	True
2244370	8.221947	1.924886	TT	Self > 4	Escherichia coli	0.0	TT_Escherichia coli	True
2716659	2.6729186	-0.16892748	TT	Self > 4	Escherichia coli	0.0	TT_Escherichia coli	True
2713172	5.9500623	1.0454406	TT	Between > 4	Escherichia coli	0.0	TT_Escherichia coli	True
2062506	0.8710831	-0.12881026	TT	Self > 4	Escherichia coli	0.0	TT_Escherichia coli	True
976517	-2.358108	0.79734594	TT	Self > 4	Escherichia coli	0.0	TT_Escherichia coli	True
1267319	6.526763	2.2463663	TT	Self > 4	Escherichia coli	0.0	TT_Escherichia coli	True
2173801	5.3905177	2.3539221	TT	Self > 4	Escherichia coli	0.0	TT_Escherichia coli	True
2873276	5.803237	0.075623654	TT	Self > 4	Escherichia coli	0.0	TT_Escherichia coli	True
2770949	4.261502	-1.9846029	TT	Self > 4	Escherichia coli	0.0	TT_Escherichia coli	True
2038574	5.3115	1.8853344	TT	Self > 4	Escherichia coli	0.0	TT_Escherichia coli	True
2267211	0.06625607	-2.6851408	TT	Between > 4	Escherichia coli	0.0	TT_Escherichia coli	True
2720719	0.921238	1.766865	TT	Between > 4	Escherichia coli	0.0	TT_Escherichia coli	True
1340568	-0.7794903	0.11162877	TT	Self > 4	Escherichia coli	0.0	TT_Escherichia coli	True
2798319	5.3880463	1.7533036	TT	Self > 4	Escherichia coli	0.0	TT_Escherichia coli	True
1504162	5.194703	4.4005365	TT	Between > 4	Escherichia coli	0.0	TT_Escherichia coli	True
1552768	-0.16602527	-0.5582534	TT	Self > 4	Escherichia coli	0.0	TT_Escherichia coli	True
1501135	7.8834257	1.5852376	TT	Between > 4	Escherichia coli	0.0	TT_Escherichia coli	True
2712696	2.1285465	-0.9421425	TT	Self > 4	Escherichia coli	0.0	TT_Escherichia coli	True
2720410	3.679492	5.0107055	TT	Self > 4	Escherichia coli	0.0	TT_Escherichia coli	True
2241917	6.4617314	4.380604	TT	Self > 4	Escherichia coli	0.0	TT_Escherichia coli	True
1118716	-0.2626926	3.0664763	TT	Between > 4	Escherichia coli	0.0	TT_Escherichia coli	True
1728947	3.7611945	6.4151897	TT	Self > 4	Escherichia coli	0.0	TT_Escherichia coli	True
2166213	4.204239	1.4111978	TT	Between > 4	Escherichia coli	0.0	TT_Escherichia coli	True
2743290	1.8975827	-0.1458145	TT	Self > 4	Escherichia coli	0.0	TT_Escherichia coli	True
2114158	0.6307966	-0.5326128	TT	Between > 4	Escherichia coli	0.0	TT_Escherichia coli	True
1359956	8.304789	1.947995	TT	Self > 4	Escherichia coli	0.0	TT_Escherichia coli	True
2063374	-0.49663305	-0.19952807	TT	Self > 4	Escherichia coli	0.0	TT_Escherichia coli	True
2717453	6.758281	1.3637214	TT	Self > 4	Escherichia coli	0.0	TT_Escherichia coli	True
930412	-1.3935277	2.1442134	TT	Self > 4	Escherichia coli	0.0	TT_Escherichia coli	True
2932896	1.704311	-3.3318818	TT	Self > 4	Escherichia coli	0.0	TT_Escherichia coli	True
1417268	-0.89021724	-0.8552477	TT	Self > 4	Escherichia coli	0.0	TT_Escherichia coli	True
3169042	7.5504265	1.2238048	TT	Self > 4	Escherichia coli	0.0	TT_Escherichia coli	True
1530681	6.3952627	-0.31914288	TT	Self > 4	Escherichia coli	0.0	TT_Escherichia coli	True
2170260	5.4077654	4.22484	TT	Self > 4	Escherichia coli	0.0	TT_Escherichia coli	True
2888805	6.656813	4.239678	TT	Self > 4	Escherichia coli	0.0	TT_Escherichia coli	True
954111	5.847126	2.5279295	TT	Self > 4	Escherichia coli	0.0	TT_Escherichia coli	True
1572954	1.2166702	-2.3114605	TT	Self > 4	Escherichia coli	0.0	TT_Escherichia coli	True
2140003	7.194878	1.7614325	TT	Self > 4	Escherichia coli	0.0	TT_Escherichia coli	True
1575427	6.5267706	5.169241	TT	Self > 4	Escherichia coli	0.0	TT_Escherichia coli	True
1187175	5.670238	2.581989	TT	Self > 4	Escherichia coli	0.0	TT_Escherichia coli	True
2891561	1.2097077	-3.1496668	TT	Self > 4	Escherichia coli	0.0	TT_Escherichia coli	True
2448506	5.0660496	-1.786335	TT	Between > 4	Escherichia coli	0.0	TT_Escherichia coli	True
514422	6.526528	2.9495425	TT	Self > 4	Escherichia coli	0.0	TT_Escherichia coli	True
1256988	0.3086158	0.923533	TT	Self > 4	Escherichia coli	0.0	TT_Escherichia coli	True
3167162	4.2207117	-3.3112214	TT	Between > 4	Escherichia coli	0.0	TT_Escherichia coli	True
924637	-2.946169	0.33556408	TT	Self > 4	Escherichia coli	0.0	TT_Escherichia coli	True
3170269	6.247305	1.3627609	TT	Self > 4	Escherichia coli	0.0	TT_Escherichia coli	True
2168702	5.2819242	1.5516595	TT	Self > 4	Escherichia coli	0.0	TT_Escherichia coli	True
2220231	3.1174948	1.7393566	TT	Self > 4	Escherichia coli	0.0	TT_Escherichia coli	True
2870811	1.39991	-2.8232775	TT	Self > 4	Escherichia coli	0.0	TT_Escherichia coli	True
2796419	6.315665	1.4650462	TT	Self > 4	Escherichia coli	0.0	TT_Escherichia coli	True
2748184	6.0004725	2.4697556	TT	Self > 4	Escherichia coli	0.0	TT_Escherichia coli	True
999423	-0.11409721	0.81632173	TT	Self > 4	Escherichia coli	0.0	TT_Escherichia coli	True
1742091	4.365532	-3.4167113	TT	Self > 4	Escherichia coli	0.0	TT_Escherichia coli	True
2215093	6.6683054	4.519584	TT	Between > 4	Escherichia coli	0.0	TT_Escherichia coli	True
2768555	5.443011	1.4603728	TT	Self > 4	Escherichia coli	0.0	TT_Escherichia coli	True
976803	3.6191707	3.0489748	TT	Self > 4	Escherichia coli	0.0	TT_Escherichia coli	True
2566708	6.673063	4.4314933	TT	Self > 4	Escherichia coli	0.0	TT_Escherichia coli	True
1610544	5.50168	0.3215424	TT	Self > 4	Escherichia coli	0.0	TT_Escherichia coli	True
1209832	6.447167	2.096866	TT	Between > 4	Escherichia coli	0.0	TT_Escherichia coli	True
929091	6.0961742	2.7661023	TT	Self > 4	Escherichia coli	0.0	TT_Escherichia coli	True
2168630	6.356424	3.933536	TT	Self > 4	Escherichia coli	0.0	TT_Escherichia coli	True
1575968	5.377414	1.570921	TT	Self > 4	Escherichia coli	0.0	TT_Escherichia coli	True
2936885	2.2817323	-2.1358364	TT	Self > 4	Escherichia coli	0.0	TT_Escherichia coli	True
2737713	5.307187	0.34715307	TT	Self > 4	Escherichia coli	0.0	TT_Escherichia coli	True
2423442	5.1311436	1.951071	TT	Self > 4	Escherichia coli	0.0	TT_Escherichia coli	True
2290700	5.787294	0.31062135	TT	Self > 4	Escherichia coli	0.0	TT_Escherichia coli	True
1471312	2.4848793	-1.3667768	TT	Between > 4	Escherichia coli	0.0	TT_Escherichia coli	True
851097	7.474589	2.2835853	TT	Between > 4	Escherichia coli	0.0	TT_Escherichia coli	True
2112816	6.078888	1.6200185	TT	Between > 4	Escherichia coli	0.0	TT_Escherichia coli	True
3023056	3.5414584	5.8851843	TT	Self > 4	Escherichia coli	0.0	TT_Escherichia coli	True
2150194	-1.7551384	2.275311	TT	Self > 4	Escherichia coli	0.0	TT_Escherichia coli	True
1550049	1.4774501	-1.978221	TT	Self > 4	Escherichia coli	0.0	TT_Escherichia coli	True
3194087	5.7068715	-0.6773152	TT	Between > 4	Escherichia coli	0.0	TT_Escherichia coli	True
2148371	6.795507	2.686824	TT	Self > 4	Escherichia coli	0.0	TT_Escherichia coli	True
3119393	6.0468717	1.4256508	TT	Between > 4	Escherichia coli	0.0	TT_Escherichia coli	True
3217226	5.8159237	0.8364147	TT	Self > 4	Escherichia coli	0.0	TT_Escherichia coli	True
2915027	0.96621406	-3.1037302	TT	Self > 4	Escherichia coli	0.0	TT_Escherichia coli	True
2770559	5.946178	1.4702109	TT	Self > 4	Escherichia coli	0.0	TT_Escherichia coli	True
606981	4.694895	2.7893116	TT	Between > 4	Escherichia coli	0.0	TT_Escherichia coli	True
2742920	6.9574366	1.5964794	TT	Self > 4	Escherichia coli	0.0	TT_Escherichia coli	True
1358237	-2.0065775	-1.3644127	TT	Between > 4	Escherichia coli	0.0	TT_Escherichia coli	True
3171113	4.276824	-2.764005	TT	Between > 4	Escherichia coli	0.0	TT_Escherichia coli	True
2220265	5.9182343	4.021753	TT	Self > 4	Escherichia coli	0.0	TT_Escherichia coli	True
2221474	-0.7420696	-2.8093667	TT	Self > 4	Escherichia coli	0.0	TT_Escherichia coli	True
953190	5.832631	2.366701	TT	Self > 4	Escherichia coli	0.0	TT_Escherichia coli	True
2716941	5.3941746	1.5808612	TT	Self > 4	Escherichia coli	0.0	TT_Escherichia coli	True
1610718	1.9384227	-0.053624265	TT	Self > 4	Escherichia coli	0.0	TT_Escherichia coli	True
2869346	0.95642126	-3.9764407	TT	Self > 4	Escherichia coli	0.0	TT_Escherichia coli	True
1508412	4.0298634	2.0216541	TT	Self > 4	Escherichia coli	0.0	TT_Escherichia coli	True
1450062	0.0797405	1.0368961	TT	Self > 4	Escherichia coli	0.0	TT_Escherichia coli	True
2668028	5.954148	2.4547334	TT	Self > 4	Escherichia coli	0.0	TT_Escherichia coli	True
3119430	6.0623484	1.3052939	TT	Self > 4	Escherichia coli	0.0	TT_Escherichia coli	True
1503999	-0.40656462	-1.0443515	TT	Self > 4	Escherichia coli	0.0	TT_Escherichia coli	True
2795716	6.834899	1.5564514	TT	Self > 4	Escherichia coli	0.0	TT_Escherichia coli	True
2719722	3.11388	5.216943	TT	Self > 4	Escherichia coli	0.0	TT_Escherichia coli	True
1527768	1.0217849	-2.1491942	TT	Self > 4	Escherichia coli	0.0	TT_Escherichia coli	True
2039454	5.1109943	1.8890327	TT	Self > 4	Escherichia coli	0.0	TT_Escherichia coli	True
2545018	8.626527	1.6950581	TT	Between > 4	Escherichia coli	0.0	TT_Escherichia coli	True
2844958	-1.4359301	-3.420344	TT	Self > 4	Escherichia coli	0.0	TT_Escherichia coli	True
2767486	7.300489	1.1602191	TT	Self > 4	Escherichia coli	0.0	TT_Escherichia coli	True
975679	5.578234	2.3454826	TT	Self > 4	Escherichia coli	0.0	TT_Escherichia coli	True
1208960	-0.9985161	0.18859042	TT	Self > 4	Escherichia coli	0.0	TT_Escherichia coli	True
2994330	-0.5090199	5.3580103	TT	Self > 4	Escherichia coli	0.0	TT_Escherichia coli	True
1479913	1.3616465	-0.7486487	TT	Self > 4	Escherichia coli	0.0	TT_Escherichia coli	True
2267149	8.771118	1.7094976	TT	Self > 4	Escherichia coli	0.0	TT_Escherichia coli	True
2726411	3.3798828	5.43686	TT	Self > 4	Escherichia coli	0.0	TT_Escherichia coli	True
830921	-1.6968046	0.5985074	TT	Self > 4	Escherichia coli	0.0	TT_Escherichia coli	True
1510665	4.5240555	3.2965107	TT	Self > 4	Escherichia coli	0.0	TT_Escherichia coli	True
1575463	1.6428882	-1.3874271	TT	Self > 4	Escherichia coli	0.0	TT_Escherichia coli	True
2668557	1.7175915	1.8431883	TT	Self > 4	Escherichia coli	0.0	TT_Escherichia coli	True
1262464	6.945319	2.235758	TT	Self > 4	Escherichia coli	0.0	TT_Escherichia coli	True
1592136	1.8587124	-2.2104638	TT	Self > 4	Escherichia coli	0.0	TT_Escherichia coli	True
2818770	7.409803	0.9872748	TT	Self > 4	Escherichia coli	0.0	TT_Escherichia coli	True
900784	-2.750692	1.1291952	TT	Between > 4	Escherichia coli	0.0	TT_Escherichia coli	True
901509	-0.5856126	0.670197	TT	Self > 4	Escherichia coli	0.0	TT_Escherichia coli	True
2664901	1.7153476	1.5599444	TT	Self > 4	Escherichia coli	0.0	TT_Escherichia coli	True
2496159	2.401526	2.4899383	TT	Self > 4	Escherichia coli	0.0	TT_Escherichia coli	True
1531232	5.366866	1.495332	TT	Self > 4	Escherichia coli	0.0	TT_Escherichia coli	True
3061703	4.25715	-2.9909375	TT	Self > 4	Escherichia coli	0.0	TT_Escherichia coli	True
2666761	-0.25764522	5.0784965	TT	Self > 4	Escherichia coli	0.0	TT_Escherichia coli	True
2659932	5.0156317	0.90757036	TT	Self > 4	Escherichia coli	0.0	TT_Escherichia coli	True
2423381	2.003986	0.081298806	TT	Self > 4	Escherichia coli	0.0	TT_Escherichia coli	True
2718548	1.6614636	2.2774055	TT	Self > 4	Escherichia coli	0.0	TT_Escherichia coli	True
2742353	4.93292	-2.2308273	TT	Self > 4	Escherichia coli	0.0	TT_Escherichia coli	True
2222058	0.92886096	-1.4145914	TT	Self > 4	Escherichia coli	0.0	TT_Escherichia coli	True
2749222	3.834592	5.955888	TT	Self > 4	Escherichia coli	0.0	TT_Escherichia coli	True
1000284	6.549373	2.2520664	TT	Self > 4	Escherichia coli	0.0	TT_Escherichia coli	True
2153038	4.948037	2.7889915	TT	Self > 4	Escherichia coli	0.0	TT_Escherichia coli	True
1211635	-0.652209	0.88293207	TT	Self > 4	Escherichia coli	0.0	TT_Escherichia coli	True
952295	4.721353	2.632205	TT	Self > 4	Escherichia coli	0.0	TT_Escherichia coli	True
1572081	6.267706	-0.29121596	TT	Self > 4	Escherichia coli	0.0	TT_Escherichia coli	True
3169022	-1.5014672	-3.8587897	TT	Self > 4	Escherichia coli	0.0	TT_Escherichia coli	True
1333916	1.252294	0.052672885	TT	Self > 4	Escherichia coli	0.0	TT_Escherichia coli	True
2272450	6.5207443	4.9469604	TT	Self > 4	Escherichia coli	0.0	TT_Escherichia coli	True
1027694	5.065135	2.7433226	TT	Self > 4	Escherichia coli	0.0	TT_Escherichia coli	True
1527169	6.4955716	4.731235	TT	Self > 4	Escherichia coli	0.0	TT_Escherichia coli	True
3172085	-0.80506116	-3.3556588	TT	Between > 4	Escherichia coli	0.0	TT_Escherichia coli	True
1120551	-0.001963531	3.4332752	TT	Self > 4	Escherichia coli	0.0	TT_Escherichia coli	True
1552689	-0.75933313	-2.3379478	TT	Self > 4	Escherichia coli	0.0	TT_Escherichia coli	True
2166796	2.1041913	-1.2736338	TT	Between > 4	Escherichia coli	0.0	TT_Escherichia coli	True
2769115	5.419996	1.4440854	TT	Self > 4	Escherichia coli	0.0	TT_Escherichia coli	True
926459	6.9000287	2.6235344	TT	Self > 4	Escherichia coli	0.0	TT_Escherichia coli	True
510652	-3.0033174	0.44260016	TT	Self > 4	Escherichia coli	0.0	TT_Escherichia coli	True
1288295	7.2319703	2.2242432	TT	Self > 4	Escherichia coli	0.0	TT_Escherichia coli	True
2911695	1.6979392	-3.3376696	TT	Self > 4	Escherichia coli	0.0	TT_Escherichia coli	True
2171066	5.033525	1.9565039	TT	Self > 4	Escherichia coli	0.0	TT_Escherichia coli	True
1851177	5.8416963	3.7786508	TT	Self > 4	Escherichia coli	0.0	TT_Escherichia coli	True
902333	-1.9339895	1.5770417	TT	Between > 4	Escherichia coli	0.0	TT_Escherichia coli	True
2714203	0.68322736	-1.1403543	TT	Between > 4	Escherichia coli	0.0	TT_Escherichia coli	True
2142379	0.837423	-0.269271	TT	Between > 4	Escherichia coli	0.0	TT_Escherichia coli	True
2742673	2.057035	-0.2700921	TT	Self > 4	Escherichia coli	0.0	TT_Escherichia coli	True
2843705	2.1906025	-1.3426481	TT	Self > 4	Escherichia coli	0.0	TT_Escherichia coli	True
2072380	4.859008	2.7859535	TT	Self > 4	Escherichia coli	0.0	TT_Escherichia coli	True
2797036	2.0274377	-0.27594802	TT	Self > 4	Escherichia coli	0.0	TT_Escherichia coli	True
2032853	1.6372244	-1.2144513	TT	Self > 4	Escherichia coli	0.0	TT_Escherichia coli	True
227149	6.3127785	3.331697	TT	Between > 4	Escherichia coli	0.0	TT_Escherichia coli	True
3130199	5.504538	1.9370842	TT	Self > 4	Escherichia coli	0.0	TT_Escherichia coli	True
829038	-1.6677727	-0.10339636	TT	Self > 4	Escherichia coli	0.0	TT_Escherichia coli	True
2217667	4.633177	2.0475512	TT	Self > 4	Escherichia coli	0.0	TT_Escherichia coli	True
2564770	2.5318277	-1.3092124	TT	Self > 4	Escherichia coli	0.0	TT_Escherichia coli	True
1500695	2.5196126	2.362184	TT	Between > 4	Escherichia coli	0.0	TT_Escherichia coli	True
3121425	2.6663098	0.44581223	TT	Self > 4	Escherichia coli	0.0	TT_Escherichia coli	True
1530057	8.415556	2.0522625	TT	Between > 4	Escherichia coli	0.0	TT_Escherichia coli	True
2311409	6.434663	-0.7422854	TT	Between > 4	Escherichia coli	0.0	TT_Escherichia coli	True
2565028	8.77448	1.7650172	TT	Self > 4	Escherichia coli	0.0	TT_Escherichia coli	True
1551838	8.824442	1.9442573	TT	Self > 4	Escherichia coli	0.0	TT_Escherichia coli	True
1795053	-1.200555	-2.8438148	TT	Self > 4	Escherichia coli	0.0	TT_Escherichia coli	True
2767628	2.6847477	0.59007376	TT	Self > 4	Escherichia coli	0.0	TT_Escherichia coli	True
2849445	5.911637	3.1588438	TT	Self > 4	Escherichia coli	0.0	TT_Escherichia coli	True
1313985	-1.4276862	0.029327488	TT	Self > 4	Escherichia coli	0.0	TT_Escherichia coli	True
928087	6.7309384	2.4181924	TT	Self > 4	Escherichia coli	0.0	TT_Escherichia coli	True
1527866	1.1838543	-1.0552744	TT	Self > 4	Escherichia coli	0.0	TT_Escherichia coli	True
608917	3.9408882	2.2330823	TT	Self > 4	Escherichia coli	0.0	TT_Escherichia coli	True
3168505	4.4581404	-3.2792695	TT	Between > 4	Escherichia coli	0.0	TT_Escherichia coli	True
2447394	1.1664875	-0.07663543	TT	Self > 4	Escherichia coli	0.0	TT_Escherichia coli	True
2769467	1.8399363	-0.29873776	TT	Between > 4	Escherichia coli	0.0	TT_Escherichia coli	True
2690402	5.7304487	2.019658	TT	Self > 4	Escherichia coli	0.0	TT_Escherichia coli	True
2689802	6.6014857	1.3549788	TT	Self > 4	Escherichia coli	0.0	TT_Escherichia coli	True
2090781	5.237628	1.8447239	TT	Self > 4	Escherichia coli	0.0	TT_Escherichia coli	True
1268470	5.149931	3.3449252	TT	Self > 4	Escherichia coli	0.0	TT_Escherichia coli	True
2214918	7.8177176	1.5288329	TT	Between > 4	Escherichia coli	0.0	TT_Escherichia coli	True
2638649	-0.5810258	5.445955	TT	Self > 4	Escherichia coli	0.0	TT_Escherichia coli	True
1575565	6.43777	-0.57633936	TT	Self > 4	Escherichia coli	0.0	TT_Escherichia coli	True
1526929	4.645905	1.5635223	TT	Self > 4	Escherichia coli	0.0	TT_Escherichia coli	True
2842445	4.6813354	-3.3906927	TT	Between > 4	Escherichia coli	0.0	TT_Escherichia coli	True
902420	3.9934912	2.141264	TT	Self > 4	Escherichia coli	0.0	TT_Escherichia coli	True
2721405	3.7702217	6.0036216	TT	Self > 4	Escherichia coli	0.0	TT_Escherichia coli	True
1054683	-0.51425266	2.5828795	TT	Self > 4	Escherichia coli	0.0	TT_Escherichia coli	True
2796034	6.775598	1.3975328	TT	Between > 4	Escherichia coli	0.0	TT_Escherichia coli	True
2246759	5.4162693	1.7787924	TT	Self > 4	Escherichia coli	0.0	TT_Escherichia coli	True
2118771	1.3051459	-0.8111025	TT	Self > 4	Escherichia coli	0.0	TT_Escherichia coli	True
3117528	1.1840395	1.4421079	TT	Self > 4	Escherichia coli	0.0	TT_Escherichia coli	True
2214390	6.7176714	4.526367	TT	Between > 4	Escherichia coli	0.0	TT_Escherichia coli	True
2714465	1.2993342	1.0968847	TT	Self > 4	Escherichia coli	0.0	TT_Escherichia coli	True
896687	0.12542559	0.18868837	TT	Self > 4	Escherichia coli	0.0	TT_Escherichia coli	True
1337730	-1.0877821	-0.22917147	TT	Self > 4	Escherichia coli	0.0	TT_Escherichia coli	True
1456570	3.6294842	2.7546237	TT	Self > 4	Escherichia coli	0.0	TT_Escherichia coli	True
1912648	5.522199	1.0371932	TT	Between > 4	Escherichia coli	0.0	TT_Escherichia coli	True
1056499	4.0334682	3.67901	TT	Self > 4	Escherichia coli	0.0	TT_Escherichia coli	True
2118774	-0.21537472	1.1044947	TT	Self > 4	Escherichia coli	0.0	TT_Escherichia coli	True
1447627	0.16940051	-1.1195861	TT	Self > 4	Escherichia coli	0.0	TT_Escherichia coli	True
2744450	6.188703	1.3810519	TT	Self > 4	Escherichia coli	0.0	TT_Escherichia coli	True
2521022	0.29024652	-1.0580027	TT	Self > 4	Escherichia coli	0.0	TT_Escherichia coli	True
2219252	7.975106	1.6639293	TT	Self > 4	Escherichia coli	0.0	TT_Escherichia coli	True
900236	-1.1726236	1.3523675	TT	Self > 4	Escherichia coli	0.0	TT_Escherichia coli	True
2069197	5.7471704	2.906516	TT	Self > 4	Escherichia coli	0.0	TT_Escherichia coli	True
1217440	5.1409435	2.942178	TT	Between > 4	Escherichia coli	0.0	TT_Escherichia coli	True
2218495	5.902555	3.4568455	TT	Between > 4	Escherichia coli	0.0	TT_Escherichia coli	True
2822564	6.9351087	1.4668607	TT	Between > 4	Escherichia coli	0.0	TT_Escherichia coli	True
2742604	4.3748026	-2.4218752	TT	Self > 4	Escherichia coli	0.0	TT_Escherichia coli	True
1505070	5.9183264	4.064427	TT	Between > 4	Escherichia coli	0.0	TT_Escherichia coli	True
3169255	4.5326834	-3.096377	TT	Self > 4	Escherichia coli	0.0	TT_Escherichia coli	True
2695395	1.2679116	2.636737	TT	Self > 4	Escherichia coli	0.0	TT_Escherichia coli	True
828566	-1.8430526	-0.25565675	TT	Self > 4	Escherichia coli	0.0	TT_Escherichia coli	True
1782408	3.695988	6.4000587	TT	Self > 4	Escherichia coli	0.0	TT_Escherichia coli	True
2668898	5.254096	1.7786897	TT	Self > 4	Escherichia coli	0.0	TT_Escherichia coli	True
2307732	6.8262744	1.3473834	TT	Self > 4	Escherichia coli	0.0	TT_Escherichia coli	True
1480351	-0.062157556	-0.08326191	TT	Self > 4	Escherichia coli	0.0	TT_Escherichia coli	True
1447961	0.1213663	-0.8356164	TT	Between > 4	Escherichia coli	0.0	TT_Escherichia coli	True
2766646	6.919222	1.0118685	TT	Self > 4	Escherichia coli	0.0	TT_Escherichia coli	True
2168501	2.351918	-0.63832843	TT	Self > 4	Escherichia coli	0.0	TT_Escherichia coli	True
928908	0.26362264	4.1818542	TT	Between > 4	Escherichia coli	0.0	TT_Escherichia coli	True
1313070	4.0978656	2.0998378	TT	Between > 4	Escherichia coli	0.0	TT_Escherichia coli	True
2659867	1.9164978	0.4126326	TT	Self > 4	Escherichia coli	0.0	TT_Escherichia coli	True
1023463	4.7504177	3.2502341	TT	Self > 4	Escherichia coli	0.0	TT_Escherichia coli	True
1256558	2.4252765	2.4798205	TT	Between > 4	Escherichia coli	0.0	TT_Escherichia coli	True
2062378	6.76387	1.8313353	TT	Self > 4	Escherichia coli	0.0	TT_Escherichia coli	True
1338862	5.1751285	1.0558925	TT	Between > 4	Escherichia coli	0.0	TT_Escherichia coli	True
1115717	3.6798787	4.088469	TT	Self > 4	Escherichia coli	0.0	TT_Escherichia coli	True
2874099	5.951569	1.622837	TT	Self > 4	Escherichia coli	0.0	TT_Escherichia coli	True
808261	-3.1962326	0.51892275	TT	Self > 4	Escherichia coli	0.0	TT_Escherichia coli	True
2737192	4.0341473	-2.562425	TT	Self > 4	Escherichia coli	0.0	TT_Escherichia coli	True
924915	-2.445582	0.7672979	TT	Self > 4	Escherichia coli	0.0	TT_Escherichia coli	True
2192356	0.39737123	-1.1555192	TT	Between > 4	Escherichia coli	0.0	TT_Escherichia coli	True
2445204	1.064921	0.84979564	TT	Self > 4	Escherichia coli	0.0	TT_Escherichia coli	True
898879	0.23184365	1.1317369	TT	Self > 4	Escherichia coli	0.0	TT_Escherichia coli	True
1448806	5.829911	0.3202412	TT	Self > 4	Escherichia coli	0.0	TT_Escherichia coli	True
2817337	4.6906233	-3.4302218	TT	Between > 4	Escherichia coli	0.0	TT_Escherichia coli	True
3069666	5.8323493	1.1155037	TT	Self > 4	Escherichia coli	0.0	TT_Escherichia coli	True
1033679	0.14430737	3.2212465	TT	Self > 4	Escherichia coli	0.0	TT_Escherichia coli	True
3143899	5.820334	1.0227482	TT	Self > 4	Escherichia coli	0.0	TT_Escherichia coli	True
1511610	4.6658993	4.248638	TT	Self > 4	Escherichia coli	0.0	TT_Escherichia coli	True
899513	-0.09234757	0.8869264	TT	Between > 4	Escherichia coli	0.0	TT_Escherichia coli	True
2722702	3.5533936	5.4550934	TT	Self > 4	Escherichia coli	0.0	TT_Escherichia coli	True
1415148	0.7805467	-0.8681216	TT	Self > 4	Escherichia coli	0.0	TT_Escherichia coli	True
2166802	2.2309635	-1.117056	TT	Self > 4	Escherichia coli	0.0	TT_Escherichia coli	True
806605	-3.2057033	0.45774835	TT	Between > 4	Escherichia coli	0.0	TT_Escherichia coli	True
1265275	-1.1898289	1.6305461	TT	Self > 4	Escherichia coli	0.0	TT_Escherichia coli	True
2113939	7.2700777	1.8880129	TT	Between > 4	Escherichia coli	0.0	TT_Escherichia coli	True
2819722	2.1746469	-1.2381094	TT	Self > 4	Escherichia coli	0.0	TT_Escherichia coli	True
925316	6.594901	2.218562	TT	Self > 4	Escherichia coli	0.0	TT_Escherichia coli	True
2739750	3.1064117	1.6238195	TT	Self > 4	Escherichia coli	0.0	TT_Escherichia coli	True
3099773	3.617452	6.278286	TT	Self > 4	Escherichia coli	0.0	TT_Escherichia coli	True
2144218	6.067431	2.4145997	TT	Between > 4	Escherichia coli	0.0	TT_Escherichia coli	True
2501481	0.08475311	0.9075251	TT	Self > 4	Escherichia coli	0.0	TT_Escherichia coli	True
1207175	2.508505	2.7675648	TT	Self > 4	Escherichia coli	0.0	TT_Escherichia coli	True
1006134	4.604539	2.9797335	TT	Self > 4	Escherichia coli	0.0	TT_Escherichia coli	True
2377273	5.7924566	1.7168705	TT	Self > 4	Escherichia coli	0.0	TT_Escherichia coli	True
2039474	1.1029842	0.21872121	TT	Self > 4	Escherichia coli	0.0	TT_Escherichia coli	True
2167328	0.21420364	-1.0301621	TT	Self > 4	Escherichia coli	0.0	TT_Escherichia coli	True
2743709	6.25171	1.2952325	TT	Self > 4	Escherichia coli	0.0	TT_Escherichia coli	True
1236286	5.428892	3.8291333	TT	Self > 4	Escherichia coli	0.0	TT_Escherichia coli	True
808188	5.932887	4.8085775	TT	Self > 4	Escherichia coli	0.0	TT_Escherichia coli	True
929030	4.538286	2.7565331	TT	Self > 4	Escherichia coli	0.0	TT_Escherichia coli	True
1263606	5.167678	2.6468344	TT	Self > 4	Escherichia coli	0.0	TT_Escherichia coli	True
807372	-2.1564915	-0.6454317	TT	Self > 4	Escherichia coli	0.0	TT_Escherichia coli	True
2112834	-0.35276562	-0.9759914	TT	Self > 4	Escherichia coli	0.0	TT_Escherichia coli	True
2959056	6.9927597	4.871232	TT	Between > 4	Escherichia coli	0.0	TT_Escherichia coli	True
2768116	5.9079776	3.4268315	TT	Self > 4	Escherichia coli	0.0	TT_Escherichia coli	True
231633	4.838821	3.0466242	TT	Self > 4	Escherichia coli	0.0	TT_Escherichia coli	True
2498873	2.6540914	-0.22240183	TT	Between > 4	Escherichia coli	0.0	TT_Escherichia coli	True
3170256	5.831286	3.6820273	TT	Self > 4	Escherichia coli	0.0	TT_Escherichia coli	True
1474835	0.112522	-1.518672	TT	Between > 4	Escherichia coli	0.0	TT_Escherichia coli	True
2691943	5.2588778	1.6112133	TT	Self > 4	Escherichia coli	0.0	TT_Escherichia coli	True
877116	4.6207047	2.1017017	TT	Self > 4	Escherichia coli	0.0	TT_Escherichia coli	True
2471457	2.6474652	1.1383425	TT	Self > 4	Escherichia coli	0.0	TT_Escherichia coli	True
2267035	3.5276175	0.90376973	TT	Between > 4	Escherichia coli	0.0	TT_Escherichia coli	True
1287384	-1.4209696	0.20859693	TT	Self > 4	Escherichia coli	0.0	TT_Escherichia coli	True
3218714	6.410681	-0.77592325	TT	Between > 4	Escherichia coli	0.0	TT_Escherichia coli	True
2822607	3.4606838	1.6971056	TT	Self > 4	Escherichia coli	0.0	TT_Escherichia coli	True
1800524	2.4997342	0.5479168	TT	Between > 4	Escherichia coli	0.0	TT_Escherichia coli	True
2193387	5.9403305	-0.20023482	TT	Self > 4	Escherichia coli	0.0	TT_Escherichia coli	True
1262719	-0.39232287	1.4040645	TT	Self > 4	Escherichia coli	0.0	TT_Escherichia coli	True
2118833	6.2210937	2.3027515	TT	Self > 4	Escherichia coli	0.0	TT_Escherichia coli	True
3117527	1.1307479	1.468676	TT	Self > 4	Escherichia coli	0.0	TT_Escherichia coli	True
2221626	1.5227023	-1.2856752	TT	Self > 4	Escherichia coli	0.0	TT_Escherichia coli	True
2818881	4.4275527	-3.1200106	TT	Self > 4	Escherichia coli	0.0	TT_Escherichia coli	True
2402268	5.5715213	2.7886128	TT	Self > 4	Escherichia coli	0.0	TT_Escherichia coli	True
254655	-1.3714157	2.6792908	TT	Self > 4	Escherichia coli	0.0	TT_Escherichia coli	True
2797093	1.8833114	0.34778085	TT	Between > 4	Escherichia coli	0.0	TT_Escherichia coli	True
1913059	6.332252	-1.1441147	TT	Self > 4	Escherichia coli	0.0	TT_Escherichia coli	True
1030340	2.8875873	4.698047	TT	Self > 4	Escherichia coli	0.0	TT_Escherichia coli	True
113206	-2.2349281	1.8971943	TT	Self > 4	Escherichia coli	0.0	TT_Escherichia coli	True
2822541	5.518275	1.5758982	TT	Between > 4	Escherichia coli	0.0	TT_Escherichia coli	True
2095367	-0.27214798	1.7963381	TT	Self > 4	Escherichia coli	0.0	TT_Escherichia coli	True
3170134	7.8228173	1.1469668	TT	Self > 4	Escherichia coli	0.0	TT_Escherichia coli	True
956587	4.3026114	4.265022	TT	Self > 4	Escherichia coli	0.0	TT_Escherichia coli	True
2893138	5.522786	-0.0030811368	TT	Between > 4	Escherichia coli	0.0	TT_Escherichia coli	True
3119570	5.488144	1.4891534	TT	Between > 4	Escherichia coli	0.0	TT_Escherichia coli	True
1576138	5.3064885	1.8507764	TT	Self > 4	Escherichia coli	0.0	TT_Escherichia coli	True
3170628	5.95584	3.6015668	TT	Between > 4	Escherichia coli	0.0	TT_Escherichia coli	True
2767251	2.086803	-0.9106091	TT	Between > 4	Escherichia coli	0.0	TT_Escherichia coli	True
954313	4.602937	2.6582367	TT	Self > 4	Escherichia coli	0.0	TT_Escherichia coli	True
2168766	4.8970833	-2.6389775	TT	Self > 4	Escherichia coli	0.0	TT_Escherichia coli	True
976358	-1.383323	1.3356248	TT	Self > 4	Escherichia coli	0.0	TT_Escherichia coli	True
2932908	1.6943926	-3.3284345	TT	Self > 4	Escherichia coli	0.0	TT_Escherichia coli	True
2221397	6.916524	2.0706584	TT	Between > 4	Escherichia coli	0.0	TT_Escherichia coli	True
1893984	0.9090916	-2.7661963	TT	Self > 4	Escherichia coli	0.0	TT_Escherichia coli	True
3065873	4.671982	-2.4795458	TT	Self > 4	Escherichia coli	0.0	TT_Escherichia coli	True
2870687	-0.59125745	-3.3940642	TT	Between > 4	Escherichia coli	0.0	TT_Escherichia coli	True
895134	-2.605774	-0.83931035	TT	Self > 4	Escherichia coli	0.0	TT_Escherichia coli	True
255250	4.4953446	2.5851014	TT	Self > 4	Escherichia coli	0.0	TT_Escherichia coli	True
3068202	5.6098237	1.1091137	TT	Self > 4	Escherichia coli	0.0	TT_Escherichia coli	True
2769808	6.084809	1.5777104	TT	Self > 4	Escherichia coli	0.0	TT_Escherichia coli	True
2167731	2.5554955	-0.50406593	TT	Self > 4	Escherichia coli	0.0	TT_Escherichia coli	True
974046	-2.8598034	0.96223795	TT	Self > 4	Escherichia coli	0.0	TT_Escherichia coli	True
2094823	5.377594	3.1404078	TT	Self > 4	Escherichia coli	0.0	TT_Escherichia coli	True
900515	-0.91158396	1.2407709	TT	Self > 4	Escherichia coli	0.0	TT_Escherichia coli	True
2799154	5.6192956	3.8034232	TT	Self > 4	Escherichia coli	0.0	TT_Escherichia coli	True
2148118	6.4546113	2.0250776	TT	Self > 4	Escherichia coli	0.0	TT_Escherichia coli	True
1575270	-0.71765375	-2.291737	TT	Between > 4	Escherichia coli	0.0	TT_Escherichia coli	True
3170322	-1.4939433	-3.7789729	TT	Self > 4	Escherichia coli	0.0	TT_Escherichia coli	True
1571224	0.78292733	-2.6879742	TT	Self > 4	Escherichia coli	0.0	TT_Escherichia coli	True
2094205	6.860671	2.593174	TT	Self > 4	Escherichia coli	0.0	TT_Escherichia coli	True
2892620	8.373582	1.4678583	TT	Self > 4	Escherichia coli	0.0	TT_Escherichia coli	True
588622	-1.7071459	2.2414703	TT	Self > 4	Escherichia coli	0.0	TT_Escherichia coli	True
1444685	6.686412	1.6035236	TT	Between > 4	Escherichia coli	0.0	TT_Escherichia coli	True
1448500	0.2507343	-0.84884334	TT	Self > 4	Escherichia coli	0.0	TT_Escherichia coli	True
2894787	5.0523443	-2.7746658	TT	Between > 4	Escherichia coli	0.0	TT_Escherichia coli	True
2670493	1.2015783	2.713194	TT	Self > 4	Escherichia coli	0.0	TT_Escherichia coli	True
2714327	2.4414468	-0.3011904	TT	Self > 4	Escherichia coli	0.0	TT_Escherichia coli	True
2169479	5.9073944	3.600472	TT	Self > 4	Escherichia coli	0.0	TT_Escherichia coli	True
3090839	6.996786	0.8565204	TT	Self > 4	Escherichia coli	0.0	TT_Escherichia coli	True
2219063	1.4739267	-1.4426024	TT	Self > 4	Escherichia coli	0.0	TT_Escherichia coli	True
2145176	6.8227444	1.9303421	TT	Between > 4	Escherichia coli	0.0	TT_Escherichia coli	True
2847086	6.1580644	3.6847303	TT	Between > 4	Escherichia coli	0.0	TT_Escherichia coli	True
903011	-1.6384457	1.7509192	TT	Self > 4	Escherichia coli	0.0	TT_Escherichia coli	True
1498623	6.0966697	3.7843509	TT	Self > 4	Escherichia coli	0.0	TT_Escherichia coli	True
1552735	8.679974	1.9871551	TT	Between > 4	Escherichia coli	0.0	TT_Escherichia coli	True
3170094	-1.5798379	-3.8640232	TT	Self > 4	Escherichia coli	0.0	TT_Escherichia coli	True
2692525	3.8789291	5.857759	TT	Self > 4	Escherichia coli	0.0	TT_Escherichia coli	True
2771807	5.5711374	1.6234287	TT	Self > 4	Escherichia coli	0.0	TT_Escherichia coli	True
2172142	1.4939623	0.57364374	TT	Self > 4	Escherichia coli	0.0	TT_Escherichia coli	True
2021137	4.300635	3.0101762	TT	Self > 4	Escherichia coli	0.0	TT_Escherichia coli	True
1505112	5.2487593	0.81018305	TT	Self > 4	Escherichia coli	0.0	TT_Escherichia coli	True
1340612	0.46480104	-0.2186223	TT	Self > 4	Escherichia coli	0.0	TT_Escherichia coli	True
1992468	-0.5636746	5.4313846	TT	Self > 4	Escherichia coli	0.0	TT_Escherichia coli	True
2870041	5.5627737	-1.0137028	TT	Self > 4	Escherichia coli	0.0	TT_Escherichia coli	True
2142637	-0.9226205	-0.5184161	TT	Self > 4	Escherichia coli	0.0	TT_Escherichia coli	True
2768115	1.8531159	-0.81454015	TT	Self > 4	Escherichia coli	0.0	TT_Escherichia coli	True
3122303	2.9861088	0.6895457	TT	Self > 4	Escherichia coli	0.0	TT_Escherichia coli	True
2265268	3.3759043	1.3375667	TT	Self > 4	Escherichia coli	0.0	TT_Escherichia coli	True
1238249	6.6813283	2.7889338	TT	Self > 4	Escherichia coli	0.0	TT_Escherichia coli	True
2869398	0.9409599	-3.9722555	TT	Self > 4	Escherichia coli	0.0	TT_Escherichia coli	True
2911173	1.6398925	-3.2733457	TT	Self > 4	Escherichia coli	0.0	TT_Escherichia coli	True
1092018	-0.45774817	5.320988	TT	Self > 4	Escherichia coli	0.0	TT_Escherichia coli	True
2792395	1.8663001	-2.2321675	TT	Self > 4	Escherichia coli	0.0	TT_Escherichia coli	True
1549379	6.6551046	-0.99820256	TT	Between > 4	Escherichia coli	0.0	TT_Escherichia coli	True
1049652	-0.9041594	2.562121	TT	Self > 4	Escherichia coli	0.0	TT_Escherichia coli	True
2743355	6.712725	1.3530643	TT	Between > 4	Escherichia coli	0.0	TT_Escherichia coli	True
1951186	-0.21870057	-4.011593	TT	Self > 4	Escherichia coli	0.0	TT_Escherichia coli	True
958690	4.7930303	2.9320786	TT	Self > 4	Escherichia coli	0.0	TT_Escherichia coli	True
2721717	1.087679	3.428846	TT	Self > 4	Escherichia coli	0.0	TT_Escherichia coli	True
1054779	4.2830706	3.0721495	TT	Self > 4	Escherichia coli	0.0	TT_Escherichia coli	True
3064768	4.3832445	-2.5812259	TT	Self > 4	Escherichia coli	0.0	TT_Escherichia coli	True
1803986	3.4892023	6.5569754	TT	Self > 4	Escherichia coli	0.0	TT_Escherichia coli	True
897564	3.615864	2.5132444	TT	Self > 4	Escherichia coli	0.0	TT_Escherichia coli	True
3023722	3.767425	6.4243093	TT	Self > 4	Escherichia coli	0.0	TT_Escherichia coli	True
3016348	6.3175817	1.1434757	TT	Self > 4	Escherichia coli	0.0	TT_Escherichia coli	True
1501134	0.4425258	-1.4280645	TT	Between > 4	Escherichia coli	0.0	TT_Escherichia coli	True
902682	4.947792	3.3219447	TT	Self > 4	Escherichia coli	0.0	TT_Escherichia coli	True
978428	-2.6329494	1.0377731	TT	Self > 4	Escherichia coli	0.0	TT_Escherichia coli	True
953788	5.501251	2.4141514	TT	Self > 4	Escherichia coli	0.0	TT_Escherichia coli	True
1446303	7.4767957	1.8196571	TT	Self > 4	Escherichia coli	0.0	TT_Escherichia coli	True
2218030	0.68746626	-1.2311053	TT	Self > 4	Escherichia coli	0.0	TT_Escherichia coli	True
2847792	5.683302	-0.18952294	TT	Between > 4	Escherichia coli	0.0	TT_Escherichia coli	True
2822599	7.1005445	1.3809805	TT	Self > 4	Escherichia coli	0.0	TT_Escherichia coli	True
1340888	2.6529088	2.6548324	TT	Self > 4	Escherichia coli	0.0	TT_Escherichia coli	True
3062413	4.355617	-3.1321113	TT	Self > 4	Escherichia coli	0.0	TT_Escherichia coli	True
2168515	1.2242823	-1.3651652	TT	Self > 4	Escherichia coli	0.0	TT_Escherichia coli	True
2169692	5.716966	0.09136974	TT	Self > 4	Escherichia coli	0.0	TT_Escherichia coli	True
2672424	2.9862864	5.149563	TT	Self > 4	Escherichia coli	0.0	TT_Escherichia coli	True
1528395	5.9510593	2.2246153	TT	Between > 4	Escherichia coli	0.0	TT_Escherichia coli	True
2270407	3.572639	1.3227793	TT	Between > 4	Escherichia coli	0.0	TT_Escherichia coli	True
2797850	5.5767393	3.5487163	TT	Self > 4	Escherichia coli	0.0	TT_Escherichia coli	True
2694975	0.69626355	2.3787105	TT	Self > 4	Escherichia coli	0.0	TT_Escherichia coli	True
806317	6.5596247	-0.6273957	TT	Self > 4	Escherichia coli	0.0	TT_Escherichia coli	True
106156	4.6838365	3.3527892	TT	Self > 4	Escherichia coli	0.0	TT_Escherichia coli	True
2094105	2.646929	4.826874	TT	Self > 4	Escherichia coli	0.0	TT_Escherichia coli	True
2824388	5.8336997	3.9694526	TT	Self > 4	Escherichia coli	0.0	TT_Escherichia coli	True
2744304	1.7587621	-0.059698924	TT	Self > 4	Escherichia coli	0.0	TT_Escherichia coli	True
2664809	4.9133945	-2.3068945	TT	Self > 4	Escherichia coli	0.0	TT_Escherichia coli	True
952288	-2.651711	0.7608793	TT	Self > 4	Escherichia coli	0.0	TT_Escherichia coli	True
2218284	2.3024132	-1.5788324	TT	Between > 4	Escherichia coli	0.0	TT_Escherichia coli	True
2021454	-0.067191556	2.5157642	TT	Self > 4	Escherichia coli	0.0	TT_Escherichia coli	True
2112999	5.369646	3.562493	TT	Self > 4	Escherichia coli	0.0	TT_Escherichia coli	True
2221329	3.1346931	1.8814504	TT	Self > 4	Escherichia coli	0.0	TT_Escherichia coli	True
1206944	6.6390705	2.1219969	TT	Self > 4	Escherichia coli	0.0	TT_Escherichia coli	True
2088255	5.341637	1.7184869	TT	Self > 4	Escherichia coli	0.0	TT_Escherichia coli	True
2243588	8.583115	1.9523776	TT	Self > 4	Escherichia coli	0.0	TT_Escherichia coli	True
3169178	7.7610774	1.2586459	TT	Between > 4	Escherichia coli	0.0	TT_Escherichia coli	True
2690664	0.36477315	2.11266	TT	Self > 4	Escherichia coli	0.0	TT_Escherichia coli	True
1266558	4.228801	2.2672582	TT	Self > 4	Escherichia coli	0.0	TT_Escherichia coli	True
3091631	2.134084	-0.34396318	TT	Self > 4	Escherichia coli	0.0	TT_Escherichia coli	True
2791114	7.1788354	0.86107486	TT	Self > 4	Escherichia coli	0.0	TT_Escherichia coli	True
871976	7.5119405	2.3400264	TT	Self > 4	Escherichia coli	0.0	TT_Escherichia coli	True
1528266	1.7765838	-1.2414001	TT	Self > 4	Escherichia coli	0.0	TT_Escherichia coli	True
2793638	5.651136	3.8354719	TT	Between > 4	Escherichia coli	0.0	TT_Escherichia coli	True
1235654	7.0791497	2.2907581	TT	Self > 4	Escherichia coli	0.0	TT_Escherichia coli	True
1365478	8.384035	2.1461897	TT	Between > 4	Escherichia coli	0.0	TT_Escherichia coli	True
3165902	7.408245	0.95417804	TT	Self > 4	Escherichia coli	0.0	TT_Escherichia coli	True
2669220	3.469659	2.8208165	TT	Self > 4	Escherichia coli	0.0	TT_Escherichia coli	True
1360721	5.9527755	4.06037	TT	Self > 4	Escherichia coli	0.0	TT_Escherichia coli	True
956546	5.205111	2.714622	TT	Self > 4	Escherichia coli	0.0	TT_Escherichia coli	True
3093559	5.9450307	1.4502549	TT	Self > 4	Escherichia coli	0.0	TT_Escherichia coli	True
2372975	-0.068590015	4.625522	TT	Self > 4	Escherichia coli	0.0	TT_Escherichia coli	True
1530410	0.7635292	-0.3788672	TT	Self > 4	Escherichia coli	0.0	TT_Escherichia coli	True
2164732	1.7352933	-2.2560105	TT	Between > 4	Escherichia coli	0.0	TT_Escherichia coli	True
2665917	1.4322071	1.1223111	TT	Self > 4	Escherichia coli	0.0	TT_Escherichia coli	True
2824151	4.8913097	-2.22467	TT	Self > 4	Escherichia coli	0.0	TT_Escherichia coli	True
1116323	0.107464604	4.3523355	TT	Self > 4	Escherichia coli	0.0	TT_Escherichia coli	True
1509876	5.486649	0.88378334	TT	Self > 4	Escherichia coli	0.0	TT_Escherichia coli	True
580595	-2.2523034	0.40563735	TT	Self > 4	Escherichia coli	0.0	TT_Escherichia coli	True
1362543	-0.042382088	-0.19742607	TT	Self > 4	Escherichia coli	0.0	TT_Escherichia coli	True
2328315	6.679281	-1.1342924	TT	Between > 4	Escherichia coli	0.0	TT_Escherichia coli	True
832110	-2.1790602	1.3891977	TT	Self > 4	Escherichia coli	0.0	TT_Escherichia coli	True
2845138	4.7088795	-2.9494162	TT	Between > 4	Escherichia coli	0.0	TT_Escherichia coli	True
902610	-0.43114746	2.2719073	TT	Self > 4	Escherichia coli	0.0	TT_Escherichia coli	True
2816211	4.6660385	-2.305695	TT	Between > 4	Escherichia coli	0.0	TT_Escherichia coli	True
975382	6.5975	2.3710334	TT	Self > 4	Escherichia coli	0.0	TT_Escherichia coli	True
1846900	5.4126368	-0.0027380928	TT	Self > 4	Escherichia coli	0.0	TT_Escherichia coli	True
2116076	5.024025	4.282887	TT	Self > 4	Escherichia coli	0.0	TT_Escherichia coli	True
2914951	2.4890654	-1.703504	TT	Self > 4	Escherichia coli	0.0	TT_Escherichia coli	True
2693200	4.908129	-1.7939142	TT	Self > 4	Escherichia coli	0.0	TT_Escherichia coli	True
1448174	7.7102556	1.7933211	TT	Self > 4	Escherichia coli	0.0	TT_Escherichia coli	True
1527061	4.6743417	1.5626088	TT	Between > 4	Escherichia coli	0.0	TT_Escherichia coli	True
2294392	5.881328	0.06498656	TT	Self > 4	Escherichia coli	0.0	TT_Escherichia coli	True
953742	-2.1222236	1.5890956	TT	Self > 4	Escherichia coli	0.0	TT_Escherichia coli	True
106767	4.938237	1.9620695	TT	Self > 4	Escherichia coli	0.0	TT_Escherichia coli	True
2093638	-0.15932749	0.8106557	TT	Self > 4	Escherichia coli	0.0	TT_Escherichia coli	True
3097614	5.9712586	2.307633	TT	Self > 4	Escherichia coli	0.0	TT_Escherichia coli	True
2564863	8.757394	1.792936	TT	Self > 4	Escherichia coli	0.0	TT_Escherichia coli	True
565082	-2.4463735	1.4773765	TT	Self > 4	Escherichia coli	0.0	TT_Escherichia coli	True
1215342	4.8515663	2.6674442	TT	Self > 4	Escherichia coli	0.0	TT_Escherichia coli	True
511836	-2.3059738	0.9148879	TT	Self > 4	Escherichia coli	0.0	TT_Escherichia coli	True
1548339	6.586037	-0.9865126	TT	Between > 4	Escherichia coli	0.0	TT_Escherichia coli	True
1261281	-0.6476527	0.24773023	TT	Self > 4	Escherichia coli	0.0	TT_Escherichia coli	True
2471087	1.0026461	0.76096386	TT	Self > 4	Escherichia coli	0.0	TT_Escherichia coli	True
2311342	3.6559985	0.6823588	TT	Between > 4	Escherichia coli	0.0	TT_Escherichia coli	True
2170576	0.27309853	-0.72911423	TT	Self > 4	Escherichia coli	0.0	TT_Escherichia coli	True
3195665	3.7475727	0.40733108	TT	Self > 4	Escherichia coli	0.0	TT_Escherichia coli	True
1777488	3.2128706	3.9645202	TT	Self > 4	Escherichia coli	0.0	TT_Escherichia coli	True
1507484	1.313744	-0.8974668	TT	Self > 4	Escherichia coli	0.0	TT_Escherichia coli	True
3117890	6.6707234	1.2279807	TT	Self > 4	Escherichia coli	0.0	TT_Escherichia coli	True
1753590	1.2502686	3.1739726	TT	Self > 4	Escherichia coli	0.0	TT_Escherichia coli	True
2141407	-1.328319	-2.5158112	TT	Self > 4	Escherichia coli	0.0	TT_Escherichia coli	True
1801887	5.444907	3.1026497	TT	Self > 4	Escherichia coli	0.0	TT_Escherichia coli	True
2240395	6.2456717	4.016457	TT	Self > 4	Escherichia coli	0.0	TT_Escherichia coli	True
1236750	-0.59462273	1.5102038	TT	Between > 4	Escherichia coli	0.0	TT_Escherichia coli	True
1119584	4.394331	2.8174388	TT	Self > 4	Escherichia coli	0.0	TT_Escherichia coli	True
2089094	1.515546	-1.3699096	TT	Self > 4	Escherichia coli	0.0	TT_Escherichia coli	True
1026109	4.782906	2.783211	TT	Self > 4	Escherichia coli	0.0	TT_Escherichia coli	True
1184320	-1.0671684	0.8384397	TT	Self > 4	Escherichia coli	0.0	TT_Escherichia coli	True
2583216	6.6437836	-1.1721299	TT	Self > 4	Escherichia coli	0.0	TT_Escherichia coli	True
1362035	1.4013015	-0.991207	TT	Between > 4	Escherichia coli	0.0	TT_Escherichia coli	True
1213536	-1.2837692	1.5026838	TT	Between > 4	Escherichia coli	0.0	TT_Escherichia coli	True
1283834	1.3306733	-0.9435877	TT	Self > 4	Escherichia coli	0.0	TT_Escherichia coli	True
2913384	6.945056	4.8010836	TT	Self > 4	Escherichia coli	0.0	TT_Escherichia coli	True
1527666	6.1756635	-0.2671132	TT	Self > 4	Escherichia coli	0.0	TT_Escherichia coli	True
2061296	6.8491364	1.6537926	TT	Self > 4	Escherichia coli	0.0	TT_Escherichia coli	True
2241878	8.484714	1.5947905	TT	Self > 4	Escherichia coli	0.0	TT_Escherichia coli	True
1846669	4.2199926	-2.888905	TT	Self > 4	Escherichia coli	0.0	TT_Escherichia coli	True
2718696	6.0618477	1.4086002	TT	Self > 4	Escherichia coli	0.0	TT_Escherichia coli	True
956558	-0.65033543	1.5105814	TT	Self > 4	Escherichia coli	0.0	TT_Escherichia coli	True
2242004	1.33736	-2.4550962	TT	Between > 4	Escherichia coli	0.0	TT_Escherichia coli	True
1969250	6.8012915	4.8722725	TT	Self > 4	Escherichia coli	0.0	TT_Escherichia coli	True
2247922	2.3628764	-1.2927479	TT	Self > 4	Escherichia coli	0.0	TT_Escherichia coli	True
3119093	-1.5155985	-3.6919281	TT	Between > 4	Escherichia coli	0.0	TT_Escherichia coli	True
3167570	7.7761993	1.1146629	TT	Self > 4	Escherichia coli	0.0	TT_Escherichia coli	True
3169568	7.75432	1.1857373	TT	Between > 4	Escherichia coli	0.0	TT_Escherichia coli	True
1994092	4.827886	2.2330177	TT	Self > 4	Escherichia coli	0.0	TT_Escherichia coli	True
2015086	0.9886667	0.5130246	TT	Self > 4	Escherichia coli	0.0	TT_Escherichia coli	True
2226654	3.986489	5.8186693	TT	Self > 4	Escherichia coli	0.0	TT_Escherichia coli	True
1284529	-1.2716451	-0.69629955	TT	Self > 4	Escherichia coli	0.0	TT_Escherichia coli	True
1235598	7.0052137	2.180517	TT	Self > 4	Escherichia coli	0.0	TT_Escherichia coli	True
2116030	0.023524674	1.0458573	TT	Self > 4	Escherichia coli	0.0	TT_Escherichia coli	True
931530	5.8046155	2.3812206	TT	Self > 4	Escherichia coli	0.0	TT_Escherichia coli	True
1577645	6.521715	5.087237	TT	Self > 4	Escherichia coli	0.0	TT_Escherichia coli	True
977905	6.1995687	2.398293	TT	Self > 4	Escherichia coli	0.0	TT_Escherichia coli	True
2093397	3.9552824	2.8950326	TT	Self > 4	Escherichia coli	0.0	TT_Escherichia coli	True
2846400	5.9488683	3.5658455	TT	Self > 4	Escherichia coli	0.0	TT_Escherichia coli	True
830222	3.903785	2.4765449	TT	Between > 4	Escherichia coli	0.0	TT_Escherichia coli	True
2225308	5.219843	3.9714468	TT	Self > 4	Escherichia coli	0.0	TT_Escherichia coli	True
2019736	2.3819027	4.992206	TT	Self > 4	Escherichia coli	0.0	TT_Escherichia coli	True
2749247	4.9935327	3.8843696	TT	Self > 4	Escherichia coli	0.0	TT_Escherichia coli	True
2143836	5.5944934	3.661265	TT	Self > 4	Escherichia coli	0.0	TT_Escherichia coli	True
2821525	5.943618	3.5095625	TT	Self > 4	Escherichia coli	0.0	TT_Escherichia coli	True
3119485	7.1759925	1.2946151	TT	Between > 4	Escherichia coli	0.0	TT_Escherichia coli	True
2143708	5.2671695	1.7623037	TT	Self > 4	Escherichia coli	0.0	TT_Escherichia coli	True
2167703	6.3939767	3.9491518	TT	Self > 4	Escherichia coli	0.0	TT_Escherichia coli	True
3195080	8.019146	1.216809	TT	Between > 4	Escherichia coli	0.0	TT_Escherichia coli	True
1508333	0.669655	0.35244983	TT	Self > 4	Escherichia coli	0.0	TT_Escherichia coli	True
2770514	1.7694345	-0.6758957	TT	Self > 4	Escherichia coli	0.0	TT_Escherichia coli	True
2712398	1.1643233	-0.49732515	TT	Self > 4	Escherichia coli	0.0	TT_Escherichia coli	True
2741290	0.7410706	-1.1500103	TT	Between > 4	Escherichia coli	0.0	TT_Escherichia coli	True
1158558	-0.8594923	0.122447476	TT	Self > 4	Escherichia coli	0.0	TT_Escherichia coli	True
1991593	-0.0721197	4.8405213	TT	Self > 4	Escherichia coli	0.0	TT_Escherichia coli	True
3194961	3.728758	0.38484985	TT	Self > 4	Escherichia coli	0.0	TT_Escherichia coli	True
1913004	4.2525716	0.8561784	TT	Self > 4	Escherichia coli	0.0	TT_Escherichia coli	True
2064829	0.44973457	0.11576823	TT	Self > 4	Escherichia coli	0.0	TT_Escherichia coli	True
2866560	2.3205383	-2.3872027	TT	Self > 4	Escherichia coli	0.0	TT_Escherichia coli	True
2873648	-0.66544217	-3.0836625	TT	Self > 4	Escherichia coli	0.0	TT_Escherichia coli	True
2871602	2.6360526	-0.8358366	TT	Self > 4	Escherichia coli	0.0	TT_Escherichia coli	True
1360074	1.5410708	-1.0956566	TT	Self > 4	Escherichia coli	0.0	TT_Escherichia coli	True
1471864	0.1613376	-1.8970953	TT	Between > 4	Escherichia coli	0.0	TT_Escherichia coli	True
1953416	6.9320207	4.97778	TT	Self > 4	Escherichia coli	0.0	TT_Escherichia coli	True
132428	7.3294024	2.8388054	TT	Between > 4	Escherichia coli	0.0	TT_Escherichia coli	True
1233658	3.6798134	2.3832412	TT	Self > 4	Escherichia coli	0.0	TT_Escherichia coli	True
982593	4.61048	3.822366	TT	Self > 4	Escherichia coli	0.0	TT_Escherichia coli	True
2895577	5.0737314	-2.7017503	TT	Between > 4	Escherichia coli	0.0	TT_Escherichia coli	True
1479456	0.11318758	1.2434576	TT	Self > 4	Escherichia coli	0.0	TT_Escherichia coli	True
854833	5.5451484	4.2284584	TT	Self > 4	Escherichia coli	0.0	TT_Escherichia coli	True
543526	4.4526286	4.408405	TT	Self > 4	Escherichia coli	0.0	TT_Escherichia coli	True
2820099	7.441497	1.3025048	TT	Self > 4	Escherichia coli	0.0	TT_Escherichia coli	True
976864	3.0159495	3.5461054	TT	Self > 4	Escherichia coli	0.0	TT_Escherichia coli	True
2140434	0.7939903	-0.9149987	TT	Self > 4	Escherichia coli	0.0	TT_Escherichia coli	True
976082	4.891255	3.2609377	TT	Self > 4	Escherichia coli	0.0	TT_Escherichia coli	True
3144283	5.8811755	1.0818301	TT	Self > 4	Escherichia coli	0.0	TT_Escherichia coli	True
1850627	2.1063244	1.697975	TT	Self > 4	Escherichia coli	0.0	TT_Escherichia coli	True
3115260	1.3475537	-3.228886	TT	Self > 4	Escherichia coli	0.0	TT_Escherichia coli	True
2325598	3.0387027	-0.76012367	TT	Self > 4	Escherichia coli	0.0	TT_Escherichia coli	True
2290105	6.6448693	4.953775	TT	Self > 4	Escherichia coli	0.0	TT_Escherichia coli	True
1526395	-0.3716086	-2.2099445	TT	Between > 4	Escherichia coli	0.0	TT_Escherichia coli	True
1526643	6.533365	4.6471896	TT	Self > 4	Escherichia coli	0.0	TT_Escherichia coli	True
2168229	5.78627	0.18454641	TT	Between > 4	Escherichia coli	0.0	TT_Escherichia coli	True
2742710	1.9979602	-0.00057334226	TT	Self > 4	Escherichia coli	0.0	TT_Escherichia coli	True
1210279	4.9117236	3.870734	TT	Self > 4	Escherichia coli	0.0	TT_Escherichia coli	True
2791103	4.171866	-2.8628964	TT	Self > 4	Escherichia coli	0.0	TT_Escherichia coli	True
2772450	1.9674361	-0.075671434	TT	Self > 4	Escherichia coli	0.0	TT_Escherichia coli	True
1447617	7.735186	1.5760437	TT	Self > 4	Escherichia coli	0.0	TT_Escherichia coli	True
2769846	7.0122037	1.3736112	TT	Between > 4	Escherichia coli	0.0	TT_Escherichia coli	True
2215715	7.9484844	1.455362	TT	Between > 4	Escherichia coli	0.0	TT_Escherichia coli	True
3172594	5.7590375	1.4173924	TT	Self > 4	Escherichia coli	0.0	TT_Escherichia coli	True
2327195	3.5929313	0.6589629	TT	Self > 4	Escherichia coli	0.0	TT_Escherichia coli	True
2062127	0.0861024	-0.042192064	TT	Self > 4	Escherichia coli	0.0	TT_Escherichia coli	True
2114041	4.905679	1.6911954	TT	Self > 4	Escherichia coli	0.0	TT_Escherichia coli	True
2824414	1.5939598	2.255378	TT	Between > 4	Escherichia coli	0.0	TT_Escherichia coli	True
1026949	-2.2669554	1.3325402	TT	Self > 4	Escherichia coli	0.0	TT_Escherichia coli	True
1008725	0.14836839	3.0653002	TT	Self > 4	Escherichia coli	0.0	TT_Escherichia coli	True
2995204	5.203876	3.4954455	TT	Self > 4	Escherichia coli	0.0	TT_Escherichia coli	True
2247887	8.46658	2.0737486	TT	Self > 4	Escherichia coli	0.0	TT_Escherichia coli	True
253108	4.3927245	2.419787	TT	Self > 4	Escherichia coli	0.0	TT_Escherichia coli	True
2087933	-0.60406667	1.6309382	TT	Self > 4	Escherichia coli	0.0	TT_Escherichia coli	True
976404	5.026453	2.808253	TT	Self > 4	Escherichia coli	0.0	TT_Escherichia coli	True
2822985	3.469321	1.6236176	TT	Self > 4	Escherichia coli	0.0	TT_Escherichia coli	True
1821908	3.7015018	-0.018748825	TT	Self > 4	Escherichia coli	0.0	TT_Escherichia coli	True
2309229	2.114974	-2.292723	TT	Self > 4	Escherichia coli	0.0	TT_Escherichia coli	True
1266720	2.546339	3.5859783	TT	Self > 4	Escherichia coli	0.0	TT_Escherichia coli	True
2693754	5.6947794	1.8775666	TT	Self > 4	Escherichia coli	0.0	TT_Escherichia coli	True
1572803	0.5891714	-0.5873984	TT	Self > 4	Escherichia coli	0.0	TT_Escherichia coli	True
926183	-2.4192655	1.3505238	TT	Self > 4	Escherichia coli	0.0	TT_Escherichia coli	True
1553027	1.7818849	-1.0648766	TT	Self > 4	Escherichia coli	0.0	TT_Escherichia coli	True
2067589	6.194115	2.5452785	TT	Self > 4	Escherichia coli	0.0	TT_Escherichia coli	True
2821828	6.5662656	1.6243678	TT	Between > 4	Escherichia coli	0.0	TT_Escherichia coli	True
1721459	5.8770447	1.7547438	TT	Self > 4	Escherichia coli	0.0	TT_Escherichia coli	True
2246779	1.5177827	-1.7168014	TT	Self > 4	Escherichia coli	0.0	TT_Escherichia coli	True
2822035	2.1368368	-0.3559053	TT	Self > 4	Escherichia coli	0.0	TT_Escherichia coli	True
1528537	6.152881	4.6140423	TT	Self > 4	Escherichia coli	0.0	TT_Escherichia coli	True
3041308	5.8468575	1.0203564	TT	Self > 4	Escherichia coli	0.0	TT_Escherichia coli	True
1008446	3.8522666	4.4792295	TT	Self > 4	Escherichia coli	0.0	TT_Escherichia coli	True
1454660	0.87390804	0.20426795	TT	Self > 4	Escherichia coli	0.0	TT_Escherichia coli	True
2715776	6.1106176	1.1662487	TT	Self > 4	Escherichia coli	0.0	TT_Escherichia coli	True
1481314	0.10088584	1.546872	TT	Between > 4	Escherichia coli	0.0	TT_Escherichia coli	True
2741211	5.638998	1.4223497	TT	Self > 4	Escherichia coli	0.0	TT_Escherichia coli	True
1500237	6.3858056	4.0127425	TT	Self > 4	Escherichia coli	0.0	TT_Escherichia coli	True
1180734	6.109214	1.5392632	TT	Between > 4	Escherichia coli	0.0	TT_Escherichia coli	True
2665929	1.3912739	1.1417546	TT	Self > 4	Escherichia coli	0.0	TT_Escherichia coli	True
2267130	0.0769193	-2.640012	TT	Between > 4	Escherichia coli	0.0	TT_Escherichia coli	True
2114925	-0.1827469	-0.19273695	TT	Between > 4	Escherichia coli	0.0	TT_Escherichia coli	True
2564208	2.2137074	-1.7396493	TT	Self > 4	Escherichia coli	0.0	TT_Escherichia coli	True
3123672	3.5028229	6.0421844	TT	Self > 4	Escherichia coli	0.0	TT_Escherichia coli	True
979825	-1.0867821	3.561536	TT	Self > 4	Escherichia coli	0.0	TT_Escherichia coli	True
2665361	2.0162172	0.7435552	TT	Self > 4	Escherichia coli	0.0	TT_Escherichia coli	True
3125423	2.6224968	0.47800195	TT	Self > 4	Escherichia coli	0.0	TT_Escherichia coli	True
352107	-1.0014969	-0.49248704	TT	Self > 4	Escherichia coli	0.0	TT_Escherichia coli	True
1190438	5.8233438	2.8630757	TT	Self > 4	Escherichia coli	0.0	TT_Escherichia coli	True
1501253	5.858463	3.3264709	TT	Between > 4	Escherichia coli	0.0	TT_Escherichia coli	True
3171560	-0.80108994	-3.1752398	TT	Self > 4	Escherichia coli	0.0	TT_Escherichia coli	True
1893866	0.8816986	-2.7615056	TT	Self > 4	Escherichia coli	0.0	TT_Escherichia coli	True
2144337	5.4485464	1.7851331	TT	Self > 4	Escherichia coli	0.0	TT_Escherichia coli	True
2050034	4.5352864	2.974268	TT	Self > 4	Escherichia coli	0.0	TT_Escherichia coli	True
829707	-3.0750148	0.6226122	TT	Self > 4	Escherichia coli	0.0	TT_Escherichia coli	True
3165557	7.4987454	0.93899226	TT	Between > 4	Escherichia coli	0.0	TT_Escherichia coli	True
1026686	5.1065574	3.013212	TT	Self > 4	Escherichia coli	0.0	TT_Escherichia coli	True
2143222	1.4118824	-0.5113551	TT	Between > 4	Escherichia coli	0.0	TT_Escherichia coli	True
610880	4.590268	2.9548755	TT	Self > 4	Escherichia coli	0.0	TT_Escherichia coli	True
2328917	6.6533093	-1.1456224	TT	Self > 4	Escherichia coli	0.0	TT_Escherichia coli	True
2125898	4.248418	3.1268446	TT	Self > 4	Escherichia coli	0.0	TT_Escherichia coli	True
2869806	6.5422645	4.337984	TT	Self > 4	Escherichia coli	0.0	TT_Escherichia coli	True
897174	-2.9467819	0.7534383	TT	Between > 4	Escherichia coli	0.0	TT_Escherichia coli	True
812577	5.7528834	4.7471323	TT	Self > 4	Escherichia coli	0.0	TT_Escherichia coli	True
3171827	-0.7596909	-3.3247592	TT	Between > 4	Escherichia coli	0.0	TT_Escherichia coli	True
3119133	4.559414	-2.8551774	TT	Between > 4	Escherichia coli	0.0	TT_Escherichia coli	True
1911082	5.7292595	0.695286	TT	Between > 4	Escherichia coli	0.0	TT_Escherichia coli	True
833369	-1.8195813	0.71380484	TT	Self > 4	Escherichia coli	0.0	TT_Escherichia coli	True
1996755	3.6573288	5.417892	TT	Self > 4	Escherichia coli	0.0	TT_Escherichia coli	True
2641474	2.3755734	3.5354347	TT	Self > 4	Escherichia coli	0.0	TT_Escherichia coli	True
2798337	2.766068	0.20406534	TT	Self > 4	Escherichia coli	0.0	TT_Escherichia coli	True
1313495	-1.1796482	-0.4816011	TT	Self > 4	Escherichia coli	0.0	TT_Escherichia coli	True
1238161	1.4185109	-0.24496531	TT	Self > 4	Escherichia coli	0.0	TT_Escherichia coli	True
929980	-1.632477	2.0605614	TT	Self > 4	Escherichia coli	0.0	TT_Escherichia coli	True
898321	4.969823	4.072989	TT	Self > 4	Escherichia coli	0.0	TT_Escherichia coli	True
3172657	4.722443	-2.2179165	TT	Self > 4	Escherichia coli	0.0	TT_Escherichia coli	True
946004	-2.3325982	-0.83480585	TT	Self > 4	Escherichia coli	0.0	TT_Escherichia coli	True
2270346	3.5611486	1.2455108	TT	Between > 4	Escherichia coli	0.0	TT_Escherichia coli	True
1508419	7.8019657	2.0535464	TT	Self > 4	Escherichia coli	0.0	TT_Escherichia coli	True
2191804	2.1994772	-1.4896321	TT	Self > 4	Escherichia coli	0.0	TT_Escherichia coli	True
831137	2.9727588	1.9110857	TT	Self > 4	Escherichia coli	0.0	TT_Escherichia coli	True
1314754	7.564464	2.3013487	TT	Self > 4	Escherichia coli	0.0	TT_Escherichia coli	True
2768083	1.8752673	-0.840986	TT	Self > 4	Escherichia coli	0.0	TT_Escherichia coli	True
1505817	1.0676229	-1.2167708	TT	Self > 4	Escherichia coli	0.0	TT_Escherichia coli	True
2449248	4.1534915	4.3265686	TT	Self > 4	Escherichia coli	0.0	TT_Escherichia coli	True
3169020	-1.4712057	-3.8450096	TT	Self > 4	Escherichia coli	0.0	TT_Escherichia coli	True
828612	-1.8651583	-0.2193563	TT	Self > 4	Escherichia coli	0.0	TT_Escherichia coli	True
2224587	1.1876698	2.3098736	TT	Self > 4	Escherichia coli	0.0	TT_Escherichia coli	True
2264579	3.3154616	1.3600649	TT	Self > 4	Escherichia coli	0.0	TT_Escherichia coli	True
1382512	6.5339155	-0.6559599	TT	Self > 4	Escherichia coli	0.0	TT_Escherichia coli	True
1314171	5.611118	2.6449082	TT	Self > 4	Escherichia coli	0.0	TT_Escherichia coli	True
1005544	1.154343	5.385409	TT	Self > 4	Escherichia coli	0.0	TT_Escherichia coli	True
1237033	3.327491	2.3825996	TT	Self > 4	Escherichia coli	0.0	TT_Escherichia coli	True
2769099	6.947376	1.4461085	TT	Self > 4	Escherichia coli	0.0	TT_Escherichia coli	True
2749770	3.7084022	6.243187	TT	Self > 4	Escherichia coli	0.0	TT_Escherichia coli	True
954787	-1.0466827	1.5743272	TT	Between > 4	Escherichia coli	0.0	TT_Escherichia coli	True
1481490	0.025414225	0.12674725	TT	Self > 4	Escherichia coli	0.0	TT_Escherichia coli	True
2869347	6.744684	4.438485	TT	Between > 4	Escherichia coli	0.0	TT_Escherichia coli	True
902128	4.9946504	3.315028	TT	Self > 4	Escherichia coli	0.0	TT_Escherichia coli	True
1716288	4.354041	-3.4257107	TT	Self > 4	Escherichia coli	0.0	TT_Escherichia coli	True
2843774	4.629744	-3.110211	TT	Self > 4	Escherichia coli	0.0	TT_Escherichia coli	True
2173218	4.517132	2.4681299	TT	Self > 4	Escherichia coli	0.0	TT_Escherichia coli	True
2795875	5.855641	1.3161837	TT	Self > 4	Escherichia coli	0.0	TT_Escherichia coli	True
248499	5.4344907	2.8891687	TT	Between > 4	Escherichia coli	0.0	TT_Escherichia coli	True
1432042	0.70228475	-0.19956009	TT	Self > 4	Escherichia coli	0.0	TT_Escherichia coli	True
1613105	6.7370625	5.1343265	TT	Self > 4	Escherichia coli	0.0	TT_Escherichia coli	True
539530	-1.3457743	2.5828683	TT	Self > 4	Escherichia coli	0.0	TT_Escherichia coli	True
2062727	6.8204	1.9506565	TT	Self > 4	Escherichia coli	0.0	TT_Escherichia coli	True
2198251	0.30025184	0.77613777	TT	Self > 4	Escherichia coli	0.0	TT_Escherichia coli	True
559647	6.5514317	2.367402	TT	Self > 4	Escherichia coli	0.0	TT_Escherichia coli	True
3066819	6.6359844	1.230783	TT	Self > 4	Escherichia coli	0.0	TT_Escherichia coli	True
1234143	-0.7101105	0.26353848	TT	Self > 4	Escherichia coli	0.0	TT_Escherichia coli	True
226365	-2.4663424	1.5024332	TT	Self > 4	Escherichia coli	0.0	TT_Escherichia coli	True
2890316	1.3027608	-3.0975149	TT	Self > 4	Escherichia coli	0.0	TT_Escherichia coli	True
1188579	4.407131	4.0808387	TT	Self > 4	Escherichia coli	0.0	TT_Escherichia coli	True
2120173	6.4846387	1.975541	TT	Self > 4	Escherichia coli	0.0	TT_Escherichia coli	True
1484323	4.1452684	2.4104617	TT	Self > 4	Escherichia coli	0.0	TT_Escherichia coli	True
2114159	0.59833145	-0.58103424	TT	Between > 4	Escherichia coli	0.0	TT_Escherichia coli	True
830526	7.7160797	2.4599922	TT	Self > 4	Escherichia coli	0.0	TT_Escherichia coli	True
1573932	-0.8603546	-1.7323343	TT	Self > 4	Escherichia coli	0.0	TT_Escherichia coli	True
925567	-2.7905867	0.3035486	TT	Between > 4	Escherichia coli	0.0	TT_Escherichia coli	True
1798857	2.4040177	-0.3086843	TT	Between > 4	Escherichia coli	0.0	TT_Escherichia coli	True
2041076	-0.7159169	1.2168487	TT	Self > 4	Escherichia coli	0.0	TT_Escherichia coli	True
2864049	3.753648	1.0120941	TT	Self > 4	Escherichia coli	0.0	TT_Escherichia coli	True
2168951	1.4851172	-1.2502517	TT	Self > 4	Escherichia coli	0.0	TT_Escherichia coli	True
1382547	-0.17243712	-1.6156292	TT	Self > 4	Escherichia coli	0.0	TT_Escherichia coli	True
1716342	4.0548677	-1.064738	TT	Self > 4	Escherichia coli	0.0	TT_Escherichia coli	True
3121789	4.819585	-2.2043443	TT	Self > 4	Escherichia coli	0.0	TT_Escherichia coli	True
2114238	-0.21376662	0.78999716	TT	Self > 4	Escherichia coli	0.0	TT_Escherichia coli	True
2867446	-0.9567869	-3.1260114	TT	Between > 4	Escherichia coli	0.0	TT_Escherichia coli	True
1451009	5.252236	3.6398194	TT	Self > 4	Escherichia coli	0.0	TT_Escherichia coli	True
2911160	1.6682405	-3.2435641	TT	Self > 4	Escherichia coli	0.0	TT_Escherichia coli	True
3120020	4.663994	2.3394232	TT	Between > 4	Escherichia coli	0.0	TT_Escherichia coli	True
1575284	1.8190713	-1.0764999	TT	Self > 4	Escherichia coli	0.0	TT_Escherichia coli	True
1612576	6.7240767	-0.9324668	TT	Self > 4	Escherichia coli	0.0	TT_Escherichia coli	True
2241403	0.28632605	-3.4845135	TT	Self > 4	Escherichia coli	0.0	TT_Escherichia coli	True
3169089	7.898427	1.1947923	TT	Self > 4	Escherichia coli	0.0	TT_Escherichia coli	True
1314452	-0.39361537	0.10652219	TT	Self > 4	Escherichia coli	0.0	TT_Escherichia coli	True
1893822	0.9314259	-2.7846158	TT	Self > 4	Escherichia coli	0.0	TT_Escherichia coli	True
3089302	5.3911943	0.009225037	TT	Self > 4	Escherichia coli	0.0	TT_Escherichia coli	True
1209437	-1.0356431	0.89648604	TT	Self > 4	Escherichia coli	0.0	TT_Escherichia coli	True
2243595	1.2277193	-2.4218137	TT	Self > 4	Escherichia coli	0.0	TT_Escherichia coli	True
1315590	-1.0357643	0.9352405	TT	Self > 4	Escherichia coli	0.0	TT_Escherichia coli	True
1473932	0.26910964	-1.107391	TT	Self > 4	Escherichia coli	0.0	TT_Escherichia coli	True
2715556	2.0568933	-0.28075907	TT	Self > 4	Escherichia coli	0.0	TT_Escherichia coli	True
878359	7.309126	2.7736115	TT	Self > 4	Escherichia coli	0.0	TT_Escherichia coli	True
2168967	1.4478247	-1.2921872	TT	Self > 4	Escherichia coli	0.0	TT_Escherichia coli	True
1480061	5.18095	3.8713057	TT	Self > 4	Escherichia coli	0.0	TT_Escherichia coli	True
1824075	8.153078	1.5180106	TT	Between > 4	Escherichia coli	0.0	TT_Escherichia coli	True
898274	-0.85718	1.9038404	TT	Self > 4	Escherichia coli	0.0	TT_Escherichia coli	True
1478026	-0.4900781	-1.6494973	TT	Self > 4	Escherichia coli	0.0	TT_Escherichia coli	True
829503	5.8231206	4.7168846	TT	Self > 4	Escherichia coli	0.0	TT_Escherichia coli	True
3126036	3.8258407	5.874674	TT	Self > 4	Escherichia coli	0.0	TT_Escherichia coli	True
2190843	-1.4068667	-3.697656	TT	Between > 4	Escherichia coli	0.0	TT_Escherichia coli	True
2247112	2.39437	-1.3995125	TT	Self > 4	Escherichia coli	0.0	TT_Escherichia coli	True
2794552	2.2821794	-0.6985847	TT	Self > 4	Escherichia coli	0.0	TT_Escherichia coli	True
2893863	0.6920732	-2.1251476	TT	Between > 4	Escherichia coli	0.0	TT_Escherichia coli	True
3118021	4.287045	-2.6962855	TT	Between > 4	Escherichia coli	0.0	TT_Escherichia coli	True
3071144	1.0924678	3.384521	TT	Self > 4	Escherichia coli	0.0	TT_Escherichia coli	True
900071	-2.474976	0.79287386	TT	Self > 4	Escherichia coli	0.0	TT_Escherichia coli	True
2090232	-0.91532886	0.8849309	TT	Self > 4	Escherichia coli	0.0	TT_Escherichia coli	True
3170845	5.1509085	-2.174849	TT	Self > 4	Escherichia coli	0.0	TT_Escherichia coli	True
1529754	1.0189676	-1.7824917	TT	Self > 4	Escherichia coli	0.0	TT_Escherichia coli	True
2115571	-0.4610842	0.36707866	TT	Between > 4	Escherichia coli	0.0	TT_Escherichia coli	True
2061992	6.1420484	1.5254399	TT	Self > 4	Escherichia coli	0.0	TT_Escherichia coli	True
1283677	-0.58231497	-0.86197215	TT	Self > 4	Escherichia coli	0.0	TT_Escherichia coli	True
1210270	-0.6278129	1.4467086	TT	Self > 4	Escherichia coli	0.0	TT_Escherichia coli	True
1510891	4.4985127	3.80139	TT	Self > 4	Escherichia coli	0.0	TT_Escherichia coli	True
3119815	7.0002403	1.2801291	TT	Self > 4	Escherichia coli	0.0	TT_Escherichia coli	True
2913226	3.983566	0.8751195	TT	Self > 4	Escherichia coli	0.0	TT_Escherichia coli	True
3116558	4.503011	1.083748	TT	Self > 4	Escherichia coli	0.0	TT_Escherichia coli	True
2220486	-0.8302087	-2.8295329	TT	Self > 4	Escherichia coli	0.0	TT_Escherichia coli	True
537114	4.42407	4.3400636	TT	Between > 4	Escherichia coli	0.0	TT_Escherichia coli	True
1457706	3.704881	5.4261093	TT	Self > 4	Escherichia coli	0.0	TT_Escherichia coli	True
2846823	5.927294	3.6226108	TT	Between > 4	Escherichia coli	0.0	TT_Escherichia coli	True
514018	-1.5135883	2.83332	TT	Self > 4	Escherichia coli	0.0	TT_Escherichia coli	True
2799709	5.93702	3.8170438	TT	Self > 4	Escherichia coli	0.0	TT_Escherichia coli	True
1291417	7.454173	2.0924337	TT	Self > 4	Escherichia coli	0.0	TT_Escherichia coli	True
2149114	5.3516965	3.1943047	TT	Self > 4	Escherichia coli	0.0	TT_Escherichia coli	True
1307155	-0.5872191	-1.2817273	TT	Self > 4	Escherichia coli	0.0	TT_Escherichia coli	True
2799954	6.9805484	1.5636648	TT	Self > 4	Escherichia coli	0.0	TT_Escherichia coli	True
1478332	7.552112	1.874205	TT	Between > 4	Escherichia coli	0.0	TT_Escherichia coli	True
2720773	5.8325443	2.536664	TT	Self > 4	Escherichia coli	0.0	TT_Escherichia coli	True
3121516	4.551822	2.0202758	TT	Self > 4	Escherichia coli	0.0	TT_Escherichia coli	True
1187625	3.8495564	2.3886592	TT	Self > 4	Escherichia coli	0.0	TT_Escherichia coli	True
2752357	5.857841	2.5750012	TT	Self > 4	Escherichia coli	0.0	TT_Escherichia coli	True
2145900	-0.3951754	1.6492273	TT	Self > 4	Escherichia coli	0.0	TT_Escherichia coli	True
1504882	2.4827747	2.6024225	TT	Self > 4	Escherichia coli	0.0	TT_Escherichia coli	True
2797115	5.4694524	3.838163	TT	Between > 4	Escherichia coli	0.0	TT_Escherichia coli	True
2716024	6.7563777	1.3573672	TT	Self > 4	Escherichia coli	0.0	TT_Escherichia coli	True
181078	6.1705747	2.8503993	TT	Self > 4	Escherichia coli	0.0	TT_Escherichia coli	True
2794765	6.0713086	0.8218942	TT	Self > 4	Escherichia coli	0.0	TT_Escherichia coli	True
3218410	5.978597	1.0154386	TT	Self > 4	Escherichia coli	0.0	TT_Escherichia coli	True
3170175	7.907881	1.4152309	TT	Self > 4	Escherichia coli	0.0	TT_Escherichia coli	True
2749668	5.8084016	2.5805316	TT	Self > 4	Escherichia coli	0.0	TT_Escherichia coli	True
2021708	3.5038528	3.8058016	TT	Self > 4	Escherichia coli	0.0	TT_Escherichia coli	True
2565314	1.6670157	-2.9896638	TT	Self > 4	Escherichia coli	0.0	TT_Escherichia coli	True
1213072	-0.7217522	1.4124336	TT	Self > 4	Escherichia coli	0.0	TT_Escherichia coli	True
507590	-0.6559678	0.45592454	TT	Self > 4	Escherichia coli	0.0	TT_Escherichia coli	True
1030330	0.5104515	4.9426727	TT	Self > 4	Escherichia coli	0.0	TT_Escherichia coli	True
2141345	5.6548657	2.1713636	TT	Self > 4	Escherichia coli	0.0	TT_Escherichia coli	True
563248	-1.6749029	2.2030241	TT	Self > 4	Escherichia coli	0.0	TT_Escherichia coli	True
2869623	6.064175	-0.019588558	TT	Self > 4	Escherichia coli	0.0	TT_Escherichia coli	True
2241171	0.7046205	-2.5449307	TT	Between > 4	Escherichia coli	0.0	TT_Escherichia coli	True
2219480	6.021337	3.8594067	TT	Self > 4	Escherichia coli	0.0	TT_Escherichia coli	True
2267222	1.9783517	-2.3097434	TT	Self > 4	Escherichia coli	0.0	TT_Escherichia coli	True
1893878	0.9131356	-2.7218919	TT	Self > 4	Escherichia coli	0.0	TT_Escherichia coli	True
1264720	-0.5753299	2.0931325	TT	Self > 4	Escherichia coli	0.0	TT_Escherichia coli	True
2842391	4.676192	-3.4169052	TT	Between > 4	Escherichia coli	0.0	TT_Escherichia coli	True
3120323	5.394789	1.4258746	TT	Between > 4	Escherichia coli	0.0	TT_Escherichia coli	True
1727337	3.5656939	6.3977647	TT	Self > 4	Escherichia coli	0.0	TT_Escherichia coli	True
1949430	6.492252	0.88166267	TT	Self > 4	Escherichia coli	0.0	TT_Escherichia coli	True
2713253	5.0738554	1.260673	TT	Self > 4	Escherichia coli	0.0	TT_Escherichia coli	True
2036467	1.0255142	0.26967528	TT	Self > 4	Escherichia coli	0.0	TT_Escherichia coli	True
2894454	0.15275005	-3.5784342	TT	Self > 4	Escherichia coli	0.0	TT_Escherichia coli	True
2870177	3.648606	0.49342594	TT	Self > 4	Escherichia coli	0.0	TT_Escherichia coli	True
2087364	6.8300714	1.7703904	TT	Self > 4	Escherichia coli	0.0	TT_Escherichia coli	True
2501378	0.97632074	0.98735565	TT	Self > 4	Escherichia coli	0.0	TT_Escherichia coli	True
1400771	6.5537868	5.143428	TT	Self > 4	Escherichia coli	0.0	TT_Escherichia coli	True
231569	2.5005972	3.7595556	TT	Self > 4	Escherichia coli	0.0	TT_Escherichia coli	True
3068440	5.25961	1.5937598	TT	Self > 4	Escherichia coli	0.0	TT_Escherichia coli	True
1509590	5.1805024	4.1429477	TT	Self > 4	Escherichia coli	0.0	TT_Escherichia coli	True
1482514	5.3214107	2.3337233	TT	Self > 4	Escherichia coli	0.0	TT_Escherichia coli	True
2120237	3.6259954	5.301699	TT	Self > 4	Escherichia coli	0.0	TT_Escherichia coli	True
903263	-0.46036738	4.276482	TT	Self > 4	Escherichia coli	0.0	TT_Escherichia coli	True
957556	5.3937573	3.2159338	TT	Self > 4	Escherichia coli	0.0	TT_Escherichia coli	True
2936466	6.038009	3.4999206	TT	Self > 4	Escherichia coli	0.0	TT_Escherichia coli	True
1002692	4.788598	3.3840969	TT	Self > 4	Escherichia coli	0.0	TT_Escherichia coli	True
2793739	5.8903074	1.1700578	TT	Self > 4	Escherichia coli	0.0	TT_Escherichia coli	True
1552721	5.8568172	2.5943553	TT	Self > 4	Escherichia coli	0.0	TT_Escherichia coli	True
2376430	3.835235	4.1046486	TT	Self > 4	Escherichia coli	0.0	TT_Escherichia coli	True
2914549	5.526134	0.98111475	TT	Between > 4	Escherichia coli	0.0	TT_Escherichia coli	True
2241024	6.0085936	3.1346967	TT	Self > 4	Escherichia coli	0.0	TT_Escherichia coli	True
156233	-1.88846	0.77194655	TT	Self > 4	Escherichia coli	0.0	TT_Escherichia coli	True
829458	5.151073	1.1059808	TT	Self > 4	Escherichia coli	0.0	TT_Escherichia coli	True
1383774	6.4919333	5.125838	TT	Self > 4	Escherichia coli	0.0	TT_Escherichia coli	True
2869354	2.361399	-2.2949529	TT	Self > 4	Escherichia coli	0.0	TT_Escherichia coli	True
806564	-3.216176	0.4573641	TT	Between > 4	Escherichia coli	0.0	TT_Escherichia coli	True
2818435	4.663109	-3.0373354	TT	Self > 4	Escherichia coli	0.0	TT_Escherichia coli	True
2067041	5.1278424	2.1796618	TT	Self > 4	Escherichia coli	0.0	TT_Escherichia coli	True
2238947	6.679494	4.5413737	TT	Self > 4	Escherichia coli	0.0	TT_Escherichia coli	True
3198001	6.657158	4.351556	TT	Self > 4	Escherichia coli	0.0	TT_Escherichia coli	True
2218292	2.6219218	2.0603378	TT	Between > 4	Escherichia coli	0.0	TT_Escherichia coli	True
2374512	4.90633	1.9430792	TT	Self > 4	Escherichia coli	0.0	TT_Escherichia coli	True
1549874	6.3108854	-0.55132496	TT	Between > 4	Escherichia coli	0.0	TT_Escherichia coli	True
951585	-2.581039	1.2339095	TT	Between > 4	Escherichia coli	0.0	TT_Escherichia coli	True
1004063	0.08850399	4.53562	TT	Self > 4	Escherichia coli	0.0	TT_Escherichia coli	True
3118966	1.1678315	0.98587936	TT	Between > 4	Escherichia coli	0.0	TT_Escherichia coli	True
2717048	2.052413	0.72642136	TT	Self > 4	Escherichia coli	0.0	TT_Escherichia coli	True
1261710	6.4191427	2.1289945	TT	Between > 4	Escherichia coli	0.0	TT_Escherichia coli	True
2040541	5.1622844	2.1858022	TT	Self > 4	Escherichia coli	0.0	TT_Escherichia coli	True
560924	-2.2070434	1.18632	TT	Self > 4	Escherichia coli	0.0	TT_Escherichia coli	True
2119590	1.5185701	-0.30318165	TT	Self > 4	Escherichia coli	0.0	TT_Escherichia coli	True
2894732	5.98794	0.28597444	TT	Between > 4	Escherichia coli	0.0	TT_Escherichia coli	True
2423449	4.951822	-2.3696306	TT	Self > 4	Escherichia coli	0.0	TT_Escherichia coli	True
877075	4.076771	2.241277	TT	Self > 4	Escherichia coli	0.0	TT_Escherichia coli	True
2145630	6.2465215	2.2721148	TT	Self > 4	Escherichia coli	0.0	TT_Escherichia coli	True
3066805	2.813577	-0.22110912	TT	Self > 4	Escherichia coli	0.0	TT_Escherichia coli	True
3022792	1.0788385	3.4611845	TT	Self > 4	Escherichia coli	0.0	TT_Escherichia coli	True
2720742	6.067008	2.4559674	TT	Self > 4	Escherichia coli	0.0	TT_Escherichia coli	True
2088064	0.35477573	-0.28078297	TT	Self > 4	Escherichia coli	0.0	TT_Escherichia coli	True
2175869	3.6461856	5.5671687	TT	Self > 4	Escherichia coli	0.0	TT_Escherichia coli	True
2472271	5.178091	-1.856566	TT	Self > 4	Escherichia coli	0.0	TT_Escherichia coli	True
1506532	5.0906353	3.5006382	TT	Self > 4	Escherichia coli	0.0	TT_Escherichia coli	True
2869633	6.194638	3.5623295	TT	Between > 4	Escherichia coli	0.0	TT_Escherichia coli	True
2477411	0.46517873	2.484325	TT	Self > 4	Escherichia coli	0.0	TT_Escherichia coli	True
1552548	6.5637074	5.020209	TT	Self > 4	Escherichia coli	0.0	TT_Escherichia coli	True
1447408	7.627992	1.5625889	TT	Self > 4	Escherichia coli	0.0	TT_Escherichia coli	True
3064127	3.8531835	-2.111099	TT	Self > 4	Escherichia coli	0.0	TT_Escherichia coli	True
1210817	4.8698177	3.6388938	TT	Self > 4	Escherichia coli	0.0	TT_Escherichia coli	True
2823003	4.695036	2.0467808	TT	Self > 4	Escherichia coli	0.0	TT_Escherichia coli	True
1264360	6.7113023	2.2297473	TT	Between > 4	Escherichia coli	0.0	TT_Escherichia coli	True
3164289	5.2353845	-3.1456318	TT	Self > 4	Escherichia coli	0.0	TT_Escherichia coli	True
2171475	3.321021	3.539457	TT	Self > 4	Escherichia coli	0.0	TT_Escherichia coli	True
2403569	4.5176077	2.659698	TT	Self > 4	Escherichia coli	0.0	TT_Escherichia coli	True
1478154	0.9644421	-1.3921316	TT	Self > 4	Escherichia coli	0.0	TT_Escherichia coli	True
2870830	5.0521793	-2.6420667	TT	Self > 4	Escherichia coli	0.0	TT_Escherichia coli	True
1453439	7.4158134	2.075847	TT	Self > 4	Escherichia coli	0.0	TT_Escherichia coli	True
180640	6.998581	2.8993988	TT	Self > 4	Escherichia coli	0.0	TT_Escherichia coli	True
2936523	2.871137	-1.501399	TT	Self > 4	Escherichia coli	0.0	TT_Escherichia coli	True
3142343	7.183586	0.8688053	TT	Between > 4	Escherichia coli	0.0	TT_Escherichia coli	True
1507852	-0.055115625	1.0133742	TT	Self > 4	Escherichia coli	0.0	TT_Escherichia coli	True
2243357	6.2583003	3.437601	TT	Self > 4	Escherichia coli	0.0	TT_Escherichia coli	True
2036932	0.86050427	0.88119876	TT	Self > 4	Escherichia coli	0.0	TT_Escherichia coli	True
2694713	5.9346952	2.5804548	TT	Self > 4	Escherichia coli	0.0	TT_Escherichia coli	True
2713784	6.1822214	1.2924467	TT	Self > 4	Escherichia coli	0.0	TT_Escherichia coli	True
3150671	3.1809902	3.6816285	TT	Self > 4	Escherichia coli	0.0	TT_Escherichia coli	True
2014192	4.8321548	1.9225018	TT	Self > 4	Escherichia coli	0.0	TT_Escherichia coli	True
1953381	3.7658687	0.72644347	TT	Self > 4	Escherichia coli	0.0	TT_Escherichia coli	True
902413	5.4645696	2.3333054	TT	Between > 4	Escherichia coli	0.0	TT_Escherichia coli	True
3041784	2.4121644	-0.2837281	TT	Self > 4	Escherichia coli	0.0	TT_Escherichia coli	True
1459099	1.043471	2.6590214	TT	Self > 4	Escherichia coli	0.0	TT_Escherichia coli	True
926991	5.2499857	4.226758	TT	Self > 4	Escherichia coli	0.0	TT_Escherichia coli	True
2041224	5.520948	2.1725173	TT	Self > 4	Escherichia coli	0.0	TT_Escherichia coli	True
2263681	1.6839515	-2.8866968	TT	Between > 4	Escherichia coli	0.0	TT_Escherichia coli	True
2307952	1.8728223	-2.41648	TT	Between > 4	Escherichia coli	0.0	TT_Escherichia coli	True
1893834	2.8966227	-0.81270534	TT	Self > 4	Escherichia coli	0.0	TT_Escherichia coli	True
900107	-1.6694752	1.1344416	TT	Self > 4	Escherichia coli	0.0	TT_Escherichia coli	True
2116665	0.61798775	1.3218802	TT	Between > 4	Escherichia coli	0.0	TT_Escherichia coli	True
2109474	7.2379146	1.4833128	TT	Between > 4	Escherichia coli	0.0	TT_Escherichia coli	True
2663394	5.646756	1.8426437	TT	Self > 4	Escherichia coli	0.0	TT_Escherichia coli	True
3118575	3.3200846	1.5065641	TT	Self > 4	Escherichia coli	0.0	TT_Escherichia coli	True
954958	6.297313	2.7215114	TT	Self > 4	Escherichia coli	0.0	TT_Escherichia coli	True
2115908	7.0941677	1.92133	TT	Self > 4	Escherichia coli	0.0	TT_Escherichia coli	True
1567797	1.6629815	-1.1793206	TT	Between > 4	Escherichia coli	0.0	TT_Escherichia coli	True
1212005	1.1495333	0.24568737	TT	Self > 4	Escherichia coli	0.0	TT_Escherichia coli	True
2241155	4.367911	-3.5433028	TT	Between > 4	Escherichia coli	0.0	TT_Escherichia coli	True
1238732	-0.6251115	1.3625624	TT	Self > 4	Escherichia coli	0.0	TT_Escherichia coli	True
2088207	0.8479839	-0.3107622	TT	Self > 4	Escherichia coli	0.0	TT_Escherichia coli	True
2912055	4.093172	0.9159429	TT	Self > 4	Escherichia coli	0.0	TT_Escherichia coli	True
2715579	1.9730028	0.0029874374	TT	Self > 4	Escherichia coli	0.0	TT_Escherichia coli	True
2173992	3.7806704	5.6903315	TT	Self > 4	Escherichia coli	0.0	TT_Escherichia coli	True
1207898	-1.4005976	1.1843541	TT	Self > 4	Escherichia coli	0.0	TT_Escherichia coli	True
2721923	0.5059967	3.0004735	TT	Self > 4	Escherichia coli	0.0	TT_Escherichia coli	True
2145773	-0.038492557	1.6797776	TT	Self > 4	Escherichia coli	0.0	TT_Escherichia coli	True
3090900	1.5428007	0.764029	TT	Between > 4	Escherichia coli	0.0	TT_Escherichia coli	True
110903	-2.881444	1.1889584	TT	Self > 4	Escherichia coli	0.0	TT_Escherichia coli	True
1574967	5.829873	0.004409492	TT	Self > 4	Escherichia coli	0.0	TT_Escherichia coli	True
2166792	7.7258177	1.3388821	TT	Self > 4	Escherichia coli	0.0	TT_Escherichia coli	True
951133	4.4954066	2.5149333	TT	Self > 4	Escherichia coli	0.0	TT_Escherichia coli	True
2891433	6.1446548	3.4245088	TT	Self > 4	Escherichia coli	0.0	TT_Escherichia coli	True
954067	5.010267	2.837182	TT	Self > 4	Escherichia coli	0.0	TT_Escherichia coli	True
1359663	8.547393	2.1110947	TT	Self > 4	Escherichia coli	0.0	TT_Escherichia coli	True
2062658	-0.89421076	-0.34046394	TT	Self > 4	Escherichia coli	0.0	TT_Escherichia coli	True
2398982	3.6263237	2.6019642	TT	Between > 4	Escherichia coli	0.0	TT_Escherichia coli	True
2525685	5.6555896	3.6989229	TT	Self > 4	Escherichia coli	0.0	TT_Escherichia coli	True
1752993	3.575278	6.4303927	TT	Self > 4	Escherichia coli	0.0	TT_Escherichia coli	True
1806687	3.657958	6.3783054	TT	Self > 4	Escherichia coli	0.0	TT_Escherichia coli	True
902758	-0.7281172	3.4257357	TT	Self > 4	Escherichia coli	0.0	TT_Escherichia coli	True
1289524	5.6235647	4.3628907	TT	Self > 4	Escherichia coli	0.0	TT_Escherichia coli	True
877098	-1.3845241	1.5604327	TT	Self > 4	Escherichia coli	0.0	TT_Escherichia coli	True
2741388	2.4139018	-0.26313168	TT	Self > 4	Escherichia coli	0.0	TT_Escherichia coli	True
828061	-1.7947015	0.20531738	TT	Self > 4	Escherichia coli	0.0	TT_Escherichia coli	True
2840904	4.6756487	-2.3273416	TT	Between > 4	Escherichia coli	0.0	TT_Escherichia coli	True
1293723	4.300798	2.471933	TT	Self > 4	Escherichia coli	0.0	TT_Escherichia coli	True
1451702	0.22408251	0.19981639	TT	Self > 4	Escherichia coli	0.0	TT_Escherichia coli	True
2646298	2.2997026	5.016803	TT	Self > 4	Escherichia coli	0.0	TT_Escherichia coli	True
2473186	1.2866154	-0.03979699	TT	Self > 4	Escherichia coli	0.0	TT_Escherichia coli	True
3171643	2.3213444	-0.1544738	TT	Self > 4	Escherichia coli	0.0	TT_Escherichia coli	True
1005028	5.1218863	3.1729667	TT	Between > 4	Escherichia coli	0.0	TT_Escherichia coli	True
2245221	1.6010745	-1.7607875	TT	Self > 4	Escherichia coli	0.0	TT_Escherichia coli	True
2308964	1.5488561	-2.4032977	TT	Between > 4	Escherichia coli	0.0	TT_Escherichia coli	True
2286078	3.3125224	1.3329581	TT	Self > 4	Escherichia coli	0.0	TT_Escherichia coli	True
1315345	-1.1054358	0.99712294	TT	Self > 4	Escherichia coli	0.0	TT_Escherichia coli	True
2138534	1.2813659	-0.14390829	TT	Self > 4	Escherichia coli	0.0	TT_Escherichia coli	True
3119846	6.8488054	1.2702643	TT	Self > 4	Escherichia coli	0.0	TT_Escherichia coli	True
2291855	3.500152	1.2086929	TT	Between > 4	Escherichia coli	0.0	TT_Escherichia coli	True
3122082	5.3396444	1.4203267	TT	Between > 4	Escherichia coli	0.0	TT_Escherichia coli	True
2144914	6.9075174	1.9688902	TT	Between > 4	Escherichia coli	0.0	TT_Escherichia coli	True
2121844	4.6698027	4.3320956	TT	Self > 4	Escherichia coli	0.0	TT_Escherichia coli	True
1179625	0.7205749	-0.0014816051	TT	Between > 4	Escherichia coli	0.0	TT_Escherichia coli	True
880805	6.6590014	2.8245716	TT	Self > 4	Escherichia coli	0.0	TT_Escherichia coli	True
2240585	2.1166208	-2.2788863	TT	Self > 4	Escherichia coli	0.0	TT_Escherichia coli	True
2740561	4.4450254	-2.1411347	TT	Between > 4	Escherichia coli	0.0	TT_Escherichia coli	True
2827394	5.270269	3.950855	TT	Self > 4	Escherichia coli	0.0	TT_Escherichia coli	True
2148197	-0.019756539	1.8783971	TT	Self > 4	Escherichia coli	0.0	TT_Escherichia coli	True
3065606	2.2339962	0.076520756	TT	Between > 4	Escherichia coli	0.0	TT_Escherichia coli	True
2144224	0.37592584	0.20933573	TT	Self > 4	Escherichia coli	0.0	TT_Escherichia coli	True
205211	4.8901014	2.9843502	TT	Self > 4	Escherichia coli	0.0	TT_Escherichia coli	True
3071366	1.0833791	3.426891	TT	Self > 4	Escherichia coli	0.0	TT_Escherichia coli	True
1265954	2.1652715	2.9860349	TT	Between > 4	Escherichia coli	0.0	TT_Escherichia coli	True
1399898	0.1636157	-1.6367954	TT	Self > 4	Escherichia coli	0.0	TT_Escherichia coli	True
1217455	4.532611	3.1982365	TT	Between > 4	Escherichia coli	0.0	TT_Escherichia coli	True
2114675	5.310014	4.381034	TT	Self > 4	Escherichia coli	0.0	TT_Escherichia coli	True
720151	6.3391714	-0.22230925	TT	Self > 4	Escherichia coli	0.0	TT_Escherichia coli	True
3093362	6.06708	1.0765697	TT	Self > 4	Escherichia coli	0.0	TT_Escherichia coli	True
2748966	0.44506314	2.9702063	TT	Self > 4	Escherichia coli	0.0	TT_Escherichia coli	True
3089296	4.261098	-3.0163362	TT	Self > 4	Escherichia coli	0.0	TT_Escherichia coli	True
2118360	5.84943	2.8451924	TT	Self > 4	Escherichia coli	0.0	TT_Escherichia coli	True
1891888	4.221359	0.8440118	TT	Self > 4	Escherichia coli	0.0	TT_Escherichia coli	True
2292051	3.10769	2.068754	TT	Between > 4	Escherichia coli	0.0	TT_Escherichia coli	True
2868616	0.68538123	-2.1160755	TT	Self > 4	Escherichia coli	0.0	TT_Escherichia coli	True
3120789	5.209008	1.6226485	TT	Self > 4	Escherichia coli	0.0	TT_Escherichia coli	True
2062528	0.8994365	-0.12590848	TT	Self > 4	Escherichia coli	0.0	TT_Escherichia coli	True
1237127	-0.5433213	0.6026007	TT	Self > 4	Escherichia coli	0.0	TT_Escherichia coli	True
2767017	1.2794384	0.65029496	TT	Between > 4	Escherichia coli	0.0	TT_Escherichia coli	True
1846637	-1.2562133	-3.9539564	TT	Self > 4	Escherichia coli	0.0	TT_Escherichia coli	True
2892684	0.711003	-2.3476865	TT	Self > 4	Escherichia coli	0.0	TT_Escherichia coli	True
2119397	2.7341602	2.914263	TT	Self > 4	Escherichia coli	0.0	TT_Escherichia coli	True
1263614	-0.98375547	1.108558	TT	Self > 4	Escherichia coli	0.0	TT_Escherichia coli	True
2820569	7.6340117	1.5763644	TT	Self > 4	Escherichia coli	0.0	TT_Escherichia coli	True
2444381	6.647629	1.3201385	TT	Self > 4	Escherichia coli	0.0	TT_Escherichia coli	True
3066283	5.9812	1.2268621	TT	Self > 4	Escherichia coli	0.0	TT_Escherichia coli	True
159304	7.1522803	2.933423	TT	Self > 4	Escherichia coli	0.0	TT_Escherichia coli	True
2041235	3.6470518	2.5873334	TT	Self > 4	Escherichia coli	0.0	TT_Escherichia coli	True
948704	-1.5537282	1.0446577	TT	Self > 4	Escherichia coli	0.0	TT_Escherichia coli	True
2715095	0.15359326	4.754161	TT	Self > 4	Escherichia coli	0.0	TT_Escherichia coli	True
2767064	1.2812291	0.6498218	TT	Between > 4	Escherichia coli	0.0	TT_Escherichia coli	True
827280	8.047768	2.1827693	TT	Between > 4	Escherichia coli	0.0	TT_Escherichia coli	True
2937376	6.796745	4.9493117	TT	Self > 4	Escherichia coli	0.0	TT_Escherichia coli	True
2472255	0.3395744	0.23567131	TT	Self > 4	Escherichia coli	0.0	TT_Escherichia coli	True
3123207	6.438821	1.7158626	TT	Self > 4	Escherichia coli	0.0	TT_Escherichia coli	True
2845243	-1.5574136	-3.8013282	TT	Self > 4	Escherichia coli	0.0	TT_Escherichia coli	True
2743271	5.795353	1.5003636	TT	Self > 4	Escherichia coli	0.0	TT_Escherichia coli	True
2243111	6.451434	4.377424	TT	Self > 4	Escherichia coli	0.0	TT_Escherichia coli	True
1546627	6.855896	5.0319047	TT	Self > 4	Escherichia coli	0.0	TT_Escherichia coli	True
591655	-0.43277958	3.5463893	TT	Self > 4	Escherichia coli	0.0	TT_Escherichia coli	True
206824	6.8843684	2.9912167	TT	Self > 4	Escherichia coli	0.0	TT_Escherichia coli	True
921300	-2.8007162	-0.6671974	TT	Self > 4	Escherichia coli	0.0	TT_Escherichia coli	True
2665419	0.83461636	3.0666637	TT	Self > 4	Escherichia coli	0.0	TT_Escherichia coli	True
2748949	0.47881413	2.90525	TT	Self > 4	Escherichia coli	0.0	TT_Escherichia coli	True
3116770	4.417779	-3.066828	TT	Between > 4	Escherichia coli	0.0	TT_Escherichia coli	True
1340637	0.41049415	-0.16905595	TT	Self > 4	Escherichia coli	0.0	TT_Escherichia coli	True
904764	6.974638	2.3967285	TT	Self > 4	Escherichia coli	0.0	TT_Escherichia coli	True
3194936	5.2167363	0.24425246	TT	Self > 4	Escherichia coli	0.0	TT_Escherichia coli	True
2151929	4.390253	3.266106	TT	Self > 4	Escherichia coli	0.0	TT_Escherichia coli	True
1500609	1.8072239	-1.7811668	TT	Self > 4	Escherichia coli	0.0	TT_Escherichia coli	True
1525649	6.2255864	4.119486	TT	Between > 4	Escherichia coli	0.0	TT_Escherichia coli	True
2119879	1.1606715	0.10021054	TT	Self > 4	Escherichia coli	0.0	TT_Escherichia coli	True
904755	4.467467	3.895022	TT	Self > 4	Escherichia coli	0.0	TT_Escherichia coli	True
3194020	4.1750503	-3.1389413	TT	Self > 4	Escherichia coli	0.0	TT_Escherichia coli	True
1207668	0.8029316	0.29627046	TT	Self > 4	Escherichia coli	0.0	TT_Escherichia coli	True
253463	4.0592775	4.2454543	TT	Self > 4	Escherichia coli	0.0	TT_Escherichia coli	True
1453218	0.25460878	4.2205577	TT	Self > 4	Escherichia coli	0.0	TT_Escherichia coli	True
2116365	1.0776209	0.042279202	TT	Self > 4	Escherichia coli	0.0	TT_Escherichia coli	True
950973	4.237901	3.172255	TT	Self > 4	Escherichia coli	0.0	TT_Escherichia coli	True
420919	-2.4284227	-0.46876782	TT	Self > 4	Escherichia coli	0.0	TT_Escherichia coli	True
486925	7.101691	2.5327303	TT	Self > 4	Escherichia coli	0.0	TT_Escherichia coli	True
900059	-1.544673	0.9991419	TT	Self > 4	Escherichia coli	0.0	TT_Escherichia coli	True
1282041	-0.5559815	-1.2236285	TT	Self > 4	Escherichia coli	0.0	TT_Escherichia coli	True
2865969	0.76414603	-3.3922353	TT	Self > 4	Escherichia coli	0.0	TT_Escherichia coli	True
3021391	2.595247	0.6421285	TT	Self > 4	Escherichia coli	0.0	TT_Escherichia coli	True
2426608	5.903522	2.6047213	TT	Self > 4	Escherichia coli	0.0	TT_Escherichia coli	True
1283033	7.349635	1.4808875	TT	Between > 4	Escherichia coli	0.0	TT_Escherichia coli	True
902407	4.300865	2.3414917	TT	Between > 4	Escherichia coli	0.0	TT_Escherichia coli	True
982812	-0.92383355	2.5906327	TT	Self > 4	Escherichia coli	0.0	TT_Escherichia coli	True
1188455	-1.3662018	1.574884	TT	Between > 4	Escherichia coli	0.0	TT_Escherichia coli	True
2117613	-0.012884603	1.3879228	TT	Between > 4	Escherichia coli	0.0	TT_Escherichia coli	True
2112663	7.00073	1.6551168	TT	Between > 4	Escherichia coli	0.0	TT_Escherichia coli	True
2168508	2.3578975	-0.64528257	TT	Self > 4	Escherichia coli	0.0	TT_Escherichia coli	True
2740707	1.9939126	-0.35174736	TT	Self > 4	Escherichia coli	0.0	TT_Escherichia coli	True
1574897	6.2409067	4.997333	TT	Self > 4	Escherichia coli	0.0	TT_Escherichia coli	True
2895728	5.8642616	1.1067206	TT	Self > 4	Escherichia coli	0.0	TT_Escherichia coli	True
982801	-0.93633693	2.6026695	TT	Self > 4	Escherichia coli	0.0	TT_Escherichia coli	True
2289735	6.5273805	4.7415013	TT	Self > 4	Escherichia coli	0.0	TT_Escherichia coli	True
2795919	6.9007063	1.3532156	TT	Self > 4	Escherichia coli	0.0	TT_Escherichia coli	True
2146692	5.072168	4.2089133	TT	Between > 4	Escherichia coli	0.0	TT_Escherichia coli	True
3169981	5.9084125	1.0027875	TT	Self > 4	Escherichia coli	0.0	TT_Escherichia coli	True
2018805	4.8789377	2.1719477	TT	Between > 4	Escherichia coli	0.0	TT_Escherichia coli	True
2772274	6.6929903	1.3896632	TT	Self > 4	Escherichia coli	0.0	TT_Escherichia coli	True
2140059	0.008188064	-0.6143258	TT	Self > 4	Escherichia coli	0.0	TT_Escherichia coli	True
1361539	-0.8196996	-0.9389404	TT	Self > 4	Escherichia coli	0.0	TT_Escherichia coli	True
1264664	-0.8864982	0.9470162	TT	Self > 4	Escherichia coli	0.0	TT_Escherichia coli	True
2430161	3.5186932	4.3785343	TT	Self > 4	Escherichia coli	0.0	TT_Escherichia coli	True
3169684	0.97742337	-4.0128083	TT	Self > 4	Escherichia coli	0.0	TT_Escherichia coli	True
2745344	4.8006334	-2.5335937	TT	Self > 4	Escherichia coli	0.0	TT_Escherichia coli	True
3119839	5.985482	1.4772917	TT	Self > 4	Escherichia coli	0.0	TT_Escherichia coli	True
1483028	5.3230176	2.3126292	TT	Self > 4	Escherichia coli	0.0	TT_Escherichia coli	True
1550774	3.086359	1.4046005	TT	Self > 4	Escherichia coli	0.0	TT_Escherichia coli	True
1547786	8.754509	1.8295043	TT	Between > 4	Escherichia coli	0.0	TT_Escherichia coli	True
1510902	4.497011	3.7656858	TT	Self > 4	Escherichia coli	0.0	TT_Escherichia coli	True
2936542	5.99587	0.9733776	TT	Self > 4	Escherichia coli	0.0	TT_Escherichia coli	True
232863	3.5481644	4.5500026	TT	Self > 4	Escherichia coli	0.0	TT_Escherichia coli	True
3124497	0.65660226	2.3006027	TT	Self > 4	Escherichia coli	0.0	TT_Escherichia coli	True
4322	-2.3826265	0.21753894	TT	Self > 4	Escherichia coli	0.0	TT_Escherichia coli	True
1524491	0.37219512	-2.5283937	TT	Self > 4	Escherichia coli	0.0	TT_Escherichia coli	True
3197178	5.493256	1.0022479	TT	Between > 4	Escherichia coli	0.0	TT_Escherichia coli	True
1415110	1.3572797	-1.2930146	TT	Self > 4	Escherichia coli	0.0	TT_Escherichia coli	True
1951275	3.4179769	-2.9003975	TT	Self > 4	Escherichia coli	0.0	TT_Escherichia coli	True
1779292	3.7434971	6.49426	TT	Self > 4	Escherichia coli	0.0	TT_Escherichia coli	True
2015102	0.35757747	2.5212495	TT	Between > 4	Escherichia coli	0.0	TT_Escherichia coli	True
960019	4.229117	3.3508117	TT	Self > 4	Escherichia coli	0.0	TT_Escherichia coli	True
1501396	8.135002	1.8837124	TT	Self > 4	Escherichia coli	0.0	TT_Escherichia coli	True
1312051	-1.0144922	-0.55526704	TT	Between > 4	Escherichia coli	0.0	TT_Escherichia coli	True
925121	-1.0734904	1.3596545	TT	Self > 4	Escherichia coli	0.0	TT_Escherichia coli	True
1572154	1.4239783	-1.9844493	TT	Self > 4	Escherichia coli	0.0	TT_Escherichia coli	True
2795052	4.8355165	-2.6949584	TT	Self > 4	Escherichia coli	0.0	TT_Escherichia coli	True
2874281	1.8605406	-0.8278825	TT	Self > 4	Escherichia coli	0.0	TT_Escherichia coli	True
2222968	1.6596792	-0.74491894	TT	Self > 4	Escherichia coli	0.0	TT_Escherichia coli	True
874153	3.9566078	1.9844793	TT	Between > 4	Escherichia coli	0.0	TT_Escherichia coli	True
3197495	7.6031857	1.4971286	TT	Self > 4	Escherichia coli	0.0	TT_Escherichia coli	True
2086476	4.7784314	1.687603	TT	Self > 4	Escherichia coli	0.0	TT_Escherichia coli	True
2796218	1.9891216	0.020917084	TT	Between > 4	Escherichia coli	0.0	TT_Escherichia coli	True
2689768	4.8919363	-2.3937256	TT	Self > 4	Escherichia coli	0.0	TT_Escherichia coli	True
1717705	5.9345512	0.9430445	TT	Self > 4	Escherichia coli	0.0	TT_Escherichia coli	True
274226	4.85765	3.2496636	TT	Self > 4	Escherichia coli	0.0	TT_Escherichia coli	True
1526540	5.296921	1.4691767	TT	Self > 4	Escherichia coli	0.0	TT_Escherichia coli	True
1528501	6.000225	3.86043	TT	Between > 4	Escherichia coli	0.0	TT_Escherichia coli	True
1115068	-0.05195521	1.9441636	TT	Self > 4	Escherichia coli	0.0	TT_Escherichia coli	True
930775	-1.2598011	1.7671758	TT	Self > 4	Escherichia coli	0.0	TT_Escherichia coli	True
2042146	4.9757214	2.4040036	TT	Between > 4	Escherichia coli	0.0	TT_Escherichia coli	True
2115291	0.061129797	0.20433825	TT	Self > 4	Escherichia coli	0.0	TT_Escherichia coli	True
2091356	0.35506594	2.6049547	TT	Self > 4	Escherichia coli	0.0	TT_Escherichia coli	True
2472280	5.1674147	-1.8502796	TT	Self > 4	Escherichia coli	0.0	TT_Escherichia coli	True
1451584	5.462275	1.545111	TT	Self > 4	Escherichia coli	0.0	TT_Escherichia coli	True
3065832	6.5778213	0.8027478	TT	Self > 4	Escherichia coli	0.0	TT_Escherichia coli	True
827801	7.3245506	2.196094	TT	Between > 4	Escherichia coli	0.0	TT_Escherichia coli	True
3021535	1.5454756	1.1036856	TT	Self > 4	Escherichia coli	0.0	TT_Escherichia coli	True
255065	4.83109	3.123002	TT	Self > 4	Escherichia coli	0.0	TT_Escherichia coli	True
979444	5.8952513	2.7909954	TT	Self > 4	Escherichia coli	0.0	TT_Escherichia coli	True
2021261	-0.25555104	2.5498831	TT	Self > 4	Escherichia coli	0.0	TT_Escherichia coli	True
2838485	0.83528596	-3.7235374	TT	Self > 4	Escherichia coli	0.0	TT_Escherichia coli	True
2271458	3.3701234	1.6029047	TT	Between > 4	Escherichia coli	0.0	TT_Escherichia coli	True
2116643	-0.038126525	-0.25969872	TT	Self > 4	Escherichia coli	0.0	TT_Escherichia coli	True
1509310	4.4290895	4.203537	TT	Self > 4	Escherichia coli	0.0	TT_Escherichia coli	True
957183	4.4289675	4.0950327	TT	Self > 4	Escherichia coli	0.0	TT_Escherichia coli	True
2143832	0.2583251	0.22666949	TT	Self > 4	Escherichia coli	0.0	TT_Escherichia coli	True
1311119	4.660451	1.8060776	TT	Between > 4	Escherichia coli	0.0	TT_Escherichia coli	True
631175	-2.053505	2.0330062	TT	Self > 4	Escherichia coli	0.0	TT_Escherichia coli	True
2819728	2.1428616	-1.2339114	TT	Self > 4	Escherichia coli	0.0	TT_Escherichia coli	True
832519	6.328844	-0.24562137	TT	Self > 4	Escherichia coli	0.0	TT_Escherichia coli	True
1265510	6.61002	2.73217	TT	Self > 4	Escherichia coli	0.0	TT_Escherichia coli	True
901251	4.3488975	2.5686462	TT	Self > 4	Escherichia coli	0.0	TT_Escherichia coli	True
2041383	5.2390246	3.032666	TT	Self > 4	Escherichia coli	0.0	TT_Escherichia coli	True
2771219	6.488195	1.6263689	TT	Between > 4	Escherichia coli	0.0	TT_Escherichia coli	True
2739703	2.1286628	-0.84130263	TT	Self > 4	Escherichia coli	0.0	TT_Escherichia coli	True
2845946	1.1279815	-0.3744398	TT	Between > 4	Escherichia coli	0.0	TT_Escherichia coli	True
2115732	-0.89082104	1.467011	TT	Self > 4	Escherichia coli	0.0	TT_Escherichia coli	True
3169724	0.969353	-4.02282	TT	Self > 4	Escherichia coli	0.0	TT_Escherichia coli	True
3198640	6.658533	4.3189387	TT	Between > 4	Escherichia coli	0.0	TT_Escherichia coli	True
2599099	2.3400123	-1.5833604	TT	Self > 4	Escherichia coli	0.0	TT_Escherichia coli	True
2797843	1.8516049	0.87169397	TT	Self > 4	Escherichia coli	0.0	TT_Escherichia coli	True
1360696	6.4670477	-0.36824074	TT	Between > 4	Escherichia coli	0.0	TT_Escherichia coli	True
1237088	-0.52817494	0.5643292	TT	Self > 4	Escherichia coli	0.0	TT_Escherichia coli	True
1554718	5.5067916	2.679178	TT	Self > 4	Escherichia coli	0.0	TT_Escherichia coli	True
3168775	5.423202	-1.08737	TT	Self > 4	Escherichia coli	0.0	TT_Escherichia coli	True
2323568	6.8976164	5.0482183	TT	Between > 4	Escherichia coli	0.0	TT_Escherichia coli	True
2377758	-0.09062799	4.8253202	TT	Self > 4	Escherichia coli	0.0	TT_Escherichia coli	True
2770860	6.2116985	2.2467027	TT	Self > 4	Escherichia coli	0.0	TT_Escherichia coli	True
2795982	5.76505	1.4610453	TT	Self > 4	Escherichia coli	0.0	TT_Escherichia coli	True
420835	8.452566	2.3705502	TT	Self > 4	Escherichia coli	0.0	TT_Escherichia coli	True
957228	-1.1594869	3.3427632	TT	Self > 4	Escherichia coli	0.0	TT_Escherichia coli	True
202411	4.4589972	2.5728636	TT	Between > 4	Escherichia coli	0.0	TT_Escherichia coli	True
2116893	0.9501383	0.02840743	TT	Self > 4	Escherichia coli	0.0	TT_Escherichia coli	True
1479043	-0.6403998	1.1561227	TT	Self > 4	Escherichia coli	0.0	TT_Escherichia coli	True
686167	6.4697084	5.310418	TT	Self > 4	Escherichia coli	0.0	TT_Escherichia coli	True
2037989	2.5189128	2.49487	TT	Self > 4	Escherichia coli	0.0	TT_Escherichia coli	True
2504194	0.04062943	2.8822472	TT	Self > 4	Escherichia coli	0.0	TT_Escherichia coli	True
2245441	6.0143085	3.7173886	TT	Self > 4	Escherichia coli	0.0	TT_Escherichia coli	True
2869649	-1.4756413	-3.743938	TT	Between > 4	Escherichia coli	0.0	TT_Escherichia coli	True
3192620	7.5320997	0.9660409	TT	Between > 4	Escherichia coli	0.0	TT_Escherichia coli	True
1554209	5.158106	1.7939874	TT	Self > 4	Escherichia coli	0.0	TT_Escherichia coli	True
825995	-1.8693976	-0.69050294	TT	Self > 4	Escherichia coli	0.0	TT_Escherichia coli	True
1594890	-0.60441804	-2.9081128	TT	Self > 4	Escherichia coli	0.0	TT_Escherichia coli	True
3195050	-0.3208458	-3.6415164	TT	Between > 4	Escherichia coli	0.0	TT_Escherichia coli	True
2719944	1.1094142	1.6274532	TT	Self > 4	Escherichia coli	0.0	TT_Escherichia coli	True
1508291	7.854124	2.0107155	TT	Self > 4	Escherichia coli	0.0	TT_Escherichia coli	True
1527071	6.1395025	-0.21588084	TT	Self > 4	Escherichia coli	0.0	TT_Escherichia coli	True
1236644	-1.52115	0.7780641	TT	Self > 4	Escherichia coli	0.0	TT_Escherichia coli	True
1285160	7.643375	2.094412	TT	Self > 4	Escherichia coli	0.0	TT_Escherichia coli	True
2473668	2.3841507	0.015936036	TT	Self > 4	Escherichia coli	0.0	TT_Escherichia coli	True
2916192	6.023629	1.9301848	TT	Self > 4	Escherichia coli	0.0	TT_Escherichia coli	True
513516	2.9577658	3.8099554	TT	Self > 4	Escherichia coli	0.0	TT_Escherichia coli	True
228557	5.5888877	2.9122834	TT	Self > 4	Escherichia coli	0.0	TT_Escherichia coli	True
2822309	0.024807626	4.638026	TT	Self > 4	Escherichia coli	0.0	TT_Escherichia coli	True
957645	4.922177	3.4991443	TT	Self > 4	Escherichia coli	0.0	TT_Escherichia coli	True
2141990	-0.34746927	-0.01202676	TT	Self > 4	Escherichia coli	0.0	TT_Escherichia coli	True
2066406	3.5497127	3.9670565	TT	Self > 4	Escherichia coli	0.0	TT_Escherichia coli	True
3165075	4.6320696	1.015137	TT	Self > 4	Escherichia coli	0.0	TT_Escherichia coli	True
1115033	-0.11384113	2.0485415	TT	Self > 4	Escherichia coli	0.0	TT_Escherichia coli	True
904208	4.920084	3.9871223	TT	Self > 4	Escherichia coli	0.0	TT_Escherichia coli	True
2243001	3.1575696	-2.4269872	TT	Self > 4	Escherichia coli	0.0	TT_Escherichia coli	True
2938324	4.0536704	0.86257696	TT	Self > 4	Escherichia coli	0.0	TT_Escherichia coli	True
2377536	1.5462365	1.095923	TT	Self > 4	Escherichia coli	0.0	TT_Escherichia coli	True
3124477	0.65268105	2.333566	TT	Self > 4	Escherichia coli	0.0	TT_Escherichia coli	True
2193615	0.16218105	-1.09719	TT	Self > 4	Escherichia coli	0.0	TT_Escherichia coli	True
538906	-1.4745852	2.8546753	TT	Self > 4	Escherichia coli	0.0	TT_Escherichia coli	True
110442	-2.759277	1.2205266	TT	Self > 4	Escherichia coli	0.0	TT_Escherichia coli	True
2822689	3.718913	-1.1134306	TT	Between > 4	Escherichia coli	0.0	TT_Escherichia coli	True
2066913	4.0122476	2.6451797	TT	Self > 4	Escherichia coli	0.0	TT_Escherichia coli	True
3197350	6.598527	4.258908	TT	Self > 4	Escherichia coli	0.0	TT_Escherichia coli	True
1947912	6.6663127	-1.1396947	TT	Self > 4	Escherichia coli	0.0	TT_Escherichia coli	True
1892194	3.0384445	-2.8919053	TT	Between > 4	Escherichia coli	0.0	TT_Escherichia coli	True
564816	-2.2618284	1.5444449	TT	Self > 4	Escherichia coli	0.0	TT_Escherichia coli	True
298777	4.444099	3.117883	TT	Self > 4	Escherichia coli	0.0	TT_Escherichia coli	True
2039214	5.5674267	2.6299996	TT	Self > 4	Escherichia coli	0.0	TT_Escherichia coli	True
2669180	5.565754	2.0909498	TT	Self > 4	Escherichia coli	0.0	TT_Escherichia coli	True
1504621	8.092762	2.1705427	TT	Self > 4	Escherichia coli	0.0	TT_Escherichia coli	True
85708	4.7806606	3.2657561	TT	Between > 4	Escherichia coli	0.0	TT_Escherichia coli	True
2375909	4.789744	1.9482787	TT	Self > 4	Escherichia coli	0.0	TT_Escherichia coli	True
808309	-3.1980014	0.54254305	TT	Self > 4	Escherichia coli	0.0	TT_Escherichia coli	True
985197	4.1228933	3.4477258	TT	Self > 4	Escherichia coli	0.0	TT_Escherichia coli	True
2118150	3.6873558	3.999952	TT	Self > 4	Escherichia coli	0.0	TT_Escherichia coli	True
1894230	8.794123	1.7869761	TT	Self > 4	Escherichia coli	0.0	TT_Escherichia coli	True
2822852	6.0468693	2.2624028	TT	Between > 4	Escherichia coli	0.0	TT_Escherichia coli	True
873983	5.51336	1.6038618	TT	Self > 4	Escherichia coli	0.0	TT_Escherichia coli	True
3198779	4.6953564	-1.8741575	TT	Self > 4	Escherichia coli	0.0	TT_Escherichia coli	True
1184919	4.826445	2.5416803	TT	Self > 4	Escherichia coli	0.0	TT_Escherichia coli	True
2955006	6.4918156	0.74362093	TT	Self > 4	Escherichia coli	0.0	TT_Escherichia coli	True
2847699	2.027081	0.9147827	TT	Self > 4	Escherichia coli	0.0	TT_Escherichia coli	True
2141917	6.7641954	1.8199121	TT	Self > 4	Escherichia coli	0.0	TT_Escherichia coli	True
833865	-0.47760975	0.84996915	TT	Self > 4	Escherichia coli	0.0	TT_Escherichia coli	True
1500536	6.188257	-0.21497914	TT	Between > 4	Escherichia coli	0.0	TT_Escherichia coli	True
1846630	5.401884	-0.025307061	TT	Self > 4	Escherichia coli	0.0	TT_Escherichia coli	True
1184509	-0.69676083	1.1623759	TT	Self > 4	Escherichia coli	0.0	TT_Escherichia coli	True
1426526	-1.2836747	-1.0849761	TT	Between > 4	Escherichia coli	0.0	TT_Escherichia coli	True
1506616	0.39408278	-0.028646605	TT	Between > 4	Escherichia coli	0.0	TT_Escherichia coli	True
159142	7.0476546	2.9614234	TT	Self > 4	Escherichia coli	0.0	TT_Escherichia coli	True
3052265	3.1016917	5.2495227	TT	Between > 4	Escherichia coli	0.0	TT_Escherichia coli	True
1479944	7.362202	2.0603828	TT	Self > 4	Escherichia coli	0.0	TT_Escherichia coli	True
1557231	6.42082	5.0293446	TT	Self > 4	Escherichia coli	0.0	TT_Escherichia coli	True
829178	6.3181715	-0.20004071	TT	Self > 4	Escherichia coli	0.0	TT_Escherichia coli	True
1263384	5.707979	3.0003877	TT	Self > 4	Escherichia coli	0.0	TT_Escherichia coli	True
2526079	6.550764	1.9769896	TT	Self > 4	Escherichia coli	0.0	TT_Escherichia coli	True
900165	7.1103125	2.2943006	TT	Self > 4	Escherichia coli	0.0	TT_Escherichia coli	True
1613202	0.43984866	-0.27173376	TT	Self > 4	Escherichia coli	0.0	TT_Escherichia coli	True
2221942	5.8606052	1.7970026	TT	Self > 4	Escherichia coli	0.0	TT_Escherichia coli	True
1549887	6.092249	3.7979991	TT	Between > 4	Escherichia coli	0.0	TT_Escherichia coli	True
2774920	1.22687	2.76842	TT	Between > 4	Escherichia coli	0.0	TT_Escherichia coli	True
2818660	7.774357	1.1901916	TT	Between > 4	Escherichia coli	0.0	TT_Escherichia coli	True
1483263	1.0229264	0.54623437	TT	Self > 4	Escherichia coli	0.0	TT_Escherichia coli	True
3217899	6.680466	4.36343	TT	Self > 4	Escherichia coli	0.0	TT_Escherichia coli	True
3172567	7.581342	1.3004926	TT	Self > 4	Escherichia coli	0.0	TT_Escherichia coli	True
1569023	-0.32892543	-2.831513	TT	Between > 4	Escherichia coli	0.0	TT_Escherichia coli	True
2894721	3.6734214	0.5040261	TT	Between > 4	Escherichia coli	0.0	TT_Escherichia coli	True
1894452	4.005707	0.8669162	TT	Self > 4	Escherichia coli	0.0	TT_Escherichia coli	True
2496573	0.32538176	-0.92008317	TT	Self > 4	Escherichia coli	0.0	TT_Escherichia coli	True
2891550	4.213142	-3.5027108	TT	Between > 4	Escherichia coli	0.0	TT_Escherichia coli	True
2715948	6.004081	1.4861019	TT	Self > 4	Escherichia coli	0.0	TT_Escherichia coli	True
2761972	3.5876455	-3.401182	TT	Between > 4	Escherichia coli	0.0	TT_Escherichia coli	True
980655	2.4906998	3.7218335	TT	Self > 4	Escherichia coli	0.0	TT_Escherichia coli	True
2288115	3.5570378	-1.8417422	TT	Between > 4	Escherichia coli	0.0	TT_Escherichia coli	True
3196739	2.37968	-1.9811577	TT	Self > 4	Escherichia coli	0.0	TT_Escherichia coli	True
2065897	0.5708826	0.9441341	TT	Self > 4	Escherichia coli	0.0	TT_Escherichia coli	True
2121000	4.1012416	5.3866158	TT	Self > 4	Escherichia coli	0.0	TT_Escherichia coli	True
2038546	1.1202204	0.25225523	TT	Self > 4	Escherichia coli	0.0	TT_Escherichia coli	True
3169698	0.8820131	-2.2192948	TT	Self > 4	Escherichia coli	0.0	TT_Escherichia coli	True
982789	4.4236555	2.6406865	TT	Self > 4	Escherichia coli	0.0	TT_Escherichia coli	True
2894765	5.9892855	1.5192051	TT	Self > 4	Escherichia coli	0.0	TT_Escherichia coli	True
2167882	7.5240927	1.5315665	TT	Self > 4	Escherichia coli	0.0	TT_Escherichia coli	True
1239112	6.66392	2.7955108	TT	Self > 4	Escherichia coli	0.0	TT_Escherichia coli	True
2934639	1.0136487	-3.216673	TT	Self > 4	Escherichia coli	0.0	TT_Escherichia coli	True
1045754	-0.14394489	5.0124707	TT	Self > 4	Escherichia coli	0.0	TT_Escherichia coli	True
1858077	3.694085	6.3687677	TT	Self > 4	Escherichia coli	0.0	TT_Escherichia coli	True
2866580	6.077593	1.5266968	TT	Between > 4	Escherichia coli	0.0	TT_Escherichia coli	True
1001895	2.9957263	3.6667008	TT	Self > 4	Escherichia coli	0.0	TT_Escherichia coli	True
2867450	-0.8823931	-3.0860224	TT	Between > 4	Escherichia coli	0.0	TT_Escherichia coli	True
2798207	1.4971548	1.4799393	TT	Self > 4	Escherichia coli	0.0	TT_Escherichia coli	True
831035	5.1962824	1.2240956	TT	Self > 4	Escherichia coli	0.0	TT_Escherichia coli	True
2953545	1.6796324	-3.2074296	TT	Self > 4	Escherichia coli	0.0	TT_Escherichia coli	True
930680	6.6267405	2.629872	TT	Self > 4	Escherichia coli	0.0	TT_Escherichia coli	True
1002168	5.2815933	2.7077577	TT	Self > 4	Escherichia coli	0.0	TT_Escherichia coli	True
1291654	5.7123675	4.176579	TT	Self > 4	Escherichia coli	0.0	TT_Escherichia coli	True
900088	5.158784	2.5678174	TT	Self > 4	Escherichia coli	0.0	TT_Escherichia coli	True
2818897	0.58410543	-1.4491744	TT	Between > 4	Escherichia coli	0.0	TT_Escherichia coli	True
903078	-2.0132408	2.3011734	TT	Self > 4	Escherichia coli	0.0	TT_Escherichia coli	True
2041605	1.3366725	0.5088501	TT	Self > 4	Escherichia coli	0.0	TT_Escherichia coli	True
2713782	2.3142526	-0.34417716	TT	Self > 4	Escherichia coli	0.0	TT_Escherichia coli	True
1591222	1.6385493	-2.0886014	TT	Self > 4	Escherichia coli	0.0	TT_Escherichia coli	True
1552400	-0.09884198	-0.6702168	TT	Self > 4	Escherichia coli	0.0	TT_Escherichia coli	True
1289625	-0.92922825	1.362715	TT	Self > 4	Escherichia coli	0.0	TT_Escherichia coli	True
775893	6.592661	-0.52797335	TT	Self > 4	Escherichia coli	0.0	TT_Escherichia coli	True
2285751	8.580956	1.7060262	TT	Self > 4	Escherichia coli	0.0	TT_Escherichia coli	True
128081	-2.6920645	-0.00442571	TT	Self > 4	Escherichia coli	0.0	TT_Escherichia coli	True
806614	-3.218129	0.44051364	TT	Between > 4	Escherichia coli	0.0	TT_Escherichia coli	True
2867339	6.528349	4.083551	TT	Self > 4	Escherichia coli	0.0	TT_Escherichia coli	True
2243626	1.198849	-2.4188492	TT	Self > 4	Escherichia coli	0.0	TT_Escherichia coli	True
898038	4.2930875	2.7598615	TT	Self > 4	Escherichia coli	0.0	TT_Escherichia coli	True
2167206	7.5722466	1.6553795	TT	Between > 4	Escherichia coli	0.0	TT_Escherichia coli	True
1953130	6.671825	-1.2081752	TT	Self > 4	Escherichia coli	0.0	TT_Escherichia coli	True
2693056	0.96545553	2.2718525	TT	Self > 4	Escherichia coli	0.0	TT_Escherichia coli	True
1527563	6.3885694	4.5296645	TT	Self > 4	Escherichia coli	0.0	TT_Escherichia coli	True
1239610	5.0214863	4.2192636	TT	Self > 4	Escherichia coli	0.0	TT_Escherichia coli	True
2113293	6.335589	1.8156539	TT	Between > 4	Escherichia coli	0.0	TT_Escherichia coli	True
2719728	3.870802	5.8526034	TT	Self > 4	Escherichia coli	0.0	TT_Escherichia coli	True
1312034	-1.2634512	-0.33732903	TT	Self > 4	Escherichia coli	0.0	TT_Escherichia coli	True
1505776	7.9536076	2.342321	TT	Self > 4	Escherichia coli	0.0	TT_Escherichia coli	True
2747823	0.8910422	1.7544065	TT	Between > 4	Escherichia coli	0.0	TT_Escherichia coli	True
2118803	0.110728435	0.6134728	TT	Self > 4	Escherichia coli	0.0	TT_Escherichia coli	True
2599089	6.855948	4.950925	TT	Self > 4	Escherichia coli	0.0	TT_Escherichia coli	True
2748245	5.6793494	2.8000846	TT	Self > 4	Escherichia coli	0.0	TT_Escherichia coli	True
2742372	4.931032	-2.2376022	TT	Self > 4	Escherichia coli	0.0	TT_Escherichia coli	True
2110071	0.14878474	-1.7007895	TT	Self > 4	Escherichia coli	0.0	TT_Escherichia coli	True
2891774	8.36154	1.4500879	TT	Between > 4	Escherichia coli	0.0	TT_Escherichia coli	True
3063731	4.637582	-2.3460584	TT	Self > 4	Escherichia coli	0.0	TT_Escherichia coli	True
278858	4.548043	3.212785	TT	Self > 4	Escherichia coli	0.0	TT_Escherichia coli	True
1401135	5.381555	1.5236384	TT	Self > 4	Escherichia coli	0.0	TT_Escherichia coli	True
1846862	4.2232246	-2.8468118	TT	Self > 4	Escherichia coli	0.0	TT_Escherichia coli	True
2770851	2.601566	0.29779914	TT	Between > 4	Escherichia coli	0.0	TT_Escherichia coli	True
1752897	3.5110345	6.5257072	TT	Self > 4	Escherichia coli	0.0	TT_Escherichia coli	True
1429867	-0.9713748	-0.85105497	TT	Self > 4	Escherichia coli	0.0	TT_Escherichia coli	True
2895764	8.461373	1.5127814	TT	Self > 4	Escherichia coli	0.0	TT_Escherichia coli	True
2794596	2.259681	-0.67053556	TT	Self > 4	Escherichia coli	0.0	TT_Escherichia coli	True
1053243	1.1164899	5.396249	TT	Self > 4	Escherichia coli	0.0	TT_Escherichia coli	True
829893	5.896374	4.900795	TT	Self > 4	Escherichia coli	0.0	TT_Escherichia coli	True
3117492	5.8242407	3.614323	TT	Between > 4	Escherichia coli	0.0	TT_Escherichia coli	True
2014219	0.3946247	4.061588	TT	Self > 4	Escherichia coli	0.0	TT_Escherichia coli	True
158984	4.8006763	2.1986856	TT	Self > 4	Escherichia coli	0.0	TT_Escherichia coli	True
2821147	5.8510203	0.20875666	TT	Between > 4	Escherichia coli	0.0	TT_Escherichia coli	True
2190823	0.45063102	-2.2429724	TT	Between > 4	Escherichia coli	0.0	TT_Escherichia coli	True
3196391	-0.7462271	-3.4446123	TT	Self > 4	Escherichia coli	0.0	TT_Escherichia coli	True
1502749	2.9355695	1.6820982	TT	Between > 4	Escherichia coli	0.0	TT_Escherichia coli	True
1499848	6.3223624	4.310602	TT	Between > 4	Escherichia coli	0.0	TT_Escherichia coli	True
1476421	4.445467	1.5901961	TT	Self > 4	Escherichia coli	0.0	TT_Escherichia coli	True
2646041	5.608381	2.16373	TT	Between > 4	Escherichia coli	0.0	TT_Escherichia coli	True
1572967	3.1013331	1.3862547	TT	Self > 4	Escherichia coli	0.0	TT_Escherichia coli	True
2775138	1.3304651	2.5139258	TT	Self > 4	Escherichia coli	0.0	TT_Escherichia coli	True
1576836	-0.7579026	-2.3145623	TT	Self > 4	Escherichia coli	0.0	TT_Escherichia coli	True
2725058	5.524526	1.9256549	TT	Self > 4	Escherichia coli	0.0	TT_Escherichia coli	True
1847952	-1.2429742	-3.964156	TT	Self > 4	Escherichia coli	0.0	TT_Escherichia coli	True
3065242	6.254608	1.1890713	TT	Self > 4	Escherichia coli	0.0	TT_Escherichia coli	True
2268260	1.1088585	-2.581157	TT	Self > 4	Escherichia coli	0.0	TT_Escherichia coli	True
2735198	4.1035256	-3.7269907	TT	Self > 4	Escherichia coli	0.0	TT_Escherichia coli	True
2143496	1.2115049	-0.9583537	TT	Self > 4	Escherichia coli	0.0	TT_Escherichia coli	True
1031675	4.5284557	3.874586	TT	Self > 4	Escherichia coli	0.0	TT_Escherichia coli	True
1501543	6.1815534	-0.2763477	TT	Between > 4	Escherichia coli	0.0	TT_Escherichia coli	True
855041	-2.3948529	1.3738027	TT	Between > 4	Escherichia coli	0.0	TT_Escherichia coli	True
2243900	2.1080914	-2.246506	TT	Self > 4	Escherichia coli	0.0	TT_Escherichia coli	True
2663409	5.226632	3.6011953	TT	Self > 4	Escherichia coli	0.0	TT_Escherichia coli	True
2247886	1.3389206	-1.2939019	TT	Self > 4	Escherichia coli	0.0	TT_Escherichia coli	True
1431247	1.2773317	0.028266713	TT	Self > 4	Escherichia coli	0.0	TT_Escherichia coli	True
2719952	1.1233268	1.6312315	TT	Self > 4	Escherichia coli	0.0	TT_Escherichia coli	True
2174568	4.1366034	5.4900885	TT	Self > 4	Escherichia coli	0.0	TT_Escherichia coli	True
2722318	5.8228154	1.7764637	TT	Self > 4	Escherichia coli	0.0	TT_Escherichia coli	True
927242	-2.344149	1.2818552	TT	Self > 4	Escherichia coli	0.0	TT_Escherichia coli	True
904959	6.8824587	2.6451077	TT	Self > 4	Escherichia coli	0.0	TT_Escherichia coli	True
2770442	0.69736487	-1.9459097	TT	Self > 4	Escherichia coli	0.0	TT_Escherichia coli	True
467815	6.236227	2.6846266	TT	Self > 4	Escherichia coli	0.0	TT_Escherichia coli	True
2398307	5.2298245	1.8523033	TT	Self > 4	Escherichia coli	0.0	TT_Escherichia coli	True
2191183	6.83687	1.3601353	TT	Self > 4	Escherichia coli	0.0	TT_Escherichia coli	True
1289032	-1.5361756	0.63014716	TT	Self > 4	Escherichia coli	0.0	TT_Escherichia coli	True
1893973	0.91172403	-2.7587013	TT	Self > 4	Escherichia coli	0.0	TT_Escherichia coli	True
2220223	8.209073	2.0676014	TT	Self > 4	Escherichia coli	0.0	TT_Escherichia coli	True
2094962	4.235094	2.247474	TT	Self > 4	Escherichia coli	0.0	TT_Escherichia coli	True
2845556	6.0320225	0.24201116	TT	Self > 4	Escherichia coli	0.0	TT_Escherichia coli	True
2170357	7.218096	1.6685061	TT	Self > 4	Escherichia coli	0.0	TT_Escherichia coli	True
2846971	5.932243	3.7186863	TT	Self > 4	Escherichia coli	0.0	TT_Escherichia coli	True
2351156	2.4497826	3.709932	TT	Self > 4	Escherichia coli	0.0	TT_Escherichia coli	True
253474	5.1763163	2.822395	TT	Self > 4	Escherichia coli	0.0	TT_Escherichia coli	True
3166465	7.7936115	1.0539781	TT	Self > 4	Escherichia coli	0.0	TT_Escherichia coli	True
1577584	6.144049	-0.32891434	TT	Self > 4	Escherichia coli	0.0	TT_Escherichia coli	True
1527446	-0.016029716	-0.8779513	TT	Self > 4	Escherichia coli	0.0	TT_Escherichia coli	True
2145090	2.7779977	3.1165433	TT	Self > 4	Escherichia coli	0.0	TT_Escherichia coli	True
1505759	2.7658627	2.8129206	TT	Self > 4	Escherichia coli	0.0	TT_Escherichia coli	True
1285536	6.6031375	2.2947705	TT	Self > 4	Escherichia coli	0.0	TT_Escherichia coli	True
2193707	5.8138776	3.3871324	TT	Self > 4	Escherichia coli	0.0	TT_Escherichia coli	True
1577109	6.071003	-0.290732	TT	Self > 4	Escherichia coli	0.0	TT_Escherichia coli	True
1210834	-0.8321415	1.6168975	TT	Self > 4	Escherichia coli	0.0	TT_Escherichia coli	True
485119	5.1104937	4.4159408	TT	Self > 4	Escherichia coli	0.0	TT_Escherichia coli	True
2225380	1.2554953	2.4765162	TT	Self > 4	Escherichia coli	0.0	TT_Escherichia coli	True
47901	8.56718	2.4951866	TT	Self > 4	Escherichia coli	0.0	TT_Escherichia coli	True
2891792	5.9256454	0.026422756	TT	Self > 4	Escherichia coli	0.0	TT_Escherichia coli	True
1362722	0.3870761	0.7439649	TT	Self > 4	Escherichia coli	0.0	TT_Escherichia coli	True
2969156	6.484941	-1.140327	TT	Self > 4	Escherichia coli	0.0	TT_Escherichia coli	True
2169363	6.787887	1.6357514	TT	Self > 4	Escherichia coli	0.0	TT_Escherichia coli	True
1510883	4.525638	3.8066761	TT	Self > 4	Escherichia coli	0.0	TT_Escherichia coli	True
2038092	5.171755	2.083914	TT	Self > 4	Escherichia coli	0.0	TT_Escherichia coli	True
1002589	-2.4192579	0.99730545	TT	Self > 4	Escherichia coli	0.0	TT_Escherichia coli	True
2165444	0.26295048	-3.6571689	TT	Self > 4	Escherichia coli	0.0	TT_Escherichia coli	True
1776826	3.7888083	6.4404545	TT	Self > 4	Escherichia coli	0.0	TT_Escherichia coli	True
221184	1.0037948	-0.91712815	TT	Self > 4	Escherichia coli	0.0	TT_Escherichia coli	True
85521	5.6970177	4.9699492	TT	Self > 4	Escherichia coli	0.0	TT_Escherichia coli	True
2239869	3.7533686	0.8858767	TT	Self > 4	Escherichia coli	0.0	TT_Escherichia coli	True
852602	4.8774114	3.2689664	TT	Self > 4	Escherichia coli	0.0	TT_Escherichia coli	True
1360881	8.513722	2.0925953	TT	Self > 4	Escherichia coli	0.0	TT_Escherichia coli	True
2695525	1.2105879	2.697582	TT	Between > 4	Escherichia coli	0.0	TT_Escherichia coli	True
1187901	4.1593947	2.2282157	TT	Self > 4	Escherichia coli	0.0	TT_Escherichia coli	True
1188164	4.3578396	4.0595903	TT	Self > 4	Escherichia coli	0.0	TT_Escherichia coli	True
2092421	0.13730983	0.5006561	TT	Self > 4	Escherichia coli	0.0	TT_Escherichia coli	True
254509	6.2953815	3.2911716	TT	Self > 4	Escherichia coli	0.0	TT_Escherichia coli	True
3172189	5.918682	3.553229	TT	Between > 4	Escherichia coli	0.0	TT_Escherichia coli	True
2088794	6.6907477	1.7148279	TT	Self > 4	Escherichia coli	0.0	TT_Escherichia coli	True
3124270	3.3503854	5.7626452	TT	Self > 4	Escherichia coli	0.0	TT_Escherichia coli	True
2773114	0.7501238	2.350586	TT	Self > 4	Escherichia coli	0.0	TT_Escherichia coli	True
2449409	0.41072032	2.710425	TT	Self > 4	Escherichia coli	0.0	TT_Escherichia coli	True
2848114	7.3107014	1.5325309	TT	Self > 4	Escherichia coli	0.0	TT_Escherichia coli	True
928910	-1.0360649	2.4450216	TT	Between > 4	Mix	0.0	TT_Mix	True
2114627	-0.50000346	1.0233372	TT	Self > 4	Escherichia coli	0.0	TT_Escherichia coli	True
158943	6.680984	2.8417568	TT	Between > 4	Escherichia coli	0.0	TT_Escherichia coli	True
1033705	4.5350304	2.7590933	TT	Self > 4	Escherichia coli	0.0	TT_Escherichia coli	True
3141167	-1.293674	-3.9524033	TT	Self > 4	Escherichia coli	0.0	TT_Escherichia coli	True
3113094	7.5844326	1.033766	TT	Self > 4	Escherichia coli	0.0	TT_Escherichia coli	True
2219271	1.7638497	-1.1242934	TT	Self > 4	Escherichia coli	0.0	TT_Escherichia coli	True
1613181	0.4591744	-0.29381385	TT	Self > 4	Escherichia coli	0.0	TT_Escherichia coli	True
1236920	-0.9120351	1.1191822	TT	Self > 4	Escherichia coli	0.0	TT_Escherichia coli	True
1332186	2.9109304	1.3667322	TT	Self > 4	Escherichia coli	0.0	TT_Escherichia coli	True
874985	5.1124973	1.1902015	TT	Between > 4	Escherichia coli	0.0	TT_Escherichia coli	True
3214760	1.9685049	-3.494817	TT	Self > 4	Escherichia coli	0.0	TT_Escherichia coli	True
1290865	-0.5264631	0.33536622	TT	Self > 4	Escherichia coli	0.0	TT_Escherichia coli	True
374573	4.617984	3.086512	TT	Self > 4	Escherichia coli	0.0	TT_Escherichia coli	True
2711045	2.0938644	-1.0414981	TT	Self > 4	Escherichia coli	0.0	TT_Escherichia coli	True
828661	-1.5329157	-0.41471153	TT	Self > 4	Escherichia coli	0.0	TT_Escherichia coli	True
1030762	-0.70260715	1.7305118	TT	Self > 4	Escherichia coli	0.0	TT_Escherichia coli	True
1263998	4.579422	4.1433086	TT	Self > 4	Escherichia coli	0.0	TT_Escherichia coli	True
1573565	6.1531196	-0.33002767	TT	Self > 4	Escherichia coli	0.0	TT_Escherichia coli	True
2740806	1.9509953	-0.25468564	TT	Self > 4	Escherichia coli	0.0	TT_Escherichia coli	True
2935153	5.524198	0.880518	TT	Between > 4	Escherichia coli	0.0	TT_Escherichia coli	True
2866643	8.025974	1.2573328	TT	Self > 4	Escherichia coli	0.0	TT_Escherichia coli	True
2562955	6.1264253	1.0770581	TT	Between > 4	Escherichia coli	0.0	TT_Escherichia coli	True
1484266	4.1209936	2.4096959	TT	Self > 4	Escherichia coli	0.0	TT_Escherichia coli	True
2403735	5.418512	2.2246058	TT	Self > 4	Escherichia coli	0.0	TT_Escherichia coli	True
1315176	-1.5495796	0.64943635	TT	Self > 4	Escherichia coli	0.0	TT_Escherichia coli	True
904152	-1.1680785	2.3182578	TT	Self > 4	Escherichia coli	0.0	TT_Escherichia coli	True
2719092	3.5069149	5.8862624	TT	Between > 4	Escherichia coli	0.0	TT_Escherichia coli	True
2690822	5.6877494	1.1574968	TT	Self > 4	Escherichia coli	0.0	TT_Escherichia coli	True
2171026	4.206621	1.9425036	TT	Self > 4	Escherichia coli	0.0	TT_Escherichia coli	True
2115246	6.7771287	2.101681	TT	Between > 4	Escherichia coli	0.0	TT_Escherichia coli	True
1050059	4.452156	2.5814443	TT	Self > 4	Escherichia coli	0.0	TT_Escherichia coli	True
1262566	-0.5699558	0.40054995	TT	Self > 4	Escherichia coli	0.0	TT_Escherichia coli	True
1233266	-1.0852517	-0.13477392	TT	Self > 4	Escherichia coli	0.0	TT_Escherichia coli	True
1232588	-1.1400844	-0.2562691	TT	Self > 4	Escherichia coli	0.0	TT_Escherichia coli	True
3068739	0.6288699	2.1305745	TT	Between > 4	Escherichia coli	0.0	TT_Escherichia coli	True
2476725	5.2112303	2.0027673	TT	Self > 4	Escherichia coli	0.0	TT_Escherichia coli	True
1527831	5.1274805	1.6919774	TT	Self > 4	Escherichia coli	0.0	TT_Escherichia coli	True
1821047	3.6127584	0.6918572	TT	Self > 4	Escherichia coli	0.0	TT_Escherichia coli	True
830975	5.4147453	1.5676401	TT	Self > 4	Escherichia coli	0.0	TT_Escherichia coli	True
2743265	5.971503	1.3975	TT	Self > 4	Escherichia coli	0.0	TT_Escherichia coli	True
2193968	1.5006315	-0.33558148	TT	Self > 4	Escherichia coli	0.0	TT_Escherichia coli	True
1310356	1.084842	-1.5006951	TT	Self > 4	Escherichia coli	0.0	TT_Escherichia coli	True
2220453	1.0643257	-1.3655288	TT	Self > 4	Escherichia coli	0.0	TT_Escherichia coli	True
1258921	-1.233726	-0.3054447	TT	Self > 4	Escherichia coli	0.0	TT_Escherichia coli	True
2426486	0.56841975	2.2602599	TT	Self > 4	Escherichia coli	0.0	TT_Escherichia coli	True
3169605	7.6137867	1.2495364	TT	Self > 4	Escherichia coli	0.0	TT_Escherichia coli	True
2146499	6.5369005	2.871774	TT	Between > 4	Escherichia coli	0.0	TT_Escherichia coli	True
1283595	7.4271865	1.9399829	TT	Self > 4	Escherichia coli	0.0	TT_Escherichia coli	True
951986	5.42285	2.5980945	TT	Self > 4	Escherichia coli	0.0	TT_Escherichia coli	True
2931251	2.0458355	-3.2547922	TT	Self > 4	Escherichia coli	0.0	TT_Escherichia coli	True
2544329	1.0664232	-3.045765	TT	Self > 4	Escherichia coli	0.0	TT_Escherichia coli	True
3116857	2.982053	-0.69879067	TT	Self > 4	Escherichia coli	0.0	TT_Escherichia coli	True
851261	6.217623	-0.16448839	TT	Between > 4	Escherichia coli	0.0	TT_Escherichia coli	True
832021	7.72659	2.2568328	TT	Self > 4	Escherichia coli	0.0	TT_Escherichia coli	True
653735	-1.1929287	1.8398033	TT	Self > 4	Escherichia coli	0.0	TT_Escherichia coli	True
294651	0.32944	4.1431036	TT	Between > 4	Escherichia coli	0.0	TT_Escherichia coli	True
2797446	4.23064	-2.097403	TT	Self > 4	Escherichia coli	0.0	TT_Escherichia coli	True
1578239	6.405199	4.9997077	TT	Self > 4	Escherichia coli	0.0	TT_Escherichia coli	True
3173048	7.4026766	1.3501672	TT	Self > 4	Escherichia coli	0.0	TT_Escherichia coli	True
2792102	6.1777587	1.3275802	TT	Self > 4	Escherichia coli	0.0	TT_Escherichia coli	True
900486	-2.7858973	0.56538856	TT	Self > 4	Escherichia coli	0.0	TT_Escherichia coli	True
1230259	7.250336	1.9865435	TT	Self > 4	Escherichia coli	0.0	TT_Escherichia coli	True
2715291	1.1934955	-1.5189786	TT	Between > 4	Escherichia coli	0.0	TT_Escherichia coli	True
2350239	-0.5268202	5.37474	TT	Self > 4	Escherichia coli	0.0	TT_Escherichia coli	True
2240431	1.0157796	-2.0886557	TT	Self > 4	Escherichia coli	0.0	TT_Escherichia coli	True
1264723	-0.6293701	2.0874343	TT	Self > 4	Escherichia coli	0.0	TT_Escherichia coli	True
1509260	2.833613	3.5646443	TT	Self > 4	Escherichia coli	0.0	TT_Escherichia coli	True
2847202	2.6089377	-0.42089626	TT	Self > 4	Escherichia coli	0.0	TT_Escherichia coli	True
423698	6.4252677	-0.21006502	TT	Between > 4	Escherichia coli	0.0	TT_Escherichia coli	True
1360117	1.5791881	-1.0997998	TT	Self > 4	Escherichia coli	0.0	TT_Escherichia coli	True
1506538	7.961933	2.1161044	TT	Self > 4	Escherichia coli	0.0	TT_Escherichia coli	True
2750597	5.898938	2.5094604	TT	Self > 4	Escherichia coli	0.0	TT_Escherichia coli	True
1417688	0.18588468	-1.4478061	TT	Self > 4	Escherichia coli	0.0	TT_Escherichia coli	True
2452289	0.4078494	2.4849653	TT	Self > 4	Escherichia coli	0.0	TT_Escherichia coli	True
2870625	2.1282775	-0.71724814	TT	Self > 4	Escherichia coli	0.0	TT_Escherichia coli	True
2380505	3.6193345	5.6679735	TT	Self > 4	Escherichia coli	0.0	TT_Escherichia coli	True
2640816	0.9682999	3.1185524	TT	Self > 4	Escherichia coli	0.0	TT_Escherichia coli	True
2246361	6.0823903	-0.21614163	TT	Self > 4	Escherichia coli	0.0	TT_Escherichia coli	True
2893163	3.131834	-2.4484653	TT	Between > 4	Escherichia coli	0.0	TT_Escherichia coli	True
2246990	0.8676559	-2.0202515	TT	Self > 4	Escherichia coli	0.0	TT_Escherichia coli	True
2717500	4.805196	-2.1817114	TT	Self > 4	Escherichia coli	0.0	TT_Escherichia coli	True
3145442	5.503194	-0.097491845	TT	Between > 4	Escherichia coli	0.0	TT_Escherichia coli	True
3192803	0.15701339	-1.9146386	TT	Self > 4	Escherichia coli	0.0	TT_Escherichia coli	True
2138457	0.25909296	-1.4917355	TT	Self > 4	Escherichia coli	0.0	TT_Escherichia coli	True
2713557	6.064916	1.7044314	TT	Self > 4	Escherichia coli	0.0	TT_Escherichia coli	True
2114445	1.0353339	0.34864026	TT	Self > 4	Escherichia coli	0.0	TT_Escherichia coli	True
2792696	4.680885	-3.3407981	TT	Between > 4	Escherichia coli	0.0	TT_Escherichia coli	True
1592412	0.31362918	-3.1705594	TT	Self > 4	Escherichia coli	0.0	TT_Escherichia coli	True
3195032	-0.36807325	-3.6494167	TT	Between > 4	Escherichia coli	0.0	TT_Escherichia coli	True
1570016	6.0040984	3.431531	TT	Self > 4	Escherichia coli	0.0	TT_Escherichia coli	True
2328729	1.8475466	-2.607731	TT	Between > 4	Escherichia coli	0.0	TT_Escherichia coli	True
1285492	-1.1052349	-0.2540312	TT	Self > 4	Escherichia coli	0.0	TT_Escherichia coli	True
2036341	1.0568767	0.63416517	TT	Self > 4	Escherichia coli	0.0	TT_Escherichia coli	True
1479009	6.0443363	4.1209493	TT	Self > 4	Escherichia coli	0.0	TT_Escherichia coli	True
2481086	1.3116072	2.6956787	TT	Self > 4	Escherichia coli	0.0	TT_Escherichia coli	True
974224	-1.9685776	0.15359037	TT	Self > 4	Escherichia coli	0.0	TT_Escherichia coli	True
1846879	4.2876005	-2.8566084	TT	Self > 4	Escherichia coli	0.0	TT_Escherichia coli	True
2914311	5.903915	0.96578586	TT	Self > 4	Escherichia coli	0.0	TT_Escherichia coli	True
1093973	4.4288263	2.4044783	TT	Self > 4	Escherichia coli	0.0	TT_Escherichia coli	True
984824	-1.7736471	1.8924494	TT	Self > 4	Escherichia coli	0.0	TT_Escherichia coli	True
2723458	1.3241785	3.1366274	TT	Self > 4	Escherichia coli	0.0	TT_Escherichia coli	True
831329	4.6972003	2.4387422	TT	Self > 4	Escherichia coli	0.0	TT_Escherichia coli	True
1290925	-0.48860124	0.38054457	TT	Self > 4	Escherichia coli	0.0	TT_Escherichia coli	True
1577134	1.6948645	-1.2251307	TT	Self > 4	Escherichia coli	0.0	TT_Escherichia coli	True
2843702	0.7543372	-2.0561934	TT	Between > 4	Escherichia coli	0.0	TT_Escherichia coli	True
2113042	7.2105465	1.6503673	TT	Self > 4	Escherichia coli	0.0	TT_Escherichia coli	True
2890468	0.8239278	-3.2350056	TT	Between > 4	Escherichia coli	0.0	TT_Escherichia coli	True
3170102	-1.5663084	-3.7939963	TT	Self > 4	Escherichia coli	0.0	TT_Escherichia coli	True
2847537	5.908679	2.5370448	TT	Self > 4	Escherichia coli	0.0	TT_Escherichia coli	True
1555397	0.30312812	-0.11574593	TT	Self > 4	Escherichia coli	0.0	TT_Escherichia coli	True
1237754	5.908294	2.3102052	TT	Self > 4	Escherichia coli	0.0	TT_Escherichia coli	True
3062488	3.8616161	1.5891986	TT	Self > 4	Escherichia coli	0.0	TT_Escherichia coli	True
1452438	0.56494933	0.40461344	TT	Self > 4	Escherichia coli	0.0	TT_Escherichia coli	True
928435	3.9718077	2.2432542	TT	Self > 4	Escherichia coli	0.0	TT_Escherichia coli	True
829172	-2.9259098	0.48920295	TT	Self > 4	Escherichia coli	0.0	TT_Escherichia coli	True
1503993	-0.40668482	-1.0903549	TT	Self > 4	Escherichia coli	0.0	TT_Escherichia coli	True
2477813	5.3329883	1.9148141	TT	Self > 4	Escherichia coli	0.0	TT_Escherichia coli	True
1236144	-0.85497683	0.83237076	TT	Self > 4	Escherichia coli	0.0	TT_Escherichia coli	True
1552584	-0.06091937	-0.66025835	TT	Self > 4	Escherichia coli	0.0	TT_Escherichia coli	True
2244263	-0.8453447	-2.522214	TT	Between > 4	Escherichia coli	0.0	TT_Escherichia coli	True
1473089	0.16619188	-1.5284339	TT	Between > 4	Escherichia coli	0.0	TT_Escherichia coli	True
2372092	4.805595	1.5067978	TT	Self > 4	Escherichia coli	0.0	TT_Escherichia coli	True
1473543	0.0050139856	-2.1335328	TT	Self > 4	Escherichia coli	0.0	TT_Escherichia coli	True
2286293	0.3497907	-3.36057	TT	Self > 4	Escherichia coli	0.0	TT_Escherichia coli	True
2896302	6.6989946	4.3941364	TT	Self > 4	Escherichia coli	0.0	TT_Escherichia coli	True
875477	-1.9169265	0.593762	TT	Self > 4	Escherichia coli	0.0	TT_Escherichia coli	True
1742021	7.3356276	0.96153235	TT	Self > 4	Escherichia coli	0.0	TT_Escherichia coli	True
3119075	5.2520432	0.34796408	TT	Self > 4	Escherichia coli	0.0	TT_Escherichia coli	True
3170816	-1.5340279	-3.7850661	TT	Between > 4	Escherichia coli	0.0	TT_Escherichia coli	True
2748445	2.8301303	6.060128	TT	Self > 4	Escherichia coli	0.0	TT_Escherichia coli	True
2769958	1.625454	0.85135585	TT	Self > 4	Escherichia coli	0.0	TT_Escherichia coli	True
1893804	0.92209613	-2.7440712	TT	Self > 4	Escherichia coli	0.0	TT_Escherichia coli	True
1578663	6.440833	-0.6960074	TT	Self > 4	Escherichia coli	0.0	TT_Escherichia coli	True
2766701	3.2819905	1.2978917	TT	Self > 4	Escherichia coli	0.0	TT_Escherichia coli	True
1447472	-0.096318826	-1.4166083	TT	Self > 4	Escherichia coli	0.0	TT_Escherichia coli	True
921682	0.36796644	-0.08926553	TT	Self > 4	Escherichia coli	0.0	TT_Escherichia coli	True
2795448	5.7710257	3.481641	TT	Self > 4	Escherichia coli	0.0	TT_Escherichia coli	True
3167924	6.508337	1.0814205	TT	Self > 4	Escherichia coli	0.0	TT_Escherichia coli	True
875245	7.35204	2.6248662	TT	Self > 4	Escherichia coli	0.0	TT_Escherichia coli	True
3171237	7.4075413	1.2960937	TT	Self > 4	Escherichia coli	0.0	TT_Escherichia coli	True
1385321	6.1770544	4.9697933	TT	Self > 4	Escherichia coli	0.0	TT_Escherichia coli	True
1183892	-0.9712519	0.24242324	TT	Self > 4	Escherichia coli	0.0	TT_Escherichia coli	True
2720762	1.2657907	2.6950848	TT	Self > 4	Escherichia coli	0.0	TT_Escherichia coli	True
1336429	8.016897	2.0358045	TT	Self > 4	Escherichia coli	0.0	TT_Escherichia coli	True
2586982	6.628578	-1.1570556	TT	Self > 4	Escherichia coli	0.0	TT_Escherichia coli	True
1141703	-0.58858454	2.7661054	TT	Between > 4	Escherichia coli	0.0	TT_Escherichia coli	True
2116336	6.649828	2.2578337	TT	Self > 4	Escherichia coli	0.0	TT_Escherichia coli	True
929690	3.5427678	2.4984791	TT	Self > 4	Escherichia coli	0.0	TT_Escherichia coli	True
1363370	2.8365977	2.920572	TT	Self > 4	Escherichia coli	0.0	TT_Escherichia coli	True
2892693	0.7500891	-2.308429	TT	Self > 4	Escherichia coli	0.0	TT_Escherichia coli	True
1139168	-0.7998207	1.2737509	TT	Self > 4	Escherichia coli	0.0	TT_Escherichia coli	True
2821457	2.2604992	-0.53206146	TT	Between > 4	Escherichia coli	0.0	TT_Escherichia coli	True
2741242	0.8871531	2.4085848	TT	Self > 4	Escherichia coli	0.0	TT_Escherichia coli	True
1530246	6.2121677	-0.1850252	TT	Between > 4	Escherichia coli	0.0	TT_Escherichia coli	True
2690966	1.9190887	-0.034813058	TT	Self > 4	Escherichia coli	0.0	TT_Escherichia coli	True
2664847	4.5460277	1.8338904	TT	Self > 4	Escherichia coli	0.0	TT_Escherichia coli	True
2166064	7.7503686	1.3705204	TT	Between > 4	Escherichia coli	0.0	TT_Escherichia coli	True
1850613	2.0330245	1.7347192	TT	Self > 4	Escherichia coli	0.0	TT_Escherichia coli	True
1312075	7.6081734	2.0034575	TT	Self > 4	Escherichia coli	0.0	TT_Escherichia coli	True
2794486	7.273039	1.5968214	TT	Self > 4	Escherichia coli	0.0	TT_Escherichia coli	True
507352	7.1046295	2.2941778	TT	Self > 4	Escherichia coli	0.0	TT_Escherichia coli	True
1314125	-0.18879226	0.4758972	TT	Self > 4	Escherichia coli	0.0	TT_Escherichia coli	True
2114214	0.34806684	1.77173	TT	Between > 4	Escherichia coli	0.0	TT_Escherichia coli	True
3121541	4.5890107	1.9410741	TT	Self > 4	Escherichia coli	0.0	TT_Escherichia coli	True
2767359	6.00934	1.326547	TT	Self > 4	Escherichia coli	0.0	TT_Escherichia coli	True
1287571	-1.5763682	1.1712564	TT	Self > 4	Escherichia coli	0.0	TT_Escherichia coli	True
2864943	4.0090404	0.45823327	TT	Self > 4	Escherichia coli	0.0	TT_Escherichia coli	True
2067273	5.032225	-1.7733438	TT	Self > 4	Escherichia coli	0.0	TT_Escherichia coli	True
2816259	3.520363	0.69338447	TT	Self > 4	Escherichia coli	0.0	TT_Escherichia coli	True
1508483	0.6395665	0.27011073	TT	Between > 4	Escherichia coli	0.0	TT_Escherichia coli	True
2112851	0.1244566	0.63591045	TT	Self > 4	Escherichia coli	0.0	TT_Escherichia coli	True
2192730	2.261038	-1.133931	TT	Self > 4	Escherichia coli	0.0	TT_Escherichia coli	True
2444887	6.606535	1.5013775	TT	Self > 4	Escherichia coli	0.0	TT_Escherichia coli	True
2270635	8.474563	2.0793219	TT	Self > 4	Escherichia coli	0.0	TT_Escherichia coli	True
2140299	-0.27846262	-0.8469211	TT	Self > 4	Escherichia coli	0.0	TT_Escherichia coli	True
2221222	1.0607415	-1.4223483	TT	Self > 4	Escherichia coli	0.0	TT_Escherichia coli	True
2818799	5.964742	3.6222064	TT	Self > 4	Escherichia coli	0.0	TT_Escherichia coli	True
2822667	4.5750284	-2.17435	TT	Self > 4	Escherichia coli	0.0	TT_Escherichia coli	True
2311378	1.6965243	-2.249056	TT	Self > 4	Escherichia coli	0.0	TT_Escherichia coli	True
2844121	4.5820003	-1.7678452	TT	Between > 4	Escherichia coli	0.0	TT_Escherichia coli	True
954198	4.724911	3.6826568	TT	Self > 4	Escherichia coli	0.0	TT_Escherichia coli	True
1233258	-0.98082554	-0.030697567	TT	Between > 4	Escherichia coli	0.0	TT_Escherichia coli	True
1470328	1.4966595	-1.132013	TT	Between > 4	Escherichia coli	0.0	TT_Escherichia coli	True
894766	7.370036	2.2829292	TT	Self > 4	Escherichia coli	0.0	TT_Escherichia coli	True
1007307	4.653282	3.8908875	TT	Self > 4	Escherichia coli	0.0	TT_Escherichia coli	True
1528796	6.082989	4.7500486	TT	Self > 4	Escherichia coli	0.0	TT_Escherichia coli	True
2164749	-1.3960639	-3.6877308	TT	Between > 4	Escherichia coli	0.0	TT_Escherichia coli	True
2353406	-0.48891908	5.3394084	TT	Self > 4	Escherichia coli	0.0	TT_Escherichia coli	True
2146864	5.0771275	2.369652	TT	Self > 4	Escherichia coli	0.0	TT_Escherichia coli	True
2714451	1.3279341	1.1353781	TT	Self > 4	Escherichia coli	0.0	TT_Escherichia coli	True
1499982	5.8137116	3.4905372	TT	Self > 4	Escherichia coli	0.0	TT_Escherichia coli	True
1000226	-1.6679403	1.3050989	TT	Self > 4	Escherichia coli	0.0	TT_Escherichia coli	True
924126	-1.4351288	1.0243815	TT	Self > 4	Escherichia coli	0.0	TT_Escherichia coli	True
2267087	3.471102	0.82597095	TT	Between > 4	Escherichia coli	0.0	TT_Escherichia coli	True
1281500	-0.5653092	-1.3117976	TT	Self > 4	Escherichia coli	0.0	TT_Escherichia coli	True
856282	1.4187213	-0.23490499	TT	Self > 4	Escherichia coli	0.0	TT_Escherichia coli	True
2583996	2.133289	-1.9674898	TT	Self > 4	Escherichia coli	0.0	TT_Escherichia coli	True
1553138	-0.11933642	-0.6598097	TT	Between > 4	Escherichia coli	0.0	TT_Escherichia coli	True
1796863	7.2377725	0.9775668	TT	Self > 4	Escherichia coli	0.0	TT_Escherichia coli	True
3114983	1.5902647	-3.0916958	TT	Self > 4	Escherichia coli	0.0	TT_Escherichia coli	True
1478198	0.07900489	0.885117	TT	Self > 4	Escherichia coli	0.0	TT_Escherichia coli	True
2221210	1.0035027	-1.4092301	TT	Self > 4	Escherichia coli	0.0	TT_Escherichia coli	True
2120184	0.14967836	2.7488828	TT	Between > 4	Escherichia coli	0.0	TT_Escherichia coli	True
2474107	6.5146127	1.7130506	TT	Self > 4	Escherichia coli	0.0	TT_Escherichia coli	True
953442	-1.8404906	1.7630768	TT	Self > 4	Escherichia coli	0.0	TT_Escherichia coli	True
3172806	7.260273	1.4052591	TT	Self > 4	Escherichia coli	0.0	TT_Escherichia coli	True
898174	-2.2239993	0.7707936	TT	Self > 4	Escherichia coli	0.0	TT_Escherichia coli	True
2145251	2.2130969	4.1572676	TD	Between > 4	Mix	0.003	TD_Mix	True
1225645	0.58815205	-2.0076647	TT	Self > 4	Escherichia coli	0.0	TT_Escherichia coli	True
3197203	4.518034	-2.4832065	TT	Between > 4	Escherichia coli	0.003	TT_Escherichia coli	False
1455813	4.178966	2.4050577	TT	Self > 4	Escherichia coli	0.0	TT_Escherichia coli	True
1120874	-0.12240048	3.2911916	TT	Self > 4	Escherichia coli	0.0	TT_Escherichia coli	True
1612703	-0.5904396	-2.3138316	TT	Between > 4	Escherichia coli	0.003	TT_Escherichia coli	False
2192544	6.2023487	2.1381478	TT	Self > 4	Escherichia coli	0.0	TT_Escherichia coli	True
1556417	6.4195695	5.018983	TT	Self > 4	Escherichia coli	0.0	TT_Escherichia coli	True
3169712	0.88338596	-2.1394057	TT	Self > 4	Escherichia coli	0.0	TT_Escherichia coli	True
1269835	4.611292	3.4222653	TT	Self > 4	Escherichia coli	0.0	TT_Escherichia coli	True
1006309	4.807299	3.0941622	TT	Self > 4	Escherichia coli	0.0	TT_Escherichia coli	True
2041205	2.7255585	3.344613	TT	Self > 4	Escherichia coli	0.0	TT_Escherichia coli	True
3217221	2.2038445	-2.9824321	TT	Self > 4	Escherichia coli	0.0	TT_Escherichia coli	True
106433	5.6239524	4.845273	TT	Self > 4	Escherichia coli	0.0	TT_Escherichia coli	True
1471892	2.9498873	-0.2951642	TT	Self > 4	Escherichia coli	0.0	TT_Escherichia coli	True
1451602	-0.74368	0.24897587	TT	Self > 4	Escherichia coli	0.0	TT_Escherichia coli	True
2971428	2.7886045	-2.992884	TT	Self > 4	Escherichia coli	0.0	TT_Escherichia coli	True
778063	6.6987805	-0.6416982	TT	Self > 4	Escherichia coli	0.0	TT_Escherichia coli	True
2727246	3.3842063	6.1396775	TT	Self > 4	Escherichia coli	0.0	TT_Escherichia coli	True
3168709	4.5829744	-2.6965437	TT	Between > 4	Escherichia coli	0.003	TT_Escherichia coli	False
1508148	1.4213353	-0.7200617	TT	Between > 4	Escherichia coli	0.003	TT_Escherichia coli	False
3170632	7.6261578	1.331868	TT	Self > 4	Escherichia coli	0.0	TT_Escherichia coli	True
1214455	6.720921	2.606086	TT	Between > 4	Escherichia coli	0.003	TT_Escherichia coli	False
1505129	5.9713173	-0.1242392	TT	Self > 4	Escherichia coli	0.0	TT_Escherichia coli	True
2970785	-0.07128057	-4.3858213	TT	Self > 4	Escherichia coli	0.0	TT_Escherichia coli	True
2939947	5.4116707	-0.5843727	TT	Self > 4	Escherichia coli	0.0	TT_Escherichia coli	True
900745	5.8220515	2.8885777	TT	Self > 4	Escherichia coli	0.0	TT_Escherichia coli	True
1283849	-0.5773261	-1.0342133	TT	Self > 4	Escherichia coli	0.0	TT_Escherichia coli	True
1576314	6.1532664	4.5528364	TT	Self > 4	Escherichia coli	0.0	TT_Escherichia coli	True
2422469	1.17073	-0.08151499	TT	Self > 4	Escherichia coli	0.0	TT_Escherichia coli	True
831341	7.5493793	2.6566973	TT	Self > 4	Escherichia coli	0.0	TT_Escherichia coli	True
952824	3.136802	4.0028353	TT	Self > 4	Escherichia coli	0.0	TT_Escherichia coli	True
2041237	5.379862	1.9779941	TT	Self > 4	Escherichia coli	0.0	TT_Escherichia coli	True
2893394	4.4718823	-3.1915183	TT	Self > 4	Escherichia coli	0.0	TT_Escherichia coli	True
132777	7.0767717	2.8608553	TT	Between > 4	Escherichia coli	0.003	TT_Escherichia coli	False
3096945	1.090285	3.4660678	TT	Self > 4	Escherichia coli	0.0	TT_Escherichia coli	True
2845605	2.0396264	-1.0046932	TT	Self > 4	Escherichia coli	0.0	TT_Escherichia coli	True
934583	4.6149144	3.360941	TT	Self > 4	Escherichia coli	0.0	TT_Escherichia coli	True
1476653	-0.3752375	-1.2381233	TT	Self > 4	Escherichia coli	0.0	TT_Escherichia coli	True
2376970	1.5093606	1.1157966	TT	Self > 4	Escherichia coli	0.0	TT_Escherichia coli	True
1508697	0.6318649	0.11641242	TT	Self > 4	Escherichia coli	0.0	TT_Escherichia coli	True
1498592	0.69364274	-1.5653208	TT	Self > 4	Escherichia coli	0.0	TT_Escherichia coli	True
3221081	5.9807043	1.5214202	TT	Between > 4	Escherichia coli	0.003	TT_Escherichia coli	False
926039	7.160638	2.6374018	TT	Self > 4	Escherichia coli	0.0	TT_Escherichia coli	True
2088500	-0.90486085	0.8234585	TT	Self > 4	Escherichia coli	0.0	TT_Escherichia coli	True
83452	2.8793025	2.7825146	TT	Self > 4	Escherichia coli	0.0	TT_Escherichia coli	True
806275	-2.2296555	-0.7525477	TT	Self > 4	Escherichia coli	0.0	TT_Escherichia coli	True
829010	-1.6404194	-0.14782847	TT	Self > 4	Escherichia coli	0.0	TT_Escherichia coli	True
3064131	0.5982667	2.1757956	TT	Self > 4	Escherichia coli	0.0	TT_Escherichia coli	True
2795239	7.169816	1.4903138	TT	Self > 4	Escherichia coli	0.0	TT_Escherichia coli	True
2118538	5.338253	2.060824	TT	Self > 4	Escherichia coli	0.0	TT_Escherichia coli	True
1481033	6.0076528	4.0007463	TT	Self > 4	Escherichia coli	0.0	TT_Escherichia coli	True
1548595	2.6263425	-1.0496495	TT	Self > 4	Escherichia coli	0.0	TT_Escherichia coli	True
88133	-1.9817016	0.79356354	TT	Self > 4	Escherichia coli	0.0	TT_Escherichia coli	True
1529451	0.13744263	-0.63696057	TT	Self > 4	Escherichia coli	0.0	TT_Escherichia coli	True
1533316	6.0171514	4.728059	TT	Self > 4	Escherichia coli	0.0	TT_Escherichia coli	True
2146834	5.4819064	2.0792537	TT	Self > 4	Escherichia coli	0.0	TT_Escherichia coli	True
975291	-1.591964	0.9804165	TT	Self > 4	Escherichia coli	0.0	TT_Escherichia coli	True
2450158	0.17387837	2.5267878	TT	Self > 4	Escherichia coli	0.0	TT_Escherichia coli	True
951985	4.373219	4.3418093	TT	Self > 4	Escherichia coli	0.0	TT_Escherichia coli	True
1549955	1.4699049	-1.2790014	TT	Self > 4	Escherichia coli	0.0	TT_Escherichia coli	True
928776	-0.69367146	3.45091	TT	Self > 4	Escherichia coli	0.0	TT_Escherichia coli	True
255189	-2.1942918	1.9434814	TT	Self > 4	Escherichia coli	0.0	TT_Escherichia coli	True
1552455	1.7751192	-1.5767119	TT	Self > 4	Escherichia coli	0.0	TT_Escherichia coli	True
1263976	7.0765977	2.2890277	TT	Self > 4	Escherichia coli	0.0	TT_Escherichia coli	True
2823840	5.4314327	1.5172387	TT	Self > 4	Escherichia coli	0.0	TT_Escherichia coli	True
2871173	-1.3310161	-3.0811307	TT	Self > 4	Escherichia coli	0.0	TT_Escherichia coli	True
2143540	1.1667134	-0.9840989	TT	Self > 4	Escherichia coli	0.0	TT_Escherichia coli	True
919985	7.0775867	2.0422277	TT	Self > 4	Escherichia coli	0.0	TT_Escherichia coli	True
7312	-2.5727568	1.0654067	TT	Between > 4	Escherichia coli	0.003	TT_Escherichia coli	False
2069783	2.2009847	4.498199	TT	Between > 4	Escherichia coli	0.003	TT_Escherichia coli	False
3068819	4.0941286	-1.6999599	TT	Self > 4	Escherichia coli	0.0	TT_Escherichia coli	True
1651583	3.0300174	5.040105	TT	Self > 4	Escherichia coli	0.0	TT_Escherichia coli	True
2895539	5.0612364	-2.7617748	TT	Between > 4	Escherichia coli	0.003	TT_Escherichia coli	False
2846429	2.5625231	-0.5362621	TT	Self > 4	Escherichia coli	0.0	TT_Escherichia coli	True
2164253	1.2109876	-1.5449929	TT	Self > 4	Escherichia coli	0.0	TT_Escherichia coli	True
2936870	2.2839684	-2.1326275	TT	Self > 4	Escherichia coli	0.0	TT_Escherichia coli	True
317904	-0.6525895	2.8017344	TT	Self > 4	Escherichia coli	0.0	TT_Escherichia coli	True
1262713	5.128991	2.4948537	TT	Self > 4	Escherichia coli	0.0	TT_Escherichia coli	True
488754	4.4915032	2.4735262	TT	Self > 4	Escherichia coli	0.0	TT_Escherichia coli	True
1263555	5.5317135	3.064716	TT	Between > 4	Escherichia coli	0.003	TT_Escherichia coli	False
1448861	5.711688	4.141658	TT	Self > 4	Escherichia coli	0.0	TT_Escherichia coli	True
1210927	0.18792066	2.599857	TT	Between > 4	Escherichia coli	0.003	TT_Escherichia coli	False
1360929	1.2095786	-1.4356511	TT	Self > 4	Escherichia coli	0.0	TT_Escherichia coli	True
1235653	5.9155226	3.5243073	TT	Between > 4	Escherichia coli	0.003	TT_Escherichia coli	False
3071980	1.0790426	3.4663365	TT	Self > 4	Escherichia coli	0.0	TT_Escherichia coli	True
2720714	0.9575553	1.7696376	TT	Between > 4	Escherichia coli	0.003	TT_Escherichia coli	False
2931650	1.7560264	-3.4203525	TT	Self > 4	Escherichia coli	0.0	TT_Escherichia coli	True
3214083	3.9861078	1.3509898	TT	Self > 4	Escherichia coli	0.0	TT_Escherichia coli	True
2919398	8.775241	1.8390241	TT	Self > 4	Escherichia coli	0.0	TT_Escherichia coli	True
132435	-2.6380095	0.98055124	TT	Between > 4	Escherichia coli	0.003	TT_Escherichia coli	False
1290721	-1.0047516	1.0987169	TT	Self > 4	Escherichia coli	0.0	TT_Escherichia coli	True
2014092	0.26162225	2.0351362	TT	Self > 4	Escherichia coli	0.0	TT_Escherichia coli	True
1007992	-1.6585063	1.9005138	TT	Self > 4	Escherichia coli	0.0	TT_Escherichia coli	True
1557719	0.7685226	-0.08450225	TT	Between > 4	Escherichia coli	0.003	TT_Escherichia coli	False
1531594	0.06963858	-0.09481914	TT	Self > 4	Escherichia coli	0.0	TT_Escherichia coli	True
3090798	0.81208473	-2.0745745	TT	Self > 4	Escherichia coli	0.0	TT_Escherichia coli	True
2448221	-0.04539744	0.9937878	TT	Self > 4	Escherichia coli	0.0	TT_Escherichia coli	True
2216967	7.7719593	1.2751222	TT	Self > 4	Escherichia coli	0.0	TT_Escherichia coli	True
919571	0.5168711	-0.2896918	TT	Self > 4	Escherichia coli	0.0	TT_Escherichia coli	True
2219049	1.4883201	-1.523169	TT	Self > 4	Escherichia coli	0.0	TT_Escherichia coli	True
2222643	3.5999215	2.2426522	TT	Self > 4	Escherichia coli	0.0	TT_Escherichia coli	True
2117779	0.05178197	0.56897926	TT	Self > 4	Escherichia coli	0.0	TT_Escherichia coli	True
2644709	3.034738	3.832817	TT	Self > 4	Escherichia coli	0.0	TT_Escherichia coli	True
2216526	3.6894724	0.8407824	TT	Self > 4	Escherichia coli	0.0	TT_Escherichia coli	True
1730514	3.7034223	6.5308585	TT	Self > 4	Escherichia coli	0.0	TT_Escherichia coli	True
1288263	1.2963716	-0.4854639	TT	Self > 4	Escherichia coli	0.0	TT_Escherichia coli	True
2115177	-0.064625256	2.265564	TD	Between > 4	Escherichia coli	0.005	TD_Escherichia coli	True
1870379	2.932292	-2.7244127	TT	Self > 4	Escherichia coli	0.0	TT_Escherichia coli	True
104765	-2.7770205	0.20171206	TT	Self > 4	Escherichia coli	0.0	TT_Escherichia coli	True
1570842	6.4108186	-0.6890435	TT	Between > 4	Escherichia coli	0.005	TT_Escherichia coli	False
109750	7.912393	2.7355058	TT	Self > 4	Escherichia coli	0.0	TT_Escherichia coli	True
1554181	1.1954461	-1.3867983	TT	Self > 4	Escherichia coli	0.0	TT_Escherichia coli	True
1745311	2.8710096	-0.32421288	TT	Self > 4	Escherichia coli	0.0	TT_Escherichia coli	True
87576	4.7200303	3.2196789	TT	Between > 4	Escherichia coli	0.005	TT_Escherichia coli	False
2710560	7.008437	0.88408583	TT	Self > 4	Escherichia coli	0.0	TT_Escherichia coli	True
1753544	1.2586498	3.147937	TT	Self > 4	Escherichia coli	0.0	TT_Escherichia coli	True
2214596	5.9098144	2.130088	TT	Self > 4	Escherichia coli	0.0	TT_Escherichia coli	True
2874091	4.299702	-1.5727301	TT	Between > 4	Escherichia coli	0.005	TT_Escherichia coli	False
2216265	0.5217713	-1.3276012	TT	Self > 4	Escherichia coli	0.0	TT_Escherichia coli	True
1237039	6.5103045	2.3148408	TT	Self > 4	Escherichia coli	0.0	TT_Escherichia coli	True
2094832	5.801339	2.765368	TT	Self > 4	Escherichia coli	0.0	TT_Escherichia coli	True
1341290	5.680543	2.5321467	TT	Between > 4	Escherichia coli	0.005	TT_Escherichia coli	False
901639	6.4301567	2.7399936	TT	Self > 4	Escherichia coli	0.0	TT_Escherichia coli	True
1359215	8.631227	2.096933	TT	Between > 4	Escherichia coli	0.005	TT_Escherichia coli	False
1797663	6.1086664	1.2468381	TT	Between > 4	Escherichia coli	0.005	TT_Escherichia coli	False
2214899	0.58825964	-1.2198813	TT	Between > 4	Escherichia coli	0.005	TT_Escherichia coli	False
2449619	1.5546314	1.0507429	TT	Self > 4	Escherichia coli	0.0	TT_Escherichia coli	True
897602	-1.9784286	0.20109059	TT	Between > 4	Escherichia coli	0.005	TT_Escherichia coli	False
2689690	6.0510845	1.2325053	TT	Self > 4	Escherichia coli	0.0	TT_Escherichia coli	True
3114917	6.9971323	1.0427625	TT	Self > 4	Escherichia coli	0.0	TT_Escherichia coli	True
1553563	6.6034737	4.966565	TT	Self > 4	Escherichia coli	0.0	TT_Escherichia coli	True
3114895	0.7882729	-2.098112	TT	Self > 4	Escherichia coli	0.0	TT_Escherichia coli	True
1447662	-0.35900617	-1.6733624	TT	Self > 4	Escherichia coli	0.0	TT_Escherichia coli	True
879263	7.3179183	2.2633443	TT	Self > 4	Escherichia coli	0.0	TT_Escherichia coli	True
1381445	-1.0020223	-1.1722997	TT	Self > 4	Escherichia coli	0.0	TT_Escherichia coli	True
2668149	2.3413384	0.67318386	TT	Self > 4	Escherichia coli	0.0	TT_Escherichia coli	True
110257	-2.4709656	1.4752226	TT	Self > 4	Escherichia coli	0.0	TT_Escherichia coli	True
1745051	4.3376994	-2.5533953	TT	Self > 4	Escherichia coli	0.0	TT_Escherichia coli	True
1577787	1.5512797	-1.3095235	TT	Self > 4	Escherichia coli	0.0	TT_Escherichia coli	True
2891752	8.162763	1.5159127	TT	Self > 4	Escherichia coli	0.0	TT_Escherichia coli	True
2040439	5.370449	3.0608068	TT	Between > 4	Escherichia coli	0.005	TT_Escherichia coli	False
3113470	4.0307693	-3.2269924	TT	Between > 4	Escherichia coli	0.005	TT_Escherichia coli	False
1400711	-0.7212566	-1.0792942	TT	Self > 4	Escherichia coli	0.0	TT_Escherichia coli	True
86351	-2.7736588	0.8075381	TT	Self > 4	Escherichia coli	0.0	TT_Escherichia coli	True
979352	-1.8795182	1.6825423	TT	Self > 4	Escherichia coli	0.0	TT_Escherichia coli	True
1362653	1.6727772	-0.84793246	TT	Between > 4	Escherichia coli	0.005	TT_Escherichia coli	False
531860	-0.041741375	0.77206606	TT	Self > 4	Escherichia coli	0.0	TT_Escherichia coli	True
1573360	1.9195576	-1.8703794	TT	Self > 4	Escherichia coli	0.0	TT_Escherichia coli	True
1395495	5.1410613	-1.8192794	TT	Self > 4	Escherichia coli	0.0	TT_Escherichia coli	True
2713231	2.5813274	-0.30372497	TT	Between > 4	Escherichia coli	0.005	TT_Escherichia coli	False
1932304	1.6743444	-3.159293	TT	Self > 4	Escherichia coli	0.0	TT_Escherichia coli	True
2220208	2.8456373	2.4051814	TT	Self > 4	Escherichia coli	0.0	TT_Escherichia coli	True
1529954	6.398983	4.5171366	TT	Self > 4	Escherichia coli	0.0	TT_Escherichia coli	True
3118607	4.630521	2.5992599	TT	Self > 4	Escherichia coli	0.0	TT_Escherichia coli	True
3192924	8.159749	1.3759638	TT	Self > 4	Escherichia coli	0.0	TT_Escherichia coli	True
3121640	4.2058716	-2.17798	TT	Self > 4	Escherichia coli	0.0	TT_Escherichia coli	True
1593023	1.9203988	-2.0343258	TT	Self > 4	Escherichia coli	0.0	TT_Escherichia coli	True
2163676	7.5010924	1.1735872	TT	Between > 4	Escherichia coli	0.005	TT_Escherichia coli	False
1555140	2.8444307	2.511215	TT	Self > 4	Escherichia coli	0.0	TT_Escherichia coli	True
1507021	5.3581114	2.3601973	TT	Between > 4	Escherichia coli	0.005	TT_Escherichia coli	False
2867814	0.8020314	-2.1889908	TT	Self > 4	Escherichia coli	0.0	TT_Escherichia coli	True
2018756	2.6888528	3.9623997	TT	Self > 4	Escherichia coli	0.0	TT_Escherichia coli	True
2086804	6.7499022	1.7563009	TT	Self > 4	Escherichia coli	0.0	TT_Escherichia coli	True
1473392	0.50018364	-0.6712968	TT	Self > 4	Escherichia coli	0.0	TT_Escherichia coli	True
2471714	5.131929	1.6882898	TT	Self > 4	Escherichia coli	0.0	TT_Escherichia coli	True
1316080	5.028783	4.323135	TT	Self > 4	Escherichia coli	0.0	TT_Escherichia coli	True
2246331	1.7934566	-1.0180461	TT	Self > 4	Escherichia coli	0.0	TT_Escherichia coli	True
2716719	5.740388	1.4936118	TT	Self > 4	Escherichia coli	0.0	TT_Escherichia coli	True
1313470	5.8438683	3.5013776	TT	Self > 4	Escherichia coli	0.0	TT_Escherichia coli	True
1314923	7.2598586	2.298998	TT	Self > 4	Escherichia coli	0.0	TT_Escherichia coli	True
2957937	5.2674303	0.2836601	TT	Self > 4	Escherichia coli	0.0	TT_Escherichia coli	True
2714488	5.916795	1.2903322	TT	Self > 4	Escherichia coli	0.0	TT_Escherichia coli	True
1051381	-0.40841064	3.0434551	TT	Between > 4	Escherichia coli	0.005	TT_Escherichia coli	False
3021931	3.5553548	2.665656	TT	Self > 4	Escherichia coli	0.0	TT_Escherichia coli	True
1449989	-1.7235526	1.7146372	TT	Self > 4	Escherichia coli	0.0	TT_Escherichia coli	True
2746026	1.421388	1.6200684	TT	Between > 4	Escherichia coli	0.005	TT_Escherichia coli	False
3166824	6.11974	0.85134757	TT	Self > 4	Escherichia coli	0.0	TT_Escherichia coli	True
1501284	7.9805775	1.8184565	TT	Self > 4	Escherichia coli	0.0	TT_Escherichia coli	True
3023927	2.3950276	4.769927	TT	Self > 4	Escherichia coli	0.0	TT_Escherichia coli	True
1339642	5.7125726	4.6363564	TT	Self > 4	Escherichia coli	0.0	TT_Escherichia coli	True
1312224	5.311436	4.173554	TT	Self > 4	Escherichia coli	0.0	TT_Escherichia coli	True
955458	2.3822649	3.7677104	TT	Self > 4	Escherichia coli	0.0	TT_Escherichia coli	True
1264160	4.1495595	2.1798832	TT	Self > 4	Escherichia coli	0.0	TT_Escherichia coli	True
2168981	5.9803376	3.6136775	TT	Self > 4	Escherichia coli	0.0	TT_Escherichia coli	True
486832	7.461286	2.639417	TT	Between > 4	Escherichia coli	0.005	TT_Escherichia coli	False
1510095	0.87907255	2.629815	TT	Self > 4	Escherichia coli	0.0	TT_Escherichia coli	True
948338	-0.17208236	0.5892455	TT	Self > 4	Escherichia coli	0.0	TT_Escherichia coli	True
2115649	1.0477537	-1.2945583	TT	Self > 4	Escherichia coli	0.0	TT_Escherichia coli	True
2745404	4.9149265	-2.296485	TT	Self > 4	Escherichia coli	0.0	TT_Escherichia coli	True
2894190	6.4755316	4.36424	TT	Between > 4	Escherichia coli	0.005	TT_Escherichia coli	False
2039169	2.628396	3.5994413	TT	Self > 4	Escherichia coli	0.0	TT_Escherichia coli	True
1556206	1.5198934	-1.1325758	TT	Self > 4	Escherichia coli	0.0	TT_Escherichia coli	True
158684	4.8818736	2.1607342	TT	Self > 4	Escherichia coli	0.0	TT_Escherichia coli	True
1416682	1.2291623	0.050655663	TT	Self > 4	Escherichia coli	0.0	TT_Escherichia coli	True
276851	-0.77613485	2.814964	TT	Self > 4	Escherichia coli	0.0	TT_Escherichia coli	True
1362817	6.2503815	-0.25857383	TT	Self > 4	Escherichia coli	0.0	TT_Escherichia coli	True
2954398	6.6989746	-1.1729811	TT	Self > 4	Escherichia coli	0.0	TT_Escherichia coli	True
1505203	-0.7233129	-0.1389303	TT	Self > 4	Escherichia coli	0.0	TT_Escherichia coli	True
2023588	4.594118	2.6602824	TT	Between > 4	Escherichia coli	0.005	TT_Escherichia coli	False
1003266	-1.99434	2.0225904	TT	Self > 4	Escherichia coli	0.0	TT_Escherichia coli	True
3119198	4.650412	-2.3462293	TT	Self > 4	Escherichia coli	0.0	TT_Escherichia coli	True
2148917	0.55881107	2.7828908	TT	Self > 4	Escherichia coli	0.0	TT_Escherichia coli	True
2773750	5.2224026	4.047735	TT	Self > 4	Escherichia coli	0.0	TT_Escherichia coli	True
2168125	5.1297803	4.207958	TT	Self > 4	Escherichia coli	0.0	TT_Escherichia coli	True
806312	-2.2134979	-0.72352326	TT	Self > 4	Escherichia coli	0.0	TT_Escherichia coli	True
2737614	4.6681023	-3.2122009	TT	Self > 4	Escherichia coli	0.0	TT_Escherichia coli	True
2112982	0.0051297	-0.59125555	TT	Self > 4	Escherichia coli	0.0	TT_Escherichia coli	True
2115500	0.21012317	-0.86324054	TT	Self > 4	Escherichia coli	0.0	TT_Escherichia coli	True
2969146	0.7728176	-3.8600972	TT	Self > 4	Escherichia coli	0.0	TT_Escherichia coli	True
976396	4.8546963	3.3840275	TT	Between > 4	Escherichia coli	0.005	TT_Escherichia coli	False
3220508	3.386123	-1.9725102	TT	Self > 4	Escherichia coli	0.0	TT_Escherichia coli	True
2114694	6.850933	1.9119095	TT	Between > 4	Escherichia coli	0.005	TT_Escherichia coli	False
2895031	6.6362185	4.390943	TT	Self > 4	Escherichia coli	0.0	TT_Escherichia coli	True
1285996	-0.5655389	-0.018012563	TT	Self > 4	Escherichia coli	0.0	TT_Escherichia coli	True
1522731	8.199451	1.6381838	TT	Between > 4	Escherichia coli	0.005	TT_Escherichia coli	False
2822214	2.0080109	-0.38767564	TT	Self > 4	Escherichia coli	0.0	TT_Escherichia coli	True
2380267	1.496487	4.98601	TT	Between > 4	Escherichia coli	0.005	TT_Escherichia coli	False
2866080	-0.65387005	-3.0344515	TT	Between > 4	Escherichia coli	0.005	TT_Escherichia coli	False
2245962	5.658621	0.14257255	TT	Self > 4	Escherichia coli	0.0	TT_Escherichia coli	True
1263856	6.565908	2.710294	TT	Self > 4	Escherichia coli	0.0	TT_Escherichia coli	True
3172144	1.1361333	0.9722617	TT	Self > 4	Escherichia coli	0.0	TT_Escherichia coli	True
2115834	6.840143	1.9908775	TT	Between > 4	Escherichia coli	0.005	TT_Escherichia coli	False
1729300	3.8261483	6.5864286	TT	Self > 4	Escherichia coli	0.0	TT_Escherichia coli	True
1210203	-1.992097	1.3348812	TT	Self > 4	Escherichia coli	0.0	TT_Escherichia coli	True
255767	-0.74470806	2.5725465	TT	Self > 4	Escherichia coli	0.0	TT_Escherichia coli	True
2308559	6.6794534	-1.1036433	TT	Self > 4	Escherichia coli	0.0	TT_Escherichia coli	True
1530565	6.378787	4.842256	TT	Self > 4	Escherichia coli	0.0	TT_Escherichia coli	True
2798486	4.784202	-2.1955073	TT	Self > 4	Escherichia coli	0.0	TT_Escherichia coli	True
1548721	1.3720783	-1.3769772	TT	Between > 4	Escherichia coli	0.005	TT_Escherichia coli	False
1930704	1.979657	-3.498192	TT	Self > 4	Escherichia coli	0.0	TT_Escherichia coli	True
2194063	-2.2248225	4.425583	TT	Self > 4	Escherichia coli	0.0	TT_Escherichia coli	True
2240779	6.7898965	4.550765	TT	Self > 4	Escherichia coli	0.0	TT_Escherichia coli	True
2891716	3.4958713	0.14789926	TT	Between > 4	Escherichia coli	0.005	TT_Escherichia coli	False
1187554	4.207121	2.2254689	TT	Self > 4	Escherichia coli	0.0	TT_Escherichia coli	True
979118	6.119983	2.7832878	TT	Self > 4	Escherichia coli	0.0	TT_Escherichia coli	True
2567916	5.452007	0.29151618	TT	Self > 4	Escherichia coli	0.0	TT_Escherichia coli	True
2038570	5.179386	1.7258731	TT	Between > 4	Escherichia coli	0.005	TT_Escherichia coli	False
2397917	1.8195573	0.0327637	TT	Self > 4	Escherichia coli	0.0	TT_Escherichia coli	True
902234	-2.0206406	1.6645336	TT	Self > 4	Escherichia coli	0.0	TT_Escherichia coli	True
1186789	6.3658357	2.6774557	TT	Self > 4	Escherichia coli	0.0	TT_Escherichia coli	True
135492	5.216975	3.0411315	TT	Self > 4	Escherichia coli	0.0	TT_Escherichia coli	True
2562009	1.5684737	-2.7441504	TT	Self > 4	Escherichia coli	0.0	TT_Escherichia coli	True
2820122	4.5106635	-2.7802663	TT	Self > 4	Escherichia coli	0.0	TT_Escherichia coli	True
1556521	0.75850415	0.078607515	TT	Self > 4	Escherichia coli	0.0	TT_Escherichia coli	True
1447402	5.9054794	3.019768	TT	Between > 4	Escherichia coli	0.005	TT_Escherichia coli	False
2195105	1.4065579	-0.43892992	TT	Self > 4	Escherichia coli	0.0	TT_Escherichia coli	True
2142380	0.8052244	-0.26437747	TT	Between > 4	Escherichia coli	0.005	TT_Escherichia coli	False
2695603	5.9876833	2.5791988	TT	Between > 4	Escherichia coli	0.005	TT_Escherichia coli	False
1821437	4.115775	-3.0417013	TT	Self > 4	Escherichia coli	0.0	TT_Escherichia coli	True
1005550	-0.7185938	3.4861994	TT	Self > 4	Escherichia coli	0.0	TT_Escherichia coli	True
2890686	2.3610973	-3.0371385	TT	Between > 4	Escherichia coli	0.005	TT_Escherichia coli	False
89663	8.400001	2.5809214	TT	Self > 4	Escherichia coli	0.0	TT_Escherichia coli	True
901590	-1.2514657	2.1894188	TT	Self > 4	Escherichia coli	0.0	TT_Escherichia coli	True
2288625	5.7546334	1.1214157	TT	Self > 4	Escherichia coli	0.0	TT_Escherichia coli	True
2822570	3.4828176	1.7002906	TT	Self > 4	Escherichia coli	0.0	TT_Escherichia coli	True
1505634	-0.22213088	-0.09641531	TT	Self > 4	Escherichia coli	0.0	TT_Escherichia coli	True
2818620	7.5921144	1.1466573	TT	Self > 4	Escherichia coli	0.0	TT_Escherichia coli	True
2694724	0.68949187	2.573969	TT	Self > 4	Escherichia coli	0.0	TT_Escherichia coli	True
916210	1.7550086	-1.7399669	TT	Self > 4	Escherichia coli	0.0	TT_Escherichia coli	True
2695540	1.1982627	2.7023747	TT	Between > 4	Escherichia coli	0.005	TT_Escherichia coli	False
1118689	-0.24533482	3.0642738	TT	Between > 4	Escherichia coli	0.005	TT_Escherichia coli	False
929128	6.7195153	2.7889323	TT	Self > 4	Escherichia coli	0.0	TT_Escherichia coli	True
979529	-1.4728161	1.9166726	TT	Self > 4	Escherichia coli	0.0	TT_Escherichia coli	True
2869359	1.0896833	-2.5144382	TT	Between > 4	Escherichia coli	0.005	TT_Escherichia coli	False
[truncated: 14,844 more rows]
