# Supplementary material for: Retention time prediction using neural networks increases identifications in crosslinking mass spectrometry
Source: Nat Commun. 2021 May 28;12:3237. doi: 10.1038/s41467-021-23441-0 (PMC8163845; doi:10.1038/s41467-021-23441-0)
Supplement: Supplementary file 4 — Source Data [file 41467_2021_23441_MOESM4_ESM.zip › Sources/Sources_manuscript/Fig3_RP_umap_input_source_notscaled.csv]

PSMID	feature_rp-error-peptide1	feature_rp-error-peptide2	feature_rp-error	feature_initial_prod	feature_initial_sum	feature_initial_min	feature_initial_max	feature_rp-error-peptide1_square	feature_rp-error-peptide1_abs	feature_rp-error-peptide2_square	feature_rp-error-peptide2_abs	feature_rp-error_square	feature_rp-error_abs
2770620	9.614723460693355	25.781168239135734	0.7584650683593708	7.753835099632056	36.154356768188464	0.7584650683593708	25.781168239135734	92.44290722560721	9.614723460693355	664.6686357746212	25.781168239135734	0.575269259921385	0.7584650683593708
2173060	7.733551125244142	29.38424501867676	-7.310260672851562	10.741063102980643	44.42805681677247	7.310260672851562	29.38424501867676	59.80781300676493	7.733551125244142	863.4338553176301	29.38424501867676	53.43991110504017	7.310260672851562
3120254	6.770721460693358	25.923667932861328	0.9009628547363278	7.483602448165143	33.595352248291015	0.9009628547363278	25.923667932861328	45.8426690982936	6.770721460693358	672.0365590932627	25.923667932861328	0.8117340656146332	0.9009628547363278
2166654	-1.7534385456542978	3.5667061076660147	-5.3643623127441415	5.214742061198517	10.684506966064454	1.7534385456542978	5.3643623127441415	3.074546733386259	1.7534385456542978	12.721392458462052	3.5667061076660147	28.776383022389677	5.3643623127441415
1550038	13.323472106811524	11.257042968627927	1.4723845366210924	7.9051554066177765	26.052899612060543	1.4723845366210924	13.323472106811524	177.5149089809847	13.323472106811524	126.72101639753544	11.257042968627927	2.167916223680909	1.4723845366210924
2719075	6.832243054443361	1.249246686035157	-0.032457262939452385	0.3090752394903432	8.11394700341797	0.032457262939452385	6.832243054443361	46.67954515498955	6.832243054443361	1.5606172825698221	1.249246686035157	0.0010534739175207493	0.032457262939452385
2523804	-8.632288962402342	8.562287301025393	1.6981897058105488	7.087653125235798	18.892765969238283	1.6981897058105488	8.632288962402342	74.5164127304133	8.632288962402342	73.3127638253007	8.562287301025393	2.8838482769209186	1.6981897058105488
2218276	3.6634409328613415	-1.5297620395507678	-5.667464981445299	5.144651000746148	10.860667953857408	1.5297620395507678	5.667464981445299	13.420799468563976	3.6634409328613415	2.340171897650525	1.5297620395507678	32.120159315908765	5.667464981445299
2191981	-6.387058280517572	-7.989166282226557	-1.0965500102538996	5.972436113888097	15.472774572998029	1.0965500102538996	7.989166282226557	40.79451347872809	6.387058280517572	63.8267778850657	7.989166282226557	1.2024219249878274	1.0965500102538996
3069803	12.950251077392599	11.538019632080099	0.7634110200195536	7.034898749775952	25.25168172949225	0.7634110200195536	12.950251077392599	167.70900296750816	12.950251077392599	133.12589703026578	11.538019632080099	0.5827963854872953	0.7634110200195536
2062015	6.6537808933105484	5.597323373779297	-2.265061422363281	6.507857322277316	14.516165689453127	2.265061422363281	6.6537808933105484	44.27280017618452	6.6537808933105484	31.330028950656047	5.597323373779297	5.130503247078369	2.265061422363281
1235198	22.644968812500014	16.19138986352541	1.2173641372070492	8.93116751670261	40.053722813232476	1.2173641372070492	22.644968812500014	512.7946125190983	22.644968812500014	262.16110571267336	16.19138986352541	1.4819754425578633	1.2173641372070492
2715559	10.803157572265627	21.66093421411133	-0.3942415671386712	6.873630941775634	32.858333353515626	0.3942415671386712	21.66093421411133	116.70821353120017	10.803157572265627	469.1960710280588	21.66093421411133	0.1554264132599554	0.3942415671386712
3146787	-11.489691702148436	8.01623252270508	2.076165231445316	7.677368583557813	21.58208945629883	2.076165231445316	11.489691702148436	132.01301541041863	11.489691702148436	64.25998385807465	8.01623252270508	4.310462068262382	2.076165231445316
2040555	2.5981900690917854	25.19981360424804	-0.9435160161132928	6.154499574188383	28.741519689453117	0.9435160161132928	25.19981360424804	6.750591635127177	2.5981900690917854	635.0306056888445	25.19981360424804	0.8902224726622995	0.9435160161132928
973891	8.815312012939449	17.788927659301752	-4.001693144531251	9.35349985784277	30.60593281677245	4.001693144531251	17.788927659301752	77.70972588547457	8.815312012939449	316.4459472678709	17.788927659301752	16.013548022988413	4.001693144531251
2869722	-7.829216416015619	-5.814609940185541	-0.787773544921869	5.379724953550574	14.431599901123029	0.787773544921869	7.829216416015619	61.29662968880845	7.829216416015619	33.8096887565045	5.814609940185541	0.620587158078768	0.787773544921869
1473975	5.317200942871089	-1.48653669750977	-1.4346644440918013	3.7213517417716644	8.23840208447266	1.4346644440918013	5.317200942871089	28.272625866869202	5.317200942871089	2.2097913530432534	1.48653669750977	2.058262067141237	1.4346644440918013
1768535	-17.1831956171875	-0.7164349818115241	1.87341830493164	4.79940478769832	19.773048903930665	0.7164349818115241	17.1831956171875	295.26221161853175	17.1831956171875	0.5132790831632789	0.7164349818115241	3.509696145252939	1.87341830493164
1479058	11.519143592773462	30.666223060546894	4.086347114501977	10.54739921080653	46.271713767822334	4.086347114501977	30.666223060546894	132.6906691109339	11.519143592773462	940.4172367992181	30.666223060546894	16.69823274019863	4.086347114501977
2221636	17.359543273559588	16.753103683105486	-1.3254371188964669	8.712290711781135	35.43808407556154	1.3254371188964669	17.359543273559588	301.35374266658795	17.359543273559588	280.66648301688264	16.753103683105486	1.756783556148567	1.3254371188964669
1504462	-3.445257851074217	-1.7225443806152327	-2.7140643085937484	4.184499804464844	7.881866540283198	1.7225443806152327	3.445257851074217	11.869801660388532	3.445257851074217	2.9671591431891158	1.7225443806152327	7.366145071182461	2.7140643085937484
2035604	6.0942053071289095	6.0942053071289095	-1.4162240751953092	5.862321381925824	13.604634689453128	1.4162240751953092	6.0942053071289095	37.13933832543817	6.0942053071289095	37.13933832543817	6.0942053071289095	2.005690631162809	1.4162240751953092
2088863	6.070451223876951	8.833852255371092	-1.818098580810549	6.724335258333009	16.72240206005859	1.818098580810549	8.833852255371092	36.85037806146917	6.070451223876951	78.03694566972493	8.833852255371092	3.305482449545332	1.818098580810549
3119125	8.022330288330089	20.22745037500001	-0.15384769018553612	5.389286099912334	28.403628353515636	0.15384769018553612	20.22745037500001	64.35778325505832	8.022330288330089	409.1497486730881	20.22745037500001	0.023669111775424707	0.15384769018553612
1261650	1.2080752009277376	-3.864072168457028	-2.8406499272460906	3.930563758658308	7.912797296630856	1.2080752009277376	3.864072168457028	1.4594456910965934	1.2080752009277376	14.931053723044199	3.864072168457028	8.06929200916322	2.8406499272460906
2497754	-8.321168688232419	5.209665509765628	0.3739301887207063	4.405387910079725	13.904764386718753	0.3739301887207063	8.321168688232419	69.24184833801964	8.321168688232419	27.140614723641562	5.209665509765628	0.13982378603670303	0.3739301887207063
2936939	7.809988018676763	13.997545239135745	-1.0462799104003864	6.998006956109826	22.853813168212895	1.0462799104003864	13.997545239135745	60.99591285187459	7.809988018676763	195.93127272165174	13.997545239135745	1.0947016509074405	1.0462799104003864
2089862	-0.8960243916015642	1.6269248271484358	-1.1487251972656267	1.1029142846666316	3.6716744160156267	0.8960243916015642	1.6269248271484358	0.8028597103449533	0.8960243916015642	2.6468843931919674	1.6269248271484358	1.3195695788329531	1.1487251972656267
2218998	3.8832571604003903	23.323438892578125	-0.2772614858398441	5.137466347738707	27.48395753881836	0.2772614858398441	23.323438892578125	15.079686173800903	3.8832571604003903	543.9828017758259	23.323438892578125	0.07687393153011808	0.2772614858398441
2716733	18.01856174279785	16.98211040307617	-1.3327966708984391	8.79264474165225	36.33346881677246	1.3327966708984391	18.01856174279785	324.6685672790183	18.01856174279785	288.3920737422679	16.98211040307617	1.7763469659579623	1.3327966708984391
3067707	9.124763265380857	7.235919729003903	-0.38493369506836217	5.036349146982702	16.745616689453122	0.38493369506836217	9.124763265380857	83.26130464924391	9.124763265380857	52.35853432458791	7.235919729003903	0.14817394959898283	0.38493369506836217
2525249	0.8976737851562504	2.468367754882813	0.32278746313476603	0.11549636562097024	3.6888290031738293	0.32278746313476603	2.468367754882813	0.80581822455675	0.8976737851562504	6.092839373345218	2.468367754882813	0.10419174635697794	0.32278746313476603
2870167	-0.8220151613769531	-10.400540704589844	0.2778841306152344	1.871269931151925	11.500439996582031	0.2778841306152344	10.400540704589844	0.6757089255335782	0.8220151613769531	108.1712469478302	10.400540704589844	0.07721959004778467	0.2778841306152344
951736	19.158767979492183	22.436764042724604	1.0450594833984326	8.957074529113687	42.64059150561522	1.0450594833984326	22.436764042724604	367.05839049201495	19.158767979492183	503.40838070889976	22.436764042724604	1.0921493238409987	1.0450594833984326
2822103	0.7359107602539012	9.247473107666009	-2.8750168215332077	4.538895078451118	12.858400689453118	0.7359107602539012	9.247473107666009	0.5415646470574749	0.7359107602539012	85.51575887700604	9.247473107666009	8.265721724098908	2.8750168215332077
2869757	-8.516944420654298	-6.498569023925782	-0.5932498100585946	5.300776792886664	15.608763254638674	0.5932498100585946	8.516944420654298	72.53834226451437	8.516944420654298	42.23139935872769	6.498569023925782	0.3519453371345585	0.5932498100585946
827708	2.7314447875976526	8.905452203369137	-0.14580588378906612	2.647928474592225	11.782702874755856	0.14580588378906612	8.905452203369137	7.460790627694386	2.7314447875976526	79.30707894649221	8.905452203369137	0.021259355747510655	0.14580588378906612
1288868	16.49789691308594	19.54029727319336	-2.3011753525390617	9.612414172401886	38.33936953881836	2.3011753525390617	19.54029727319336	272.18060255481055	16.49789691308594	381.82321752476787	19.54029727319336	5.295408003133275	2.3011753525390617
2145352	12.502851416259766	4.532094885498047	-7.882112572998048	8.864113709578671	24.91705887475586	4.532094885498047	12.502851416259766	156.32129353706884	12.502851416259766	20.539884051157557	4.532094885498047	62.12769861341391	7.882112572998048
2247037	-8.847883906738284	8.332967075927732	0.03796890698242095	3.3800019396963217	17.218819889648437	0.03796890698242095	8.847883906738284	78.28504962711831	8.847883906738284	69.43834028849557	8.332967075927732	0.001441637897439734	0.03796890698242095
831732	16.196312165283206	19.744972443603515	-5.784972929931642	10.894211049230247	41.72625753881836	5.784972929931642	19.744972443603515	262.3205277553008	16.196312165283206	389.86393679866217	19.744972443603515	33.46591180004188	5.784972929931642
2695188	16.932882918212886	40.791706694458	5.6628061665038985	11.970758603202658	63.38739577917478	5.6628061665038985	40.791706694458	286.72252392190575	16.932882918212886	1663.9633350466895	40.791706694458	32.06737367939458	5.6628061665038985
930432	8.77842128076172	25.784379837890626	-0.2612515708007805	6.375388780073649	34.824052689453126	0.2612515708007805	25.784379837890626	77.06068018253023	8.77842128076172	664.8342436246206	25.784379837890626	0.06825238324587522	0.2612515708007805
3121611	17.93384874279787	17.93384874279787	-0.3810602385253716	7.289560307573862	36.24875772412111	0.3810602385253716	17.93384874279787	321.62293072955276	17.93384874279787	321.62293072955276	17.93384874279787	0.14520690538501307	0.3810602385253716
1002345	14.392068397216795	34.711259376220696	2.81561423461914	10.522473566534671	51.91894200805663	2.81561423461914	34.711259376220696	207.1316327501664	14.392068397216795	1204.8715274832691	34.711259376220696	7.927683518189927	2.81561423461914
1238419	15.347004489746089	25.007023410644532	-6.6704668237304725	11.358529594663965	47.02449472412109	6.6704668237304725	25.007023410644532	235.53054680828663	15.347004489746089	625.3512198605237	25.007023410644532	44.495127646488896	6.6704668237304725
2247028	0.2724754355468733	15.443003847412108	-1.9081314064941424	3.5392643089801035	17.623610689453123	0.2724754355468733	15.443003847412108	0.07424286297645831	0.2724754355468733	238.48636783118516	15.443003847412108	3.640965464449314	1.9081314064941424
2446707	-8.42623270214844	7.077635400878904	1.1375909978027323	6.242951679487397	16.641459100830076	1.1375909978027323	8.42623270214844	71.0013975507558	8.42623270214844	50.092922867774284	7.077635400878904	1.294113278281816	1.1375909978027323
1186488	20.106214132812497	25.646722403076172	0.7548538117675747	8.796793649435374	46.50779034765624	0.7548538117675747	25.646722403076172	404.259846754509	20.106214132812497	657.7543700204492	25.646722403076172	0.5698042771400371	0.7548538117675747
2092182	1.472636659912112	5.800250490478518	-0.18162206811523166	1.3857938891510029	7.454509218505862	0.18162206811523166	5.800250490478518	2.168658732117101	1.472636659912112	33.64290575229629	5.800250490478518	0.032986575626453844	0.18162206811523166
1337245	-1.2034609870605522	13.413041774780268	-1.270530994384771	4.593362913759892	15.887033756225591	1.2034609870605522	13.413041774780268	1.4483183473767585	1.2034609870605522	179.9096896520006	13.413041774780268	1.6142490076923548	1.270530994384771
1532707	3.4896824758301013	3.95259980371096	0.12236527612306958	1.6937073760786348	7.564647555664131	0.12236527612306958	3.95259980371096	12.177883782115705	3.4896824758301013	15.62304520829592	3.95259980371096	0.014973260800675061	0.12236527612306958
3170822	-9.838923010009763	0.10831209741211012	0.8395170839843757	0.9598993585546491	10.786752191406249	0.10831209741211012	9.838923010009763	96.80440599689958	9.838923010009763	0.011731510445810433	0.10831209741211012	0.7047889343016294	0.8395170839843757
2377529	0.4875203005371134	6.161989294677737	-7.556802666992183	4.816073725349443	14.206312262207032	0.4875203005371134	7.556802666992183	0.2376760434357974	0.4875203005371134	37.97011206772303	6.161989294677737	57.10526654786016	7.556802666992183
1235216	7.790195047607419	27.306346475830072	-2.564724385986331	9.170485397395803	37.661265909423825	2.564724385986331	27.306346475830072	60.68713887976716	7.790195047607419	745.6365578580774	27.306346475830072	6.577811176072962	2.564724385986331
2715628	-3.5134631723632594	0.8820141225586156	0.16295513208009993	-0.09991357254947565	4.558432427001975	0.16295513208009993	3.5134631723632594	12.344423463552898	3.5134631723632594	0.7779489123928445	0.8820141225586156	0.026554375071242812	0.16295513208009993
2525230	0.1849758349609374	1.6547710620117186	0.4821331225585936	-1.7803846738541862	2.3218800195312497	0.1849758349609374	1.6547710620117186	0.034216059519495946	0.1849758349609374	2.7382672676713913	1.6547710620117186	0.23245234786809982	0.4821331225585936
903947	-1.104185925781252	14.955342425048823	-1.4171360600585956	4.781612252780238	17.47666441088867	1.104185925781252	14.955342425048823	1.2192265586934008	1.104185925781252	223.6622670504652	14.955342425048823	2.0082746127183997	1.4171360600585956
2794737	2.9591391345214864	8.297228123779298	1.4738905688476578	5.337374140762663	12.730257827148442	1.4738905688476578	8.297228123779298	8.756504417456572	2.9591391345214864	68.84399453803414	8.297228123779298	2.172353408938072	1.4738905688476578
3119127	-11.422380570312505	0.7285059653320259	-1.7074300087890677	4.108890680337644	13.858316544433599	0.7285059653320259	11.422380570312505	130.47077789305263	11.422380570312505	0.530720941524347	0.7285059653320259	2.9153172349134358	1.7074300087890677
631233	14.619509673095706	23.370322203613284	1.055953001953128	8.641506194132688	39.04578487866212	1.055953001953128	23.370322203613284	213.73006308173893	14.619509673095706	546.1719599007001	23.370322203613284	1.1150367423338228	1.055953001953128
2769774	-9.251260777587888	4.246553400878908	0.3125438488769561	4.06765213315451	13.810358027343753	0.3125438488769561	9.251260777587888	85.58582597493604	9.251260777587888	18.033215786516223	4.246553400878908	0.09768365747082156	0.3125438488769561
1569622	5.443344208862302	9.990390870239256	-0.045177367065431184	3.0215552111197126	15.47891244616699	0.045177367065431184	9.990390870239256	29.629996176154762	5.443344208862302	99.80790974015989	9.990390870239256	0.0020409944949647063	0.045177367065431184
2694261	3.9327453068847684	5.6132605961914095	-3.7619835444335914	6.475418646877061	13.307989447509769	3.7619835444335914	5.6132605961914095	15.466485648824172	3.9327453068847684	31.50869452075514	5.6132605961914095	14.152520188589127	3.7619835444335914
2020026	16.677312910400392	7.497987806640623	2.4337025283203104	8.335304314333364	26.609003245361325	2.4337025283203104	16.677312910400392	278.1327659114076	16.677312910400392	56.21982114853146	7.497987806640623	5.922907996352671	2.4337025283203104
2222055	1.9590523891601777	11.660498922363304	-5.776879007324197	7.152908094598308	19.396430318847678	1.9590523891601777	11.660498922363304	3.8378862634742004	1.9590523891601777	135.96723511843578	11.660498922363304	33.372331065263005	5.776879007324197
2717601	0.8332696083984601	1.1916909340820538	-1.5839400168456803	1.0214674843902098	3.6089005593261945	0.8332696083984601	1.5839400168456803	0.694338240280523	0.8332696083984601	1.420127282373358	1.1916909340820538	2.508865976965094	1.5839400168456803
1290034	7.425391770019537	15.833385086669926	-1.522583388671869	7.604040212462568	24.781360245361334	1.522583388671869	15.833385086669926	55.13644293827388	7.425391770019537	250.69608330278163	15.833385086669926	2.3182601754595114	1.522583388671869
2474926	18.085933040039066	25.78959019030762	0.9752457841796912	8.983717739379186	44.85076901452638	0.9752457841796912	25.78959019030762	327.10097392877674	18.085933040039066	665.1029621840111	25.78959019030762	0.9511043395602609	0.9752457841796912
2743711	-1.4070376115722638	-2.6735705095214826	-3.061300154296873	3.7239778457163024	7.14190827539062	1.4070376115722638	3.061300154296873	1.9797548403789806	1.4070376115722638	7.14797926938296	2.6735705095214826	9.37155863469806	3.061300154296873
1240138	5.752951729492183	5.752951729492183	-5.867958915039067	7.675566364767777	17.37386237402343	5.752951729492183	5.867958915039067	33.0964536018671	5.752951729492183	33.0964536018671	5.752951729492183	34.43294182858647	5.867958915039067
2169820	-5.6764810483398245	2.0945570070800983	-2.3460863034667767	4.9545959439014675	10.117124358886699	2.0945570070800983	5.6764810483398245	32.222437092161194	5.6764810483398245	4.3871690559083385	2.0945570070800983	5.504120943314405	2.3460863034667767
3168518	-4.972157787353512	-14.580254863769527	-1.8538983574218728	7.184760155875361	21.40631100854491	1.8538983574218728	14.580254863769527	24.722353062340176	4.972157787353512	212.58383189247496	14.580254863769527	3.436939119651518	1.8538983574218728
2167231	2.000286911621089	6.6889503942871045	-0.5526305688476612	3.21811343501646	9.241867874755854	0.5526305688476612	6.6889503942871045	4.001147728802634	2.000286911621089	44.74205737723361	6.6889503942871045	0.30540054562488955	0.5526305688476612
2849248	11.861499164306645	5.0338395573730494	-2.534447338378904	7.337864862908151	19.429786060058596	2.534447338378904	11.861499164306645	140.69516242484724	11.861499164306645	25.3395406893737	5.0338395573730494	6.423423311015911	2.534447338378904
3172595	-11.991418962402342	9.73344981201172	2.869352216796877	8.463757523643718	24.59422099121094	2.869352216796877	11.991418962402342	143.79412873186246	11.991418962402342	94.740045242951	9.73344981201172	8.233182144037153	2.869352216796877
2118605	6.146753859130862	19.955755781738286	-0.02691023388671709	3.990931429288249	26.129419874755865	0.02691023388671709	19.955755781738286	37.78258300474015	6.146753859130862	398.23218882038105	19.955755781738286	0.0007241606878378168	0.02691023388671709
955466	6.423558557861327	13.659413660400391	3.589722956054686	8.37151874256465	23.672695174316402	3.589722956054686	13.659413660400391	41.26210454627349	6.423558557861327	186.5795815459328	13.659413660400391	12.886110901225994	3.589722956054686
2526998	1.0077238183593806	5.612822542724615	-1.885975827636713	3.651650007746437	8.506522188720709	1.0077238183593806	5.612822542724615	1.01550729408881	1.0077238183593806	31.503776896117614	5.612822542724615	3.5569048224299844	1.885975827636713
2089885	-1.6755252521972681	0.8436092692871071	-1.0365558308105491	0.9291759298666853	3.555690352294924	0.8436092692871071	1.6755252521972681	2.807384870750719	1.6755252521972681	0.7116765992271268	0.8436092692871071	1.0744479903873478	1.0365558308105491
1474676	-10.953855739990239	-5.110151516357426	-3.3446752895507856	7.632171107150768	19.40868254589845	3.3446752895507856	10.953855739990239	119.9869555725171	10.953855739990239	26.113648520130102	5.110151516357426	11.186852792531631	3.3446752895507856
1503346	6.346858781738284	6.43020991699219	0.2565458239746121	3.9078851620560218	13.033614522705086	0.2565458239746121	6.43020991699219	40.282616395328375	6.346858781738284	41.34759957658471	6.43020991699219	0.06581575979881267	0.2565458239746121
3119886	-12.67793670214842	8.934345097167984	2.9942816206054843	8.480607523525649	24.60656341992189	2.9942816206054843	12.67793670214842	160.73007902368195	12.67793670214842	79.8225223152896	8.934345097167984	8.965722423495805	2.9942816206054843
1506689	21.794990832275392	17.80359297460937	-0.2143437319335959	6.945121079585128	39.81292753881836	0.2143437319335959	21.794990832275392	475.0216253789684	21.794990832275392	316.9679228055601	17.80359297460937	0.04594323541922122	0.2143437319335959
2036385	15.080829470825195	17.740634768676752	-0.4356519287109393	7.180641492238202	33.25711616821289	0.4356519287109393	17.740634768676752	227.43141752810973	15.080829470825195	314.73012199558246	17.740634768676752	0.18979260298956133	0.4356519287109393
3067700	-2.222239149902343	-3.143046034667968	-2.1166635883789056	4.0612558913889805	7.481948772949217	2.1166635883789056	3.143046034667968	4.9383468393586885	2.222239149902343	9.878738376042039	3.143046034667968	4.480264746369065	2.1166635883789056
1006345	28.889377265869147	26.299026161132808	-3.3796084824218724	11.378790229479737	58.56801190942383	3.3796084824218724	28.889377265869147	834.5961188097172	28.889377265869147	691.6387770239478	26.299026161132808	11.421753494457871	3.3796084824218724
2017288	3.0616169641113236	4.8143482873535115	-3.6954287817382863	5.881925581088645	11.571394033203122	3.0616169641113236	4.8143482873535115	9.373498434934238	3.0616169641113236	23.177949431943688	4.8143482873535115	13.656193880899714	3.6954287817382863
1500711	2.7975709367675776	1.2214066911621089	-0.5378248762207036	1.2881508074003303	4.55680250415039	0.5378248762207036	2.7975709367675776	7.826403146246622	2.7975709367675776	1.4918343052155711	1.2214066911621089	0.2892555974818152	0.5378248762207036
807430	14.270934100952148	13.219206806030273	-3.0628576318359397	9.241746815469925	30.55299853881836	3.0628576318359397	14.270934100952148	203.6595601137189	14.270934100952148	174.7474285805971	13.219206806030273	9.381096872895661	3.0628576318359397
2222029	-8.8635441184082	10.161747324462894	0.4096835732421909	5.550947540359188	19.434975016113285	0.4096835732421909	10.161747324462894	78.5624143389686	8.8635441184082	103.26110868622878	10.161747324462894	0.1678406301844896	0.4096835732421909
1846691	-6.714270435791015	-10.59205516479492	-0.7556866040039054	5.962180895527388	18.06201220458984	0.7556866040039054	10.59205516479492	45.081427484937265	6.714270435791015	112.19163261405872	10.59205516479492	0.5710622434709554	0.7556866040039054
3171757	5.32117056958009	23.58073783032228	0.9186818610839964	7.0309500889251515	29.820590260986368	0.9186818610839964	23.58073783032228	28.3148562305653	5.32117056958009	556.0511966223924	23.58073783032228	0.8439763618847552	0.9186818610839964
2869434	0.031035327880864823	3.1153916358642637	-1.0747881889648383	-1.0145771363946632	4.221215152709966	0.031035327880864823	3.1153916358642637	0.0009631915766727854	0.031035327880864823	9.705665044813014	3.1153916358642637	1.155169651138317	1.0747881889648383
2396016	-3.44735887060547	-3.44735887060547	-0.8519113303222667	3.5823896766325274	7.7466290715332065	0.8519113303222667	3.44735887060547	11.884283182742221	3.44735887060547	11.884283182742221	3.44735887060547	0.7257529147314543	0.8519113303222667
926255	4.684680435546873	16.034892532714842	-1.3162465358886737	6.772607062485364	22.03581950415039	1.3162465358886737	16.034892532714842	21.946230783195645	4.684680435546873	257.1177785357142	16.034892532714842	1.7325049432389334	1.3162465358886737
3069798	2.7764353825683585	2.0634913518066402	1.1627459599609369	2.9742078411364763	6.002672694335935	1.1627459599609369	2.7764353825683585	7.708593433577508	2.7764353825683585	4.257996558980795	2.0634913518066402	1.3519781674054807	1.1627459599609369
952657	3.3027525979003935	1.999652011962894	-2.030457393554684	3.9280157027206646	7.332862003417972	1.999652011962894	3.3027525979003935	10.9081747229378	3.3027525979003935	3.99860816894725	1.999652011962894	4.122757227040881	2.030457393554684
900529	-0.9934633125000047	3.5567419182128863	-2.050771509521489	3.1043178916179506	6.60097674023438	0.9934633125000047	3.5567419182128863	0.9869693532834821	0.9934633125000047	12.650413072772682	3.5567419182128863	4.205663784265047	2.050771509521489
1481315	-9.225228115234373	11.468611911621096	-5.054230495605466	9.119039937159014	25.748070522460935	5.054230495605466	11.468611911621096	85.10483377811073	9.225228115234373	131.5290591793773	11.468611911621096	25.54524590270827	5.054230495605466
895259	-6.149751780029298	-6.161028025146487	-0.6019574379882826	4.779653913539492	12.912737243164067	0.6019574379882826	6.161028025146487	37.819446955973525	6.149751780029298	37.95826632664042	6.161028025146487	0.3623527571494171	0.6019574379882826
1232348	-4.330225512451172	11.398421719604492	-4.573385760253906	7.8952122108499765	20.30203299230957	4.330225512451172	11.398421719604492	18.75085298868301	4.330225512451172	129.92401769795143	11.398421719604492	20.9158573120932	4.573385760253906
2767999	-9.109846961425779	-3.9052723764648434	-2.300887000488281	6.468645042839347	15.316006338378903	2.300887000488281	9.109846961425779	82.9893116605985	9.109846961425779	15.251152334379366	3.9052723764648434	5.294080989015958	2.300887000488281
954317	12.13023343334961	31.97104230175781	-4.591633174316407	10.845669589313154	48.69290890942383	4.591633174316407	31.97104230175781	147.14256314755264	12.13023343334961	1022.1475458607872	31.97104230175781	21.083095207482966	4.591633174316407
1337655	5.239009415527356	27.038642441650406	-0.01744123754881599	4.088859723684001	32.295093094726575	0.01744123754881599	27.038642441650406	27.447219655984288	5.239009415527356	731.0881850874187	27.038642441650406	0.00030419676723422885	0.01744123754881599
3120238	-11.466059702148435	8.03986452270508	2.099797231445315	7.694200880029928	21.60572145629883	2.099797231445315	11.466059702148435	131.47052509323225	11.466059702148435	64.63942154345179	8.03986452270508	4.40914841318541	2.099797231445315
2089536	17.166699403076173	17.166699403076173	-2.1846571032714834	9.411818506791988	36.51805590942383	2.1846571032714834	17.166699403076173	294.69556839557583	17.166699403076173	294.69556839557583	17.166699403076173	4.772726658874549	2.1846571032714834
899650	13.044842054931642	22.5241339708252	-1.9204937910156232	9.230923483233141	37.48946981677246	1.9204937910156232	22.5241339708252	170.16790423811318	13.044842054931642	507.33661113568184	22.5241339708252	3.6882964013295605	1.9204937910156232
3072039	12.839982309082034	40.53074006054688	5.4071858308105485	11.499578767864959	58.77790820043946	5.4071858308105485	40.53074006054688	164.8651456975396	12.839982309082034	1642.74088985562	40.53074006054688	29.237658608918363	5.4071858308105485
2039220	22.34235844091797	19.95863804296875	0.04233250097656338	6.001641174267231	42.343328984863284	0.04233250097656338	22.34235844091797	499.18098070245844	22.34235844091797	398.34723253023947	19.95863804296875	0.0017920406389307396	0.04233250097656338
2822042	-3.476878995361325	-2.729637021484372	-0.8174322790527313	3.214991886388803	7.023948295898428	0.8174322790527313	3.476878995361325	12.088687548384778	3.476878995361325	7.450918269058073	2.729637021484372	0.6681955308373424	0.8174322790527313
1645380	-17.374119740234374	-0.9921483809814476	2.490876216186521	5.627756842636142	20.857144337402342	0.9921483809814476	17.374119740234374	301.86003674800173	17.374119740234374	0.9843584098841077	0.9921483809814476	6.2044643243636814	2.490876216186521
828304	4.168489334960938	11.17658793725586	1.4428995827636726	6.214628442927507	16.78797685498047	1.4428995827636726	11.17658793725586	17.376303335683083	4.168489334960938	124.9161179192132	11.17658793725586	2.0819592059395804	1.4428995827636726
1507132	15.458413472656247	22.53038155126953	-3.3713175148925814	10.255295383304162	41.360112538818356	3.3713175148925814	22.53038155126953	238.96254709160016	15.458413472656247	507.61809284578646	22.53038155126953	11.36578178622149	3.3713175148925814
1450683	-0.7800923806152369	-0.7800923806152369	-0.048895023437502516	-3.1161788155594436	1.6090797846679763	0.048895023437502516	0.7800923806152369	0.6085441222939476	0.7800923806152369	0.6085441222939476	0.7800923806152369	0.0023907233169539206	0.048895023437502516
3172066	-11.556143688232416	6.005967212646488	1.1702204475097702	6.498317403975606	18.732331348388673	1.1702204475097702	11.556143688232416	133.5444569430739	11.556143688232416	36.07164215938462	6.005967212646488	1.3694158957699667	1.1702204475097702
3169243	-6.631815287841795	-10.421408030761716	-1.689596507324218	6.985885818983371	18.74281982592773	1.689596507324218	10.421408030761716	43.98097401205215	6.631815287841795	108.60574534362479	10.421408030761716	2.8547363575621967	1.689596507324218
1265270	-4.9266941801757875	15.84470627148437	-2.0531819121093804	7.431085746294494	22.824582363769537	2.0531819121093804	15.84470627148437	24.272315544977975	4.9266941801757875	251.05471682961613	15.84470627148437	4.215555964213132	2.0531819121093804
2115826	9.916292328125003	23.595247406250003	-1.0601748044433563	8.105144681406683	34.57171453881836	1.0601748044433563	23.595247406250003	98.3328535368308	9.916292328125003	556.7357001621475	23.595247406250003	1.1239706159765088	1.0601748044433563
1025687	13.588358654541011	14.173205151123042	-0.7631656984863326	7.3978244341785535	28.524729504150386	0.7631656984863326	14.173205151123042	184.6434909244396	13.588358654541011	200.87974425582075	14.173205151123042	0.582421883346132	0.7631656984863326
2870667	-9.892401577636717	-1.6951321379394528	-1.5680912749023437	4.903119733490757	13.155624990478513	1.5680912749023437	9.892401577636717	97.8596089732294	9.892401577636717	2.8734729650751802	1.6951321379394528	2.458910246424858	1.5680912749023437
897208	10.546424483642575	-1.9553226477050811	-3.9306110388183626	6.4626605445307455	16.43235817016602	1.9553226477050811	10.546424483642575	111.22706938917555	10.546424483642575	3.823286656628409	1.9553226477050811	15.449703138480768	3.9306110388183626
1003245	11.264432716796868	35.27183322949218	-2.060861777832038	9.762589643585885	48.59712772412109	2.060861777832038	35.27183322949218	126.88744443124368	11.264432716796868	1244.1022193691088	35.27183322949218	4.247151267329028	2.060861777832038
1445929	3.128473254272457	-3.1520309724121134	-2.7803383149414103	4.918431348886853	9.06084254162598	2.7803383149414103	3.1520309724121134	9.787344902698097	3.128473254272457	9.935299251045253	3.1520309724121134	7.730281145531241	2.7803383149414103
1119892	19.47756807446288	21.972029134033193	-16.580213145019542	12.815342839359753	58.029810353515614	16.580213145019542	21.972029134033193	379.3756580953356	19.47756807446288	482.7700642668034	21.972029134033193	274.9034679342788	16.580213145019542
2145349	3.816543208740235	-5.384231937744139	-6.541359318115233	7.156349016245237	15.742134464599609	3.816543208740235	6.541359318115233	14.56600206418121	3.816543208740235	28.989953559424006	5.384231937744139	42.78938172869298	6.541359318115233
3195809	9.050979105834964	11.875369517211913	-0.3828149157714833	5.725466531852855	21.30916353881836	0.3828149157714833	11.875369517211913	81.92022277426108	9.050979105834964	141.02440117032592	11.875369517211913	0.14654725973712784	0.3828149157714833
3172596	-12.593008702148433	9.019273097167977	3.079209620605475	8.523549149822768	24.691491419921885	3.079209620605475	12.593008702148433	158.58386817238616	12.593008702148433	81.34728720129803	9.019273097167977	9.481531887629314	3.079209620605475
2847713	-5.972812819091799	1.732909989746091	-0.7427942033691437	3.229753138624168	8.448517012207034	0.7427942033691437	5.972812819091799	35.67449297190733	5.972812819091799	3.002977032561797	1.732909989746091	0.5517432285588008	0.7427942033691437
1314680	15.05653379199218	20.159908273193352	-3.7425346589355533	10.204481960494912	38.95897672412109	3.7425346589355533	20.159908273193352	226.69920982940243	15.05653379199218	406.42190158356976	20.159908273193352	14.006565673333858	3.7425346589355533
2120175	0.5088475952148457	31.92719018554688	1.5756772766113303	5.0301226985300875	34.01171505737305	0.5088475952148457	31.92719018554688	0.25892587515593146	0.5088475952148457	1019.3454731440811	31.92719018554688	2.482758880029299	1.5756772766113303
2822075	-9.691561439697253	0.4803974836425908	-2.082377174560534	3.6325525717686613	12.254336097900378	0.4803974836425908	9.691561439697253	93.92636313942668	9.691561439697253	0.23078174229013326	0.4803974836425908	4.336294697130714	2.082377174560534
2090591	12.57570721679688	6.930687685546879	-2.9590179724121057	8.090728728913913	22.465412874755863	2.9590179724121057	12.57570721679688	158.14841200259713	12.57570721679688	48.03443179459115	6.930687685546879	8.75578736105785	2.9590179724121057
2194717	-3.7025888706054673	-3.7025888706054673	-1.107141330322264	4.12555852595148	8.512319071533199	1.107141330322264	3.7025888706054673	13.70916434473147	3.7025888706054673	13.70916434473147	3.7025888706054673	1.2257619253077523	1.107141330322264
2327960	0.4735554836425777	1.3430146358642574	-0.632271847900391	-0.7224578705823675	2.448841967407226	0.4735554836425777	1.3430146358642574	0.22425479608795568	0.4735554836425777	1.803688312145604	1.3430146358642574	0.3997676896473752	0.632271847900391
3171999	-9.214250819091802	2.1088998156738232	-0.366800562744146	3.2636459246725864	11.689951197509771	0.366800562744146	9.214250819091802	84.90241815713395	9.214250819091802	4.447458432549086	2.1088998156738232	0.1345426528294222	0.366800562744146
977440	-4.8550531435546835	13.622783465332036	2.29460124487305	7.347187200875266	20.77243785375977	2.29460124487305	13.622783465332036	23.571541026740213	4.8550531435546835	185.5802293433239	13.622783465332036	5.265194872972951	2.29460124487305
2845128	-1.6088433723144533	-11.176958606689453	0.33981843188476546	3.083306261273872	13.125620410888672	0.33981843188476546	11.176958606689453	2.5883769966401426	1.6088433723144533	124.92440369564945	11.176958606689453	0.11547656664862098	0.33981843188476546
1454663	20.28737803417968	25.408364972656244	-0.6690085319824277	8.643574374189264	46.36475153881835	0.6690085319824277	25.408364972656244	411.57770750171625	20.28737803417968	645.5850105837047	25.408364972656244	0.447572415865283	0.6690085319824277
2766878	10.510056182739255	11.281407043334957	-1.3975384980468777	7.498560501088814	23.18900172412109	1.3975384980468777	11.281407043334957	110.46128096433564	10.510056182739255	127.27014487740757	11.281407043334957	1.9531138535231227	1.3975384980468777
1479956	12.974560415771485	8.432705557373048	-1.4213899016113274	7.407083736012939	22.82865587475586	1.4213899016113274	12.974560415771485	168.33921798250432	12.974560415771485	71.11052301735027	8.432705557373048	2.020349252402659	1.4213899016113274
2868686	1.9588398060302763	20.087505730102546	2.753715904663089	6.890064063150052	24.80006144079591	1.9588398060302763	20.087505730102546	3.8370533856887303	1.9588398060302763	403.5078864569026	20.087505730102546	7.582951283594455	2.753715904663089
2738707	4.752931295532228	-6.043190301757812	-4.329086603027342	7.044853717767165	15.125208200317381	4.329086603027342	6.043190301757812	22.590355900049666	4.752931295532228	36.52014902325967	6.043190301757812	18.740990816510813	4.329086603027342
2743540	5.152464160156248	10.88583589477539	-2.499624005126954	7.228870129105903	18.537924060058593	2.499624005126954	10.88583589477539	26.547886921694634	5.152464160156248	118.50142312798032	10.88583589477539	6.248120167006913	2.499624005126954
2141926	-6.8750123430175805	1.9589224409179664	-0.876004164306643	3.8090444634305625	9.70993894824219	0.876004164306643	6.8750123430175805	47.26579471664408	6.8750123430175805	3.837377129532004	1.9589224409179664	0.7673832958825799	0.876004164306643
1053581	11.384792765624995	12.527721842773433	-2.385219136230475	8.493548469738402	26.297733744628903	2.385219136230475	12.527721842773433	129.61350631622724	11.384792765624995	156.94381456990257	12.527721842773433	5.689270327840053	2.385219136230475
3061641	-6.932803677246096	-12.089900540039064	1.4874557984619123	7.088430815921634	20.510160015747072	1.4874557984619123	12.089900540039064	48.063766827237	6.932803677246096	146.16569506803685	12.089900540039064	2.212524752377965	1.4874557984619123
2218226	-3.4730352631835966	-10.632852005126956	-1.9886221162109408	6.323663233332242	16.094509384521494	1.9886221162109408	10.632852005126956	12.061973939316754	3.4730352631835966	113.05754176293233	10.632852005126956	3.9546179210832806	1.9886221162109408
2142680	-4.844019982666018	-1.0640440915527378	-2.5166350339355503	3.9125429923869564	8.424699108154307	1.0640440915527378	4.844019982666018	23.46452959246769	4.844019982666018	1.1321898287682912	1.0640440915527378	6.333451894031788	2.5166350339355503
1550029	-6.51741574267578	-8.364404420654296	-0.6120888994140614	5.317805748218566	15.493909062744137	0.6120888994140614	8.364404420654296	42.47670796287809	6.51741574267578	69.96326131226112	8.364404420654296	0.374652820785917	0.6120888994140614
2266795	5.803082498413089	13.158984216552739	-1.132370916503902	6.591803393432875	20.09443763146973	1.132370916503902	13.158984216552739	33.6757664833883	5.803082498413089	173.1588656114841	13.158984216552739	1.282263892543887	1.132370916503902
2377539	-0.2853065651855502	5.349115737060544	-7.436738602539066	3.984041163118813	13.07116090478516	0.2853065651855502	7.436738602539066	0.0813998361379766	0.2853065651855502	28.61303916846877	5.349115737060544	55.3050810424947	7.436738602539066
3171122	4.305962273193359	2.57659978540039	-1.896670630859376	4.557454946668292	8.779232689453124	1.896670630859376	4.305962273193359	18.541311098164517	4.305962273193359	6.638866454125336	2.57659978540039	3.597359481964503	1.896670630859376
1846684	-7.553824801757813	-11.380126376464846	-0.7448495820312502	6.214013906587949	19.678800760253907	0.7448495820312502	11.380126376464846	57.06026913565146	7.553824801757813	129.5072763443109	11.380126376464846	0.5548008998521281	0.7448495820312502
1551274	8.629800635864258	-0.023956459472657343	-1.1297914204101571	0.4122677127064415	9.783548515747073	0.023956459472657343	8.629800635864258	74.47345901476316	8.629800635864258	0.0005739119504650737	0.023956459472657343	1.2764286536324003	1.1297914204101571
2746175	6.334942388427727	0.7407956599121022	0.3530736445312428	1.2935718358477393	7.428811692871072	0.3530736445312428	6.334942388427727	40.1314950646984	6.334942388427727	0.5487782097446069	0.7407956599121022	0.12466099846257439	0.3530736445312428
3120878	-9.455258702148434	7.666884089599612	1.7268206130371129	7.082965843193604	18.84896340478516	1.7268206130371129	9.455258702148434	89.40191712455369	9.455258702148434	58.781111643355665	7.666884089599612	2.9819094296098703	1.7268206130371129
2869157	-11.260299407470706	-5.824340545166018	-2.3338391413574233	7.355817345671791	19.418479093994147	2.3338391413574233	11.260299407470706	126.79434274588513	11.260299407470706	33.922942786064795	5.824340545166018	5.446805137731955	2.3338391413574233
2121454	27.720409857177728	20.093178259277337	-4.474853051757819	11.327593265718575	52.288441168212884	4.474853051757819	27.720409857177728	768.4211226499161	27.720409857177728	403.73581255909545	20.093178259277337	20.024309834826266	4.474853051757819
2743175	14.119523356201169	-3.7736002705078135	-6.684656789062501	8.54575212300207	24.577780415771485	3.7736002705078135	14.119523356201169	199.3609398063103	14.119523356201169	14.240059001576643	3.7736002705078135	44.68463638755939	6.684656789062501
2310848	15.975383106811519	9.576283756835934	-0.2083803972167999	5.584017257588241	25.760047260864255	0.2083803972167999	15.975383106811519	255.21286540939886	15.975383106811519	91.70521059143977	9.576283756835934	0.04342238994423131	0.2083803972167999
2744472	13.328387707763676	27.83655306726075	2.3190416994628933	9.825731950872605	43.48398247448732	2.3190416994628933	27.83655306726075	177.64591888846587	13.328387707763676	774.8736866664237	27.83655306726075	5.3779544038477445	2.3190416994628933
2693493	3.894200576660161	6.512936843750005	-0.5741717683105421	4.154386024937973	10.981309188720708	0.5741717683105421	6.512936843750005	15.164798131260332	3.894200576660161	42.41834633067627	6.512936843750005	0.3296732195248548	0.5741717683105421
2845760	11.870556267944336	11.945871743408205	-2.394494620117186	8.490632746318237	26.210922631469728	2.394494620117186	11.945871743408205	140.91010611043257	11.870556267944336	142.70385170995857	11.945871743408205	5.7336044857701465	2.394494620117186
1509168	5.843204755615232	24.020782728027342	-0.4681432058105486	6.347772429931489	30.332130689453123	0.4681432058105486	24.020782728027342	34.14304181604446	5.843204755615232	576.9980028670967	24.020782728027342	0.21915806114657765	0.4681432058105486
1473650	3.7995854276123064	-1.4692839724121072	-2.1092146975097634	3.756960828231793	7.3780840975341775	1.4692839724121072	3.7995854276123064	14.436849421723794	3.7995854276123064	2.158795391587102	1.4692839724121072	4.448786640191202	2.1092146975097634
1233331	-1.0374027285156302	-3.7609592470703177	-0.8874393496093802	2.1164665397693323	5.685801325195328	0.8874393496093802	3.7609592470703177	1.0762044211316744	1.0374027285156302	14.144814458123731	3.7609592470703177	0.7875485992351198	0.8874393496093802
2112858	4.002188659912122	2.2542447817382936	-2.171479247802722	4.455290299858198	8.427912689453137	2.171479247802722	4.002188659912122	16.017514069529184	4.002188659912122	5.081619535994327	2.2542447817382936	4.7153221236378755	2.171479247802722
2140600	8.234824467529293	20.037473011840817	0.3294480332031213	6.171518035411036	28.60174551257323	0.3294480332031213	20.037473011840817	67.8123340110191	8.234824467529293	401.5003247002491	20.037473011840817	0.10853600658140493	0.3294480332031213
588579	20.47054753759765	36.50710378149414	2.7355087802734346	11.060167646300775	59.713160099365226	2.7355087802734346	36.50710378149414	419.0433164890452	20.47054753759765	1332.7686265127836	36.50710378149414	7.483008286953054	2.7355087802734346
1892265	-18.87491105493164	-9.071757063232422	-1.7371756881103515	8.320708957148256	29.683843806274414	1.7371756881103515	18.87491105493164	356.26226733158063	18.87491105493164	82.29677621430733	9.071757063232422	3.0177793713616734	1.7371756881103515
2845248	11.6797845402832	15.328752283203125	2.414037469970701	8.835796890134747	29.422574293457025	2.414037469970701	15.328752283203125	136.41736690743843	11.6797845402832	234.970646559805	15.328752283203125	5.827576906422543	2.414037469970701
1992464	0.4755056391601471	6.0793836604003815	-2.3583223332519623	3.1280390121508854	8.91321163281249	0.4755056391601471	6.0793836604003815	0.22610561287310002	0.4755056391601471	36.958905690343144	6.0793836604003815	5.56168422751498	2.3583223332519623
1476238	-6.5272561098632815	-0.002521612792968142	-0.5096703554687494	-1.2714870388304227	7.039448078124999	0.002521612792968142	6.5272561098632815	42.60507232374754	6.5272561098632815	6.3585310776605935e-06	0.002521612792968142	0.25976387124364136	0.5096703554687494
2869257	-9.673010839355472	-6.564158452880862	-0.3940115107421889	5.0078423585611365	16.631180802978523	0.3940115107421889	9.673010839355472	93.56713869828845	9.673010839355472	43.088176194527264	6.564158452880862	0.15524507059734202	0.3940115107421889
2164995	8.478145251586916	10.297200808837893	-0.7950385710449197	6.318810771005517	19.57038463146973	0.7950385710449197	10.297200808837893	71.87894690700577	8.478145251586916	106.03234449753175	10.297200808837893	0.6320863294491479	0.7950385710449197
2545066	-13.895233380615233	1.7616994501953158	2.492904436767581	6.078052860953974	18.14983726757813	1.7616994501953158	13.895233380615233	193.07751070176383	13.895233380615233	3.103584952818478	1.7616994501953158	6.214572530855491	2.492904436767581
1237806	12.234633949218766	-2.392082664550763	0.17096665185548687	3.0581821350454512	14.797683265625016	0.17096665185548687	12.234633949218766	149.68626787137637	12.234633949218766	5.722059474044279	2.392082664550763	0.029229596046675254	0.17096665185548687
3119209	-5.768894385498045	-1.8905565253906216	-0.4176103583984343	2.5961989799204885	8.0770612692871	0.4176103583984343	5.768894385498045	33.28014243103086	5.768894385498045	3.57420397569706	1.8905565253906216	0.17439841144166873	0.4176103583984343
2066791	-0.4978071740722641	28.602818817749025	-0.8859755090332015	4.080496353592719	29.98660150085449	0.4978071740722641	28.602818817749025	0.24781198255781345	0.4978071740722641	818.1212443209778	28.602818817749025	0.7849526026066406	0.8859755090332015
2221646	-1.468183982421877	-1.8054451823730489	-1.3506073833007832	2.1158800302116223	4.624236548095709	1.3506073833007832	1.8054451823730489	2.1555642062401623	1.468183982421877	3.259632306554052	1.8054451823730489	1.8241403038265889	1.3506073833007832
1362751	15.54746691235352	16.47921625622559	-2.4908440922851507	9.39258332569608	34.51752726086426	2.4908440922851507	16.47921625622559	241.72372739072753	15.54746691235352	271.5645684194498	16.47921625622559	6.2043042920718365	2.4908440922851507
1312091	13.649732111938484	13.021935938842779	-4.143898488037102	9.580630431569945	30.815566538818366	4.143898488037102	13.649732111938484	186.31518672768462	13.649732111938484	169.57081559532517	13.021935938842779	17.171894679156182	4.143898488037102
3169661	3.5144595428466805	19.745815209960934	1.6873893066406254	7.002396760848948	24.94766405944824	1.6873893066406254	19.745815209960934	12.351425878306099	3.5144595428466805	389.8972183059246	19.745815209960934	2.8472826721651305	1.6873893066406254
953539	7.903572644775388	-1.1269411186523468	-3.7715639213867216	5.248626612939992	12.802077684814456	1.1269411186523468	7.903572644775388	62.46646055124182	7.903572644775388	1.2699962849094029	1.1269411186523468	14.224694413105984	3.7715639213867216
924932	0.9933509272460909	-2.8214607792968778	-1.5377426701660184	2.3871551427140223	5.352554376708987	0.9933509272460909	2.8214607792968778	0.9867460646606685	0.9933509272460909	7.960640929110545	2.8214607792968778	2.364652519649316	1.5377426701660184
2794674	-3.4964896828613306	-5.340994992919923	-0.1660834938964868	2.380410889007906	9.003568169677742	0.1660834938964868	5.340994992919923	12.225440102355728	3.4964896828613306	28.526227514395693	5.340994992919923	0.027583726944864367	0.1660834938964868
951287	8.42746189331055	8.952497751464847	-4.503640859374997	8.473207606128623	21.883600504150394	4.503640859374997	8.952497751464847	71.02211396320143	8.42746189331055	80.14721598998314	8.952497751464847	20.28278099023196	4.503640859374997
2245364	-1.5096400732421884	-7.894058560791016	-3.7377398962402353	5.625923204872837	13.14143853027344	1.5096400732421884	7.894058560791016	2.27901315073868	1.5096400732421884	62.31616056119792	7.894058560791016	13.970699531945964	3.7377398962402353
2240423	-5.50817600390625	2.8370369324951166	-0.5382968535156252	3.394192475265363	8.883509789916992	0.5382968535156252	5.50817600390625	30.340002890008627	5.50817600390625	8.0487785563413	2.8370369324951166	0.2897635025048224	0.5382968535156252
974255	10.92233554858398	17.34225742358398	-3.84436138134766	9.566664648875872	32.10895435351562	3.84436138134766	17.34225742358398	119.29741383586132	10.92233554858398	300.75389254585366	17.34225742358398	14.779114430397287	3.84436138134766
2820150	7.47790861083984	14.471837520141596	-2.7228093151855504	8.284042325828027	24.67255544616699	2.7228093151855504	14.471837520141596	55.919117192072626	7.47790861083984	209.43408120937806	14.471837520141596	7.413690566861206	2.7228093151855504
2714862	6.418262627441408	9.42491545947266	2.418514397460939	7.28876674699894	18.261692484375004	2.418514397460939	9.42491545947266	41.19409515481108	6.418262627441408	88.82903141820672	9.42491545947266	5.849211890725848	2.418514397460939
2846924	3.449152335937498	7.260790214355468	-1.5149933244628926	5.398863354833073	12.224935874755857	1.5149933244628926	7.260790214355468	11.8966518365031	3.449152335937498	52.71907453688012	7.260790214355468	2.2952047731671272	1.5149933244628926
2067515	10.299723372802738	23.482561812744144	1.8714473107910197	8.91737694616875	35.6537324963379	1.8714473107910197	23.482561812744144	106.084301556259	10.299723372802738	551.4307092893496	23.482561812744144	3.5023150370669396	1.8714473107910197
951166	6.335685453613287	15.586272916992192	0.2453763105468809	5.1237655534030395	22.16733468115236	0.2453763105468809	15.586272916992192	40.140910167127004	6.335685453613287	242.93190344296428	15.586272916992192	0.06020953377759933	0.2453763105468809
2792472	-0.4239380500488252	0.7774817802734404	-2.370391144531247	0.18364870543486517	3.5718109748535127	0.4239380500488252	2.370391144531247	0.1797234702792002	0.4239380500488252	0.6044779186571583	0.7774817802734404	5.618754178072155	2.370391144531247
2799486	3.2507057705078135	3.2507057705078135	0.06474690820312645	0.8872533102602819	6.5661584492187535	0.06474690820312645	3.2507057705078135	10.567088006412797	3.2507057705078135	10.567088006412797	3.2507057705078135	0.004192162121864083	0.06474690820312645
974042	12.12207548364259	-0.03763444677733219	-2.0129190231933483	1.829568362910573	14.17262895361327	0.03763444677733219	12.12207548364259	146.9447140311287	12.12207548364259	0.001416351584235849	0.03763444677733219	4.051842993933663	2.0129190231933483
2195794	10.301187200683586	-9.646498041015633	2.099515600341789	7.800746082303156	22.047200842041008	2.099515600341789	10.301187200683586	106.11445774352732	10.301187200683586	93.05492445531844	9.646498041015633	4.407965756078543	2.099515600341789
1026926	17.405032811279302	25.109504399414067	-7.245468439941405	11.66244821004701	49.760005650634774	7.245468439941405	25.109504399414067	302.9351671617091	17.405032811279302	630.4872111841944	25.109504399414067	52.49681291418693	7.245468439941405
2115841	-7.6226518508300805	5.7951948288574195	-0.7732484694824251	5.313099941339961	14.191095149169925	0.7732484694824251	7.6226518508300805	58.104821238963254	7.6226518508300805	33.584283104415775	5.7951948288574195	0.5979131955569129	0.7732484694824251
2171838	4.229590070068362	-1.689103472412107	-2.5819028498535133	4.376724240883245	8.500596392333982	1.689103472412107	4.229590070068362	17.88943216082089	4.229590070068362	2.8530705405146377	1.689103472412107	6.6662223260816935	2.5819028498535133
2114453	24.174800653320307	7.847381372314452	1.2823636721191392	8.059004329736883	33.3045456977539	1.2823636721191392	24.174800653320307	584.420986627776	24.174800653320307	61.58139440254784	7.847381372314452	1.644456587570883	1.2823636721191392
2041061	4.478238210937505	5.010846243164068	-2.927393808105464	6.146431074651436	12.416478262207036	2.927393808105464	5.010846243164068	20.054617473900745	4.478238210937505	25.108580072631458	5.010846243164068	8.569634507734209	2.927393808105464
2475334	6.46821138842774	0.8740646599121149	0.4863426445312555	1.907405900299981	7.82861869287111	0.4863426445312555	6.46821138842774	41.83775856538631	6.46821138842774	0.7639890297072811	0.8740646599121149	0.2365291678896551	0.4863426445312555
2445755	0.2361006323242165	13.405248123779295	-1.2491479333496116	2.614461950424173	14.890496689453123	0.2361006323242165	13.405248123779295	0.05574350858389486	0.2361006323242165	179.7006772600883	13.405248123779295	1.5603705593916057	1.2491479333496116
2722476	11.139715464355476	41.63293483996583	-1.5281159565429618	9.576851538275442	54.300766260864265	1.5281159565429618	41.63293483996583	124.09326062680053	11.139715464355476	1733.3012633888404	41.63293483996583	2.3351383766412113	1.5281159565429618
2497451	-9.369023688232424	5.797190301025388	0.961458794677732	5.889291801018393	16.127672783935544	0.961458794677732	9.369023688232424	87.7786048706603	9.369023688232424	33.60741538630283	5.797190301025388	0.9244030138631572	0.961458794677732
2245213	1.1810595207519583	28.991217296630865	0.6528689079589896	4.810319853837848	30.825145725341812	0.6528689079589896	28.991217296630865	1.3949015915588454	1.1810595207519583	840.4906803404687	28.991217296630865	0.4262378109795636	0.6528689079589896
2244650	6.8641857045898576	2.102959050537123	-1.3855091196288924	4.510354813814205	10.352653874755873	1.3855091196288924	6.8641857045898576	47.11704538709576	6.8641857045898576	4.422436768235999	2.102959050537123	1.9196355205748286	1.3855091196288924
2093118	26.88120932421875	18.53174872241211	-1.7990236774902328	9.898832183833965	47.211981724121095	1.7990236774902328	26.88120932421875	722.5994147324651	26.88120932421875	343.4257107106229	18.53174872241211	3.2364861921704815	1.7990236774902328
903370	13.43474167016601	17.147910768066403	-1.087044065917972	8.114318653418326	31.669696504150387	1.087044065917972	17.147910768066403	180.492283744095	13.43474167016601	294.0508437095677	17.147910768066403	1.1816648012474764	1.087044065917972
3169239	-7.467765839599607	-11.208030732177733	-1.6640625314941389	7.238044955439576	20.33985910327148	1.6640625314941389	11.208030732177733	55.76752663509082	7.467765839599607	125.61995289344053	11.208030732177733	2.769104108722682	1.6640625314941389
2871206	-17.084287060546878	5.072924243164059	-3.7242902648925806	8.409190185605889	25.881501568603518	3.7242902648925806	17.084287060546878	291.8728643671695	17.084287060546878	25.734560376881642	5.072924243164059	13.870337977173648	3.7242902648925806
830203	-4.923542048339847	8.608345006103514	2.636493657226559	6.903432030314889	16.16838071166992	2.636493657226559	8.608345006103514	24.241266301770537	4.923542048339847	74.1036037441073	8.608345006103514	6.951098804595877	2.636493657226559
2715154	1.2711267177734484	-6.494105368408192	-1.203589468749989	3.559028451783797	8.96882155493163	1.203589468749989	6.494105368408192	1.6157631326375	1.2711267177734484	42.173404535988105	6.494105368408192	1.448627609285881	1.203589468749989
2891530	0.04116956616211098	16.519763392456056	1.2003664197998063	1.6092471500743513	17.761299378417974	0.04116956616211098	16.519763392456056	0.0016949331779764335	0.04116956616211098	272.90258254273124	16.519763392456056	1.4408795417830047	1.2003664197998063
2165889	-7.333146742675787	-8.915345839355474	-1.1630074299316462	6.403219051843552	17.411500011962907	1.1630074299316462	8.915345839355474	53.775041149616506	7.333146742675787	79.48339143531297	8.915345839355474	1.352586282076213	1.1630074299316462
1281498	4.954227170532229	8.137376508300783	-2.6325228599853503	6.829909007343862	15.72412653881836	2.6325228599853503	8.137376508300783	24.544366857239773	4.954227170532229	66.21689643784543	8.137376508300783	6.930176608345448	2.6325228599853503
924137	-6.7117170329589655	2.493654823730488	-1.4186338420409967	4.745779059821611	10.62400569873045	1.4186338420409967	6.7117170329589655	45.0471455305115	6.7117170329589655	6.2183143799143314	2.493654823730488	2.0125219777839995	1.4186338420409967
2712697	1.4494498649902354	5.115255681640626	-0.1043869575195302	0.7238691006152517	6.669092504150392	0.1043869575195302	5.115255681640626	2.1009049111202116	1.4494498649902354	26.165840688556706	5.115255681640626	0.010896636900184203	0.1043869575195302
2328178	-9.499772166748043	-3.7915469165039037	1.5637310986328146	5.957766192860357	14.855050181884762	1.5637310986328146	9.499772166748043	90.24567122012081	9.499772166748043	14.37582802005026	3.7915469165039037	2.4452549488313893	1.5637310986328146
3070440	2.5533262495117204	1.2951017622070324	-1.8970292802734363	2.8860279236425894	5.745457291992189	1.2951017622070324	2.5533262495117204	6.519474936445588	2.5533262495117204	1.6772885744717607	1.2951017622070324	3.598720090214752	1.8970292802734363
1337748	14.728682480834964	18.33546920874024	0.6143960581054699	7.609526771326645	33.678547747680675	0.6143960581054699	18.33546920874024	216.93408762125478	14.728682480834964	336.1894311046614	18.33546920874024	0.37748251621553996	0.6143960581054699
1508414	26.92632588452148	6.596270647705076	-11.541138562500002	11.040811594148154	45.06373509472656	6.596270647705076	26.92632588452148	725.0270256394514	26.92632588452148	43.51078645777554	6.596270647705076	133.19787931882462	11.541138562500002
1532651	2.5908032800292915	3.0817204858398384	0.11697591796874462	0.8934508551476381	5.7894996838378745	0.11697591796874462	3.0817204858398384	6.712261635810536	2.5908032800292915	9.497001152844929	3.0817204858398384	0.013683365384630471	0.11697591796874462
1472212	-12.726261802490235	-8.108021446044923	-0.9919459302978524	6.844964775746944	21.82622917883301	0.9919459302978524	12.726261802490235	161.957739465522	12.726261802490235	65.7400117695244	8.108021446044923	0.9839567286344718	0.9919459302978524
2771059	-1.4392406115722665	-1.4392406115722665	-1.82695881225586	2.1907632731479847	4.705440035400393	1.4392406115722665	1.82695881225586	2.0714135379989114	1.4392406115722665	2.0714135379989114	1.4392406115722665	3.3377785016793426	1.82695881225586
1260877	7.728118795410161	11.55977620507813	1.2498511257324267	6.944934144746204	20.537746126220718	1.2498511257324267	11.55977620507813	59.7238201159718	7.728118795410161	133.62842591149052	11.55977620507813	1.5621278364946143	1.2498511257324267
2085256	5.477796314453123	-0.7630064504394554	-0.9876158254394554	2.388307548619372	7.2284185903320335	0.7630064504394554	5.477796314453123	30.006252462636215	5.477796314453123	0.582178843412217	0.7630064504394554	0.9753850186584567	0.9876158254394554
3125416	-0.5148413134765661	21.959245447998047	-9.10195374023438	6.963537755500125	31.576040501708995	0.5148413134765661	21.959245447998047	0.26506157806227587	0.5148413134765661	482.2084606454229	21.959245447998047	82.84556188936662	9.10195374023438
2219471	-8.480422314941407	2.7046706110839835	1.1320502192382804	4.889941065519658	12.317143145263671	1.1320502192382804	8.480422314941407	71.91756263975617	8.480422314941407	7.315243114461409	2.7046706110839835	1.2815376988774387	1.1320502192382804
1236332	25.185406318847647	13.88545667285156	-1.9872239912109395	9.52767394718068	41.05808698291015	1.9872239912109395	25.185406318847647	634.304691445451	25.185406318847647	192.80590701363792	13.88545667285156	3.949059191244336	1.9872239912109395
2244370	6.524687979003907	25.216712209960942	4.6976196501464855	9.652189446776678	36.43901983911134	4.6976196501464855	25.216712209960942	42.571553223358094	6.524687979003907	635.8825746799932	25.216712209960942	22.067630377442388	4.6976196501464855
2716659	-1.3736486115722712	-2.6401815095214904	-3.0279111542968806	3.658863552923726	7.041741275390642	1.3736486115722712	3.0279111542968806	1.8869105080744286	1.3736486115722712	6.970558403219176	2.6401815095214904	9.168245958315469	3.0279111542968806
2713172	-8.880749170654298	-3.61528820263672	-2.3728680061035163	6.366495162285874	14.868905379394533	2.3728680061035163	8.880749170654298	78.867705832077	8.880749170654298	13.070308788124244	3.61528820263672	5.630502574389677	2.3728680061035163
2062506	11.87918865991211	0.9640084536132818	-3.461715575927734	5.504540220322133	16.304912689453126	0.9640084536132818	11.87918865991211	141.11512321778446	11.87918865991211	0.9293122986378709	0.9640084536132818	11.983474728620681	3.461715575927734
976517	-1.096700207763675	-0.3771643801269562	-3.446282879882816	1.017927657786159	4.920147467773447	0.3771643801269562	3.446282879882816	1.2027513457088879	1.096700207763675	0.1422529696365511	0.3771643801269562	11.876865688173396	3.446282879882816
1267319	24.178514907958984	23.666658828857425	-7.074876357910156	12.01542943660646	54.92005009472656	7.074876357910156	24.178514907958984	584.6005831543948	24.178514907958984	560.1107401215352	23.666658828857425	50.053875479716076	7.074876357910156
2173801	4.503681956054692	6.458485422851568	-0.2575446979980427	3.4323463697430174	11.219712076904301	0.2575446979980427	6.458485422851568	20.283151161292615	4.503681956054692	41.71203395718619	6.458485422851568	0.06632927146690301	0.2575446979980427
2873276	7.8005805546875	-9.699564403808594	0.10585933276367143	3.9944070528657396	17.606004291259765	0.10585933276367143	9.699564403808594	60.84905699016874	7.8005805546875	94.08154962363076	9.699564403808594	0.01120619833316972	0.10585933276367143
2770949	-2.7150755705566425	0.6468514619140606	-0.6965285124511738	0.7438648074703952	4.058455544921877	0.6468514619140606	2.7150755705566425	7.371635353833478	2.7150755705566425	0.41841681378035744	0.6468514619140606	0.4851519686574449	0.6965285124511738
2038574	23.2073831940918	16.268334427001953	-0.9332189177246092	8.622696717167084	40.40893653881836	0.9332189177246092	23.2073831940918	538.5826347174145	23.2073831940918	264.658705028777	16.268334427001953	0.8708975483990908	0.9332189177246092
2267211	-3.2574011025390703	4.944711095336906	-1.9129911599121168	5.091457390359497	10.115103357788094	1.9129911599121168	4.944711095336906	10.610661942822752	3.2574011025390703	24.450167816347907	4.944711095336906	3.659535177901906	1.9129911599121168
2720719	7.5925124553222725	20.480398502685553	-3.602155360839838	9.195019326236359	31.675066318847662	3.602155360839838	20.480398502685553	57.646245384223846	7.5925124553222725	419.44672282880464	20.480398502685553	12.975523243627181	3.602155360839838
1340568	-3.3943409523925823	3.56685594702148	-3.612698038574223	5.572031956080091	10.573894937988285	3.3943409523925823	3.612698038574223	11.521550501089383	3.3943409523925823	12.722461346802497	3.56685594702148	13.051587117918038	3.612698038574223
2798319	2.7669829892578117	-0.08610538964843784	0.1258773374023434	-3.052663478090861	2.978965716308593	0.08610538964843784	2.7669829892578117	7.656194862842096	2.7669829892578117	0.0074141381265093054	0.08610538964843784	0.015845104071503396	0.1258773374023434
1504162	-11.382771041015625	13.842479203125002	5.640792343994143	9.844064017720875	30.866042588134768	5.640792343994143	13.842479203125002	129.56747657218392	11.382771041015625	191.61423048894818	13.842479203125002	31.818538268062934	5.640792343994143
1552768	0.8037638542480465	11.012599456054687	-2.2283253791503914	4.547434875327785	14.044688689453125	0.8037638542480465	11.012599456054687	0.646036333395675	0.8037638542480465	121.27734677949599	11.012599456054687	4.965433995365736	2.2283253791503914
1501135	6.977845669555662	13.177892208862305	-3.057724475097657	8.21314983992841	23.213462353515624	3.057724475097657	13.177892208862305	48.690330188136706	6.977845669555662	173.65684306839384	13.177892208862305	9.349678965611243	3.057724475097657
2712696	-8.58246116699219	-5.8241260534668	-1.1625850683593768	6.021086986298136	15.569172288818365	1.1625850683593768	8.58246116699219	73.65863968292894	8.58246116699219	33.92044428667076	5.8241260534668	1.3516040411721768	1.1625850683593768
2720410	6.101322583251957	-1.676196642822262	-5.5017543515624965	5.947245969241599	13.279273577636715	1.676196642822262	6.101322583251957	37.22613726490033	6.101322583251957	2.8096351854086223	1.676196642822262	30.269300944936866	5.5017543515624965
2241917	-16.506553286621088	-0.1494594755859353	-0.8179393950195291	1.9270289524373214	17.473952157226552	0.1494594755859353	16.506553286621088	272.4663014040614	16.506553286621088	0.022338134842422794	0.1494594755859353	0.6690248539249132	0.8179393950195291
1118716	3.8530389619140517	33.164447958496076	-0.22179013964844785	5.4030633857390695	37.239277060058576	0.22179013964844785	33.164447958496076	14.845909242027712	3.8530389619140517	1099.8806083917946	33.164447958496076	0.049190866045277996	0.22179013964844785
1728947	21.354168302978508	35.23868597265624	0.3977893662109295	8.559969876957437	56.99064364184568	0.3977893662109295	35.23868597265624	456.000503911932	21.354168302978508	1241.7649890794798	35.23868597265624	0.15823637987049297	0.3977893662109295
2166213	11.446504209228516	11.089988324829099	-0.9125350974121104	7.0314927687141076	23.449027631469725	0.9125350974121104	11.446504209228516	131.02245861188615	11.446504209228516	122.98784104484572	11.089988324829099	0.8327203040089297	0.9125350974121104
2743290	8.277965583007813	9.942199744384766	0.7653694526367191	6.185991478724241	18.985534780029298	0.7653694526367191	9.942199744384766	68.52471419346188	8.277965583007813	98.84733575724451	9.942199744384766	0.585790399029431	0.7653694526367191
2114158	8.52968437036133	2.846277540527346	-1.229901963867185	5.079521031971144	12.605863874755862	1.229901963867185	8.52968437036133	72.75551545798636	8.52968437036133	8.1012958377104	2.846277540527346	1.5126588407243586	1.229901963867185
1359956	13.771471210693354	9.868398853515622	-2.3457124746093783	8.401665503709188	25.985582538818356	2.3457124746093783	13.771471210693354	189.6534193069559	13.771471210693354	97.38529593206843	9.868398853515622	5.502367013538053	2.3457124746093783
2063374	-2.376346509521482	-2.376346509521482	-4.0306128669433585	4.662782256363563	8.783305885986323	2.376346509521482	4.0306128669433585	5.647022733314932	2.376346509521482	5.647022733314932	2.376346509521482	16.24584008316936	4.0306128669433585
2717453	11.150296181884782	26.32524010583498	-1.1078901584472476	8.488225019971662	38.58342644616701	1.1078901584472476	26.32524010583498	124.32910494375434	11.150296181884782	693.0182666298624	26.32524010583498	1.2274206031842674	1.1078901584472476
930412	-1.2891987290038998	15.427067903076177	-0.7693623032226498	4.228995955696685	17.485628935302728	0.7693623032226498	15.427067903076177	1.6620333628652706	1.2891987290038998	237.9944240861232	15.427067903076177	0.5919183536200605	0.7693623032226498
2932896	-19.80725205493164	-9.296551829101565	-1.961972361328126	8.591378619442233	31.06577624536133	1.961972361328126	19.80725205493164	392.3272339675937	19.80725205493164	86.42587591117166	9.296551829101565	3.849335546615462	1.961972361328126
1417268	7.565507070800778	6.383130209228512	1.826283590576168	6.580891892307312	15.774920870605458	1.826283590576168	7.565507070800778	57.23689723833657	7.565507070800778	40.744351267965634	6.383130209228512	3.3353117532077805	1.826283590576168
3169042	11.784524502075193	6.957147182739256	-0.8944248540039084	6.382031635976871	19.636096538818357	0.8944248540039084	11.784524502075193	138.87501774001058	11.784524502075193	48.401896922296764	6.957147182739256	0.7999958194599128	0.8944248540039084
1530681	19.087052058349613	15.542957972656255	-1.8693345078124963	9.207210787083094	36.49934453881836	1.8693345078124963	19.087052058349613	364.3155562781482	19.087052058349613	241.58354253975867	15.542957972656255	3.494411502098588	1.8693345078124963
2170260	13.926128492187495	17.91130076391601	-4.035499468017584	10.028936997314318	35.87292872412109	4.035499468017584	17.91130076391601	193.93705478091636	13.926128492187495	320.81469505545823	17.91130076391601	16.285255956370207	4.035499468017584
2888805	-16.50090612109375	-15.803476464111329	-2.94367612536621	9.650275200676457	35.248058710571286	2.94367612536621	16.50090612109375	272.27990281714915	16.50090612109375	249.7498683517207	15.803476464111329	8.665229131051023	2.94367612536621
954111	23.2087231328125	26.623930041992192	1.732053821289064	10.156320238826163	51.564706996093754	1.732053821289064	26.623930041992192	538.6448294555462	23.2087231328125	708.8336508808944	26.623930041992192	3.0000104398420486	1.732053821289064
1572954	0.3865119223632831	4.873362660888674	-2.862564920898436	2.8416154714096207	8.122439504150393	0.3865119223632831	4.873362660888674	0.14939146612896056	0.3865119223632831	23.749663624543935	4.873362660888674	8.19427792635827	2.862564920898436
2140003	11.619993068847654	16.926660396728515	2.3782061120605458	8.949919580605831	30.924859577636717	2.3782061120605458	16.926660396728515	135.02423892006752	11.619993068847654	286.5118321861775	16.926660396728515	5.655864311442137	2.3782061120605458
1575427	18.636324498413078	12.177830312011714	-2.1135210063476606	8.992092858046671	32.92767581677245	2.1135210063476606	18.636324498413078	347.31259081015145	18.636324498413078	148.29955110815132	12.177830312011714	4.466971044272828	2.1135210063476606
1187175	21.72174870776368	26.73090398120118	1.2133945207519616	9.586818911980911	49.66604720971682	1.2133945207519616	26.73090398120118	471.8343669232331	21.72174870776368	714.5412276521971	26.73090398120118	1.4723262629908827	1.2133945207519616
2891561	-17.697007626464845	-1.7678942384033185	2.4277863798828143	6.392850102117757	21.89268824475098	1.7678942384033185	17.697007626464845	313.1840789311549	17.697007626464845	3.1254500381796495	1.7678942384033185	5.894146706344501	2.4277863798828143
2448506	17.106550063964846	0.16243537890625248	-6.14660087597656	4.8179914392908625	23.41558631884766	0.16243537890625248	17.106550063964846	292.6340550909357	17.106550063964846	0.026385252320417815	0.16243537890625248	37.78070232855581	6.14660087597656
514422	15.387174746093748	35.604768892822264	0.21222510009765472	7.431705380626225	51.20416873901367	0.21222510009765472	35.604768892822264	236.76514666682522	15.387174746093748	1267.699567911284	35.604768892822264	0.045039493111459564	0.21222510009765472
1256988	-11.639834380615234	1.1051645512695316	1.8363695378417968	4.77592459752487	14.581368469726563	1.1051645512695316	11.639834380615234	135.48574440815244	11.639834380615234	1.221388685382785	1.1051645512695316	3.3722530795132943	1.8363695378417968
2872730	-7.891197925292971	1.4395744746093726	-2.5398948247070336	5.021423897437376	11.870667224609377	1.4395744746093726	7.891197925292971	62.27100469614809	7.891197925292971	2.072374667946851	1.4395744746093726	6.451065720573573	2.5398948247070336
3167162	-1.5344248815917965	-3.67887030090332	-1.1435042425537103	2.9411495048602743	6.356799425048827	1.1435042425537103	3.67887030090332	2.3544597172479986	1.5344248815917965	13.534086690868483	3.67887030090332	1.3076019527383347	1.1435042425537103
924637	9.820557274414083	5.421177544189477	-1.6711228708495869	6.600061460824016	16.912857689453148	1.6711228708495869	9.820557274414083	96.44334518004737	9.820557274414083	29.389165965624247	5.421177544189477	2.792651649476565	1.6711228708495869
3170269	-11.259579248779303	-3.3099942878418034	-2.5277600959472717	6.6694403861693585	17.09733363256838	2.5277600959472717	11.259579248779303	126.7781248595415	11.259579248779303	10.956062185545367	3.3099942878418034	6.389571102663361	2.5277600959472717
2168702	1.0271053605956981	-7.203931779296879	-1.5039806074218802	3.7229523729235323	9.735017747314458	1.0271053605956981	7.203931779296879	1.054945421764419	1.0271053605956981	51.8966330807635	7.203931779296879	2.261957667501088	1.5039806074218802
2220231	0.7493313708496103	11.782206431884768	-1.2759600720214834	3.7955689024662367	13.807497874755862	0.7493313708496103	11.782206431884768	0.5614975033393562	0.7493313708496103	138.82038840354681	11.782206431884768	1.6280741053930692	1.2759600720214834
2870811	-8.18953150195312	-4.082422432128902	-1.2309171525878853	5.528050120176459	13.502871086669906	1.2309171525878853	8.18953150195312	67.06842622148253	8.18953150195312	16.666172914349257	4.082422432128902	1.5151570365350673	1.2309171525878853
2796419	-8.63004531249998	5.07991562500002	-0.5276206909179493	4.826882560141163	14.23758162841795	0.5276206909179493	8.63004531249998	74.47768209580289	8.63004531249998	25.805542757119348	5.07991562500002	0.2783835934847342	0.5276206909179493
2748184	10.746490836669926	41.83543431811525	2.260860801269537	10.068567332261168	54.84278595605471	2.260860801269537	41.83543431811525	115.48706530263068	10.746490836669926	1750.203564585335	41.83543431811525	5.111491562717133	2.260860801269537
999423	-3.561051713378909	3.900683058349607	-0.9486440290527368	3.9410295186223974	8.410378800781253	0.9486440290527368	3.900683058349607	12.681089305358862	3.561051713378909	15.215328321695642	3.900683058349607	0.8999254938574097	0.9486440290527368
1742091	0.6992114882812608	-2.5575481552734267	0.09922445825196392	-1.2407882604713656	3.3559841018066514	0.09922445825196392	2.5575481552734267	0.4888967053444957	0.6992114882812608	6.541052566542508	2.5575481552734267	0.009845493115395731	0.09922445825196392
2215093	-13.609586202636722	-7.686875783935548	-1.1790022487792982	7.093176535123701	22.475464235351566	1.1790022487792982	13.609586202636722	185.22083660699982	13.609586202636722	59.088059317654746	7.686875783935548	1.390046302626642	1.1790022487792982
2768555	-2.2417542355957067	-10.229116143554693	-4.788686456054692	6.885681457096901	17.259556835205093	2.2417542355957067	10.229116143554693	5.025462052811291	2.2417542355957067	104.63481707833124	10.229116143554693	22.931517974401647	4.788686456054692
976803	0.2438485979003886	2.633470332519529	-1.3966467023925802	0.4923127851269732	4.273965632812498	0.2438485979003886	2.633470332519529	0.0594621386979854	0.2438485979003886	6.935165992260518	2.633470332519529	1.9506220113040684	1.3966467023925802
2566708	-8.433644380615236	1.2761448955078123	2.0073422526855467	4.629219012326037	11.717131528808595	1.2761448955078123	8.433644380615236	71.12635753868295	8.433644380615236	1.6285457943306452	1.2761448955078123	4.029422919416685	2.0073422526855467
1610544	-5.53887482470703	-11.026560981933592	-2.0141174394531234	7.051398683877207	18.579553246093745	2.0141174394531234	11.026560981933592	30.67913432377333	5.53887482470703	121.5850470883003	11.026560981933592	4.056669059909206	2.0141174394531234
1209832	17.71222915405273	20.822790524902338	-1.0589500451660214	8.754617929741014	39.59396972412109	1.0589500451660214	20.822790524902338	313.7230616056754	17.71222915405273	433.5886052439626	20.822790524902338	1.1213751981571187	1.0589500451660214
929091	22.669209547119145	25.3268404675293	-0.07005589477538621	6.6213735232168665	48.06610590942383	0.07005589477538621	25.3268404675293	513.8930614911978	22.669209547119145	641.4488480676798	25.3268404675293	0.004907828392779984	0.07005589477538621
2168630	14.923746518554687	15.41209071105957	-0.3745094018554696	6.789002539958162	30.710346631469726	0.3745094018554696	15.41209071105957	222.71821015007313	14.923746518554687	237.53254008592867	15.41209071105957	0.1402572920781416	0.3745094018554696
1575968	0.4438248217773406	-1.2292365490722688	0.25742726928710624	-1.9524666141140736	1.9304886401367156	0.25742726928710624	1.2292365490722688	0.19698047242568817	0.4438248217773406	1.5110224935751002	1.2292365490722688	0.06626879897261631	0.25742726928710624
2936885	-10.309966088378909	-4.917189599121095	-0.7461614619140633	5.46577780756822	15.973317149414068	0.7461614619140633	10.309966088378909	106.2954007435231	10.309966088378909	24.17875355370468	4.917189599121095	0.5567569272457321	0.7461614619140633
2737713	-4.479823677246092	-14.651671974365232	-1.0743175432128886	6.309921206865702	20.205813194824213	1.0743175432128886	14.651671974365232	20.068820179214697	4.479823677246092	214.6714916443996	14.651671974365232	1.1541581836549768	1.0743175432128886
2423442	4.304615792724603	1.312104043457026	-0.9214393525390676	2.66746611797836	6.538159188720697	0.9214393525390676	4.304615792724603	18.529717122974066	4.304615792724603	1.7216170208562769	1.312104043457026	0.8490504804076161	0.9214393525390676
2290700	-6.037180357177732	-4.6854004194335905	-2.26144259472656	6.115884093923113	12.984023371337884	2.26144259472656	6.037180357177732	36.447546665092645	6.037180357177732	21.952977090428465	4.6854004194335905	5.114122609243597	2.26144259472656
1471312	-10.673884698974609	-11.175578424560547	-0.8451035710449233	6.843140508291869	22.69456669458008	0.8451035710449233	11.175578424560547	113.93181456700428	10.673884698974609	124.89355312350318	11.175578424560547	0.7142000457928817	0.8451035710449233
851097	14.297692111938474	14.064671329467773	-3.101166912109377	9.350588791078199	31.463530353515623	3.101166912109377	14.297692111938474	204.42399972778767	14.297692111938474	197.81497960595277	14.064671329467773	9.617236216762008	3.101166912109377
2112816	-4.695601282226561	-6.867834863769532	-1.5773456669921868	5.808602177177819	13.14078181298828	1.5773456669921868	6.867834863769532	22.048671401647724	4.695601282226561	47.16715571600826	6.867834863769532	2.488019353179027	1.5773456669921868
3023056	3.2539649641113257	5.006696287353512	-3.503080781738284	5.947488875653162	11.763742033203123	3.2539649641113257	5.006696287353512	10.588287987664021	3.2539649641113257	25.067007713799445	5.006696287353512	12.271574963384108	3.503080781738284
2150194	11.006214458984372	23.86534531835937	-5.277415912109376	10.483086137337203	40.14897568945312	5.277415912109376	23.86534531835937	121.13675671715666	11.006214458984372	569.5547071645375	23.86534531835937	27.851118709385236	5.277415912109376
1550049	-6.374847742675782	-8.221836420654299	-0.4695208994140643	4.939568887914518	15.066205062744146	0.4695208994140643	8.221836420654299	40.63868374229852	6.374847742675782	67.59859412799749	8.221836420654299	0.22044987498659185	0.4695208994140643
3194087	-4.9730951879882825	-16.715587863769528	-1.854824313964844	7.38163249484833	23.543507365722654	1.854824313964844	16.715587863769528	24.73167574879221	4.9730951879882825	279.41087763139916	16.715587863769528	3.4403732356751537	1.854824313964844
2148371	9.389384390624997	36.95072663000488	-5.258404610839847	10.87954795170164	51.59851563146972	5.258404610839847	36.95072663000488	88.16053923491235	9.389384390624997	1365.3561984853518	36.95072663000488	27.65081905130176	5.258404610839847
3119393	-6.280366400390633	-1.264970282226571	-0.9898581301269616	3.2466491640038324	8.535194812744166	0.9898581301269616	6.280366400390633	39.4430021231556	6.280366400390633	1.6001498149163704	1.264970282226571	0.9798191177784448	0.9898581301269616
3217226	-10.3147697043457	-13.040561635498044	-2.439468343261716	8.44104055625906	25.79479968310546	2.439468343261716	13.040561635498044	106.39447405368789	10.3147697043457	170.0562477692234	13.040561635498044	5.951005797776062	2.439468343261716
2915027	-14.851930162841795	0.7936501289062505	2.3973679328613287	5.060450237798189	18.042948224609376	0.7936501289062505	14.851930162841795	220.5798295619299	14.851930162841795	0.6298805271129081	0.7936501289062505	5.7473730055118	2.3973679328613287
2770559	-4.558943388183592	3.8798612382812503	0.4646848466796882	3.38823875296599	8.90348947314453	0.4646848466796882	4.558943388183592	20.78396481666289	4.558943388183592	15.053323228317318	3.8798612382812503	0.2159320067337253	0.4646848466796882
606981	22.981899815673827	18.779526311035163	-3.1633562268066413	10.473797211318377	44.92478235351563	3.1633562268066413	22.981899815673827	528.1677191376687	22.981899815673827	352.67060846686195	18.779526311035163	10.00682261767635	3.1633562268066413
2742920	14.285710131591802	20.91225889868164	1.5300453061523456	8.9446359588377	36.72801433642579	1.5300453061523456	20.91225889868164	204.08151396386467	14.285710131591802	437.32257224548937	20.91225889868164	2.3410386388788247	1.5300453061523456
1358237	-2.3490647668457	2.401688635864261	-3.454892098388669	4.444938938221083	8.20564550109863	2.3490647668457	3.454892098388669	5.518105278835844	2.3490647668457	5.768108303639534	2.401688635864261	11.93627941150846	3.454892098388669
3171113	-4.230334819335937	-8.703414500732421	-1.794726909179687	6.174531699922476	14.728476229248045	1.794726909179687	8.703414500732421	17.895732683686013	4.230334819335937	75.74942397155938	8.703414500732421	3.2210446785336724	1.794726909179687
2220265	-14.203216704101564	8.262767640380858	-1.7443391406250015	7.785352175404208	24.210323485107423	1.7443391406250015	14.203216704101564	201.7313647436697	14.203216704101564	68.27332907892504	8.262767640380858	3.0427190375163686	1.7443391406250015
2221474	-8.954545712646462	6.494367861572286	-0.2626778842773234	4.436637307567429	15.711591458496072	0.2626778842773234	8.954545712646462	80.18388891987514	8.954545712646462	42.17681392142298	6.494367861572286	0.06899967088841091	0.2626778842773234
953190	24.822584854980487	17.07598756494143	-3.2215283041991967	10.473550155673626	45.120100724121116	3.2215283041991967	24.822584854980487	616.1607188827066	24.822584854980487	291.5893513180343	17.07598756494143	10.378244614756552	3.2215283041991967
2716941	1.9490695996093732	-3.745693583984377	-3.4705814318847668	4.814371826238735	9.165344615478517	1.9490695996093732	3.745693583984377	3.7988723041214425	1.9490695996093732	14.030220425101728	3.745693583984377	12.044935475343317	3.4705814318847668
1610718	-6.743445229736331	-7.645476174560549	-0.22325403710937766	4.09881703959032	14.612175441406258	0.22325403710937766	7.645476174560549	45.47405356645368	6.743445229736331	58.453305935773	7.645476174560549	0.04984236508563538	0.22325403710937766
2869346	-8.88425762915039	14.024099991088868	0.9659315798339848	7.07960117030676	23.874289200073243	0.9659315798339848	14.024099991088868	78.93003362111692	8.88425762915039	196.67538056005878	14.024099991088868	0.9330238169205778	0.9659315798339848
1508412	8.749815578857444	-10.875958804687476	-10.035489444335916	9.943266311304974	29.661263827880838	8.749815578857444	10.875958804687476	76.55927266401642	8.749815578857444	118.28647992125904	10.875958804687476	100.71104838737759	10.035489444335916
1450062	3.3490847109375044	13.690080499511723	2.0764101503906294	6.693722997903932	19.115575360839856	2.0764101503906294	13.690080499511723	11.216368401035346	3.3490847109375044	187.41830408311114	13.690080499511723	4.311479112645236	2.0764101503906294
2668028	7.156503716796878	36.317535439819345	-1.0151614748535138	8.203088618140757	44.489200631469735	1.0151614748535138	36.317535439819345	51.21554544852752	7.156503716796878	1318.963380422534	36.317535439819345	1.0305528200267613	1.0151614748535138
3119430	-6.054627400390623	-2.8647661027832	-2.589642506591794	5.617004240627079	11.509036009765616	2.589642506591794	6.054627400390623	36.65851295756091	6.054627400390623	8.206884823655644	2.8647661027832	6.706248311947029	2.589642506591794
1503999	4.767875334960942	11.134566924316411	1.4008747551269565	6.358968420308903	17.30331701440431	1.4008747551269565	11.134566924316411	22.73263520972891	4.767875334960942	123.97858059208103	11.134566924316411	1.9624500795520103	1.4008747551269565
2795716	13.108218078613286	20.969971542358397	3.68802917480469	10.041927843299533	37.766218795776375	3.68802917480469	20.969971542358397	171.8253811964842	13.108218078613286	439.73970648732103	20.969971542358397	13.601559194210562	3.68802917480469
2719722	12.998859247314465	14.937465509521495	-0.4592477473144427	6.783418239195443	28.3955725041504	0.4592477473144427	14.937465509521495	168.9703417314928	12.998859247314465	223.12787584814424	14.937465509521495	0.21090849341339019	0.4592477473144427
1527768	1.1274847141113256	7.427010928710935	-1.8898950466308617	4.200474465378929	10.444390689453122	1.1274847141113256	7.427010928710935	1.2712217805546975	1.1274847141113256	55.160491335191665	7.427010928710935	3.571703287279867	1.8898950466308617
2039454	24.600544328369132	22.454277391113273	3.925045365966788	11.130805133348105	50.97986708544919	3.925045365966788	24.600544328369132	605.1867812520546	24.600544328369132	504.1945731570607	22.454277391113273	15.405981124897355	3.925045365966788
2545018	10.489780462890627	8.34375766625977	-2.2619514096679647	7.722465236011902	21.095489538818363	2.2619514096679647	10.489780462890627	110.0354941596419	10.489780462890627	69.61829199326867	8.34375766625977	5.1164241796988925	2.2619514096679647
2844958	-12.038612961425786	-4.099056839599612	-2.4946600195312527	7.047142504434195	18.63232982055665	2.4946600195312527	12.038612961425786	144.92820203500892	12.038612961425786	16.80226697426836	4.099056839599612	6.22332861304767	2.4946600195312527
2767486	7.623909806030277	17.533755158203128	0.199965332763675	5.352466827986379	25.35763029699708	0.199965332763675	17.533755158203128	58.12400073048461	7.623909806030277	307.4325699478148	17.533755158203128	0.03998613430728728	0.199965332763675
975679	25.86077340625	9.292272887451169	-1.6841942451171903	8.765008474400576	36.83724053881836	1.6841942451171903	25.86077340625	668.7796011694072	25.86077340625	86.34633541486009	9.292272887451169	2.8365102552858623	1.6841942451171903
1208960	-2.180211509521492	-2.180211509521492	-3.834477866943367	4.354507498904445	8.194900885986351	2.180211509521492	3.834477866943367	4.753322226249983	2.180211509521492	4.753322226249983	2.180211509521492	14.703220512078554	3.834477866943367
2994330	-10.58991375073242	9.310461615478516	0.4971872319335944	5.90869902736066	20.397562598144532	0.4971872319335944	10.58991375073242	112.14627324795158	10.58991375073242	86.68469549329882	9.310461615478516	0.24719514359778977	0.4971872319335944
1479913	2.678281550781243	-0.26985382519531953	-0.5198347517089914	-0.6508245401485776	3.467970127685554	0.26985382519531953	2.678281550781243	7.17319206525518	2.678281550781243	0.07282108697254606	0.26985382519531953	0.27022816908434877	0.5198347517089914
2267149	11.350782106811524	10.780519197875977	0.9958569511718736	7.093109217660551	23.127158255859374	0.9958569511718736	11.350782106811524	128.84025443631265	11.350782106811524	116.2195941757725	10.780519197875977	0.9917310671973394	0.9958569511718736
2726411	20.064407073242208	27.30658312915041	-2.253944672363261	10.345270059326213	49.62493487475588	2.253944672363261	27.30658312915041	402.58043120077195	20.064407073242208	745.6494821892019	27.30658312915041	5.080266586074727	2.253944672363261
830921	8.713334808837892	9.249192963134767	-3.8700621027832014	8.3536914225379	21.83258987475586	3.8700621027832014	9.249192963134767	75.92220349090607	8.713334808837892	85.5475704693017	9.249192963134767	14.977380679398735	3.8700621027832014
1510665	3.7727818937988364	17.329746768066414	4.418629214355477	8.252735136847804	25.521157876220727	3.7727818937988364	17.329746768066414	14.233883218176334	3.7727818937988364	300.3201230453083	17.329746768066414	19.524284133955696	4.418629214355477
1575463	8.02021413671875	7.223732050537108	-0.2294806875000006	4.2923625912559356	15.473426874755859	0.2294806875000006	8.02021413671875	64.32383479882327	8.02021413671875	52.18230473795705	7.223732050537108	0.05266138593547294	0.2294806875000006
2668557	-7.151302465820315	14.954231134033199	-0.9081803649902368	6.782091036874919	23.013713964843753	0.9081803649902368	14.954231134033199	51.14112695764772	7.151302465820315	223.62902881008785	14.954231134033199	0.8247915753537998	0.9081803649902368
1262464	19.993192208251948	14.211549294433588	-5.858259665527348	10.742633831166286	40.063001168212885	5.858259665527348	19.993192208251948	399.7277346761064	19.993192208251948	201.96813334811583	14.211549294433588	34.3192063087446	5.858259665527348
1592136	0.2377700172119148	-3.710607592041015	-4.013910356933593	2.4046445832005143	7.962287966186523	0.2377700172119148	4.013910356933593	0.05653458108495426	0.2377700172119148	13.768608702112418	3.710607592041015	16.111476353498762	4.013910356933593
2818770	5.601919630004879	16.35303924365234	1.7052502421874962	7.403928741796712	23.660209115844715	1.7052502421874962	16.35303924365234	31.381503541034	5.601919630004879	267.4218925044335	16.35303924365234	2.9078783884805146	1.7052502421874962
900784	6.197132289794923	-4.7002485390625	-2.2422330971679685	6.1456887397321625	13.13961392602539	2.2422330971679685	6.197132289794923	38.40444861721887	6.197132289794923	22.092336328959163	4.7002485390625	5.02760926203546	2.2422330971679685
901509	8.70231767114258	16.12990708764649	-0.6940103012695289	6.825695904237224	25.5262350600586	0.6940103012695289	16.12990708764649	75.73033284948042	8.70231767114258	260.1739026561085	16.12990708764649	0.48165029826822225	0.6940103012695289
2664901	3.4940693654785164	17.325740126586915	2.897565154052735	7.552557393141497	23.717374646118166	2.897565154052735	17.325740126586915	12.208520730775442	3.4940693654785164	300.181270934024	17.325740126586915	8.39588382198065	2.897565154052735
2496159	2.572406911621094	5.8955728051757825	-1.346008157958984	4.534112979229193	9.81398787475586	1.346008157958984	5.8955728051757825	6.617277318955976	2.572406911621094	34.757778701128245	5.8955728051757825	1.8117379612921372	1.346008157958984
1531232	-1.1612075241699171	2.844560298095708	-0.9856818588867142	2.01145930624338	4.991449681152339	0.9856818588867142	2.844560298095708	1.3484029141888287	1.1612075241699171	8.091523289502344	2.844560298095708	0.9715687269383684	0.9856818588867142
3061703	-7.568006468017579	-12.737256956298829	1.7177277086181633	7.483252714889523	22.02299113293457	1.7177277086181633	12.737256956298829	57.27472189995591	7.568006468017579	162.2377147707829	12.737256956298829	2.9505884809546057	1.7177277086181633
2666761	14.03089102612305	-11.853413020507809	-3.25802270068359	9.1477432160682	29.14232674731445	3.25802270068359	14.03089102612305	196.86590298694037	14.03089102612305	140.50340023474405	11.853413020507809	10.614711918169592	3.25802270068359
2659932	-8.432024540039066	-8.432024540039066	-0.011759342285159846	3.0242435709995577	16.875808422363292	0.011759342285159846	8.432024540039066	71.09903784382102	8.432024540039066	71.09903784382102	8.432024540039066	0.0001382821309795484	0.011759342285159846
2423381	9.764378658691406	7.451401821533202	-7.339655765136719	9.114208537019682	24.555436245361328	7.339655765136719	9.764378658691406	95.34309059030818	9.764378658691406	55.52338910594832	7.451401821533202	53.870546750704676	7.339655765136719
2718548	7.479425210693357	30.294444818237306	-4.2321684172363305	9.96291353707828	42.00603844616699	4.2321684172363305	30.294444818237306	55.941801482355366	7.479425210693357	917.7533868452251	30.294444818237306	17.911249511852667	4.2321684172363305
2742353	13.45376107519531	3.5372495395507784	2.1894063693847627	6.818442811461944	19.18041698413085	2.1894063693847627	13.45376107519531	181.00368706844046	13.45376107519531	12.512134305052193	3.5372495395507784	4.793500250302568	2.1894063693847627
2222058	-7.353881539794919	2.872261343505862	-3.992568673583982	6.502559490780462	14.218711556884763	2.872261343505862	7.353881539794919	54.07957370133649	7.353881539794919	8.2498852253981	2.872261343505862	15.940604613284156	3.992568673583982
2749222	22.322416133544923	27.953046626708986	-3.216497593261721	11.026615872631957	53.49196035351563	3.216497593261721	27.953046626708986	498.2902620391467	22.322416133544923	781.3728157149666	27.953046626708986	10.345856767458443	3.216497593261721
1000284	10.588601248291019	24.011162893798836	-4.847197396728512	10.316241958287236	39.446961538818364	4.847197396728512	24.011162893798836	112.11847639531011	10.588601248291019	576.5359435125421	24.011162893798836	23.49532260285166	4.847197396728512
2153038	30.948970867675786	32.07111365942383	-3.586185382324217	11.846296146012724	66.60626990942383	3.586185382324217	32.07111365942383	957.8387977682445	30.948970867675786	1028.5563313556818	32.07111365942383	12.860725596395891	3.586185382324217
1211635	8.367013233642574	13.711053150634761	-5.4556376757812535	9.343557087736446	27.53370406005859	5.4556376757812535	13.711053150634761	70.00691045194996	8.367013233642574	187.9929784995314	13.711053150634761	29.763982449403876	5.4556376757812535
952295	2.7103689670410134	1.4567793369140605	-2.4555055141601585	3.4829327219154878	6.622653818115232	1.4567793369140605	2.7103689670410134	7.34609993749897	2.7103689670410134	2.1222060364597697	1.4567793369140605	6.0295073300709445	2.4555055141601585
1572081	-9.725491398925783	-3.5728882495117205	-0.5093544665527361	4.458798168919006	13.80773411499024	0.5093544665527361	9.725491398925783	94.58518295057938	9.725491398925783	12.765530443498927	3.5728882495117205	0.25944197259722235	0.5093544665527361
3169022	-1.1000976823730468	1.5781516767578123	-1.6934356950683591	1.8527509737330299	4.371685054199219	1.1000976823730468	1.6934356950683591	1.210214910762549	1.1000976823730468	2.4905627148534943	1.5781516767578123	2.8677244533316566	1.6934356950683591
1333916	-3.290925148437502	-12.387971046875002	-1.0212794575195332	5.5692920181851715	16.700175652832037	1.0212794575195332	12.387971046875002	10.830188332618395	3.290925148437502	153.46182665821334	12.387971046875002	1.043011730351392	1.0212794575195332
2272450	9.887080197021485	29.135388378784175	1.010664944335936	8.341130470841808	40.0331335201416	1.010664944335936	29.135388378784175	97.75435482233439	9.887080197021485	848.8708559825919	29.135388378784175	1.0214436297095604	1.010664944335936
1027694	22.630231543945317	25.933305427001955	-3.463487938476561	11.042117112537277	52.02702490942383	3.463487938476561	25.933305427001955	512.1273797325777	22.630231543945317	672.536330370169	25.933305427001955	11.99574869997262	3.463487938476561
1527169	8.85089315429687	18.36559499755859	1.1881657983398384	7.734117784837665	28.404653950195296	1.1881657983398384	18.36559499755859	78.33830962877919	8.85089315429687	337.29507961434905	18.36559499755859	1.4117379643445456	1.1881657983398384
3172085	-12.078859777587882	5.421010522705089	1.4869818972168076	6.737525187086404	18.986852197509776	1.4869818972168076	12.078859777587882	145.89885352663038	12.078859777587882	29.3873550872793	5.421010522705089	2.2111151626504966	1.4869818972168076
1120551	18.266645651611327	22.533792715820308	-2.29189850732422	9.957578887173614	43.09233687475586	2.29189850732422	22.533792715820308	333.670343361531	18.266645651611327	507.77181415955636	22.533792715820308	5.252798767874989	2.29189850732422
1552689	-5.9873343312988325	20.428652683471675	0.577164570068355	6.40295604128456	26.993151584838863	0.577164570068355	20.428652683471675	35.84817239474964	5.9873343312988325	417.3298504619145	20.428652683471675	0.333118940942189	0.577164570068355
2166796	-3.550941263183596	-10.710758005126957	-2.0665281162109395	6.418049195309742	16.32822738452149	2.0665281162109395	10.710758005126957	12.609183854579914	3.550941263183596	114.72033704439119	10.710758005126957	4.2705384550903345	2.0665281162109395
2769115	-0.1492816394043004	-7.818658012695316	-2.1187220996093785	2.130833464560175	10.086661751708995	0.1492816394043004	7.818658012695316	0.022285007863235572	0.1492816394043004	61.13141311948467	7.818658012695316	4.488983335373173	2.1187220996093785
926459	11.056753951660163	26.40043910180665	-2.455506485351556	9.561399044431269	39.912699538818366	2.455506485351556	26.40043910180665	122.25180794755262	11.056753951660163	696.9831847682016	26.40043910180665	6.029512099603552	2.455506485351556
510652	10.461730183837886	10.461730183837886	-1.1672905070800823	7.143295850183441	22.090750874755855	1.1672905070800823	10.461730183837886	109.4477984394247	10.461730183837886	109.4477984394247	10.461730183837886	1.3625671279192757	1.1672905070800823
1288295	23.75638765930176	9.366310068359377	-3.450702718505859	9.6472104556299	36.573400446167	3.450702718505859	23.75638765930176	564.365954619025	23.75638765930176	87.72776429665024	9.366310068359377	11.907349251503724	3.450702718505859
2911695	-19.88301605493164	-9.372315829101565	-2.0377363613281254	8.660503568409883	31.29306824536133	2.0377363613281254	19.88301605493164	395.3343274406694	19.88301605493164	87.84030400042775	9.372315829101565	4.152369478278788	2.0377363613281254
2171066	13.123240964843745	-11.373531801269536	-0.7496876545410203	7.010246069999913	25.2464604206543	0.7496876545410203	13.123240964843745	172.219453421353	13.123240964843745	129.35722563448945	11.373531801269536	0.5620315793712162	0.7496876545410203
1851177	1.9789967521972684	33.781322954589854	1.9186291679687528	7.151681712482288	37.678948874755875	1.9186291679687528	33.781322954589854	3.9164281452073366	1.9789967521972684	1141.1777805622994	33.781322954589854	3.681137884180469	1.9186291679687528
902333	10.264075670166015	18.739436540527343	0.5044778918457027	6.88296494105429	29.50799010253906	0.5044778918457027	18.739436540527343	105.35124936289394	10.264075670166015	351.1664818564514	18.739436540527343	0.2544979433610845	0.5044778918457027
2714203	-2.1278341066894555	11.926424239868162	-1.529704834228518	5.448388352173829	15.583963180786135	1.529704834228518	11.926424239868162	4.5276779855909135	2.1278341066894555	142.23959514931485	11.926424239868162	2.3399968798620976	1.529704834228518
2142379	6.932522837890622	7.771966044677731	-1.2677106215820328	6.242529349340315	15.972199504150385	1.2677106215820328	7.771966044677731	48.059872897875046	6.932522837890622	60.40345619962361	7.771966044677731	1.6070902200719042	1.2677106215820328
2742673	2.5003006450195286	11.688300370361324	-1.5758903034667997	5.682889977226803	15.764491318847652	1.5758903034667997	11.688300370361324	6.251503315485071	2.5003006450195286	136.61636554778866	11.688300370361324	2.483430248560682	1.5758903034667997
2843705	-10.95920571655274	-8.569641202392582	-1.8457833227539095	7.543499220735988	21.37463024169923	1.8457833227539095	10.95920571655274	120.10418993772225	10.95920571655274	73.43875033774458	8.569641202392582	3.406916074556463	1.8457833227539095
2072380	4.271266198730473	13.820910668945315	-11.317662023925777	9.440428281117718	29.409838891601567	4.271266198730473	13.820910668945315	18.243714940417462	4.271266198730473	191.01757171896642	13.820910668945315	128.08947368781173	11.317662023925777
2797036	-5.247199575683574	3.1957516267090043	0.6554264619140824	3.734754272858261	9.09837766430666	0.6554264619140824	5.247199575683574	27.533103387053877	5.247199575683574	10.212828459613247	3.1957516267090043	0.4295838469772121	0.6554264619140824
2032853	13.476537656616205	7.8928317545166	-0.8279381276855489	6.653850939756796	22.197307538818354	0.8279381276855489	13.476537656616205	181.6170672101946	13.476537656616205	62.296793105105586	7.8928317545166	0.6854815432754522	0.8279381276855489
227149	-5.776664531738291	13.375770770996086	0.024124347656240275	3.2971514731835665	19.176559650390615	0.024124347656240275	13.375770770996086	33.36985311224317	5.776664531738291	178.91124371823324	13.375770770996086	0.0005819841498391457	0.024124347656240275
3130199	5.6231623359374945	18.282883710449205	-3.762762957031256	8.66673687059087	27.668809003417955	3.762762957031256	18.282883710449205	31.61995465630602	5.6231623359374945	334.2638367698089	18.282883710449205	14.1583850708066	3.762762957031256
829038	3.3846263896484388	14.59116172900391	2.2030467998046888	6.88142429037158	20.178834918457035	2.2030467998046888	14.59116172900391	11.455695797504625	3.3846263896484388	212.90200060194834	14.59116172900391	4.85341520212968	2.2030467998046888
2217667	-6.312929229003906	-6.61647994921875	-0.815687255126953	5.301615660701292	13.745096433349609	0.815687255126953	6.61647994921875	39.85307545041185	6.312929229003906	43.77780691841375	6.61647994921875	0.6653456981765429	0.815687255126953
2564770	1.129449428955084	1.129449428955084	-0.7382988315429628	0.3415613109804431	2.997197689453131	0.7382988315429628	1.129449428955084	1.2756560125669654	1.129449428955084	1.2756560125669654	1.129449428955084	0.5450851646577042	0.7382988315429628
1500695	-6.440565261718753	-9.657632980224612	-0.5843564604492215	5.448766425816666	16.682554702392586	0.5843564604492215	9.657632980224612	41.480880890458344	6.440565261718753	93.26987478072212	9.657632980224612	0.3414724728687426	0.5843564604492215
3121425	7.350615077392575	10.793573909179683	0.018969111816403483	3.271423926892445	18.163158098388664	0.018969111816403483	10.793573909179683	54.03154201599106	7.350615077392575	116.50123773292438	10.793573909179683	0.0003598272031032183	0.018969111816403483
1530057	18.078410487548823	16.788215022460932	-0.10315002880859936	5.9627165729064755	34.969775538818354	0.10315002880859936	18.078410487548823	326.82892575631524	18.078410487548823	281.84416364038293	16.788215022460932	0.010639928443214878	0.10315002880859936
2311409	-4.911945736083986	-5.067657863769533	-1.7936672326660172	5.616064184646894	11.773270832519536	1.7936672326660172	5.067657863769533	24.12721091423365	4.911945736083986	25.681156224225184	5.067657863769533	3.2172421415397685	1.7936672326660172
2565028	12.601723100341792	9.288633729614254	0.5660861984863246	6.311648340240495	22.456443028442372	0.5660861984863246	12.601723100341792	158.80342509768795	12.601723100341792	86.27871656292761	9.288633729614254	0.32045358411669844	0.5660861984863246
1551838	13.035347323974605	17.375311236938472	1.808964114746089	8.77541867156273	32.21962267565917	1.808964114746089	17.375311236938472	169.9202798566519	13.035347323974605	301.90144058048037	17.375311236938472	3.272351168439102	1.808964114746089
1795053	-17.484431740234374	-1.1024603809814444	2.3805642161865244	5.712884474623789	20.967456337402343	1.1024603809814444	17.484431740234374	305.7053532789152	17.484431740234374	1.2154188916337516	1.1024603809814444	5.667085987387761	2.3805642161865244
2767628	-9.123101321289047	-3.60247906787108	-2.659264651367174	6.558027363594076	15.384845040527301	2.659264651367174	9.123101321289047	83.23097771850595	9.123101321289047	12.977855434449285	3.60247906787108	7.071688486010976	2.659264651367174
2849445	-7.498715500000002	10.848448654052731	1.2458104094238251	6.8068853043957285	19.59297456347656	1.2458104094238251	10.848448654052731	56.23073414994028	7.498715500000002	117.68883819961852	10.848448654052731	1.5520435762287588	1.2458104094238251
1313985	8.567950139648438	9.981440435058596	-1.0512019294433586	6.65246165043181	19.60059250415039	1.0512019294433586	9.981440435058596	73.4097695955017	8.567950139648438	99.62915315862274	9.981440435058596	1.1050254964654398	1.0512019294433586
928087	19.012689773925782	25.173010055908197	-0.7396677089843777	8.663874930292314	44.92536753881836	0.7396677089843777	25.173010055908197	361.482372439542	19.012689773925782	633.6804352748552	25.173010055908197	0.547108319714198	0.7396677089843777
1527866	-3.5840760563964835	-8.43192685595703	-2.5263635014648433	6.367241049231641	14.542366413818357	2.5263635014648433	8.43192685595703	12.845601178034569	3.5840760563964835	71.09739050420941	8.43192685595703	6.382512541533703	2.5263635014648433
608917	20.218112893310547	2.641605324951172	-10.814529471191406	9.247893439119736	33.674247689453125	2.641605324951172	20.218112893310547	408.7720889666502	20.218112893310547	6.978078692810387	2.641605324951172	116.95404768326748	10.814529471191406
3168505	-5.717373477294924	-15.199123965576177	-1.6332784760742207	7.2692485322609315	22.549775918945322	1.6332784760742207	15.199123965576177	32.68835947887545	5.717373477294924	231.0133693209521	15.199123965576177	2.667598580407329	1.6332784760742207
2447394	9.531298428222657	4.928686886474608	-5.223889560058595	8.010392675935746	19.68387487475586	4.928686886474608	9.531298428222657	90.84564972783969	9.531298428222657	24.29195442490677	4.928686886474608	27.28902213568918	5.223889560058595
2769467	-10.202635777587894	4.913453089599607	0.9794168347167941	5.800998288061402	16.095505701904294	0.9794168347167941	10.202635777587894	104.09377681011652	10.202635777587894	24.142021263695927	4.913453089599607	0.959257336126664	0.9794168347167941
2690402	-4.933486983886724	9.181938125976556	3.212787582763667	7.274029964270782	17.32821269262695	3.212787582763667	9.181938125976556	24.33929382017973	4.933486983886724	84.30798774926187	9.181938125976556	10.322004051960407	3.212787582763667
2689802	7.561006787353519	29.397999051147465	2.0041182070312544	8.893294945141921	38.96312404553224	2.0041182070312544	29.397999051147465	57.16882363840598	7.561006787353519	864.2423482112673	29.397999051147465	4.01648978775417	2.0041182070312544
2090781	2.8715468271484355	-0.3347481862792989	-2.2905549184570333	1.6268115789896884	5.496849931884768	0.3347481862792989	2.8715468271484355	8.245781180506247	2.8715468271484355	0.11205634821728021	0.3347481862792989	5.246641834467707	2.2905549184570333
1268470	6.643889443847684	17.413970010253934	0.8648214506836212	6.832349014658521	24.92268090478524	0.8648214506836212	17.413970010253934	44.141266942070686	6.643889443847684	303.2463515180234	17.413970010253934	0.747916141562523	0.8648214506836212
2214918	13.156558209960947	1.2431175056152457	-0.5839470085449108	3.6061763369538755	14.983622724121103	0.5839470085449108	13.156558209960947	173.09502393209078	13.156558209960947	1.5453411327670705	1.2431175056152457	0.3409941087885501	0.5839470085449108
2638649	3.198823122802736	9.50341907006836	1.2009021328125016	5.365011991709523	13.903144325683597	1.2009021328125016	9.50341907006836	10.232469370977448	3.198823122802736	90.31497402133895	9.50341907006836	1.4421659325936151	1.2009021328125016
1575565	1.8630168232421909	33.343054512451175	1.702818611572269	6.886961502426539	36.908889947265635	1.702818611572269	33.343054512451175	3.4708316836834245	1.8630168232421909	1111.7592842202907	33.343054512451175	2.89959122391691	1.702818611572269
1526929	-10.13751905395508	-1.044760875244144	-0.7003547473144565	3.229552006135686	11.88263467651368	0.7003547473144565	10.13751905395508	102.7692925693023	10.13751905395508	1.0915252864409097	1.044760875244144	0.49049677208589615	0.7003547473144565
2842445	-0.5991919046630763	-2.283807993530264	-0.9393999582519434	0.7927793295053626	3.822399856445284	0.5991919046630763	2.283807993530264	0.35903093861376506	0.5991919046630763	5.215778951312731	2.283807993530264	0.8824722815637531	0.9393999582519434
902420	21.797633477783197	8.07014782104492	1.2068246093749977	7.869130767310668	31.074605908203115	1.2068246093749977	21.797633477783197	475.1368252317748	21.797633477783197	65.12728585351606	8.07014782104492	1.4564256377931157	1.2068246093749977
2721405	16.908683007324214	31.684188073242183	-2.587014014160161	10.504440707385019	51.17988509472656	2.587014014160161	31.684188073242183	285.9035610421746	16.908683007324214	1003.8877738605822	31.684188073242183	6.69264150946107	2.587014014160161
1054683	9.90027613916017	27.864299729248057	-10.170715376953114	11.487946997861656	47.93529124536134	9.90027613916017	27.864299729248057	98.01546763162419	9.90027613916017	776.4191994013734	27.864299729248057	103.44345127899051	10.170715376953114
2796034	-9.126005464599618	2.202031797363276	-2.618105226562505	5.851215216628999	13.9461424885254	2.202031797363276	9.126005464599618	83.2839757399021	9.126005464599618	4.84894403659894	2.202031797363276	6.854474977353906	2.618105226562505
2246759	2.4672380617675813	-6.432599432128903	-2.4910062619628874	5.441386765315746	11.390843755859372	2.4672380617675813	6.432599432128903	6.087263653434651	2.4672380617675813	41.37833545422509	6.432599432128903	6.205112197138317	2.4910062619628874
2118771	9.770192757080077	15.189908638427733	-1.4793494792480502	7.896916587559217	26.43945087475586	1.4793494792480502	15.189908638427733	95.45666651049999	9.770192757080077	230.73332444378147	15.189908638427733	2.188474881751477	1.4793494792480502
3117528	-5.123141198486316	12.580809683471694	1.4413577028808715	6.6736943728703055	19.14530858483888	1.4413577028808715	12.580809683471694	26.246575739627804	5.123141198486316	158.27677229173514	12.580809683471694	2.0775120276540227	1.4413577028808715
2214390	-1.72408114477539	11.206880464111329	-3.7144471268310535	6.297772918593765	16.645408735717773	1.72408114477539	11.206880464111329	2.9724557937700196	1.72408114477539	125.59416973688015	11.206880464111329	13.797117458023468	3.7144471268310535
2714465	-1.9960080412597636	13.735189315917973	-0.400949600097654	3.860652100161622	16.13214695727539	0.400949600097654	13.735189315917973	3.9840481007736384	1.9960080412597636	188.65542554410723	13.735189315917973	0.16076058181846867	0.400949600097654
896687	-5.94738807275391	-1.2376827199707066	0.04603538916015282	0.24043806043974952	7.231106181884769	0.04603538916015282	5.94738807275391	35.37142488793546	5.94738807275391	1.5318585153140865	1.2376827199707066	0.0021192570551267155	0.04603538916015282
1337730	-3.838096625488284	-0.6171798774414086	0.3801498344726539	0.43946201002751845	4.835426337402346	0.3801498344726539	3.838096625488284	14.730985706584553	3.838096625488284	0.3809110011185921	0.6171798774414086	0.14451389664958614	0.3801498344726539
1456570	18.666109352050785	12.286375312744141	-4.113736839355468	9.935840049365078	35.06622150415039	4.113736839355468	18.666109352050785	348.4236383427178	18.666109352050785	150.9550183256087	12.286375312744141	16.922830783470317	4.113736839355468
1912648	-14.258470161376955	-8.54874954980469	2.129690544189451	8.113165193685731	24.936910255371096	2.129690544189451	14.258470161376955	203.303971342877	14.258470161376955	73.08111886528589	8.54874954980469	4.5355818140099595	2.129690544189451
1056499	8.181609281250005	24.52493203515625	-2.7881859458007767	9.202122605017397	35.494727262207036	2.7881859458007767	24.52493203515625	66.93873043103622	8.181609281250005	601.4722913290333	24.52493203515625	7.7739808683609715	2.7881859458007767
2118774	11.028692536132807	15.99545126416015	1.0268767402343713	7.657123041637717	28.05102054052733	1.0268767402343713	15.99545126416015	121.63205905655148	11.028692536132807	255.85446114412255	15.99545126416015	1.0544758396343683	1.0268767402343713
1447627	0.6132745395507726	7.018900836547843	-0.261088406005868	0.8746078910086712	7.8932637821044835	0.261088406005868	7.018900836547843	0.37610566086121217	0.6132745395507726	49.26496895329201	7.018900836547843	0.06816715575068498	0.261088406005868
2744450	15.354881683837887	18.932342926513673	-3.9052959284667987	10.202280810139147	38.19252053881836	3.9052959284667987	18.932342926513673	235.7723915246602	15.354881683837887	358.4336086871123	18.932342926513673	15.251336288899356	3.9052959284667987
2521022	-10.410668162841803	-0.1503951831054735	1.4533226208496046	2.0314186981136997	12.014385966796882	0.1503951831054735	10.410668162841803	108.38201159680793	10.410668162841803	0.022618711101328903	0.1503951831054735	2.1121466402731635	1.4533226208496046
2219252	15.884791945434573	10.48434028527832	-1.948927308105468	8.437356307445961	28.31805953881836	1.948927308105468	15.884791945434573	252.3266151497431	15.884791945434573	109.92139121750988	10.48434028527832	3.798317652279226	1.948927308105468
900236	-4.637161712646488	5.589126129150387	-1.1679196166992227	5.094693273035295	11.394207458496098	1.1679196166992227	5.589126129150387	21.503268749234515	4.637161712646488	31.238330887551584	5.589126129150387	1.3640362310708594	1.1679196166992227
2069197	21.162940833496094	35.7686308359375	2.287925574707032	10.83067788528017	59.219497244140626	2.287925574707032	35.7686308359375	447.8700647220564	21.162940833496094	1279.394951877579	35.7686308359375	5.234603435398504	2.287925574707032
1217440	23.786870323242198	34.35793813330079	-5.680742896972647	12.216165319005444	63.825551353515635	5.680742896972647	34.35793813330079	565.8151997747403	23.786870323242198	1180.4679127717247	34.35793813330079	32.27083986150518	5.680742896972647
2218495	-4.642173682861326	-5.618534003906247	-0.443618690185545	3.88186081311292	10.70432637695312	0.443618690185545	5.618534003906247	21.54977650185029	4.642173682861326	31.567924353050767	5.618534003906247	0.19679754228193858	0.443618690185545
2822564	9.078516048339836	25.43519215002441	2.4114475668945228	9.201195087783109	36.925155765258765	2.4114475668945228	25.43519215002441	82.41945363996395	9.078516048339836	646.9489997086633	25.43519215002441	5.815079367881514	2.4114475668945228
2742604	-5.726983570556642	2.3718209033203124	1.0284332995605467	4.022644603931812	9.1272377734375	1.0284332995605467	5.726983570556642	32.7983408174257	5.726983570556642	5.625534397427183	2.3718209033203124	1.0576750516449933	1.0284332995605467
1505070	-3.6713865708007636	4.691486506591815	1.6488305617675962	4.981958859787089	10.011703639160174	1.6488305617675962	4.691486506591815	13.479079352256191	3.6713865708007636	22.010045641533072	4.691486506591815	2.718642221418847	1.6488305617675962
3169255	-7.412591839599607	-11.152856732177732	-1.6088885314941381	7.17458841344672	20.174337103271476	1.6088885314941381	11.152856732177732	54.94651778049868	7.412591839599607	124.38621328848215	11.152856732177732	2.5885223067733643	1.6088885314941381
2695395	6.0639128791503785	32.47194815747069	3.352807532470692	9.437174494261031	41.88866856909176	3.352807532470692	32.47194815747069	36.77103940592583	6.0639128791503785	1054.4274171414643	32.47194815747069	11.24131834979221	3.352807532470692
3116549	16.77356571276855	3.6655334862060514	0.3287662895507779	4.7678106329347285	20.76786548852538	0.3287662895507779	16.77356571276855	281.35250672056475	16.77356571276855	13.436135738497889	3.6655334862060514	0.10808727314498594	0.3287662895507779
828566	5.442879087646482	6.017994291503904	-3.3783336809082063	6.882090636613797	14.839207060058591	3.3783336809082063	6.017994291503904	29.624932762739398	5.442879087646482	36.21625529257358	6.017994291503904	11.413138459558791	3.3783336809082063
1782408	20.76942866259766	20.283497266113287	-2.0666080195312446	9.848087061493814	43.11953394824219	2.0666080195312446	20.76942866259766	431.3691669707333	20.76942866259766	411.42026134442517	20.283497266113287	4.2708687063908535	2.0666080195312446
2668898	26.037115978515626	18.513873028076173	-2.9607363469238313	10.540213196972765	47.51172535351563	2.9607363469238313	26.037115978515626	677.9314084786737	26.037115978515626	342.7634944997264	18.513873028076173	8.765959715995873	2.9607363469238313
2307732	-17.435742900878903	-4.1476951103515605	-1.9608989219970676	7.262180611832908	23.54433693322753	1.9608989219970676	17.435742900878903	304.00513050554906	17.435742900878903	17.203374728434245	4.1476951103515605	3.845124582289262	1.9608989219970676
1480351	3.4719138300781296	19.81556846264649	-1.1216912114257769	6.441401714636184	24.409173504150395	1.1216912114257769	19.81556846264649	12.054185643487788	3.4719138300781296	392.65675349783015	19.81556846264649	1.2581911737898268	1.1216912114257769
1447961	-5.251569221191403	-6.226338813476559	-0.25174469726562165	3.5739333920485787	11.729652731933584	0.25174469726562165	6.226338813476559	27.578979284964877	5.251569221191403	38.767295020204685	6.226338813476559	0.06337539260135949	0.25174469726562165
2766646	9.483536020141608	9.483536020141608	-3.4437463132324173	8.346391454728261	22.410818353515634	3.4437463132324173	9.483536020141608	89.93745544532334	9.483536020141608	89.93745544532334	9.483536020141608	11.859388669901866	3.4437463132324173
2168501	-4.8025866767578185	-3.0363017341308662	-0.8834468146972725	3.918526438719649	8.722335225585958	0.8834468146972725	4.8025866767578185	23.064838787771706	4.8025866767578185	9.219128220686105	3.0363017341308662	0.7804782743987569	0.8834468146972725
928908	25.307497389892568	22.16034925756836	-0.09924852075195643	6.816227615187588	47.56709516821289	0.09924852075195643	25.307497389892568	640.4694241394192	25.307497389892568	491.08107921741055	22.16034925756836	0.009850268871451528	0.09924852075195643
1313070	21.298059493042	-0.6628074350585891	3.704750090576177	5.956600571299718	25.665617018676766	0.6628074350585891	21.298059493042	453.6073381691565	21.298059493042	0.43931369596894576	0.6628074350585891	13.725173233624192	3.704750090576177
2659867	-9.16097195629883	-9.16097195629883	0.12477938647460718	4.268908873483135	18.446723299072268	0.12477938647460718	9.16097195629883	83.92340718409362	9.16097195629883	83.92340718409362	9.16097195629883	0.01556989528897938	0.12477938647460718
1023463	-5.162203925537092	8.328179222656267	0.2224968496093922	3.838245123512484	13.712879997802752	0.2224968496093922	8.328179222656267	26.648349368830566	5.162203925537092	69.35856916468354	8.328179222656267	0.04950484808610449	0.2224968496093922
1256558	-5.80882659912109	-11.288520965576167	-1.7247048950195278	6.940043311855281	18.822052459716787	1.7247048950195278	11.288520965576167	33.74246645865669	5.80882659912109	127.43070559025267	11.288520965576167	2.9746069749043205	1.7247048950195278
2062378	15.80306121398926	18.260378566284178	0.7186324267578144	7.901044214390452	34.782072207031256	0.7186324267578144	18.260378566284178	249.73674373309169	15.80306121398926	333.4414253840106	18.260378566284178	0.5164325647878254	0.7186324267578144
1338862	1.1300021491699257	-1.997576586181637	-1.0191410698242152	1.5297762254970606	4.146719805175778	1.0191410698242152	1.997576586181637	1.276904857128651	1.1300021491699257	3.9903122176610832	1.997576586181637	1.0386485202024458	1.0191410698242152
1115717	0.2974975607910153	10.406243135742187	1.0852630637207028	2.3074001785626055	11.789003760253905	0.2974975607910153	10.406243135742187	0.08850479867660385	0.2974975607910153	108.28989620018139	10.406243135742187	1.1777959174764463	1.0852630637207028
2874099	-0.96208830419922	2.070615095458983	0.9724324172363268	1.305894376881704	4.00513581689453	0.96208830419922	2.070615095458983	0.9256139050769309	0.96208830419922	4.2874468735426134	2.070615095458983	0.9456248060920855	0.9724324172363268
808261	13.635052483642573	2.152241509521481	0.17695311840819986	3.0988657430430875	15.964247111572254	0.17695311840819986	13.635052483642573	185.9146562316875	13.635052483642573	4.632143515307304	2.152241509521481	0.0313124061143864	0.17695311840819986
2737192	4.406295269165039	-10.479624301757813	-4.675722629394532	7.830877386715903	19.561642200317383	4.406295269165039	10.479624301757813	19.415437999066203	4.406295269165039	109.82252550599293	10.479624301757813	21.86238210703212	4.675722629394532
924915	0.116671323242187	-3.7287418847656255	-1.5758755212402349	0.4753655265614478	5.421288729248047	0.116671323242187	3.7287418847656255	0.013612197667082885	0.116671323242187	13.90351604320551	3.7287418847656255	2.483383658444182	1.5758755212402349
2192356	-6.2465004257812495	-8.522898130859375	-1.0957512192382808	6.03205138196574	15.865149775878905	1.0957512192382808	8.522898130859375	39.01876756928533	6.2465004257812495	72.63979254900622	8.522898130859375	1.200670734462179	1.0957512192382808
2445204	4.7800930227050875	8.935648747802745	0.6123340810546978	4.973162758296445	14.32807585156253	0.6123340810546978	8.935648747802745	22.84928930571386	4.7800930227050875	79.84581854410875	8.935648747802745	0.3749530268211012	0.6123340810546978
898879	-8.026187506347659	6.063232812255856	-1.6173282534179734	6.426431768410599	15.706748572021489	1.6173282534179734	8.026187506347659	64.41968588705126	8.026187506347659	36.76279213561605	6.063232812255856	2.6157506793040324	1.6173282534179734
1448806	-9.536705790527344	1.9913894548339852	-0.6102378950195302	3.8393760462974957	12.13833314038086	0.6102378950195302	9.536705790527344	90.94875733507779	9.536705790527344	3.965631960823997	1.9913894548339852	0.37239028851786715	0.6102378950195302
2817337	-10.182370372314454	-12.905316539306641	-1.388547130126952	7.637035488424355	24.476234041748047	1.388547130126952	12.905316539306641	103.68066639898719	10.182370372314454	166.54719497970154	12.905316539306641	1.9280631325837947	1.388547130126952
3069666	19.753381781738288	20.77601438061524	-0.11408037646484105	6.4713117277011865	40.64347653881837	0.11408037646484105	20.77601438061524	390.1960918151101	19.753381781738288	431.6427735435313	20.77601438061524	0.01301433229435986	0.11408037646484105
1033679	7.301084165039072	23.68731463378907	-2.8085273461913967	9.000146000332457	33.79692614501954	2.8085273461913967	23.68731463378907	53.30582998498428	7.301084165039072	561.0888745601179	23.68731463378907	7.887825854304889	2.8085273461913967
3143899	-6.91379216479492	-6.91379216479492	-0.9552045183105448	5.697912008767077	14.782788847900385	0.9552045183105448	6.91379216479492	47.80052209797962	6.91379216479492	47.80052209797962	6.91379216479492	0.9124156718008798	0.9552045183105448
1511610	1.257298091308627	22.750370601074252	4.320820430175814	7.099197395176569	28.328489122558693	1.257298091308627	22.750370601074252	1.5807984904083163	1.257298091308627	517.5793624862237	22.750370601074252	18.66948918982471	4.320820430175814
899513	-2.6616080039062524	-1.1213209860839868	-5.016531252197269	4.109117036268271	8.799460242187507	1.1213209860839868	5.016531252197269	7.084157166457826	2.6616080039062524	1.2573607538323646	1.1213209860839868	25.1655858042719	5.016531252197269
2722702	21.09660182446288	14.526926378906241	-2.1565453007812607	9.450431567313728	37.78007350415038	2.1565453007812607	21.09660182446288	445.0666085399305	21.09660182446288	211.031590018162	14.526926378906241	4.650687634321739	2.1565453007812607
1415148	12.309425064575196	6.196332642089843	-3.7792609248046887	8.243657949987659	22.285018631469725	3.7792609248046887	12.309425064575196	151.52194542039206	12.309425064575196	38.39453821142809	6.196332642089843	14.282813137755591	3.7792609248046887
2166802	3.9953508051757822	3.5517015131835947	-0.3667135563964834	2.8031651613170774	7.91376587475586	0.3667135563964834	3.9953508051757822	15.962828056418772	3.9953508051757822	12.614583638750636	3.5517015131835947	0.13447883244495681	0.3667135563964834
806605	8.687211483642576	0.9029135405273436	-1.072371035888672	3.3690318859758426	10.662496060058592	0.9029135405273436	8.687211483642576	75.46764336153144	8.687211483642576	0.815252861667623	0.9029135405273436	1.1499796386129435	1.072371035888672
1265275	-5.592186055664065	15.240718760009766	-1.8032761435546905	7.3767618881256745	22.636180959228522	1.8032761435546905	15.240718760009766	31.272544881163615	5.592186055664065	232.27950832171362	15.240718760009766	3.2518048499134764	1.8032761435546905
2113939	6.8473290761718735	20.93114178979492	-0.9877348581542976	7.312240641068654	28.766205724121093	0.9877348581542976	20.93114178979492	46.885915477388764	6.8473290761718735	438.11269662449934	20.93114178979492	0.9756201500130904	0.9877348581542976
2819722	3.0535690727539087	-0.8587081489257784	-3.609123950927732	3.487227613621715	7.521401172607419	0.8587081489257784	3.609123950927732	9.324284082079165	3.0535690727539087	0.7373796850315368	0.8587081489257784	13.025775693160202	3.609123950927732
925316	21.636229369873046	17.953966949218746	3.018339965576168	10.257051977014674	42.608536284667956	3.018339965576168	21.636229369873046	468.12642134575697	21.636229369873046	322.3449292136391	17.953966949218746	9.110376147794343	3.018339965576168
2739750	-0.06663186889648642	6.693902417602537	-0.02114923339843955	-2.8661660700678744	6.781683519897463	0.02114923339843955	6.693902417602537	0.004439805952638555	0.06663186889648642	44.80832957638509	6.693902417602537	0.0004472900733416709	0.02114923339843955
3099773	18.733660272460934	18.998568109375	2.7560945070800784	10.004677797466023	40.48832288891602	2.7560945070800784	18.998568109375	350.9500272039811	18.733660272460934	360.9455902065608	18.998568109375	7.596056931956981	2.7560945070800784
2144218	-8.633546237548806	9.709070797363305	-2.1256574436034943	7.574915615032516	20.468274478515603	2.1256574436034943	9.709070797363305	74.53812063589315	8.633546237548806	94.26605574821292	9.709070797363305	4.5184195675469425	2.1256574436034943
2501481	1.3643948913574206	6.219394433593749	1.260070550537108	3.6537724521236488	8.843859875488278	1.260070550537108	6.219394433593749	1.8615734195622278	1.3643948913574206	38.68086712061691	6.219394433593749	1.5877777923308902	1.260070550537108
1207175	2.2365658225097604	13.75185131445312	2.0119526328124953	6.094974059223672	18.000369769775375	2.0119526328124953	13.75185131445312	5.0022266784187615	2.2365658225097604	189.113414574826	13.75185131445312	4.047953396681131	2.0119526328124953
1006134	7.134567358886741	13.862175085937526	-1.7587355585937274	7.552680079717926	22.755478003417995	1.7587355585937274	13.862175085937526	50.902051398492134	7.134567358886741	192.15989811318707	13.862175085937526	3.0931507650619903	1.7587355585937274
2377273	16.669771783447267	26.651613824462892	-5.261361486816405	11.231944583262367	48.582747094726564	5.261361486816405	26.651613824462892	277.88129131221467	16.669771783447267	710.3085194483016	26.651613824462892	27.68192469495493	5.261361486816405
2039474	12.599784032226564	8.694361821533207	-4.5042465769042925	9.006276045900899	25.798392430664066	4.5042465769042925	12.599784032226564	158.7545576587515	12.599784032226564	75.59192748373422	8.694361821533207	20.288237225554038	4.5042465769042925
2167328	-8.883002961425781	-4.683711732177733	-3.079307282714844	7.0940407253246995	16.64602197631836	3.079307282714844	8.883002961425781	78.9077416126992	8.883002961425781	21.937155590139344	4.683711732177733	9.482133341380676	3.079307282714844
2743709	18.716361603027366	18.612998565917987	1.0520206301269752	8.66405118693242	38.38138079907233	1.0520206301269752	18.716361603027366	350.3021916552771	18.716361603027366	346.443715614865	18.612998565917987	1.106747406212758	1.0520206301269752
1236286	18.814171401855468	23.04742488085937	0.9869657438964836	8.894481944116459	42.848562026611326	0.9869657438964836	23.04742488085937	353.97304553839615	18.814171401855468	531.1837936388556	23.04742488085937	0.9741013796251393	0.9869657438964836
808188	7.53020551953125	24.80357435498047	-0.6970054790039057	7.242664382587105	33.030785353515626	0.6970054790039057	24.80357435498047	56.703995166378895	7.53020551953125	615.2173007830448	24.80357435498047	0.4858166377614641	0.6970054790039057
929030	8.773631243652341	2.3556472348632767	-1.0632294130859419	4.663763581313826	12.19250789160156	1.0632294130859419	8.773631243652341	76.97660519959253	8.773631243652341	5.549073895119001	2.3556472348632767	1.1304567848510765	1.0632294130859419
1263606	1.9328241032714928	5.016907660400398	-0.9010267573242104	3.3802381231886462	7.850758520996101	0.9010267573242104	5.016907660400398	3.73580901418725	1.9328241032714928	25.169362472984197	5.016907660400398	0.8118492174141816	0.9010267573242104
807372	-3.66825726611328	-5.256945162841795	-2.0645509062499983	5.449375722108032	10.989753335205073	2.0645509062499983	5.256945162841795	13.456111370392875	3.66825726611328	27.63547244512575	5.256945162841795	4.262370444497689	2.0645509062499983
2112834	-5.545456221191409	-7.301803877441407	-1.3271830583496111	5.898137477260551	14.174443156982427	1.3271830583496111	7.301803877441407	30.7520847011505	5.545456221191409	53.31633986461837	7.301803877441407	1.7614148703702273	1.3271830583496111
2959056	15.543273462890625	8.915608896850586	-1.6901020864257816	7.9799373290431435	26.148984446166992	1.6901020864257816	15.543273462890625	241.59334994219992	15.543273462890625	79.48808200160131	8.915608896850586	2.8564450625407805	1.6901020864257816
2768116	-2.7091332290039105	-4.46306618188477	1.3377188828124955	4.203910240608123	8.509918293701176	1.3377188828124955	4.46306618188477	7.339402852493155	2.7091332290039105	19.918959743883498	4.46306618188477	1.7894918094331111	1.3377188828124955
231633	4.070875081542964	9.927251729492184	-7.550043192382816	8.321672338191945	21.548170003417965	4.070875081542964	9.927251729492184	16.572023929527436	4.070875081542964	98.55032690070556	9.927251729492184	57.0031522068461	7.550043192382816
2498873	9.694525691894533	13.288065883544927	4.409388515380861	9.207783094712868	27.391980090820322	4.409388515380861	13.288065883544927	93.98382839080318	9.694525691894533	176.57269492543062	13.288065883544927	19.44270707957264	4.409388515380861
3170256	-16.767462041992175	7.471954080444348	2.890496942382825	8.577221914613347	27.12991306481935	2.890496942382825	16.767462041992175	281.1477833296484	16.767462041992175	55.83009778026894	7.471954080444348	8.35497257392446	2.890496942382825
1474835	-4.364389585937488	-10.58636300512694	-2.879984068359363	7.151466572417156	17.830736659423792	2.879984068359363	10.58636300512694	19.0478964578396	4.364389585937488	112.07108167632028	10.58636300512694	8.294308234003747	2.879984068359363
2691943	5.842867944824214	-5.521405126464849	-5.5110939997558654	7.550372196812453	16.875367071044927	5.5110939997558654	5.842867944824214	34.13910582065433	5.842867944824214	30.485914570552314	5.521405126464849	30.372157074145104	5.5110939997558654
877116	34.557700197143554	4.298272172851561	-1.810233076171876	8.185789580954328	40.66620544616699	1.810233076171876	34.557700197143554	1194.2346429156555	34.557700197143554	18.475143671910082	4.298272172851561	3.2769437900666927	1.810233076171876
2471457	-5.837404562499998	8.425557778808596	6.689122842285157	8.424851832948864	20.952085183593752	5.837404562499998	8.425557778808596	34.07529202629579	5.837404562499998	70.99002388404203	8.425557778808596	44.744364399181066	6.689122842285157
2267035	-7.6880612631835925	-10.373302962402342	-1.7290616293945291	7.22101251083741	19.790425854980462	1.7290616293945291	10.373302962402342	59.106285986464094	7.6880612631835925	107.60541434978519	10.373302962402342	2.989654118244464	1.7290616293945291
1287384	3.1926101594238285	12.23714675	-1.1050277800292958	5.613234986240901	16.534784689453126	1.1050277800292958	12.23714675	10.192759630056244	3.1926101594238285	149.74776058103558	12.23714675	1.2210863946364738	1.1050277800292958
3218714	13.307866197143559	7.158185105834968	1.0496817641601623	6.8058511757545945	21.51573306713869	1.0496817641601623	13.307866197143559	177.09930272107616	13.307866197143559	51.23961400939757	7.158185105834968	1.1018318060103907	1.0496817641601623
2822607	-6.574054640625	1.1684685527343746	-0.3769606770019536	2.0135934845120422	8.119483870361329	0.3769606770019536	6.574054640625	43.218194417923094	6.574054640625	1.3653187587291638	1.1684685527343746	0.1420993520057712	0.3769606770019536
1800524	-9.38512370214842	7.737019089599628	1.7969556130371274	7.139657521578302	18.919098404785174	1.7969556130371274	9.38512370214842	88.08054690462805	9.38512370214842	59.86146439282906	7.737019089599628	3.2290494752256382	1.7969556130371274
2193387	16.724017776489262	10.743806518554692	0.9374214782714888	7.564251890432984	28.405245773315443	0.9374214782714888	16.724017776489262	279.69277058832887	16.724017776489262	115.42937850813829	10.743806518554692	0.8787590279247034	0.9374214782714888
1262719	-0.5190214291992206	2.703684411865233	-1.2921156064453143	1.2726642472931515	4.514821447509767	0.5190214291992206	2.703684411865233	0.2693832439680015	0.5190214291992206	7.309909398963051	2.703684411865233	1.6695627404195423	1.2921156064453143
2869906	0.5407705314941396	-16.35321903149414	-3.3956079475097667	5.203721059588916	20.289597510498048	0.5407705314941396	16.35321903149414	0.2924327677324542	0.5407705314941396	267.4277726920222	16.35321903149414	11.53015333319149	3.3956079475097667
2118833	11.252784731689452	32.279270174804694	-0.4962196323242196	7.775888664386746	44.028274538818366	0.4962196323242196	32.279270174804694	126.62516421774326	11.252784731689452	1041.9512830180358	32.279270174804694	0.2462339235039837	0.4962196323242196
3117527	-15.466398695068364	2.5738158435058547	1.0433821887206989	5.572571134976542	19.083596727294918	1.0433821887206989	15.466398695068364	239.20948859481237	15.466398695068364	6.6245279962817545	2.5738158435058547	1.088646391739596	1.0433821887206989
2221626	0.8698322519531203	-4.822756554199224	-2.159167076660161	3.431064501428131	7.851755882812506	0.8698322519531203	4.822756554199224	0.7566081465378366	0.8698322519531203	23.258980781071575	4.822756554199224	4.6620024649331855	2.159167076660161
2818881	4.242669703369138	-1.7934173327636742	-0.819105504150393	2.9178770450380767	6.8551925402832055	0.819105504150393	4.242669703369138	18.00024621188637	4.242669703369138	3.2163457294571716	1.7934173327636742	0.6709338269294695	0.819105504150393
2402268	21.36670464697265	40.20565385046386	9.984594051269523	13.091020261265346	71.55695254870604	9.984594051269523	40.20565385046386	456.5360674709626	21.36670464697265	1616.4946015433195	40.20565385046386	99.69211836864675	9.984594051269523
254655	8.388984585449222	30.73146429125977	0.3478240019531285	6.8729272590768264	39.46827287866212	0.3478240019531285	30.73146429125977	70.37506237490466	8.388984585449222	944.4228974849743	30.73146429125977	0.12098153633468994	0.3478240019531285
2797093	-8.588408702148435	6.915459400878909	0.9754149978027372	6.034523046283638	16.47928310083008	0.9754149978027372	8.588408702148435	73.76076403513896	8.588408702148435	47.82357872520448	6.915459400878909	0.9514344179385138	0.9754149978027372
1913059	11.879525954589846	-1.2181589056396476	-1.2785226751708976	4.4441462125546645	14.376207535400392	1.2181589056396476	11.879525954589846	141.1231369057738	11.879525954589846	1.4839111193891839	1.2181589056396476	1.6346202309261484	1.2785226751708976
1030340	25.5810136796875	47.34997844714356	12.367039680664066	13.891012801667275	85.29803180749512	12.367039680664066	47.34997844714356	654.3882608803591	25.5810136796875	2242.02045894496	47.34997844714356	152.94367046311956	12.367039680664066
113206	18.4990669206543	19.655389399902347	2.5986152604980504	9.953552026898288	40.7530715810547	2.5986152604980504	19.655389399902347	342.21547693484615	18.4990669206543	386.33433246179357	19.655389399902347	6.75280127209335	2.5986152604980504
2822541	1.6530413171386726	-6.766785190429688	-1.5918813208007805	4.348123204785245	10.01170782836914	1.5918813208007805	6.766785190429688	2.7325455961675575	1.6530413171386726	45.789381813418544	6.766785190429688	2.534086139514437	1.5918813208007805
2095367	-0.20579543066405392	14.75010666894532	-2.8153764243163977	3.726722315189078	17.771278523925773	0.20579543066405392	14.75010666894532	0.04235175928220342	0.20579543066405392	217.56564674526518	14.75010666894532	7.926344410596585	2.8153764243163977
3170134	6.984613274047852	15.318559502075196	-0.8669587626953117	6.722811454530522	23.17013153881836	0.8669587626953117	15.318559502075196	48.78482258800546	6.984613274047852	234.65826521861828	15.318559502075196	0.7516174962141857	0.8669587626953117
956587	-16.551222183105462	31.14658131420899	-5.406263687011716	11.484256316771734	53.10406718432617	5.406263687011716	31.14658131420899	273.94295575452236	16.551222183105462	970.1095275626327	31.14658131420899	29.227687053501512	5.406263687011716
2893138	-6.600485297607412	-8.64184424536132	-0.05155417578124144	3.1501087718659377	15.293883718749974	0.05155417578124144	8.64184424536132	43.56640616393161	6.600485297607412	74.68147196108455	8.64184424536132	0.0026578330404831416	0.05155417578124144
3119570	-0.6107938227539051	-5.354709380615233	0.1204149785156261	-0.22670044549174267	6.0859181818847645	0.1204149785156261	5.354709380615233	0.3730690939143289	0.6107938227539051	28.672912550848775	5.354709380615233	0.014499767050918697	0.1204149785156261
1576138	0.6474558596191429	-3.3695767636718728	-2.1666043515624978	2.555352558754263	6.183636974853513	0.6474558596191429	3.3695767636718728	0.4191990901551632	0.6474558596191429	11.354047566277412	3.3695767636718728	4.694174416209552	2.1666043515624978
3170628	-13.590203560546875	4.731558524414061	2.0984141457519527	7.184023822364533	20.42017623071289	2.0984141457519527	13.590203560546875	184.69363281710096	13.590203560546875	22.38764606995537	4.731558524414061	4.403341927091898	2.0984141457519527
2767251	2.4961753278808634	2.610181370361332	-1.580000361816403	3.563238762707421	6.686357060058598	1.580000361816403	2.610181370361332	6.230891267521136	2.4961753278808634	6.813046786181362	2.610181370361332	2.496401143339964	1.580000361816403
954313	13.708549423583982	1.0773581699218724	1.96033851660156	5.065924538824261	16.746246110107414	1.0773581699218724	13.708549423583982	187.92432729884473	13.708549423583982	1.160700626297406	1.0773581699218724	3.842927099671605	1.96033851660156
1287419	-7.7432701877441374	3.496052474609378	-2.3919632724609343	6.135152178470993	13.63128593481445	2.3919632724609343	7.7432701877441374	59.95823320040713	7.7432701877441374	12.222382905222357	3.496052474609378	5.721488296802022	2.3919632724609343
2168766	0.4483159499511729	-7.774595884765624	-1.2442385239257805	2.5370743888731244	9.467150358642577	0.4483159499511729	7.774595884765624	0.20098719098062257	0.4483159499511729	60.44434117141458	7.774595884765624	1.548129504421005	1.2442385239257805
976358	2.672141651367184	18.11877403662109	-0.7393573720703159	5.405712055958228	21.53027306005859	0.7393573720703159	18.11877403662109	7.140341004971342	2.672141651367184	328.28997259013454	18.11877403662109	0.5466493236347236	0.7393573720703159
2932908	-19.85345605493164	-10.050302063232422	-2.715720688110352	9.155521731945582	32.619478806274415	2.715720688110352	19.85345605493164	394.15971732510184	19.85345605493164	101.00857156221389	10.050302063232422	7.3751388558305635	2.715720688110352
2221397	1.087835095459006	-1.5151502866210718	0.419358990722678	-0.005193018485183263	3.0223443728027557	0.419358990722678	1.5151502866210718	1.1833851949123044	1.087835095459006	2.2956803910479158	1.5151502866210718	0.17586196309994315	0.419358990722678
1893984	-1.050654323242192	0.2964564250488237	-0.29688158764648875	-2.465530762077361	1.6439923359375046	0.2964564250488237	1.050654323242192	1.1038745069475087	1.050654323242192	0.08788641195272882	0.2964564250488237	0.08813867708349979	0.29688158764648875
3065873	8.261080309326175	1.5062547172851597	-1.7590536628417937	4.641958466992757	11.526388689453128	1.5062547172851597	8.261080309326175	68.24544787713666	8.261080309326175	2.268803273343796	1.5062547172851597	3.094269788757131	1.7590536628417937
2870687	-1.3722689914550728	10.66463820458985	0.7408253383789116	3.7361472612535995	12.777732534423833	0.7408253383789116	10.66463820458985	1.8831221849091224	1.3722689914550728	113.7345080347974	10.66463820458985	0.5488221819842289	0.7408253383789116
895134	0.052147379882818264	6.044397822387701	-0.4695963945312442	-0.9091750588103695	6.566141596801764	0.052147379882818264	6.044397822387701	0.002719349228642959	0.052147379882818264	36.534745035285184	6.044397822387701	0.22052077375674395	0.4695963945312442
255250	11.324120259521449	8.340187764404263	-2.844813608886753	8.149462582571877	22.509121632812466	2.844813608886753	11.324120259521449	128.23569965210413	11.324120259521449	69.55873194551857	8.340187764404263	8.09296446930727	2.844813608886753
3068202	-5.226874132568341	6.745846967285176	0.877640943115253	5.155894845655986	12.850362042968769	0.877640943115253	6.745846967285176	27.320213197712043	5.226874132568341	45.506451306030606	6.745846967285176	0.7702536250322307	0.877640943115253
2769808	-6.6975936279296855	2.1361961975097685	-1.2640036926269502	4.3739184393485635	10.097793518066403	1.2640036926269502	6.6975936279296855	44.857760404884324	6.6975936279296855	4.563334194255194	2.1361961975097685	1.5977053349745656	1.2640036926269502
2167731	2.0814045249023465	7.736491042236331	-0.9901324929199192	4.219968621208694	10.808028060058597	0.9901324929199192	7.736491042236331	4.3322447962839625	2.0814045249023465	59.85329364660299	7.736491042236331	0.9803623535358139	0.9901324929199192
974046	1.8793602573242223	-9.768596590820307	-2.0162505520019494	5.369389595424767	13.664207400146479	1.8793602573242223	9.768596590820307	3.531994976809767	1.8793602573242223	95.42547935418612	9.768596590820307	4.065266288448165	2.0162505520019494
2094823	-2.5434421191406216	19.4508625378418	-0.4297793994140591	4.775041740309224	22.42408405639648	0.4297793994140591	19.4508625378418	6.469097813418536	2.5434421191406216	378.3360534660176	19.4508625378418	0.18471033216070937	0.4297793994140591
900515	8.714849077148436	9.986623369140622	-4.226671613769533	8.587564884693297	22.928144060058592	4.226671613769533	9.986623369140622	75.94859443747495	8.714849077148436	99.73264631706559	9.986623369140622	17.864752930645146	4.226671613769533
2799154	5.79012874609375	39.19230846411133	3.7997646713867184	9.817861261920662	48.782201881591796	3.7997646713867184	39.19230846411133	33.52559089634118	5.79012874609375	1536.0370427460525	39.19230846411133	14.438211557918615	3.7997646713867184
2148118	24.517785300781256	22.07836269335938	-4.132651100585932	11.17427160242314	50.72879909472657	4.132651100585932	24.517785300781256	601.1217960552054	24.517785300781256	487.4540992195233	22.07836269335938	17.078805119174113	4.132651100585932
1575270	-5.577053501708988	21.34390215625	0.565246150390621	6.339598052225249	27.48620180834961	0.565246150390621	21.34390215625	31.10352576092449	5.577053501708988	455.56215925557336	21.34390215625	0.3195032105314165	0.565246150390621
3170322	-12.084004961425777	-4.1444488395996055	-2.5400520195312453	7.093060111627182	18.768505820556626	2.5400520195312453	12.084004961425777	146.02317590776278	12.084004961425777	17.176456184058516	4.1444488395996055	6.451864261924758	2.5400520195312453
1571224	-11.290624373291015	-5.646512739990237	0.2561247416992174	4.542916225145723	17.19326185498047	0.2561247416992174	11.290624373291015	127.47819873875314	11.290624373291015	31.88310612287205	5.646512739990237	0.06559988331049083	0.2561247416992174
2094205	19.138354350830085	29.19924454858399	-2.2045068247070247	10.343163092860477	50.5421057241211	2.2045068247070247	29.19924454858399	366.2766072579368	19.138354350830085	852.5958822080119	29.19924454858399	4.8598503401798485	2.2045068247070247
2892620	7.314297447631838	11.013560066650394	-0.07302402453613155	3.8336034028019847	18.400881538818364	0.07302402453613155	11.013560066650394	53.49894715243362	7.314297447631838	121.29850534171622	11.013560066650394	0.005332508159453542	0.07302402453613155
588622	2.423951225585938	18.412331657714844	3.9469385913085935	7.562929699890391	24.783221474609377	2.423951225585938	18.412331657714844	5.8755395440195715	2.423951225585938	339.0139570736883	18.412331657714844	15.578324243561065	3.9469385913085935
1444685	-10.525653490234381	-9.391967424560553	-0.6968704549560591	6.328603929091253	20.614491369750993	0.6968704549560591	10.525653490234381	110.78938139648321	10.525653490234381	88.20905210400659	9.391967424560553	0.4856284309906649	0.6968704549560591
1448500	6.000609659912107	3.0814621684570302	-1.3442580463867202	4.808971923173399	10.426329874755858	1.3442580463867202	6.000609659912107	36.00731629063049	6.000609659912107	9.495409095631903	3.0814621684570302	1.8070296952754417	1.3442580463867202
2894787	13.229983126098633	-6.47968598706055	-1.453589643066408	7.090227270853502	21.16325875622559	1.453589643066408	13.229983126098633	175.03245351685456	13.229983126098633	41.98633049090885	6.47968598706055	2.112922850429927	1.453589643066408
2670493	-5.154300115234378	22.654377558105462	2.2096868537597634	8.109268088779348	30.018364527099603	2.2096868537597634	22.654377558105462	26.56680967790512	5.154300115234378	513.2208225451924	22.654377558105462	4.8827159916787215	2.2096868537597634
2714327	4.561706534667984	9.013851157470716	1.8506050026855616	6.372840657653123	15.426162694824262	1.8506050026855616	9.013851157470716	20.809166508432586	4.561706534667984	81.24951268903617	9.013851157470716	3.4247388759648274	1.8506050026855616
2169479	-5.644147627929684	2.9967825478515664	-0.4034097128906211	3.162667867623451	9.044339888671871	0.4034097128906211	5.644147627929684	31.856402445864273	5.644147627929684	8.980705639107725	2.9967825478515664	0.16273939645449337	0.4034097128906211
3090839	3.8063406706543006	20.682002520629887	0.7486357451171912	6.10629789560308	25.23697893640138	0.7486357451171912	20.682002520629887	14.48822930107703	3.8063406706543006	427.745228263341	20.682002520629887	0.5604554788671721	0.7486357451171912
2219063	-3.881855221191408	-7.174774380126956	-1.200165005126955	5.235037999728244	12.256794606445318	1.200165005126955	7.174774380126956	15.068799958290997	3.881855221191408	51.47738740572614	7.174774380126956	1.440396039531384	1.200165005126955
2145176	9.967143489746086	26.67929597082519	-4.998196170898447	10.424615492230423	41.64463563146972	4.998196170898447	26.67929597082519	99.34394934518778	9.967143489746086	711.7848334988893	26.67929597082519	24.981964962783895	4.998196170898447
2847086	-5.743012574951173	-0.4464694536132825	-0.7594348466796887	1.4563853330679064	6.948916875244144	0.4464694536132825	5.743012574951173	32.982193436047304	5.743012574951173	0.199334973009743	0.4464694536132825	0.5767412863514023	0.7594348466796887
903011	-7.5002342988281185	11.78774864184571	-6.164205246093744	9.14457898900645	25.45218818676757	6.164205246093744	11.78774864184571	56.25351453731772	7.5002342988281185	138.95101804333538	11.78774864184571	37.99742631596964	6.164205246093744
1498623	-10.05669735375977	-11.032584652343754	-1.0919031948242228	7.074343196412507	22.181185200927747	1.0919031948242228	11.032584652343754	101.13716166511875	10.05669735375977	121.71792411113096	11.032584652343754	1.1922525868673448	1.0919031948242228
1552735	20.203554551635754	8.224182527099622	-2.9162555527343628	8.993727683846787	31.34399263146974	2.9162555527343628	20.203554551635754	408.1836165209218	20.203554551635754	67.63717823905071	8.224182527099622	8.504546448854004	2.9162555527343628
1236596	18.403198047119147	16.141448779541022	-7.310135082763665	11.120811006662553	41.854781909423835	7.310135082763665	18.403198047119147	338.67769836149	18.403198047119147	260.5463687025464	16.141448779541022	53.438074928252135	7.310135082763665
2144910	17.415918047119142	17.60923546044922	-5.842356031249999	10.84805976997495	40.86750953881836	5.842356031249999	17.60923546044922	303.31420142397025	17.415918047119142	310.0851735015423	17.60923546044922	34.13312399588324	5.842356031249999
3170094	-1.6558010883789083	5.7756316356201145	-1.465955049560549	4.013916165695191	8.897387773559572	1.465955049560549	5.7756316356201145	2.741677244276777	1.6558010883789083	33.35792079037588	5.7756316356201145	2.1490242073320713	1.465955049560549
2692525	19.16386454858399	23.19784587182617	-1.1762653037109343	9.161878172356046	43.5379757241211	1.1762653037109343	23.19784587182617	367.25370443647427	19.16386454858399	538.1400530930025	23.19784587182617	1.3836000647141764	1.1762653037109343
2771807	8.174891474609375	-2.8305368395996098	2.5207700756835933	5.989896153840793	13.526198389892578	2.5207700756835933	8.174891474609375	66.82885062164104	8.174891474609375	8.011938800330547	2.8305368395996098	6.354281774461869	2.5207700756835933
2172142	-7.091917832763669	10.123940626708986	-1.189303239257811	6.566847616455028	18.405161698730467	1.189303239257811	10.123940626708986	50.29529854667134	7.091917832763669	102.49417381312874	10.123940626708986	1.4144421949091217	1.189303239257811
2021137	15.30711941894532	17.805852939453132	7.3224163549804775	10.999773517217179	40.43538871337893	7.3224163549804775	17.805852939453132	234.3079049058529	15.30711941894532	317.04839890143177	17.805852939453132	53.61778127568558	7.3224163549804775
1505112	0.07859052294921297	-4.017059196289068	-3.288711417968756	1.31707840453696	7.384361137207037	0.07859052294921297	4.017059196289068	0.00617647029743077	0.07859052294921297	16.136764586490575	4.017059196289068	10.815622790678066	3.288711417968756
1340612	13.964904210205074	4.186385533447265	-5.610558131103517	8.427421195956029	23.761847874755855	4.186385533447265	13.964904210205074	195.0185496002034	13.964904210205074	17.52582383465654	4.186385533447265	31.478362542491787	5.610558131103517
1992468	-0.2518149152831981	5.281903193847661	-2.231780125244136	2.142436749903423	7.765498234374995	0.2518149152831981	5.281903193847661	0.06341075155908424	0.2518149152831981	27.898501349178126	5.281903193847661	4.980842527434731	2.231780125244136
2870041	2.4062583034668066	-17.519648831542963	-3.239733975585928	7.204381567460984	23.165641110595697	2.4062583034668066	17.519648831542963	5.790079023002955	2.4062583034668066	306.9380951805847	17.519648831542963	10.4958762325658	3.239733975585928
2142637	-4.8246119826660205	-1.0446360915527393	-2.497227033935552	3.871871190617805	8.366475108154312	1.0446360915527393	4.8246119826660205	23.27688078328455	4.8246119826660205	1.091264563774583	1.0446360915527393	6.236142859018553	2.497227033935552
2768115	-4.47451522119141	-6.253430626464847	-0.27882506616211344	3.460758369441876	11.006770913818372	0.27882506616211344	6.253430626464847	20.021286464673615	4.47451522119141	39.10539460000853	6.253430626464847	0.07774341752030695	0.27882506616211344
3122303	-0.057101165039064476	1.4126940620117168	0.24005612255859174	-3.629269207008478	1.709851349609373	0.057101165039064476	1.4126940620117168	0.003260543048818479	0.057101165039064476	1.9957045128431643	1.4126940620117168	0.057626941977865616	0.24005612255859174
2265268	-14.631348054931642	-9.33528558544922	-2.0007270985107444	8.189772493379023	25.967360738891607	2.0007270985107444	14.631348054931642	214.07634590455194	14.631348054931642	87.147556961896	9.33528558544922	4.002908922715222	2.0007270985107444
1238249	11.544265809082026	38.03225332739258	2.6352577829589805	10.2461644592055	52.21177691943359	2.6352577829589805	38.03225332739258	133.27007307074027	11.544265809082026	1446.452293158964	38.03225332739258	6.9445835826458815	2.6352577829589805
2869398	-19.280167562988282	4.416630761596679	0.8446302580566396	6.369577769669158	24.5414285826416	0.8446302580566396	19.280167562988282	371.7248612569055	19.280167562988282	19.506627284282057	4.416630761596679	0.7134002728248257	0.8446302580566396
3065437	23.94562071276855	0.25816839648437195	-3.0785968928222687	4.774802279607453	27.282386002075192	0.25816839648437195	23.94562071276855	573.3927513197702	23.94562071276855	0.06665092094331188	0.25816839648437195	9.477758828494927	3.0785968928222687
2911173	-9.183362018920896	-3.3266668437499973	-3.0410566447753884	6.64270327322862	15.551085507446281	3.0410566447753884	9.183362018920896	84.33413797055887	9.183362018920896	11.066712289305569	3.3266668437499973	9.248025516732543	3.0410566447753884
1092018	18.500443706054693	22.242696055908205	-1.2519252209472642	9.13401186437945	41.99506498291016	1.2519252209472642	22.242696055908205	342.2664173208987	18.500443706054693	494.7375278355144	22.242696055908205	1.5673167588438564	1.2519252209472642
2792395	1.5268979860839875	0.6989179445800815	-0.3503641293945279	-0.7725931411126075	2.576180060058597	0.3503641293945279	1.5268979860839875	2.331417459907337	1.5268979860839875	0.48848629325604587	0.6989179445800815	0.12275502316638548	0.3503641293945279
1549379	4.874469100952148	13.930789291381837	-2.3512713317871103	7.418597011711845	21.156529724121096	2.3512713317871103	13.930789291381837	23.760449016137244	4.874469100952148	194.06689028087885	13.930789291381837	5.528476875683931	2.3512713317871103
1049652	-6.9704275170898455	17.635846134033198	-0.7272977868652362	6.696872333114093	25.33357143798828	0.7272977868652362	17.635846134033198	48.58685977100331	6.9704275170898455	311.0230688632937	17.635846134033198	0.5289620707790705	0.7272977868652362
2743355	7.187063092041014	27.26613985900879	-0.9188748657226568	7.66663440193769	35.37207781677246	0.9188748657226568	27.26613985900879	51.65387588897814	7.187063092041014	743.4423828110278	27.26613985900879	0.8443310188568305	0.9188748657226568
1951186	-8.420777792236326	2.795467859008792	0.5959591920166041	4.101856231048414	11.812204843261721	0.5959591920166041	8.420777792236326	70.90949862622048	8.420777792236326	7.814640550751199	2.795467859008792	0.35516735854908354	0.5959591920166041
958690	6.325935125000028	13.199237584716823	-6.628029108398407	9.167361999581974	26.15320181811526	6.325935125000028	13.199237584716823	40.017455205709126	6.325935125000028	174.2198728178012	13.199237584716823	43.93076986177659	6.628029108398407
2721717	-4.1953150800781165	23.02653626879884	4.0506489702148505	8.687578188572898	31.272500319091808	4.0506489702148505	23.02653626879884	17.600668621130854	4.1953150800781165	530.2213725383084	23.02653626879884	16.40775707990263	4.0506489702148505
1054779	31.94566371899414	32.85656002026367	-0.6528889848632815	9.635060060699407	65.4551127241211	0.6528889848632815	32.85656002026367	1020.5254304470585	31.94566371899414	1079.553536365189	32.85656002026367	0.42626402655580625	0.6528889848632815
3064768	3.391180097656253	2.9919376965332063	-1.6835688952636687	4.2669929761273675	8.066686689453128	1.6835688952636687	3.391180097656253	11.500102454739874	3.391180097656253	8.951691179936429	2.9919376965332063	2.83440422509933	1.6835688952636687
1803986	1.3662385063476634	5.6347931938476625	-0.6137267036132741	2.5853049164923787	7.6147584038086	0.6137267036132741	5.6347931938476625	1.8666076562270943	1.3662385063476634	31.75089433743194	5.6347931938476625	0.37666046672801556	0.6137267036132741
897564	2.1009797194824245	-11.608389939941404	-4.715758409179685	6.955379664997021	18.425128068603513	2.1009797194824245	11.608389939941404	4.414115781676447	2.1009797194824245	134.7547169977328	11.608389939941404	22.238377373748914	4.715758409179685
3023722	25.698824409179693	25.698824409179693	-0.2320609057617133	7.787986630120071	51.6297097241211	0.2320609057617133	25.698824409179693	660.42957601385	25.698824409179693	660.42957601385	25.698824409179693	0.05385226398294678	0.2320609057617133
3016348	10.043769213989258	18.04684958203125	0.5051053498535154	6.799427370414673	28.595724145874023	0.5051053498535154	18.04684958203125	100.87730002387839	10.043769213989258	325.6887798364615	18.04684958203125	0.2551314144506422	0.5051053498535154
1501134	-10.338165824707033	-6.792233054931643	-3.0035825422363303	7.802702323273616	20.133981421875006	3.0035825422363303	10.338165824707033	106.87767261914045	10.338165824707033	46.13442987250604	6.792233054931643	9.021508088026856	3.0035825422363303
902682	-1.345061232177741	11.71548564282226	-0.6867284074707101	3.747675232343872	13.747275282470712	0.6867284074707101	11.71548564282226	1.8091897183075032	1.345061232177741	137.25260384717453	11.71548564282226	0.4715959056272576	0.6867284074707101
978428	5.869047518554687	-2.488858822998047	-4.458951596435547	6.138519124281216	12.816857937988281	2.488858822998047	5.869047518554687	34.44571877505293	5.869047518554687	6.194418240815224	2.488858822998047	19.882249339355113	4.458951596435547
953788	32.55643518322753	12.535276964843746	-1.8600362980957077	9.659561163346229	46.95174844616698	1.8600362980957077	32.55643518322753	1059.9214718396952	32.55643518322753	157.13316858534225	12.535276964843746	3.4597350302335843	1.8600362980957077
1446303	4.7671261791992166	17.04666910217285	0.3816586499023416	5.329009598287029	22.195453931274407	0.3816586499023416	17.04666910217285	22.725492008406523	4.7671261791992166	290.5889274789745	17.04666910217285	0.14566332504527815	0.3816586499023416
2218030	-10.912311471435551	-3.5949019560546915	-1.8285369047851605	6.294088252539381	16.335750332275403	1.8285369047851605	10.912311471435551	119.07854164962392	10.912311471435551	12.923320073645847	3.5949019560546915	3.3435472121612952	1.8285369047851605
2847792	13.861723485351567	19.492804112792975	0.7625718740234433	7.8823737038235775	34.117099472167986	0.7625718740234433	19.492804112792975	192.14737798434717	13.861723485351567	379.9694121797187	19.492804112792975	0.5815158630516263	0.7625718740234433
2822599	10.58081019506836	20.147126799682614	-1.64339863671875	8.55849695803747	32.37133563146972	1.64339863671875	20.147126799682614	111.95354438406252	10.58081019506836	405.9067182824894	20.147126799682614	2.700759079169046	1.64339863671875
1340888	-0.04323313964843578	2.4471461938476584	-2.0231907202148416	-0.3684470333885616	4.513570053710936	0.04323313964843578	2.4471461938476584	0.0018691043638611499	0.04323313964843578	5.988524494063081	2.4471461938476584	4.093300690363449	2.0231907202148416
3062413	3.187520488281248	-4.159040943603518	-1.5022683300781274	4.487644259076842	8.848829761962893	1.5022683300781274	4.159040943603518	10.160286863212725	3.187520488281248	17.297621570570442	4.159040943603518	2.2568101355557255	1.5022683300781274
2168515	-0.3429173156738301	12.85951531677246	-0.5874317810058614	1.9803376189657478	13.789864413452152	0.3429173156738301	12.85951531677246	0.11759228538894524	0.3429173156738301	165.36713418230553	12.85951531677246	0.34507609733571826	0.5874317810058614
2169692	0.9938802810058648	-6.179532041992183	-3.5875902084960885	4.662790245836098	10.761002531494135	0.9938802810058648	6.179532041992183	0.9877980129722967	0.9938802810058648	38.18661625800808	6.179532041992183	12.870803504097008	3.5875902084960885
2672424	12.43532486938476	27.257392130126945	-1.7063796899414143	9.274887456593223	41.39909668945312	1.7063796899414143	27.257392130126945	154.63730460713907	12.43532486938476	742.9654257355063	27.257392130126945	2.911731646244557	1.7063796899414143
1528395	-12.725028081787107	6.902211145507812	0.0480050603027351	3.732419052928635	19.675244287597653	0.0480050603027351	12.725028081787107	161.92633968227045	12.725028081787107	47.64051869717227	6.902211145507812	0.0023044858146692338	0.0480050603027351
2270407	2.515197736816404	-10.161933916015627	-1.5177002124023458	5.440095045121591	14.194831865234377	1.5177002124023458	10.161933916015627	6.326219655286361	2.515197736816404	103.26490091346871	10.161933916015627	2.3034139347261253	1.5177002124023458
2797850	18.624768772949214	21.413499394287108	2.996041813720701	10.284471262305965	43.034309980957026	2.996041813720701	21.413499394287108	346.88201184582414	18.624768772949214	458.5379563091343	21.413499394287108	8.976266549562828	2.996041813720701
2694975	1.0724880825195413	25.793275130859385	-7.018767105468741	7.7557062143732844	33.884530318847666	1.0724880825195413	25.793275130859385	1.1502306871464425	1.0724880825195413	665.2930419762092	25.793275130859385	49.26309168081005	7.018767105468741
806317	10.70521010095215	12.25512922937012	-4.026939023193357	9.105765537554849	26.987278353515627	4.026939023193357	12.25512922937012	114.60152330552796	10.70521010095215	150.18819242856185	12.25512922937012	16.21623789651747	4.026939023193357
106156	-3.6815392319335913	0.7352126296386743	1.3810752089843774	2.2258339217452074	5.797827070556643	0.7352126296386743	3.6815392319335913	13.553731116266178	3.6815392319335913	0.5405376107802145	0.7352126296386743	1.9073687328712416	1.3810752089843774
2094105	-2.8145495483398406	25.232466595458988	7.127787487792972	9.059742669175517	35.1748036315918	2.8145495483398406	25.232466595458988	7.921689160060001	2.8145495483398406	636.6773704909536	25.232466595458988	50.805354471138045	7.127787487792972
2824388	5.879339524169942	34.787414856811544	2.79390174951174	9.237636868829076	43.46065613049323	2.79390174951174	34.787414856811544	34.56663324046684	5.879339524169942	1210.1642324199127	34.787414856811544	7.805886985924762	2.79390174951174
2744304	-2.3385008583984397	-0.4257391701660183	-3.6456030617675808	2.26361163103096	6.409843090332039	0.4257391701660183	3.6456030617675808	5.46858626473024	2.3385008583984397	0.18125384101364989	0.4257391701660183	13.290421683969159	3.6456030617675808
2664809	9.908293526611331	4.021025460205081	-3.525380332031247	7.22425983233548	17.45469931884766	3.525380332031247	9.908293526611331	98.17428060948801	9.908293526611331	16.168645751617483	4.021025460205081	12.428306485472746	3.525380332031247
952288	1.9041937922363488	0.6018790339355675	-2.467228021728495	1.8525277706957408	4.973300847900411	0.6018790339355675	2.467228021728495	3.625953998391447	1.9041937922363488	0.36225837149121204	0.6018790339355675	6.087214111202303	2.467228021728495
2218284	1.405107827392584	5.19219431420899	-1.4769417331542911	3.650862235568447	8.074243874755865	1.405107827392584	5.19219431420899	1.974328006599908	1.405107827392584	26.958881796504166	5.19219431420899	2.181356883132801	1.4769417331542911
2021454	1.248916291992188	36.13611187915039	-7.354599333007813	8.50928789466324	44.73962750415039	1.248916291992188	36.13611187915039	1.559791904403516	1.248916291992188	1305.818581742474	36.13611187915039	54.090131349078966	7.354599333007813
2112999	-8.907962357177738	-3.8707194677734407	-3.2123866430664094	6.8884723196809	15.991068468017588	3.2123866430664094	8.907962357177738	79.35179335689556	8.907962357177738	14.982469198200308	3.8707194677734407	10.319427944551474	3.2123866430664094
2221329	-6.437337562988282	1.3303473735351543	-2.2416588520507834	4.452599666205163	10.00934378857422	1.3303473735351543	6.437337562988282	41.439314899859916	6.437337562988282	1.7698241342718835	1.3303473735351543	5.025034408977636	2.2416588520507834
1206944	-1.150826603759768	29.10014614404297	-2.565903813232424	6.605410222277509	32.81687656103516	1.150826603759768	29.10014614404297	1.3244018719212423	1.150826603759768	846.818505604659	29.10014614404297	6.583862378760695	2.565903813232424
2088255	-0.8458270666503864	-5.419279062499997	-3.246343576660152	4.126713742780103	9.511449705810534	0.8458270666503864	5.419279062499997	0.7154234266783972	0.8458270666503864	29.368585557250842	5.419279062499997	10.538746617722628	3.246343576660152
2243588	12.82253504333496	12.694494729614256	0.7868962341308574	7.196105704863343	26.303926007080072	0.7868962341308574	12.82253504333496	164.4174049375531	12.82253504333496	161.15019644020413	12.694494729614256	0.6192056832893251	0.7868962341308574
3169178	4.1198128453369085	18.24647605334472	2.229918359863277	7.494889493842695	24.596207258544904	2.229918359863277	18.24647605334472	16.972857880602994	4.1198128453369085	332.93388836528226	18.24647605334472	4.972535891655327	2.229918359863277
2690664	-1.2165270861816353	24.35932053955079	2.8784855786132866	6.583628599818126	28.454333204345712	1.2165270861816353	24.35932053955079	1.4799381514135799	1.2165270861816353	593.376497148581	24.35932053955079	8.285679226284667	2.8784855786132866
1266558	23.10477692041016	6.869757236572268	-5.203847347167964	9.744497582660815	35.178381504150394	5.203847347167964	23.10477692041016	533.830716541918	23.10477692041016	47.19356448943705	6.869757236572268	27.08002721262706	5.203847347167964
3091631	4.705203099365235	6.176875157470704	1.994097752685548	5.980972714057165	12.876176009521487	1.994097752685548	6.176875157470704	22.138936206276217	4.705203099365235	38.153786710978736	6.176875157470704	3.9764258472655527	1.994097752685548
2791114	9.561994551635745	7.7110633840332055	1.633125304199222	7.031215971356754	18.906183239868174	1.633125304199222	9.561994551635745	91.43173980551168	9.561994551635745	59.46049851257763	7.7110633840332055	2.6670982592158015	1.633125304199222
871976	7.489049111938478	15.831351434326171	-1.3344848999023426	7.43824866145343	24.654885446166993	1.3344848999023426	15.831351434326171	56.0858566010265	7.489049111938478	250.6316882371413	15.831351434326171	1.7808499480673654	1.3344848999023426
1528266	9.113694701416007	-1.879648651855476	-4.68051382519532	6.446189890129654	15.673857178466804	1.879648651855476	9.113694701416007	83.05943111061819	9.113694701416007	3.5330790544221085	1.879648651855476	21.90720966784453	4.68051382519532
2793638	-16.638396027587884	4.589081999755862	-0.3281810312499971	5.0706876797843465	21.555659058593744	0.3281810312499971	16.638396027587884	276.8362223708523	16.638396027587884	21.059673600483265	4.589081999755862	0.10770278927231157	0.3281810312499971
1235654	17.014251012939447	15.353286047119136	-6.437344293457037	10.755672676187388	38.80488135351562	6.437344293457037	17.014251012939447	289.484737531311	17.014251012939447	235.72339244466315	15.353286047119136	41.439401552503874	6.437344293457037
1365478	23.88023853955077	19.543046004150387	0.3591280048828054	7.756689200330362	43.78241254858396	0.3591280048828054	23.88023853955077	570.2657927058459	23.88023853955077	381.9306471203384	19.543046004150387	0.1289729238911043	0.3591280048828054
3165902	10.064777798706043	-2.8529296445312617	-2.2537894772949336	6.1426390485817075	15.171496920532238	2.2537894772949336	10.064777798706043	101.29975213732605	10.064777798706043	8.139207556645271	2.8529296445312617	5.0795670079653705	2.2537894772949336
2669220	24.36830662744141	2.9621367360839836	-4.044268140625	8.278498412270304	31.374711504150394	2.9621367360839836	24.36830662744141	593.8143678890049	24.36830662744141	8.774254043258276	2.9621367360839836	16.356104793274397	4.044268140625
1360721	-4.570860728515626	-3.1958759873046887	-0.3223599045410168	2.700895177026229	8.089096620361332	0.3223599045410168	4.570860728515626	20.8927677994864	4.570860728515626	10.213623326230719	3.1958759873046887	0.10391590805569348	0.3223599045410168
956546	26.113766841796874	31.7693034934082	2.126065425781249	10.860844353854649	60.009135760986325	2.126065425781249	31.7693034934082	681.9288186677298	26.113766841796874	1009.2886444562783	31.7693034934082	4.520154194702403	2.126065425781249
3093559	-6.544392862548832	5.121275624999996	1.558027944335933	5.846008018983398	13.223696431884761	1.558027944335933	6.544392862548832	42.82907793938009	6.544392862548832	26.227464027219096	5.121275624999996	2.4274510753316534	1.558027944335933
2372975	-1.4141109824218745	-3.077559316162109	-2.622725331787109	3.711441464308945	7.114395630371092	1.4141109824218745	3.077559316162109	1.9997098706061591	1.4141109824218745	9.471371344496188	3.077559316162109	6.878688165997801	2.622725331787109
1530410	0.12031047460937573	-3.918515514160156	-2.353513072753905	1.1191216044195962	6.392339061523437	0.12031047460937573	3.918515514160156	0.014474610300733243	0.12031047460937573	15.354763834713832	3.918515514160156	5.539023783623528	2.353513072753905
2164732	5.074596469848637	12.997505252807619	-0.6210498161621061	5.61083733839928	18.693151538818363	0.6210498161621061	12.997505252807619	25.75152933180025	5.074596469848637	168.93514279676165	12.997505252807619	0.3857028741549858	0.6210498161621061
2665917	3.663175959716796	11.542204280029294	-5.807920079101564	8.01589339082966	21.013300318847655	3.663175959716796	11.542204280029294	13.41885811184707	3.663175959716796	133.22247964192655	11.542204280029294	33.73193564523111	5.807920079101564
2824151	1.4230656032714892	-3.6724048251953083	-1.7750354404296829	3.4293804523117055	6.870505868896481	1.4230656032714892	3.6724048251953083	2.0251157112144478	1.4230656032714892	13.486557200117783	3.6724048251953083	3.1507508147813983	1.7750354404296829
1116323	6.932961377197267	24.58019343286133	1.5843171206054691	8.191577883506136	33.097471930664064	1.5843171206054691	24.58019343286133	48.06595345770902	6.932961377197267	604.1859091968792	24.58019343286133	2.5100607386436047	1.5843171206054691
1509876	8.417632819580069	2.53954672949218	-3.2032740102539137	6.214639394023883	14.160453559326163	2.53954672949218	8.417632819580069	70.8565422852715	8.417632819580069	6.449297591274428	2.53954672949218	10.26096438476819	3.2032740102539137
580595	3.604947812744143	7.499257810302737	-0.9290144370117162	4.856574967492466	12.033220060058596	0.9290144370117162	7.499257810302737	12.995648732608782	3.604947812744143	56.2388677053866	7.499257810302737	0.8630678241761959	0.9290144370117162
1362543	5.3079057062988255	11.867853673828122	0.6221185053710911	5.546470052043456	17.79787788549804	0.6221185053710911	11.867853673828122	28.173862986959634	5.3079057062988255	140.84595082339567	11.867853673828122	0.3870314347251604	0.6221185053710911
2328315	4.9592870151367165	14.321734753784176	-1.9737688625488303	7.241361997765611	21.254790631469724	1.9737688625488303	14.321734753784176	24.594527698503644	4.9592870151367165	205.1120863577495	14.321734753784176	3.8957635227673033	1.9737688625488303
832110	9.555120057617188	15.948102540527346	-0.20447009130859328	5.559997444272002	25.707692689453125	0.20447009130859328	15.948102540527346	91.30031931547829	9.555120057617188	254.34197464317478	15.948102540527346	0.04180801823974448	0.20447009130859328
2845138	-1.6174163723144517	-11.185531606689453	0.3312454318847671	3.063223403436063	13.134193410888672	0.3312454318847671	11.185531606689453	2.616035721430841	1.6174163723144517	125.11611732424875	11.185531606689453	0.1097235361445259	0.3312454318847671
902610	8.65560376025391	22.159235352050786	1.4742568669433638	8.261209755500659	32.28909597924806	1.4742568669433638	22.159235352050786	74.91947645452164	8.65560376025391	491.03171138757733	22.159235352050786	2.173433309729663	1.4742568669433638
2816211	-13.226828161376956	-10.429041448730471	0.249400552612304	5.615517540100654	23.90527016271973	0.249400552612304	13.226828161376956	174.9489832105945	13.226828161376956	108.76490553933817	10.429041448730471	0.06220063564332262	0.249400552612304
975382	16.442435340576168	18.756337241821285	-0.6506928637695353	7.8713719701602605	35.84946544616699	0.6506928637695353	18.756337241821285	270.35367992902815	16.442435340576168	351.8001867289321	18.756337241821285	0.423401202960599	0.6506928637695353
1846900	-7.012499287841798	-9.785723164794923	-1.0539040119628922	6.342226327169001	17.852126464599614	1.0539040119628922	9.785723164794923	49.17514626198173	7.012499287841798	95.76037785800398	9.785723164794923	1.11071366643148	1.0539040119628922
2116076	-6.599011270019531	5.772574575927735	-0.7365921416015624	5.040537659577977	13.108177987548828	0.7365921416015624	6.599011270019531	43.546949741844784	6.599011270019531	33.322617234647275	5.772574575927735	0.5425679830691761	0.7365921416015624
2914951	0.9523237258300838	-0.35213489233397866	-2.6586000412597595	0.3923400528618226	3.963058659423822	0.35213489233397866	2.6586000412597595	0.9069204787788927	0.9523237258300838	0.12399898239906273	0.35213489233397866	7.0681541793863945	2.6586000412597595
2693200	21.2461906274414	2.9897590478515568	-4.016638199462896	8.084867723739581	28.252587874755854	2.9897590478515568	21.2461906274414	451.4006161775788	21.2461906274414	8.938659164210247	2.9897590478515568	16.13338242538454	4.016638199462896
1448174	8.961325832275392	16.943696208862306	-1.0742424050292954	7.50261875661921	26.979264446166994	1.0742424050292954	16.943696208862306	80.30536067220625	8.961325832275392	287.0888412182149	16.943696208862306	1.1539967447631247	1.0742424050292954
1527061	-10.939504929931646	-0.609548875244144	-1.5023482526855505	3.6497652747324527	13.05140205786134	0.609548875244144	10.939504929931646	119.67276811199878	10.939504929931646	0.37154983131140107	0.609548875244144	2.257050272347327	1.5023482526855505
2294392	-0.597846524169924	2.5728115874023416	-1.2574267548828146	1.3402141840620239	4.42808486645508	0.597846524169924	2.5728115874023416	0.35742046646205955	0.597846524169924	6.619359464271757	2.5728115874023416	1.581122043895126	1.2574267548828146
953742	-2.273653292480475	10.870153165039058	-0.738241457763678	4.448058768040641	13.882047915283211	0.738241457763678	10.870153165039058	5.169499294407304	2.273653292480475	118.16022983140866	10.870153165039058	0.5450004499610404	0.738241457763678
106767	-3.607304839843749	2.0230052187500007	1.0707957460937507	3.203968074967213	6.701105804687501	1.0707957460937507	3.607304839843749	13.012648207560135	3.607304839843749	4.092550115089738	2.0230052187500007	1.1466035298524722	1.0707957460937507
2093638	1.4345608964843992	13.610578657714868	2.9575482622070552	6.007418725715137	18.002687816406322	1.4345608964843992	13.610578657714868	2.0579649657221233	1.4345608964843992	185.24785139784345	13.610578657714868	8.747091723283972	2.9575482622070552
3097614	13.15492236938477	37.72263706054689	5.722129705810553	11.511181344817333	56.59968913574221	5.722129705810553	37.72263706054689	173.05198254453984	13.15492236938477	1422.9973468017456	37.72263706054689	32.74276837011956	5.722129705810553
2564863	12.883412502075196	8.699345729614258	0.8477736928710939	6.758608498635981	22.430531924560547	0.8477736928710939	12.883412502075196	165.98231769862744	12.883412502075196	75.67861612335783	8.699345729614258	0.7187202343242919	0.8477736928710939
565082	13.316245286132824	17.049197404052748	-7.985794813964831	10.86136781328977	38.351237504150404	7.985794813964831	17.049197404052748	177.32238852045467	13.316245286132824	290.67513212235895	17.049197404052748	63.77291881074759	7.985794813964831
1215342	10.769048673828122	8.019956571777342	-2.74818612841797	7.973669207859792	21.537191374023436	2.74818612841797	10.769048673828122	115.97240933927924	10.769048673828122	64.31970341319459	8.019956571777342	7.552526996428951	2.74818612841797
511836	8.676985133789053	13.353865016601553	-3.1136795390625096	8.567900321200637	25.144529689453115	3.1136795390625096	13.353865016601553	75.29007101199623	8.676985133789053	178.32571088161478	13.353865016601553	9.695000271976522	3.1136795390625096
1548339	6.66723068835449	9.34674843432617	-2.1563033234863305	7.172344437178668	18.17028244616699	2.1563033234863305	9.34674843432617	44.45196505173588	6.66723068835449	87.3617062945787	9.34674843432617	4.649644022878195	2.1563033234863305
1261281	7.1972550561523425	10.64746181274414	-1.2310171911621095	6.705807164270761	19.075734060058593	1.2310171911621095	10.64746181274414	51.80048034331046	7.1972550561523425	113.36844305384473	10.64746181274414	1.5154033249366496	1.2310171911621095
2471087	-5.621399626220686	-0.8054244370117019	0.3914597182617357	1.3481793449092627	6.818283781494124	0.3914597182617357	5.621399626220686	31.600133757674072	5.621399626220686	0.6487085237356169	0.8054244370117019	0.15324071102155748	0.3914597182617357
2311342	-5.737648088378911	-5.824565965576178	-1.6535530871582085	5.922377816653114	13.215767141113297	1.6535530871582085	5.824565965576178	32.920605586078175	5.737648088378911	33.92556868734835	5.824565965576178	2.734237812050442	1.6535530871582085
2170576	-7.352877539794925	2.8732653435058566	-3.9915646735839867	6.502498430322614	14.217707556884768	2.8732653435058566	7.352877539794925	54.064808115220664	7.352877539794925	8.255653734191828	2.8732653435058566	15.932588543403638	3.9915646735839867
3195665	-12.129007489990235	-6.813081891845705	-2.403089673828127	7.725274406604471	21.34517905566407	2.403089673828127	12.129007489990235	147.1128226922392	12.129007489990235	46.418084864995855	6.813081891845705	5.774839980459374	2.403089673828127
1777488	11.063104428710934	18.883939542236327	2.8118684667968736	9.26931908184235	32.75891243774414	2.8118684667968736	18.883939542236327	122.39227960056348	11.063104428710934	356.6031726348367	18.883939542236327	7.906604274566601	2.8118684667968736
1507484	7.127614829589838	14.40569100146484	-3.4245740437011776	8.529515655619685	24.957879874755854	3.4245740437011776	14.40569100146484	50.80289315898898	7.127614829589838	207.52393322968507	14.40569100146484	11.727707380791834	3.4245740437011776
3117890	19.013168745605466	1.4846615129394465	-3.941520280273444	6.935567873078103	24.439350538818356	1.4846615129394465	19.013168745605466	361.5005857488685	19.013168745605466	2.2042198080036464	1.4846615129394465	15.53558211980685	3.941520280273444
1753590	0.09686250292969588	36.184726425048844	0.8506466826171959	2.763531888728544	37.132235610595735	0.09686250292969588	36.184726425048844	0.009382344473805343	0.09686250292969588	1309.334426455628	36.184726425048844	0.7235997786476404	0.8506466826171959
2141407	-3.7726928408203193	17.48111613439941	0.7471206967773371	5.849931280213613	22.000929671997067	0.7471206967773371	17.48111613439941	14.233211271176891	3.7726928408203193	305.5894213043594	17.48111613439941	0.5581893355530536	0.7471206967773371
1801887	7.181891587890625	26.495930818237305	-4.5297096694335925	9.808368611613954	38.207532075561524	4.5297096694335925	26.495930818237305	51.57956678021413	7.181891587890625	702.0343499248174	26.495930818237305	20.518269689360185	4.5297096694335925
2240395	-14.989149107910158	-5.549528136230471	-0.09399034020996312	4.047626642843224	20.632667584350592	0.09399034020996312	14.989149107910158	224.6745909791639	14.989149107910158	30.797262534813644	5.549528136230471	0.00883418405278461	0.09399034020996312
1236750	-6.00817252563477	8.60702751708984	-2.1572775976562544	6.907504945024119	16.772477640380863	2.1572775976562544	8.60702751708984	36.09813709779249	6.00817252563477	74.0809226799417	8.60702751708984	4.6538466333495405	2.1572775976562544
1119584	17.278788907958994	7.158278806640638	3.0351861552734505	8.627434224345352	27.472253869873082	3.0351861552734505	17.278788907958994	298.55654612580673	17.278788907958994	51.240955473600515	7.158278806640638	9.21235499716363	3.0351861552734505
2089094	13.896413548583979	21.995389683837885	0.6525285083007759	7.862476904503478	36.54433174072264	0.6525285083007759	21.995389683837885	193.1103095132684	13.896413548583979	483.79716734388205	21.995389683837885	0.4257934541452358	0.6525285083007759
1026109	3.5702864533691354	6.221810043457026	-1.6557572478027396	5.348323741628547	11.447853744628901	1.6557572478027396	6.221810043457026	12.746945359111159	3.5702864533691354	38.71092021686272	6.221810043457026	2.7415320636513028	1.6557572478027396
1184320	3.667491435546872	16.942443370361325	-0.4086995129394566	5.029550134273098	21.018634318847653	0.4086995129394566	16.942443370361325	13.450493429809656	3.667491435546872	287.0463873579004	16.942443370361325	0.16703529187694907	0.4086995129394566
2583216	12.197874197143552	8.52171910681152	2.413210043090817	8.057843859713735	23.13280334704589	2.413210043090817	12.197874197143552	148.78813492934046	12.197874197143552	72.61969653539654	8.52171910681152	5.823582712074383	2.413210043090817
1362035	9.516523378417972	3.286947267578128	-1.9529628581542935	6.0632084686740475	14.756433504150394	1.9529628581542935	9.516523378417972	90.56421721197582	9.516523378417972	10.804022339839323	3.286947267578128	3.814063925330187	1.9529628581542935
1213536	11.304538686523445	23.80617137695313	1.2137145593261778	8.484499223017597	36.32442462280275	1.2137145593261778	23.80617137695313	127.79259491510521	11.304538686523445	566.7337956288625	23.80617137695313	1.473103031520338	1.2137145593261778
1283834	-11.568175608886705	-0.5490449020995953	0.847038929687514	2.8423929308739804	12.964259440673814	0.5490449020995953	11.568175608886705	133.82268691804128	11.568175608886705	0.30145030452155425	0.5490449020995953	0.7174749484061693	0.847038929687514
2913384	1.126435229370106	14.110642382690418	-0.621501019409191	3.6524442493734024	15.858578631469715	0.621501019409191	14.110642382690418	1.2688563259660834	1.126435229370106	199.11022845217911	14.110642382690418	0.3862635171266636	0.621501019409191
1527666	-7.851871053955065	-0.9384417937011592	-0.5940394804687372	2.518804353763224	9.384352328124962	0.5940394804687372	7.851871053955065	61.65187904793743	7.851871053955065	0.880673000165049	0.9384417937011592	0.35288290435556724	0.5940394804687372
2061296	10.50070734057617	16.103467655517573	-3.3035643574218767	9.19136570539796	29.90773935351562	3.3035643574218767	16.103467655517573	110.26485465243026	10.50070734057617	259.32167053230063	16.103467655517573	10.913537463628217	3.3035643574218767
2241878	7.53053874572754	10.447490878906253	-1.6812208215332018	7.163479236730685	19.659250446166993	1.6812208215332018	10.447490878906253	56.70901380090371	7.53053874572754	109.15006566482934	10.447490878906253	2.8265034507567743	1.6812208215332018
1846669	-7.526153801757815	-11.352455376464846	-0.7171785820312522	6.157263960709315	19.595787760253913	0.7171785820312522	11.352455376464846	56.64299104771361	7.526153801757815	128.87824307462557	11.352455376464846	0.5143451185243575	0.7171785820312522
2718696	20.714772371337887	20.930829195068355	-1.075758787109379	9.007561818644575	42.72136035351562	1.075758787109379	20.930829195068355	429.10179439634345	20.714772371337887	438.0996107931258	20.930829195068355	1.1572569680430422	1.075758787109379
956558	6.5925999758300815	11.82100497460938	-0.0533465268554636	3.612868140991689	18.466951477294927	0.0533465268554636	11.82100497460938	43.46237444131479	6.5925999758300815	139.7361586097397	11.82100497460938	0.002845851927540699	0.0533465268554636
2242004	2.674462867309572	-1.891342567871092	-1.9121288532714829	3.4746726174879266	6.477934288452147	1.891342567871092	2.674462867309572	7.152751628617737	2.674462867309572	3.577176709041216	1.891342567871092	3.656236751513316	1.9121288532714829
1969250	4.402371662475584	10.320637958862305	3.128524082519529	7.242931640161411	17.851533703857417	3.128524082519529	10.320637958862305	19.38087625456804	4.402371662475584	106.51556787790948	10.320637958862305	9.787662934904661	3.128524082519529
2247922	-2.386306719970697	1.6361351440429743	-1.3286017944335882	2.624487376395438	5.35104365844726	1.3286017944335882	2.386306719970697	5.694459761777307	2.386306719970697	2.6769382095725245	1.6361351440429743	1.7651827281721504	1.3286017944335882
3119093	-11.425249570312502	0.322175509033201	-2.113749020996096	3.429132548834973	13.861174100341799	0.322175509033201	11.425249570312502	130.53632774392602	11.425249570312502	0.1037970586208022	0.322175509033201	4.467934923761954	2.113749020996096
3167570	2.7595181058349496	13.127808053344715	0.8696217130126841	5.196768062316529	16.75694787219235	0.8696217130126841	13.127808053344715	7.614940176430908	2.7595181058349496	172.33934428546237	13.127808053344715	0.756241923743115	0.8696217130126841
3169568	3.2957075428466784	19.464237053344725	1.4058130573730452	6.644401831216785	24.165757653564448	1.4058130573730452	19.464237053344725	10.86168820797649	3.2957075428466784	378.85652406879774	19.464237053344725	1.9763103522805487	1.4058130573730452
1994092	6.258804294677737	3.1901168557128936	-4.854190853027339	6.695543780337703	14.303112003417969	3.1901168557128936	6.258804294677737	39.172631199076484	6.258804294677737	10.176845553103519	3.1901168557128936	23.56316883761429	4.854190853027339
2015086	2.3423574396972673	-0.7425157597656238	-3.1920206120605457	2.7600233015588853	6.276893811523436	0.7425157597656238	3.1920206120605457	5.486638375305137	2.3423574396972673	0.5513296535003215	0.7425157597656238	10.188995587819381	3.1920206120605457
2226654	2.6634788264160107	12.992183660400386	-0.17037203417969238	3.2901372396538813	15.826034520996089	0.17037203417969238	12.992183660400386	7.09411945876641	2.6634788264160107	168.79683626557477	12.992183660400386	0.029026630030526267	0.17037203417969238
1284529	-2.2277274284667925	7.8319554176025425	-2.18224097827148	5.397049832223632	12.241923824340816	2.18224097827148	7.8319554176025425	4.962769495543268	2.2277274284667925	61.339525663313815	7.8319554176025425	4.762175687247266	2.18224097827148
1235598	8.402315248046875	29.703889955078125	-0.7494143356933591	7.749824850730884	38.85561953881836	0.7494143356933591	29.703889955078125	70.59890152756103	8.402315248046875	882.3210784633911	29.703889955078125	0.5616218465427187	0.7494143356933591
2116030	-7.3967705786132845	4.936988729248043	-0.6645394384765666	4.851493584787718	12.998298746337895	0.6645394384765666	7.3967705786132845	54.712214992639105	7.3967705786132845	24.373857712722206	4.936988729248043	0.44161266529075044	0.6645394384765666
931530	33.12327988476562	21.803875282714838	-1.004222556640627	9.650267811166959	55.93137772412109	1.004222556640627	33.12327988476562	1097.1516703245188	33.12327988476562	475.40897734418303	21.803875282714838	1.0084629432658374	1.004222556640627
1577645	17.336633358886722	19.30215993969727	-2.7028144255371056	9.889071198791642	39.3416077241211	2.7028144255371056	19.30215993969727	300.5588562204639	17.336633358886722	372.5733783376541	19.30215993969727	7.305205818891475	2.7028144255371056
977905	18.042011625976567	23.37430609008789	-1.8400646374511709	9.690377855280833	43.256382353515626	1.8400646374511709	23.37430609008789	325.5141835118736	18.042011625976567	546.3581851931199	23.37430609008789	3.385837869998309	1.8400646374511709
2093397	18.106186657958986	19.704643994384767	6.5975044069824245	11.237747359947985	44.40833505932618	6.5975044069824245	19.704643994384767	327.833995292852	18.106186657958986	388.27299494544366	19.704643994384767	43.52706440015251	6.5975044069824245
2846400	-10.071428560546877	4.990956998535153	2.357827878662107	6.991771179728982	17.420213437744138	2.357827878662107	10.071428560546877	101.43367325019935	10.071428560546877	24.90965176122702	4.990956998535153	5.559352305396251	2.357827878662107
830222	5.60174093261719	-8.166066074218747	-3.8717316625976537	7.548371540595852	17.63953866943359	3.8717316625976537	8.166066074218747	31.379501476158907	5.60174093261719	66.68463512850639	8.166066074218747	14.99030606716119	3.8717316625976537
2225308	-3.722846230468754	14.547043601074215	-0.6593086328125041	5.409943077878721	18.929198464355473	0.6593086328125041	14.547043601074215	13.85958405571541	3.722846230468754	211.61647753155427	14.547043601074215	0.4346878733010933	0.6593086328125041
2019736	-6.3137408637695245	31.072798595458988	3.6285809135742255	9.54200849125268	41.01512037280274	3.6285809135742255	31.072798595458988	39.86332369483314	6.3137408637695245	965.518812553958	31.072798595458988	13.16659944635516	3.6285809135742255
2749247	0.8074012299804707	20.823125412109373	3.649888565185549	6.153686710827267	25.280415207275393	0.8074012299804707	20.823125412109373	0.651896746173977	0.8074012299804707	433.60255192843516	20.823125412109373	13.321686538272225	3.649888565185549
2143836	14.518407941894528	21.582105756835933	-1.6653536547851573	9.128104495115165	37.76586735351562	1.6653536547851573	21.582105756835933	210.78416916726613	14.518407941894528	465.7872888992507	21.582105756835933	2.7734027955062808	1.6653536547851573
2872741	-8.655461604492189	0.6469332624511708	-2.4874280046386734	4.080753213252441	11.789822871582032	0.6469332624511708	8.655461604492189	74.91701558683849	8.655461604492189	0.41852264606571543	0.6469332624511708	6.187298078260732	2.4874280046386734
2821525	-5.632449072753907	-0.9623517216796884	0.3213511286621085	1.3595080180856658	6.916151923095704	0.3213511286621085	5.632449072753907	31.724482557166347	5.632449072753907	0.9261208362198604	0.9623517216796884	0.10326654789241102	0.3213511286621085
3119485	16.6457470805664	10.80320252490234	-2.125435933349614	8.66649084942523	29.574385538818355	2.125435933349614	16.6457470805664	277.08089587018486	16.6457470805664	116.70918479405627	10.80320252490234	4.5174779067737445	2.125435933349614
2143708	3.2837370546875064	-1.8312798825683532	-0.1586953488769467	0.7575007399198116	5.273712286132806	0.1586953488769467	3.2837370546875064	10.78292904432778	3.2837370546875064	3.3535860082995614	1.8312798825683532	0.02518421375517583	0.1586953488769467
2167703	12.159131518554688	15.54600094909668	-0.2405953491210937	6.029637564310222	27.94572781677246	0.2405953491210937	15.54600094909668	147.84447928551003	12.159131518554688	241.67814550931487	15.54600094909668	0.05788612201870096	0.2405953491210937
3195080	6.096199659301753	12.477770475341792	-0.33923849682617657	5.097264350784287	18.913208631469722	0.33923849682617657	12.477770475341792	37.16365028607081	6.096199659301753	155.69475603531134	12.477770475341792	0.11508275772888381	0.33923849682617657
1508333	0.13179008471681894	5.6655081938476775	-1.8481751252441183	1.3804619066431851	7.645473403808615	0.13179008471681894	5.6655081938476775	0.017368626429666315	0.13179008471681894	32.097983094555175	5.6655081938476775	3.4157512935711125	1.8481751252441183
2770514	3.2496382956542997	-13.038527750488276	-6.770602488037107	8.24017364995647	23.05876853417968	3.2496382956542997	13.038527750488276	10.560149052582982	3.2496382956542997	170.00320590025288	13.038527750488276	45.841058051014265	6.770602488037107
2712398	6.516514153808585	-2.35431256738282	-1.55206647363282	4.745662078658527	10.422893194824226	1.55206647363282	6.516514153808585	42.464956716787626	6.516514153808585	5.542787664936686	2.35431256738282	2.408910338575017	1.55206647363282
2741290	-11.592267207763676	4.0051792338867145	0.9360683635253864	5.636047212418313	16.533514805175777	0.9360683635253864	11.592267207763676	134.38065901619305	11.592267207763676	16.04146069555737	4.0051792338867145	0.8762239811930949	0.9360683635253864
1158558	8.141962259521486	9.513918131103516	-1.1668451135253903	6.649352524558858	18.82272550415039	1.1668451135253903	9.513918131103516	66.29154943547223	8.141962259521486	90.51463820534022	9.513918131103516	1.361527518958081	1.1668451135253903
1991593	-3.4295138442382864	5.174936381591792	-2.8350619399414114	5.77201412394566	11.43951216577149	2.8350619399414114	5.174936381591792	11.76156520782207	3.4295138442382864	26.779966553522346	5.174936381591792	8.03757620330436	2.8350619399414114
3194961	-1.8997739079589808	1.2705504176025428	-1.8542912724609335	2.4212378067406295	5.024615598022457	1.2705504176025428	1.8997739079589808	3.609140901361738	1.8997739079589808	1.614298363669996	1.2705504176025428	3.438396123124788	1.8542912724609335
1913004	-18.11750805493164	-11.205017210205078	-3.870428205688477	9.675439615346459	33.192953470825195	3.870428205688477	18.11750805493164	328.2440981205129	18.11750805493164	125.55241068099198	11.205017210205078	14.980214495388923	3.870428205688477
2064829	10.723273913574216	10.351512591552734	-2.693012554931641	8.303526962986153	23.767799060058593	2.693012554931641	10.723273913574216	114.98860342554129	10.723273913574216	107.15381293307479	10.351512591552734	7.252316621019445	2.693012554931641
2866560	-2.3511931088867186	-1.8378035214843749	0.039069494873047006	-0.5982156515114618	4.2280661252441405	0.039069494873047006	2.3511931088867186	5.528109035276393	2.3511931088867186	3.3775217835803693	1.8378035214843749	0.0015264254296350464	0.039069494873047006
2873648	-9.049541712646487	6.399371861572264	-0.3576738842773466	4.7663916533741055	15.806587458496097	0.3576738842773466	9.049541712646487	81.89420520892871	9.049541712646487	40.95196022268286	6.399371861572264	0.12793060749404472	0.3576738842773466
2871602	3.9696777268066366	6.971771995605465	-0.07992096704101925	2.372421540049813	11.021370689453121	0.07992096704101925	6.971771995605465	15.758341254704705	3.9696777268066366	48.60560475870861	6.971771995605465	0.006387360972771686	0.07992096704101925
1360074	-2.2577534057617186	-14.235548052978515	-5.319849047851561	7.5171906625303215	21.813150506591796	2.2577534057617186	14.235548052978515	5.09745044122864	2.2577534057617186	202.6508283686604	14.235548052978515	28.300793891927164	5.319849047851561
1471864	-11.267209599121097	-10.113149235351566	-0.5493560529785171	6.236243783342691	21.92971488745118	0.5493560529785171	11.267209599121097	126.95001215052659	11.267209599121097	102.27578745649195	10.113149235351566	0.3017920729441353	0.5493560529785171
1953416	3.6140986300048863	16.513951382690433	1.8661623812255892	6.92271793580795	21.994212393920908	1.8661623812255892	16.513951382690433	13.061708907403196	3.6140986300048863	272.71059026986325	16.513951382690433	3.482562033101561	1.8661623812255892
132428	18.405440687988282	20.0965341328125	-0.9395567180175776	8.601881893238552	39.44153153881836	0.9395567180175776	20.0965341328125	338.76024691905457	18.405440687988282	403.8706841512979	20.0965341328125	0.8827668263719618	0.9395567180175776
1233658	3.0944864047851515	-7.243076156250004	-1.3738821254882865	5.111589710986343	11.711444686523443	1.3738821254882865	7.243076156250004	9.575846109400132	3.0944864047851515	52.46215220523734	7.243076156250004	1.8875520947362117	1.3738821254882865
982593	-2.9646928730468574	24.591684537841807	-0.8510377827148261	6.16927042415096	28.40741519360349	0.8510377827148261	24.591684537841807	8.789403831494829	2.9646928730468574	604.7509484087278	24.591684537841807	0.7242653076081675	0.8510377827148261
2895577	5.3708275402832095	-15.2081176196289	-0.5406867419433539	5.745675105087929	21.119631901855463	0.5406867419433539	15.2081176196289	28.84578846746459	5.3708275402832095	231.286841532467	15.2081176196289	0.29234215291331894	0.5406867419433539
1479456	2.451859424072268	16.437302539306646	-2.9230795407714822	6.995219820336534	21.812241504150396	2.451859424072268	16.437302539306646	6.011614635411995	2.451859424072268	270.18491476869673	16.437302539306646	8.54439400167682	2.9230795407714822
854833	26.193014800292968	17.14936703417969	0.115645110351565	6.611810095287145	43.458026944824226	0.115645110351565	26.193014800292968	686.0740243283665	26.193014800292968	294.1007896730091	17.14936703417969	0.013373791548225645	0.115645110351565
543526	-7.3604304086914	30.004674266601572	-5.792086292480462	10.369953027037138	43.15719096777343	5.792086292480462	30.004674266601572	54.17593580118905	7.3604304086914	900.2804778448626	30.004674266601572	33.548263619540066	5.792086292480462
2820099	12.511600099121097	12.520261369262698	0.5261188369140655	6.638857719279771	25.55798030529786	0.5261188369140655	12.520261369262698	156.54013704032704	12.511600099121097	156.75694475465187	12.520261369262698	0.276801030555809	0.5261188369140655
976864	11.81463925683594	28.837832616210942	0.24001233422851695	6.873207319469332	40.8924842072754	0.24001233422851695	28.837832616210942	139.5857007691689	11.81463925683594	831.6205900005997	28.837832616210942	0.05760592058182133	0.24001233422851695
2140434	6.328520107666017	-0.973828982910156	-4.5847565646972654	5.0152249887313	11.887105655273437	0.973828982910156	6.328520107666017	40.05016675313309	6.328520107666017	0.9483428879558289	0.973828982910156	21.01999275753467	4.5847565646972654
976082	-2.8745181357421856	6.4794552529296885	1.7988636696777365	5.215760445058876	11.152837058349611	1.7988636696777365	6.4794552529296885	8.26285451271073	2.8745181357421856	41.98334037471813	6.4794552529296885	3.2359105020864525	1.7988636696777365
3144283	-6.674000030761718	-6.674000030761718	-1.7317850649414055	6.393266219495309	15.079785126464841	1.7317850649414055	6.674000030761718	44.542276410607414	6.674000030761718	44.542276410607414	6.674000030761718	2.999079511154108	1.7317850649414055
1850627	-19.48257703564453	13.290494253417966	-0.8118273713378912	7.901468658132415	33.584898660400384	0.8118273713378912	19.48257703564453	379.5708079498235	19.48257703564453	176.637237500136	13.290494253417966	0.6590636808533903	0.8118273713378912
3115260	-5.336328324951172	2.5850583937988283	-1.7510126206054686	4.755900785422737	9.672399339355469	1.7510126206054686	5.336328324951172	28.47639999167618	5.336328324951172	6.682526899349778	2.5850583937988283	3.066045197519631	1.7510126206054686
2325598	5.911678888549805	5.911678888549805	-0.7372945764160157	4.919343085851051	12.560652353515625	0.7372945764160157	5.911678888549805	34.947947281325455	5.911678888549805	34.947947281325455	5.911678888549805	0.543603292412472	0.7372945764160157
2290105	14.50847771765136	11.22302773596191	0.3007579147949144	6.050724738603722	26.032263368408184	0.3007579147949144	14.50847771765136	210.495925683586	14.50847771765136	125.95635156217033	11.22302773596191	0.090455323311785	0.3007579147949144
1526395	-3.149116039550784	7.628191470825193	-1.7027125361328146	5.500347467868783	12.480020046508791	1.7027125361328146	7.628191470825193	9.916931830556013	3.149116039550784	58.18930511557023	7.628191470825193	2.8992299807038413	1.7027125361328146
1526643	9.73714299353027	16.754692508300778	2.1503948703613247	8.543495945348836	28.642230372192373	2.1503948703613247	16.754692508300778	94.81195367645563	9.73714299353027	280.7197210477102	16.754692508300778	4.624198098476299	2.1503948703613247
2168229	0.7067227194824213	-8.660617368408204	-1.767974393554688	3.722652011712408	11.135314481445313	0.7067227194824213	8.660617368408204	0.4994570022326291	0.7067227194824213	75.00629320197385	8.660617368408204	3.1257334562650674	1.767974393554688
2742710	-4.171297485839844	0.2267509150390623	0.36017758129882793	-0.6387998310196442	4.758225982177734	0.2267509150390623	4.171297485839844	17.3997227153738	4.171297485839844	0.05141597747105205	0.2267509150390623	0.1297278900702738	0.36017758129882793
1210279	-2.4820615466308524	6.4861582104492275	-1.3914167102050712	4.664643968796864	10.359636467285151	1.3914167102050712	6.4861582104492275	6.160629521263539	2.4820615466308524	42.070248330977925	6.4861582104492275	1.936040461437903	1.3914167102050712
2791103	-10.128882698730466	-9.526725105957029	1.9718024208984384	7.67250818308883	21.627410225585933	1.9718024208984384	10.128882698730466	102.59426472464138	10.128882698730466	90.75849124447195	9.526725105957029	3.888004787060942	1.9718024208984384
2772450	12.040684240966794	10.64522601953125	-0.1418947995605464	4.979853410933529	22.82780506005859	0.1418947995605464	12.040684240966794	144.9780769906661	12.040684240966794	113.32083700690515	10.64522601953125	0.02013413414232764	0.1418947995605464
1447617	11.092306930664067	12.583319503906253	-1.5315562895507782	7.855544763451623	25.207182724121097	1.5315562895507782	12.583319503906253	123.0392730440581	11.092306930664067	158.3399297373875	12.583319503906253	2.3456646680625473	1.5315562895507782
2769846	10.662578195068356	20.19492110583496	-1.5956081452636752	8.532801442868944	32.453107446166996	1.5956081452636752	20.19492110583496	113.69057376594716	10.662578195068356	407.8348384708984	20.19492110583496	2.545965353231786	1.5956081452636752
2215715	4.878175951293944	11.987896181396485	-0.4792211281738297	5.1232946258585805	17.345293260864256	0.4792211281738297	11.987896181396485	23.796600611782573	4.878175951293944	143.7096548559404	11.987896181396485	0.22965288968819814	0.4792211281738297
3172594	-1.5199196679687503	-5.793963704833986	-2.2024529321289066	4.458332112123904	9.516336304931642	1.5199196679687503	5.793963704833986	2.3101557970782363	1.5199196679687503	33.570015412933564	5.793963704833986	4.850798918243218	2.2024529321289066
2327195	-8.447619619873045	-13.16096800854492	-1.9017822175292949	7.825921919700434	23.51036984594726	1.9017822175292949	13.16096800854492	71.36227724206401	8.447619619873045	173.21107892194283	13.16096800854492	3.6167756029106424	1.9017822175292949
2062127	-1.7020844443359169	-6.2403344138183385	-3.2632912619628702	5.264099274120814	11.205710120117125	1.7020844443359169	6.2403344138183385	2.897091455650307	1.7020844443359169	38.941773596285465	6.2403344138183385	10.649069860403221	3.2632912619628702
2114041	3.660581646240232	-12.120397510253909	-2.1797160527343777	6.711029271533235	17.96069520922852	2.1797160527343777	12.120397510253909	13.399857988790847	3.660581646240232	146.90403580656917	12.120397510253909	4.751162070547936	2.1797160527343777
2824414	-6.635955709228512	11.377750498046879	4.10617838500977	8.34516070233377	22.11988459228516	4.10617838500977	11.377750498046879	44.03590817484249	6.635955709228512	129.453206395806	11.377750498046879	16.86070092952144	4.10617838500977
1026949	1.6555796433105383	6.233498649658195	-4.5327023696289155	5.6868041156932385	12.421780662597648	1.6555796433105383	6.233498649658195	2.740943955344249	1.6555796433105383	38.856505415290535	6.233498649658195	20.545390771639585	4.5327023696289155
1008725	17.483581841064463	29.52156478173829	-2.3150822519531147	10.296805351303862	49.32022887475587	2.3150822519531147	29.52156478173829	305.675633993199	17.483581841064463	871.5227871623706	29.52156478173829	5.359605833308304	2.3150822519531147
2995204	2.666884498291012	-1.4439667895507853	0.03877552001952722	-0.7542708540013178	4.149626807861324	0.03877552001952722	2.666884498291012	7.112272927224903	2.666884498291012	2.085040089325602	1.4439667895507853	0.0015035409527847563	0.03877552001952722
2247887	15.86622321728516	19.278138042724613	-2.247492908203121	9.504430030732582	37.391854168212895	2.247492908203121	19.278138042724613	251.73703918071865	15.86622321728516	371.646606394346	19.278138042724613	5.051224372423323	2.247492908203121
253108	14.803636637939448	-1.2633151137695364	-1.91012755273438	5.351998613452122	17.977079304443365	1.2633151137695364	14.803636637939448	219.14765770814316	14.803636637939448	1.5959650766785367	1.2633151137695364	3.6485872677150315	1.91012755273438
2087933	-6.70047961743164	7.470701107666018	6.5699557158203135	8.423740593321945	20.74113644091797	6.5699557158203135	7.470701107666018	44.89642710361685	6.70047961743164	55.811375040082275	7.470701107666018	43.16431810784001	6.5699557158203135
976404	-0.7584283896484365	2.4935514382324233	-1.5850503989257805	1.9074904197112807	4.8370302268066405	0.7584283896484365	2.4935514382324233	0.5752136222247206	0.7584283896484365	6.217798775110987	2.4935514382324233	2.5123847671347757	1.5850503989257805
2822985	-6.26799024682618	2.4281195249023355	-0.09762968164063324	1.6697743434299088	8.793739453369149	0.09762968164063324	6.26799024682618	39.287701734308115	6.26799024682618	5.895764427211944	2.4281195249023355	0.009531554737251398	0.09762968164063324
1821908	4.66292912414551	-7.35942309448242	-2.4210075671386697	6.48491358712423	14.4433597857666	2.4210075671386697	7.35942309448242	21.742908016804414	4.66292912414551	54.161108283601195	7.35942309448242	5.8612776401427	2.4210075671386697
2309229	0.8674493889160146	0.6478601555175771	-1.7438291450195322	0.4158034994373016	3.259138689453124	0.6478601555175771	1.7438291450195322	0.7524684423307673	0.8674493889160146	0.41972278110725925	0.6478601555175771	3.040940087019553	1.7438291450195322
1266720	5.351921703369143	5.351921703369143	-5.32366499707031	7.332797757096418	16.027508403808596	5.32366499707031	5.351921703369143	28.643065918993674	5.351921703369143	28.643065918993674	5.351921703369143	28.34140900103162	5.32366499707031
2693754	-2.085611353027353	7.550401677978506	-6.114709863769541	6.699259420101957	15.7507228947754	2.085611353027353	7.550401677978506	4.349774715876586	2.085611353027353	57.008565498820644	7.550401677978506	37.389676718080516	6.114709863769541
1572803	-4.174681693115232	-9.073988944091797	-0.8448629675292949	5.211543182038662	14.093533604736324	0.8448629675292949	9.073988944091797	17.427967238831464	4.174681693115232	82.33727535750016	9.073988944091797	0.7137934339024065	0.8448629675292949
926183	13.194311005615225	9.567727906249992	1.1920908518066329	7.375621489179616	23.95412976367185	1.1920908518066329	13.194311005615225	174.08984291289903	13.194311005615225	91.54141728803485	9.567727906249992	1.4210805989610635	1.1920908518066329
1553027	14.676759017211914	-3.186875092285156	-3.4901778571777338	7.446029922181261	21.353811966674805	3.186875092285156	14.676759017211914	215.40725524931125	14.676759017211914	10.156172853827522	3.186875092285156	12.181341474733758	3.4901778571777338
2067589	12.52211732446289	30.967921920410163	-6.189777664550783	11.268244894330772	49.679816909423835	6.189777664550783	30.967921920410163	156.80342228761364	12.52211732446289	959.0121880686203	30.967921920410163	38.31334753657174	6.189777664550783
2821828	-6.153326574951173	-1.234163824707032	-1.5471254030761727	3.780510089799354	8.934615802734378	1.234163824707032	6.153326574951173	37.86342793800033	6.153326574951173	1.5231603462154895	1.234163824707032	2.39359701284361	1.5471254030761727
1721459	-2.2771483701171675	5.606949682861347	6.373856421142597	6.456577164674845	14.257954474121112	2.2771483701171675	6.373856421142597	5.185404699527273	2.2771483701171675	31.437884746138963	5.606949682861347	40.62604567734072	6.373856421142597
2246779	1.6503749948730402	-7.2912868398437585	-2.541237248779304	5.094703493589573	11.482899083496102	1.6503749948730402	7.2912868398437585	2.7237376237021875	1.6503749948730402	53.16286378087878	7.2912868398437585	6.457886754583407	2.541237248779304
2822035	-4.279443239013666	-3.627057527343744	-0.8333754289550726	3.9293139522671456	8.739876195312483	0.8333754289550726	4.279443239013666	18.31363443593978	4.279443239013666	13.155546306660915	3.627057527343744	0.6945146055860512	0.8333754289550726
1528537	-8.217296123535151	5.383690357177741	2.91905641552735	7.1053594236862	16.52004289624024	2.91905641552735	8.217296123535151	67.52395558186582	8.217296123535151	28.984121861968596	5.383690357177741	8.520890357031382	2.91905641552735
3041308	16.641048936157222	14.999821213989255	-0.9006933886718755	7.982777584261915	32.54156353881835	0.9006933886718755	16.641048936157222	276.92450969557945	16.641048936157222	224.9946364516421	14.999821213989255	0.8112485803972262	0.9006933886718755
1008446	33.89916582617187	51.85844393286132	19.96690722021484	15.113460140703058	105.72451697924802	19.96690722021484	51.85844393286132	1149.1534437102985	33.89916582617187	2689.298207137721	51.85844393286132	398.6773839406675	19.96690722021484
1454660	0.7764704614257809	6.5364954858398425	-1.6973645300292972	3.386082015370141	9.010330477294922	0.7764704614257809	6.5364954858398425	0.6029063774667651	0.7764704614257809	42.72577323640464	6.5364954858398425	2.881046347801577	1.6973645300292972
2715776	14.842298971435547	13.28713844897461	-5.440839303710939	10.114210461668824	33.57027672412109	5.440839303710939	14.842298971435547	220.2938387574767	14.842298971435547	176.54804816221937	13.28713844897461	29.602732328805732	5.440839303710939
1481314	-9.098741115234354	11.595098911621115	-4.927743495605449	9.079179642828578	25.621583522460917	4.927743495605449	11.595098911621115	82.7870898820561	9.098741115234354	134.44631877027717	11.595098911621115	24.282655958481808	4.927743495605449
2741211	-2.5632277507324157	-6.232527830078119	-1.57704458422851	4.8218783642367535	10.372800165039045	1.57704458422851	6.232527830078119	6.570136502124759	2.5632277507324157	38.84440315269827	6.232527830078119	2.4870696206444736	1.57704458422851
1500237	12.31297232580566	8.047696370605465	-0.3378207497558634	5.468581163237197	20.698489446166988	0.3378207497558634	12.31297232580566	151.60928749605606	12.31297232580566	64.76541687345637	8.047696370605465	0.11412285896561368	0.3378207497558634
1180734	16.36555062902832	12.884320846923828	2.294259659179687	8.999657125075197	31.544131135131835	2.294259659179687	16.36555062902832	267.83124739128925	16.36555062902832	166.00572368647593	12.884320846923828	5.263627383739294	2.294259659179687
2665929	-5.662703351562506	0.9579707817382754	-5.720637158935553	5.1492226273978545	12.341311292236334	0.9579707817382754	5.720637158935553	32.06620924779724	5.662703351562506	0.9177080186642426	0.9579707817382754	32.72568950419423	5.720637158935553
2267130	-13.23442426611328	-4.910064372314452	-1.7176586716308575	6.923994079742174	19.86214731005859	1.7176586716308575	13.23442426611328	175.14998565548802	13.23442426611328	24.108732140271716	4.910064372314452	2.950351312228682	1.7176586716308575
2114925	-7.5525204948730496	1.2843020148925746	-0.7514302543945348	3.1730539957622637	9.58825276416016	0.7514302543945348	7.5525204948730496	57.04056582547745	7.5525204948730496	1.6494316654571268	1.2843020148925746	0.5646474272194353	0.7514302543945348
2564208	0.2042696358642644	0.2042696358642644	-0.9015596030273372	-3.4309071721172177	1.310098874755866	0.2042696358642644	0.9015596030273372	0.04172608413611917	0.2042696358642644	0.04172608413611917	0.2042696358642644	0.8128097178108098	0.9015596030273372
3123672	14.516426118164064	9.741802247314453	-0.8802833239746093	7.139711908490702	25.138511689453125	0.8802833239746093	14.516426118164064	210.7266272441158	14.516426118164064	94.90271102578093	9.741802247314453	0.7748987304677869	0.8802833239746093
979825	8.764430459472662	28.17130606982423	4.796561654541024	10.261063619835706	41.73229818383791	4.796561654541024	28.17130606982423	76.81524127893218	8.764430459472662	793.6224856797155	28.17130606982423	23.00700370581332	4.796561654541024
2665361	1.8211880283203072	-2.2645053310546928	0.10223966406249474	-0.12232500445920165	4.187933023437495	0.10223966406249474	2.2645053310546928	3.316725834497208	1.8211880283203072	5.127984394375123	2.2645053310546928	0.010452948907611778	0.10223966406249474
3125423	5.372088403564455	7.795351953369143	2.434786767822267	6.774959506080898	15.602227124755865	2.434786767822267	7.795351953369143	28.8593338157117	5.372088403564455	60.76751207689611	7.795351953369143	5.928186604762402	2.434786767822267
352107	-10.001877045654288	-12.867954468749991	-1.9673273325195204	8.081197345220113	24.8371588469238	1.9673273325195204	12.867954468749991	100.03754443638614	10.001877045654288	165.58425220982286	12.867954468749991	3.8703768332783715	1.9673273325195204
1190438	10.119460507324222	35.42175619213867	-11.919754580566403	12.091213671583011	57.4609712800293	10.119460507324222	35.42175619213867	102.4034809592946	10.119460507324222	1254.7008117353143	35.42175619213867	142.08054926093374	11.919754580566403
1501253	-10.387536512939457	-3.8048796525878927	-2.173932539550784	6.541071468563101	16.366348705078135	2.173932539550784	10.387536512939457	107.90091480765041	10.387536512939457	14.477109170677362	3.8048796525878927	4.72598268651772	2.173932539550784
3171560	-0.8403431984863303	12.412201204589842	1.2727435019531228	4.013585095077961	14.525287905029295	0.8403431984863303	12.412201204589842	0.7061766912422359	0.8403431984863303	154.0627387432215	12.412201204589842	1.6198760217638988	1.2727435019531228
1893866	-0.20511257495116908	-0.20511257495116908	0.5486620679931669	-4.049633927147884	0.958887217895505	0.20511257495116908	0.5486620679931669	0.042071168403098956	0.20511257495116908	0.042071168403098956	0.20511257495116908	0.3010300648545384	0.5486620679931669
2144337	-0.7942843193359366	5.297436261718751	0.9689717536621104	2.367303518307909	7.060692334716798	0.7942843193359366	5.297436261718751	0.6308875799429521	0.7942843193359366	28.062830946972735	5.297436261718751	0.9389062593950256	0.9689717536621104
2050034	16.581932989257798	20.693497625488266	-3.9851370180664247	10.468659577001207	41.26056763281249	3.9851370180664247	20.693497625488266	274.96050166023605	16.581932989257798	428.22084397608853	20.693497625488266	15.881317052763356	3.9851370180664247
829707	13.960100459472654	4.501745509521483	0.5019972795410155	5.283545070248339	18.963843248535152	0.5019972795410155	13.960100459472654	194.88440483856863	13.960100459472654	20.26571263249684	4.501745509521483	0.25200126866658046	0.5019972795410155
3165557	10.38684173474121	-3.5284719859619145	-1.5859175120849611	6.003404431547387	15.501231232788086	1.5859175120849611	10.38684173474121	107.8864812225618	10.38684173474121	12.450114555718017	3.5284719859619145	2.5151343551377527	1.5859175120849611
1026686	18.929830847412106	31.89078932824707	2.0406287294921843	10.34781011347157	52.861248905151356	2.0406287294921843	31.89078932824707	358.33849591163494	18.929830847412106	1017.0224439786372	31.89078932824707	4.164165611628887	2.0406287294921843
2143222	14.369170370361322	1.3413078215331993	-2.7348678681640664	5.885570277875637	18.44534606005859	1.3413078215331993	14.369170370361322	206.47305713246973	14.369170370361322	1.7991066721061368	1.3413078215331993	7.479502256316265	2.7348678681640664
610880	8.021184300537099	10.626965855712882	-3.091848994140633	8.119252687817024	21.739999150390616	3.091848994140633	10.626965855712882	64.33939758318283	8.021184300537099	112.93240329848743	10.626965855712882	9.559530202568444	3.091848994140633
2328917	13.015296418212886	11.098548371337884	0.852466065429681	7.128157935050105	24.96631085498045	0.852466065429681	13.015296418212886	169.3979408539452	13.015296418212886	123.1777759509268	11.098548371337884	0.726698392709161	0.852466065429681
2125898	25.871116550292967	31.702266605224608	8.365440280761717	12.771478925623292	65.93882343627929	8.365440280761717	31.702266605224608	669.3146715588427	25.871116550292967	1005.0337079087394	31.702266605224608	69.98059109099069	8.365440280761717
2869806	6.5825252202148405	17.481847729980466	0.9236735966796844	6.910163946153479	24.98804654687499	0.9236735966796844	17.481847729980466	43.329638274764434	6.5825252202148405	305.6150000542232	17.481847729980466	0.8531729132031843	0.9236735966796844
897174	0.34025925732422024	-11.643387135498044	-3.891044911376952	4.366968437356145	15.874691304199215	0.34025925732422024	11.643387135498044	0.11577636219482992	0.34025925732422024	135.56846398708134	11.643387135498044	15.140230502352473	3.891044911376952
812577	25.34370966748046	24.181962688720695	2.3580758173828045	10.5685796724219	51.88374817358396	2.3580758173828045	25.34370966748046	642.3036197095425	25.34370966748046	584.7673194786798	24.181962688720695	5.560521560525581	2.3580758173828045
3171827	-13.006238777587885	6.5999890971679696	2.665960471679689	7.924121102860039	22.272188346435545	2.665960471679689	13.006238777587885	169.1622471396308	13.006238777587885	43.55985608273607	6.5999890971679696	7.107345236558591	2.665960471679689
3119133	3.1494252553710917	6.961799370361327	-0.9267542490234392	4.558311314450325	11.037978874755858	0.9267542490234392	6.961799370361327	9.918879439169267	3.1494252553710917	48.46665047316336	6.961799370361327	0.8588734380829987	0.9267542490234392
1911082	-14.64657747558594	-15.295865653076177	0.3927501458740217	6.8057075394565745	30.335193274536138	0.3927501458740217	15.295865653076177	214.5222317483414	14.64657747558594	233.9635060769555	15.295865653076177	0.15425267708406531	0.3927501458740217
833369	9.663868729248053	11.942536179199223	-8.12847059570312	9.918144557570596	29.734875504150395	8.12847059570312	11.942536179199223	93.39035881613837	9.663868729248053	142.62417039148238	11.942536179199223	66.07203422521025	8.12847059570312
1996755	25.34029743969724	28.5817677766113	-4.2936175078125265	11.646514953593567	58.215682724121066	4.2936175078125265	28.5817677766113	642.1306743323264	25.34029743969724	816.9174492361361	28.5817677766113	18.43515130339425	4.2936175078125265
2641474	-9.78654548779297	13.427092817871092	3.191600111572264	8.782035495917132	26.405238417236326	3.191600111572264	13.427092817871092	95.77647258464096	9.78654548779297	180.28682153972545	13.427092817871092	10.186311272188089	3.191600111572264
2798337	1.8991258500976544	-0.9279081464843771	0.09847048510741983	-1.2939229694121728	2.9255044816894515	0.09847048510741983	1.8991258500976544	3.6066789945091386	1.8991258500976544	0.8610135283120723	0.9279081464843771	0.009696436437290592	0.09847048510741983
1313495	-8.774707539794925	5.388321177246091	-1.4765012104492214	6.262790765622954	15.639529927490237	1.4765012104492214	8.774707539794925	76.9954924089339	8.774707539794925	29.034005109158702	5.388321177246091	2.180055824458016	1.4765012104492214
1238161	19.692550666259766	6.697563178466795	-2.900245659423831	8.656983927603864	29.29035950415039	2.900245659423831	19.692550666259766	387.79655174320794	19.692550666259766	44.857352529554234	6.697563178466795	8.411424885006772	2.900245659423831
929980	-1.9657851376953064	14.186737903076176	-1.4459258237304624	5.511765942902625	17.598448864501947	1.4459258237304624	14.186737903076176	3.8643112075837545	1.9657851376953064	201.26353233057822	14.186737903076176	2.090701487730616	1.4459258237304624
898321	-12.321665816894535	9.957760757812494	0.13341993749999406	4.866023690644035	22.412846512207025	0.13341993749999406	12.321665816894535	151.82344850322727	12.321665816894535	99.15699930983045	9.957760757812494	0.01780087972250232	0.13341993749999406
3172657	-2.4198379384765687	-6.700359331298834	-2.296218858886725	5.359701614126699	11.416416128662128	2.296218858886725	6.700359331298834	5.85561564849053	2.4198379384765687	44.894815168523365	6.700359331298834	5.272621047907053	2.296218858886725
946004	5.757720798461918	-0.18522849658202745	0.06663689038086318	-1.8446908111579194	6.0095861854248085	0.06663689038086318	5.757720798461918	33.151348793040945	5.757720798461918	0.034309595946038156	0.18522849658202745	0.004440475159631176	0.06663689038086318
2270346	2.509440736816416	-10.167690916015617	-1.5234572124023344	5.442849866579549	14.200588865234367	1.5234572124023344	10.167690916015617	6.297292811593717	2.509440736816416	103.3819385636265	10.167690916015617	2.3209218780206915	1.5234572124023344
1508419	19.551696455322265	23.047870313964843	-2.438598954833985	10.173422014040272	45.03816572412109	2.438598954833985	23.047870313964843	382.26883428106123	19.551696455322265	531.2043260093419	23.047870313964843	5.946764862517404	2.438598954833985
2191804	3.248434284667965	0.9281790051269496	-0.5202195849609411	1.0944291013041565	4.696832874755856	0.5202195849609411	3.248434284667965	10.552325301806272	3.248434284667965	0.861516265558454	0.9281790051269496	0.2706284165769338	0.5202195849609411
831137	8.831058150634767	9.915614730224613	-3.9070285498046857	8.485542972021246	22.653701430664064	3.9070285498046857	9.915614730224613	77.98758805989276	8.831058150634767	98.31941547824732	9.915614730224613	15.264872088988906	3.9070285498046857
1314754	13.882983443603516	24.446732756958014	-0.9095504309082044	8.436772391211482	39.23926663146973	0.9095504309082044	24.446732756958014	192.73722929536933	13.882983443603516	597.642742490124	24.446732756958014	0.8272819863653004	0.9095504309082044
2768083	-4.448246221191403	-6.2271616264648415	-0.25255606616210713	3.3427934162735613	10.927963913818353	0.25255606616210713	6.2271616264648415	19.7868944443436	4.448246221191403	38.77754192211625	6.2271616264648415	0.06378456655527863	0.25255606616210713
1505817	8.043783892578126	14.786326159423831	2.9672458066406264	8.538558911281648	25.797355858642582	2.9672458066406264	14.786326159423831	64.70245931049932	8.043783892578126	218.63544129286151	14.786326159423831	8.804547677026381	2.9672458066406264
2449248	-13.413405179199215	16.201886416259768	-4.8631122104492155	10.094531440319182	34.4784038059082	4.8631122104492155	16.201886416259768	179.91943850136832	13.413405179199215	262.5011234453828	16.201886416259768	23.649860371420253	4.8631122104492155
3169020	-11.24313764819336	-8.241733839599611	-1.6991808916015645	7.411435381935829	21.184052379394537	1.6991808916015645	11.24313764819336	126.4081441762229	11.24313764819336	67.92617668280135	8.241733839599611	2.887215702383888	1.6991808916015645
828612	-4.581287707519536	-3.2037623779296918	-2.654487933349614	5.41279950241898	10.439538018798842	2.654487933349614	4.581287707519536	20.988197059069606	4.581287707519536	10.264093374237714	3.2037623779296918	7.046306188298705	2.654487933349614
2224587	4.588737780761719	21.065208728027343	-1.7226025512695315	7.498822401439815	27.376549060058593	1.7226025512695315	21.065208728027343	21.056514420589988	4.588737780761719	443.74301875535934	21.065208728027343	2.967359549640299	1.7226025512695315
2264579	-15.048298719970706	-11.499779585449216	-2.41766822680664	8.78919753815363	28.96574653222656	2.41766822680664	15.048298719970706	226.451294365472	15.048298719970706	132.24493051391454	11.499779585449216	5.845119654910363	2.41766822680664
1382512	9.15690893969726	17.281660984374994	-2.7577868000488337	8.84492286801874	29.196356724121088	2.7577868000488337	17.281660984374994	83.8489813299076	9.15690893969726	298.6558063788689	17.281660984374994	7.605388034523586	2.7577868000488337
2169552	4.247591224853515	-10.086122306640622	-3.8937890852050794	7.466507484805906	18.227502616699216	3.8937890852050794	10.086122306640622	18.042031213452585	4.247591224853515	101.72986318451353	10.086122306640622	15.161593440062209	3.8937890852050794
1314171	-0.6659171235351522	5.031657491943363	2.5670349943847697	3.3899218350697424	8.264609609863285	0.6659171235351522	5.031657491943363	0.44344561541733113	0.6659171235351522	25.317577116229778	5.031657491943363	6.589668662396014	2.5670349943847697
1005544	-5.8341935820312765	33.009583120849584	6.474484091308567	10.335106619926744	45.31826079418943	5.8341935820312765	33.009583120849584	34.037814752614935	5.8341935820312765	1089.6325778122778	33.009583120849584	41.91894424860772	6.474484091308567
1237033	16.288042392822284	9.926279392334003	0.3349440957031433	6.159187946936488	26.54926588085943	0.3349440957031433	16.288042392822284	265.3003249903759	16.288042392822284	98.5310225746747	9.926279392334003	0.11218754724639643	0.3349440957031433
2769099	10.499783662597656	23.610661653320317	3.9347697770996106	9.985913288311103	38.04521509301758	3.9347697770996106	23.610661653320317	110.24545696135264	10.499783662597656	557.4633437075705	23.610661653320317	15.48241319877652	3.9347697770996106
2749770	5.18415989746093	11.77995076049804	-2.5819991601562577	7.395439859759274	19.546109818115227	2.5819991601562577	11.77995076049804	26.875513842442118	5.18415989746093	138.76723991975834	11.77995076049804	6.66671966304762	2.5819991601562577
954787	8.315450155273439	24.596188985839845	0.2805952663574232	6.305586492054594	33.19223440747071	0.2805952663574232	24.596188985839845	69.14671128483705	8.315450155273439	604.9725126271493	24.596188985839845	0.07873370350219328	0.2805952663574232
1481490	8.467766533447268	17.32219005639649	-2.2532799143066384	8.456446186475157	28.043236504150396	2.2532799143066384	17.32219005639649	71.70307006496957	8.467766533447268	300.05826834992143	17.32219005639649	5.077270372217732	2.2532799143066384
2869347	9.217466945434573	16.16221487023926	3.728949184204105	9.18033816639184	29.10863099987794	3.728949184204105	16.16221487023926	84.96169689017896	9.217466945434573	261.2171895117831	16.16221487023926	13.90506201837646	3.728949184204105
902128	-3.6575168850097626	12.744361471923833	-0.2724651577148407	4.168020233729433	16.674343514648434	0.2724651577148407	12.744361471923833	13.377429764131517	3.6575168850097626	162.41874932705662	12.744361471923833	0.07423726216857301	0.2724651577148407
1716288	-8.997938682128904	-12.573175956298824	0.28780503125000223	5.482649347665761	21.858919669677732	0.28780503125000223	12.573175956298824	80.96290052735164	8.997938682128904	158.08475362805086	12.573175956298824	0.08283173601281477	0.28780503125000223
2843774	-12.75717030419922	-3.1857286538085963	1.4454015646972636	6.028696360611705	17.38830052270508	1.4454015646972636	12.75717030419922	162.74539417034245	12.75717030419922	10.148867055697131	3.1857286538085963	2.0891856832292977	1.4454015646972636
2173218	3.2360024074707003	3.2427277187499968	-2.6562056918945345	4.941829733649412	9.134935818115231	2.6562056918945345	3.2427277187499968	10.471711581156168	3.2360024074707003	10.515283057949558	3.2427277187499968	7.055428677652922	2.6562056918945345
2795875	-5.061700010742172	-1.0536967758788904	-0.8417140488281092	2.487471347204882	6.957110835449171	0.8417140488281092	5.061700010742172	25.6208069987473	5.061700010742172	1.1102768954975686	1.0536967758788904	0.7084825399946085	0.8417140488281092
248499	19.489681359863287	20.839700814819334	3.042614099121096	10.332156076015393	43.37199627380372	3.042614099121096	20.839700814819334	379.84767950900243	19.489681359863287	434.2931300511816	20.839700814819334	9.257500556170479	3.042614099121096
1432042	15.48480805944824	14.266601653808591	0.06280908178710831	5.18796849992639	29.81421879504394	0.06280908178710831	15.48480805944824	239.77928063795315	15.48480805944824	203.53592274845403	14.266601653808591	0.003944980754939661	0.06280908178710831
1613105	11.571642304321287	20.579544449707033	2.401455307861326	9.237835846727704	34.55264206188964	2.401455307861326	20.579544449707033	133.90290561915808	11.571642304321287	423.51764975746755	20.579544449707033	5.766987595655337	2.401455307861326
539530	7.385245725830074	29.084098264892567	2.5745004865722616	9.190429731208614	39.043844477294904	2.5745004865722616	29.084098264892567	54.54185443089137	7.385245725830074	845.8847718819269	29.084098264892567	6.6280527553608115	2.5745004865722616
2062727	13.203603548583985	21.13682918029785	-0.20603390258789034	6.4340050376688245	34.54646663146973	0.20603390258789034	21.13682918029785	174.3351466681796	13.203603548583985	446.7655477970906	21.13682918029785	0.042449969015596285	0.20603390258789034
2198251	-3.31987684423828	5.284573381591798	-2.725424939941405	5.701244280150475	11.329875165771483	2.725424939941405	5.284573381591798	11.02158226090952	3.31987684423828	27.926715825428573	5.284573381591798	7.427941103254611	2.725424939941405
559647	19.418865318603515	17.72779476196289	-1.817939643554688	9.382410955361493	38.96459972412109	1.817939643554688	19.418865318603515	377.09233026206243	19.418865318603515	314.27470712227887	17.72779476196289	3.304904547607746	1.817939643554688
3066819	9.323697699218757	21.451358450561532	-1.1704276669921825	8.011314401237952	31.945483816772473	1.1704276669921825	21.451358450561532	86.93133878641714	9.323697699218757	460.16077937447767	21.451358450561532	1.369900923660763	1.1704276669921825
1234143	-1.03482367675781	-4.316092750244138	-2.163253089599607	3.5036365530590423	7.514169516601555	1.03482367675781	4.316092750244138	1.0708600419785526	1.03482367675781	18.628656628710008	4.316092750244138	4.679663929662245	2.163253089599607
226365	10.141673645019528	15.556712707519528	2.2925296630859364	8.583625829653862	27.990916015624993	2.2925296630859364	15.556712707519528	102.85354432208369	10.141673645019528	242.01131026429957	15.556712707519528	5.255692256128917	2.2925296630859364
2890316	-8.050603568115232	3.8248789910888696	1.7995837335205105	5.9252383795920345	13.675066292724612	1.7995837335205105	8.050603568115232	64.8122178109497	8.050603568115232	14.62969929647301	3.8248789910888696	3.2385016139516196	1.7995837335205105
1188579	2.3079638081054696	16.339835603759767	2.6502489643554696	6.766499899153473	21.298048376220706	2.3079638081054696	16.339835603759767	5.326696939524701	2.3079638081054696	266.9902275578953	16.339835603759767	7.0238195730672395	2.6502489643554696
2120173	22.800848218017574	27.77786848168945	2.3808271608886717	10.629198709071913	52.959543860595694	2.3808271608886717	27.77786848168945	519.8786794610752	22.800848218017574	771.6099773860361	27.77786848168945	5.668337970025213	2.3808271608886717
1484323	20.41726658251953	14.08859226611328	-2.4187624702148445	9.518141264706491	36.924621318847656	2.4187624702148445	20.41726658251953	416.86477470166875	20.41726658251953	198.4884320407869	14.08859226611328	5.850411887319816	2.4187624702148445
2114159	-1.222744839355464	-7.122418301269526	-0.9522789885253856	3.329534022559435	9.297442129150376	0.9522789885253856	7.122418301269526	1.4951049421704197	1.222744839355464	50.72884245825909	7.122418301269526	0.9068352719869315	0.9522789885253856
830526	9.102291509277343	27.82400934375	-1.164218500488282	8.343673185370534	38.090519353515624	1.164218500488282	27.82400934375	82.85171071986241	9.102291509277343	774.1754959610872	27.82400934375	1.3554047168791836	1.164218500488282
1573932	-7.205069385498049	19.533801235229486	1.2766238823242162	7.625300030178875	28.01549450305175	1.2766238823242162	19.533801235229486	51.91302484984124	7.205069385498049	381.569390697453	19.533801235229486	1.6297685369205541	1.2766238823242162
925567	-3.192700070068355	-1.6250960051269487	-4.598900479003902	4.738270969122973	9.416696554199206	1.6250960051269487	4.598900479003902	10.193333737414479	3.192700070068355	2.640937025879568	1.6250960051269487	21.149885615782317	4.598900479003902
1798857	-11.057960570312504	1.092925965332029	-1.3430100087890648	4.263587269830346	13.493896544433598	1.092925965332029	11.057960570312504	122.27849197458605	11.057960570312504	1.1944871656969474	1.092925965332029	1.8036758837076041	1.3430100087890648
2041076	3.758182477783201	4.392143201660154	-2.6835937978515645	5.592273996258554	10.83391947729492	2.6835937978515645	4.392143201660154	14.123935536316681	3.758182477783201	19.29092190388951	4.392143201660154	7.201675671867384	2.6835937978515645
2864049	-11.496969846191403	-3.302805570068358	-2.5005671057128893	6.681226976847979	17.300342521972652	2.5005671057128893	11.496969846191403	132.18031564423438	11.496969846191403	10.908524633674572	3.302805570068358	6.252835850173336	2.5005671057128893
2168951	9.638572825439454	2.6786309614257817	-2.06256090258789	5.870825364142687	14.379764689453125	2.06256090258789	9.638572825439454	92.9020861112999	9.638572825439454	7.175063827508808	2.6786309614257817	4.254157476884172	2.06256090258789
1382547	-11.109895204101562	-0.4495215163574216	-3.5006994948730465	4.471225962669512	15.06011621533203	0.4495215163574216	11.109895204101562	123.42977144611889	11.109895204101562	0.20206959366827565	0.4495215163574216	12.254896953404403	3.5006994948730465
1716342	-8.692475970458986	-12.59197395629883	0.5932562988281234	6.2735747724522755	21.87770622558594	0.5932562988281234	12.59197395629883	75.55913849700688	8.692475970458986	158.557808116108	12.59197395629883	0.3519530360992436	0.5932562988281234
3121789	1.156389603271485	-3.939080825195312	-2.0417114404296868	3.4420750398330155	7.137181868896484	1.156389603271485	3.939080825195312	1.3372369145543828	1.156389603271485	15.516357747421383	3.939080825195312	4.168585605981466	2.0417114404296868
2114238	-1.3673720009765657	10.471468483642576	-3.3426642067871137	5.7388640218797535	15.181504691406257	1.3673720009765657	10.471468483642576	1.8697061890546574	1.3673720009765657	109.65165220391975	10.471468483642576	11.173403999335724	3.3426642067871137
2867446	-5.724480653320312	2.8639878983154285	-1.2030115371093757	4.491518831021914	9.791480088745116	1.2030115371093757	5.724480653320312	32.76967875023855	5.724480653320312	8.202426681697226	2.8639878983154285	1.4472367584182628	1.2030115371093757
1451009	-5.157346279785159	5.988420932128904	1.3064980195312472	5.492510388826058	12.45226523144531	1.3064980195312472	5.988420932128904	26.59822064961382	5.157346279785159	35.86118526035962	5.988420932128904	1.7069370750390713	1.3064980195312472
2911160	-20.418559719970702	-11.65540282910156	-2.573272396972655	9.332716483790648	34.64723494604492	2.573272396972655	20.418559719970702	416.91758103801004	20.418559719970702	135.84841510862864	11.65540282910156	6.621730829021393	2.573272396972655
3120020	10.707655411621095	21.880310517211925	1.2738632973632846	8.350359998997016	33.861829226196306	1.2738632973632846	21.880310517211925	114.65388441401853	10.707655411621095	478.74798832961477	21.880310517211925	1.6227277003692602	1.2738632973632846
1575284	6.370907380126951	-12.810058043457033	-1.550876067138674	7.1076234293685925	20.73184149072266	1.550876067138674	12.810058043457033	40.58846084615605	6.370907380126951	164.09758707673822	12.810058043457033	2.405216575623521	1.550876067138674
1612576	7.098087493896487	21.348344985961923	0.5974008483886735	6.750468087363805	29.043833328247082	0.5974008483886735	21.348344985961923	50.38284607100971	7.098087493896487	455.75183363964555	21.348344985961923	0.35688777365550683	0.5974008483886735
2241403	-4.393880116455076	3.33946110058594	-1.9456760759277325	4.982721895950624	9.679017292968748	1.9456760759277325	4.393880116455076	19.306182477779274	4.393880116455076	11.152000442326658	3.33946110058594	3.7856553924375396	1.9456760759277325
3169089	6.686889135375978	13.570416891113286	0.4410795803222669	5.649648483377472	20.69838560681153	0.4410795803222669	13.570416891113286	44.71448630880929	6.686889135375978	184.1562145986128	13.570416891113286	0.1945511961772671	0.4410795803222669
1314452	-2.4377402180175807	1.4182892924804662	-1.8884543293457057	2.937638524370158	5.7444838398437525	1.4182892924804662	2.4377402180175807	5.942577370540402	2.4377402180175807	2.0115445171647415	1.4182892924804662	3.566259754024539	1.8884543293457057
2872042	-8.094709719238281	-0.7716735253906251	-2.743414248046875	4.344176939311887	11.609797492675781	0.7716735253906251	8.094709719238281	65.5243254387307	8.094709719238281	0.5954800297887957	0.7716735253906251	7.526321736386601	2.743414248046875
1893822	-10.272768801757813	-10.272768801757813	0.3625175294189447	5.637038227603621	20.90805513293457	0.3625175294189447	10.272768801757813	105.52977885436866	10.272768801757813	105.52977885436866	10.272768801757813	0.13141895913601545	0.3625175294189447
3089302	6.453737885498043	11.152846009277338	-1.1829236440429725	6.563971302975929	18.789507538818356	1.1829236440429725	11.152846009277338	41.65073269471275	6.453737885498043	124.38597410665345	11.152846009277338	1.399308347635905	1.1829236440429725
1209437	-5.781327712646494	7.145861160644523	0.3888116000976467	4.38064947084062	13.316000473388662	0.3888116000976467	7.145861160644523	33.42375012101434	5.781327712646494	51.06333172720788	7.145861160644523	0.15117446037049234	0.3888116000976467
2243595	3.633096107666013	1.2667440263671852	-2.3441797407226588	3.64046610325608	7.244019874755857	1.2667440263671852	3.633096107666013	13.199387327537934	3.633096107666013	1.604640428336948	1.2667440263671852	5.495178656814551	2.3441797407226588
1315590	-7.069256832763671	10.146601626708987	-1.1666422392578113	6.539906273745233	18.382500698730468	1.1666422392578113	10.146601626708987	49.97439216757584	7.069256832763671	102.95352457113347	10.146601626708987	1.3610541144204802	1.1666422392578113
1473932	-5.606724202392577	-10.749367177246091	-1.635944783447265	6.747922891327636	17.992036163085935	1.635944783447265	10.749367177246091	31.43535628169468	5.606724202392577	115.5488947112556	10.749367177246091	2.6763153344883186	1.635944783447265
2715556	-8.079851014160134	1.8375531606445532	-1.9097040720214624	4.993293541535908	11.82710824682615	1.8375531606445532	8.079851014160134	65.28399241102454	8.079851014160134	3.3766016181947873	1.8375531606445532	3.646969642695355	1.9097040720214624
878359	10.255972121093741	30.195049498413077	-4.035379197265634	10.34142086372655	44.48640081677245	4.035379197265634	30.195049498413077	105.18496414865206	10.255972121093741	911.7410142116158	30.195049498413077	16.284285265724233	4.035379197265634
2168967	-0.08416251049804657	-7.323092259033202	-1.732126988037109	1.324591113019756	9.139381757568358	0.08416251049804657	7.323092259033202	0.007083328173333799	0.08416251049804657	53.627680234312	7.323092259033202	3.0002639026865072	1.732126988037109
1480061	-4.96252428076172	11.806835307861329	1.4638940236816396	6.558717783163329	18.233253612304686	1.4638940236816396	11.806835307861329	24.626647237149623	4.96252428076172	139.40135998696093	11.806835307861329	2.1429857125708205	1.4638940236816396
1824075	8.366800845336911	17.947918475341798	1.9313626892089812	8.278025353857565	28.24608200988769	1.9313626892089812	17.947918475341798	70.00335638553045	8.366800845336911	322.12777759751543	17.947918475341798	3.7301618372685477	1.9313626892089812
898274	-13.084008340332035	9.156882162597654	0.2206982331542946	5.290531822742009	22.461588736083982	0.2206982331542946	13.084008340332035	171.19127424987826	13.084008340332035	83.84849093969909	9.156882162597654	0.04870771011742738	0.2206982331542946
1478026	-9.940331105712888	3.7214883522949274	-3.551647786621089	7.130417194009114	17.213467244628905	3.551647786621089	9.940331105712888	98.81018249120321	9.940331105712888	13.849475556266814	3.7214883522949274	12.614202000210481	3.551647786621089
829503	19.60726509008789	16.713496779541018	1.28455696020508	8.841627974092034	37.60531882983399	1.28455696020508	19.60726509008789	384.4448443129792	19.60726509008789	279.340974599728	16.713496779541018	1.6500865840113152	1.28455696020508
3126036	14.333222298095698	-2.074053855468754	-1.8985396342773484	5.970655383604246	18.3058157878418	1.8985396342773484	14.333222298095698	205.44126144662775	14.333222298095698	4.301699395384804	2.074053855468754	3.6044527429219677	1.8985396342773484
2190843	-13.262918427246092	-7.13489337231445	-1.7461452033691387	7.479651001106016	22.14395700292968	1.7461452033691387	13.262918427246092	175.90500520778394	13.262918427246092	50.906703434296666	7.13489337231445	3.0490230712490507	1.7461452033691387
2247112	-0.27353747583007504	-4.539120514160153	-2.7473610231933563	2.302801648296622	7.5600190131835845	0.27353747583007504	4.539120514160153	0.07482275068348888	0.27353747583007504	20.603615042069535	4.539120514160153	7.547992591762045	2.7473610231933563
2794552	1.900776786376952	5.943036002685544	-1.489192085693361	4.264127275186431	9.333004874755858	1.489192085693361	5.943036002685544	3.612952391629493	1.900776786376952	35.31967692921658	5.943036002685544	2.2176930680917426	1.489192085693361
2893863	1.2486183703613278	5.462613350219726	1.3864357531738278	3.479102092363582	8.097667473754882	1.2486183703613278	5.462613350219726	1.559047834803778	1.2486183703613278	29.84014461399878	5.462613350219726	1.9222040976786792	1.3864357531738278
3118021	3.3054614858398423	0.2531238393554673	-3.83642617895508	2.2429828649291808	7.395011504150389	0.2531238393554673	3.83642617895508	10.926075634370537	3.3054614858398423	0.06407167805005241	0.2531238393554673	14.718165826571875	3.83642617895508
3071144	-8.087372007324227	18.368583498046867	2.6547430134277263	8.702319499729013	29.11069851879882	2.6547430134277263	18.368583498046867	65.4055859848515	8.087372007324227	337.4048597247197	18.368583498046867	7.047660467343325	2.6547430134277263
900071	12.701209373779301	9.786349602050784	0.8675111010742214	6.93599625168548	23.355070076904305	0.8675111010742214	12.701209373779301	161.32071955657918	12.701209373779301	95.77263853355953	9.786349602050784	0.7525755104870079	0.8675111010742214
2090232	-7.438850035888669	7.241070160644532	-1.2687030937499983	6.24314438789056	15.9486232902832	1.2687030937499983	7.438850035888669	55.336489856440856	7.438850035888669	52.43309707137663	7.241070160644532	1.6096075400908172	1.2687030937499983
3170845	14.179416654418945	-10.656549455810547	-4.577886583496095	9.488865473279164	29.413852693725588	4.577886583496095	14.179416654418945	201.05585665961337	14.179416654418945	113.56204630413606	10.656549455810547	20.957045571353554	4.577886583496095
1529754	4.101842019531247	14.01292905566406	1.8303500151367158	6.838829921230125	19.945121090332023	1.8303500151367158	14.01292905566406	16.82510795319218	4.101842019531247	196.36218071907405	14.01292905566406	3.350181177910976	1.8303500151367158
2115571	-0.7519093774414074	2.3439348913574207	4.741872666015624	3.333542865943128	7.837716934814452	0.7519093774414074	4.741872666015624	0.5653677118843249	0.7519093774414074	5.494030774922724	2.3439348913574207	22.48535638070612	4.741872666015624
2061992	17.259874747680662	11.617256568359373	-3.2518993154296894	9.413226364846846	32.129030631469725	3.2518993154296894	17.259874747680662	297.9032763056246	17.259874747680662	134.960650175089	11.617256568359373	10.574849157692082	3.2518993154296894
1283677	-5.676305202392577	-10.81894817724609	-1.705525783447264	6.831327977367387	18.200779163085933	1.705525783447264	10.81894817724609	32.22044075070903	5.676305202392577	117.04963966193651	10.81894817724609	2.908818198003403	1.705525783447264
1210270	-3.3263922561035173	5.700787461914062	-1.3078604567871108	4.806443427524627	10.33504017480469	1.3078604567871108	5.700787461914062	11.064885441465448	3.3263922561035173	32.49897768591657	5.700787461914062	1.7104989744273902	1.3078604567871108
1510891	11.844263997070314	24.11990257739258	0.20247169970703285	6.45123927997709	36.16663827416993	0.20247169970703285	24.11990257739258	140.28658963229606	11.844263997070314	581.7697003429092	24.11990257739258	0.04099478918225489	0.20247169970703285
3119815	9.319077548583984	21.82425981481933	0.4813929172363274	6.907627410063182	31.624730280639643	0.4813929172363274	21.82425981481933	86.84520635652207	9.319077548583984	476.2983164647379	21.82425981481933	0.23173914076530155	0.4813929172363274
2913226	-17.88822362646484	-1.959110238403316	2.236570379882817	6.435394382230187	22.083904244750972	1.959110238403316	17.88822362646484	319.9885445104149	17.88822362646484	3.838112926216698	1.959110238403316	5.002247064169169	2.236570379882817
3116558	0.907081931152348	17.74198374084473	-1.745513588867183	5.051407542522156	20.394579260864262	0.907081931152348	17.74198374084473	0.822797629823073	0.907081931152348	314.7779870603988	17.74198374084473	3.0468176889199934	1.745513588867183
2220486	-0.5179615266113302	16.823694204589838	1.5951289885253883	4.147956601156729	18.936784719726557	0.5179615266113302	16.823694204589838	0.26828414304953974	0.5179615266113302	283.0366866895497	16.823694204589838	2.5444364900340286	1.5951289885253883
537114	-8.051607416503899	14.75407571948243	-1.1589682563476489	7.2521134125348325	23.964651392333977	1.1589682563476489	14.75407571948243	64.82838198950058	8.051607416503899	217.68275033622098	14.75407571948243	1.3432074192215095	1.1589682563476489
1457706	23.403552553466795	16.02946426611328	0.567527315429686	7.983332325274437	40.00054413500976	0.567527315429686	23.403552553466795	547.7262721228822	23.403552553466795	256.94372465860255	16.02946426611328	0.32208725375882635	0.567527315429686
2846823	-8.723889368408202	2.12859628833008	-0.3461084541015609	3.133016391707459	11.198594110839842	0.3461084541015609	8.723889368408202	76.10624571222564	8.723889368408202	4.530922158692594	2.12859628833008	0.11979106200057227	0.3461084541015609
514018	2.323134598388677	31.613265213623052	2.6054069372558644	7.699734680491121	36.54180674926759	2.323134598388677	31.613265213623052	5.396954362230519	2.323134598388677	999.3985374668694	31.613265213623052	6.788145308700984	2.6054069372558644
2799709	7.574978809082032	36.87336824389649	1.4763726994628923	8.805186009274477	45.92471975244142	1.4763726994628923	36.87336824389649	57.38030395804184	7.574978809082032	1359.6452856499943	36.87336824389649	2.1796763477193477	1.4763726994628923
1291417	22.53801679199218	20.784194465332032	-3.118248466796878	10.571290978050722	46.44045972412109	3.118248466796878	22.53801679199218	507.9622009161215	22.53801679199218	431.98273957273864	20.784194465332032	9.72347350068108	3.118248466796878
2149114	1.6992274438476611	20.116818538818364	3.5676699792480515	7.059725478906202	25.383715961914078	1.6992274438476611	20.116818538818364	2.8873739059250565	1.6992274438476611	404.6863881237462	20.116818538818364	12.728269080827792	3.5676699792480515
1307155	-12.694869637939446	-9.975135446044913	-0.9605671171874909	7.095056795669468	23.630572201171848	0.9605671171874909	12.694869637939446	161.1597151242768	12.694869637939446	99.50332716694165	9.975135446044913	0.9226891866218868	0.9605671171874909
2799954	18.65836055419922	23.692410541992192	-1.3573674426269522	9.345256047510015	43.70813853881836	1.3573674426269522	23.692410541992192	348.1344185704974	18.65836055419922	561.3303172903028	23.692410541992192	1.8424463743036323	1.3573674426269522
1478332	11.790000791992185	24.04727732702636	0.14483248754882538	6.1353324426197995	35.982110606567375	0.14483248754882538	24.04727732702636	139.00411867517636	11.790000791992185	578.2715468429161	24.04727732702636	0.02097644944958066	0.14483248754882538
2720773	-5.311749672851561	19.23546483520508	0.6468417883300788	6.288147208742182	25.19405629638672	0.6468417883300788	19.23546483520508	28.214684587038665	5.311749672851561	370.00310742641113	19.23546483520508	0.41840429913005445	0.6468417883300788
3121516	8.472915360351585	24.102887818237328	-3.2386782675781016	9.436170265197271	35.814481446167015	3.2386782675781016	24.102887818237328	71.79029470368184	8.472915360351585	580.9492011785334	24.102887818237328	10.489036920882693	3.2386782675781016
1187625	14.724396522216802	-6.212886040039059	-2.883799736328122	8.125351888366756	23.82108229858398	2.883799736328122	14.724396522216802	216.80785294347024	14.724396522216802	38.599952946512225	6.212886040039059	8.316300919246144	2.883799736328122
2752357	9.074509399414056	49.81109692382812	-4.558181030273445	11.058686426780751	63.44378735351562	4.558181030273445	49.81109692382812	82.34672084005406	9.074509399414056	2481.145376754999	49.81109692382812	20.77701430474469	4.558181030273445
2145900	-8.109821359374997	13.353862722656253	-1.3941955964355444	7.3666683830955675	22.857879678466794	1.3941955964355444	13.353862722656253	65.76920248097493	8.109821359374997	178.32564961554826	13.353862722656253	1.9437813611202632	1.3941955964355444
1504882	-2.8640802182617198	-1.96732499975586	-2.025277880615235	3.7030011884151244	6.856683098632814	1.96732499975586	2.8640802182617198	8.2029554966381	2.8640802182617198	3.870367654664394	1.96732499975586	4.101750493709338	2.025277880615235
2797115	-18.348830474121094	20.304171311157226	2.734322296875	10.059253490398394	41.38732408215332	2.734322296875	20.304171311157226	336.67957976803496	18.348830474121094	412.25937263282015	20.304171311157226	7.476518423187775	2.734322296875
2716024	7.0611728989257765	29.35210460058593	1.9570087753906196	8.761042673771762	38.37028627490233	1.9570087753906196	29.35210460058593	49.86016270852385	7.0611728989257765	861.5460444837377	29.35210460058593	3.8298833469558926	1.9570087753906196
181078	25.437458418945308	17.303989791015624	-1.0010219582519542	8.934732457011878	43.74247016821289	1.0010219582519542	25.437458418945308	647.0642908155716	25.437458418945308	299.42806268757295	17.303989791015624	1.002044960902577	1.0010219582519542
2794765	-14.90847596777344	5.1785449062499955	-1.3992978061523471	6.892132844343345	21.48631868017578	1.3992978061523471	14.90847596777344	222.26265568167818	14.90847596777344	26.817327346047776	5.1785449062499955	1.9580343503027715	1.3992978061523471
3218410	-9.110581635498043	-9.110581635498043	-1.2352650156249965	6.8237106348243675	19.456428286621083	1.2352650156249965	9.110581635498043	83.0026977370742	9.110581635498043	83.0026977370742	9.110581635498043	1.5258796588270227	1.2352650156249965
3170175	8.33674912902832	12.846747450561526	-2.1573819592285157	7.945855549503243	23.340878538818362	2.1573819592285157	12.846747450561526	69.50138604035445	8.33674912902832	165.0389200585091	12.846747450561526	4.654296918004669	2.1573819592285157
2749668	-3.4546638173828232	25.41062014868163	2.8182548837890518	8.047845084075643	31.683538849853505	2.8182548837890518	25.41062014868163	11.93470209113406	3.4546638173828232	645.6996163405848	25.41062014868163	7.942560590000841	2.8182548837890518
2021708	22.188171747802723	40.4780582224121	-0.5467487539062574	9.192111573952788	63.212978724121086	0.5467487539062574	40.4780582224121	492.31496550999094	22.188171747802723	1638.473197456984	40.4780582224121	0.29893419989804526	0.5467487539062574
2565314	-0.2234671669921937	5.913909618286128	0.8816048544921813	0.9332086614117341	7.018981639770503	0.2234671669921937	5.913909618286128	0.04993757472351699	0.2234671669921937	34.97432697325718	5.913909618286128	0.7772271194641801	0.8816048544921813
1213072	14.150455533447266	20.094051419677733	1.6904678930664048	9.009131255143268	35.9349748461914	1.6904678930664048	20.094051419677733	200.23539180406834	14.150455533447266	403.7709024566527	20.094051419677733	2.8576816974883696	1.6904678930664048
507590	-9.882769032958985	1.9940353188476576	-1.9182457175292955	5.398827653661152	13.795050069335938	1.9182457175292955	9.882769032958985	97.66912375881306	9.882769032958985	3.9761768528118795	1.9940353188476576	3.679666632819482	1.9182457175292955
1030330	4.441071986328126	26.86264943994141	8.039636134277345	9.960887572560521	39.34335756054688	4.441071986328126	26.86264943994141	19.723120387748445	4.441071986328126	721.6019349331846	26.86264943994141	64.63574917157797	8.039636134277345
2141345	-6.275813491455081	0.11403331030273026	-0.7593072963867229	0.22976272543933746	7.1491540981445345	0.11403331030273026	6.275813491455081	39.38583497952962	6.275813491455081	0.013003595858598766	0.11403331030273026	0.5765475703461147	0.7593072963867229
563248	11.660510285644527	24.097731812744136	3.2322342236328083	9.889168483227431	38.99047632202147	3.2322342236328083	24.097731812744136	135.9675001216218	11.660510285644527	580.7006785189408	24.097731812744136	10.447338076423183	3.2322342236328083
2869623	10.11324788574219	13.143540396728518	0.871468558349612	7.0378259745145915	24.12825684082032	0.871468558349612	13.143540396728518	102.27778279846888	10.11324788574219	172.75265416043445	13.143540396728518	0.7594574481919512	0.871468558349612
2241171	-13.095685768310544	-6.255815315429686	0.6367914197998061	5.949399793123294	19.988292503540038	0.6367914197998061	13.095685768310544	171.4969857423313	13.095685768310544	39.13522526076462	6.255815315429686	0.40550331233065295	0.6367914197998061
2219480	-11.34534799853516	5.687939049804683	0.9752544184570268	6.154417213154674	18.00854146679687	0.9752544184570268	11.34534799853516	128.71692120786577	11.34534799853516	32.352650634293	5.687939049804683	0.9511211807199534	0.9752544184570268
2267222	-8.457641742675783	-8.286255023925783	-0.5339280585937516	5.507631016389873	17.277824825195317	0.5339280585937516	8.457641742675783	71.53170384745185	8.457641742675783	68.66202232153528	8.286255023925783	0.28507917175369263	0.5339280585937516
1893878	-10.285945801757807	-10.285945801757807	0.3493405294189493	5.599002494123374	20.921232132934563	0.3493405294189493	10.285945801757807	105.80068103669905	10.285945801757807	105.80068103669905	10.285945801757807	0.12203880549471176	0.3493405294189493
1264720	-7.238565773437491	17.465387015869148	0.6141640239257882	6.52448895825601	25.31811681323243	0.6141640239257882	17.465387015869148	52.39683445638071	7.238565773437491	305.0397436140906	17.465387015869148	0.37719744828471613	0.6141640239257882
2842391	-10.376595372314457	-13.099541539306642	-1.5827721301269548	7.86235379441799	25.058909041748052	1.5827721301269548	13.099541539306642	107.6737315207378	10.376595372314457	171.59798854002022	13.099541539306642	2.505167615906618	1.5827721301269548
2308933	-15.369810211181646	-3.0423108215332064	-2.4824734802246127	6.971963018054273	20.894594512939463	2.4824734802246127	15.369810211181646	236.23106592774357	15.369810211181646	9.255655134818053	3.0423108215332064	6.162674580018501	2.4824734802246127
3120323	-0.7002098886718642	-0.5385735361328017	2.2548110158691514	0.26698631475596935	3.4935944406738173	0.5385735361328017	2.2548110158691514	0.49029388819386444	0.7002098886718642	0.29006145382259024	0.5385735361328017	5.084172717284875	2.2548110158691514
1727337	0.2505312412109362	12.79107384375	-0.92602057763672	2.212975143370019	13.967625662597657	0.2505312412109362	12.79107384375	0.06276590282269229	0.2505312412109362	163.61157007626542	12.79107384375	0.8575141102066445	0.92602057763672
1949430	-15.049575988037107	-14.266975585205078	1.1341951453857426	8.069460520066212	30.45074671862793	1.1341951453857426	15.049575988037107	226.48973741970306	15.049575988037107	203.54659234883778	14.266975585205078	1.2863986278165858	1.1341951453857426
2713253	-6.782876885986326	-4.10290709838867	-0.8120097290039041	4.721520391775421	11.6977937133789	0.8120097290039041	6.782876885986326	46.00741885044756	6.782876885986326	16.833846658008135	4.10290709838867	0.6593597999969938	0.8120097290039041
2036467	2.2214737788085945	-9.941402350341797	-3.9667967900390617	6.566822750040577	16.129672919189453	2.2214737788085945	9.941402350341797	4.934945749934136	2.2214737788085945	98.8314806913814	9.941402350341797	15.735476773464203	3.9667967900390617
2894454	-8.784667512451174	10.41992423864746	-5.5518832412109385	9.045101859757748	24.75647499230957	5.5518832412109385	10.41992423864746	77.1703833043151	8.784667512451174	108.57482113915286	10.41992423864746	30.823407524038874	5.5518832412109385
2870177	-10.663771420166016	-3.454954891845702	-0.937845974609374	5.311535359115393	15.056572286621092	0.937845974609374	10.663771420166016	113.71602090154954	10.663771420166016	11.936713304688547	3.454954891845702	0.8795550720910066	0.937845974609374
2087364	12.396735125976562	18.92926686425781	1.5352124514160153	8.603105485285912	32.86121444165039	1.5352124514160153	18.92926686425781	153.67904178362113	12.396735125976562	358.3171440182887	18.92926686425781	2.356877270982771	1.5352124514160153
2501378	8.56096559008791	16.216975264160176	-1.4408540205077929	7.766559804309642	26.21879487475588	1.4408540205077929	16.216975264160176	73.29013183466924	8.56096559008791	262.990286718383	16.216975264160176	2.0760603084134712	1.4408540205077929
1400771	15.126446154296879	16.087976839721684	-1.0894542668456992	8.195657939416563	32.30387726086426	1.0894542668456992	16.087976839721684	228.80937325884284	15.126446154296879	258.8229987954213	16.087976839721684	1.1869105995483	1.0894542668456992
231569	14.380484047851553	26.185213509521475	0.9223770532226468	8.604144833658873	41.488074610595675	0.9223770532226468	26.185213509521475	206.798321450513	14.380484047851553	685.665406539226	26.185213509521475	0.8507794283116935	0.9223770532226468
3068440	6.623039764404298	-12.552382904052735	-7.1119226989746105	9.26083483331083	26.28734536743164	6.623039764404298	12.552382904052735	43.86465572088054	6.623039764404298	157.56231656995536	12.552382904052735	50.57944447619031	7.1119226989746105
1509590	-0.2926295749511709	11.245887423339843	-1.942066525634765	3.1853681693228633	13.480583523925779	0.2926295749511709	11.245887423339843	0.08563206813610297	0.2926295749511709	126.46998393843324	11.245887423339843	3.771622389991087	1.942066525634765
1482514	6.1325979560546875	2.386946710937501	-4.329079595214843	6.10121617107569	12.848624262207032	2.386946710937501	6.1325979560546875	37.60875769060613	6.1325979560546875	5.697514600855353	2.386946710937501	18.74093014170551	4.329079595214843
2120237	17.338561265624996	11.005164354003902	-2.645752699218754	9.05456964529104	30.989478318847652	2.645752699218754	17.338561265624996	300.62570676183145	17.338561265624996	121.11364245863813	11.005164354003902	7.000007345423322	2.645752699218754
903263	15.910662672119136	27.948817274169922	12.551547071533198	12.472071057568165	56.411027017822256	12.551547071533198	27.948817274169922	253.14918666596523	15.910662672119136	781.136387024939	27.948817274169922	157.5413338889136	12.551547071533198
957556	16.970041071044932	40.82250383959962	-1.2151968134765525	9.843495846963307	59.007741724121104	1.2151968134765525	40.82250383959962	287.9822939529518	16.970041071044932	1666.4768197341257	40.82250383959962	1.476703295483567	1.2151968134765525
2936466	-3.8516126989746056	-10.908100736083979	-0.5776068090820274	4.881455503469459	15.337320244140612	0.5776068090820274	10.908100736083979	14.834920382902446	3.8516126989746056	118.98666166855584	10.908100736083979	0.3336296258979217	0.5776068090820274
1002692	-5.200688620117183	16.7638461394043	0.3081195158691443	5.189105104372764	22.27265427539063	0.3081195158691443	16.7638461394043	27.047162123416367	5.200688620117183	281.0265373856205	16.7638461394043	0.09493763605943588	0.3081195158691443
2793739	-6.295932282226559	-6.295932282226559	-1.0054430854492151	5.498934077201893	13.597307649902334	1.0054430854492151	6.295932282226559	39.63876330238253	6.295932282226559	39.63876330238253	6.295932282226559	1.0109157980776378	1.0054430854492151
1552721	-12.724336360839846	10.591917301269534	2.1542227517089856	8.27189102718195	25.470476413818368	2.1542227517089856	12.724336360839846	161.908735823791	12.724336360839846	112.18871211693289	10.591917301269534	4.640675663980634	2.1542227517089856
2376430	-3.786469856445322	13.710665305908195	-0.8852323686523533	5.724707174083596	18.38236753100587	0.8852323686523533	13.710665305908195	14.337353973769059	3.786469856445322	187.98234313063466	13.710665305908195	0.783636346509856	0.8852323686523533
2914549	-5.619260161376957	-11.004594176269537	-0.32615408227539433	4.758360355389627	16.950008419921886	0.32615408227539433	11.004594176269537	31.57608476123818	5.619260161376957	121.1010929843854	11.004594176269537	0.1063764853849047	0.32615408227539433
2241024	-7.976370234375	-11.263021845703125	-0.5509780834960942	5.900662572262605	19.79037016357422	0.5509780834960942	11.263021845703125	63.62248211582349	7.976370234375	126.85566109678584	11.263021845703125	0.30357684849302896	0.5509780834960942
156233	12.689857714111323	7.502903215820312	-1.814006574218752	7.540074520379845	22.006767504150385	1.814006574218752	12.689857714111323	161.03248880439065	12.689857714111323	56.293556665966776	7.502903215820312	3.290619851308853	1.814006574218752
829458	0.14816425854492365	-3.487947954589842	-2.4277291435546857	1.1703680981132527	6.063841356689451	0.14816425854492365	3.487947954589842	0.021952647510166984	0.14816425854492365	12.165780933927463	3.487947954589842	5.893868794464768	2.4277291435546857
1383774	14.885850655273435	21.432502495483398	2.720788704589843	9.830071770142153	39.03914185534668	2.720788704589843	21.432502495483398	221.58854973110456	14.885850655273435	459.3521632189021	21.432502495483398	7.402691175023676	2.720788704589843
2869354	-10.689807720458981	-6.0748708918456975	-0.9638822749023391	6.147344739264831	17.728560887207017	0.9638822749023391	10.689807720458981	114.27198910038445	10.689807720458981	36.90405635259414	6.0748708918456975	0.9290690398709085	0.9638822749023391
806564	-1.4811087426757863	-8.962981301269537	-1.2106428918457084	4.231196953409441	11.654732935791031	1.2106428918457084	8.962981301269537	2.1936831076306484	1.4811087426757863	80.33503380690735	8.962981301269537	1.4656562115765397	1.2106428918457084
2818435	-3.379426854248045	7.563604456787112	2.404567820434572	6.061434458183988	13.347599131469728	2.404567820434572	7.563604456787112	11.420525863212836	3.379426854248045	57.208112378729865	7.563604456787112	5.781946403069468	2.404567820434572
2067041	10.139316882324225	-0.9699665649414017	-3.109080944824214	5.135773458951214	14.21836439208984	0.9699665649414017	10.139316882324225	102.80574684018505	10.139316882324225	0.9408351371042224	0.9699665649414017	9.666384321469028	3.109080944824214
2238947	6.818195243652344	3.3873957593994133	-0.5092717210693358	3.877703509460053	10.714862724121094	0.5092717210693358	6.818195243652344	46.48778638056344	6.818195243652344	11.474450030797128	3.3873957593994133	0.2593576858809234	0.5092717210693358
3198001	14.934344171020506	12.812462686035154	-0.4394217744140647	6.710367969782798	28.186228631469724	0.4394217744140647	14.934344171020506	223.03463581849417	14.934344171020506	164.15920008104317	12.812462686035154	0.19309149582920518	0.4394217744140647
2218292	6.878670972656245	2.1286595285644485	0.8730748117675731	3.919751178729583	9.880405312988266	0.8730748117675731	6.878670972656245	47.316114350063614	6.878670972656245	4.53119138854822	2.1286595285644485	0.7622596269429831	0.8730748117675731
2374512	0.5556136779785135	-1.3079956359863305	-5.337090332031252	2.3273955183596238	7.200699645996096	0.5556136779785135	5.337090332031252	0.3087065591568113	0.5556136779785135	1.7108525837592852	1.3079956359863305	28.48453321226146	5.337090332031252
1549874	-4.4769677116699205	-9.736454863769529	-1.358696837646484	6.037210642694312	15.572119413085932	1.358696837646484	9.736454863769529	20.043239891335006	4.4769677116699205	94.79855331422132	9.736454863769529	1.8460570966305563	1.358696837646484
951585	13.678165837890624	8.063442632324218	-0.9762340339355476	6.919481462247036	22.71784250415039	0.9762340339355476	13.678165837890624	187.09222068883813	13.678165837890624	65.01910708478371	8.063442632324218	0.953032889014072	0.9762340339355476
1004063	2.215758030273463	12.453238193847682	0.23577756152346294	3.2870499064374537	14.904773785644608	0.23577756152346294	12.453238193847682	4.909583648721337	2.215758030273463	155.08314151270667	12.453238193847682	0.05559105851795035	0.23577756152346294
3118966	-1.80323980395508	10.722656268432617	-1.5654201323242205	5.100326245190563	14.091316204711918	1.5654201323242205	10.722656268432617	3.251673790567956	1.80323980395508	114.9753574509573	10.722656268432617	2.45054019068598	1.5654201323242205
2717048	8.142077672851563	15.935431707275393	3.7761146906738285	9.000810608510955	27.853624070800784	3.7761146906738285	15.935431707275393	66.29342883074793	8.142077672851563	253.93798369723797	15.935431707275393	14.259042157122703	3.7761146906738285
1261710	21.866448318847645	15.733231460937494	-0.13943394433594136	6.379813145686644	37.73911372412108	0.13943394433594136	21.866448318847645	478.141562080835	21.866448318847645	247.53457220343336	15.733231460937494	0.019441824833078394	0.13943394433594136
2040541	0.5624995742187551	8.593089631591804	-1.9122089829101512	3.534640599880872	11.06779818872071	0.5624995742187551	8.593089631591804	0.31640577099628076	0.5624995742187551	73.84118941657056	8.593089631591804	3.656543194322275	1.9122089829101512
560924	-0.5897100502929717	3.2917901938476533	-2.5696600014648467	2.6427648434823245	6.451160245605472	0.5897100502929717	3.2917901938476533	0.34775794341653926	0.5897100502929717	10.83588268031157	3.2917901938476533	6.603152523128316	2.5696600014648467
2119590	8.606684989746093	-5.794476204101564	-6.257008247558595	8.34983510526257	20.65816944140625	5.794476204101564	8.606684989746093	74.0750265127207	8.606684989746093	33.575954479899266	5.794476204101564	39.15015221001628	6.257008247558595
2894732	-6.965454322509771	-4.955944282226568	-1.6749307934570368	5.986525669807573	13.596329398193376	1.6749307934570368	6.965454322509771	48.51755391897005	6.965454322509771	24.561383728534214	4.955944282226568	2.805393162870619	1.6749307934570368
2423449	3.551537429443357	0.5342225185546852	-0.8091574558105492	1.0741671058628093	4.894917403808591	0.5342225185546852	3.551537429443357	12.613418112737127	3.551537429443357	0.2853936993309109	0.5342225185546852	0.6547357882938009	0.8091574558105492
877075	14.763313297851568	-14.295433040039056	-2.8448829606933543	9.299433430110122	31.90362929858398	2.8448829606933543	14.763313297851568	217.9554195305209	14.763313297851568	204.35940580224027	14.295433040039056	8.093359060043385	2.8448829606933543
2145630	-0.4603007053222683	3.9054829860839817	-4.138817093261721	3.2499111436983465	8.504600784667971	0.4603007053222683	4.138817093261721	0.21187673932017767	0.4603007053222683	15.252797354591454	3.9054829860839817	17.129806931475404	4.138817093261721
3066805	10.456391564697263	4.650578729003903	0.9466907895507788	5.71398345071906	16.053661083251946	0.9466907895507788	10.456391564697263	109.33612455427208	10.456391564697263	21.627882514663558	4.650578729003903	0.8962234510202769	0.9466907895507788
3022792	-7.656850448242189	21.392969498046874	3.0852645725097645	9.052677112672294	32.13508451879883	3.0852645725097645	21.392969498046874	58.627358786746605	7.656850448242189	457.6591439443639	21.392969498046874	9.51885748238386	3.0852645725097645
2720742	7.945804252929682	36.22752918273925	-4.7331431958007855	10.464189717396167	48.906476631469715	4.7331431958007855	36.22752918273925	63.13580522587543	7.945804252929682	1312.4338706862238	36.22752918273925	22.402644511955273	4.7331431958007855
2088064	-2.0819791247558608	-3.84814581176758	-0.4956754138183612	2.359410890231592	6.425800350341802	0.4956754138183612	3.84814581176758	4.33463707591918	2.0819791247558608	14.808226188624367	3.84814581176758	0.24569411586400364	0.4956754138183612
2175869	20.48882665185548	17.846092124267585	1.9590872719726635	9.571392503943292	40.294006048095724	1.9590872719726635	20.48882665185548	419.7920175697834	20.48882665185548	318.48300410784555	17.846092124267585	3.8380229392052927	1.9590872719726635
2472271	19.256055071044923	-8.213042066406253	-6.03431587011719	9.946992012154588	33.50341300756837	6.03431587011719	19.256055071044923	370.7956568991149	19.256055071044923	67.45405998455868	8.213042066406253	36.41296802034818	6.03431587011719
1506532	3.36308098925781	5.364084254638669	5.576070796386716	6.74692844116148	14.303236040283196	3.36308098925781	5.576070796386716	11.31031374030729	3.36308098925781	28.77339989086249	5.364084254638669	31.092565526316786	5.576070796386716
2869633	-11.410529512939455	-4.144912142333986	-2.5139688439941423	6.9968589375141415	18.069410499267583	2.5139688439941423	11.410529512939455	130.2001837656623	11.410529512939455	17.180296667667715	4.144912142333986	6.3200393485732445	2.5139688439941423
2477411	8.038038724853521	29.99439095874024	4.558157438232428	10.155863261729825	42.59058712182619	4.558157438232428	29.99439095874024	64.61006654224482	8.038038724853521	899.6634889857582	29.99439095874024	20.776799231713607	4.558157438232428
1552548	12.079205655273435	21.806569241699208	3.0948573581542926	9.735391315132931	36.980632255126935	3.0948573581542926	21.806569241699208	145.90720926238976	12.079205655273435	475.52646209302196	21.806569241699208	9.578142067321767	3.0948573581542926
1447408	2.4657098486328124	20.82120530151367	-1.4448622033691407	6.373730252815925	24.731777353515625	1.4448622033691407	20.82120530151367	6.079725057644847	2.4657098486328124	433.52259020778104	20.82120530151367	2.0876267867247282	1.4448622033691407
3064127	-12.874757006591802	1.2968433352050752	2.274092480712888	5.427181972166337	16.445692822509766	1.2968433352050752	12.874757006591802	165.7593679787847	12.874757006591802	1.6818026360658231	1.2968433352050752	5.171496610834898	2.274092480712888
1210817	-2.6716050229492154	12.278311816650396	2.5087271608886748	6.483810405446348	17.458644000488285	2.5087271608886748	12.278311816650396	7.137473398647478	2.6716050229492154	150.75694106689673	12.278311816650396	6.293711967780551	2.5087271608886748
2823003	15.531676542846675	16.44170690783691	-1.61671708813477	8.794089126253658	33.590100538818355	1.61671708813477	16.44170690783691	241.23297623161366	15.531676542846675	270.32972604321196	16.44170690783691	2.61377414306697	1.61671708813477
1264360	17.158894774169916	23.53727841064452	-4.858584168701178	10.982188448203464	45.55475735351562	4.858584168701178	23.53727841064452	294.4276698710356	17.158894774169916	554.0034749801927	23.53727841064452	23.605840124353715	4.858584168701178
3164289	-11.225779497192383	-19.62774749951172	0.3458261851806625	6.63824603608328	31.199353181884767	0.3458261851806625	19.62774749951172	126.01812531958485	11.225779497192383	385.2484719045886	19.62774749951172	0.11959575035660987	0.3458261851806625
2171475	0.8017732719726567	1.9871065239257817	-1.1526105781249996	1.2372788587170138	3.941490374023438	0.8017732719726567	1.9871065239257817	0.6428403796497397	0.8017732719726567	3.948592337428403	1.9871065239257817	1.3285111448056457	1.1526105781249996
2403569	19.1245562109375	-4.181794497070314	-5.229386660156251	8.777063453403931	28.535737368164064	4.181794497070314	19.1245562109375	365.7486502653081	19.1245562109375	17.48740521572756	4.181794497070314	27.346484841420153	5.229386660156251
1478154	-6.065950416748045	5.002157188232424	1.176603294189455	5.327740910253794	12.244710899169924	1.176603294189455	6.065950416748045	36.79575445844578	6.065950416748045	25.021576535785307	5.002157188232424	1.3843953118974774	1.176603294189455
2870830	3.582505540283208	-15.95190302905273	-1.2844645219726516	6.354688220423706	20.81887309130859	1.2844645219726516	15.95190302905273	12.834345946159878	3.582505540283208	254.46321024830166	15.95190302905273	1.6498491082064324	1.2844645219726516
1453439	24.290901742797853	17.089552484374998	-1.2253584042968768	9.118113818919829	42.605812631469725	1.2253584042968768	24.290901742797853	590.0479074782597	24.290901742797853	292.05280411620765	17.089552484374998	1.5015032189809883	1.2253584042968768
180640	19.029030314453124	23.698883524902342	0.25785111523437365	7.347945207444579	42.98576495458984	0.25785111523437365	23.698883524902342	362.1039947083759	19.029030314453124	561.6370803268877	23.698883524902342	0.06648719762761024	0.25785111523437365
2936523	-4.599468910400375	-11.610520088378893	-0.4284636613769379	4.862107147876874	16.638452660156204	0.4284636613769379	11.610520088378893	21.155114257739616	4.599468910400375	134.8041767226498	11.610520088378893	0.18358110912053133	0.4284636613769379
3142343	12.016700720581053	6.486970877441403	0.7665328739013653	6.111866572107972	19.270204471923822	0.7665328739013653	12.016700720581053	144.4010962080132	12.016700720581053	42.08079116477289	6.486970877441403	0.5875726467714864	0.7665328739013653
1507852	11.36024814477539	16.221278723388668	1.7137141787109371	8.40619568596418	29.295241046874995	1.7137141787109371	16.221278723388668	129.0552379108727	11.36024814477539	263.1298834218619	16.221278723388668	2.936816286314902	1.7137141787109371
2243357	-8.114987484130863	-6.780243984375005	-3.2896548425293015	7.581856479184478	18.184886311035168	3.2896548425293015	8.114987484130863	65.85302186760055	8.114987484130863	45.971708487653444	6.780243984375005	10.821828982976484	3.2896548425293015
2036932	-4.5601322468261705	2.6544673625488286	0.1287028972167974	1.5536908124785322	7.3433025065917965	0.1287028972167974	4.5601322468261705	20.7948061085439	4.5601322468261705	7.046196978836934	2.6544673625488286	0.016564435751997515	0.1287028972167974
2694713	11.15148815600586	42.1958893248291	3.0268124052734398	10.53918214244347	56.374189886108404	3.0268124052734398	42.1958893248291	124.35568809353896	11.15148815600586	1780.4930759132267	42.1958893248291	9.161593336717186	3.0268124052734398
2713784	12.829061993530289	15.858734616210954	1.2544369782714997	8.126513330981323	29.94223358801274	1.2544369782714997	15.858734616210954	164.58483163384335	12.829061993530289	251.4994636274076	15.858734616210954	1.573612132454931	1.2544369782714997
3150671	1.8269004035644445	8.737483899658194	3.3769072700195224	5.887722276563562	13.941291573242161	1.8269004035644445	8.737483899658194	3.33756508454393	1.8269004035644445	76.34362489678617	8.737483899658194	11.403502710310704	3.3769072700195224
2014192	1.3148366315917954	1.0294629438476548	-1.4452494279785169	1.304112147129698	3.7895490034179673	1.0294629438476548	1.4452494279785169	1.7287953677756587	1.3148366315917954	1.0597939527554796	1.0294629438476548	2.0887459090722302	1.4452494279785169
1953381	-14.37745430419922	-1.75929787109375	2.871847606201172	6.321854093190982	19.00859978149414	1.75929787109375	14.37745430419922	206.7111922693367	14.37745430419922	3.095128999235001	1.75929787109375	8.247508673243402	2.871847606201172
902413	33.66598995129394	9.3525343696289	-3.1145753105468827	10.002828290203748	46.13309963146972	3.1145753105468827	33.66598995129394	1133.3988794006243	33.66598995129394	87.46989913508985	9.3525343696289	9.700579365068212	3.1145753105468827
3041784	12.634778815673823	4.978021460937498	0.9078195871582012	6.026205890140828	18.52061986376952	0.9078195871582012	12.634778815673823	159.637635721	12.634778815673823	24.780697665554303	4.978021460937498	0.8241364028280869	0.9078195871582012
1459099	14.263569458984378	28.722756012939453	-0.42000140283202825	7.750066216510104	43.40632687475586	0.42000140283202825	28.722756012939453	203.44941371127192	14.263569458984378	824.9967129788495	28.722756012939453	0.17640117838087166	0.42000140283202825
926991	-8.444496697021485	11.557986670898435	-2.6800962148437506	8.11337707965338	22.682579582763672	2.6800962148437506	11.557986670898435	71.30952446600676	8.444496697021485	133.5870558846659	11.557986670898435	7.1829157208198	2.6800962148437506
2041224	17.4789162866211	28.621738552246104	-2.642917514648431	10.435556640396277	48.74357235351563	2.642917514648431	28.621738552246104	305.51251455470833	17.4789162866211	819.2039177531309	28.621738552246104	6.9850129892354405	2.642917514648431
2263681	-16.488495490234374	-9.373348853271484	-0.6782499763183587	6.934291185666607	26.540094319824217	0.6782499763183587	16.488495490234374	271.8704835314793	16.488495490234374	87.85966872512584	9.373348853271484	0.4600230303758541	0.6782499763183587
2307952	-2.0626456574707035	0.02148558337402306	-1.4251849488525394	-1.3193614718412525	3.509316189697266	0.02148558337402306	2.0626456574707035	4.254507108282751	2.0626456574707035	0.00046163029292209623	0.02148558337402306	2.0311521384358153	1.4251849488525394
1893834	-9.763030802001953	-9.472030435791016	0.0733320367431638	4.032466259147821	19.308393274536133	0.0733320367431638	9.763030802001953	95.31677044083891	9.763030802001953	89.71936057655134	9.472030435791016	0.0053775876129007255	0.0733320367431638
900107	7.366394302246093	12.176899215576169	-2.154281356933595	7.690953608501327	21.69757487475586	2.154281356933595	12.176899215576169	54.263765016163696	7.366394302246093	148.27687450629952	12.176899215576169	4.64092816483165	2.154281356933595
2116665	-6.518008339355467	3.920544517089844	-2.6671324848632807	6.202179732713265	13.105685341308591	2.6671324848632807	6.518008339355467	42.48443271190742	6.518008339355467	15.370669310483237	3.920544517089844	7.113595691812979	2.6671324848632807
2109474	9.810750181396486	1.6558811018066422	-3.7015064409179668	6.047760657069569	15.168137724121095	1.6558811018066422	9.810750181396486	96.25081912177119	9.810750181396486	2.7419422233203794	1.6558811018066422	13.701149932157193	3.7015064409179668
2663394	-5.199196777587893	1.7278890988769504	1.7832899472656225	4.189207374232843	8.710375823730466	1.7278890988769504	5.199196777587893	27.031647132080334	5.199196777587893	2.9856007380177996	1.7278890988769504	3.180123036018627	1.7832899472656225
3118575	-9.134809961425766	-3.930235376464829	-2.3258500004882663	6.496436717355441	15.390895338378861	2.3258500004882663	9.134809961425766	83.4447530313634	9.134809961425766	15.446750114415634	3.930235376464829	5.409578224771268	2.3258500004882663
954958	18.141551268554693	29.23382116601563	-3.0254256601562446	10.707702315323752	50.40079809472657	3.0254256601562446	29.23382116601563	329.1158824295984	18.141551268554693	854.6162999665835	29.23382116601563	9.153200425131848	3.0254256601562446
2115908	15.285285902343752	18.037471723876955	-1.7315369125976543	8.997435585477584	35.05429453881836	1.7315369125976543	18.037471723876955	233.63996511638865	15.285285902343752	325.3503861896607	18.037471723876955	2.998220079688217	1.7315369125976543
1567797	-13.008150984130854	-14.38011448510742	-1.4129742873535136	8.165780863754197	28.801239756591787	1.4129742873535136	14.38011448510742	169.2119920259445	13.008150984130854	206.78769260479623	14.38011448510742	1.9964963367221695	1.4129742873535136
1212005	7.340182134521477	-1.6724178105468823	-3.458161523925789	5.552188671693862	12.470761468994148	1.6724178105468823	7.340182134521477	53.878273767948265	7.340182134521477	2.7969813330344278	1.6724178105468823	11.958881125560735	3.458161523925789
2241155	3.6341320676269535	-7.292644818359374	-3.8650134401855465	6.774189309816453	14.791790326171874	3.6341320676269535	7.292644818359374	13.206915884954556	3.6341320676269535	53.18266844674383	7.292644818359374	14.938328892814914	3.8650134401855465
1238732	2.6411970483398406	9.497752987060544	1.0561788903808562	4.926867359056943	13.19512892578124	1.0561788903808562	9.497752987060544	6.975921848159087	2.6411970483398406	90.20731180321748	9.497752987060544	1.1155138484861367	1.0561788903808562
2088207	5.9234800131835925	8.763678530029296	-0.4968271462402356	4.993887852810057	15.183985689453124	0.4968271462402356	8.763678530029296	35.0876154665855	5.9234800131835925	76.80206137769643	8.763678530029296	0.24683721324121646	0.4968271462402356
2912055	-18.593956054931642	-11.681465210205081	-4.346876205688478	9.935739312283687	34.6222974708252	4.346876205688478	18.593956054931642	345.73520177272906	18.593956054931642	136.45662945723163	11.681465210205081	18.895332747580657	4.346876205688478
2715579	-4.237698485839843	0.16034991503906326	0.2937765812988289	-1.1690971655721962	4.691824982177735	0.16034991503906326	4.237698485839843	17.958088456889296	4.237698485839843	0.025712095253034806	0.16034991503906326	0.08630467971962742	0.2937765812988289
2173992	11.225857523437504	3.2141998085937544	2.5699012551269576	6.6469953500774865	17.009958587158216	2.5699012551269576	11.225857523437504	126.01987713651842	11.225857523437504	10.331080409564128	3.2141998085937544	6.604392461103112	2.5699012551269576
1207898	-2.6987048222656256	16.07454194287109	-2.6468363835449225	6.9581832640731305	21.420083148681638	2.6468363835449225	16.07454194287109	7.283007717719742	2.6987048222656256	258.39089867312185	16.07454194287109	7.005742841257164	2.6468363835449225
2721923	-0.18364049707031427	34.55711267675781	-0.7769708803710955	3.10781584073524	35.51772405419922	0.18364049707031427	34.55711267675781	0.0337238321642321	0.18364049707031427	1194.1940365541354	34.55711267675781	0.6036837489446352	0.7769708803710955
2145773	5.0757785273437515	21.48039965161133	0.4375873041992193	5.9079965355084605	26.9937654831543	0.4375873041992193	21.48039965161133	25.763527658643902	5.0757785273437515	461.4075691929441	21.48039965161133	0.1914826487963401	0.4375873041992193
3090900	-3.2958031669921866	9.200321100585937	-0.8476067558593741	4.903393753980464	13.343731023437497	0.8476067558593741	9.200321100585937	10.862318515555726	3.2958031669921866	84.64590835388682	9.200321100585937	0.7184372125784525	0.8476067558593741
110903	19.503822086669928	12.343604801513676	3.3956181987304745	9.73594324875052	35.24304508691408	3.3956181987304745	19.503822086669928	380.39907598847367	19.503822086669928	152.36457949595146	12.343604801513676	11.530222951549593	3.3956181987304745
1574967	0.7127729440917889	-7.7394021962890704	-2.654536626220711	4.133477573083516	11.10671176660157	0.7127729440917889	7.7394021962890704	0.5080452698292764	0.7127729440917889	59.89834635592409	7.7394021962890704	7.046564699947235	2.654536626220711
2166792	7.200524832275391	16.867995764282227	-1.1499390349121086	7.274602173258488	25.218459631469727	1.1499390349121086	16.867995764282227	51.84755786021455	7.200524832275391	284.5292811038432	16.867995764282227	1.3223597840145918	1.1499390349121086
951133	2.302691729003904	-3.9882933784179713	-4.767864911621097	5.579439420140126	11.058850019042971	2.302691729003904	4.767864911621097	5.30238919882299	2.302691729003904	15.906484072332635	3.9882933784179713	22.732535815467653	4.767864911621097
2891433	-15.263346780029304	-2.7162123806152434	2.8428467624511637	6.992389182786005	20.82240592309571	2.7162123806152434	15.263346780029304	232.96975492743093	15.263346780029304	7.377809696607528	2.7162123806152434	8.081777714779063	2.8428467624511637
954067	0.9715521701660136	6.220655716308593	-4.7607056728515635	5.040942103720315	11.95291355932617	0.9715521701660136	6.220655716308593	0.9439136193542906	0.9715521701660136	38.69655754084277	6.220655716308593	22.66431850352106	4.7607056728515635
1359663	11.815098180297847	13.998356236938472	0.5887206931152278	6.854164923723549	26.402175110351546	0.5887206931152278	13.998356236938472	139.59654501007748	11.815098180297847	195.9539773362342	13.998356236938472	0.3465920545020742	0.5887206931152278
2062658	-4.60894398266602	-0.8289680915527384	-2.281559033935551	3.3810108195913253	7.719471108154309	0.8289680915527384	4.60894398266602	21.24236463535331	4.60894398266602	0.6871880968125893	0.8289680915527384	5.2055116253329246	2.281559033935551
2398982	8.331369830810544	-9.058106945312502	-4.172906444824221	8.366034184518938	21.562383220947268	4.172906444824221	9.058106945312502	69.41172325774012	8.331369830810544	82.0493014327186	9.058106945312502	17.41314819725552	4.172906444824221
2525685	-11.693999041992193	13.771500835937495	-2.309954394775396	8.623038906884856	27.775454272705083	2.309954394775396	13.771500835937495	136.74961359411432	11.693999041992193	189.65423527422712	13.771500835937495	5.335889305942167	2.309954394775396
1752993	0.18229024121093573	12.722832843749998	-0.9942615776367204	1.9858519238376486	13.899384662597654	0.18229024121093573	12.722832843749998	0.03322973204074113	0.18229024121093573	161.87047557000366	12.722832843749998	0.9885560847646602	0.9942615776367204
1806687	5.160393346191412	9.33717023217774	-1.569610010742181	6.373036164359999	16.067173589111334	1.569610010742181	9.33717023217774	26.629659487416603	5.160393346191412	87.18274794466612	9.33717023217774	2.46367558582207	1.569610010742181
902758	-0.9455654145507566	37.446242141601594	7.0626018522949465	8.135363690477133	45.4544094084473	0.9455654145507566	37.446242141601594	0.8940939531945442	0.9455654145507566	1402.221050527459	37.446242141601594	49.88034492404001	7.0626018522949465
1289524	14.807685789550776	24.07724946447753	-1.5558853774414132	9.221165442609461	40.44082063146972	1.5558853774414132	24.07724946447753	219.267558442064	14.807685789550776	579.7139417746835	24.07724946447753	2.4207793077360087	1.5558853774414132
877098	-3.2021449299316416	4.9305340556640616	-1.4829142780761728	4.716698138896757	9.615593263671876	1.4829142780761728	4.9305340556640616	10.253732152286918	3.2021449299316416	24.310166074063098	4.9305340556640616	2.199034756122177	1.4829142780761728
2741388	-5.061603144287098	-0.7045894418945196	2.3023800100097773	3.318608309620695	8.068572596191395	0.7045894418945196	5.061603144287098	25.619826390257035	5.061603144287098	0.49644628162923055	0.7045894418945196	5.300953710492623	2.3023800100097773
828061	-12.485929619628903	5.661340583007814	-0.25016988452148325	4.66627133986221	18.397440087158202	0.25016988452148325	12.485929619628903	155.89843846632638	12.485929619628903	32.050777196811254	5.661340583007814	0.06258497112149226	0.25016988452148325
2840904	-14.842731161376953	-10.315570516845703	0.3628600404052733	6.170689839148285	25.52116171862793	0.3628600404052733	14.842731161376953	220.30666832891043	14.842731161376953	106.41099508801634	10.315570516845703	0.1316674089229166	0.3628600404052733
1293723	9.690108467773427	4.495139290527335	-2.5983131630859475	6.923491233498722	16.78356092138671	2.5983131630859475	9.690108467773427	93.89820211721428	9.690108467773427	20.20627724124259	4.495139290527335	6.751231293465701	2.5983131630859475
1451702	9.107351601318356	12.365118324951167	1.3403342368164033	7.369014547515453	22.81280416308593	1.3403342368164033	12.365118324951167	82.94385319003604	9.107351601318356	152.89615119004316	12.365118324951167	1.7964958663822101	1.3403342368164033
2646298	16.540790785644532	48.33886360058594	11.436626662109376	13.182894735143213	76.31628104833985	11.436626662109376	48.33886360058594	273.5977598144631	16.540790785644532	2336.645734196052	48.33886360058594	130.79642940847103	11.436626662109376
2473186	1.3733974716796882	-4.320049641357421	-3.1912654616699214	4.421851638411496	8.88471257470703	1.3733974716796882	4.320049641357421	1.8862206152161598	1.3733974716796882	18.662828903792384	4.320049641357421	10.184175246847337	3.1912654616699214
3171643	-3.865064510498051	-6.485570797119144	-0.8946055261230512	4.698849180304376	11.245240833740247	0.8946055261230512	6.485570797119144	14.938723670311541	3.865064510498051	42.06262856444465	6.485570797119144	0.8003190473699012	0.8946055261230512
1005028	20.181224379150407	35.988853010742204	1.3173518510742357	10.018752177179381	57.48742924096685	1.3173518510742357	35.988853010742204	407.28181744161475	20.181224379150407	1295.1975410288082	35.988853010742204	1.7354158995287152	1.3173518510742357
2245221	7.7571234030761715	6.958833150390625	2.3863920493164055	7.1074847356897495	17.102348602783202	2.3863920493164055	7.7571234030761715	60.17296349055204	7.7571234030761715	48.4253588149755	6.958833150390625	5.694867013040553	2.3863920493164055
2308964	-9.94157074267578	-8.414917452880857	-0.6625714140624979	6.026849953823615	19.019059609619134	0.6625714140624979	9.94157074267578	98.83482883162704	9.94157074267578	70.81083573879886	8.414917452880857	0.439000878732778	0.6625714140624979
2286078	-15.105364719970703	-11.556845585449214	-2.474734226806639	8.834037570461138	29.136944532226558	2.474734226806639	15.105364719970703	228.1720433233356	15.105364719970703	133.56067988591698	11.556845585449214	6.124309493328253	2.474734226806639
1315345	4.303647956542967	19.811853370361327	0.22745700805663915	4.843632157990552	24.342958334960933	0.22745700805663915	19.811853370361327	18.52138573385646	4.303647956542967	392.50953396869744	19.811853370361327	0.05173669051407801	0.22745700805663915
2138534	9.4814908548584	-7.101312871337888	-1.8236219838867167	7.05233542034792	18.406425710083006	1.8236219838867167	9.4814908548584	89.89866883076347	9.4814908548584	50.42864449662916	7.101312871337888	3.3255971401149242	1.8236219838867167
3119846	5.340746811523439	25.652880600585934	0.2365788732910161	5.559483130948684	31.23020628540039	0.2365788732910161	25.652880600585934	28.523576504797777	5.340746811523439	658.0702831079182	25.652880600585934	0.05596956328764665	0.2365788732910161
2291855	1.4875814140624968	-10.251706916015628	-2.545331793945316	5.442076034695984	14.28462012402344	1.4875814140624968	10.251706916015628	2.2128984634641773	1.4875814140624968	105.09749469188266	10.251706916015628	6.4787139412688814	2.545331793945316
3122082	7.97886865478516	-9.483732053222653	-3.5169084753417934	8.129497940240721	20.979509183349606	3.5169084753417934	9.483732053222653	63.662345010313146	7.97886865478516	89.94117365732275	9.483732053222653	12.368645223930939	3.5169084753417934
2144914	12.463800068603518	28.614635105834967	0.2056137282714872	6.784696564969051	41.28404890270997	0.2056137282714872	28.614635105834967	155.34631215012107	12.463800068603518	818.7973422400829	28.614635105834967	0.04227700525370097	0.2056137282714872
2121844	-11.61658235546875	30.82293943408203	1.3958917045898431	9.082091195379906	43.835413494140624	1.3958917045898431	30.82293943408203	134.9449856213879	11.61658235546875	950.0535953570891	30.82293943408203	1.9485136509427379	1.3958917045898431
1179625	-5.222528152832035	-6.039174728759768	1.0091803737792944	5.179650401189591	12.270883255371096	1.0091803737792944	6.039174728759768	27.274800307123183	5.222528152832035	36.471631404490616	6.039174728759768	1.0184450268213163	1.0091803737792944
880805	17.07174276757813	30.719051117187504	-4.615291839355464	11.28506216502	52.4060857241211	4.615291839355464	30.719051117187504	291.44440112235617	17.07174276757813	943.6601015403788	30.719051117187504	21.300918762421144	4.615291839355464
2240585	3.0184951937255877	-5.466369994873045	-0.7501567685546853	3.8833876460194827	9.235021957153318	0.7501567685546853	5.466369994873045	9.111313234544474	3.0184951937255877	29.88120092084833	5.466369994873045	0.5627351774084076	0.7501567685546853
2740561	-6.8511073811035175	-0.6288707478027362	1.5687114970703109	3.0797122873364655	9.048689625976564	0.6288707478027362	6.8511073811035175	46.937672347411095	6.8511073811035175	0.39547841744197265	0.6288707478027362	2.460855761040576	1.5687114970703109
2827394	-3.4667454877929487	13.147447474853534	-1.8954831281738083	6.558988856111511	18.509676090820292	1.8954831281738083	13.147447474853534	12.01832427713277	3.4667454877929487	172.85537510403256	13.147447474853534	3.5928562891915656	1.8954831281738083
2148197	7.580606634521486	27.32786005249024	1.2467138122558623	8.14823372316168	36.15518049926759	1.2467138122558623	27.32786005249024	57.46559694735118	7.580606634521486	746.8119350484919	27.32786005249024	1.5542953296695454	1.2467138122558623
3065606	-11.882062570312504	3.198667867919916	0.7627318937988221	5.091672088415455	15.843462332031242	0.7627318937988221	11.882062570312504	141.1834109248214	11.882062570312504	10.23147612926334	3.198667867919916	0.5817599418179377	0.7627318937988221
2144224	10.449939801513672	11.829803540527346	0.6903458378906251	6.636217229694081	22.97008917993164	0.6903458378906251	11.829803540527346	109.2012418552596	10.449939801513672	139.94425180747334	11.829803540527346	0.4765773758929092	0.6903458378906251
205211	1.2985267976074155	6.93231204541015	-1.277374233886725	3.759827581090741	9.50821307690429	1.277374233886725	6.93231204541015	1.6861718441045699	1.2985267976074155	48.05695029493866	6.93231204541015	1.631684933397698	1.277374233886725
3071366	1.1438892819824176	32.94172749304199	5.511446807617184	7.849448079380411	39.59706358264159	1.1438892819824176	32.94172749304199	1.3084826894342507	1.1438892819824176	1085.1574102258385	32.94172749304199	30.37604591319365	5.511446807617184
1265954	9.439262561767565	23.935554676025376	-0.11078245166017098	5.594802602365182	33.48559968945311	0.11078245166017098	23.935554676025376	89.09967770998678	9.439262561767565	572.9107776490002	23.935554676025376	0.012272751595838119	0.11078245166017098
1399898	-11.527790145751949	-0.4809075163574192	-3.9186173247070286	4.762584638989115	15.927314986816397	0.4809075163574192	11.527790145751949	132.88994564449573	11.527790145751949	0.2312720392890614	0.4809075163574192	15.355561737494071	3.9186173247070286
1217455	6.709087934570321	14.319050397949223	-5.5852388476562425	9.124586775804183	26.613377180175785	5.5852388476562425	14.319050397949223	45.01186091379706	6.709087934570321	205.0352042990098	14.319050397949223	31.19489298536843	5.5852388476562425
2114675	12.091307312744142	22.472902924316408	3.1485086982421886	9.804078561156365	37.71271893530274	3.1485086982421886	22.472902924316408	146.19971253121997	12.091307312744142	505.03136584574895	22.472902924316408	9.91310702290672	3.1485086982421886
720151	18.85396367968752	24.665403193847677	-1.1769048505859203	9.227332902814755	44.69627172412112	1.1769048505859203	24.665403193847677	355.4719464349762	18.85396367968752	608.3821147150712	24.665403193847677	1.3851050273326675	1.1769048505859203
3093362	-10.0314709165039	4.491821625000006	-1.929046294921868	6.560640120876601	16.452338836425774	1.929046294921868	10.0314709165039	100.63040874866361	10.0314709165039	20.176461510817695	4.491821625000006	3.7212196079517867	1.929046294921868
2748966	-8.952706020507819	26.085868198242178	1.6825707739257751	8.723024995660538	36.721144992675775	1.6825707739257751	26.085868198242178	80.15094508963695	8.952706020507819	680.4725196560626	26.085868198242178	2.831044409269182	1.6825707739257751
3089296	-11.049526389160157	-8.080890830078125	-0.5840226965332036	5.963284573458112	19.714439915771486	0.5840226965332036	11.049526389160157	122.09203342474669	11.049526389160157	65.30079660764073	8.080890830078125	0.34108251006591445	0.5840226965332036
2118360	10.717519126220706	34.798024497314465	2.9676640847168017	10.177511745723677	48.483207708251975	2.9676640847168017	34.798024497314465	114.86521622090665	10.717519126220706	1210.9025089156976	34.798024497314465	8.807030119718013	2.9676640847168017
1891888	-18.393067719970702	-10.337457063232419	-1.2553228164062489	8.031247537985779	29.98584759960937	1.2553228164062489	18.393067719970702	338.30494015142824	18.393067719970702	106.86301853417383	10.337457063232419	1.575835373390117	1.2553228164062489
2292051	-16.549447392089846	12.344542170898436	1.2958284868164045	8.175965319408034	30.189818049804686	1.2958284868164045	16.549447392089846	273.8842089835494	16.549447392089846	152.38772140908986	12.344542170898436	1.6791714672448925	1.2958284868164045
2868616	-6.901017861572272	11.722152991088862	2.9491713474121033	7.97940280256459	21.572342200073237	2.9491713474121033	11.722152991088862	47.62404752573953	6.901017861572272	137.40887074649356	11.722152991088862	8.697611636396521	2.9491713474121033
3120789	6.832043114013673	-7.5426669689941415	1.3106998828125	6.223767889982453	15.685409965820314	1.3106998828125	7.5426669689941415	46.676813111741644	6.832043114013673	56.89182500515527	7.5426669689941415	1.7179341828047014	1.3106998828125
2062528	2.3868447788085945	-9.776031350341796	-3.801425790039062	6.582249336356658	15.964301919189452	2.3868447788085945	9.776031350341796	5.697027998125848	2.3868447788085945	95.57078896286565	9.776031350341796	14.450838037174105	3.801425790039062
1237127	0.910695538574224	3.974767193847661	-1.0692811154785105	2.267687921771894	5.954743847900396	0.910695538574224	3.974767193847661	0.829366363978996	0.910695538574224	15.798774245287609	3.974767193847661	1.1433621039189676	1.0692811154785105
2767017	-17.60400741992188	4.1917231708984355	0.24127990307616895	4.696588442873413	22.037010493896485	0.24127990307616895	17.60400741992188	309.9010772406647	17.60400741992188	17.570543141446834	4.1917231708984355	0.058215991628445485	0.24127990307616895
1846637	-1.630922682373047	2.394437425048828	-0.8771499467773438	2.0769076322947435	4.902510054199219	0.8771499467773438	2.394437425048828	2.6599087958788945	1.630922682373047	5.733330582474462	2.394437425048828	0.7693920291314971	0.8771499467773438
2892684	-0.6699513847656249	2.619233185546875	0.3968821113281251	0.05701464310489774	3.686066681640625	0.3968821113281251	2.619233185546875	0.44883485794937833	0.6699513847656249	6.860382480270031	2.619233185546875	0.1575154102922703	0.3968821113281251
2119397	4.411849455322262	21.202086882080074	-2.8804593520507855	8.16217649604025	28.49439568945312	2.8804593520507855	21.202086882080074	19.46441561642734	4.411849455322262	449.528488155272	21.202086882080074	8.29704607881683	2.8804593520507855
1263614	0.8435326542968795	22.095535370361333	-3.232646850097652	6.125010403852473	26.171714874755864	0.8435326542968795	22.095535370361333	0.7115473388651389	0.8435326542968795	488.2126833028887	22.095535370361333	10.450005657446273	3.232646850097652
2820569	11.581517498413087	11.581517498413087	-2.7098319125976573	8.582795421183244	25.87286690942383	2.7098319125976573	11.581517498413087	134.1315475660485	11.581517498413087	134.1315475660485	11.581517498413087	7.343188994532677	2.7098319125976573
2444381	10.335574745605463	17.07653391308593	-0.3652766948242245	6.381966022389178	27.77738535351562	0.3652766948242245	17.07653391308593	106.82410532199744	10.335574745605463	291.6080104847739	17.07653391308593	0.13342706378170963	0.3652766948242245
3066283	-7.309778338623047	2.7310656249999994	0.7926424682617181	4.2269299279706205	10.833486431884765	0.7926424682617181	7.309778338623047	53.432859359802706	7.309778338623047	7.4587194480566374	2.7310656249999994	0.6282820824920289	0.7926424682617181
159304	20.913748454345697	28.855765055908197	1.1613909714355444	9.58405585182991	50.93090448168944	1.1613909714355444	28.855765055908197	437.38487441164705	20.913748454345697	832.6551769617726	28.855765055908197	1.3488289885319975	1.1613909714355444
2041235	14.644162522216794	-6.293120040039064	-2.964033736328126	8.174024338437416	23.901316298583986	2.964033736328126	14.644162522216794	214.45149597709894	14.644162522216794	39.60335983834127	6.293120040039064	8.785495990091272	2.964033736328126
948704	-8.119478982666019	-0.4988277375488295	-1.9514377534179699	3.3358952797364587	10.569744473632818	0.4988277375488295	8.119478982666019	65.92593894995521	8.119478982666019	0.2488291117480839	0.4988277375488295	3.8081093054649733	1.9514377534179699
2715095	17.393876132202152	18.41082101745606	4.203467425537114	10.444574607182036	40.00816457519532	4.203467425537114	18.41082101745606	302.5469269023917	17.393876132202152	338.9583305368017	18.41082101745606	17.669138397551613	4.203467425537114
2767064	-17.385450419921874	3.7027339367675793	-0.2477093310546863	4.531073745811511	21.33589368774414	0.2477093310546863	17.385450419921874	302.25388630356167	17.385450419921874	13.710238606490336	3.7027339367675793	0.061359912691560166	0.2477093310546863
827280	11.439611962402338	21.48183875378417	4.506552270019527	10.163956071325169	37.42800298620604	4.506552270019527	21.48183875378417	130.86472185033867	11.439611962402338	461.46939624358345	21.48183875378417	20.30901336241815	4.506552270019527
2937376	-5.2454909392089775	-5.3867453642578065	0.53446206372071	4.217878885569572	11.166698367187493	0.53446206372071	5.3867453642578065	27.51517519332348	5.2454909392089775	29.017025619352967	5.3867453642578065	0.2856496975566003	0.53446206372071
2472255	-4.276674617431645	2.098580967285152	1.1978241313476516	3.6425026914014476	7.5730797160644485	1.1978241313476516	4.276674617431645	18.28994578338411	4.276674617431645	4.404042076251485	2.098580967285152	1.4347826496387561	1.1978241313476516
3123207	21.47319725781252	19.94909981518557	0.2779305341797098	7.352826647653237	41.7002276071778	0.2779305341797098	21.47319725781252	461.0982004729271	21.47319725781252	397.96658343623693	19.94909981518557	0.07724538182941884	0.2779305341797098
2845243	-7.408437234619137	-5.5809569184570265	-0.3282751862792921	4.191256623452203	13.317669339355454	0.3282751862792921	7.408437234619137	54.88494225929124	7.408437234619137	31.147080125673348	5.5809569184570265	0.10776459792670393	0.3282751862792921
2743271	-1.4462446550292969	3.2520433088378913	2.4693093916015627	3.7351900245837646	7.167597355468751	1.4462446550292969	3.2520433088378913	2.09162360220081	1.4462446550292969	10.575785682557301	3.2520433088378913	6.09748887145168	2.4693093916015627
2243111	-16.131713461425782	3.367836404296874	-0.4211498017578137	4.874549270519547	19.92069966748047	0.4211498017578137	16.131713461425782	260.2321792015458	16.131713461425782	11.342322046107297	3.367836404296874	0.17736715552064578	0.4211498017578137
1546627	5.115936415649411	6.3163033895263645	-1.8485659189453152	6.027081380613813	13.280805724121091	1.8485659189453152	6.3163033895263645	26.172805408967747	5.115936415649411	39.89568850854224	6.3163033895263645	3.4171959566861374	1.8485659189453152
591655	-7.685054729492179	29.30581669995118	-5.283603618652336	10.267309027911146	42.274475048095695	5.283603618652336	29.30581669995118	59.060066195290105	7.685054729492179	858.8308924511374	29.30581669995118	27.91646719903606	5.283603618652336
206824	19.41282280175781	33.01148803918457	2.0161629506835936	10.417061259489188	54.440473791625976	2.0161629506835936	33.01148803918457	376.8576891324479	19.41282280175781	1089.7583425612258	33.01148803918457	4.064913043709175	2.0161629506835936
921300	-6.937038001708983	-6.82888751953125	-0.4996257397460937	4.869726259663944	14.265551260986328	0.4996257397460937	6.937038001708983	48.122496237154564	6.937038001708983	46.63370475440967	6.82888751953125	0.24962587981683135	0.4996257397460937
2665419	-5.40501145019531	8.526015008544924	3.5681445251464865	7.444490273118507	17.49917098388672	3.5681445251464865	8.526015008544924	29.214148776742412	5.40501145019531	72.6929319259333	8.526015008544924	12.731655352332846	3.5681445251464865
2748949	-9.050880020507805	24.8963741604004	0.4930805507812579	7.083857392903819	34.44033473168946	0.4930805507812579	24.8963741604004	81.91842914562736	9.050880020507805	619.8294463346526	24.8963741604004	0.24312842955874864	0.4930805507812579
3116770	4.9063270444335965	-1.5836441164550763	-0.3788139467773419	2.012876838565166	6.868785107666015	0.3788139467773419	4.9063270444335965	24.07204506694051	4.9063270444335965	2.5079286875827793	1.5836441164550763	0.14350000627302684	0.3788139467773419
1340637	4.7797496997070335	-5.622971705322263	-4.691464594726561	7.06403833097471	15.094185999755858	4.691464594726561	5.622971705322263	22.846007191849477	4.7797496997070335	31.617810798854762	5.622971705322263	22.009840043572858	4.691464594726561
904764	25.98505467675781	24.05858296655273	-3.0949242661132814	10.975397215635551	53.13856190942382	3.0949242661132814	25.98505467675781	675.2230665540928	25.98505467675781	578.8154143585012	24.05858296655273	9.578556212976833	3.0949242661132814
3194936	-3.175229360595708	-14.86307649804688	-0.9870884914550828	5.735400251602838	19.02539435009767	0.9870884914550828	14.86307649804688	10.082081492389028	3.175229360595708	220.9110429867935	14.86307649804688	0.9743436899630711	0.9870884914550828
2151929	4.213087031738283	16.90701479663086	-4.397012760742187	8.365745830704071	25.51711458911133	4.213087031738283	16.90701479663086	17.750102337001294	4.213087031738283	285.8471493334949	16.90701479663086	19.333721218129625	4.397012760742187
1500609	1.654511701416013	1.0974133127441377	-1.703451860595706	1.9217516986789511	4.455376874755856	1.0974133127441377	1.703451860595706	2.7374089701225097	1.654511701416013	1.2043159789880624	1.0974133127441377	2.901748241366973	1.703451860595706
1525649	-12.950643425537114	-4.902528648925788	-3.250387077880866	7.773034338852645	21.10355915234377	3.250387077880866	12.950643425537114	167.71916513540768	12.950643425537114	24.03478715353811	4.902528648925788	10.565016156054915	3.250387077880866
2119879	13.688109154541024	11.76807665332032	-4.394864325683585	9.522644534511187	29.85105013354493	4.394864325683585	13.688109154541024	187.36433222662978	13.688109154541024	138.48762811842278	11.76807665332032	19.31483244116623	4.394864325683585
1288251	15.848987173583984	1.93626363232422	-1.633530068847655	5.815030122948413	19.41878087475586	1.633530068847655	15.848987173583984	251.19039442842964	15.848987173583984	3.749116853861382	1.93626363232422	2.6684204858294245	1.633530068847655
904755	3.194659096435544	11.03688703222656	-3.383202689453128	6.997817745327462	17.61474881811523	3.194659096435544	11.03688703222656	10.205846742438368	3.194659096435544	121.81287536213078	11.03688703222656	11.44606043792288	3.383202689453128
3194020	-6.500361798828127	-18.563449262207037	-3.5075868354492212	8.795722964715576	28.571397896484385	3.5075868354492212	18.563449262207037	42.25470351566404	6.500361798828127	344.601648510535	18.563449262207037	12.303165408216682	3.5075868354492212
1207668	13.33254643310547	1.7414362036132829	-0.231017867431639	3.0334733330073274	15.305000504150392	0.231017867431639	13.33254643310547	177.7567943909134	13.33254643310547	3.0326000512550433	1.7414362036132829	0.053369255072662325	0.231017867431639
253463	-2.5109234360351564	20.15389437402344	0.5515613051757811	5.106660412727525	23.21637911523438	0.5515613051757811	20.15389437402344	6.304736501630597	2.5109234360351564	406.1794584392937	20.15389437402344	0.30421987336721107	0.5515613051757811
1453218	0.15163386035155926	2.6422802226562467	-1.828060506103519	0.41192430090625537	4.621974589111325	0.15163386035155926	2.6422802226562467	0.022992827605116176	0.15163386035155926	6.981644775040345	2.6422802226562467	3.3418052139754537	1.828060506103519
2116365	5.118611262451175	-8.336356236328122	-2.168307377685544	6.641902107573357	15.62327487646484	2.168307377685544	8.336356236328122	26.200181256092012	5.118611262451175	69.49483529896676	8.336356236328122	4.701556884125561	2.168307377685544
950973	-1.8866710229492227	10.335763974609373	5.863058133544918	6.9498697101659594	18.08549313110351	1.8866710229492227	10.335763974609373	3.5595275488362663	1.8866710229492227	106.82801693883295	10.335763974609373	34.375450677327215	5.863058133544918
420919	-3.865129266113279	-5.453817162841794	-2.2614229062499973	5.700504018961269	11.58036933520507	2.2614229062499973	5.453817162841794	14.939224243765375	3.865129266113279	29.744121645707718	5.453817162841794	5.114033560912184	2.2614229062499973
486925	25.913041106811534	7.192984572998049	-2.591671951660153	8.99617509928108	35.69769763146974	2.591671951660153	25.913041106811534	671.4856994033044	25.913041106811534	51.73902706738792	7.192984572998049	6.716763505021947	2.591671951660153
900059	-8.82408282299805	8.49852231005859	-1.8294768049316448	7.210002352084327	19.152081937988285	1.8294768049316448	8.82408282299805	77.86443766712925	8.82408282299805	72.22488145456359	8.49852231005859	3.3469853797828995	1.8294768049316448
2872040	-8.910829095214831	-1.5991187375488138	-2.7427878659667826	5.443752976651579	13.252735698730428	1.5991187375488138	8.910829095214831	79.40287516412717	8.910829095214831	2.557180736779712	1.5991187375488138	7.522885277694617	2.7427878659667826
1282041	-12.824660802490234	-8.206420446044923	-1.090344930297853	6.997661100795045	22.121426178833012	1.090344930297853	12.824660802490234	164.47192469892946	12.824660802490234	67.34533653726416	8.206420446044923	1.18885206702623	1.090344930297853
2865969	-8.808333701171875	0.6806132135009761	-2.073537177124024	3.9178801627008184	11.562484091796875	0.6806132135009761	8.808333701171875	77.58674259120023	8.808333701171875	0.46323434639212535	0.6806132135009761	4.299556424915465	2.073537177124024
3021391	12.991962173339866	16.440463760253927	3.2444760588379107	9.500317432026261	32.6769019924317	3.2444760588379107	16.440463760253927	168.79108111349393	12.991962173339866	270.28884865222267	16.440463760253927	10.526624896372383	3.2444760588379107
2426608	12.190233890380853	37.71076649841308	-2.101121242675788	9.99840427124645	52.00212163146972	2.101121242675788	37.71076649841308	148.6018023021899	12.190233890380853	1422.1019098978343	37.71076649841308	4.414710476423448	2.101121242675788
1283033	3.1672370532226566	11.284493217773438	-5.996615638427733	7.8250778928777915	20.44834590942383	3.1672370532226566	11.284493217773438	10.031390551306536	3.1672370532226566	127.33978718197471	11.284493217773438	35.95939911503605	5.996615638427733
902407	15.674920231689455	-9.51618465722656	-2.6235645705566384	8.690521476087332	27.814669459472654	2.6235645705566384	15.674920231689455	245.7031242698274	15.674920231689455	90.55777043043419	9.51618465722656	6.883091055880039	2.6235645705566384
982812	0.14242992041013736	22.1787000620117	0.4395643198241999	1.5430996753069326	22.760694302246037	0.14242992041013736	22.1787000620117	0.020286282228038063	0.14242992041013736	491.8947364406778	22.1787000620117	0.1932167912625115	0.4395643198241999
1188455	-1.2014266171874937	15.436314471679694	0.2554901918945376	2.8455480293665776	16.893231280761725	0.2554901918945376	15.436314471679694	1.4434259164865844	1.2014266171874937	238.27980446858794	15.436314471679694	0.06527523815430764	0.2554901918945376
2117613	1.949528322509764	21.250218019775392	0.36188946752929496	4.337090377677043	23.56163580981445	0.36188946752929496	21.250218019775392	3.8006606802677343	1.949528322509764	451.57176588798677	21.250218019775392	0.13096398670863663	0.36188946752929496
2112663	13.69041304052734	11.15370420874023	-0.42387147485352017	6.34520662075266	25.26798872412109	0.42387147485352017	13.69041304052734	187.42740922024103	13.69041304052734	124.40511757606951	11.15370420874023	0.17966702719449837	0.42387147485352017
2168508	-4.649275676757803	-2.88299073413085	-0.7301358146972561	3.5558862912990143	8.262402225585909	0.7301358146972561	4.649275676757803	21.615764318491728	4.649275676757803	8.311635573084336	2.88299073413085	0.5330983079036259	0.7301358146972561
2740707	3.2293593298339833	6.017807663574217	-0.2097008813476577	2.65720673031571	9.456867874755858	0.2097008813476577	6.017807663574217	10.428761681185794	3.2293593298339833	36.21400907577258	6.017807663574217	0.043974459637984416	0.2097008813476577
1574897	-10.050308698730467	8.110496049804688	2.2702975329589847	7.625989252178817	20.43110228149414	2.2702975329589847	10.050308698730467	101.00870493977729	10.050308698730467	65.78014617389745	8.110496049804688	5.154250888159653	2.2702975329589847
2895728	-4.014375587890626	-4.014375587890626	-1.1718768085937512	4.428305938447773	9.200627984375004	1.1718768085937512	4.014375587890626	16.11521136065221	4.014375587890626	16.11521136065221	4.014375587890626	1.3732952545198753	1.1718768085937512
982801	0.004170920410160761	22.040441062011727	0.3013053198242233	-0.11159124970473402	22.34591730224611	0.004170920410160761	22.040441062011727	1.7396577067895612e-05	0.004170920410160761	485.7810422080126	22.040441062011727	0.0907848957543775	0.3013053198242233
2289735	-11.713266286621092	1.275816049804689	0.6073361303710954	3.5230914612758166	13.596418466796877	0.6073361303710954	11.713266286621092	137.20060710129428	11.713266286621092	1.627706592939241	1.275816049804689	0.36885717525413614	0.6073361303710954
2795919	3.5264146894531407	27.344335374267594	-0.21584528979490614	4.9742703693558905	31.08659535351564	0.21584528979490614	27.344335374267594	12.43560056199089	3.5264146894531407	747.712677060422	27.344335374267594	0.04658918912664701	0.21584528979490614
2146692	5.330820953857434	41.48563853503419	0.7341870427246207	7.557626588143383	47.550646531616245	0.7341870427246207	41.48563853503419	28.417652042085482	5.330820953857434	1721.0582046595139	41.48563853503419	0.5390306137047239	0.7341870427246207
3169981	-7.397361752685548	-7.131584164794923	-1.4387779208984384	6.382479770615179	15.967723838378909	1.4387779208984384	7.397361752685548	54.720960900095	7.397361752685548	50.8594926995537	7.131584164794923	2.070081905664833	1.4387779208984384
2018805	3.7238561435546833	10.760866336425776	-3.8350351528320346	7.3524720546099305	18.319757632812493	3.7238561435546833	10.760866336425776	13.867104577889958	3.7238561435546833	115.7962443104215	10.760866336425776	14.707494623457427	3.8350351528320346
2772274	19.239298831298825	19.120173465087888	-1.7462968718261749	9.422647582742394	40.10576916821289	1.7462968718261749	19.239298831298825	370.15061952001633	19.239298831298825	365.58103333505096	19.120173465087888	3.0495527645498837	1.7462968718261749
2140059	-9.656047834960935	-4.650909437744139	-3.1155128618164056	7.219549398235073	17.42247013452148	3.1155128618164056	9.656047834960935	93.23925979105377	9.656047834960935	21.630958598097504	4.650909437744139	9.70642039214345	3.1155128618164056
1361539	4.0197023815917925	7.4915270275878845	-1.8891072802734428	5.959051316808736	13.40033668945312	1.8891072802734428	7.4915270275878845	16.15800723657473	4.0197023815917925	56.12297720507976	7.4915270275878845	3.568726316382124	1.8891072802734428
2869381	-12.37339901660156	-0.3093044731445289	1.4052913215332057	2.942071809669232	14.087994811279295	0.3093044731445289	12.37339901660156	153.10100322403645	12.37339901660156	0.0956692571072146	0.3093044731445289	1.9748436983765436	1.4052913215332057
1264664	8.736106498291022	19.474105460693366	-1.3045543598632747	7.924397741161641	29.514766318847663	1.3045543598632747	19.474105460693366	76.31955674948263	8.736106498291022	379.24078349420716	19.474105460693366	1.7018620778382785	1.3045543598632747
2430161	14.981186603515624	61.54083320996094	13.154118274658202	13.588861292274535	89.67613808813476	13.154118274658202	61.54083320996094	224.43595204935602	14.981186603515624	3787.274152176231	61.54083320996094	173.0308275836969	13.154118274658202
2146789	2.9204832321777303	5.3740431076660125	-2.772822737060551	5.56985514994412	11.067349076904293	2.772822737060551	5.3740431076660125	8.529222309431283	2.9204832321777303	28.880339323052574	5.3740431076660125	7.6885459311599655	2.772822737060551
3169684	-19.119044562988282	4.3515326770019565	0.7795340808105493	6.233578244646389	24.250111320800787	0.7795340808105493	19.119044562988282	365.5378650015318	19.119044562988282	18.935836639015815	4.3515326770019565	0.6076733831451481	0.7795340808105493
2745344	9.798245792480493	12.19693887719729	-1.924196834472632	7.9447497728765395	23.919381504150415	1.924196834472632	12.19693887719729	96.0056206098617	9.798245792480493	148.76531797408668	12.19693887719729	3.7025334577944973	1.924196834472632
3119839	-5.3050070107421865	-0.5887785256347655	-0.3768072426757811	0.8278866137746462	6.270592779052733	0.3768072426757811	5.3050070107421865	28.14309938402375	5.3050070107421865	0.3466601522486482	0.5887785256347655	0.14198369813292497	0.3768072426757811
1483028	9.916430283935547	6.881754685791017	2.1755435957031253	7.314097431450568	18.97372856542969	2.1755435957031253	9.916430283935547	98.33558957615404	9.916430283935547	47.358547555406616	6.881754685791017	4.732989936804883	2.1755435957031253
1550774	1.2045975603027372	4.6747284807128935	-2.3162688337402315	3.9118045086448445	8.195594874755862	1.2045975603027372	4.6747284807128935	1.4510552822873066	1.2045975603027372	21.853086368388276	4.6747284807128935	5.365101310156332	2.3162688337402315
1547786	3.049337758422862	11.3594974416504	-2.207122431396474	6.379614926972347	16.615957631469737	2.207122431396474	11.3594974416504	9.298460764943364	3.049337758422862	129.038182126862	11.3594974416504	4.871389427173484	2.207122431396474
1510902	-1.4357276249999984	14.684839696777345	-2.6279273320312484	5.952774273654136	18.748494653808592	1.4357276249999984	14.684839696777345	2.061313813188136	1.4357276249999984	215.64451692004775	14.684839696777345	6.906002062436875	2.6279273320312484
2936542	-5.295055287841798	-9.886234181884769	-1.2481879172363293	6.182600083937895	16.429477386962894	1.2481879172363293	9.886234181884769	28.037610501301387	5.295055287841798	97.7376262990668	9.886234181884769	1.5579730767347655	1.2481879172363293
232863	34.634895138183595	44.968725017944344	18.196872524658204	14.805893734233539	97.80049268078614	18.196872524658204	44.968725017944344	1199.5759612329737	34.634895138183595	2022.1862297394935	44.968725017944344	331.12616967866063	18.196872524658204
3124497	-1.6869313212890658	27.17851667675781	-2.2802655192871133	6.858299994607042	31.145713517333988	1.6869313212890658	27.17851667675781	2.8457372827460734	1.6869313212890658	738.6717687488024	27.17851667675781	5.199610838449728	2.2802655192871133
4322	-9.79945246875	-9.79945246875	-1.7649027556152357	7.513797869907269	21.363807693115234	1.7649027556152357	9.79945246875	96.02926868729045	9.79945246875	96.02926868729045	9.79945246875	3.114881736778252	1.7649027556152357
1524491	-7.751475038330074	8.543282804687504	0.5464680769043007	5.4551941171142735	16.84122591992188	0.5464680769043007	8.543282804687504	60.08536526985423	7.751475038330074	72.98768108086918	8.543282804687504	0.29862735907548466	0.5464680769043007
3197178	-3.8075315275878903	-7.916357211181642	-1.685194186279297	5.805285323789187	13.409082925048828	1.685194186279297	7.916357211181642	14.497296333575774	3.8075315275878903	62.66871149502758	7.916357211181642	2.839879445469542	1.685194186279297
1415110	-11.524057525146489	-1.670316833007817	-0.09905828808594208	2.0343122711929227	13.293432646240248	0.09905828808594208	11.524057525146489	132.8039018428854	11.524057525146489	2.7899583226292637	1.670316833007817	0.009812544438517494	0.09905828808594208
1951275	-5.439123223144532	-0.595615456420898	-0.09004027636718702	-0.44960335749770575	6.124778955932617	0.09004027636718702	5.439123223144532	29.584061436550158	5.439123223144532	0.3547577719274746	0.595615456420898	0.008107251368279417	0.09004027636718702
1779292	5.283631710449222	7.815350918212893	-1.5705629306640605	6.15356736236338	14.669545559326174	1.5705629306640605	7.815350918212893	27.91676405166457	5.283631710449222	61.07970997481111	7.815350918212893	2.4666679191760825	1.5705629306640605
2015102	1.3719937399902309	21.56259127416992	-1.9871218605957068	6.05642029646412	24.92170687475586	1.3719937399902309	21.56259127416992	1.8823668225723813	1.3719937399902309	464.94534245690886	21.56259127416992	3.9486532888573436	1.9871218605957068
960019	11.185278868652349	21.989569640136718	3.653571104980472	9.869927383259165	36.82841961376954	3.653571104980472	21.989569640136718	125.11046336952076	11.185278868652349	483.54117295842246	21.989569640136718	13.34858181914823	3.653571104980472
1501396	9.555166498413088	11.748462930908206	-2.542888387451171	8.240044646561627	23.846517816772465	2.542888387451171	11.748462930908206	91.30120681239585	9.555166498413088	138.02638123892422	11.748462930908206	6.466281351034017	2.542888387451171
1312051	-4.493434763427743	-7.956745005126963	-5.899642801757821	7.794647044775162	18.349822570312526	4.493434763427743	7.956745005126963	20.190955973180937	4.493434763427743	63.30979107661287	7.956745005126963	34.80578518833287	5.899642801757821
925121	3.8423134477539023	14.637059846679685	-0.17000039501953526	3.971452730291318	18.64937368945312	0.17000039501953526	14.637059846679685	14.76337263079048	3.8423134477539023	214.24352095528272	14.637059846679685	0.02890013430679803	0.17000039501953526
1572154	-6.641562742675781	-8.488551420654296	-0.7362358994140621	5.597479762819393	15.86635006274414	0.7362358994140621	8.488551420654296	44.11035566489904	6.641562742675781	72.05550522109208	8.488551420654296	0.5420432995860329	0.7362358994140621
2795052	-2.9629817043457014	-10.851470473876953	-4.583533767333981	7.295586907273089	18.397985945556634	2.9629817043457014	10.851470473876953	8.779260580287357	2.9629817043457014	117.7544114454233	10.851470473876953	21.00878179629084	4.583533767333981
2874281	13.465883186767574	3.061300209472656	-2.8034039226074228	6.960174410007305	19.330587318847652	2.8034039226074228	13.465883186767574	181.3300099996696	13.465883186767574	9.371558972517326	3.061300209472656	7.859073553290685	2.8034039226074228
2222968	11.7216563083496	6.386149869140617	-4.212059511962899	8.369099726047793	22.319865689453117	4.212059511962899	11.7216563083496	137.39722661107197	11.7216563083496	40.78291015112472	6.386149869140617	17.741445332317134	4.212059511962899
874153	15.047861111450189	-5.7026443359375065	-4.4825630065918025	8.65390741408176	25.2330684539795	4.4825630065918025	15.047861111450189	226.4381240294949	15.047861111450189	32.52015242220013	5.7026443359375065	20.09337110806534	4.4825630065918025
3197495	12.696851971557619	13.910471203735357	0.21433663647461287	5.816532953648286	26.82165981176759	0.21433663647461287	13.910471203735357	161.21004998764658	12.696851971557619	193.5012091099506	13.910471203735357	0.04594019373525035	0.21433663647461287
2086476	-5.215118992919919	-1.8807722216796847	1.4496263378906278	4.028085357832203	8.545517552490232	1.4496263378906278	5.215118992919919	27.19746611031407	5.215118992919919	3.5373041498419373	1.8807722216796847	2.1014165195061927	1.4496263378906278
2796218	-9.368560777587888	4.129253400878909	0.1952438488769559	3.563527064201046	13.693058027343753	0.1952438488769559	9.368560777587888	87.76993104335817	9.368560777587888	17.050733648670036	4.129253400878909	0.03812016052428759	0.1952438488769559
2689768	1.0846727626953123	-4.632978604492188	-0.9715520603027344	2.5869389484118845	6.689203427490235	0.9715520603027344	4.632978604492188	1.1765150021330812	1.0846727626953123	21.464490749682383	4.632978604492188	0.9439134058784882	0.9715520603027344
1717705	-11.647977550537107	-3.2370888786621066	0.5224631232910184	4.60899089492106	15.407529552490232	0.5224631232910184	11.647977550537107	135.67538101781642	11.647977550537107	10.478744408357894	3.2370888786621066	0.2729677151990059	0.5224631232910184
274226	-0.39000808447265456	13.371359713378908	-1.058480374511717	2.9349346306803996	14.81984817236328	0.39000808447265456	13.371359713378908	0.15210630595402924	0.39000808447265456	178.79326058457247	13.371359713378908	1.1203807032264648	1.058480374511717
1526540	-11.229674053955073	-0.3903262145996038	-0.045927716064447566	-0.3028259225403009	11.665927984619124	0.045927716064447566	11.229674053955073	126.10557935807175	11.229674053955073	0.15235455380365598	0.3903262145996038	0.002109355102896515	0.045927716064447566
1528501	-0.3964372822265645	-3.649836177490237	1.6406720927734355	1.69615539325456	5.686945552490236	0.3964372822265645	3.649836177490237	0.15716251873918474	0.3964372822265645	13.321304122516544	3.649836177490237	2.6918049160055646	1.6406720927734355
1115068	10.619080718505856	14.230687316406248	-0.7990978398437534	7.109695201666862	25.648865874755856	0.7990978398437534	14.230687316406248	112.76487530614284	10.619080718505856	202.51246149732566	14.230687316406248	0.638557357642953	0.7990978398437534
930775	2.356457242675773	10.23513079614257	-3.2873186972656327	6.426207599172609	15.878906736083977	2.356457242675773	10.23513079614257	5.552890736559108	2.356457242675773	104.75790241414605	10.23513079614257	10.806464217392216	3.2873186972656327
2042146	38.822898430542004	12.397496742919927	-0.4601578286132764	8.090019766139463	51.68055300207521	0.4601578286132764	38.822898430542004	1507.2174425481808	38.822898430542004	153.6979254907102	12.397496742919927	0.21174522723408548	0.4601578286132764
2115291	4.947103497314451	13.205236431884765	2.281179425048826	7.321054246880121	20.43351935424804	2.281179425048826	13.205236431884765	24.473833013140876	4.947103497314451	174.3782692219767	13.205236431884765	5.203779569266093	2.281179425048826
2091356	-7.8515953986816385	11.13334799121094	-1.4788346259765603	7.139820483086348	20.46377801586914	1.4788346259765603	11.13334799121094	61.647550304598674	7.8515953986816385	123.95143749340066	11.13334799121094	2.186951850987233	1.4788346259765603
2472280	10.466201146972658	-20.229843774902342	-6.923447290527343	10.559091414785103	37.61949221240234	6.923447290527343	20.229843774902342	109.54136644889178	10.466201146972658	409.246579156955	20.229843774902342	47.934122384710406	6.923447290527343
1451584	-2.972457838134765	3.597629594726562	-0.4555930615234374	2.658094412758209	7.025680494384765	0.4555930615234374	3.597629594726562	8.835505599488801	2.972457838134765	12.942938700852409	3.597629594726562	0.20756503770829865	0.4555930615234374
3065832	0.289399207031245	27.540762961303702	-0.6756352778320363	3.0614977122373515	28.505797446166984	0.289399207031245	27.540762961303702	0.08375190103031341	0.289399207031245	758.4936244907179	27.540762961303702	0.4564830286511728	0.6756352778320363
827801	-0.8343734160156231	-6.529678286621093	-1.5028418913574197	3.31164211825447	8.866893593994135	0.8343734160156231	6.529678286621093	0.69617899735358	0.8343734160156231	42.63669852677097	6.529678286621093	2.2585337504187466	1.5028418913574197
3021535	6.623293479980467	15.678259452880859	-4.7055563125000015	8.993737740785644	27.007109245361328	4.7055563125000015	15.678259452880859	43.868016521951766	6.623293479980467	245.807819471848	15.678259452880859	22.142260210108613	4.7055563125000015
255065	2.9714512475586052	12.510746444091806	-6.498382126464832	7.997614581606221	21.980579818115242	2.9714512475586052	12.510746444091806	8.829522516617592	2.9714512475586052	156.51877658835576	12.510746444091806	42.22897026155759	6.498382126464832
979444	14.307605006835935	27.321837642333985	-6.52988888964844	11.354996671600771	48.15933153881836	6.52988888964844	27.321837642333985	204.70756103163671	14.307605006835935	746.4828121540584	27.321837642333985	42.63944891115413	6.52988888964844
2021261	13.236475180419928	27.542970846923836	-3.2746370327148355	10.280878614946422	44.0540830600586	3.2746370327148355	27.542970846923836	175.20427520187278	13.236475180419928	758.6152430744963	27.542970846923836	10.723247696027423	3.2746370327148355
2838485	-9.09045583520508	-8.524127786499024	-2.3556574038085945	7.604624274300433	19.9702410255127	2.3556574038085945	9.09045583520508	82.6363872918141	9.09045583520508	72.66075452056475	8.524127786499024	5.549121804118247	2.3556574038085945
2271458	-4.7601031308593775	3.642633532958982	1.4340115541992162	4.802350068211085	9.836748218017576	1.4340115541992162	4.7601031308593775	22.658581816417247	4.7601031308593775	13.268779055437234	3.642633532958982	2.0563891375768515	1.4340115541992162
2116643	-10.351063719970703	7.959280976074218	-2.4273347770996097	7.733845795328261	20.73767947314453	2.4273347770996097	10.351063719970703	107.14452013489374	10.351063719970703	63.35015365609695	7.959280976074218	5.891954120117211	2.4273347770996097
1509310	1.8755474189453096	22.039171228759766	11.555742273681636	8.993750764502082	35.47046092138671	1.8755474189453096	22.039171228759766	3.5176781207124126	1.8755474189453096	485.7250684505923	22.039171228759766	133.53517949575283	11.555742273681636
957183	10.790696763427732	45.73774304333496	-1.1168998247070334	9.246698867975786	57.645339631469724	1.1168998247070334	45.73774304333496	116.43913664024973	10.790696763427732	2091.9411386981355	45.73774304333496	1.2474652184306019	1.1168998247070334
2143832	7.95129882910156	15.01443588354492	2.6661616525878884	8.394962234589874	25.63189636523437	2.6661616525878884	15.01443588354492	63.223153069671845	7.95129882910156	225.43328490108132	15.01443588354492	7.10841795773018	2.6661616525878884
1311119	-3.956863848388679	-4.698566881835943	-0.9738049189453192	4.385700405576687	9.629235649169942	0.9738049189453192	4.698566881835943	15.656771514685268	3.956863848388679	22.07653074308554	4.698566881835943	0.9482960201620997	0.9738049189453192
631175	5.607948092285156	13.295081881347654	1.9590375698242184	7.2985738641478015	20.86206754345703	1.9590375698242184	13.295081881347654	31.44908180576472	5.607948092285156	176.75920223173867	13.295081881347654	3.8378281999827792	1.9590375698242184
2819728	-5.543666368652346	-12.06160688989258	-3.4175639211425803	7.915471301148313	21.022837179687507	3.4175639211425803	12.06160688989258	30.732236806927087	5.543666368652346	145.48236076630417	12.06160688989258	11.67974315509545	3.4175639211425803
832519	18.196029034179688	26.25434049658203	0.17696699194335966	7.0612132956733955	44.62733652270508	0.17696699194335966	26.25434049658203	331.0954726127102	18.196029034179688	689.2903949104673	26.25434049658203	0.03131731623748112	0.17696699194335966
1265510	21.133421181640628	34.661258934936534	6.336313485107424	12.213907958215692	62.13099360168459	6.336313485107424	34.661258934936534	446.6214908406168	21.133421181640628	1201.4028709547176	34.661258934936534	40.14886858155419	6.336313485107424
901251	0.07189320727538727	2.9581580083007784	-3.7167267878417998	1.0045833074419441	6.746778003417965	0.07189320727538727	3.7167267878417998	0.005168633252341797	0.07189320727538727	8.750698802074028	2.9581580083007784	13.814058015460823	3.7167267878417998
2041383	-4.506589739746089	16.833353192382816	-1.2543161801757776	6.723059492629644	22.594259112304684	1.2543161801757776	16.833353192382816	20.309351082384723	4.506589739746089	283.3617796995047	16.833353192382816	1.5733090798507539	1.2543161801757776
3092066	3.8799643332519484	-17.710249442382818	-3.8990693276367234	8.147055611060205	25.48928310327149	3.8799643332519484	17.710249442382818	15.054123227307237	3.8799643332519484	313.6529353114209	17.710249442382818	15.202741621717491	3.8990693276367234
2771219	24.262487874267574	9.605562672851562	-2.9101309916992197	9.475227686886079	36.77818153881836	2.9101309916992197	24.262487874267574	588.668317848981	24.262487874267574	92.26683426207924	9.605562672851562	8.468862388848285	2.9101309916992197
2739703	-8.652372166992194	-5.8940370534668025	-1.2324960683593815	6.127333363902967	15.778905288818379	1.2324960683593815	8.652372166992194	74.8635441161412	8.652372166992194	34.73967278763963	5.8940370534668025	1.5190465585213333	1.2324960683593815
2845946	7.175228483642577	1.2619632553710929	-0.7133213210449227	3.0105776781979126	9.150513060058593	0.7133213210449227	7.175228483642577	51.48390379247576	7.175228483642577	1.5925512579068062	1.2619632553710929	0.5088273070572737	0.7133213210449227
2115732	-2.170938701660156	20.041986255615235	0.6292016791992197	5.0598126066244795	22.84212663647461	0.6292016791992197	20.041986255615235	4.712974846365883	2.170938701660156	401.68121307027	20.041986255615235	0.39589475310711775	0.6292016791992197
3169724	-19.20800656298828	4.262570677001953	0.6905720808105471	6.057274733596247	24.16114932080078	0.6905720808105471	19.20800656298828	368.9475161238009	19.20800656298828	18.169508776436892	4.262570677001953	0.4768897987950088	0.6905720808105471
3198640	10.224917541992193	21.778544556152347	1.7628165593261755	8.71698882944938	33.766278657470714	1.7628165593261755	21.778544556152347	104.54893874053967	10.224917541992193	474.30500298431303	21.778544556152347	3.107522221834576	1.7628165593261755
2599099	-7.581794702148438	-11.279998742675787	0.17054752197265444	4.563825833548889	19.03234096679688	0.17054752197265444	11.279998742675787	57.48361090552613	7.581794702148438	127.23837163476733	11.279998742675787	0.029086457251013047	0.17054752197265444
2797843	0.0685022072753938	0.07807709741211255	0.4762780861816438	-5.853749651924636	0.6228573908691502	0.0685022072753938	0.4762780861816438	0.0046925524016010155	0.0685022072753938	0.006096033140300512	0.07807709741211255	0.22684081537684933	0.4762780861816438
1360696	21.84435419714355	7.3415332285156225	1.2330356088867165	7.7660931275966725	30.418923034545887	1.2330356088867165	21.84435419714355	477.175810290263	21.84435419714355	53.898110145399016	7.3415332285156225	1.5203768127826356	1.2330356088867165
1237088	0.8594335385742156	3.923505193847653	-1.1205431154785188	2.236230931318989	5.903481847900387	0.8594335385742156	3.923505193847653	0.7386260072261976	0.8594335385742156	15.39389300614951	3.923505193847653	1.2556168736463051	1.1205431154785188
1554718	-9.603446002929687	11.24834537890625	-0.3139638862304679	5.510484063118561	21.165755268066405	0.3139638862304679	11.24834537890625	92.22617513118618	9.603446002929687	126.52527376316161	11.24834537890625	0.09857332185693819	0.3139638862304679
3168775	-0.3715205964355448	-14.462619381835935	1.8849739256591815	3.768710723700275	16.719113903930662	0.3715205964355448	14.462619381835935	0.13802755357582294	0.3715205964355448	209.16735938385645	14.462619381835935	3.553126700414986	1.8849739256591815
2323568	-6.463227333740235	8.790627417846679	-3.9611044547119154	7.888562774919	19.21495920629883	3.9611044547119154	8.790627417846679	41.77330756760691	6.463227333740235	77.27513039939777	8.790627417846679	15.690348501138581	3.9611044547119154
2377758	23.496137204101558	25.582906308105464	-1.585314211914067	9.996232955875548	50.66435772412109	1.585314211914067	25.582906308105464	552.0684635139654	23.496137204101558	654.4850951693023	25.582906308105464	2.5132211504967197	1.585314211914067
2770860	10.405864745849604	32.445726424926754	7.708240539306638	11.382516718747114	50.559831710082996	7.708240539306638	32.445726424926754	108.28202110891564	10.405864745849604	1052.7251632411903	32.445726424926754	59.4169722118103	7.708240539306638
2795982	1.1547789277343767	-4.931791812011717	0.6824354829101579	2.304549141187222	6.769006222656252	0.6824354829101579	4.931791812011717	1.333514371939357	1.1547789277343767	24.322570477025813	4.931791812011717	0.46571818833482037	0.6824354829101579
420835	19.886541106811517	11.205407836547847	1.4207532192382786	8.424684104733064	32.51270216259764	1.4207532192382786	19.886541106811517	395.4745171929042	19.886541106811517	125.5611647833679	11.205407836547847	2.018539709975932	1.4207532192382786
957228	-4.015813020507807	27.196459623535162	2.7931469404296934	8.344458980373254	34.00541958447266	2.7931469404296934	27.196459623535162	16.126754215680034	4.015813020507807	739.6474160545783	27.196459623535162	7.801669830831757	2.7931469404296934
202411	1.6671387680664012	-1.1278555861816455	-0.4819968215332082	0.33663940267552683	3.276991175781255	0.4819968215332082	1.6671387680664012	2.7793516719899576	1.6671387680664012	1.2720582232811433	1.1278555861816455	0.23232093596811537	0.4819968215332082
2116893	14.228802620849605	6.293362557373045	-0.16714769653320616	4.613130543299731	20.689312874755856	0.16714769653320616	14.228802620849605	202.45882402309658	14.228802620849605	39.60641227854499	6.293362557373045	0.02793835245635678	0.16714769653320616
1479043	2.387971670166017	19.517089635864263	1.2821367092285172	6.075909496017821	23.187198015258797	1.2821367092285172	19.517089635864263	5.7024086975154775	2.387971670166017	380.9167878543602	19.517089635864263	1.6438745411513311	1.2821367092285172
686167	11.371196828613279	11.48407181335449	-2.8486518041992213	8.614070031236574	25.70392044616699	2.8486518041992213	11.48407181335449	129.3041173150647	11.371196828613279	131.88390541428308	11.48407181335449	8.114817101567478	2.8486518041992213
2037989	11.411953077148432	7.203048810791009	-2.4321288015136773	7.733910376717386	21.04713068945312	2.4321288015136773	11.411953077148432	130.23267303503758	11.411953077148432	51.88391217063777	7.203048810791009	5.915250507152356	2.4321288015136773
2504194	-8.800970020507805	26.2376041982422	1.834306773925789	8.824831399070442	36.87288099267579	1.834306773925789	26.2376041982422	77.45707330187714	8.800970020507805	688.4118740636167	26.2376041982422	3.364681340870036	1.834306773925789
2245441	-5.960617548339847	0.5679163872070276	0.05696057666015264	-0.6543216268303922	6.585494512207028	0.05696057666015264	5.960617548339847	35.528961557576935	5.960617548339847	0.32252902285828255	0.5679163872070276	0.0032445072934571256	0.05696057666015264
2869649	-12.28670150073242	-4.977733910400389	-2.5421374443359355	7.376610465885497	19.806572855468744	2.5421374443359355	12.28670150073242	150.9630337681003	12.28670150073242	24.777834882749943	4.977733910400389	6.462462785894841	2.5421374443359355
3192620	6.769852830322268	3.5922748579101587	-0.8102138505859351	4.529066591185294	11.172341538818362	0.8102138505859351	6.769852830322268	45.830907344222425	6.769852830322268	12.90443865477345	3.5922748579101587	0.656446483681288	0.8102138505859351
1554209	2.75130628100586	-4.507581963623045	-1.915655388916015	4.726881854986457	9.174543633544921	1.915655388916015	4.507581963623045	7.569686251902296	2.75130628100586	20.31829515877979	4.507581963623045	3.669735569082969	1.915655388916015
825995	-4.1488063615722615	12.224461765869146	0.9749195295410188	5.814738993141802	17.348187656982425	0.9749195295410188	12.224461765869146	17.212594225822468	4.1488063615722615	149.4374654651966	12.224461765869146	0.9504680890804814	0.9749195295410188
3116543	-3.4149496667480506	-16.92812563110352	-3.1169493310546916	7.589044977379986	23.46002462890626	3.1169493310546916	16.92812563110352	11.661881226422622	3.4149496667480506	286.56143738242395	16.92812563110352	9.71537313236229	3.1169493310546916
1594890	-6.40535319848633	14.637266506713864	-1.4709392885742218	7.234651865139407	22.513558993774417	1.4709392885742218	14.637266506713864	41.02854959735906	6.40535319848633	214.2495707885675	14.637266506713864	2.163662390671238	1.4709392885742218
3195050	-2.4762706296386696	3.713003204589846	-0.3631839291992165	2.185868998863228	6.552457763427732	0.3631839291992165	3.713003204589846	6.131916231211093	2.4762706296386696	13.786392797294466	3.713003204589846	0.1319025664285815	0.3631839291992165
2719944	-4.4293967587890615	13.068543304687502	-0.6485587460937481	5.480530226169344	18.14649880957031	0.6485587460937481	13.068543304687502	19.619555646771044	4.4293967587890615	170.78682410649253	13.068543304687502	0.42062844713469477	0.6485587460937481
1508291	21.368901664306666	21.368901664306666	-2.111124580810525	9.993133274008223	44.84892790942386	2.111124580810525	21.368901664306666	456.6299583388082	21.368901664306666	456.6299583388082	21.368901664306666	4.456846995702414	2.111124580810525
1527071	-2.8852087194824207	-6.847488992919921	0.44520128417968863	3.499184314350588	10.17789899658203	0.44520128417968863	6.847488992919921	8.32442935497739	2.8852087194824207	46.88810550815947	6.847488992919921	0.19820418343524387	0.44520128417968863
1236644	11.592416813232417	14.167833378173823	1.1169376872558558	7.665450924791872	26.877187878662095	1.1169376872558558	14.167833378173823	134.3841275717136	11.592416813232417	200.72750263169627	14.167833378173823	1.24754979721246	1.1169376872558558
1285160	10.430814904541007	17.59779374060058	0.8551580136718684	7.475854117089073	28.883766658813457	0.8551580136718684	17.59779374060058	108.80189957279482	10.430814904541007	309.6823445367209	17.59779374060058	0.7312952283472154	0.8551580136718684
2473668	15.646573186767574	2.65474808300781	-3.2099407902832056	7.165691796855302	21.51126206005859	2.65474808300781	15.646573186767574	244.815252488874	15.646573186767574	7.047687384233642	2.65474808300781	10.30371987712397	3.2099407902832056
2916192	-3.9023687607421853	-8.615061021484372	-1.2428991562499974	5.549715833889461	13.760328938476555	1.2428991562499974	8.615061021484372	15.2284819448165	3.9023687607421853	74.21927640389936	8.615061021484372	1.5447983126069553	1.2428991562499974
513516	-7.62640559521482	21.40820896777346	2.1836644426269767	8.567963581250435	31.21827900561526	2.1836644426269767	21.40820896777346	58.16206230272391	7.62640559521482	458.31141120785605	21.40820896777346	4.768390397993385	2.1836644426269767
228557	25.86403706079102	19.307594800048832	-2.48337504858398	10.34624935092693	47.65500690942383	2.48337504858398	25.86403706079102	668.9484130819714	25.86403706079102	372.7832169628727	19.307594800048832	6.167151631929485	2.48337504858398
2822309	11.779935847412114	-0.561239231933591	-2.7418460739746067	4.480527783513455	15.083021153320312	0.561239231933591	11.779935847412114	138.76688856914495	11.779935847412114	0.3149894754614072	0.561239231933591	7.517719893369964	2.7418460739746067
957645	20.735329201904293	42.74675422021485	4.177158883300777	11.898726804403582	67.65924230541992	4.177158883300777	42.74675422021485	429.9538771113449	20.735329201904293	1827.2849963634558	42.74675422021485	17.448656336338594	4.177158883300777
2141990	3.818873497314456	15.161435219116216	4.2373877490234415	8.019084162066138	23.21769646545411	3.818873497314456	15.161435219116216	14.583794788490742	3.818873497314456	229.86911790345758	15.161435219116216	17.955454935573947	4.2373877490234415
2066406	-6.485892556152344	19.246807791748047	2.6976668615722663	8.477626793578436	28.430367209472656	2.6976668615722663	19.246807791748047	42.06680224995239	6.485892556152344	370.43961017249336	19.246807791748047	7.277406496025161	2.6976668615722663
3165075	-17.6522352265625	-12.248716549804687	-1.2640935944824214	8.224160619031704	31.165045370849608	1.2640935944824214	17.6522352265625	311.60140849389404	17.6522352265625	150.03105711745923	12.248716549804687	1.5979326156114886	1.2640935944824214
1115033	0.5502566606445356	4.352411201660161	-0.8290081708984331	1.4274312064101946	5.731676033203129	0.5502566606445356	4.352411201660161	0.3027823925836756	0.5502566606445356	18.943483268336845	4.352411201660161	0.6872545474163657	0.8290081708984331
904208	0.5404525122070396	12.981767209472663	-2.0611710229492104	4.178462293129611	15.583390744628913	0.5404525122070396	12.981767209472663	0.2920889179509003	0.5404525122070396	168.52627988093965	12.981767209472663	4.248425985845494	2.0611710229492104
2243001	4.9569075506591735	0.4482233923339791	-0.2618100244140677	0.0043954824527876425	5.66694096740722	0.2618100244140677	4.9569075506591735	24.570932465781926	4.9569075506591735	0.20090420943538018	0.4482233923339791	0.06854448888369473	0.2618100244140677
2938324	1.414799138427746	8.162487431884777	-0.6104961191406133	3.152601352242981	10.187782689453137	0.6104961191406133	8.162487431884777	2.001656602095893	1.414799138427746	66.62620107567695	8.162487431884777	0.37270551148574993	0.6104961191406133
2377536	-0.2766875651855472	5.357734737060547	-7.428119602539063	3.9520321402624714	13.062541904785157	0.2766875651855472	7.428119602539063	0.07655600872830644	0.2766875651855472	28.705321512705243	5.357734737060547	55.17696082962508	7.428119602539063
3124477	-1.7352723212890524	28.47728642504884	-0.9814881416015524	5.82580902102452	31.194046887939443	0.9814881416015524	28.47728642504884	3.0111700290318963	1.7352723212890524	810.9558421342708	28.47728642504884	0.9633189721044689	0.9814881416015524
2193615	-8.180487961425783	-3.981196732177736	-2.3767922827148453	6.387180925009915	14.538476976318364	2.3767922827148453	8.180487961425783	66.92038328703217	8.180487961425783	15.849927420302683	3.981196732177736	5.649141555172846	2.3767922827148453
538906	-9.63750692236328	21.81690363061524	0.9404654897460958	7.794753650176713	32.39487604272462	0.9404654897460958	21.81690363061524	92.88153967860012	9.63750692236328	475.97728402755246	21.81690363061524	0.8844753374033638	0.9404654897460958
110442	13.228389417236329	17.237609540527345	3.4688068977050786	9.687705486893849	33.93480585546875	3.4688068977050786	17.237609540527345	174.99028657405012	13.228389417236329	297.13518267167933	17.237609540527345	12.032621293566331	3.4688068977050786
2822689	-3.9728564919433613	2.7875652609863266	3.453653365234373	5.385197497468232	10.214075118164061	2.7875652609863266	3.9728564919433613	15.783588705576511	3.9728564919433613	7.770520084257767	2.7875652609863266	11.927721567194709	3.453653365234373
2066913	15.863025329589846	17.85015835571289	3.4495922546386737	9.990240170116424	37.16277593994141	3.4495922546386737	17.85015835571289	251.63557260720904	15.863025329589846	318.62815332402664	17.85015835571289	11.899686723263128	3.4495922546386737
3197350	14.130334793701177	10.728780686035158	-1.243429244384764	7.693616939123388	26.1025447241211	1.243429244384764	14.130334793701177	199.6663613820821	14.130334793701177	115.10673500904103	10.728780686035158	1.5461162857912654	1.243429244384764
1947912	-1.377972621704096	3.3253965189209036	2.9465913583984435	3.9470865501707157	7.649960499023443	1.377972621704096	3.3253965189209036	1.8988085461660595	1.377972621704096	11.058262008051264	3.3253965189209036	8.682400633388385	2.9465913583984435
1892194	-14.832475372314454	-9.099942871093747	2.416828445434572	8.433613221200849	26.349246688842772	2.416828445434572	14.832475372314454	220.00232567031478	14.832475372314454	82.8089602571699	9.099942871093747	5.84105973466169	2.416828445434572
564816	12.435064286132814	17.65192601098633	-7.38307383642578	10.701432154861742	37.47006413354492	7.38307383642578	17.65192601098633	154.6308238002558	12.435064286132814	311.59049189733577	17.65192601098633	54.509779274114884	7.38307383642578
298777	14.145101603027342	8.870252665039061	-0.494157735351564	6.246460518363668	23.509512003417967	0.494157735351564	14.145101603027342	200.0838993599667	14.145101603027342	78.68138234163257	8.870252665039061	0.24419186740778634	0.494157735351564
2039214	18.384426748779298	28.97032610180664	4.87216631176758	11.383588300708995	52.22691916235352	4.87216631176758	28.97032610180664	337.98714688123175	18.384426748779298	839.2797944450192	28.97032610180664	23.7380045695229	4.87216631176758
2669180	-0.10982619238281187	14.938788309570313	1.996806040283204	2.726076526321613	17.04542054223633	0.10982619238281187	14.938788309570313	0.012061792533306404	0.10982619238281187	223.16739615815465	14.938788309570313	3.9872343625114883	1.996806040283204
1504621	9.153225712158203	30.92683487353516	6.212075046875	10.823515367192423	46.29213563256836	6.212075046875	30.92683487353516	83.78154093771406	9.153225712158203	956.4691152949106	30.92683487353516	38.589876388007035	6.212075046875
85708	0.8873077832031271	2.625661512451174	-0.35757289306640416	0.30025171050038757	3.870542188720705	0.35757289306640416	2.625661512451174	0.7873151021328476	0.8873077832031271	6.894098377967387	2.625661512451174	0.12785837385587812	0.35757289306640416
2375909	2.5854234323730485	5.591244660400392	-0.2484159841308582	2.4127765046707284	8.425084076904298	0.2484159841308582	5.591244660400392	6.684414324663635	2.5854234323730485	31.262016852455893	5.591244660400392	0.06171050117170279	0.2484159841308582
808309	3.4242812573242176	-8.77840123779297	-1.0260666430664074	5.138921184976485	13.228749138183595	1.0260666430664074	8.77840123779297	11.725702129261924	3.4242812573242176	77.06032829168515	8.77840123779297	1.0528127560135663	1.0260666430664074
985197	11.110584868652339	21.555802001220695	3.2198149101562454	9.654574148211772	35.88620178002928	3.2198149101562454	21.555802001220695	123.44509612352631	11.110584868652339	464.6525999158301	21.555802001220695	10.36720805566447	3.2198149101562454
2118150	-9.340275759277347	13.680247312011714	-1.299828524169925	7.50860898877659	24.320351595458988	1.299828524169925	13.680247312011714	87.24075125934402	9.340275759277347	187.14916651780374	13.680247312011714	1.6895541922457653	1.299828524169925
1894230	8.920290100341797	8.920290100341797	0.1977387545166032	4.598466589266776	18.038318955200197	0.1977387545166032	8.920290100341797	79.57157547425587	8.920290100341797	79.57157547425587	8.920290100341797	0.03910061503777746	0.1977387545166032
2822852	-5.511034065185548	5.327749198974608	3.054735130371093	6.586139613506987	13.893518394531249	3.054735130371093	5.511034065185548	30.37149646763555	5.511034065185548	28.38491152717458	5.327749198974608	9.331406716723299	3.054735130371093
873983	-2.1327598007812507	-4.345272770751953	-1.55957101904297	4.041910372346821	8.037603590576174	1.55957101904297	4.345272770751953	4.54866436782848	2.1327598007812507	18.88139545223836	4.345272770751953	2.432261763438728	1.55957101904297
3198779	10.994343847412104	-0.08923235498047433	-2.2698353823242243	2.314769974365198	13.353411584716802	0.08923235498047433	10.994343847412104	120.87559663512837	10.994343847412104	0.007962413175361381	0.08923235498047433	5.152152662850957	2.2698353823242243
1184919	3.689316450439456	1.7370116103515656	1.04822605737305	2.9987050717805577	6.474554118164072	1.04822605737305	3.689316450439456	13.611055871483188	3.689316450439456	3.017209334496139	1.7370116103515656	1.0987778673558486	1.04822605737305
2955006	-22.68014488671875	0.06435622717285483	-0.4920955703124967	1.1485050071774707	23.236596684204102	0.06435622717285483	22.68014488671875	514.3889720825547	22.68014488671875	0.004141723975924098	0.06435622717285483	0.24215805032118137	0.4920955703124967
2847699	-7.289642494873049	3.3522985756835912	1.3165472329101533	5.175440519809059	11.958488303466794	1.3165472329101533	7.289642494873049	53.13888770305897	7.289642494873049	11.237905740530234	3.3522985756835912	1.7332966164833814	1.3165472329101533
2141917	20.18772717480468	13.484056673095699	1.7350561237792943	8.982202009872342	35.40683997167967	1.7350561237792943	20.18772717480468	407.54432848434743	20.18772717480468	181.81978436325664	13.484056673095699	3.01041975266403	1.7350561237792943
833865	1.9775206472167997	9.27588719384766	-0.002475080322263068	0.99716305309344	11.255882921386723	0.002475080322263068	9.27588719384766	3.91058791016875	1.9775206472167997	86.04208323298703	9.27588719384766	6.126022601653852e-06	0.002475080322263068
1500536	-11.286016536132813	-5.9680157426757825	-3.0130100969238285	7.7487262795969825	20.267042375732423	3.0130100969238285	11.286016536132813	127.3741692538633	11.286016536132813	35.61721190482597	5.9680157426757825	9.07822984416494	3.0130100969238285
1846630	-7.134990802001957	-10.721775164794927	-1.1764069702148492	6.64294484259521	19.033172937011734	1.1764069702148492	10.721775164794927	50.908093744652525	7.134990802001957	114.95646268441328	10.721775164794927	1.3839333595700811	1.1764069702148492
1184509	-4.526853350341796	5.8571073735351575	-0.33117082470703	3.570974802163746	10.715131548583983	0.33117082470703	5.8571073735351575	20.492401255500738	4.526853350341796	34.30570678511991	5.8571073735351575	0.1096741151371344	0.33117082470703
1426526	1.4311012135009875	-12.802840818359366	-6.068040479614247	6.928998722464188	20.3019825114746	1.4311012135009875	12.802840818359366	2.048050683283999	1.4311012135009875	163.9127330202487	12.802840818359366	36.8211152622371	6.068040479614247
1506616	2.9327009030761677	-0.9342996767578172	-0.4144632509765671	0.6903974033126493	4.2814638308105515	0.4144632509765671	2.9327009030761677	8.60073458690377	2.9327009030761677	0.8729158859897618	0.9342996767578172	0.17177978641006486	0.4144632509765671
159142	27.875424979003906	22.826516745361324	2.3074203708496057	10.592521497924038	53.00936209521483	2.3074203708496057	27.875424979003906	777.0393177600749	27.875424979003906	521.0498667262609	22.826516745361324	5.324188767811732	2.3074203708496057
3052265	20.903082073242192	25.320959270507807	-4.239572345703124	11.178028587491653	50.463613689453126	4.239572345703124	25.320959270507807	436.9388401606991	20.903082073242192	641.1509783787152	25.320959270507807	17.973973674450686	4.239572345703124
1479944	17.33645397631836	27.979915203735352	4.853932919189455	11.244075773411808	50.170302099243166	4.853932919189455	27.979915203735352	300.55263647300467	17.33645397631836	782.8756548082207	27.979915203735352	23.56066478399106	4.853932919189455
1557231	25.669972442626964	22.482899688720707	2.6843424072265663	10.662114566025624	50.83721453857424	2.6843424072265663	25.669972442626964	658.9474852052277	25.669972442626964	505.48077841307764	22.482899688720707	7.205694159234916	2.6843424072265663
829178	17.78478401062011	15.694781950683591	-0.4353106701660181	7.240485220606505	33.914876631469724	0.4353106701660181	17.78478401062011	316.2985423044088	17.78478401062011	246.32618047950342	15.694781950683591	0.1894953795603878	0.4353106701660181
1263384	-6.904918374999994	14.37784605981446	0.13652831079102154	4.584228095723707	21.419292745605475	0.13652831079102154	14.37784605981446	47.67789776541256	6.904918374999994	206.72245731972222	14.37784605981446	0.01863997964744977	0.13652831079102154
2526079	21.02076612695313	24.03141676171875	3.5483845351562517	10.860688772017413	48.60056742382813	3.5483845351562517	24.03141676171875	441.8726085640601	21.02076612695313	577.5089915754169	24.03141676171875	12.591032809336049	3.5483845351562517
900165	13.80552275292969	22.96932585351563	-2.311653302978513	9.595512537926863	39.08650190942383	2.311653302978513	22.96932585351563	190.59245848165938	13.80552275292969	527.5899301649815	22.96932585351563	5.343740993171469	2.311653302978513
1613202	-4.289311283447269	-5.067326420166019	-1.7721947368164097	5.408143114370779	11.128832440429697	1.7721947368164097	5.067326420166019	18.398191286308055	4.289311283447269	25.67779704851256	5.067326420166019	3.1406741851997837	1.7721947368164097
2221942	-7.49220282568357	4.758937768798852	-3.4052620603027113	7.014681796613899	15.656402654785133	3.4052620603027113	7.49220282568357	56.13310318118087	7.49220282568357	22.647488687300193	4.758937768798852	11.595809699337066	3.4052620603027113
1549887	-12.095360231933588	1.0871615881347694	1.7330127233886756	4.729993586531656	14.915534543457033	1.0871615881347694	12.095360231933588	146.29773914024054	12.095360231933588	1.181920318715714	1.0871615881347694	3.003333099427034	1.7330127233886756
2774920	-8.547382307128906	21.765430498046875	2.194747972412109	8.761179035464393	32.50756077758789	2.194747972412109	21.765430498046875	73.05774430422026	8.547382307128906	473.73396476530905	21.765430498046875	4.816918662407064	2.194747972412109
2818660	3.8073502740478564	15.094310875854495	-1.0912073889160112	6.144074538614501	19.992868538818364	1.0912073889160112	15.094310875854495	14.495916109292287	3.8073502740478564	227.8382208169393	15.094310875854495	1.190733565624899	1.0912073889160112
1483263	7.810371613769532	7.266403413085938	1.3088533642578142	6.359227339729676	16.385628391113286	1.3088533642578142	7.810371613769532	61.00190474517689	7.810371613769532	52.800618561706976	7.266403413085938	1.7130971291289985	1.3088533642578142
3217899	-16.30092340527344	-0.7115793806152375	1.8052739519042935	4.664507707651324	18.817776737792972	0.7115793806152375	16.30092340527344	265.72010386459147	16.30092340527344	0.5063452149167651	0.7115793806152375	3.2590140414241455	1.8052739519042935
3172567	3.612118745605464	27.129492784301753	0.09393789843749543	4.293007725680488	30.835549428344713	0.09393789843749543	27.129492784301753	13.047401832354392	3.612118745605464	736.0093787334808	27.129492784301753	0.008824328762853207	0.09393789843749543
1569023	-21.286945231933593	-1.185966380615234	-0.5401247821044919	4.13793652157728	23.01303639465332	0.5401247821044919	21.286945231933593	453.13403730734035	21.286945231933593	1.4065162559495983	1.185966380615234	0.29173478024342486	0.5401247821044919
2894721	-7.794515559570299	-5.725339839355455	-1.624368617431628	6.309261166950311	15.144224016357382	1.624368617431628	7.794515559570299	60.75447280838349	7.794515559570299	32.77951627611075	5.725339839355455	2.638573405296739	1.624368617431628
1894452	-18.01897962548828	0.8822616770019529	1.8795780374755855	5.138802066685658	20.78081933996582	0.8822616770019529	18.01897962548828	324.6836267437618	18.01897962548828	0.7783856667062983	0.8822616770019529	3.5328135989605736	1.8795780374755855
2496573	1.4299969675292914	11.246902942871088	1.4818615915527291	4.7793788397478805	14.158761501953109	1.4299969675292914	11.246902942871088	2.0448913271429694	1.4299969675292914	126.49282580636235	11.246902942871088	2.195913776519187	1.4818615915527291
2891550	-0.8507169046630771	-2.4467614450683506	-1.102357224487296	1.5416171365262674	4.399835574218724	0.8507169046630771	2.4467614450683506	0.7237192518795271	0.8507169046630771	5.9866415690729635	2.4467614450683506	1.2151914503793344	1.102357224487296
2715948	-4.377271486328127	-0.21227438549804845	-2.9043329487304703	2.0705506475983024	7.493878820556645	0.21227438549804845	4.377271486328127	19.160505665021248	4.377271486328127	0.04506041473857408	0.21227438549804845	8.435149877081429	2.9043329487304703
2761972	-0.2132373703613304	-13.827666844238285	-3.963943089355471	4.148090139349799	18.00484730395509	0.2132373703613304	13.827666844238285	0.04547017611861519	0.2132373703613304	191.20437035524677	13.827666844238285	15.712844815648996	3.963943089355471
980655	5.554132968261712	12.751139193847651	3.5741601289062435	8.060544663632973	21.879432291015604	3.5741601289062435	12.751139193847651	30.848393029131653	5.554132968261712	162.59155074087772	12.751139193847651	12.774620627063095	3.5741601289062435
2288115	-5.59316816137695	-13.29967679785156	-2.6212405185546857	7.697622487524825	21.514085477783198	2.6212405185546857	13.29967679785156	31.283530081440816	5.59316816137695	176.88140292731114	13.29967679785156	6.870901856112837	2.6212405185546857
3196739	2.7230879584960945	2.6343657294921883	-1.4404671867675771	3.5718482519772814	6.79792087475586	1.4404671867675771	2.7230879584960945	7.415208029706428	2.7230879584960945	6.93988279672291	2.6343657294921883	2.074945716154098	1.4404671867675771
2065897	11.14834656152344	15.322712558837893	-0.6623109396972637	7.047077154383284	27.133370060058596	0.6623109396972637	15.322712558837893	124.28563105583149	11.14834656152344	234.78552016076847	15.322712558837893	0.43865578084267254	0.6623109396972637
2121000	17.980260747558606	28.67675198901368	-4.208627802246085	11.130403916725154	50.86564053881837	4.208627802246085	28.67675198901368	323.2897765501968	17.980260747558606	822.3561046394001	28.67675198901368	17.712547977838707	4.208627802246085
2038546	5.357987028320308	-2.9190095842285184	-0.5522722185058626	3.4259903905853704	8.829268831054689	0.5522722185058626	5.357987028320308	28.70802499564869	5.357987028320308	8.520616952817948	2.9190095842285184	0.30500460333338725	0.5522722185058626
3169698	-5.598777133300786	10.942625683471675	0.965721768066402	6.067494558280412	17.507124584838863	0.965721768066402	10.942625683471675	31.346305388371764	5.598777133300786	119.74105684857395	10.942625683471675	0.9326185333172975	0.965721768066402
982789	11.433500739501953	7.266321631835936	-2.607549217773439	7.84569052617599	21.307371589111327	2.607549217773439	11.433500739501953	130.72493916019172	11.433500739501953	52.79943005728686	7.266321631835936	6.7993129231108735	2.607549217773439
2894765	-13.922335861083972	4.84324336254884	1.1309058686523557	6.414833163034346	19.896485092285168	1.1309058686523557	13.922335861083972	193.8314358288248	13.922335861083972	23.457006268873396	4.84324336254884	1.278948083752339	1.1309058686523557
2167882	-0.06775385180662853	27.708470284545907	-0.7800493840331909	2.037526666375825	28.556273520385727	0.06775385180662853	27.708470284545907	0.00459058443463458	0.06775385180662853	767.7593255095635	27.708470284545907	0.6084770415305606	0.7800493840331909
1239112	14.90098055834963	35.061857786132826	0.4542489909668177	8.191530438585346	50.417087335449274	0.4542489909668177	35.061857786132826	222.03922160031365	14.90098055834963	1229.3338714150032	35.061857786132826	0.20634214579437202	0.4542489909668177
2934639	-16.84288110864258	-4.134243871093752	0.4064150797119126	5.183103952189007	21.383540059448244	0.4064150797119126	16.84288110864258	283.6826440398691	16.84288110864258	17.091972385676254	4.134243871093752	0.16517321701724028	0.4064150797119126
1045754	-1.4866937680664023	25.33870753808594	3.9449087099609415	7.351084326031574	30.770310016113285	1.4866937680664023	25.33870753808594	2.2102583600074777	1.4866937680664023	642.0500997006533	25.33870753808594	15.5623047299257	3.9449087099609415
1858077	10.798343914062526	6.4988672905273726	-1.4900700874023158	6.837345780470045	18.787281291992215	1.4900700874023158	10.798343914062526	116.6042312863712	10.798343914062526	42.235276059886594	6.4988672905273726	2.220308865371145	1.4900700874023158
2866580	-12.124973854980466	-10.106258950195313	0.1956304693603528	5.205008595089033	22.42686327453613	0.1956304693603528	12.124973854980466	147.01499098395985	12.124973854980466	102.13646996840288	10.106258950195313	0.03827128054215194	0.1956304693603528
1001895	12.817227397216794	37.26417068029785	5.368519816650392	11.365958515234762	55.44991789416504	5.368519816650392	37.26417068029785	164.28131815196477	12.817227397216794	1388.61841649037	37.26417068029785	28.821005021767956	5.368519816650392
2867450	-14.662507768310544	-6.78711103979492	0.10551095422363588	4.385052051396147	21.5551297623291	0.10551095422363588	14.662507768310544	214.98913405576704	14.662507768310544	46.064876266506076	6.78711103979492	0.011132561461182185	0.10551095422363588
2798207	2.3533782001953085	22.61530866589355	4.113159083984371	7.875265045327248	29.08184595007323	2.3533782001953085	22.61530866589355	5.538388953154509	2.3533782001953085	511.45218605363993	22.61530866589355	16.91807765016315	4.113159083984371
831035	4.461463911132809	0.3256606884765603	1.1399459667968728	1.267549919091603	5.927070566406242	0.3256606884765603	4.461463911132809	19.904660230340465	4.461463911132809	0.10605488401902727	0.3256606884765603	1.2994768072164569	1.1399459667968728
2953545	1.5645847593994129	7.144117382690427	-0.1833476746826186	1.772617525008301	8.89204981677246	0.1833476746826186	7.144117382690427	2.4479254693449186	1.5645847593994129	51.03841317765952	7.144117382690427	0.033616369811523335	0.1833476746826186
930680	22.477920526367182	30.896339410644533	0.4604415834960918	8.615502563255982	53.83470152050781	0.4604415834960918	30.896339410644533	505.2569111896791	22.477920526367182	954.5837889777465	30.896339410644533	0.2120064518123885	0.4604415834960918
1002168	20.151077469726566	23.404232224365238	-2.324306288818356	10.172347395843785	45.87961598291016	2.324306288818356	23.404232224365238	406.06592319092164	20.151077469726566	547.7580860120162	23.404232224365238	5.402399724240558	2.324306288818356
1291654	10.174980072753904	33.216390518920896	-3.93795785449219	10.4328497468999	47.32932844616699	3.93795785449219	33.216390518920896	103.53021948093904	10.174980072753904	1103.328599105458	33.216390518920896	15.507512063756732	3.93795785449219
900088	0.6880684394531258	2.0697136420898445	-0.5634116630859367	0.18187376009427805	3.321193744628907	0.5634116630859367	2.0697136420898445	0.4734381773714598	0.6880684394531258	4.283714560252809	2.0697136420898445	0.31743270210126107	0.5634116630859367
2818897	-14.894641961425785	-1.9540329831542989	-0.3496476071777366	3.7917012139127055	17.19832255175782	0.3496476071777366	14.894641961425785	221.85035915906576	14.894641961425785	3.8182448992548883	1.9540329831542989	0.12225344920511678	0.3496476071777366
903078	5.529057403564458	7.952320953369147	2.5917557678222707	6.9308455527848345	16.073134124755875	2.5917557678222707	7.952320953369147	30.57047577191095	5.529057403564458	63.23940854539397	7.952320953369147	6.717197960040008	2.5917557678222707
2041605	5.575891737060552	2.6163923779296923	-4.535066362304684	6.1591289554563735	12.727350477294927	2.6163923779296923	5.575891737060552	31.090568663420136	5.575891737060552	6.845509075288589	2.6163923779296923	20.566826910507437	4.535066362304684
2713782	0.2183613691406308	8.219345561035162	-1.503432759277338	2.0863710895328316	9.94113968945313	0.2183613691406308	8.219345561035162	0.047681687532970835	0.2183613691406308	67.55764145170842	8.219345561035162	2.26031006166827	1.503432759277338
1591222	0.5685440167236351	-2.685415639038084	0.11826478088379133	-1.29886166109775	3.3722244366455105	0.11826478088379133	2.685415639038084	0.32324229895224504	0.5685440167236351	7.211457154390322	2.685415639038084	0.013986558397491175	0.11826478088379133
1552400	7.02509691699219	5.735260033447268	-0.3550529243164036	4.241812836388574	13.115409874755862	0.3550529243164036	7.02509691699219	49.35198669313318	7.02509691699219	32.89320765125756	5.735260033447268	0.12606257906562984	0.3550529243164036
1289625	-5.6640737053222665	11.014789820068357	1.543583155029296	6.718341995255348	18.22244668041992	1.543583155029296	11.014789820068357	32.08173093932311	5.6640737053222665	121.3255947802815	11.014789820068357	2.3826489564901956	1.543583155029296
775893	22.24630308959961	7.714393146972654	0.8924326977539039	7.437139284508653	30.85312893432617	0.8924326977539039	22.24630308959961	494.89800115432917	22.24630308959961	59.511861626058646	7.714393146972654	0.7964361200203107	0.8924326977539039
2285751	-1.9213627912597744	13.352122392456046	-0.7621697523193447	4.551134037020499	16.035654936035165	0.7621697523193447	13.352122392456046	3.6916349756375513	1.9213627912597744	178.27917238312617	13.352122392456046	0.5809027313505313	0.7621697523193447
128081	4.706800772460936	2.6130622165527337	-1.3090988857421877	4.199772000125183	8.628961874755857	1.3090988857421877	4.706800772460936	22.153973511638867	4.706800772460936	6.828094147575486	2.6130622165527337	1.7137398926514373	1.3090988857421877
806614	-1.5556357426757828	-9.037508301269533	-1.2851698918457046	4.38924904581739	11.87831393579102	1.2851698918457046	9.037508301269533	2.420002563890434	1.5556357426757828	81.67655629551571	9.037508301269533	1.6516616509067001	1.2851698918457046
2867339	-12.007208487304675	-9.469793936523429	-1.4791075198974504	7.515391627767291	22.956109943725554	1.4791075198974504	12.007208487304675	144.17305565760142	12.007208487304675	89.6769972002159	9.469793936523429	2.1877590554171866	1.4791075198974504
2243626	-5.063116516357425	-7.602282013183597	0.006902251953121663	2.08789225276628	12.672300781494144	0.006902251953121663	7.602282013183597	25.63514885821135	5.063116516357425	57.79469180797484	7.602282013183597	4.764108202437181e-05	0.006902251953121663
898038	-1.9837110727538845	-2.473403760742165	-1.1896818369140405	2.789848275895387	5.64679667041009	1.1896818369140405	2.473403760742165	3.9351096201663673	1.9837110727538845	6.117726163653486	2.473403760742165	1.4153428730831656	1.1896818369140405
2167206	14.033033106933596	12.558297846923828	-0.03825977026367156	4.628464065357019	26.629590724121094	0.03825977026367156	14.033033106933596	196.92601818029436	14.033033106933596	157.71084481205168	12.558297846923828	0.0014638100206289268	0.03825977026367156
1953130	10.696219114013683	7.7239843880615355	0.9276815926513784	6.43975109126956	19.347885094726596	0.9276815926513784	10.696219114013683	114.40910333499166	10.696219114013683	59.65993482701833	7.7239843880615355	0.860593137344198	0.9276815926513784
2693056	-11.256720517089839	17.44618704516602	-0.9169454316406204	7.662802298055269	29.61985299389648	0.9169454316406204	17.44618704516602	126.71375679987133	11.256720517089839	304.3694424149187	17.44618704516602	0.8407889246066036	0.9169454316406204
1527563	-6.587607114746093	-3.6259219340820295	-1.7194392375488263	5.5025814125621615	11.932968286376948	1.7194392375488263	6.587607114746093	43.39656749825334	6.587607114746093	13.147309872057166	3.6259219340820295	2.9564712916224893	1.7194392375488263
1239610	10.051706670654283	39.36173093212889	-1.6341186772461072	9.440235352921034	51.04755628002928	1.6341186772461072	39.36173093212889	101.03680699287582	10.051706670654283	1549.3458619733124	39.36173093212889	2.6703438513245668	1.6341186772461072
2113293	-5.366117807617194	-4.103765817871101	-0.8515113317871155	4.4504915990930956	10.321394957275409	0.8515113317871155	5.366117807617194	28.795220325226357	5.366117807617194	16.840893887927265	4.103765817871101	0.725071548161867	0.8515113317871155
2719728	0.8902633295898426	5.651119958007811	-3.691191901123048	4.432378535201682	10.232575188720702	0.8902633295898426	5.651119958007811	0.7925687960123926	0.8902633295898426	31.935156779794205	5.651119958007811	13.624897650916381	3.691191901123048
1312034	-8.568472481445298	2.8908666604004054	0.9207738869629054	4.726004712237501	12.380113028808609	0.9207738869629054	8.568472481445298	73.41872066528533	8.568472481445298	8.357110048214594	2.8908666604004054	0.8478245509127773	0.9207738869629054
1505776	8.040007197509787	34.321722590576194	5.7150102492676	10.67005919655065	48.07674003735358	5.7150102492676	34.321722590576194	64.64171573600919	8.040007197509787	1177.9806415844682	34.321722590576194	32.66134214923371	5.7150102492676
2747823	-1.8827517587890557	12.500415508056648	-1.2166712839355398	5.039798678071575	15.599838550781243	1.2166712839355398	12.500415508056648	3.5447541852232822	1.8827517587890557	156.26038787406313	12.500415508056648	1.4802890131533548	1.2166712839355398
2118803	8.17477217651367	18.628122243652342	0.603902730712889	6.769301931043063	27.4067971508789	0.603902730712889	18.628122243652342	66.82690013790204	8.17477217651367	347.0069383244552	18.628122243652342	0.36469850816248417	0.603902730712889
2599089	-6.0125279284667945	21.757104411010747	-2.8407177783203115	8.617967869738758	30.610350117797854	2.8407177783203115	21.757104411010747	36.150492090593204	6.0125279284667945	473.3715923516233	21.757104411010747	8.069677496065086	2.8407177783203115
2748245	21.54605948193359	41.61799704296874	12.699173800781246	13.496609279640754	75.86323032568357	12.699173800781246	41.61799704296874	464.23267919902037	21.54605948193359	1732.0576778685547	41.61799704296874	161.2690152224488	12.699173800781246
2742372	2.307180081542967	-6.163004244628907	1.3077942478027325	4.40763542716527	9.777978573974607	1.3077942478027325	6.163004244628907	5.323079928668611	2.307180081542967	37.98262131931393	6.163004244628907	1.7103257945859147	1.3077942478027325
2110071	-2.216206532470704	-1.558255177490235	-3.752968770019532	3.887400424612713	7.527430479980471	1.558255177490235	3.752968770019532	4.911571394565822	2.216206532470704	2.4281591981751234	1.558255177490235	14.08477458874192	3.752968770019532
2891774	4.1270189686279295	14.151038209960936	2.299948732421875	7.1756392943608125	20.57800591101074	2.299948732421875	14.151038209960936	17.03228556741474	4.1270189686279295	200.2518824197744	14.151038209960936	5.289764171768988	2.299948732421875
3063731	-8.496836937255857	-3.580596245117185	1.9282881848144555	6.004008088202745	14.005721367187498	1.9282881848144555	8.496836937255857	72.19623793831549	8.496836937255857	12.820669470547285	3.580596245117185	3.7182953236950276	1.9282881848144555
278858	9.92933244140626	20.23882645996095	1.4277684155273531	8.283744082256206	31.595927316894564	1.4277684155273531	20.23882645996095	98.59164273196279	9.92933244140626	409.6100964764155	20.23882645996095	2.0385226483774885	1.4277684155273531
1401135	-0.9712448508300752	-1.3038292319335907	-0.3253899008789034	-0.6444865918325469	2.600463983642569	0.3253899008789034	1.3038292319335907	0.943316560263935	0.9712448508300752	1.699970666044537	1.3038292319335907	0.10587858759398258	0.3253899008789034
1846862	-7.901795839599607	-10.636777376464842	-1.092820619873045	6.679190053060843	19.631393835937494	1.092820619873045	10.636777376464842	62.438377490713656	7.901795839599607	113.14103295647429	10.636777376464842	1.1942569072197065	1.092820619873045
2770851	-0.5675541225585974	3.875503891357418	4.926205032714839	3.7375639706017627	9.369263046630856	0.5675541225585974	4.926205032714839	0.32211768203325936	0.5675541225585974	15.019530411926487	3.875503891357418	24.26749602434501	4.926205032714839
1752897	8.187838005371091	27.60899202758789	2.2790245288085917	9.093648276577676	38.07585456176757	2.2790245288085917	27.60899202758789	67.04069120219926	8.187838005371091	762.2564407794117	27.60899202758789	5.193952802911223	2.2790245288085917
1429867	-4.9343352963867195	-11.680142944091802	-1.6045242001953142	6.659455528715546	18.219002440673837	1.6045242001953142	11.680142944091802	24.347664817167814	4.9343352963867195	136.4257391944175	11.680142944091802	2.5744979090124125	1.6045242001953142
2895764	5.0406732937011824	21.20576766931153	-2.5242604831542863	8.16704038471996	28.770701446167	2.5242604831542863	21.20576766931153	25.408387253832327	5.0406732937011824	449.6845824448182	21.20576766931153	6.371890986814311	2.5242604831542863
2794596	-9.01807179003906	-3.170110364257808	-1.5400368168945278	5.611796296778751	13.728218971191396	1.5400368168945278	9.01807179003906	81.32561881029831	9.01807179003906	10.049599721574772	3.170110364257808	2.371713397390629	1.5400368168945278
1053243	14.880769048095727	25.0753414968262	16.44504669702151	12.607306683786664	56.40115724194344	14.880769048095727	25.0753414968262	221.4372874627638	14.880769048095727	628.772751182454	25.0753414968262	270.43956086721806	16.44504669702151
829893	17.998375583740234	16.098183322998047	-2.0727532614746096	9.315072774419756	36.16931216821289	2.0727532614746096	17.998375583740234	323.94152365337663	17.998375583740234	259.1515063008524	16.098183322998047	4.296306082953631	2.0727532614746096
3117492	-14.863650368408203	2.6503953469238297	0.17569441918945472	3.5041712350007765	17.689740134521486	0.17569441918945472	14.863650368408203	220.92810227428131	14.863650368408203	7.024595494995488	2.6503953469238297	0.030868528934319836	0.17569441918945472
2014219	3.683879386474608	16.883765708496092	-1.4729809650878918	6.659451784525347	22.040626060058592	1.4729809650878918	16.883765708496092	13.570967334092535	3.683879386474608	285.06154449938856	16.883765708496092	2.169672923511257	1.4729809650878918
158984	7.216140013671875	5.881922942138673	1.0258209523925783	5.622669414449411	14.123883908203126	1.0258209523925783	7.216140013671875	52.07267669691633	7.216140013671875	34.59701749725726	5.881922942138673	1.0523086263676165	1.0258209523925783
2821147	-1.1817702805175756	-7.7992744003906225	-0.906639054931638	3.349404339887115	9.887683735839836	0.906639054931638	7.7992744003906225	1.3965809959145894	1.1817702805175756	60.8286811725885	7.7992744003906225	0.8219943759273337	0.906639054931638
2190823	-7.032050758056642	7.1957648699951156	-1.3522144848632818	6.239630753129781	15.58003011291504	1.3522144848632818	7.1957648699951156	49.449737863885	7.032050758056642	51.77903206425582	7.1957648699951156	1.8284840130740705	1.3522144848632818
3196391	-12.51950496142578	-3.4886288017578124	-1.8842243522949216	6.489591272130183	17.892358115478515	1.8842243522949216	12.51950496142578	156.73800447916472	12.51950496142578	12.17053091645415	3.4886288017578124	3.5503014097812167	1.8842243522949216
1502749	9.60355780871582	0.9950735405273434	-0.15603424755859407	1.4439502722110151	10.754665596801757	0.15603424755859407	9.60355780871582	92.2283225853466	9.60355780871582	0.9901713510576226	0.9950735405273434	0.02434668641117662	0.15603424755859407
1499848	-16.849792286621096	-1.1419866530761738	-1.8104551284179704	5.3297617314564105	19.80223406811524	1.1419866530761738	16.849792286621096	283.91550010227576	16.849792286621096	1.3041335158041212	1.1419866530761738	3.2777477720149295	1.8104551284179704
1476421	0.19449414257812947	-6.771432981445308	-0.9033528422851518	1.021750875260942	7.869279966308589	0.19449414257812947	6.771432981445308	0.037827971497201754	0.19449414257812947	45.852304622205295	6.771432981445308	0.8160463576646623	0.9033528422851518
2646041	20.44355851123048	35.10343628833009	2.7341392607421966	11.001169203660101	58.28113406030276	2.7341392607421966	35.10343628833009	417.93908460210423	20.44355851123048	1232.2512392488495	35.10343628833009	7.475517497131885	2.7341392607421966
1572967	-8.764546391113285	-5.516098972900393	-2.403756138427738	6.961709222332928	16.684401502441418	2.403756138427738	8.764546391113285	76.81727344197691	8.764546391113285	30.427347878832766	5.516098972900393	5.778043573029032	2.403756138427738
2775138	-6.0373620625000015	18.505278623535155	0.7715978984374985	6.636993408761029	25.314238584472655	0.7715978984374985	18.505278623535155	36.449740673714274	6.0373620625000015	342.4453369346671	18.505278623535155	0.5953633168731642	0.7715978984374985
1576836	-0.8317035017089864	22.556127232543947	1.7774807634277323	5.3085703140295255	25.165311497680666	0.8317035017089864	22.556127232543947	0.69173071475499	0.8317035017089864	508.77887573071064	22.556127232543947	3.1594378643556342	1.7774807634277323
2725058	1.8619307558594045	20.8374175112305	-4.373306365722627	7.521627293966728	27.07265463281253	1.8619307558594045	20.8374175112305	3.466786139615173	1.8619307558594045	434.1979685373354	20.8374175112305	19.12580856847005	4.373306365722627
1847952	-12.46849296142578	-3.4376168017578124	-1.8332123522949215	6.4255176674603165	17.73932211547851	1.8332123522949215	12.46849296142578	155.4633167291242	12.46849296142578	11.817209275727611	3.4376168017578124	3.3606675286066796	1.8332123522949215
3065242	-11.145926944091796	2.2523427092285147	-0.16282223828125095	2.79758819164902	13.561091891601562	0.16282223828125095	11.145926944091796	124.23168744303149	11.145926944091796	5.073047679814845	2.2523427092285147	0.02651108127891646	0.16282223828125095
2268260	-5.375570516357428	-8.16739485717774	-0.558214406738287	4.897071593065383	14.101179780273455	0.558214406738287	8.16739485717774	28.896758376331263	5.375570516357428	66.7063387530534	8.16739485717774	0.31160332389017775	0.558214406738287
2735198	-4.678006009277342	-5.0363815585937495	-1.5629852573242182	5.3509364249282285	11.277372825195311	1.5629852573242182	5.0363815585937495	21.883740222834927	4.678006009277342	25.365139203743205	5.0363815585937495	2.442922914612853	1.5629852573242182
2143496	8.605316256591793	7.8335686674804625	-2.9240225800781303	7.7063355858734806	19.362907504150385	2.9240225800781303	8.605316256591793	74.051467875963	8.605316256591793	61.36479806813163	7.8335686674804625	8.549908048806767	2.9240225800781303
1031675	6.1159957709960935	49.77947462231445	-8.928781145507813	11.45089112849717	64.82425153881836	6.1159957709960935	49.77947462231445	37.4054042708421	6.1159957709960935	2477.996093673649	49.77947462231445	79.7231327443758	8.928781145507813
1501543	-9.28241175683594	-4.8845312026367225	-2.774515333496097	7.070735367807865	16.941458292968758	2.774515333496097	9.28241175683594	86.16316802344608	9.28241175683594	23.858645069531747	4.8845312026367225	7.697935335804958	2.774515333496097
855041	14.221752715576164	8.557900023925775	-3.923709320556647	8.962679384794237	26.703362060058588	3.923709320556647	14.221752715576164	202.258250302998	14.221752715576164	73.23765281950878	8.557900023925775	15.395494832223106	3.923709320556647
2243900	5.1555592287597705	0.6325184572753955	-2.573685003417964	3.3636108083213596	8.36176268945313	0.6325184572753955	5.1555592287597705	26.57979096125004	5.1555592287597705	0.40007959879404625	0.6325184572753955	6.623854496818525	2.573685003417964
2663409	-3.839932501708972	-3.3349848393554566	-1.8522463444824095	4.723609756520378	9.027163685546839	1.8522463444824095	3.839932501708972	14.745081617680922	3.839932501708972	11.122123878730742	3.3349848393554566	3.430816520648449	1.8522463444824095
2247886	-0.09434544921874988	0.047866464843750116	-0.202091573486328	-6.847880120774879	0.344303487548828	0.047866464843750116	0.202091573486328	0.008901063788287712	0.09434544921874988	0.0022911984566379657	0.047866464843750116	0.04084100407417991	0.202091573486328
1431247	-5.2099364074707	-6.2580549987792935	-2.767576483154293	6.597112045315262	14.235567889404287	2.767576483154293	6.2580549987792935	27.1434373698887	5.2099364074707	39.1632523677465	6.2580549987792935	7.659479590108685	2.767576483154293
2719952	-4.427105758789054	13.070834304687507	-0.6462677460937414	5.475629079704809	18.144207809570304	0.6462677460937414	13.070834304687507	19.599265399503203	4.427105758789054	170.84670942059574	13.070834304687507	0.4176619996410846	0.6462677460937414
2174568	15.965937138183586	30.753008366210928	-2.7375922197265723	10.4579397745046	49.456537724121084	2.7375922197265723	30.753008366210928	254.91114870042986	15.965937138183586	945.7475235722393	30.753008366210928	7.494411161507461	2.7375922197265723
2722318	21.81003868310548	30.09844124047852	-1.7271469858398376	10.23951500183895	53.635626909423834	1.7271469858398376	30.09844124047852	475.67778735855734	21.81003868310548	905.9161651065383	30.09844124047852	2.9830367106956364	1.7271469858398376
927242	-0.7400758757324155	2.2074453339843814	-3.597196389648431	2.8413196918284487	6.544717599365228	0.7400758757324155	3.597196389648431	0.5477123018411018	0.7400758757324155	4.872814902529417	2.2074453339843814	12.939821865699708	3.597196389648431
904959	19.464672558349605	36.316366665405276	1.7087635922851518	10.331698001818637	57.48980281604003	1.7087635922851518	36.316366665405276	378.87347780376814	19.464672558349605	1318.8784877761595	36.316366665405276	2.919873014319257	1.7087635922851518
2770442	-11.13479564892578	11.714993016845705	3.4101987053222658	8.864001550713219	26.25998737109375	3.4101987053222658	11.714993016845705	123.98367414333647	11.13479564892578	137.24106138474363	11.714993016845705	11.629455209781657	3.4101987053222658
467815	29.23503153149413	15.192905829589831	1.0477070075683486	9.008097684600633	45.47564436865231	1.0477070075683486	29.23503153149413	854.687068647456	29.23503153149413	230.82438754678466	15.192905829589831	1.0976899737078236	1.0477070075683486
2398307	3.3476800673828184	0.4837960952148492	0.8278665297851617	0.9011515689299299	4.659342692382829	0.4837960952148492	3.3476800673828184	11.206961833552231	3.3476800673828184	0.2340586617451354	0.4837960952148492	0.6853629911385261	0.8278665297851617
2191183	-13.190829959228516	-4.457305636718751	-2.055892672851563	7.028825779286982	19.70402826879883	2.055892672851563	13.190829959228516	173.9979950132806	13.190829959228516	19.867573539124752	4.457305636718751	4.2266946822847435	2.055892672851563
1289032	-2.343356037841801	2.1627512924804653	-1.7940777785644566	3.3884376999620285	6.300185108886723	1.7940777785644566	2.343356037841801	5.491317520089623	2.343356037841801	4.677493153125923	2.1627512924804653	3.2187150755387752	1.7940777785644566
1893973	-10.902311839599614	-9.810991801757815	-0.26702550842285433	5.322716469980768	20.98032914978028	0.26702550842285433	10.902311839599614	118.86040344787392	10.902311839599614	96.25556013415907	9.810991801757815	0.07130262214848385	0.26702550842285433
2220223	5.3843724726562465	26.51545691479492	0.6137540339355425	6.703017883289327	32.51358342138671	0.6137540339355425	26.51545691479492	28.991466924298344	5.3843724726562465	703.0694554003458	26.51545691479492	0.3766940141721511	0.6137540339355425
2094962	25.786819180419933	10.892806729248052	0.6376759614257851	7.7136928128548075	37.31730187109377	0.6376759614257851	25.786819180419933	664.9600434436734	25.786819180419933	118.65323844075165	10.892806729248052	0.40663063178029935	0.6376759614257851
2845556	10.160227561645506	13.149779105834961	-2.0979568713378924	8.223050304322038	25.407963538818358	2.0979568713378924	13.149779105834961	103.23022410442098	10.160227561645506	172.9166905322537	13.149779105834961	4.401423033993878	2.0979568713378924
2170357	15.58200779101562	17.928988839599604	-2.6032300935058643	9.577969272987302	36.11422672412109	2.6032300935058643	17.928988839599604	242.79896679927148	15.58200779101562	321.4486408104872	17.928988839599604	6.776806919734551	2.6032300935058643
2846971	-11.83891405786133	6.672015049804685	0.4816883591308567	5.555503229979377	18.992617466796872	0.4816883591308567	11.83891405786133	140.15988606942665	11.83891405786133	44.51578482482021	6.672015049804685	0.23202367532217721	0.4816883591308567
2351156	0.12657144726562564	-1.7458917790527335	-4.845874994384764	1.0485817176273666	6.7183382207031235	0.12657144726562564	4.845874994384764	0.01602033126291505	0.12657144726562564	3.048138104163919	1.7458917790527335	23.482504461203536	4.845874994384764
253474	25.094854083007803	26.804685320800772	-0.6432593203125094	8.976780278149693	52.542798724121084	0.6432593203125094	26.804685320800772	629.7517014474535	25.094854083007803	718.4911551471524	26.804685320800772	0.4137825531689116	0.6432593203125094
3166465	3.635759497314453	4.965799475341797	-2.7996805661621096	5.7780855291909266	11.40123953881836	2.7996805661621096	4.965799475341797	13.218747122312243	3.635759497314453	24.659164429304862	4.965799475341797	7.838211272545791	2.7996805661621096
1577584	0.4443548955078072	3.2566107548828067	-0.13050853833008347	-1.2474832203536474	3.8314741887206973	0.13050853833008347	3.2566107548828067	0.19745127316175426	0.4443548955078072	10.605513608818365	3.2566107548828067	0.017032478577054866	0.13050853833008347
1527446	2.0238433105468796	9.119155429077152	1.625440142822271	5.078276350200854	12.768438882446302	1.625440142822271	9.119155429077152	4.095941745645353	2.0238433105468796	83.15899573966729	9.119155429077152	2.6420556578980845	1.625440142822271
2145090	7.784329304931639	17.765187154052736	1.3690155842285137	7.692916858120077	26.91853204321289	1.3690155842285137	17.765187154052736	60.59578272761749	7.784329304931639	315.60187461852036	17.765187154052736	1.8742036698605387	1.3690155842285137
1505759	-9.14941365942382	9.850429937988288	0.9943050600586004	6.654135751009711	19.99414865747071	0.9943050600586004	9.850429937988288	83.71177031125117	9.14941365942382	97.03096996321595	9.850429937988288	0.988642552458137	0.9943050600586004
1285536	-10.297634404541013	3.483379084228517	0.5975720468750012	4.699918237344804	14.37858553564453	0.5975720468750012	10.297634404541013	106.04127432958674	10.297634404541013	12.1339298444407	3.483379084228517	0.3570923512063786	0.5975720468750012
2193707	-6.047529707031252	0.12810276977538848	1.903577318115232	1.4903408559726488	8.079209794921873	0.12810276977538848	6.047529707031252	36.5726155574255	6.047529707031252	0.016410319624126184	0.12810276977538848	3.623606606042779	1.903577318115232
2599902	-14.817262449707028	-2.746129789794921	-1.3891122727050773	5.982364882237074	18.952504512207028	1.3891122727050773	14.817262449707028	219.55126650349794	14.817262449707028	7.541228822399096	2.746129789794921	1.9296329061798652	1.3891122727050773
1577109	2.367555549316407	-5.217985222167967	-5.235719749755858	6.129645224244251	12.821260521240232	2.367555549316407	5.235719749755858	5.6053192790989135	2.367555549316407	27.22736977876329	5.217985222167967	27.412761297983543	5.235719749755858
1210834	-3.3472551506347656	11.646282752197266	2.7472081977539062	6.849128442674364	17.740746100585937	2.7472081977539062	11.646282752197266	11.204117043450967	3.3472551506347656	135.6359019441275	11.646282752197266	7.547152881806266	2.7472081977539062
485119	-2.0343539335937493	-3.2326457121582024	0.012910165527344477	-0.31628532520195585	5.279909811279296	0.012910165527344477	3.2326457121582024	4.138595927128361	2.0343539335937493	10.449998300334812	3.2326457121582024	0.00016667237394343368	0.012910165527344477
2225380	-3.4057086474609406	13.993907593994136	0.4775272839355438	4.834666866709409	17.877143525390622	0.4775272839355438	13.993907593994136	11.59885139139023	3.4057086474609406	195.82944974924675	13.993907593994136	0.22803230690285745	0.4775272839355438
47901	20.949307995117213	23.179126339233424	2.6607147028808806	10.401707714838228	46.78914903723152	2.6607147028808806	23.179126339233424	438.87350547428196	20.949307995117213	537.2718978501447	23.179126339233424	7.079402730126493	2.6607147028808806
2891792	-6.591200899658201	-12.853030275878904	0.2772530798339865	5.031087486121314	19.72148425537109	0.2772530798339865	12.853030275878904	43.443929299655075	6.591200899658201	165.20038727265973	12.853030275878904	0.07686927027743089	0.2772530798339865
1362722	6.920876145996091	13.269531846679685	2.908566117919918	8.141604183662407	23.098974110595694	2.908566117919918	13.269531846679685	47.8985266282177	6.920876145996091	176.08047543004636	13.269531846679685	8.45975686231174	2.908566117919918
2969156	-5.189046703247072	-22.184867702392577	0.20285240563964635	5.157686982044862	27.576766811279295	0.20285240563964635	22.184867702392577	26.92620568847931	5.189046703247072	492.1683549726613	22.184867702392577	0.041149098473791626	0.20285240563964635
2169363	22.07136165649414	8.154686088867187	-2.8635519787597663	9.083166185770658	33.08959972412109	2.8635519787597663	22.07136165649414	487.14500537175974	22.07136165649414	66.49890520796403	8.154686088867187	8.199929935058973	2.8635519787597663
1510883	-1.5082546249999922	14.612312696777352	-2.7004543320312417	6.050108882772656	18.821021653808586	1.5082546249999922	14.612312696777352	2.274832013833867	1.5082546249999922	213.5196823484006	14.612312696777352	7.2924535993863	2.7004543320312417
2038092	2.8407305571289068	2.8407305571289068	2.3612116667480483	4.411717944627936	8.042672781005862	2.3612116667480483	2.8407305571289068	8.069750098205908	2.8407305571289068	8.069750098205908	2.8407305571289068	5.575320535187096	2.3612116667480483
1002589	2.8183667438964832	5.466304518554686	-1.5423472148437511	4.737640196586836	9.82701847729492	1.5423472148437511	5.466304518554686	7.943191103101665	2.8183667438964832	29.88048508957138	5.466304518554686	2.3788349311362764	1.5423472148437511
2165444	-12.483553169921871	14.273652793212895	-2.116731880859369	8.647256563247751	28.873937843994135	2.116731880859369	14.273652793212895	155.83909974626638	12.483553169921871	203.73716406119428	14.273652793212895	4.480553855446442	2.116731880859369
1776826	6.932651298095705	-4.737632973144528	-4.562118751953122	7.309355755814341	16.232403023193356	4.562118751953122	6.932651298095705	48.061654020988065	6.932651298095705	22.44516618822626	4.737632973144528	20.81292750692231	4.562118751953122
221184	14.924468513671876	5.633634086791992	-3.2237210310058586	8.161491186207638	23.781823631469727	3.2237210310058586	14.924468513671876	222.73976041558322	14.924468513671876	31.737833023864642	5.633634086791992	10.392377285749475	3.2237210310058586
85521	0.6024306604003868	2.60199197021484	-0.2318512609863319	-0.6669402277844332	3.4362738916015587	0.2318512609863319	2.60199197021484	0.36292270059044623	0.6024306604003868	6.770362213062505	2.60199197021484	0.053755007220952195	0.2318512609863319
2239869	-13.142864947021485	6.488482709228514	-2.9055221125488297	8.034705255199551	22.53686976879883	2.9055221125488297	13.142864947021485	172.73489901564605	13.142864947021485	42.100407867957394	6.488482709228514	8.442058746510215	2.9055221125488297
852602	5.530749474365237	2.8155242546386745	7.743727837402346	7.008621765713627	16.090001566406258	2.8155242546386745	7.743727837402346	30.589189748191345	5.530749474365237	7.927176828458664	2.8155242546386745	59.965320819760024	7.743727837402346
1360881	17.798041251586913	10.566990760253908	-0.5252486196289041	6.89931300913112	28.890280631469725	0.5252486196289041	17.798041251586913	316.77027239318943	17.798041251586913	111.66129372729148	10.566990760253908	0.27588611242206923	0.5252486196289041
2695525	6.4797704350586125	31.695956958496108	2.4049260747070487	9.033576702167327	40.58065346826177	2.4049260747070487	31.695956958496108	41.98742489105968	6.4797704350586125	1004.6336875148379	31.695956958496108	5.783669424805853	2.4049260747070487
1187901	21.27168393823242	10.563359505859372	-0.36057924536132896	6.713740116133577	32.195622689453124	0.36057924536132896	21.27168393823242	452.48453756805515	21.27168393823242	111.58456405002956	10.563359505859372	0.13001739218534547	0.36057924536132896
1188164	-3.2488433833007804	24.733021545898442	7.060471344482423	9.21790537014727	35.04233627368164	3.2488433833007804	24.733021545898442	10.554983329217261	3.2488433833007804	611.7223547898766	24.733021545898442	49.85025560625743	7.060471344482423
2092421	8.746542233642579	15.17513873022461	-3.9915406520996086	9.110871436252797	27.913221615966798	3.9915406520996086	15.17513873022461	76.50200104489332	8.746542233642579	230.284835481563	15.17513873022461	15.932396777363769	3.9915406520996086
254509	13.784937071044896	36.08081262036129	-5.956888032714873	11.571178381686222	55.82263772412106	5.956888032714873	36.08081262036129	190.02449005266783	13.784937071044896	1301.8250393456228	36.08081262036129	35.484515034301666	5.956888032714873
3172189	-6.882584655029298	2.2779072883300766	1.4951886298828114	4.727180658455184	10.655680573242186	1.4951886298828114	6.882584655029298	47.36997153364476	6.882584655029298	5.1888616142272825	2.2779072883300766	2.235589038930839	1.4951886298828114
2088794	15.954808470825201	15.419184920410162	-2.7570960549316363	9.475463972241455	34.131089446166996	2.7570960549316363	15.954808470825201	254.5559133407156	15.954808470825201	237.75126360980414	15.419184920410162	7.601578656119592	2.7570960549316363
3124270	6.029956464111351	20.97549021655276	0.014056805908225556	3.881195552985407	27.019503486572336	0.014056805908225556	20.97549021655276	36.36037495907827	6.029956464111351	439.97118982470056	20.97549021655276	0.0001975937923415249	0.014056805908225556
2773114	-11.393495773437493	15.438241744873054	-1.4129850617675714	8.07789485940895	28.24472258007812	1.4129850617675714	15.438241744873054	129.811745939338	11.393495773437493	238.33930817314098	15.438241744873054	1.9965267847783077	1.4129850617675714
2449409	-5.293571104003917	12.590092073486318	0.8877986774902241	6.079160377155423	18.77146185498046	0.8877986774902241	12.590092073486318	28.021895033145245	5.293571104003917	158.510418418863	12.590092073486318	0.788186491753391	0.8877986774902241
2848114	17.5006832595215	13.609497499023455	-2.3658175949706863	9.216729400062082	33.47599835351564	2.3658175949706863	17.5006832595215	306.27391455009615	17.5006832595215	185.21842217592567	13.609497499023455	5.597092892672882	2.3658175949706863
928910	-3.0033926813964773	11.032221332275398	-1.9157271235351487	6.12181619873759	15.951341137207024	1.9157271235351487	11.032221332275398	9.020367598665922	3.0033926813964773	121.70990752431236	11.032221332275398	3.670010411848255	1.9157271235351487
2114627	3.964641418457034	12.010803070068365	1.9667242431640657	6.668696619398216	17.942168731689463	1.9667242431640657	12.010803070068365	15.718381576945005	3.964641418457034	144.25939038796366	12.010803070068365	3.868004248649267	1.9667242431640657
158943	29.67892083227539	17.243553248046872	-0.7743834584960965	8.818885175926491	47.69685753881836	0.7743834584960965	29.67892083227539	880.8383417684702	29.67892083227539	297.3401286182278	17.243553248046872	0.5996697407923756	0.7743834584960965
1033705	18.411747833007794	9.506741424316386	-7.920428375488299	10.47809566253669	35.83891763281248	7.920428375488299	18.411747833007794	338.9924582662672	18.411747833007794	90.37813250881315	9.506741424316386	62.73318565124022	7.920428375488299
3141167	-3.9663585698242163	0.3467155421142607	-0.015056995117184613	-2.258413605287707	4.328131107055661	0.015056995117184613	3.9663585698242163	15.732000304418003	3.9663585698242163	0.12021166714358568	0.3467155421142607	0.00022671310195892128	0.015056995117184613
3113094	-2.3114820017089848	10.009538124633787	-1.3214841379394535	5.114963223922725	13.642504264282225	1.3214841379394535	10.009538124633787	5.342949044224575	2.3114820017089848	100.19085346849727	10.009538124633787	1.7463203268255807	1.3214841379394535
2219271	8.42376815405273	-0.4595898476562539	-2.9061611977539106	3.84185541842184	11.789519199462895	0.4595898476562539	8.42376815405273	70.95986991323295	8.42376815405273	0.21122282806869866	0.4595898476562539	8.445772907330444	2.9061611977539106
1613181	-4.2687802834472715	-5.0467954201660215	-1.7516637368164112	5.379727117160219	11.067239440429704	1.7516637368164112	5.0467954201660215	18.222485108348167	4.2687802834472715	25.470144013008728	5.0467954201660215	3.0683258468776335	1.7516637368164112
1236920	-7.670396979492189	13.534169976074214	0.25333196337890485	5.226239445444401	21.457898918945308	0.25333196337890485	13.534169976074214	58.83498982300289	7.670396979492189	183.1737569412687	13.534169976074214	0.06417708366941079	0.25333196337890485
1332186	-0.127159720825194	-1.6620336832275378	-0.3716760935058581	-2.405111161732361	2.16086949755859	0.127159720825194	1.6620336832275378	0.016169594600341276	0.127159720825194	2.762355964182895	1.6620336832275378	0.1381431184837754	0.3716760935058581
874985	5.107360719482422	-8.842895628173828	-1.9502526533203124	6.577096090275439	15.900509000976562	1.9502526533203124	8.842895628173828	26.085133518912002	5.107360719482422	78.1968030907758	8.842895628173828	3.8034854117829187	1.9502526533203124
3214760	-5.868586736450193	-5.868586736450193	-1.0140201623535139	5.310554074623754	12.7511936352539	1.0140201623535139	5.868586736450193	34.44031028323913	5.868586736450193	34.44031028323913	5.868586736450193	1.0282368896594467	1.0140201623535139
1290865	11.86125179882812	17.73783108349609	2.225872007568356	8.954936486866135	31.824954889892567	2.225872007568356	17.73783108349609	140.6892942352033	11.86125179882812	314.6306515466401	17.73783108349609	4.954506194076384	2.225872007568356
374573	0.8723300073242157	6.9867327783203095	4.427700338134763	4.96341707828587	12.286763123779288	0.8723300073242157	6.9867327783203095	0.7609596416782662	0.8723300073242157	48.81443491565543	6.9867327783203095	19.60453028431869	4.427700338134763
2711045	-9.369081956298828	-9.369081956298828	-0.08333061352539063	4.038968741473849	18.821494526123047	0.08333061352539063	9.369081956298828	87.77969670384428	9.369081956298828	87.77969670384428	9.369081956298828	0.006943991150518016	0.08333061352539063
828661	2.2227614304199217	11.582227983154295	-1.3877350905761716	5.335202182944996	15.192724504150389	1.3877350905761716	11.582227983154295	4.940668376562416	2.2227614304199217	134.1480050537624	11.582227983154295	1.9258086816164552	1.3877350905761716
1030762	10.708081100097658	11.884423110595705	-2.116542007812498	8.165437763956191	24.70904621850586	2.116542007812498	11.884423110595705	114.66300084626867	10.708081100097658	141.2395126716613	11.884423110595705	4.479750070834961	2.116542007812498
1263998	-5.763120549804697	18.512632471435534	3.6195431770019435	8.665004376439292	27.895296198242175	3.6195431770019435	18.512632471435534	33.21355847158119	5.763120549804697	342.71756102244933	18.512632471435534	13.101092810181322	3.6195431770019435
1573565	2.6457860295410143	-11.4641421015625	-0.5238917048339857	4.308173074942094	14.6338198359375	0.5238917048339857	11.4641421015625	7.000183714114405	2.6457860295410143	131.42655412481784	11.4641421015625	0.27446251839386004	0.5238917048339857
2740806	0.4632157788085962	7.37455458496094	-2.2040739550781225	3.277934292492026	10.041844318847659	0.4632157788085962	7.37455458496094	0.21456885773725434	0.4632157788085962	54.38405532656842	7.37455458496094	4.857941999453717	2.2040739550781225
2935153	-7.615282161376957	-10.868314845703127	-0.1898709370117224	4.616471502476184	18.673467944091808	0.1898709370117224	10.868314845703127	57.9925223973861	7.615282161376957	118.12026758533098	10.868314845703127	0.03605097272170945	0.1898709370117224
2866643	3.6580899527587896	7.8111470511474606	-1.8988005349121089	5.8930209972162135	13.36803753881836	1.8988005349121089	7.8111470511474606	13.381622102474804	3.6580899527587896	61.01401825464967	7.8111470511474606	3.605443471382511	1.8988005349121089
2562955	-14.408992280517573	-5.612998475585936	1.279629240478517	6.837404171966336	21.301619996582026	1.279629240478517	14.408992280517573	207.619058540015	14.408992280517573	31.505751886930042	5.612998475585936	1.6374509930876262	1.279629240478517
1484266	9.723055467773435	5.334219560791013	-1.7592061899414093	6.632931479150246	16.816481218505857	1.7592061899414093	9.723055467773435	94.53780762939888	9.723055467773435	28.453898322725465	5.334219560791013	3.09480641872817	1.7592061899414093
2403735	19.38980971679688	29.84288131103516	-6.7554310668945305	11.966036634235167	55.98812209472657	6.7554310668945305	29.84288131103516	375.9647208535907	19.38980971679688	890.5975649445317	29.84288131103516	45.635848899563776	6.7554310668945305
1315176	2.605620550781253	-0.34251482519530896	-0.5924957517089808	-0.2703656567622787	3.540631127685543	0.34251482519530896	2.605620550781253	6.7892584546536	2.605620550781253	0.11731640547857305	0.34251482519530896	0.35105121579319026	0.5924957517089808
904152	-0.1872733867187577	12.317494984863277	-1.845575693847664	2.7949956208789803	14.350344065429699	0.1872733867187577	12.317494984863277	0.035071321373113376	0.1872733867187577	151.720682702132	12.317494984863277	3.4061496417212864	1.845575693847664
2719092	-3.512394806152344	10.649970153564453	-0.9187249147949216	5.305980860445989	15.081089874511719	0.9187249147949216	10.649970153564453	12.336917274285963	3.512394806152344	113.42186427181366	10.649970153564453	0.8440554690649359	0.9187249147949216
2690822	19.201567275634766	16.384333236328125	-2.6059354709472657	9.749797157033875	38.191835982910156	2.6059354709472657	19.201567275634766	368.7001858407279	19.201567275634766	268.44637559904646	16.384333236328125	6.790899678741147	2.6059354709472657
2171026	12.333050301269529	-12.167399833007812	-0.6688875649414072	6.873710521351958	25.169337699218747	0.6688875649414072	12.333050301269529	152.1041297336444	12.333050301269529	148.04561869627852	12.167399833007812	0.4474105745332453	0.6688875649414072
2115246	16.42599343713379	21.891872877441408	5.175827497802736	10.904961056287682	43.493693812377934	5.175827497802736	21.891872877441408	269.81326039676236	16.42599343713379	479.2540980820547	21.891872877441408	26.78919028701093	5.175827497802736
1050059	24.098391158935538	20.297243697998038	-6.1543668671875045	11.592005381636868	50.55000172412108	6.1543668671875045	24.098391158935538	580.7324564490625	24.098391158935538	411.9781017359211	20.297243697998038	37.87623153593534	6.1543668671875045
1262566	9.634785843017577	14.530247879150386	1.0312702180175748	7.331975125491503	25.196303940185537	1.0312702180175748	14.530247879150386	92.82909824081192	9.634785843017577	211.12810342955427	14.530247879150386	1.0635182625700161	1.0312702180175748
[truncated: 15,479 more rows]
