# Supplementary material for: Retention time prediction using neural networks increases identifications in crosslinking mass spectrometry
Source: Nat Commun. 2021 May 28;12:3237. doi: 10.1038/s41467-021-23441-0 (PMC8163845; doi:10.1038/s41467-021-23441-0)
Supplement: Supplementary file 4 — Source Data [file 41467_2021_23441_MOESM4_ESM.zip › Sources/Sources_manuscript/Fig3_RP_umap_source.csv]

PSMID	umap1	umap2	Type	fdrGroup	OS	fdr	grp	pass_fdr	isTT	score
2770620	11.147054	4.8568535	TT	Between > 4	Escherichia coli	0.0	TT_Escherichia coli	True	True	32.007
2173060	12.707524	4.8472037	TT	Between > 4	Escherichia coli	0.0	TT_Escherichia coli	True	True	31.094
3120254	10.683398	4.303471	TT	Between > 4	Escherichia coli	0.0	TT_Escherichia coli	True	True	30.762
2166654	4.335225	8.241908	TT	Self > 4	Escherichia coli	0.0	TT_Escherichia coli	True	True	30.276
1550038	10.551257	7.5842004	TT	Self > 4	Escherichia coli	0.0	TT_Escherichia coli	True	True	29.903
2719075	4.7685738	10.330553	TT	Self > 4	Escherichia coli	0.0	TT_Escherichia coli	True	True	29.899
2523804	3.576453	3.0759802	TT	Between > 4	Escherichia coli	0.0	TT_Escherichia coli	True	True	29.89
2218276	6.5039845	9.889054	TT	Between > 4	Escherichia coli	0.0	TT_Escherichia coli	True	True	29.432
2191981	-2.5620399	6.489634	TT	Between > 4	Escherichia coli	0.0	TT_Escherichia coli	True	True	29.371
3069803	10.282398	7.5443554	TT	Self > 4	Escherichia coli	0.0	TT_Escherichia coli	True	True	29.285
2062015	7.4880285	8.890848	TT	Self > 4	Escherichia coli	0.0	TT_Escherichia coli	True	True	28.887
1235198	13.496949	6.8277216	TT	Self > 4	Escherichia coli	0.0	TT_Escherichia coli	True	True	28.773000000000003
2715559	10.926051	5.570143	TT	Self > 4	Escherichia coli	0.0	TT_Escherichia coli	True	True	28.471
3146787	3.4445572	1.9973706	TT	Between > 4	Escherichia coli	0.0	TT_Escherichia coli	True	True	28.424
2040555	9.303	3.9212444	TT	Self > 4	Escherichia coli	0.0	TT_Escherichia coli	True	True	28.356
973891	10.000841	6.978928	TT	Self > 4	Escherichia coli	0.0	TT_Escherichia coli	True	True	28.28
2869722	-1.9245445	5.6876655	TT	Self > 4	Escherichia coli	0.0	TT_Escherichia coli	True	True	28.077
1473975	5.5560956	9.6459255	TT	Self > 4	Escherichia coli	0.0	TT_Escherichia coli	True	True	27.99
1768535	-1.5671358	0.4238131	TT	Self > 4	Escherichia coli	0.0	TT_Escherichia coli	True	True	27.839
1479058	12.767493	3.7464113	TT	Between > 4	Escherichia coli	0.0	TT_Escherichia coli	True	True	27.743
2221636	12.167389	6.870385	TT	Self > 4	Escherichia coli	0.0	TT_Escherichia coli	True	True	27.72
1504462	0.43279448	8.506497	TT	Between > 4	Escherichia coli	0.0	TT_Escherichia coli	True	True	27.499
2035604	7.160575	8.783616	TT	Self > 4	Escherichia coli	0.0	TT_Escherichia coli	True	True	27.489
2088863	7.985064	8.201097	TT	Self > 4	Escherichia coli	0.0	TT_Escherichia coli	True	True	27.449
3119125	9.756206	5.3812437	TT	Between > 4	Escherichia coli	0.0	TT_Escherichia coli	True	True	27.44
1261650	0.5730944	9.219914	TT	Self > 4	Escherichia coli	0.0	TT_Escherichia coli	True	True	27.362
2497754	1.3878875	3.8352337	TT	Between > 4	Escherichia coli	0.0	TT_Escherichia coli	True	True	27.234
2936939	9.023582	6.7981534	TT	Self > 4	Escherichia coli	0.0	TT_Escherichia coli	True	True	27.222
2089862	2.8635035	9.690658	TT	Self > 4	Escherichia coli	0.0	TT_Escherichia coli	True	True	27.215
2218998	9.2782345	4.3571644	TT	Self > 4	Escherichia coli	0.0	TT_Escherichia coli	True	True	27.164
2716733	12.311404	6.8677306	TT	Self > 4	Escherichia coli	0.0	TT_Escherichia coli	True	True	27.152
3067707	8.18447	8.439976	TT	Self > 4	Escherichia coli	0.0	TT_Escherichia coli	True	True	27.06900000000001
2525249	2.9168174	10.315985	TT	Self > 4	Escherichia coli	0.0	TT_Escherichia coli	True	True	27.057
2870167	-0.45739558	9.960931	TT	Between > 4	Escherichia coli	0.0	TT_Escherichia coli	True	True	26.959
951736	12.868383	5.945242	TT	Self > 4	Escherichia coli	0.0	TT_Escherichia coli	True	True	26.957
2822103	5.3233495	7.171036	TT	Self > 4	Escherichia coli	0.0	TT_Escherichia coli	True	True	26.911
2869757	-2.0171509	5.5365033	TT	Self > 4	Escherichia coli	0.0	TT_Escherichia coli	True	True	26.907
827708	5.20579	8.121585	TT	Self > 4	Escherichia coli	0.0	TT_Escherichia coli	True	True	26.856
1288868	12.206703	6.5549083	TT	Self > 4	Escherichia coli	0.0	TT_Escherichia coli	True	True	26.822
2145352	10.002013	8.751346	TT	Self > 4	Escherichia coli	0.0	TT_Escherichia coli	True	True	26.788
2247037	1.373759	4.0189743	TT	Self > 4	Escherichia coli	0.0	TT_Escherichia coli	True	True	26.759
831732	12.16704	7.082048	TT	Self > 4	Escherichia coli	0.0	TT_Escherichia coli	True	True	26.701
2695188	13.700201	2.7134168	TT	Self > 4	Escherichia coli	0.0	TT_Escherichia coli	True	True	26.591
930432	10.808376	4.6197147	TT	Self > 4	Escherichia coli	0.0	TT_Escherichia coli	True	True	26.512
3121611	12.242138	6.885902	TT	Self > 4	Escherichia coli	0.0	TT_Escherichia coli	True	True	26.458
1002345	13.26001	3.797056	TT	Self > 4	Escherichia coli	0.0	TT_Escherichia coli	True	True	26.409
1238419	12.962418	5.040351	TT	Between > 4	Escherichia coli	0.0	TT_Escherichia coli	True	True	26.402
2247028	6.257673	5.870682	TT	Self > 4	Escherichia coli	0.0	TT_Escherichia coli	True	True	26.386
2446707	2.5319645	3.43879	TT	Between > 4	Escherichia coli	0.0	TT_Escherichia coli	True	True	26.301
1186488	13.241171	5.729905	TT	Self > 4	Escherichia coli	0.0	TT_Escherichia coli	True	True	26.22
2092182	3.9827604	9.014815	TT	Self > 4	Escherichia coli	0.0	TT_Escherichia coli	True	True	26.206
1337245	5.7025847	6.321678	TT	Self > 4	Escherichia coli	0.0	TT_Escherichia coli	True	True	26.144
1532707	4.437319	9.65336	TT	Self > 4	Escherichia coli	0.0	TT_Escherichia coli	True	True	26.134
3170822	-0.11640585	4.8789577	TT	Between > 4	Escherichia coli	0.0	TT_Escherichia coli	True	True	26.064
2377529	4.0502524	8.39158	TT	Self > 4	Escherichia coli	0.0	TT_Escherichia coli	True	True	26.051
1235216	11.444696	4.6356807	TT	Self > 4	Escherichia coli	0.0	TT_Escherichia coli	True	True	26.03
2715628	2.109776	10.670336	TT	Self > 4	Escherichia coli	0.0	TT_Escherichia coli	True	True	26.006
2525230	2.75393	11.482143	TT	Self > 4	Escherichia coli	0.0	TT_Escherichia coli	True	True	26.003
903947	7.0936236	4.764437	TT	Self > 4	Escherichia coli	0.0	TT_Escherichia coli	True	True	25.992
2794737	6.8790636	7.4419975	TT	Between > 4	Escherichia coli	0.0	TT_Escherichia coli	True	True	25.909
3119127	-0.32899553	3.6965878	TT	Between > 4	Escherichia coli	0.0	TT_Escherichia coli	True	True	25.9
631233	12.073102	5.6817417	TT	Self > 4	Escherichia coli	0.0	TT_Escherichia coli	True	True	25.851
2769774	0.9993491	3.9989138	TT	Between > 4	Escherichia coli	0.0	TT_Escherichia coli	True	True	25.837
1569622	7.1351857	8.00792	TT	Self > 4	Escherichia coli	0.0	TT_Escherichia coli	True	True	25.831
2694261	7.0645304	9.225927	TT	Self > 4	Escherichia coli	0.0	TT_Escherichia coli	True	True	25.81
2020026	11.46109	7.5553074	TT	Self > 4	Escherichia coli	0.0	TT_Escherichia coli	True	True	25.783
2222055	6.3480587	6.9349546	TT	Self > 4	Escherichia coli	0.0	TT_Escherichia coli	True	True	25.782
2717601	2.9663997	9.772038	TT	Self > 4	Escherichia coli	0.0	TT_Escherichia coli	True	True	25.775
1290034	9.283967	6.438168	TT	Self > 4	Escherichia coli	0.0	TT_Escherichia coli	True	True	25.775
2474926	13.089042	5.6889095	TT	Self > 4	Escherichia coli	0.0	TT_Escherichia coli	True	True	25.76
2743711	0.80177575	8.9879675	TT	Self > 4	Escherichia coli	0.0	TT_Escherichia coli	True	True	25.753
1240138	7.8923078	9.572339	TT	Self > 4	Escherichia coli	0.0	TT_Escherichia coli	True	True	25.734
2169820	3.3632936	7.041805	TT	Self > 4	Escherichia coli	0.0	TT_Escherichia coli	True	True	25.675
3168518	-4.145304	6.5670485	TT	Between > 4	Escherichia coli	0.0	TT_Escherichia coli	True	True	25.634
2167231	4.805091	8.36945	TT	Self > 4	Escherichia coli	0.0	TT_Escherichia coli	True	True	25.629
2849248	9.669882	8.584942	TT	Self > 4	Escherichia coli	0.0	TT_Escherichia coli	True	True	25.589
3172595	3.9411027	1.177743	TT	Between > 4	Escherichia coli	0.0	TT_Escherichia coli	True	True	25.56
2118605	9.498499	5.099703	TT	Self > 4	Escherichia coli	0.0	TT_Escherichia coli	True	True	25.551
955466	9.26178	5.427166	TT	Self > 4	Escherichia coli	0.0	TT_Escherichia coli	True	True	25.506
2526998	4.5047007	8.286423	TT	Self > 4	Escherichia coli	0.0	TT_Escherichia coli	True	True	25.428
2089885	2.6556795	9.953706	TT	Self > 4	Escherichia coli	0.0	TT_Escherichia coli	True	True	25.427
1474676	-4.002434	3.4931931	TT	Self > 4	Escherichia coli	0.0	TT_Escherichia coli	True	True	25.313
1503346	7.2320795	8.520675	TT	Self > 4	Escherichia coli	0.0	TT_Escherichia coli	True	True	25.267
3119886	3.9600492	1.1641524	TT	Between > 4	Escherichia coli	0.0	TT_Escherichia coli	True	True	25.247
1506689	13.2387705	6.8921943	TT	Between > 4	Escherichia coli	0.0	TT_Escherichia coli	True	True	25.246
2036385	11.615821	6.5571375	TT	Self > 4	Escherichia coli	0.0	TT_Escherichia coli	True	True	25.164
3067700	0.45907834	8.593598	TT	Self > 4	Escherichia coli	0.0	TT_Escherichia coli	True	True	25.144
1006345	14.195618	6.1819363	TT	Self > 4	Escherichia coli	0.0	TT_Escherichia coli	True	True	25.129
2017288	6.776398	9.270401	TT	Self > 4	Escherichia coli	0.0	TT_Escherichia coli	True	True	25.117
1500711	3.9239128	10.112869	TT	Between > 4	Escherichia coli	0.0	TT_Escherichia coli	True	True	25.109
807430	11.361424	7.419541	TT	Self > 4	Escherichia coli	0.0	TT_Escherichia coli	True	True	25.102
2222029	2.2119377	2.7439022	TT	Self > 4	Escherichia coli	0.0	TT_Escherichia coli	True	True	25.081
1846691	-3.4436936	6.0057216	TT	Self > 4	Escherichia coli	0.0	TT_Escherichia coli	True	True	25.057
3171757	9.855135	4.5733824	TT	Between > 4	Escherichia coli	0.0	TT_Escherichia coli	True	True	25.047
2869434	2.9334884	10.726034	TT	Between > 4	Escherichia coli	0.0	TT_Escherichia coli	True	True	24.998
2396016	0.69275683	8.16979	TT	Self > 4	Escherichia coli	0.0	TT_Escherichia coli	True	True	24.917
926255	8.753619	6.229816	TT	Self > 4	Escherichia coli	0.0	TT_Escherichia coli	True	True	24.907
3069798	3.1466196	8.483822	TT	Self > 4	Escherichia coli	0.0	TT_Escherichia coli	True	True	24.905
952657	5.282908	9.498355	TT	Self > 4	Escherichia coli	0.0	TT_Escherichia coli	True	True	24.868
900529	3.5162845	8.784973	TT	Self > 4	Escherichia coli	0.0	TT_Escherichia coli	True	True	24.852
1481315	2.4073215	-1.441429	TT	Between > 4	Escherichia coli	0.0	TT_Escherichia coli	True	True	24.811
895259	-1.2612144	6.6013055	TT	Self > 4	Escherichia coli	0.0	TT_Escherichia coli	True	True	24.803
1232348	2.7360287	-0.906665	TT	Self > 4	Escherichia coli	0.0	TT_Escherichia coli	True	True	24.768
2767999	-3.0904837	4.0474896	TT	Self > 4	Escherichia coli	0.0	TT_Escherichia coli	True	True	24.72300000000001
954317	12.908347	4.535104	TT	Self > 4	Escherichia coli	0.0	TT_Escherichia coli	True	True	24.7
1337655	9.884363	4.0665326	TT	Between > 4	Escherichia coli	0.0	TT_Escherichia coli	True	True	24.696
3120238	3.4316828	1.9991394	TT	Between > 4	Escherichia coli	0.0	TT_Escherichia coli	True	True	24.695
2089536	12.196438	6.9470725	TT	Self > 4	Escherichia coli	0.0	TT_Escherichia coli	True	True	24.67
899650	11.988972	5.5754147	TT	Between > 4	Escherichia coli	0.0	TT_Escherichia coli	True	True	24.663
3072039	13.490164	2.6227243	TT	Self > 4	Escherichia coli	0.0	TT_Escherichia coli	True	True	24.635
2039220	13.353891	6.781591	TT	Self > 4	Escherichia coli	0.0	TT_Escherichia coli	True	True	24.627
2822042	0.7936064	8.218326	TT	Self > 4	Escherichia coli	0.0	TT_Escherichia coli	True	True	24.615
1645380	-1.6387453	0.35890126	TT	Self > 4	Escherichia coli	0.0	TT_Escherichia coli	True	True	24.551
828304	7.898091	6.744897	TT	Self > 4	Escherichia coli	0.0	TT_Escherichia coli	True	True	24.503
1507132	12.157664	6.111623	TT	Self > 4	Escherichia coli	0.0	TT_Escherichia coli	True	True	24.452
1450683	2.663684	11.711618	TT	Self > 4	Escherichia coli	0.0	TT_Escherichia coli	True	True	24.42
3172066	2.227435	2.2950437	TT	Between > 4	Escherichia coli	0.0	TT_Escherichia coli	True	True	24.372
3169243	-3.8964772	6.6060605	TT	Self > 4	Escherichia coli	0.0	TT_Escherichia coli	True	True	24.355
1265270	6.8623776	3.6801805	TT	Self > 4	Escherichia coli	0.0	TT_Escherichia coli	True	True	24.247
2115826	11.129522	5.2991614	TT	Self > 4	Escherichia coli	0.0	TT_Escherichia coli	True	True	24.245
1025687	10.797857	7.221853	TT	Self > 4	Escherichia coli	0.0	TT_Escherichia coli	True	True	24.242
2870667	-0.24065508	4.1796517	TT	Self > 4	Escherichia coli	0.0	TT_Escherichia coli	True	True	24.228
897208	7.885342	9.527045	TT	Between > 4	Escherichia coli	0.0	TT_Escherichia coli	True	True	24.214
1003245	12.866586	3.7773244	TT	Self > 4	Escherichia coli	0.0	TT_Escherichia coli	True	True	24.20300000000001
1445929	6.21409	10.024926	TT	Between > 4	Escherichia coli	0.0	TT_Escherichia coli	True	True	24.195
1119892	2.1366875	-4.0639267	TT	Self > 4	Escherichia coli	0.0	TT_Escherichia coli	True	True	24.164
2145349	7.888283	10.212615	TT	Self > 4	Escherichia coli	0.0	TT_Escherichia coli	True	True	24.138
3195809	9.06444	7.342662	TT	Self > 4	Escherichia coli	0.0	TT_Escherichia coli	True	True	24.135
3172596	3.950237	1.1077013	TT	Between > 4	Escherichia coli	0.0	TT_Escherichia coli	True	True	24.13300000000001
2847713	1.2956331	6.2141037	TT	Self > 4	Escherichia coli	0.0	TT_Escherichia coli	True	True	24.109
1314680	12.106523	6.4760046	TT	Self > 4	Escherichia coli	0.0	TT_Escherichia coli	True	True	24.097
2120175	10.305102	3.1448147	TT	Between > 4	Escherichia coli	0.0	TT_Escherichia coli	True	True	24.083
2822075	0.16555244	4.74422	TT	Self > 4	Escherichia coli	0.0	TT_Escherichia coli	True	True	24.082
2090591	9.950761	8.479189	TT	Self > 4	Escherichia coli	0.0	TT_Escherichia coli	True	True	24.068
2194717	0.15389818	7.9157357	TT	Self > 4	Escherichia coli	0.0	TT_Escherichia coli	True	True	24.058000000000003
2327960	2.890273	11.005277	TT	Between > 4	Escherichia coli	0.0	TT_Escherichia coli	True	True	24.049
3171999	0.6312895	4.4245405	TT	Self > 4	Escherichia coli	0.0	TT_Escherichia coli	True	True	24.046
977440	5.810199	3.2461116	TT	Self > 4	Escherichia coli	0.0	TT_Escherichia coli	True	True	24.036
2845128	-0.7991773	9.76757	TT	Between > 4	Escherichia coli	0.0	TT_Escherichia coli	True	True	23.99
1454663	13.222029	5.728552	TT	Self > 4	Escherichia coli	0.0	TT_Escherichia coli	True	True	23.988000000000003
2766878	9.579165	7.9451704	TT	Self > 4	Escherichia coli	0.0	TT_Escherichia coli	True	True	23.974
1479956	10.118615	8.060056	TT	Self > 4	Escherichia coli	0.0	TT_Escherichia coli	True	True	23.967
2868686	8.843991	3.466739	TT	Self > 4	Escherichia coli	0.0	TT_Escherichia coli	True	True	23.966
2738707	7.9796014	10.236838	TT	Self > 4	Escherichia coli	0.0	TT_Escherichia coli	True	True	23.952
2743540	8.060965	7.6673827	TT	Self > 4	Escherichia coli	0.0	TT_Escherichia coli	True	True	23.939
2141926	0.9726664	5.5989366	TT	Between > 4	Escherichia coli	0.0	TT_Escherichia coli	True	True	23.902
1053581	10.266564	7.8946424	TT	Self > 4	Escherichia coli	0.0	TT_Escherichia coli	True	True	23.886
3061641	-3.8303676	5.857626	TT	Self > 4	Escherichia coli	0.0	TT_Escherichia coli	True	True	23.88
2218226	-2.97986	7.2522426	TT	Between > 4	Escherichia coli	0.0	TT_Escherichia coli	True	True	23.877
2142680	0.5852842	7.03742	TT	Self > 4	Escherichia coli	0.0	TT_Escherichia coli	True	True	23.866
1550029	-2.5352502	6.1552567	TT	Self > 4	Escherichia coli	0.0	TT_Escherichia coli	True	True	23.85
2266795	8.510527	6.961336	TT	Self > 4	Escherichia coli	0.0	TT_Escherichia coli	True	True	23.846
2377539	4.0131774	8.420026	TT	Self > 4	Escherichia coli	0.0	TT_Escherichia coli	True	True	23.833
3171122	5.8480906	9.486167	TT	Between > 4	Escherichia coli	0.0	TT_Escherichia coli	True	True	23.82800000000001
1846684	-3.6855974	5.744199	TT	Self > 4	Escherichia coli	0.0	TT_Escherichia coli	True	True	23.82
1551274	5.1479435	10.326482	TT	Between > 4	Escherichia coli	0.0	TT_Escherichia coli	True	True	23.816
2746175	4.881974	10.211192	TT	Self > 4	Escherichia coli	0.0	TT_Escherichia coli	True	True	23.812
3120878	3.0631893	2.9162865	TT	Between > 4	Escherichia coli	0.0	TT_Escherichia coli	True	True	23.804
2869157	-3.5869741	3.1184492	TT	Self > 4	Escherichia coli	0.0	TT_Escherichia coli	True	True	23.766
2121454	14.062409	6.510196	TT	Between > 4	Escherichia coli	0.0	TT_Escherichia coli	True	True	23.762
2743175	10.088895	9.201696	TT	Self > 4	Escherichia coli	0.0	TT_Escherichia coli	True	True	23.725
2310848	11.108808	7.926349	TT	Self > 4	Escherichia coli	0.0	TT_Escherichia coli	True	True	23.717
2744472	12.481409	4.351706	TT	Self > 4	Escherichia coli	0.0	TT_Escherichia coli	True	True	23.695
2693493	5.5258007	8.699596	TT	Self > 4	Escherichia coli	0.0	TT_Escherichia coli	True	True	23.689
2845760	10.312827	7.9081297	TT	Self > 4	Escherichia coli	0.0	TT_Escherichia coli	True	True	23.682
1509168	9.886465	4.4699936	TT	Self > 4	Escherichia coli	0.0	TT_Escherichia coli	True	True	23.675
1473650	5.0834284	9.744693	TT	Between > 4	Escherichia coli	0.0	TT_Escherichia coli	True	True	23.667
1233331	1.0813566	9.532872	TT	Self > 4	Escherichia coli	0.0	TT_Escherichia coli	True	True	23.65
2112858	5.770653	9.528123	TT	Self > 4	Escherichia coli	0.0	TT_Escherichia coli	True	True	23.63
2140600	9.857091	5.355439	TT	Self > 4	Escherichia coli	0.0	TT_Escherichia coli	True	True	23.591
588579	13.73648	4.2586246	TT	Self > 4	Escherichia coli	0.0	TT_Escherichia coli	True	True	23.586
1892265	-3.758222	-0.62299293	TT	Self > 4	Escherichia coli	0.0	TT_Escherichia coli	True	True	23.584
2845248	10.676576	6.2375417	TT	Self > 4	Escherichia coli	0.0	TT_Escherichia coli	True	True	23.576
1992464	4.0657425	8.459593	TT	Self > 4	Escherichia coli	0.0	TT_Escherichia coli	True	True	23.567
1476238	1.9052408	10.802858	TT	Self > 4	Escherichia coli	0.0	TT_Escherichia coli	True	True	23.53
2869257	-2.3422596	4.44411	TT	Self > 4	Escherichia coli	0.0	TT_Escherichia coli	True	True	23.528
2164995	8.592443	7.6825852	TT	Self > 4	Escherichia coli	0.0	TT_Escherichia coli	True	True	23.515
2545066	-0.19926117	1.5081658	TT	Self > 4	Escherichia coli	0.0	TT_Escherichia coli	True	True	23.515
1237806	7.7117434	9.871732	TT	Self > 4	Escherichia coli	0.0	TT_Escherichia coli	True	True	23.514
3119209	0.5782355	7.2736197	TT	Self > 4	Escherichia coli	0.0	TT_Escherichia coli	True	True	23.511
2066791	9.629267	3.4072735	TT	Self > 4	Escherichia coli	0.0	TT_Escherichia coli	True	True	23.474
2221646	2.4739873	9.3766365	TT	Self > 4	Escherichia coli	0.0	TT_Escherichia coli	True	True	23.469
1362751	11.810229	7.022321	TT	Self > 4	Escherichia coli	0.0	TT_Escherichia coli	True	True	23.463
1312091	11.050514	7.6510363	TT	Between > 4	Escherichia coli	0.0	TT_Escherichia coli	True	True	23.46
3169661	9.17634	4.548282	TT	Between > 4	Escherichia coli	0.0	TT_Escherichia coli	True	True	23.451
953539	7.0611396	9.751848	TT	Self > 4	Escherichia coli	0.0	TT_Escherichia coli	True	True	23.448
924932	1.1499404	9.490516	TT	Self > 4	Escherichia coli	0.0	TT_Escherichia coli	True	True	23.434
2794674	0.25189933	8.543274	TT	Self > 4	Escherichia coli	0.0	TT_Escherichia coli	True	True	23.402
951287	9.075368	8.658436	TT	Self > 4	Escherichia coli	0.0	TT_Escherichia coli	True	True	23.38
2245364	-1.9248688	8.7550955	TT	Self > 4	Escherichia coli	0.0	TT_Escherichia coli	True	True	23.378
2240423	1.5303181	6.303555	TT	Self > 4	Escherichia coli	0.0	TT_Escherichia coli	True	True	23.37
974255	10.425257	7.2651844	TT	Self > 4	Escherichia coli	0.0	TT_Escherichia coli	True	True	23.365
2820150	9.303	7.170553	TT	Self > 4	Escherichia coli	0.0	TT_Escherichia coli	True	True	23.352
2714862	8.292396	6.9962163	TT	Self > 4	Escherichia coli	0.0	TT_Escherichia coli	True	True	23.35
2846924	5.9336805	8.612763	TT	Self > 4	Escherichia coli	0.0	TT_Escherichia coli	True	True	23.326
2067515	11.212103	4.841357	TT	Self > 4	Escherichia coli	0.0	TT_Escherichia coli	True	True	23.32
951166	9.438548	6.604994	TT	Self > 4	Escherichia coli	0.0	TT_Escherichia coli	True	True	23.308000000000003
2792472	2.8288212	10.146562	TT	Self > 4	Escherichia coli	0.0	TT_Escherichia coli	True	True	23.306
2799486	3.9175491	9.676314	TT	Self > 4	Escherichia coli	0.0	TT_Escherichia coli	True	True	23.304
974042	7.4895487	9.915409	TT	Self > 4	Escherichia coli	0.0	TT_Escherichia coli	True	True	23.303
2195794	8.935939	9.25284	TT	Between > 4	Escherichia coli	0.0	TT_Escherichia coli	True	True	23.292
1026926	12.982007	5.1337824	TT	Self > 4	Escherichia coli	0.0	TT_Escherichia coli	True	True	23.276
2115841	1.4390833	3.9639657	TT	Self > 4	Escherichia coli	0.0	TT_Escherichia coli	True	True	23.274
2171838	5.799372	9.786739	TT	Self > 4	Escherichia coli	0.0	TT_Escherichia coli	True	True	23.247
2114453	13.523368	7.1901755	TT	Self > 4	Escherichia coli	0.0	TT_Escherichia coli	True	True	23.244
2041061	6.8167996	9.179955	TT	Self > 4	Escherichia coli	0.0	TT_Escherichia coli	True	True	23.24
2475334	5.052245	10.080557	TT	Self > 4	Escherichia coli	0.0	TT_Escherichia coli	True	True	23.232
2445755	6.0507092	6.115346	TT	Between > 4	Escherichia coli	0.0	TT_Escherichia coli	True	True	23.219
2722476	13.257472	2.9577518	TT	Self > 4	Escherichia coli	0.0	TT_Escherichia coli	True	True	23.205
2497451	2.0826452	3.2456143	TT	Between > 4	Escherichia coli	0.0	TT_Escherichia coli	True	True	23.187
2245213	9.83186	3.2886992	TT	Self > 4	Escherichia coli	0.0	TT_Escherichia coli	True	True	23.184
2244650	6.4937887	9.568498	TT	Self > 4	Escherichia coli	0.0	TT_Escherichia coli	True	True	23.183000000000003
2093118	14.015715	6.5448704	TT	Self > 4	Escherichia coli	0.0	TT_Escherichia coli	True	True	23.178
903370	11.107566	6.918379	TT	Self > 4	Escherichia coli	0.0	TT_Escherichia coli	True	True	23.169
3169239	-4.27114	5.2005887	TT	Self > 4	Escherichia coli	0.0	TT_Escherichia coli	True	True	23.166
2871206	-0.09858109	-1.5002373	TT	Self > 4	Escherichia coli	0.0	TT_Escherichia coli	True	True	23.128
830203	4.688556	3.8818588	TT	Self > 4	Escherichia coli	0.0	TT_Escherichia coli	True	True	23.127
2715154	-0.72446626	9.320359	TT	Between > 4	Escherichia coli	0.0	TT_Escherichia coli	True	True	23.112
2891530	7.238457	4.9743524	TT	Self > 4	Escherichia coli	0.0	TT_Escherichia coli	True	True	23.107
2165889	-3.3397217	5.80788	TT	Between > 4	Escherichia coli	0.0	TT_Escherichia coli	True	True	23.09800000000001
1281498	7.6484222	8.473493	TT	Self > 4	Escherichia coli	0.0	TT_Escherichia coli	True	True	23.087
924137	0.89839	5.054334	TT	Self > 4	Escherichia coli	0.0	TT_Escherichia coli	True	True	23.067
2712697	3.7385206	9.404329	TT	Self > 4	Escherichia coli	0.0	TT_Escherichia coli	True	True	23.063
2328178	-1.364952	3.2404096	TT	Self > 4	Escherichia coli	0.0	TT_Escherichia coli	True	True	23.054
3070440	4.429476	9.552369	TT	Self > 4	Escherichia coli	0.0	TT_Escherichia coli	True	True	23.032
1337748	11.675132	6.4255776	TT	Self > 4	Escherichia coli	0.0	TT_Escherichia coli	True	True	23.003
1508414	13.7851305	6.6926317	TT	Self > 4	Escherichia coli	0.0	TT_Escherichia coli	True	True	22.97
1532651	3.8536327	9.704705	TT	Self > 4	Escherichia coli	0.0	TT_Escherichia coli	True	True	22.958
1472212	-3.8043122	2.450551	TT	Self > 4	Escherichia coli	0.0	TT_Escherichia coli	True	True	22.95300000000001
2771059	2.5250304	9.289966	TT	Self > 4	Escherichia coli	0.0	TT_Escherichia coli	True	True	22.94400000000001
1260877	8.880297	7.0143194	TT	Self > 4	Escherichia coli	0.0	TT_Escherichia coli	True	True	22.902
2085256	5.1703625	9.938427	TT	Self > 4	Escherichia coli	0.0	TT_Escherichia coli	True	True	22.901
3125416	8.499476	4.210584	TT	Self > 4	Escherichia coli	0.0	TT_Escherichia coli	True	True	22.901
2219471	1.7310908	4.4083843	TT	Between > 4	Escherichia coli	0.0	TT_Escherichia coli	True	True	22.882
1236332	13.75732	6.852252	TT	Between > 4	Escherichia coli	0.0	TT_Escherichia coli	True	True	22.869
2244370	11.298464	3.6023128	TT	Self > 4	Escherichia coli	0.0	TT_Escherichia coli	True	True	22.861
2716659	0.79611194	8.948532	TT	Self > 4	Escherichia coli	0.0	TT_Escherichia coli	True	True	22.857
2713172	-3.0034397	4.15488	TT	Between > 4	Escherichia coli	0.0	TT_Escherichia coli	True	True	22.85
2062506	8.04208	9.517648	TT	Self > 4	Escherichia coli	0.0	TT_Escherichia coli	True	True	22.85
976517	2.5556073	9.620166	TT	Self > 4	Escherichia coli	0.0	TT_Escherichia coli	True	True	22.83
1267319	13.726935	6.4640255	TT	Self > 4	Escherichia coli	0.0	TT_Escherichia coli	True	True	22.827
2173801	5.379627	8.952575	TT	Self > 4	Escherichia coli	0.0	TT_Escherichia coli	True	True	22.82
2873276	-1.7034571	9.456881	TT	Self > 4	Escherichia coli	0.0	TT_Escherichia coli	True	True	22.817
2770949	2.209884	10.223239	TT	Self > 4	Escherichia coli	0.0	TT_Escherichia coli	True	True	22.795
2038574	13.5491	6.867601	TT	Self > 4	Escherichia coli	0.0	TT_Escherichia coli	True	True	22.775
2267211	3.7642522	7.2036004	TT	Between > 4	Escherichia coli	0.0	TT_Escherichia coli	True	True	22.751
2720719	9.941645	6.032503	TT	Between > 4	Escherichia coli	0.0	TT_Escherichia coli	True	True	22.747
1340568	3.5799086	7.3361225	TT	Self > 4	Escherichia coli	0.0	TT_Escherichia coli	True	True	22.745
2798319	2.7784233	11.5696125	TT	Self > 4	Escherichia coli	0.0	TT_Escherichia coli	True	True	22.735
1504162	5.5015717	0.59284693	TT	Between > 4	Escherichia coli	0.0	TT_Escherichia coli	True	True	22.732
1552768	5.5458245	6.7985897	TT	Self > 4	Escherichia coli	0.0	TT_Escherichia coli	True	True	22.724
1501135	9.317549	7.2020164	TT	Between > 4	Escherichia coli	0.0	TT_Escherichia coli	True	True	22.689
2712696	-2.1350992	5.54151	TT	Self > 4	Escherichia coli	0.0	TT_Escherichia coli	True	True	22.674
2720410	6.984149	9.845301	TT	Self > 4	Escherichia coli	0.0	TT_Escherichia coli	True	True	22.655
2241917	-1.080611	1.6118395	TT	Self > 4	Escherichia coli	0.0	TT_Escherichia coli	True	True	22.65
1118716	10.550346	3.1726296	TT	Between > 4	Escherichia coli	0.0	TT_Escherichia coli	True	True	22.634
1728947	13.679005	4.421005	TT	Self > 4	Escherichia coli	0.0	TT_Escherichia coli	True	True	22.627
2166213	9.877144	7.689649	TT	Between > 4	Escherichia coli	0.0	TT_Escherichia coli	True	True	22.627
2743290	8.59466	7.6238914	TT	Self > 4	Escherichia coli	0.0	TT_Escherichia coli	True	True	22.626
2114158	7.226981	9.485272	TT	Between > 4	Escherichia coli	0.0	TT_Escherichia coli	True	True	22.611
1359956	10.409531	8.012723	TT	Self > 4	Escherichia coli	0.0	TT_Escherichia coli	True	True	22.611
2063374	0.7766962	8.762611	TT	Self > 4	Escherichia coli	0.0	TT_Escherichia coli	True	True	22.606
2717453	11.749837	4.8214235	TT	Self > 4	Escherichia coli	0.0	TT_Escherichia coli	True	True	22.602
930412	7.0186634	4.8531127	TT	Self > 4	Escherichia coli	0.0	TT_Escherichia coli	True	True	22.592
2932896	-3.6379654	-0.98128533	TT	Self > 4	Escherichia coli	0.0	TT_Escherichia coli	True	True	22.586
1417268	8.278707	7.769334	TT	Self > 4	Escherichia coli	0.0	TT_Escherichia coli	True	True	22.584
3169042	9.483348	8.260744	TT	Self > 4	Escherichia coli	0.0	TT_Escherichia coli	True	True	22.541
1530681	12.530298	6.994516	TT	Self > 4	Escherichia coli	0.0	TT_Escherichia coli	True	True	22.533
2170260	11.887071	6.69316	TT	Self > 4	Escherichia coli	0.0	TT_Escherichia coli	True	True	22.527
2888805	-5.567877	0.6191191	TT	Self > 4	Escherichia coli	0.0	TT_Escherichia coli	True	True	22.524
954111	13.746173	5.867387	TT	Self > 4	Escherichia coli	0.0	TT_Escherichia coli	True	True	22.517
1572954	3.7304058	8.689697	TT	Self > 4	Escherichia coli	0.0	TT_Escherichia coli	True	True	22.50800000000001
2140003	10.833514	6.171598	TT	Self > 4	Escherichia coli	0.0	TT_Escherichia coli	True	True	22.506
1575427	12.286842	7.3495054	TT	Self > 4	Escherichia coli	0.0	TT_Escherichia coli	True	True	22.506
1187175	13.455615	5.6706467	TT	Self > 4	Escherichia coli	0.0	TT_Escherichia coli	True	True	22.5
2891561	-1.7310486	0.2548013	TT	Self > 4	Escherichia coli	0.0	TT_Escherichia coli	True	True	22.495
2448506	10.441788	8.824448	TT	Between > 4	Escherichia coli	0.0	TT_Escherichia coli	True	True	22.483
514422	13.050679	4.04308	TT	Self > 4	Escherichia coli	0.0	TT_Escherichia coli	True	True	22.483
1256988	0.31989843	2.9650114	TT	Self > 4	Escherichia coli	0.0	TT_Escherichia coli	True	True	22.477
2872730	0.22167878	4.8422236	TT	Self > 4	Escherichia coli	0.0	TT_Escherichia coli	True	True	22.47
3167162	0.827874	9.009275	TT	Between > 4	Escherichia coli	0.0	TT_Escherichia coli	True	True	22.467
924637	8.59135	8.863687	TT	Self > 4	Escherichia coli	0.0	TT_Escherichia coli	True	True	22.463
3170269	-3.2046375	2.9830458	TT	Self > 4	Escherichia coli	0.0	TT_Escherichia coli	True	True	22.461
2168702	-0.7169468	9.317637	TT	Self > 4	Escherichia coli	0.0	TT_Escherichia coli	True	True	22.457
2220231	5.679112	6.534004	TT	Self > 4	Escherichia coli	0.0	TT_Escherichia coli	True	True	22.451
2870811	-1.44775	5.5490637	TT	Self > 4	Escherichia coli	0.0	TT_Escherichia coli	True	True	22.43
2796419	1.3773913	3.767786	TT	Self > 4	Escherichia coli	0.0	TT_Escherichia coli	True	True	22.394
2748184	13.328389	2.9258313	TT	Self > 4	Escherichia coli	0.0	TT_Escherichia coli	True	True	22.389
999423	2.1448028	7.2471027	TT	Self > 4	Escherichia coli	0.0	TT_Escherichia coli	True	True	22.387
1742091	2.8407135	11.018366	TT	Self > 4	Escherichia coli	0.0	TT_Escherichia coli	True	True	22.373
2215093	-3.9004402	2.382992	TT	Between > 4	Escherichia coli	0.0	TT_Escherichia coli	True	True	22.369
2768555	-2.9187727	8.212667	TT	Self > 4	Escherichia coli	0.0	TT_Escherichia coli	True	True	22.356
976803	2.898298	10.095765	TT	Self > 4	Escherichia coli	0.0	TT_Escherichia coli	True	True	22.347
2566708	1.4201325	4.9862776	TT	Self > 4	Escherichia coli	0.0	TT_Escherichia coli	True	True	22.323
1610544	-3.969529	6.7413754	TT	Self > 4	Escherichia coli	0.0	TT_Escherichia coli	True	True	22.31900000000001
1209832	12.453589	6.2033653	TT	Between > 4	Escherichia coli	0.0	TT_Escherichia coli	True	True	22.313
929091	13.709794	6.0773296	TT	Self > 4	Escherichia coli	0.0	TT_Escherichia coli	True	True	22.309
2168630	11.124947	7.1800466	TT	Self > 4	Escherichia coli	0.0	TT_Escherichia coli	True	True	22.306
1575968	2.7346802	11.537567	TT	Self > 4	Escherichia coli	0.0	TT_Escherichia coli	True	True	22.299
2936885	-2.486887	3.663931	TT	Self > 4	Escherichia coli	0.0	TT_Escherichia coli	True	True	22.294
2737713	-4.0017495	6.4872017	TT	Self > 4	Escherichia coli	0.0	TT_Escherichia coli	True	True	22.294
2423442	4.575901	9.833044	TT	Self > 4	Escherichia coli	0.0	TT_Escherichia coli	True	True	22.288
2290700	-1.9621357	7.1488705	TT	Self > 4	Escherichia coli	0.0	TT_Escherichia coli	True	True	22.26
1471312	-4.183322	3.3850195	TT	Between > 4	Escherichia coli	0.0	TT_Escherichia coli	True	True	22.26
851097	11.442196	7.357626	TT	Between > 4	Escherichia coli	0.0	TT_Escherichia coli	True	True	22.227
2112816	-2.0454526	7.080942	TT	Between > 4	Escherichia coli	0.0	TT_Escherichia coli	True	True	22.222
3023056	6.8142543	9.260973	TT	Self > 4	Escherichia coli	0.0	TT_Escherichia coli	True	True	22.222
2150194	12.443275	4.9693584	TT	Self > 4	Escherichia coli	0.0	TT_Escherichia coli	True	True	22.211
1550049	-2.3120728	6.25462	TT	Self > 4	Escherichia coli	0.0	TT_Escherichia coli	True	True	22.207
3194087	-4.359805	6.561621	TT	Between > 4	Escherichia coli	0.0	TT_Escherichia coli	True	True	22.192
2148371	12.998062	3.7419322	TT	Self > 4	Escherichia coli	0.0	TT_Escherichia coli	True	True	22.182
3119393	0.3770623	6.411712	TT	Between > 4	Escherichia coli	0.0	TT_Escherichia coli	True	True	22.174
3217226	-5.263273	3.0626788	TT	Self > 4	Escherichia coli	0.0	TT_Escherichia coli	True	True	22.15
2915027	-0.46714345	1.4326773	TT	Self > 4	Escherichia coli	0.0	TT_Escherichia coli	True	True	22.142
2770559	1.9696932	6.656469	TT	Self > 4	Escherichia coli	0.0	TT_Escherichia coli	True	True	22.139
606981	13.540023	6.3463964	TT	Between > 4	Escherichia coli	0.0	TT_Escherichia coli	True	True	22.137
2742920	11.728898	5.936183	TT	Self > 4	Escherichia coli	0.0	TT_Escherichia coli	True	True	22.116
1358237	3.6334956	8.05122	TT	Between > 4	Escherichia coli	0.0	TT_Escherichia coli	True	True	22.076
3171113	-2.7216814	7.1417346	TT	Between > 4	Escherichia coli	0.0	TT_Escherichia coli	True	True	22.074
2220265	1.1580426	-0.15563765	TT	Self > 4	Escherichia coli	0.0	TT_Escherichia coli	True	True	22.053
2221474	1.4293619	3.7209792	TT	Self > 4	Escherichia coli	0.0	TT_Escherichia coli	True	True	22.052
953190	13.968067	6.575915	TT	Self > 4	Escherichia coli	0.0	TT_Escherichia coli	True	True	22.042
2716941	-0.1112702	9.39615	TT	Self > 4	Escherichia coli	0.0	TT_Escherichia coli	True	True	22.04
1610718	-1.6012672	6.261986	TT	Self > 4	Escherichia coli	0.0	TT_Escherichia coli	True	True	22.038
2869346	5.562599	2.422457	TT	Self > 4	Escherichia coli	0.0	TT_Escherichia coli	True	True	22.026
1508412	9.626159	9.700606	TT	Self > 4	Escherichia coli	0.0	TT_Escherichia coli	True	True	22.011
1450062	8.229975	5.96117	TT	Self > 4	Escherichia coli	0.0	TT_Escherichia coli	True	True	22.005
2668028	12.506365	3.262906	TT	Self > 4	Escherichia coli	0.0	TT_Escherichia coli	True	True	22.001
3119430	-1.6833965	7.1969132	TT	Self > 4	Escherichia coli	0.0	TT_Escherichia coli	True	True	21.985
1503999	7.9196024	6.7811866	TT	Self > 4	Escherichia coli	0.0	TT_Escherichia coli	True	True	21.974
2795716	11.650751	5.2132626	TT	Self > 4	Escherichia coli	0.0	TT_Escherichia coli	True	True	21.97300000000001
2719722	10.584122	7.010766	TT	Self > 4	Escherichia coli	0.0	TT_Escherichia coli	True	True	21.947
1527768	4.893162	8.029883	TT	Self > 4	Escherichia coli	0.0	TT_Escherichia coli	True	True	21.934
2039454	13.880365	6.0498147	TT	Self > 4	Escherichia coli	0.0	TT_Escherichia coli	True	True	21.924
2545018	9.514838	8.374338	TT	Between > 4	Escherichia coli	0.0	TT_Escherichia coli	True	True	21.92
2844958	-3.3497345	2.8132274	TT	Self > 4	Escherichia coli	0.0	TT_Escherichia coli	True	True	21.916
2767486	9.70678	6.441575	TT	Self > 4	Escherichia coli	0.0	TT_Escherichia coli	True	True	21.914
975679	13.721775	7.0661125	TT	Self > 4	Escherichia coli	0.0	TT_Escherichia coli	True	True	21.91
1208960	0.81380916	8.777419	TT	Self > 4	Escherichia coli	0.0	TT_Escherichia coli	True	True	21.904
2994330	2.1601412	2.6026542	TT	Self > 4	Escherichia coli	0.0	TT_Escherichia coli	True	True	21.899
1479913	3.2358055	10.847796	TT	Self > 4	Escherichia coli	0.0	TT_Escherichia coli	True	True	21.889
2267149	9.880954	7.5926714	TT	Self > 4	Escherichia coli	0.0	TT_Escherichia coli	True	True	21.881
2726411	13.354547	5.4167237	TT	Self > 4	Escherichia coli	0.0	TT_Escherichia coli	True	True	21.873
830921	9.159202	8.587994	TT	Self > 4	Escherichia coli	0.0	TT_Escherichia coli	True	True	21.858
1510665	9.318885	4.5968866	TT	Self > 4	Escherichia coli	0.0	TT_Escherichia coli	True	True	21.855
1575463	7.835252	8.392402	TT	Self > 4	Escherichia coli	0.0	TT_Escherichia coli	True	True	21.85
2668557	5.6556106	2.4868598	TT	Self > 4	Escherichia coli	0.0	TT_Escherichia coli	True	True	21.84800000000001
1262464	12.293974	7.250018	TT	Self > 4	Escherichia coli	0.0	TT_Escherichia coli	True	True	21.845
1592136	1.0960143	9.537934	TT	Self > 4	Escherichia coli	0.0	TT_Escherichia coli	True	True	21.837
2818770	9.007752	5.6827245	TT	Self > 4	Escherichia coli	0.0	TT_Escherichia coli	True	True	21.832
900784	6.6689196	10.1650915	TT	Between > 4	Escherichia coli	0.0	TT_Escherichia coli	True	True	21.826
901509	9.541669	6.4897547	TT	Self > 4	Escherichia coli	0.0	TT_Escherichia coli	True	True	21.818
2664901	9.134232	4.617481	TT	Self > 4	Escherichia coli	0.0	TT_Escherichia coli	True	True	21.817
2496159	5.5122714	8.585317	TT	Self > 4	Escherichia coli	0.0	TT_Escherichia coli	True	True	21.816
1531232	2.990695	9.317582	TT	Self > 4	Escherichia coli	0.0	TT_Escherichia coli	True	True	21.811
3061703	-3.8799205	5.803116	TT	Self > 4	Escherichia coli	0.0	TT_Escherichia coli	True	True	21.806
2666761	9.961995	9.593514	TT	Self > 4	Escherichia coli	0.0	TT_Escherichia coli	True	True	21.804
2659932	-1.7130094	5.8827014	TT	Self > 4	Escherichia coli	0.0	TT_Escherichia coli	True	True	21.804
2423381	9.753638	8.525932	TT	Self > 4	Escherichia coli	0.0	TT_Escherichia coli	True	True	21.79
2718548	12.396704	4.5531864	TT	Self > 4	Escherichia coli	0.0	TT_Escherichia coli	True	True	21.784
2742353	9.530549	8.7299185	TT	Self > 4	Escherichia coli	0.0	TT_Escherichia coli	True	True	21.781
2222058	1.373778	0.5015703	TT	Self > 4	Escherichia coli	0.0	TT_Escherichia coli	True	True	21.757
2749222	13.613642	5.735945	TT	Self > 4	Escherichia coli	0.0	TT_Escherichia coli	True	True	21.753
1000284	12.411311	4.942712	TT	Self > 4	Escherichia coli	0.0	TT_Escherichia coli	True	True	21.749
2153038	14.2751045	6.007668	TT	Self > 4	Escherichia coli	0.0	TT_Escherichia coli	True	True	21.72
1211635	9.819637	7.312397	TT	Self > 4	Escherichia coli	0.0	TT_Escherichia coli	True	True	21.709
952295	4.6500263	9.494836	TT	Self > 4	Escherichia coli	0.0	TT_Escherichia coli	True	True	21.69400000000001
1572081	-1.0169284	4.3850665	TT	Self > 4	Escherichia coli	0.0	TT_Escherichia coli	True	True	21.688
3169022	2.6854033	9.395154	TT	Self > 4	Escherichia coli	0.0	TT_Escherichia coli	True	True	21.686
1333916	-3.2290022	6.8227468	TT	Self > 4	Escherichia coli	0.0	TT_Escherichia coli	True	True	21.685
2272450	12.113983	4.297849	TT	Self > 4	Escherichia coli	0.0	TT_Escherichia coli	True	True	21.682
1027694	13.576772	5.8611064	TT	Self > 4	Escherichia coli	0.0	TT_Escherichia coli	True	True	21.672
1527169	10.139286	5.8121576	TT	Self > 4	Escherichia coli	0.0	TT_Escherichia coli	True	True	21.637
3172085	2.4537036	2.0693848	TT	Between > 4	Escherichia coli	0.0	TT_Escherichia coli	True	True	21.635
1120551	13.017647	6.1012464	TT	Self > 4	Escherichia coli	0.0	TT_Escherichia coli	True	True	21.624
1552689	7.3479724	2.6633546	TT	Self > 4	Escherichia coli	0.0	TT_Escherichia coli	True	True	21.621
2166796	-2.9833577	7.233792	TT	Between > 4	Escherichia coli	0.0	TT_Escherichia coli	True	True	21.586
2769115	-0.27464813	9.889807	TT	Self > 4	Escherichia coli	0.0	TT_Escherichia coli	True	True	21.586
926459	12.123671	4.8619313	TT	Self > 4	Escherichia coli	0.0	TT_Escherichia coli	True	True	21.584
510652	9.443953	8.04077	TT	Self > 4	Escherichia coli	0.0	TT_Escherichia coli	True	True	21.57
1288295	13.422185	7.292206	TT	Self > 4	Escherichia coli	0.0	TT_Escherichia coli	True	True	21.53
2911695	-3.6427078	-0.9601037	TT	Self > 4	Escherichia coli	0.0	TT_Escherichia coli	True	True	21.525
2171066	8.894234	9.534089	TT	Self > 4	Escherichia coli	0.0	TT_Escherichia coli	True	True	21.52
1851177	11.006479	2.8671741	TT	Self > 4	Escherichia coli	0.0	TT_Escherichia coli	True	True	21.511
902333	10.399967	6.239207	TT	Between > 4	Escherichia coli	0.0	TT_Escherichia coli	True	True	21.511
2714203	5.5195293	6.4770575	TT	Between > 4	Escherichia coli	0.0	TT_Escherichia coli	True	True	21.509
2142379	7.651934	8.423713	TT	Between > 4	Escherichia coli	0.0	TT_Escherichia coli	True	True	21.503
2742673	7.4121127	7.2703385	TT	Self > 4	Escherichia coli	0.0	TT_Escherichia coli	True	True	21.501
2843705	-4.061184	3.3565114	TT	Self > 4	Escherichia coli	0.0	TT_Escherichia coli	True	True	21.498
2072380	2.3393075	-2.1558282	TT	Self > 4	Escherichia coli	0.0	TT_Escherichia coli	True	True	21.497
2797036	1.8908949	6.383046	TT	Self > 4	Escherichia coli	0.0	TT_Escherichia coli	True	True	21.492
2032853	10.20036	7.9277997	TT	Self > 4	Escherichia coli	0.0	TT_Escherichia coli	True	True	21.488000000000003
227149	5.843599	3.9431126	TT	Between > 4	Escherichia coli	0.0	TT_Escherichia coli	True	True	21.481
3130199	9.440804	6.3380446	TT	Self > 4	Escherichia coli	0.0	TT_Escherichia coli	True	True	21.478
829038	8.41719	5.824887	TT	Self > 4	Escherichia coli	0.0	TT_Escherichia coli	True	True	21.464
2217667	-1.9275848	6.5129066	TT	Self > 4	Escherichia coli	0.0	TT_Escherichia coli	True	True	21.462
2564770	2.9081223	10.201822	TT	Self > 4	Escherichia coli	0.0	TT_Escherichia coli	True	True	21.452
1500695	-2.9096985	6.102237	TT	Between > 4	Escherichia coli	0.0	TT_Escherichia coli	True	True	21.451
3121425	7.9041452	7.6383677	TT	Self > 4	Escherichia coli	0.0	TT_Escherichia coli	True	True	21.45
1530057	12.25551	7.0579066	TT	Between > 4	Escherichia coli	0.0	TT_Escherichia coli	True	True	21.446
2311409	-1.6366614	7.4226317	TT	Between > 4	Escherichia coli	0.0	TT_Escherichia coli	True	True	21.437
2565028	10.032938	7.8426056	TT	Self > 4	Escherichia coli	0.0	TT_Escherichia coli	True	True	21.436
1551838	10.995456	6.2703576	TT	Self > 4	Escherichia coli	0.0	TT_Escherichia coli	True	True	21.427
1795053	-1.6465824	0.3449842	TT	Self > 4	Escherichia coli	0.0	TT_Escherichia coli	True	True	21.417
2767628	-3.1210203	4.023939	TT	Self > 4	Escherichia coli	0.0	TT_Escherichia coli	True	True	21.407
2849445	4.532868	3.0108402	TT	Self > 4	Escherichia coli	0.0	TT_Escherichia coli	True	True	21.402
1313985	8.596858	7.7176228	TT	Self > 4	Escherichia coli	0.0	TT_Escherichia coli	True	True	21.401
928087	13.060336	5.7471805	TT	Self > 4	Escherichia coli	0.0	TT_Escherichia coli	True	True	21.397
1527866	-2.8335688	7.8066206	TT	Self > 4	Escherichia coli	0.0	TT_Escherichia coli	True	True	21.396
608917	11.95789	7.8822627	TT	Self > 4	Escherichia coli	0.0	TT_Escherichia coli	True	True	21.394
3168505	-4.305607	6.504181	TT	Between > 4	Escherichia coli	0.0	TT_Escherichia coli	True	True	21.39
2447394	9.687938	8.699781	TT	Self > 4	Escherichia coli	0.0	TT_Escherichia coli	True	True	21.385
2769467	1.6176804	3.0938032	TT	Between > 4	Escherichia coli	0.0	TT_Escherichia coli	True	True	21.374
2690402	4.69582	3.8488274	TT	Self > 4	Escherichia coli	0.0	TT_Escherichia coli	True	True	21.357
2689802	11.451919	3.9712424	TT	Self > 4	Escherichia coli	0.0	TT_Escherichia coli	True	True	21.348000000000006
2090781	3.8782043	9.89603	TT	Self > 4	Escherichia coli	0.0	TT_Escherichia coli	True	True	21.344
1268470	9.348308	5.6933823	TT	Self > 4	Escherichia coli	0.0	TT_Escherichia coli	True	True	21.336
2214918	7.96695	9.73398	TT	Between > 4	Escherichia coli	0.0	TT_Escherichia coli	True	True	21.322
2638649	6.9694977	7.4381027	TT	Self > 4	Escherichia coli	0.0	TT_Escherichia coli	True	True	21.315
1575565	10.96953	2.876108	TT	Self > 4	Escherichia coli	0.0	TT_Escherichia coli	True	True	21.312
1526929	-0.054590415	4.359277	TT	Self > 4	Escherichia coli	0.0	TT_Escherichia coli	True	True	21.308000000000003
2842445	2.635487	9.911784	TT	Between > 4	Escherichia coli	0.0	TT_Escherichia coli	True	True	21.298
902420	13.025891	7.4355745	TT	Self > 4	Escherichia coli	0.0	TT_Escherichia coli	True	True	21.29
2721405	13.342963	4.9032393	TT	Self > 4	Escherichia coli	0.0	TT_Escherichia coli	True	True	21.287
1054683	12.798367	4.819019	TT	Self > 4	Escherichia coli	0.0	TT_Escherichia coli	True	True	21.277
2796034	1.205787	2.1692421	TT	Between > 4	Escherichia coli	0.0	TT_Escherichia coli	True	True	21.272
2246759	-1.1537077	9.4363365	TT	Self > 4	Escherichia coli	0.0	TT_Escherichia coli	True	True	21.272
2118771	9.994146	6.884991	TT	Self > 4	Escherichia coli	0.0	TT_Escherichia coli	True	True	21.27
3117528	5.5261827	3.6983442	TT	Self > 4	Escherichia coli	0.0	TT_Escherichia coli	True	True	21.263
2214390	5.81289	6.8085732	TT	Between > 4	Escherichia coli	0.0	TT_Escherichia coli	True	True	21.254
2714465	5.96286	5.8000927	TT	Self > 4	Escherichia coli	0.0	TT_Escherichia coli	True	True	21.254
896687	1.7772998	10.636481	TT	Self > 4	Escherichia coli	0.0	TT_Escherichia coli	True	True	21.252
1337730	2.020595	10.464871	TT	Self > 4	Escherichia coli	0.0	TT_Escherichia coli	True	True	21.244
1456570	12.219238	7.3787303	TT	Self > 4	Escherichia coli	0.0	TT_Escherichia coli	True	True	21.242
1912648	-3.8506358	1.0823642	TT	Between > 4	Escherichia coli	0.0	TT_Escherichia coli	True	True	21.224
1056499	11.282847	4.967948	TT	Self > 4	Escherichia coli	0.0	TT_Escherichia coli	True	True	21.224
2118774	10.400894	6.506659	TT	Self > 4	Escherichia coli	0.0	TT_Escherichia coli	True	True	21.221
1447627	4.095251	8.895175	TT	Self > 4	Escherichia coli	0.0	TT_Escherichia coli	True	True	21.205
2744450	12.03035	6.6417875	TT	Self > 4	Escherichia coli	0.0	TT_Escherichia coli	True	True	21.197
2521022	-0.014959268	4.5669274	TT	Self > 4	Escherichia coli	0.0	TT_Escherichia coli	True	True	21.186
2219252	11.5336685	7.6189218	TT	Self > 4	Escherichia coli	0.0	TT_Escherichia coli	True	True	21.182
900236	3.909508	6.8015714	TT	Self > 4	Escherichia coli	0.0	TT_Escherichia coli	True	True	21.179
2069197	13.79038	4.2382016	TT	Self > 4	Escherichia coli	0.0	TT_Escherichia coli	True	True	21.164
1217440	13.832269	5.3860173	TT	Between > 4	Escherichia coli	0.0	TT_Escherichia coli	True	True	21.156
2218495	-0.21990642	7.42083	TT	Between > 4	Escherichia coli	0.0	TT_Escherichia coli	True	True	21.156
2822564	11.485284	4.444423	TT	Between > 4	Escherichia coli	0.0	TT_Escherichia coli	True	True	21.15
2742604	2.0165465	6.2825003	TT	Self > 4	Escherichia coli	0.0	TT_Escherichia coli	True	True	21.148000000000003
1505070	2.8980784	6.0251327	TT	Between > 4	Escherichia coli	0.0	TT_Escherichia coli	True	True	21.144
3169255	-4.2540393	5.190343	TT	Self > 4	Escherichia coli	0.0	TT_Escherichia coli	True	True	21.139
2695395	11.79185	3.130801	TT	Self > 4	Escherichia coli	0.0	TT_Escherichia coli	True	True	21.126
3116549	10.656541	8.612035	TT	Self > 4	Escherichia coli	0.0	TT_Escherichia coli	True	True	21.125
828566	7.4813523	9.087595	TT	Self > 4	Escherichia coli	0.0	TT_Escherichia coli	True	True	21.124
1782408	13.117044	6.472959	TT	Self > 4	Escherichia coli	0.0	TT_Escherichia coli	True	True	21.12
2668898	14.047953	6.5250516	TT	Self > 4	Escherichia coli	0.0	TT_Escherichia coli	True	True	21.103
2307732	-3.0990744	-0.03189094	TT	Self > 4	Escherichia coli	0.0	TT_Escherichia coli	True	True	21.099
1480351	8.896794	4.828217	TT	Self > 4	Escherichia coli	0.0	TT_Escherichia coli	True	True	21.084
1447961	-0.27293307	7.3376665	TT	Between > 4	Escherichia coli	0.0	TT_Escherichia coli	True	True	21.083
2766646	9.252578	8.512529	TT	Self > 4	Escherichia coli	0.0	TT_Escherichia coli	True	True	21.078000000000007
2168501	0.17220214	7.5553513	TT	Self > 4	Escherichia coli	0.0	TT_Escherichia coli	True	True	21.073
928908	13.819816	6.4492683	TT	Between > 4	Escherichia coli	0.0	TT_Escherichia coli	True	True	21.07
1313070	12.813628	7.6392527	TT	Between > 4	Escherichia coli	0.0	TT_Escherichia coli	True	True	21.063
2659867	-2.3856912	5.093512	TT	Self > 4	Escherichia coli	0.0	TT_Escherichia coli	True	True	21.061
1023463	4.163854	5.9775324	TT	Self > 4	Escherichia coli	0.0	TT_Escherichia coli	True	True	21.055
1256558	-3.8843403	6.688453	TT	Between > 4	Escherichia coli	0.0	TT_Escherichia coli	True	True	21.033
2062378	11.765347	6.5074778	TT	Self > 4	Escherichia coli	0.0	TT_Escherichia coli	True	True	21.025
1338862	2.5630286	9.783865	TT	Between > 4	Escherichia coli	0.0	TT_Escherichia coli	True	True	21.022
1115717	5.600544	6.5378737	TT	Self > 4	Escherichia coli	0.0	TT_Escherichia coli	True	True	21.017
2874099	2.986852	9.405201	TT	Self > 4	Escherichia coli	0.0	TT_Escherichia coli	True	True	21.015
808261	7.9156284	9.810525	TT	Self > 4	Escherichia coli	0.0	TT_Escherichia coli	True	True	21.014
2737192	-2.6753886	9.596048	TT	Self > 4	Escherichia coli	0.0	TT_Escherichia coli	True	True	21.012
924915	1.2722418	9.973002	TT	Self > 4	Escherichia coli	0.0	TT_Escherichia coli	True	True	21.012
2192356	-2.706343	6.474796	TT	Between > 4	Escherichia coli	0.0	TT_Escherichia coli	True	True	21.003
2445204	7.2670126	7.935479	TT	Self > 4	Escherichia coli	0.0	TT_Escherichia coli	True	True	20.994
898879	1.5405624	2.5996428	TT	Self > 4	Escherichia coli	0.0	TT_Escherichia coli	True	True	20.991
1448806	0.6474306	4.168066	TT	Self > 4	Escherichia coli	0.0	TT_Escherichia coli	True	True	20.991
2817337	-5.048122	3.1606047	TT	Between > 4	Escherichia coli	0.0	TT_Escherichia coli	True	True	20.986
3069666	12.876577	6.76161	TT	Self > 4	Escherichia coli	0.0	TT_Escherichia coli	True	True	20.979
1033679	11.108284	5.0141096	TT	Self > 4	Escherichia coli	0.0	TT_Escherichia coli	True	True	20.978
3143899	-2.1454008	6.304825	TT	Self > 4	Escherichia coli	0.0	TT_Escherichia coli	True	True	20.968000000000004
1511610	9.29996	2.9178832	TT	Self > 4	Escherichia coli	0.0	TT_Escherichia coli	True	True	20.959
899513	1.3828629	8.926385	TT	Between > 4	Escherichia coli	0.0	TT_Escherichia coli	True	True	20.957
2722702	13.00829	6.988071	TT	Self > 4	Escherichia coli	0.0	TT_Escherichia coli	True	True	20.956
1415148	9.943023	8.558103	TT	Self > 4	Escherichia coli	0.0	TT_Escherichia coli	True	True	20.952
2166802	4.972112	9.288752	TT	Self > 4	Escherichia coli	0.0	TT_Escherichia coli	True	True	20.951
806605	6.872797	9.732662	TT	Between > 4	Escherichia coli	0.0	TT_Escherichia coli	True	True	20.945
1265275	3.3050084	-0.62068635	TT	Self > 4	Escherichia coli	0.0	TT_Escherichia coli	True	True	20.941
2113939	9.901333	5.1911473	TT	Between > 4	Escherichia coli	0.0	TT_Escherichia coli	True	True	20.935
2819722	4.526829	9.741526	TT	Self > 4	Escherichia coli	0.0	TT_Escherichia coli	True	True	20.92
925316	13.265	6.132961	TT	Self > 4	Escherichia coli	0.0	TT_Escherichia coli	True	True	20.914
2739750	3.1137688	10.686364	TT	Self > 4	Escherichia coli	0.0	TT_Escherichia coli	True	True	20.906
3099773	12.641448	6.1198716	TT	Self > 4	Escherichia coli	0.0	TT_Escherichia coli	True	True	20.899
2144218	1.9248154	1.1816472	TT	Between > 4	Escherichia coli	0.0	TT_Escherichia coli	True	True	20.884
2501481	3.529827	7.7027707	TT	Self > 4	Escherichia coli	0.0	TT_Escherichia coli	True	True	20.88
1207175	7.6571827	5.906455	TT	Self > 4	Escherichia coli	0.0	TT_Escherichia coli	True	True	20.865
1006134	9.02872	7.039495	TT	Self > 4	Escherichia coli	0.0	TT_Escherichia coli	True	True	20.865
2377273	13.011846	5.057901	TT	Self > 4	Escherichia coli	0.0	TT_Escherichia coli	True	True	20.865
2039474	10.461607	8.168756	TT	Self > 4	Escherichia coli	0.0	TT_Escherichia coli	True	True	20.849
2167328	-3.4274309	3.983256	TT	Self > 4	Escherichia coli	0.0	TT_Escherichia coli	True	True	20.832
2743709	12.575146	6.662683	TT	Self > 4	Escherichia coli	0.0	TT_Escherichia coli	True	True	20.802
1236286	12.917482	5.9312735	TT	Self > 4	Escherichia coli	0.0	TT_Escherichia coli	True	True	20.8
808188	10.635106	4.452506	TT	Self > 4	Escherichia coli	0.0	TT_Escherichia coli	True	True	20.795
929030	7.1683726	9.55737	TT	Self > 4	Escherichia coli	0.0	TT_Escherichia coli	True	True	20.778
1263606	4.6676383	8.50691	TT	Self > 4	Escherichia coli	0.0	TT_Escherichia coli	True	True	20.757
807372	-1.5649098	7.6726847	TT	Self > 4	Escherichia coli	0.0	TT_Escherichia coli	True	True	20.756
2112834	-2.1292617	6.935308	TT	Self > 4	Escherichia coli	0.0	TT_Escherichia coli	True	True	20.749
2959056	11.054821	7.8089957	TT	Between > 4	Escherichia coli	0.0	TT_Escherichia coli	True	True	20.739
2768116	1.0416827	7.4593487	TT	Self > 4	Escherichia coli	0.0	TT_Escherichia coli	True	True	20.738000000000003
231633	6.442457	7.0261235	TT	Self > 4	Escherichia coli	0.0	TT_Escherichia coli	True	True	20.728
2498873	10.31307	4.965139	TT	Between > 4	Escherichia coli	0.0	TT_Escherichia coli	True	True	20.716
3170256	3.556934	0.19691995	TT	Self > 4	Escherichia coli	0.0	TT_Escherichia coli	True	True	20.713
1474835	-3.5671248	7.371656	TT	Between > 4	Escherichia coli	0.0	TT_Escherichia coli	True	True	20.708
2691943	8.044819	10.216438	TT	Self > 4	Escherichia coli	0.0	TT_Escherichia coli	True	True	20.7
877116	14.265196	6.5648074	TT	Self > 4	Escherichia coli	0.0	TT_Escherichia coli	True	True	20.699
2471457	6.3675694	1.0391414	TT	Self > 4	Escherichia coli	0.0	TT_Escherichia coli	True	True	20.697
2267035	-4.264244	4.9413424	TT	Between > 4	Escherichia coli	0.0	TT_Escherichia coli	True	True	20.696
1287384	7.59642	7.0125217	TT	Self > 4	Escherichia coli	0.0	TT_Escherichia coli	True	True	20.684
3218714	10.084757	7.9812503	TT	Between > 4	Escherichia coli	0.0	TT_Escherichia coli	True	True	20.667
2822607	0.88577735	6.686984	TT	Self > 4	Escherichia coli	0.0	TT_Escherichia coli	True	True	20.661
1800524	3.090943	2.8923702	TT	Between > 4	Escherichia coli	0.0	TT_Escherichia coli	True	True	20.649
2193387	11.676606	7.5515313	TT	Self > 4	Escherichia coli	0.0	TT_Escherichia coli	True	True	20.644
1262719	2.972787	9.63424	TT	Self > 4	Escherichia coli	0.0	TT_Escherichia coli	True	True	20.638
2869906	-2.594678	8.965862	TT	Self > 4	Escherichia coli	0.0	TT_Escherichia coli	True	True	20.638
2118833	12.6002655	3.9849372	TT	Self > 4	Escherichia coli	0.0	TT_Escherichia coli	True	True	20.63
3117527	-0.29754236	1.1977618	TT	Self > 4	Escherichia coli	0.0	TT_Escherichia coli	True	True	20.626
2221626	0.6795987	9.2489	TT	Self > 4	Escherichia coli	0.0	TT_Escherichia coli	True	True	20.602
2818881	4.6515055	9.81532	TT	Self > 4	Escherichia coli	0.0	TT_Escherichia coli	True	True	20.6
2402268	13.897369	2.3408	TT	Self > 4	Escherichia coli	0.0	TT_Escherichia coli	True	True	20.599
254655	11.469239	3.929349	TT	Self > 4	Escherichia coli	0.0	TT_Escherichia coli	True	True	20.588
2797093	2.421016	3.3867116	TT	Between > 4	Escherichia coli	0.0	TT_Escherichia coli	True	True	20.587
1913059	8.153527	9.58736	TT	Self > 4	Escherichia coli	0.0	TT_Escherichia coli	True	True	20.586
1030340	13.962226	2.315324	TT	Self > 4	Escherichia coli	0.0	TT_Escherichia coli	True	True	20.58
113206	12.639435	6.0974665	TT	Self > 4	Escherichia coli	0.0	TT_Escherichia coli	True	True	20.577
2822541	-1.1322461	9.40304	TT	Between > 4	Escherichia coli	0.0	TT_Escherichia coli	True	True	20.574
2095367	6.2504034	5.8632936	TT	Self > 4	Escherichia coli	0.0	TT_Escherichia coli	True	True	20.569000000000006
3170134	9.226002	6.579173	TT	Self > 4	Escherichia coli	0.0	TT_Escherichia coli	True	True	20.567
956587	4.86585	-1.6122086	TT	Self > 4	Escherichia coli	0.0	TT_Escherichia coli	True	True	20.56
2893138	-1.6555071	6.295341	TT	Between > 4	Escherichia coli	0.0	TT_Escherichia coli	True	True	20.56
3119570	0.48220775	10.172809	TT	Between > 4	Escherichia coli	0.0	TT_Escherichia coli	True	True	20.559
1576138	1.1053773	9.508767	TT	Self > 4	Escherichia coli	0.0	TT_Escherichia coli	True	True	20.559
3170628	2.7724931	1.3975127	TT	Between > 4	Escherichia coli	0.0	TT_Escherichia coli	True	True	20.559
2767251	4.681895	9.35045	TT	Between > 4	Escherichia coli	0.0	TT_Escherichia coli	True	True	20.558000000000003
954313	8.316618	9.527859	TT	Self > 4	Escherichia coli	0.0	TT_Escherichia coli	True	True	20.554
1287419	1.3287477	2.445308	TT	Self > 4	Escherichia coli	0.0	TT_Escherichia coli	True	True	20.55
2168766	-0.32870156	9.666133	TT	Self > 4	Escherichia coli	0.0	TT_Escherichia coli	True	True	20.547
976358	8.074026	4.765697	TT	Self > 4	Escherichia coli	0.0	TT_Escherichia coli	True	True	20.542
2932908	-3.625961	-0.9516499	TT	Self > 4	Escherichia coli	0.0	TT_Escherichia coli	True	True	20.542
2221397	2.9452925	10.594944	TT	Between > 4	Escherichia coli	0.0	TT_Escherichia coli	True	True	20.541
1893984	2.6882336	11.645728	TT	Self > 4	Escherichia coli	0.0	TT_Escherichia coli	True	True	20.533
3065873	7.1651316	9.558222	TT	Self > 4	Escherichia coli	0.0	TT_Escherichia coli	True	True	20.531
2870687	5.2600355	6.523865	TT	Between > 4	Escherichia coli	0.0	TT_Escherichia coli	True	True	20.525
895134	3.2077022	10.422731	TT	Self > 4	Escherichia coli	0.0	TT_Escherichia coli	True	True	20.525
255250	9.795788	8.451237	TT	Self > 4	Escherichia coli	0.0	TT_Escherichia coli	True	True	20.522
3068202	3.2074215	5.491095	TT	Self > 4	Escherichia coli	0.0	TT_Escherichia coli	True	True	20.519
2769808	0.91665304	5.2141924	TT	Self > 4	Escherichia coli	0.0	TT_Escherichia coli	True	True	20.517
2167731	5.4700813	8.395893	TT	Self > 4	Escherichia coli	0.0	TT_Escherichia coli	True	True	20.517
974046	-1.7828882	9.209765	TT	Self > 4	Escherichia coli	0.0	TT_Escherichia coli	True	True	20.516
2094823	7.7319613	3.8279572	TT	Self > 4	Escherichia coli	0.0	TT_Escherichia coli	True	True	20.512
900515	9.225008	8.557381	TT	Self > 4	Escherichia coli	0.0	TT_Escherichia coli	True	True	20.508000000000006
2799154	13.051949	2.53377	TT	Self > 4	Escherichia coli	0.0	TT_Escherichia coli	True	True	20.501
2148118	13.81771	6.41287	TT	Self > 4	Escherichia coli	0.0	TT_Escherichia coli	True	True	20.498
1575270	7.466756	2.630211	TT	Between > 4	Escherichia coli	0.0	TT_Escherichia coli	True	True	20.494
3170322	-3.3743746	2.834151	TT	Self > 4	Escherichia coli	0.0	TT_Escherichia coli	True	True	20.494
1571224	-2.0861018	3.643177	TT	Self > 4	Escherichia coli	0.0	TT_Escherichia coli	True	True	20.492
2094205	13.339795	5.0970125	TT	Self > 4	Escherichia coli	0.0	TT_Escherichia coli	True	True	20.488000000000003
2892620	7.970856	7.5836916	TT	Self > 4	Escherichia coli	0.0	TT_Escherichia coli	True	True	20.487
588622	8.823843	3.2109354	TT	Self > 4	Escherichia coli	0.0	TT_Escherichia coli	True	True	20.486
1444685	-3.315932	3.8393333	TT	Between > 4	Escherichia coli	0.0	TT_Escherichia coli	True	True	20.484
1448500	6.455098	9.334783	TT	Self > 4	Escherichia coli	0.0	TT_Escherichia coli	True	True	20.483
2894787	9.14988	9.531651	TT	Between > 4	Escherichia coli	0.0	TT_Escherichia coli	True	True	20.477
2670493	7.476851	1.6094126	TT	Self > 4	Escherichia coli	0.0	TT_Escherichia coli	True	True	20.477
2714327	7.5215163	7.1767287	TT	Self > 4	Escherichia coli	0.0	TT_Escherichia coli	True	True	20.476
2169479	1.5068266	6.3185916	TT	Self > 4	Escherichia coli	0.0	TT_Escherichia coli	True	True	20.467
3090839	9.232587	4.586942	TT	Self > 4	Escherichia coli	0.0	TT_Escherichia coli	True	True	20.465
2219063	-1.5548332	7.531276	TT	Self > 4	Escherichia coli	0.0	TT_Escherichia coli	True	True	20.46
2145176	12.395291	4.880324	TT	Between > 4	Escherichia coli	0.0	TT_Escherichia coli	True	True	20.459
2847086	0.9472159	7.169861	TT	Between > 4	Escherichia coli	0.0	TT_Escherichia coli	True	True	20.458
903011	2.459223	-1.7070943	TT	Self > 4	Escherichia coli	0.0	TT_Escherichia coli	True	True	20.457
1498623	-3.9686453	3.7778175	TT	Self > 4	Escherichia coli	0.0	TT_Escherichia coli	True	True	20.455
1552735	12.488919	7.562244	TT	Between > 4	Escherichia coli	0.0	TT_Escherichia coli	True	True	20.448
1236596	12.175428	7.3243065	TT	Self > 4	Escherichia coli	0.0	TT_Escherichia coli	True	True	20.442
2144910	12.161695	7.1852818	TT	Self > 4	Escherichia coli	0.0	TT_Escherichia coli	True	True	20.441
3170094	4.1403093	7.8856916	TT	Self > 4	Escherichia coli	0.0	TT_Escherichia coli	True	True	20.434
2692525	13.039614	6.023683	TT	Self > 4	Escherichia coli	0.0	TT_Escherichia coli	True	True	20.433
2771807	6.4914603	8.533462	TT	Self > 4	Escherichia coli	0.0	TT_Escherichia coli	True	True	20.432
2172142	1.999998	2.168347	TT	Self > 4	Escherichia coli	0.0	TT_Escherichia coli	True	True	20.429
2021137	11.864377	5.4965463	TT	Self > 4	Escherichia coli	0.0	TT_Escherichia coli	True	True	20.42
1505112	1.2535462	9.825168	TT	Self > 4	Escherichia coli	0.0	TT_Escherichia coli	True	True	20.418
1340612	10.250693	8.759947	TT	Self > 4	Escherichia coli	0.0	TT_Escherichia coli	True	True	20.416
1992468	3.8191154	8.736428	TT	Self > 4	Escherichia coli	0.0	TT_Escherichia coli	True	True	20.409
2870041	-2.9178326	9.232449	TT	Self > 4	Escherichia coli	0.0	TT_Escherichia coli	True	True	20.404
2142637	0.60082144	7.0757675	TT	Self > 4	Escherichia coli	0.0	TT_Escherichia coli	True	True	20.404
2768115	-0.19800809	7.527068	TT	Self > 4	Escherichia coli	0.0	TT_Escherichia coli	True	True	20.399
3122303	2.6557515	11.765078	TT	Self > 4	Escherichia coli	0.0	TT_Escherichia coli	True	True	20.396
2265268	-4.4839163	1.560224	TT	Self > 4	Escherichia coli	0.0	TT_Escherichia coli	True	True	20.395
1238249	13.223912	3.0552852	TT	Self > 4	Escherichia coli	0.0	TT_Escherichia coli	True	True	20.394
2869398	-1.2619356	-0.6504255	TT	Self > 4	Escherichia coli	0.0	TT_Escherichia coli	True	True	20.393
3065437	12.913034	7.6257777	TT	Self > 4	Escherichia coli	0.0	TT_Escherichia coli	True	True	20.378
2911173	-3.3313832	4.0015	TT	Self > 4	Escherichia coli	0.0	TT_Escherichia coli	True	True	20.377
1092018	12.886176	6.0740194	TT	Self > 4	Escherichia coli	0.0	TT_Escherichia coli	True	True	20.373
2792395	2.9589992	11.009415	TT	Self > 4	Escherichia coli	0.0	TT_Escherichia coli	True	True	20.371
1549379	8.667021	6.8793287	TT	Between > 4	Escherichia coli	0.0	TT_Escherichia coli	True	True	20.37
1049652	6.7156262	2.543889	TT	Self > 4	Escherichia coli	0.0	TT_Escherichia coli	True	True	20.369
2743355	10.974549	4.2890387	TT	Between > 4	Escherichia coli	0.0	TT_Escherichia coli	True	True	20.369
1951186	1.1445327	4.7251935	TT	Self > 4	Escherichia coli	0.0	TT_Escherichia coli	True	True	20.367
958690	9.763269	7.38054	TT	Self > 4	Escherichia coli	0.0	TT_Escherichia coli	True	True	20.366
2721717	9.150585	1.4179288	TT	Self > 4	Escherichia coli	0.0	TT_Escherichia coli	True	True	20.36
1054779	14.282459	6.0094514	TT	Self > 4	Escherichia coli	0.0	TT_Escherichia coli	True	True	20.35
3064768	5.457288	9.439104	TT	Self > 4	Escherichia coli	0.0	TT_Escherichia coli	True	True	20.348
1803986	4.0511255	8.64555	TT	Self > 4	Escherichia coli	0.0	TT_Escherichia coli	True	True	20.348
897564	-2.615097	9.181045	TT	Self > 4	Escherichia coli	0.0	TT_Escherichia coli	True	True	20.345
3023722	13.990275	6.1322002	TT	Self > 4	Escherichia coli	0.0	TT_Escherichia coli	True	True	20.341
3016348	10.332532	6.2691326	TT	Self > 4	Escherichia coli	0.0	TT_Escherichia coli	True	True	20.341
1501134	-4.0940714	3.6216948	TT	Between > 4	Escherichia coli	0.0	TT_Escherichia coli	True	True	20.34
902682	5.4851036	6.3978	TT	Self > 4	Escherichia coli	0.0	TT_Escherichia coli	True	True	20.336
978428	7.055341	9.87547	TT	Self > 4	Escherichia coli	0.0	TT_Escherichia coli	True	True	20.335
953788	14.271207	6.559903	TT	Self > 4	Escherichia coli	0.0	TT_Escherichia coli	True	True	20.334
1446303	8.299205	5.043598	TT	Self > 4	Escherichia coli	0.0	TT_Escherichia coli	True	True	20.331
2218030	-2.8613532	3.313331	TT	Self > 4	Escherichia coli	0.0	TT_Escherichia coli	True	True	20.327
2847792	11.555665	6.234931	TT	Between > 4	Escherichia coli	0.0	TT_Escherichia coli	True	True	20.326
2822599	10.866915	6.069543	TT	Self > 4	Escherichia coli	0.0	TT_Escherichia coli	True	True	20.32
1340888	2.7904038	10.398559	TT	Self > 4	Escherichia coli	0.0	TT_Escherichia coli	True	True	20.31
3062413	-0.92670214	9.471975	TT	Self > 4	Escherichia coli	0.0	TT_Escherichia coli	True	True	20.31
2168515	5.942595	6.2312	TT	Self > 4	Escherichia coli	0.0	TT_Escherichia coli	True	True	20.308
2169692	-0.07145071	9.293958	TT	Self > 4	Escherichia coli	0.0	TT_Escherichia coli	True	True	20.3
2672424	12.22189	4.7580204	TT	Self > 4	Escherichia coli	0.0	TT_Escherichia coli	True	True	20.294
1528395	0.6169854	2.3729756	TT	Between > 4	Escherichia coli	0.0	TT_Escherichia coli	True	True	20.288
2270407	-1.8055106	9.253154	TT	Between > 4	Escherichia coli	0.0	TT_Escherichia coli	True	True	20.279
2797850	12.645455	5.9587197	TT	Self > 4	Escherichia coli	0.0	TT_Escherichia coli	True	True	20.276
2694975	8.936222	4.0588255	TT	Self > 4	Escherichia coli	0.0	TT_Escherichia coli	True	True	20.273
806317	10.390547	7.863933	TT	Self > 4	Escherichia coli	0.0	TT_Escherichia coli	True	True	20.273
106156	2.0289555	8.730723	TT	Self > 4	Escherichia coli	0.0	TT_Escherichia coli	True	True	20.265
2094105	9.959541	1.6022445	TT	Self > 4	Escherichia coli	0.0	TT_Escherichia coli	True	True	20.263
2824388	11.755806	2.9999216	TT	Self > 4	Escherichia coli	0.0	TT_Escherichia coli	True	True	20.261
2744304	1.9142249	8.908776	TT	Self > 4	Escherichia coli	0.0	TT_Escherichia coli	True	True	20.259
2664809	9.415628	8.816219	TT	Self > 4	Escherichia coli	0.0	TT_Escherichia coli	True	True	20.257
952288	3.608842	9.85691	TT	Self > 4	Escherichia coli	0.0	TT_Escherichia coli	True	True	20.256
2218284	4.6565413	8.447175	TT	Between > 4	Escherichia coli	0.0	TT_Escherichia coli	True	True	20.251
2021454	12.595321	2.6057618	TT	Self > 4	Escherichia coli	0.0	TT_Escherichia coli	True	True	20.24
2112999	-3.3557193	4.017301	TT	Self > 4	Escherichia coli	0.0	TT_Escherichia coli	True	True	20.236
2221329	0.7258989	5.4758353	TT	Self > 4	Escherichia coli	0.0	TT_Escherichia coli	True	True	20.231
1206944	10.04211	3.4759636	TT	Self > 4	Escherichia coli	0.0	TT_Escherichia coli	True	True	20.228
2088255	-0.057407387	9.259503	TT	Self > 4	Escherichia coli	0.0	TT_Escherichia coli	True	True	20.225
2243588	10.3194895	7.4545183	TT	Self > 4	Escherichia coli	0.0	TT_Escherichia coli	True	True	20.22
3169178	9.143054	4.7046547	TT	Between > 4	Escherichia coli	0.0	TT_Escherichia coli	True	True	20.215
2690664	9.3510475	3.13484	TT	Self > 4	Escherichia coli	0.0	TT_Escherichia coli	True	True	20.211
1266558	13.296217	7.3177323	TT	Self > 4	Escherichia coli	0.0	TT_Escherichia coli	True	True	20.201
3091631	6.805408	7.9095044	TT	Self > 4	Escherichia coli	0.0	TT_Escherichia coli	True	True	20.199
2791114	9.237028	7.806376	TT	Self > 4	Escherichia coli	0.0	TT_Escherichia coli	True	True	20.199
871976	9.321513	6.4299316	TT	Self > 4	Escherichia coli	0.0	TT_Escherichia coli	True	True	20.197
1528266	7.779675	9.603654	TT	Self > 4	Escherichia coli	0.0	TT_Escherichia coli	True	True	20.197
2793638	-0.75280917	0.5342549	TT	Between > 4	Escherichia coli	0.0	TT_Escherichia coli	True	True	20.19
1235654	12.048155	7.3225822	TT	Self > 4	Escherichia coli	0.0	TT_Escherichia coli	True	True	20.182
1365478	13.622794	6.6945825	TT	Between > 4	Escherichia coli	0.0	TT_Escherichia coli	True	True	20.177
3165902	8.091688	9.514105	TT	Self > 4	Escherichia coli	0.0	TT_Escherichia coli	True	True	20.171
2669220	13.361779	7.3212123	TT	Self > 4	Escherichia coli	0.0	TT_Escherichia coli	True	True	20.17
1360721	0.62167305	7.68947	TT	Self > 4	Escherichia coli	0.0	TT_Escherichia coli	True	True	20.166
956546	14.133867	5.7907205	TT	Self > 4	Escherichia coli	0.0	TT_Escherichia coli	True	True	20.16
3093559	2.870989	5.0431676	TT	Self > 4	Escherichia coli	0.0	TT_Escherichia coli	True	True	20.149
2372975	0.6789642	8.92919	TT	Self > 4	Escherichia coli	0.0	TT_Escherichia coli	True	True	20.132
1530410	1.2753448	9.917065	TT	Self > 4	Escherichia coli	0.0	TT_Escherichia coli	True	True	20.126
2164732	7.863093	6.953482	TT	Between > 4	Escherichia coli	0.0	TT_Escherichia coli	True	True	20.124
2665917	6.591767	6.951321	TT	Self > 4	Escherichia coli	0.0	TT_Escherichia coli	True	True	20.123
2824151	0.9896792	9.380793	TT	Self > 4	Escherichia coli	0.0	TT_Escherichia coli	True	True	20.117
1116323	10.915077	4.469726	TT	Self > 4	Escherichia coli	0.0	TT_Escherichia coli	True	True	20.114
1509876	7.631863	9.42567	TT	Self > 4	Escherichia coli	0.0	TT_Escherichia coli	True	True	20.106
580595	5.636566	8.534367	TT	Self > 4	Escherichia coli	0.0	TT_Escherichia coli	True	True	20.104
1362543	7.8524914	7.0671315	TT	Self > 4	Escherichia coli	0.0	TT_Escherichia coli	True	True	20.103
2328315	8.737357	6.8363276	TT	Between > 4	Escherichia coli	0.0	TT_Escherichia coli	True	True	20.1
832110	9.783148	6.539555	TT	Self > 4	Escherichia coli	0.0	TT_Escherichia coli	True	True	20.1
2845138	-0.78525424	9.809203	TT	Between > 4	Escherichia coli	0.0	TT_Escherichia coli	True	True	20.098
902610	10.974398	4.873285	TT	Self > 4	Escherichia coli	0.0	TT_Escherichia coli	True	True	20.097
2816211	-3.52668	1.7148429	TT	Between > 4	Escherichia coli	0.0	TT_Escherichia coli	True	True	20.096
975382	11.904707	6.518775	TT	Self > 4	Escherichia coli	0.0	TT_Escherichia coli	True	True	20.096
1846900	-3.4332073	5.9457026	TT	Self > 4	Escherichia coli	0.0	TT_Escherichia coli	True	True	20.089
2116076	1.5556347	3.94062	TT	Self > 4	Escherichia coli	0.0	TT_Escherichia coli	True	True	20.078
2914951	2.7832787	9.984795	TT	Self > 4	Escherichia coli	0.0	TT_Escherichia coli	True	True	20.074
2693200	12.598716	7.665496	TT	Self > 4	Escherichia coli	0.0	TT_Escherichia coli	True	True	20.07
1448174	9.806393	6.355471	TT	Self > 4	Escherichia coli	0.0	TT_Escherichia coli	True	True	20.062
1527061	-0.23272465	3.793787	TT	Between > 4	Escherichia coli	0.0	TT_Escherichia coli	True	True	20.059
2294392	3.010581	9.622919	TT	Self > 4	Escherichia coli	0.0	TT_Escherichia coli	True	True	20.056
953742	5.3191137	6.245049	TT	Self > 4	Escherichia coli	0.0	TT_Escherichia coli	True	True	20.052
106767	2.0356507	7.1941833	TT	Self > 4	Escherichia coli	0.0	TT_Escherichia coli	True	True	20.045
2093638	6.7389107	5.0535893	TT	Self > 4	Escherichia coli	0.0	TT_Escherichia coli	True	True	20.039
3097614	13.46596	2.7238686	TT	Self > 4	Escherichia coli	0.0	TT_Escherichia coli	True	True	20.039
2564863	10.1508875	7.8226085	TT	Self > 4	Escherichia coli	0.0	TT_Escherichia coli	True	True	20.034
565082	11.8454275	7.353585	TT	Self > 4	Escherichia coli	0.0	TT_Escherichia coli	True	True	20.034
1215342	9.601854	8.424763	TT	Self > 4	Escherichia coli	0.0	TT_Escherichia coli	True	True	20.031
511836	9.330043	7.2492566	TT	Self > 4	Escherichia coli	0.0	TT_Escherichia coli	True	True	20.03
1548339	8.355079	8.165152	TT	Between > 4	Escherichia coli	0.0	TT_Escherichia coli	True	True	20.022
1261281	8.546835	7.599781	TT	Self > 4	Escherichia coli	0.0	TT_Escherichia coli	True	True	20.019
2471087	0.981901	7.2378473	TT	Self > 4	Escherichia coli	0.0	TT_Escherichia coli	True	True	20.013
2311342	-1.8474625	7.116477	TT	Between > 4	Escherichia coli	0.0	TT_Escherichia coli	True	True	20.01
2170576	1.3872037	0.5149015	TT	Self > 4	Escherichia coli	0.0	TT_Escherichia coli	True	True	19.993
3195665	-3.8430681	2.8930006	TT	Self > 4	Escherichia coli	0.0	TT_Escherichia coli	True	True	19.991
1777488	11.0521345	5.8324046	TT	Self > 4	Escherichia coli	0.0	TT_Escherichia coli	True	True	19.987
1507484	9.40998	7.168485	TT	Self > 4	Escherichia coli	0.0	TT_Escherichia coli	True	True	19.979
3117890	11.331999	8.275443	TT	Self > 4	Escherichia coli	0.0	TT_Escherichia coli	True	True	19.979
1753590	10.505624	3.101604	TT	Self > 4	Escherichia coli	0.0	TT_Escherichia coli	True	True	19.971
2141407	7.1958346	3.7268066	TT	Self > 4	Escherichia coli	0.0	TT_Escherichia coli	True	True	19.968
1801887	12.213207	4.814869	TT	Self > 4	Escherichia coli	0.0	TT_Escherichia coli	True	True	19.965
2240395	-2.578432	1.6185685	TT	Self > 4	Escherichia coli	0.0	TT_Escherichia coli	True	True	19.96
1236750	2.0122273	1.6515936	TT	Between > 4	Escherichia coli	0.0	TT_Escherichia coli	True	True	19.957
1119584	11.43969	7.3538203	TT	Self > 4	Escherichia coli	0.0	TT_Escherichia coli	True	True	19.953
2089094	11.593597	5.8855586	TT	Self > 4	Escherichia coli	0.0	TT_Escherichia coli	True	True	19.952
1026109	5.9852433	8.68708	TT	Self > 4	Escherichia coli	0.0	TT_Escherichia coli	True	True	19.948
1184320	8.117444	4.885047	TT	Self > 4	Escherichia coli	0.0	TT_Escherichia coli	True	True	19.944000000000006
2583216	10.011923	7.4705644	TT	Self > 4	Escherichia coli	0.0	TT_Escherichia coli	True	True	19.933
1362035	8.100498	9.232733	TT	Between > 4	Escherichia coli	0.0	TT_Escherichia coli	True	True	19.931
1213536	11.57154	5.158919	TT	Between > 4	Escherichia coli	0.0	TT_Escherichia coli	True	True	19.93
1283834	-0.15772712	4.069332	TT	Self > 4	Escherichia coli	0.0	TT_Escherichia coli	True	True	19.929
2913384	6.41587	5.8275914	TT	Self > 4	Escherichia coli	0.0	TT_Escherichia coli	True	True	19.929
1527666	0.44151923	5.90704	TT	Self > 4	Escherichia coli	0.0	TT_Escherichia coli	True	True	19.927
2061296	10.390504	7.272827	TT	Self > 4	Escherichia coli	0.0	TT_Escherichia coli	True	True	19.922
2241878	8.609909	7.820445	TT	Self > 4	Escherichia coli	0.0	TT_Escherichia coli	True	True	19.914
1846669	-3.6554313	5.735939	TT	Self > 4	Escherichia coli	0.0	TT_Escherichia coli	True	True	19.906
2718696	13.17349	6.4217477	TT	Self > 4	Escherichia coli	0.0	TT_Escherichia coli	True	True	19.897
956558	7.918126	7.521319	TT	Self > 4	Escherichia coli	0.0	TT_Escherichia coli	True	True	19.896
2242004	4.53659	9.653963	TT	Between > 4	Escherichia coli	0.0	TT_Escherichia coli	True	True	19.895
1969250	7.6710663	6.4626045	TT	Self > 4	Escherichia coli	0.0	TT_Escherichia coli	True	True	19.893
2247922	2.6255088	9.089363	TT	Self > 4	Escherichia coli	0.0	TT_Escherichia coli	True	True	19.888
3119093	-0.22990982	3.5686083	TT	Between > 4	Escherichia coli	0.0	TT_Escherichia coli	True	True	19.884
3167570	7.25634	6.588372	TT	Self > 4	Escherichia coli	0.0	TT_Escherichia coli	True	True	19.883
3169568	9.070813	4.5684476	TT	Between > 4	Escherichia coli	0.0	TT_Escherichia coli	True	True	19.883
1994092	7.366481	9.547557	TT	Self > 4	Escherichia coli	0.0	TT_Escherichia coli	True	True	19.881
2015086	3.9831812	9.773513	TT	Self > 4	Escherichia coli	0.0	TT_Escherichia coli	True	True	19.88
2226654	6.5557547	6.1496367	TT	Self > 4	Escherichia coli	0.0	TT_Escherichia coli	True	True	19.875
1284529	4.262451	7.0572915	TT	Self > 4	Escherichia coli	0.0	TT_Escherichia coli	True	True	19.874
1235598	11.452249	4.0065365	TT	Self > 4	Escherichia coli	0.0	TT_Escherichia coli	True	True	19.872
2116030	1.4379917	4.022895	TT	Self > 4	Escherichia coli	0.0	TT_Escherichia coli	True	True	19.872
931530	14.294058	6.3622365	TT	Self > 4	Escherichia coli	0.0	TT_Escherichia coli	True	True	19.871
1577645	12.26716	6.6131096	TT	Self > 4	Escherichia coli	0.0	TT_Escherichia coli	True	True	19.866
977905	12.945024	6.0037804	TT	Self > 4	Escherichia coli	0.0	TT_Escherichia coli	True	True	19.865
2093397	12.232588	5.699088	TT	Self > 4	Escherichia coli	0.0	TT_Escherichia coli	True	True	19.862
2846400	3.0930133	2.7316182	TT	Self > 4	Escherichia coli	0.0	TT_Escherichia coli	True	True	19.858
830222	8.3572445	10.222347	TT	Between > 4	Escherichia coli	0.0	TT_Escherichia coli	True	True	19.854
2225308	6.336279	4.0912356	TT	Self > 4	Escherichia coli	0.0	TT_Escherichia coli	True	True	19.854
2019736	8.758607	-0.7602068	TT	Self > 4	Escherichia coli	0.0	TT_Escherichia coli	True	True	19.851
2749247	8.808638	3.4083745	TT	Self > 4	Escherichia coli	0.0	TT_Escherichia coli	True	True	19.851
2143836	11.96458	5.869237	TT	Self > 4	Escherichia coli	0.0	TT_Escherichia coli	True	True	19.85
2872741	0.34540233	5.0238204	TT	Self > 4	Escherichia coli	0.0	TT_Escherichia coli	True	True	19.845
2821525	0.9970366	7.305256	TT	Self > 4	Escherichia coli	0.0	TT_Escherichia coli	True	True	19.844
3119485	11.77	7.507851	TT	Between > 4	Escherichia coli	0.0	TT_Escherichia coli	True	True	19.841
2143708	3.577321	10.371269	TT	Self > 4	Escherichia coli	0.0	TT_Escherichia coli	True	True	19.838
2167703	10.370629	6.8601575	TT	Self > 4	Escherichia coli	0.0	TT_Escherichia coli	True	True	19.826
3195080	7.985852	7.181525	TT	Between > 4	Escherichia coli	0.0	TT_Escherichia coli	True	True	19.826
1508333	3.688758	9.010536	TT	Self > 4	Escherichia coli	0.0	TT_Escherichia coli	True	True	19.824
2770514	-2.7405117	9.554104	TT	Self > 4	Escherichia coli	0.0	TT_Escherichia coli	True	True	19.818
2712398	6.5211086	9.699233	TT	Self > 4	Escherichia coli	0.0	TT_Escherichia coli	True	True	19.817
2741290	1.1314262	2.7539196	TT	Between > 4	Escherichia coli	0.0	TT_Escherichia coli	True	True	19.813
1158558	8.569067	7.7891216	TT	Self > 4	Escherichia coli	0.0	TT_Escherichia coli	True	True	19.809
1991593	3.671639	7.285266	TT	Self > 4	Escherichia coli	0.0	TT_Escherichia coli	True	True	19.807
3194961	2.5479524	9.159074	TT	Self > 4	Escherichia coli	0.0	TT_Escherichia coli	True	True	19.8
1913004	-3.6105978	-0.88509655	TT	Self > 4	Escherichia coli	0.0	TT_Escherichia coli	True	True	19.799
2064829	9.794399	8.092062	TT	Self > 4	Escherichia coli	0.0	TT_Escherichia coli	True	True	19.797
2866560	2.4887059	10.807431	TT	Self > 4	Escherichia coli	0.0	TT_Escherichia coli	True	True	19.794
2873648	1.4491864	3.7267914	TT	Self > 4	Escherichia coli	0.0	TT_Escherichia coli	True	True	19.793
2871602	5.141041	9.1006975	TT	Self > 4	Escherichia coli	0.0	TT_Escherichia coli	True	True	19.791
1360074	-3.1721544	8.4123745	TT	Self > 4	Escherichia coli	0.0	TT_Escherichia coli	True	True	19.789
1471864	-3.382766	3.7195296	TT	Between > 4	Escherichia coli	0.0	TT_Escherichia coli	True	True	19.788
1953416	8.666006	5.166154	TT	Self > 4	Escherichia coli	0.0	TT_Escherichia coli	True	True	19.784
132428	12.613457	6.4587936	TT	Between > 4	Escherichia coli	0.0	TT_Escherichia coli	True	True	19.779
1233658	-1.354751	9.448898	TT	Self > 4	Escherichia coli	0.0	TT_Escherichia coli	True	True	19.779
982593	8.516073	2.943869	TT	Self > 4	Escherichia coli	0.0	TT_Escherichia coli	True	True	19.774
2895577	-2.589837	9.433258	TT	Between > 4	Escherichia coli	0.0	TT_Escherichia coli	True	True	19.773
1479456	8.875375	6.1445293	TT	Self > 4	Escherichia coli	0.0	TT_Escherichia coli	True	True	19.765
854833	13.867161	6.768012	TT	Self > 4	Escherichia coli	0.0	TT_Escherichia coli	True	True	19.764
543526	3.913034	-1.8838817	TT	Self > 4	Escherichia coli	0.0	TT_Escherichia coli	True	True	19.763
2820099	10.231417	7.480445	TT	Self > 4	Escherichia coli	0.0	TT_Escherichia coli	True	True	19.758
976864	12.596939	4.295738	TT	Self > 4	Escherichia coli	0.0	TT_Escherichia coli	True	True	19.755
2140434	6.8156033	9.812471	TT	Self > 4	Escherichia coli	0.0	TT_Escherichia coli	True	True	19.753
976082	3.3202596	5.801281	TT	Self > 4	Escherichia coli	0.0	TT_Escherichia coli	True	True	19.75
3144283	-2.5231006	6.6749907	TT	Self > 4	Escherichia coli	0.0	TT_Escherichia coli	True	True	19.749
1850627	-0.63788617	-0.9152687	TT	Self > 4	Escherichia coli	0.0	TT_Escherichia coli	True	True	19.748
3115260	3.39781	7.0358796	TT	Self > 4	Escherichia coli	0.0	TT_Escherichia coli	True	True	19.746
2325598	6.5906224	8.823463	TT	Self > 4	Escherichia coli	0.0	TT_Escherichia coli	True	True	19.745
2290105	10.570008	7.740277	TT	Self > 4	Escherichia coli	0.0	TT_Escherichia coli	True	True	19.745
1526395	4.3089037	6.8095465	TT	Between > 4	Escherichia coli	0.0	TT_Escherichia coli	True	True	19.741
1526643	10.512903	6.1475015	TT	Self > 4	Escherichia coli	0.0	TT_Escherichia coli	True	True	19.741
2168229	-0.82943195	9.331757	TT	Between > 4	Escherichia coli	0.0	TT_Escherichia coli	True	True	19.739
2742710	2.0763645	10.855834	TT	Self > 4	Escherichia coli	0.0	TT_Escherichia coli	True	True	19.737
1210279	4.0778027	7.10819	TT	Self > 4	Escherichia coli	0.0	TT_Escherichia coli	True	True	19.73
2791103	-3.4401877	5.0700088	TT	Self > 4	Escherichia coli	0.0	TT_Escherichia coli	True	True	19.729
2772450	9.562675	7.8159866	TT	Self > 4	Escherichia coli	0.0	TT_Escherichia coli	True	True	19.728
1447617	9.927704	7.6595926	TT	Self > 4	Escherichia coli	0.0	TT_Escherichia coli	True	True	19.726
2769846	10.882678	6.0419493	TT	Between > 4	Escherichia coli	0.0	TT_Escherichia coli	True	True	19.724
2215715	7.7736382	7.055822	TT	Between > 4	Escherichia coli	0.0	TT_Escherichia coli	True	True	19.719
3172594	-0.7000322	8.423666	TT	Self > 4	Escherichia coli	0.0	TT_Escherichia coli	True	True	19.71
2327195	-4.65871	6.00367	TT	Self > 4	Escherichia coli	0.0	TT_Escherichia coli	True	True	19.71
2062127	-1.8836795	8.388783	TT	Self > 4	Escherichia coli	0.0	TT_Escherichia coli	True	True	19.705
2114041	-2.4246275	9.367235	TT	Self > 4	Escherichia coli	0.0	TT_Escherichia coli	True	True	19.702
2824414	4.946913	2.8697817	TT	Between > 4	Escherichia coli	0.0	TT_Escherichia coli	True	True	19.695
1026949	4.832668	8.137939	TT	Self > 4	Escherichia coli	0.0	TT_Escherichia coli	True	True	19.695
1008725	13.32982	5.048865	TT	Self > 4	Escherichia coli	0.0	TT_Escherichia coli	True	True	19.692
2995204	3.1892223	10.82411	TT	Self > 4	Escherichia coli	0.0	TT_Escherichia coli	True	True	19.689
2247887	12.111998	6.579817	TT	Self > 4	Escherichia coli	0.0	TT_Escherichia coli	True	True	19.687
253108	10.368861	8.828531	TT	Self > 4	Escherichia coli	0.0	TT_Escherichia coli	True	True	19.684
2087933	6.3626103	1.0384552	TT	Self > 4	Escherichia coli	0.0	TT_Escherichia coli	True	True	19.669
976404	3.0059373	9.464629	TT	Self > 4	Escherichia coli	0.0	TT_Escherichia coli	True	True	19.667
2822985	1.1309129	7.27435	TT	Self > 4	Escherichia coli	0.0	TT_Escherichia coli	True	True	19.665
1821908	-2.1014893	9.590145	TT	Self > 4	Escherichia coli	0.0	TT_Escherichia coli	True	True	19.664
2309229	2.8552725	10.078807	TT	Self > 4	Escherichia coli	0.0	TT_Escherichia coli	True	True	19.664
1266720	7.6894145	9.580329	TT	Self > 4	Escherichia coli	0.0	TT_Escherichia coli	True	True	19.661
2693754	6.150164	7.15727	TT	Self > 4	Escherichia coli	0.0	TT_Escherichia coli	True	True	19.657
1572803	-2.4724305	6.9196353	TT	Self > 4	Escherichia coli	0.0	TT_Escherichia coli	True	True	19.655
926183	10.275951	7.6232176	TT	Self > 4	Escherichia coli	0.0	TT_Escherichia coli	True	True	19.645
1553027	10.164304	9.224252	TT	Self > 4	Escherichia coli	0.0	TT_Escherichia coli	True	True	19.642
2067589	12.992359	4.824381	TT	Self > 4	Escherichia coli	0.0	TT_Escherichia coli	True	True	19.64
2821828	0.4047197	6.3536654	TT	Between > 4	Escherichia coli	0.0	TT_Escherichia coli	True	True	19.625
1721459	4.657117	4.939339	TT	Self > 4	Escherichia coli	0.0	TT_Escherichia coli	True	True	19.62
2246779	-1.4301337	9.434001	TT	Self > 4	Escherichia coli	0.0	TT_Escherichia coli	True	True	19.611
2822035	0.16872582	7.6773605	TT	Self > 4	Escherichia coli	0.0	TT_Escherichia coli	True	True	19.607
1528537	3.5054228	3.7309744	TT	Self > 4	Escherichia coli	0.0	TT_Escherichia coli	True	True	19.602
3041308	11.771694	7.2826633	TT	Self > 4	Escherichia coli	0.0	TT_Escherichia coli	True	True	19.601
1008446	13.992545	2.0322957	TT	Self > 4	Escherichia coli	0.0	TT_Escherichia coli	True	True	19.592
1454660	4.4067407	8.174902	TT	Self > 4	Escherichia coli	0.0	TT_Escherichia coli	True	True	19.591
2715776	11.449098	7.6690764	TT	Self > 4	Escherichia coli	0.0	TT_Escherichia coli	True	True	19.588
1481314	2.4196777	-1.4489205	TT	Between > 4	Escherichia coli	0.0	TT_Escherichia coli	True	True	19.588
2741211	-0.8329602	8.236489	TT	Self > 4	Escherichia coli	0.0	TT_Escherichia coli	True	True	19.586
1500237	9.444829	8.202724	TT	Self > 4	Escherichia coli	0.0	TT_Escherichia coli	True	True	19.582
1180734	11.371912	7.277235	TT	Between > 4	Escherichia coli	0.0	TT_Escherichia coli	True	True	19.582
2665929	0.821099	0.26779354	TT	Self > 4	Escherichia coli	0.0	TT_Escherichia coli	True	True	19.581
2267130	-3.1054144	2.486727	TT	Between > 4	Escherichia coli	0.0	TT_Escherichia coli	True	True	19.573
2114925	0.62396765	5.6551175	TT	Between > 4	Escherichia coli	0.0	TT_Escherichia coli	True	True	19.568
2564208	2.6610663	11.764355	TT	Self > 4	Escherichia coli	0.0	TT_Escherichia coli	True	True	19.565
3123672	10.598105	7.757609	TT	Self > 4	Escherichia coli	0.0	TT_Escherichia coli	True	True	19.563
979825	11.836185	3.4029846	TT	Self > 4	Escherichia coli	0.0	TT_Escherichia coli	True	True	19.561
2665361	3.1175175	10.656908	TT	Self > 4	Escherichia coli	0.0	TT_Escherichia coli	True	True	19.561
3125423	7.383275	7.257983	TT	Self > 4	Escherichia coli	0.0	TT_Escherichia coli	True	True	19.546
352107	-5.173613	3.188383	TT	Self > 4	Escherichia coli	0.0	TT_Escherichia coli	True	True	19.545
1190438	12.916681	4.7911463	TT	Self > 4	Escherichia coli	0.0	TT_Escherichia coli	True	True	19.536
1501253	-3.0040843	3.6811297	TT	Between > 4	Escherichia coli	0.0	TT_Escherichia coli	True	True	19.534
3171560	6.141646	5.8015447	TT	Self > 4	Escherichia coli	0.0	TT_Escherichia coli	True	True	19.53
1893866	2.638549	11.805711	TT	Self > 4	Escherichia coli	0.0	TT_Escherichia coli	True	True	19.529
2144337	3.5325844	8.702404	TT	Self > 4	Escherichia coli	0.0	TT_Escherichia coli	True	True	19.529
2050034	12.341195	6.500825	TT	Self > 4	Escherichia coli	0.0	TT_Escherichia coli	True	True	19.526
829707	10.301536	8.607326	TT	Self > 4	Escherichia coli	0.0	TT_Escherichia coli	True	True	19.523
3165557	8.094205	9.52066	TT	Between > 4	Escherichia coli	0.0	TT_Escherichia coli	True	True	19.52
1026686	13.545468	4.583899	TT	Self > 4	Escherichia coli	0.0	TT_Escherichia coli	True	True	19.514
2143222	10.286871	8.869929	TT	Between > 4	Escherichia coli	0.0	TT_Escherichia coli	True	True	19.514
610880	9.0177355	8.22027	TT	Self > 4	Escherichia coli	0.0	TT_Escherichia coli	True	True	19.513
2328917	10.26472	7.5916986	TT	Self > 4	Escherichia coli	0.0	TT_Escherichia coli	True	True	19.511
2125898	14.1560955	5.6849103	TT	Self > 4	Escherichia coli	0.0	TT_Escherichia coli	True	True	19.511
2869806	9.322236	5.6985817	TT	Self > 4	Escherichia coli	0.0	TT_Escherichia coli	True	True	19.511
897174	-1.5882243	9.280548	TT	Between > 4	Escherichia coli	0.0	TT_Escherichia coli	True	True	19.511
812577	13.972058	6.074773	TT	Self > 4	Escherichia coli	0.0	TT_Escherichia coli	True	True	19.502
3171827	3.3037333	1.3167241	TT	Between > 4	Escherichia coli	0.0	TT_Escherichia coli	True	True	19.5
3119133	5.579823	8.507955	TT	Between > 4	Escherichia coli	0.0	TT_Escherichia coli	True	True	19.495
1911082	-4.923628	1.3402255	TT	Between > 4	Escherichia coli	0.0	TT_Escherichia coli	True	True	19.493
833369	9.82018	8.306739	TT	Self > 4	Escherichia coli	0.0	TT_Escherichia coli	True	True	19.485
1996755	14.009634	6.0355453	TT	Self > 4	Escherichia coli	0.0	TT_Escherichia coli	True	True	19.482
2641474	5.371763	1.4185805	TT	Self > 4	Escherichia coli	0.0	TT_Escherichia coli	True	True	19.482
2798337	3.0079725	11.032712	TT	Self > 4	Escherichia coli	0.0	TT_Escherichia coli	True	True	19.479
1313495	1.5100443	2.53732	TT	Self > 4	Escherichia coli	0.0	TT_Escherichia coli	True	True	19.478
1238161	12.460015	7.6008515	TT	Self > 4	Escherichia coli	0.0	TT_Escherichia coli	True	True	19.473
929980	6.5854254	4.2828155	TT	Self > 4	Escherichia coli	0.0	TT_Escherichia coli	True	True	19.47
898321	2.0940113	1.7780885	TT	Self > 4	Escherichia coli	0.0	TT_Escherichia coli	True	True	19.462
3172657	-2.0237103	8.1685505	TT	Self > 4	Escherichia coli	0.0	TT_Escherichia coli	True	True	19.46
946004	4.2327037	10.642532	TT	Self > 4	Escherichia coli	0.0	TT_Escherichia coli	True	True	19.458
2270346	-1.7997565	9.248999	TT	Between > 4	Escherichia coli	0.0	TT_Escherichia coli	True	True	19.456
1508419	13.139755	6.1714787	TT	Self > 4	Escherichia coli	0.0	TT_Escherichia coli	True	True	19.455
2191804	3.8770108	10.155927	TT	Self > 4	Escherichia coli	0.0	TT_Escherichia coli	True	True	19.454
831137	9.223529	8.554722	TT	Self > 4	Escherichia coli	0.0	TT_Escherichia coli	True	True	19.452
1314754	12.19092	5.4374385	TT	Self > 4	Escherichia coli	0.0	TT_Escherichia coli	True	True	19.45
2768083	-0.16793767	7.570995	TT	Self > 4	Escherichia coli	0.0	TT_Escherichia coli	True	True	19.449
1505817	9.8411045	5.856143	TT	Self > 4	Escherichia coli	0.0	TT_Escherichia coli	True	True	19.448
2449248	2.0995555	-1.3865628	TT	Self > 4	Escherichia coli	0.0	TT_Escherichia coli	True	True	19.447
3169020	-3.9800355	3.316861	TT	Self > 4	Escherichia coli	0.0	TT_Escherichia coli	True	True	19.443
828612	-1.3546723	7.871026	TT	Self > 4	Escherichia coli	0.0	TT_Escherichia coli	True	True	19.443
2224587	9.367477	4.976502	TT	Self > 4	Escherichia coli	0.0	TT_Escherichia coli	True	True	19.432
2264579	-4.9685297	1.210992	TT	Self > 4	Escherichia coli	0.0	TT_Escherichia coli	True	True	19.429
1382512	10.510021	6.4935327	TT	Self > 4	Escherichia coli	0.0	TT_Escherichia coli	True	True	19.42
2169552	-2.5855727	9.591669	TT	Self > 4	Escherichia coli	0.0	TT_Escherichia coli	True	True	19.419
1314171	3.0021944	7.5817294	TT	Self > 4	Escherichia coli	0.0	TT_Escherichia coli	True	True	19.417
1005544	9.637446	-0.68035924	TT	Self > 4	Escherichia coli	0.0	TT_Escherichia coli	True	True	19.415
1237033	11.30762	7.7946568	TT	Self > 4	Escherichia coli	0.0	TT_Escherichia coli	True	True	19.413
2769099	11.55112	4.6215897	TT	Self > 4	Escherichia coli	0.0	TT_Escherichia coli	True	True	19.411
2749770	8.155964	7.5173087	TT	Self > 4	Escherichia coli	0.0	TT_Escherichia coli	True	True	19.411
954787	10.627011	4.8462358	TT	Between > 4	Escherichia coli	0.0	TT_Escherichia coli	True	True	19.399
1481490	10.215682	6.28681	TT	Self > 4	Escherichia coli	0.0	TT_Escherichia coli	True	True	19.395
2869347	10.478184	5.820743	TT	Between > 4	Escherichia coli	0.0	TT_Escherichia coli	True	True	19.387
902128	5.668607	5.850532	TT	Self > 4	Escherichia coli	0.0	TT_Escherichia coli	True	True	19.375
1716288	-3.9244409	5.1305866	TT	Self > 4	Escherichia coli	0.0	TT_Escherichia coli	True	True	19.373
2843774	-1.3880023	2.1090152	TT	Self > 4	Escherichia coli	0.0	TT_Escherichia coli	True	True	19.373
2173218	6.4983544	9.331917	TT	Self > 4	Escherichia coli	0.0	TT_Escherichia coli	True	True	19.356
2795875	1.0280225	7.569472	TT	Self > 4	Escherichia coli	0.0	TT_Escherichia coli	True	True	19.349
248499	12.718075	6.01269	TT	Between > 4	Escherichia coli	0.0	TT_Escherichia coli	True	True	19.342
1432042	11.26025	7.5933676	TT	Self > 4	Escherichia coli	0.0	TT_Escherichia coli	True	True	19.339
1613105	11.241942	5.536697	TT	Self > 4	Escherichia coli	0.0	TT_Escherichia coli	True	True	19.338
539530	11.511399	3.906414	TT	Self > 4	Escherichia coli	0.0	TT_Escherichia coli	True	True	19.331
2062727	11.146	5.8746085	TT	Self > 4	Escherichia coli	0.0	TT_Escherichia coli	True	True	19.328
2198251	3.6780038	7.306152	TT	Self > 4	Escherichia coli	0.0	TT_Escherichia coli	True	True	19.324
559647	12.866094	6.748759	TT	Self > 4	Escherichia coli	0.0	TT_Escherichia coli	True	True	19.321
3066819	10.604943	5.5201125	TT	Self > 4	Escherichia coli	0.0	TT_Escherichia coli	True	True	19.317
1234143	0.63473547	9.147802	TT	Self > 4	Escherichia coli	0.0	TT_Escherichia coli	True	True	19.305
226365	10.503544	6.24004	TT	Self > 4	Escherichia coli	0.0	TT_Escherichia coli	True	True	19.302
2890316	2.5503283	4.2370057	TT	Self > 4	Escherichia coli	0.0	TT_Escherichia coli	True	True	19.297
1188579	8.323346	4.6700406	TT	Self > 4	Escherichia coli	0.0	TT_Escherichia coli	True	True	19.297
2120173	13.782267	5.639828	TT	Self > 4	Escherichia coli	0.0	TT_Escherichia coli	True	True	19.292
1484323	12.94228	6.9973965	TT	Self > 4	Escherichia coli	0.0	TT_Escherichia coli	True	True	19.289
2114159	-0.5711974	9.174996	TT	Between > 4	Escherichia coli	0.0	TT_Escherichia coli	True	True	19.287
830526	11.466807	4.450398	TT	Self > 4	Escherichia coli	0.0	TT_Escherichia coli	True	True	19.286
1573932	7.132285	2.1152682	TT	Self > 4	Escherichia coli	0.0	TT_Escherichia coli	True	True	19.284
925567	1.0150902	8.805866	TT	Between > 4	Escherichia coli	0.0	TT_Escherichia coli	True	True	19.283
1798857	-0.34785205	3.791785	TT	Between > 4	Escherichia coli	0.0	TT_Escherichia coli	True	True	19.278
2041076	6.645558	9.234303	TT	Self > 4	Escherichia coli	0.0	TT_Escherichia coli	True	True	19.276
2864049	-3.2392545	2.970029	TT	Self > 4	Escherichia coli	0.0	TT_Escherichia coli	True	True	19.273
2168951	8.024692	9.328496	TT	Self > 4	Escherichia coli	0.0	TT_Escherichia coli	True	True	19.272
1382547	0.07614258	1.99295	TT	Self > 4	Escherichia coli	0.0	TT_Escherichia coli	True	True	19.27
1716342	-3.8866868	5.3774543	TT	Self > 4	Escherichia coli	0.0	TT_Escherichia coli	True	True	19.268
3121789	0.87194765	9.317845	TT	Self > 4	Escherichia coli	0.0	TT_Escherichia coli	True	True	19.268
2114238	5.7550616	6.822255	TT	Self > 4	Escherichia coli	0.0	TT_Escherichia coli	True	True	19.266
2867446	1.0958766	5.453458	TT	Between > 4	Escherichia coli	0.0	TT_Escherichia coli	True	True	19.259
1451009	3.0660594	5.4647517	TT	Self > 4	Escherichia coli	0.0	TT_Escherichia coli	True	True	19.254
2911160	-3.5976598	-1.3793019	TT	Self > 4	Escherichia coli	0.0	TT_Escherichia coli	True	True	19.253
3120020	11.0055	5.610356	TT	Between > 4	Escherichia coli	0.0	TT_Escherichia coli	True	True	19.252
1575284	-2.583558	9.557304	TT	Self > 4	Escherichia coli	0.0	TT_Escherichia coli	True	True	19.249
1612576	9.873273	5.12605	TT	Self > 4	Escherichia coli	0.0	TT_Escherichia coli	True	True	19.249
2241403	3.5124004	7.088336	TT	Self > 4	Escherichia coli	0.0	TT_Escherichia coli	True	True	19.248
3169089	8.804757	6.9387836	TT	Self > 4	Escherichia coli	0.0	TT_Escherichia coli	True	True	19.246
1314452	2.587919	9.0285225	TT	Self > 4	Escherichia coli	0.0	TT_Escherichia coli	True	True	19.242
2872042	0.35562646	5.094739	TT	Self > 4	Escherichia coli	0.0	TT_Escherichia coli	True	True	19.24
1893822	-2.9765484	4.3544083	TT	Self > 4	Escherichia coli	0.0	TT_Escherichia coli	True	True	19.239
3089302	8.427686	7.4539356	TT	Self > 4	Escherichia coli	0.0	TT_Escherichia coli	True	True	19.239
1209437	3.648065	5.8285093	TT	Self > 4	Escherichia coli	0.0	TT_Escherichia coli	True	True	19.238
2243595	4.9843946	9.7065115	TT	Self > 4	Escherichia coli	0.0	TT_Escherichia coli	True	True	19.236
1315590	2.0187957	2.2032828	TT	Self > 4	Escherichia coli	0.0	TT_Escherichia coli	True	True	19.234
1473932	-3.8384843	6.6799026	TT	Self > 4	Escherichia coli	0.0	TT_Escherichia coli	True	True	19.226
2715556	0.34503162	4.536739	TT	Self > 4	Escherichia coli	0.0	TT_Escherichia coli	True	True	19.222
878359	12.556271	4.551406	TT	Self > 4	Escherichia coli	0.0	TT_Escherichia coli	True	True	19.212
2168967	-0.17572567	10.003058	TT	Self > 4	Escherichia coli	0.0	TT_Escherichia coli	True	True	19.21
1480061	5.40722	3.764342	TT	Self > 4	Escherichia coli	0.0	TT_Escherichia coli	True	True	19.202
1824075	10.324622	5.7351303	TT	Between > 4	Escherichia coli	0.0	TT_Escherichia coli	True	True	19.199
898274	2.1010878	1.6518526	TT	Self > 4	Escherichia coli	0.0	TT_Escherichia coli	True	True	19.197
1478026	1.5071347	0.861646	TT	Self > 4	Escherichia coli	0.0	TT_Escherichia coli	True	True	19.196
829503	12.6091385	6.7640038	TT	Self > 4	Escherichia coli	0.0	TT_Escherichia coli	True	True	19.19
3126036	10.262608	8.89924	TT	Self > 4	Escherichia coli	0.0	TT_Escherichia coli	True	True	19.186
2190843	-4.0155034	2.3463914	TT	Between > 4	Escherichia coli	0.0	TT_Escherichia coli	True	True	19.18
2247112	1.0793952	9.581485	TT	Self > 4	Escherichia coli	0.0	TT_Escherichia coli	True	True	19.172
2794552	4.9606214	8.420517	TT	Self > 4	Escherichia coli	0.0	TT_Escherichia coli	True	True	19.172
2893863	3.474551	7.732209	TT	Between > 4	Escherichia coli	0.0	TT_Escherichia coli	True	True	19.169
3118021	3.8602784	9.8031845	TT	Between > 4	Escherichia coli	0.0	TT_Escherichia coli	True	True	19.159
3071144	6.909524	1.3843708	TT	Self > 4	Escherichia coli	0.0	TT_Escherichia coli	True	True	19.159
900071	10.154357	7.6968875	TT	Self > 4	Escherichia coli	0.0	TT_Escherichia coli	True	True	19.153
2090232	1.7475625	2.6826487	TT	Self > 4	Escherichia coli	0.0	TT_Escherichia coli	True	True	19.15
3170845	10.017525	9.518211	TT	Self > 4	Escherichia coli	0.0	TT_Escherichia coli	True	True	19.146
1529754	8.378358	5.9485087	TT	Self > 4	Escherichia coli	0.0	TT_Escherichia coli	True	True	19.144
2115571	2.8760474	7.741054	TT	Between > 4	Escherichia coli	0.0	TT_Escherichia coli	True	True	19.143
2061992	12.040903	7.4676113	TT	Self > 4	Escherichia coli	0.0	TT_Escherichia coli	True	True	19.143
1283677	-3.8450837	6.649597	TT	Self > 4	Escherichia coli	0.0	TT_Escherichia coli	True	True	19.142
1210270	4.006782	7.052711	TT	Self > 4	Escherichia coli	0.0	TT_Escherichia coli	True	True	19.137
1510891	11.106978	5.3468204	TT	Self > 4	Escherichia coli	0.0	TT_Escherichia coli	True	True	19.134
3119815	10.71605	5.548149	TT	Self > 4	Escherichia coli	0.0	TT_Escherichia coli	True	True	19.13
2913226	-1.7887007	0.2566498	TT	Self > 4	Escherichia coli	0.0	TT_Escherichia coli	True	True	19.128
3116558	7.6218615	4.4878297	TT	Self > 4	Escherichia coli	0.0	TT_Escherichia coli	True	True	19.124
2220486	7.4066386	4.7808666	TT	Self > 4	Escherichia coli	0.0	TT_Escherichia coli	True	True	19.124
537114	5.5694637	2.2756648	TT	Between > 4	Escherichia coli	0.0	TT_Escherichia coli	True	True	19.123
1457706	13.538332	6.884489	TT	Self > 4	Escherichia coli	0.0	TT_Escherichia coli	True	True	19.123
2846823	0.6460981	4.5216246	TT	Between > 4	Escherichia coli	0.0	TT_Escherichia coli	True	True	19.117
514018	11.036614	2.9313703	TT	Self > 4	Escherichia coli	0.0	TT_Escherichia coli	True	True	19.114
2799709	12.583176	3.2652948	TT	Self > 4	Escherichia coli	0.0	TT_Escherichia coli	True	True	19.105
1291417	13.506641	6.2480016	TT	Self > 4	Escherichia coli	0.0	TT_Escherichia coli	True	True	19.105
2149114	8.87666	3.3696208	TT	Self > 4	Escherichia coli	0.0	TT_Escherichia coli	True	True	19.102
1307155	-4.1974607	2.278488	TT	Self > 4	Escherichia coli	0.0	TT_Escherichia coli	True	True	19.101
2799954	12.951272	5.946524	TT	Self > 4	Escherichia coli	0.0	TT_Escherichia coli	True	True	19.088
1478332	11.06991	5.3524704	TT	Between > 4	Escherichia coli	0.0	TT_Escherichia coli	True	True	19.085
2720773	7.2849054	2.914962	TT	Self > 4	Escherichia coli	0.0	TT_Escherichia coli	True	True	19.085
3121516	11.330752	5.024193	TT	Self > 4	Escherichia coli	0.0	TT_Escherichia coli	True	True	19.084
1187625	10.155058	9.257839	TT	Self > 4	Escherichia coli	0.0	TT_Escherichia coli	True	True	19.083
2752357	13.541127	2.2437258	TT	Self > 4	Escherichia coli	0.0	TT_Escherichia coli	True	True	19.083
2145900	5.475611	2.203267	TT	Self > 4	Escherichia coli	0.0	TT_Escherichia coli	True	True	19.076
1504882	0.5397336	8.585723	TT	Self > 4	Escherichia coli	0.0	TT_Escherichia coli	True	True	19.074
2797115	5.14966	-1.1224288	TT	Between > 4	Escherichia coli	0.0	TT_Escherichia coli	True	True	19.073
2716024	11.449372	3.9605954	TT	Self > 4	Escherichia coli	0.0	TT_Escherichia coli	True	True	19.071
181078	13.842018	6.675944	TT	Self > 4	Escherichia coli	0.0	TT_Escherichia coli	True	True	19.07
2794765	0.16179326	0.8251045	TT	Self > 4	Escherichia coli	0.0	TT_Escherichia coli	True	True	19.067
3218410	-3.8191793	4.634163	TT	Self > 4	Escherichia coli	0.0	TT_Escherichia coli	True	True	19.064
3170175	9.258658	7.4368052	TT	Self > 4	Escherichia coli	0.0	TT_Escherichia coli	True	True	19.057
2749668	9.165508	1.2195246	TT	Self > 4	Escherichia coli	0.0	TT_Escherichia coli	True	True	19.05
2021708	13.85264	3.9480743	TT	Self > 4	Escherichia coli	0.0	TT_Escherichia coli	True	True	19.046
2565314	3.7262821	9.220955	TT	Self > 4	Escherichia coli	0.0	TT_Escherichia coli	True	True	19.045
1213072	11.67378	5.9741335	TT	Self > 4	Escherichia coli	0.0	TT_Escherichia coli	True	True	19.041
507590	0.0027547951	3.979735	TT	Self > 4	Escherichia coli	0.0	TT_Escherichia coli	True	True	19.04
1030330	11.064776	2.199427	TT	Self > 4	Escherichia coli	0.0	TT_Escherichia coli	True	True	19.032
2141345	1.8011305	10.63841	TT	Self > 4	Escherichia coli	0.0	TT_Escherichia coli	True	True	19.032
563248	11.773261	4.8845816	TT	Self > 4	Escherichia coli	0.0	TT_Escherichia coli	True	True	19.022
2869623	9.723681	7.036737	TT	Self > 4	Escherichia coli	0.0	TT_Escherichia coli	True	True	19.022
2241171	-2.6939619	2.168275	TT	Between > 4	Escherichia coli	0.0	TT_Escherichia coli	True	True	19.017
2219480	2.0389225	2.353449	TT	Self > 4	Escherichia coli	0.0	TT_Escherichia coli	True	True	19.015
2267222	-2.5728853	5.2951193	TT	Self > 4	Escherichia coli	0.0	TT_Escherichia coli	True	True	19.014
1893878	-2.9401526	4.3068743	TT	Self > 4	Escherichia coli	0.0	TT_Escherichia coli	True	True	19.013
1264720	6.6732836	2.548278	TT	Self > 4	Escherichia coli	0.0	TT_Escherichia coli	True	True	19.013
2842391	-5.1184897	3.1041617	TT	Between > 4	Escherichia coli	0.0	TT_Escherichia coli	True	True	19.007
2308933	-3.1126704	0.81768095	TT	Self > 4	Escherichia coli	0.0	TT_Escherichia coli	True	True	19.001
3120323	2.9203286	10.445203	TT	Between > 4	Escherichia coli	0.0	TT_Escherichia coli	True	True	18.998
1727337	5.969538	6.1951323	TT	Self > 4	Escherichia coli	0.0	TT_Escherichia coli	True	True	18.992
1949430	-4.601413	0.9329963	TT	Self > 4	Escherichia coli	0.0	TT_Escherichia coli	True	True	18.988
2713253	-0.9997473	6.1172466	TT	Self > 4	Escherichia coli	0.0	TT_Escherichia coli	True	True	18.986
2036467	-2.3387074	9.280027	TT	Self > 4	Escherichia coli	0.0	TT_Escherichia coli	True	True	18.983
2894454	2.3907506	-1.5072588	TT	Self > 4	Escherichia coli	0.0	TT_Escherichia coli	True	True	18.978
2870177	-2.33689	3.4007645	TT	Self > 4	Escherichia coli	0.0	TT_Escherichia coli	True	True	18.976
2087364	11.150435	5.977312	TT	Self > 4	Escherichia coli	0.0	TT_Escherichia coli	True	True	18.973
2501378	9.698676	6.412706	TT	Self > 4	Escherichia coli	0.0	TT_Escherichia coli	True	True	18.97
1400771	11.385082	7.014891	TT	Self > 4	Escherichia coli	0.0	TT_Escherichia coli	True	True	18.967
231569	12.381557	5.233207	TT	Self > 4	Escherichia coli	0.0	TT_Escherichia coli	True	True	18.963
3068440	9.512591	9.768918	TT	Self > 4	Escherichia coli	0.0	TT_Escherichia coli	True	True	18.961
1509590	5.534045	6.6841345	TT	Self > 4	Escherichia coli	0.0	TT_Escherichia coli	True	True	18.96
1482514	7.0734153	9.786007	TT	Self > 4	Escherichia coli	0.0	TT_Escherichia coli	True	True	18.955
2120237	12.005933	7.4866734	TT	Self > 4	Escherichia coli	0.0	TT_Escherichia coli	True	True	18.953
903263	12.38072	1.6647052	TT	Self > 4	Escherichia coli	0.0	TT_Escherichia coli	True	True	18.95
957556	13.625549	3.4129617	TT	Self > 4	Escherichia coli	0.0	TT_Escherichia coli	True	True	18.946
2936466	-2.8378541	6.8372087	TT	Self > 4	Escherichia coli	0.0	TT_Escherichia coli	True	True	18.945
1002692	6.9267254	3.550726	TT	Self > 4	Escherichia coli	0.0	TT_Escherichia coli	True	True	18.944000000000006
2793739	-1.9470878	6.5435963	TT	Self > 4	Escherichia coli	0.0	TT_Escherichia coli	True	True	18.934
1552721	3.8699296	1.0511891	TT	Self > 4	Escherichia coli	0.0	TT_Escherichia coli	True	True	18.932
2376430	6.2643332	4.058793	TT	Self > 4	Escherichia coli	0.0	TT_Escherichia coli	True	True	18.931
2914549	-2.9164202	6.35125	TT	Between > 4	Escherichia coli	0.0	TT_Escherichia coli	True	True	18.93
2241024	-3.5396745	5.588504	TT	Self > 4	Escherichia coli	0.0	TT_Escherichia coli	True	True	18.93
156233	9.985185	8.290941	TT	Self > 4	Escherichia coli	0.0	TT_Escherichia coli	True	True	18.927
829458	1.3030357	9.89797	TT	Self > 4	Escherichia coli	0.0	TT_Escherichia coli	True	True	18.927
1383774	12.124098	5.3579354	TT	Self > 4	Escherichia coli	0.0	TT_Escherichia coli	True	True	18.927
2869354	-2.8872263	3.5023618	TT	Self > 4	Escherichia coli	0.0	TT_Escherichia coli	True	True	18.925
806564	-1.2263567	8.831412	TT	Between > 4	Escherichia coli	0.0	TT_Escherichia coli	True	True	18.923
2818435	4.7897797	4.7343893	TT	Self > 4	Escherichia coli	0.0	TT_Escherichia coli	True	True	18.921
2067041	7.7560964	9.515431	TT	Self > 4	Escherichia coli	0.0	TT_Escherichia coli	True	True	18.918
2238947	6.05764	9.428646	TT	Self > 4	Escherichia coli	0.0	TT_Escherichia coli	True	True	18.917
3198001	11.146281	7.432932	TT	Self > 4	Escherichia coli	0.0	TT_Escherichia coli	True	True	18.915
2218292	6.2229156	9.425818	TT	Between > 4	Escherichia coli	0.0	TT_Escherichia coli	True	True	18.909
2374512	2.1979935	9.2383995	TT	Self > 4	Escherichia coli	0.0	TT_Escherichia coli	True	True	18.905
1549874	-2.8958714	7.0217824	TT	Between > 4	Escherichia coli	0.0	TT_Escherichia coli	True	True	18.905
951585	10.275183	7.928758	TT	Between > 4	Escherichia coli	0.0	TT_Escherichia coli	True	True	18.904
1004063	6.418243	6.21618	TT	Self > 4	Escherichia coli	0.0	TT_Escherichia coli	True	True	18.903
3118966	5.2587733	6.583206	TT	Between > 4	Escherichia coli	0.0	TT_Escherichia coli	True	True	18.899
2717048	10.296287	5.7982283	TT	Self > 4	Escherichia coli	0.0	TT_Escherichia coli	True	True	18.899
1261710	13.160264	6.9895363	TT	Between > 4	Escherichia coli	0.0	TT_Escherichia coli	True	True	18.888
2040541	5.0507116	7.408571	TT	Self > 4	Escherichia coli	0.0	TT_Escherichia coli	True	True	18.887
560924	3.4015157	8.964501	TT	Self > 4	Escherichia coli	0.0	TT_Escherichia coli	True	True	18.885
2119590	9.2929	9.808021	TT	Self > 4	Escherichia coli	0.0	TT_Escherichia coli	True	True	18.884
2894732	-1.4632847	6.1241484	TT	Between > 4	Escherichia coli	0.0	TT_Escherichia coli	True	True	18.877
2423449	3.9214869	10.145467	TT	Self > 4	Escherichia coli	0.0	TT_Escherichia coli	True	True	18.876
877075	9.959295	9.595987	TT	Self > 4	Escherichia coli	0.0	TT_Escherichia coli	True	True	18.876
2145630	3.6810043	8.63247	TT	Self > 4	Escherichia coli	0.0	TT_Escherichia coli	True	True	18.875
3066805	8.364977	8.785002	TT	Self > 4	Escherichia coli	0.0	TT_Escherichia coli	True	True	18.874
3022792	7.3327165	0.6985734	TT	Self > 4	Escherichia coli	0.0	TT_Escherichia coli	True	True	18.871
2720742	12.915607	3.7493656	TT	Self > 4	Escherichia coli	0.0	TT_Escherichia coli	True	True	18.866
2088064	0.7428766	8.567468	TT	Self > 4	Escherichia coli	0.0	TT_Escherichia coli	True	True	18.865
2175869	12.936777	6.3504343	TT	Self > 4	Escherichia coli	0.0	TT_Escherichia coli	True	True	18.864
2472271	11.919628	7.930438	TT	Self > 4	Escherichia coli	0.0	TT_Escherichia coli	True	True	18.861
1506532	6.4980087	7.2305574	TT	Self > 4	Escherichia coli	0.0	TT_Escherichia coli	True	True	18.86
2869633	-3.355083	2.9161193	TT	Between > 4	Escherichia coli	0.0	TT_Escherichia coli	True	True	18.858
2477411	11.94694	3.2481382	TT	Self > 4	Escherichia coli	0.0	TT_Escherichia coli	True	True	18.854
1552548	11.61026	5.1419706	TT	Self > 4	Escherichia coli	0.0	TT_Escherichia coli	True	True	18.852
1447408	8.693351	4.492216	TT	Self > 4	Escherichia coli	0.0	TT_Escherichia coli	True	True	18.842
3064127	-0.35075304	1.7407804	TT	Self > 4	Escherichia coli	0.0	TT_Escherichia coli	True	True	18.838
1210817	5.505505	3.997734	TT	Self > 4	Escherichia coli	0.0	TT_Escherichia coli	True	True	18.835
2823003	11.788716	6.9710402	TT	Self > 4	Escherichia coli	0.0	TT_Escherichia coli	True	True	18.835
1264360	12.861484	5.3287544	TT	Between > 4	Escherichia coli	0.0	TT_Escherichia coli	True	True	18.827
3164289	-5.5539813	1.6468579	TT	Self > 4	Escherichia coli	0.0	TT_Escherichia coli	True	True	18.825
2171475	2.9826941	9.691151	TT	Self > 4	Escherichia coli	0.0	TT_Escherichia coli	True	True	18.823
2403569	11.916027	7.972218	TT	Self > 4	Escherichia coli	0.0	TT_Escherichia coli	True	True	18.822
1478154	2.877782	5.4396267	TT	Self > 4	Escherichia coli	0.0	TT_Escherichia coli	True	True	18.816
2870830	-2.7327325	9.371397	TT	Self > 4	Escherichia coli	0.0	TT_Escherichia coli	True	True	18.816
1453439	13.733258	6.732819	TT	Self > 4	Escherichia coli	0.0	TT_Escherichia coli	True	True	18.809
180640	12.817239	5.889336	TT	Self > 4	Escherichia coli	0.0	TT_Escherichia coli	True	True	18.806
2936523	-2.9619658	6.7210107	TT	Self > 4	Escherichia coli	0.0	TT_Escherichia coli	True	True	18.803
3142343	9.383981	8.349678	TT	Between > 4	Escherichia coli	0.0	TT_Escherichia coli	True	True	18.802
1507852	10.632148	6.330003	TT	Self > 4	Escherichia coli	0.0	TT_Escherichia coli	True	True	18.8
2243357	-4.2398868	4.075949	TT	Self > 4	Escherichia coli	0.0	TT_Escherichia coli	True	True	18.797
2036932	1.7384099	7.72502	TT	Self > 4	Escherichia coli	0.0	TT_Escherichia coli	True	True	18.79
2694713	13.360975	2.821837	TT	Self > 4	Escherichia coli	0.0	TT_Escherichia coli	True	True	18.789
2713784	10.884477	6.7677894	TT	Self > 4	Escherichia coli	0.0	TT_Escherichia coli	True	True	18.787
3150671	6.797148	6.9961314	TT	Self > 4	Escherichia coli	0.0	TT_Escherichia coli	True	True	18.787
2014192	2.9949255	9.772253	TT	Self > 4	Escherichia coli	0.0	TT_Escherichia coli	True	True	18.776
1953381	-0.37341988	1.5602162	TT	Self > 4	Escherichia coli	0.0	TT_Escherichia coli	True	True	18.775
902413	14.258284	6.5538754	TT	Between > 4	Escherichia coli	0.0	TT_Escherichia coli	True	True	18.774
3041784	9.473152	8.47011	TT	Self > 4	Escherichia coli	0.0	TT_Escherichia coli	True	True	18.772
1459099	12.64852	4.384594	TT	Self > 4	Escherichia coli	0.0	TT_Escherichia coli	True	True	18.765
926991	2.6120048	-0.19170547	TT	Self > 4	Escherichia coli	0.0	TT_Escherichia coli	True	True	18.762
2041224	13.309705	5.0754232	TT	Self > 4	Escherichia coli	0.0	TT_Escherichia coli	True	True	18.762
2263681	-3.92711	0.44568402	TT	Between > 4	Escherichia coli	0.0	TT_Escherichia coli	True	True	18.759
2307952	2.6001604	11.088214	TT	Between > 4	Escherichia coli	0.0	TT_Escherichia coli	True	True	18.758
1893834	-2.4324567	4.8855968	TT	Self > 4	Escherichia coli	0.0	TT_Escherichia coli	True	True	18.757
900107	9.17259	7.46473	TT	Self > 4	Escherichia coli	0.0	TT_Escherichia coli	True	True	18.753
2116665	1.7425773	0.8177157	TT	Between > 4	Escherichia coli	0.0	TT_Escherichia coli	True	True	18.752
2109474	7.8901024	9.495649	TT	Between > 4	Escherichia coli	0.0	TT_Escherichia coli	True	True	18.748
2663394	2.1095529	6.3522587	TT	Self > 4	Escherichia coli	0.0	TT_Escherichia coli	True	True	18.747
3118575	-3.0968459	4.0072355	TT	Self > 4	Escherichia coli	0.0	TT_Escherichia coli	True	True	18.747
954958	13.305367	5.03937	TT	Self > 4	Escherichia coli	0.0	TT_Escherichia coli	True	True	18.741
2115908	11.870252	6.838197	TT	Self > 4	Escherichia coli	0.0	TT_Escherichia coli	True	True	18.734
1567797	-5.2779675	1.8309506	TT	Between > 4	Escherichia coli	0.0	TT_Escherichia coli	True	True	18.733
1212005	7.121681	9.699972	TT	Self > 4	Escherichia coli	0.0	TT_Escherichia coli	True	True	18.733
2241155	7.8824115	10.278803	TT	Between > 4	Escherichia coli	0.0	TT_Escherichia coli	True	True	18.733
1238732	6.8792834	7.4773493	TT	Self > 4	Escherichia coli	0.0	TT_Escherichia coli	True	True	18.73
2088207	7.400265	8.096883	TT	Self > 4	Escherichia coli	0.0	TT_Escherichia coli	True	True	18.718
2912055	-3.5385578	-0.8841353	TT	Self > 4	Escherichia coli	0.0	TT_Escherichia coli	True	True	18.709
2715579	2.135359	10.920536	TT	Self > 4	Escherichia coli	0.0	TT_Escherichia coli	True	True	18.705
2173992	8.998076	8.823074	TT	Self > 4	Escherichia coli	0.0	TT_Escherichia coli	True	True	18.703
1207898	6.892982	3.8888912	TT	Self > 4	Escherichia coli	0.0	TT_Escherichia coli	True	True	18.702
2721923	10.439724	3.1383905	TT	Self > 4	Escherichia coli	0.0	TT_Escherichia coli	True	True	18.698
2145773	9.686646	4.676525	TT	Self > 4	Escherichia coli	0.0	TT_Escherichia coli	True	True	18.698
3090900	4.636073	6.228271	TT	Between > 4	Escherichia coli	0.0	TT_Escherichia coli	True	True	18.697
110903	12.411064	6.642025	TT	Self > 4	Escherichia coli	0.0	TT_Escherichia coli	True	True	18.695
1574967	-0.44153625	9.2873535	TT	Self > 4	Escherichia coli	0.0	TT_Escherichia coli	True	True	18.695
2166792	9.32097	6.284191	TT	Self > 4	Escherichia coli	0.0	TT_Escherichia coli	True	True	18.695
951133	6.4956684	10.205722	TT	Self > 4	Escherichia coli	0.0	TT_Escherichia coli	True	True	18.694000000000006
2891433	-2.2602642	0.826798	TT	Self > 4	Escherichia coli	0.0	TT_Escherichia coli	True	True	18.693
954067	4.4384675	8.233845	TT	Self > 4	Escherichia coli	0.0	TT_Escherichia coli	True	True	18.69
1359663	10.182532	7.118396	TT	Self > 4	Escherichia coli	0.0	TT_Escherichia coli	True	True	18.686
2062658	1.4898309	8.229447	TT	Self > 4	Escherichia coli	0.0	TT_Escherichia coli	True	True	18.681
2398982	8.778356	10.019531	TT	Between > 4	Escherichia coli	0.0	TT_Escherichia coli	True	True	18.679
2525685	2.3430471	-0.6317469	TT	Self > 4	Escherichia coli	0.0	TT_Escherichia coli	True	True	18.677
1752993	5.928468	6.2369742	TT	Self > 4	Escherichia coli	0.0	TT_Escherichia coli	True	True	18.676
1806687	7.751216	8.02816	TT	Self > 4	Escherichia coli	0.0	TT_Escherichia coli	True	True	18.675
902758	11.359497	2.3646574	TT	Self > 4	Escherichia coli	0.0	TT_Escherichia coli	True	True	18.669
1289524	12.154676	5.644844	TT	Self > 4	Escherichia coli	0.0	TT_Escherichia coli	True	True	18.665
877098	3.9203324	7.143089	TT	Self > 4	Escherichia coli	0.0	TT_Escherichia coli	True	True	18.664
2741388	1.5792217	6.918184	TT	Self > 4	Escherichia coli	0.0	TT_Escherichia coli	True	True	18.664
828061	0.5994732	2.4192016	TT	Self > 4	Escherichia coli	0.0	TT_Escherichia coli	True	True	18.663
2840904	-3.6071732	1.2750936	TT	Between > 4	Escherichia coli	0.0	TT_Escherichia coli	True	True	18.659
1293723	8.72148	8.877002	TT	Self > 4	Escherichia coli	0.0	TT_Escherichia coli	True	True	18.653
1451702	9.474233	6.965918	TT	Self > 4	Escherichia coli	0.0	TT_Escherichia coli	True	True	18.652
2646298	13.910102	2.1845438	TT	Self > 4	Escherichia coli	0.0	TT_Escherichia coli	True	True	18.652
2473186	0.060689196	9.291689	TT	Self > 4	Escherichia coli	0.0	TT_Escherichia coli	True	True	18.647
3171643	-1.3284678	7.570938	TT	Self > 4	Escherichia coli	0.0	TT_Escherichia coli	True	True	18.646
1005028	13.70286	4.301341	TT	Between > 4	Escherichia coli	0.0	TT_Escherichia coli	True	True	18.641
2245221	8.7853985	7.6623406	TT	Self > 4	Escherichia coli	0.0	TT_Escherichia coli	True	True	18.636
2308964	-3.122035	4.5910687	TT	Between > 4	Escherichia coli	0.0	TT_Escherichia coli	True	True	18.632
2286078	-4.982142	1.2021528	TT	Self > 4	Escherichia coli	0.0	TT_Escherichia coli	True	True	18.629
1315345	8.890626	4.648147	TT	Self > 4	Escherichia coli	0.0	TT_Escherichia coli	True	True	18.628
2138534	8.117182	9.563329	TT	Self > 4	Escherichia coli	0.0	TT_Escherichia coli	True	True	18.627
3119846	10.000939	4.2579226	TT	Self > 4	Escherichia coli	0.0	TT_Escherichia coli	True	True	18.627
2291855	-1.7753408	9.2147455	TT	Between > 4	Escherichia coli	0.0	TT_Escherichia coli	True	True	18.623
3122082	8.614406	10.092532	TT	Between > 4	Escherichia coli	0.0	TT_Escherichia coli	True	True	18.615
2144914	12.615155	4.328591	TT	Between > 4	Escherichia coli	0.0	TT_Escherichia coli	True	True	18.613
2121844	8.006841	-1.1693561	TT	Self > 4	Escherichia coli	0.0	TT_Escherichia coli	True	True	18.613
1179625	-0.36539942	6.657981	TT	Between > 4	Escherichia coli	0.0	TT_Escherichia coli	True	True	18.61
880805	13.184949	4.9527693	TT	Self > 4	Escherichia coli	0.0	TT_Escherichia coli	True	True	18.609
2240585	-0.9595268	9.437613	TT	Self > 4	Escherichia coli	0.0	TT_Escherichia coli	True	True	18.609
2740561	1.3302063	5.9747024	TT	Between > 4	Escherichia coli	0.0	TT_Escherichia coli	True	True	18.607
2827394	6.553738	3.9935844	TT	Self > 4	Escherichia coli	0.0	TT_Escherichia coli	True	True	18.594
2148197	11.201071	4.195592	TT	Self > 4	Escherichia coli	0.0	TT_Escherichia coli	True	True	18.591
3065606	0.7275332	2.68699	TT	Between > 4	Escherichia coli	0.0	TT_Escherichia coli	True	True	18.59
2144224	9.62418	7.4836407	TT	Self > 4	Escherichia coli	0.0	TT_Escherichia coli	True	True	18.59
205211	4.696759	8.200236	TT	Self > 4	Escherichia coli	0.0	TT_Escherichia coli	True	True	18.582
3071366	10.891304	2.3783495	TT	Self > 4	Escherichia coli	0.0	TT_Escherichia coli	True	True	18.58
1265954	10.704451	5.088419	TT	Between > 4	Escherichia coli	0.0	TT_Escherichia coli	True	True	18.578
1399898	0.13513371	1.7457615	TT	Self > 4	Escherichia coli	0.0	TT_Escherichia coli	True	True	18.575
1217455	9.769473	7.224677	TT	Between > 4	Escherichia coli	0.0	TT_Escherichia coli	True	True	18.573
2114675	11.678987	5.0590167	TT	Self > 4	Escherichia coli	0.0	TT_Escherichia coli	True	True	18.566
720151	13.072609	5.7936044	TT	Self > 4	Escherichia coli	0.0	TT_Escherichia coli	True	True	18.564
3093362	1.3208032	1.8285203	TT	Self > 4	Escherichia coli	0.0	TT_Escherichia coli	True	True	18.563
2748966	7.842223	-0.41731086	TT	Self > 4	Escherichia coli	0.0	TT_Escherichia coli	True	True	18.562
3089296	-3.037101	3.64291	TT	Self > 4	Escherichia coli	0.0	TT_Escherichia coli	True	True	18.561
2118360	12.731241	3.4592943	TT	Self > 4	Escherichia coli	0.0	TT_Escherichia coli	True	True	18.56
1891888	-3.8085816	-0.56637293	TT	Self > 4	Escherichia coli	0.0	TT_Escherichia coli	True	True	18.557
2292051	3.8615224	0.029698761	TT	Between > 4	Escherichia coli	0.0	TT_Escherichia coli	True	True	18.556
2868616	5.162439	2.7816632	TT	Self > 4	Escherichia coli	0.0	TT_Escherichia coli	True	True	18.547
3120789	7.3558135	9.537925	TT	Self > 4	Escherichia coli	0.0	TT_Escherichia coli	True	True	18.544
2062528	-2.3169186	9.320755	TT	Self > 4	Escherichia coli	0.0	TT_Escherichia coli	True	True	18.542
1237127	3.3780572	9.206464	TT	Self > 4	Escherichia coli	0.0	TT_Escherichia coli	True	True	18.54
2767017	-0.9614991	0.4417805	TT	Between > 4	Escherichia coli	0.0	TT_Escherichia coli	True	True	18.537
1846637	2.8399086	9.260022	TT	Self > 4	Escherichia coli	0.0	TT_Escherichia coli	True	True	18.531
2892684	2.9578722	10.326177	TT	Self > 4	Escherichia coli	0.0	TT_Escherichia coli	True	True	18.529
2119397	9.504663	5.81363	TT	Self > 4	Escherichia coli	0.0	TT_Escherichia coli	True	True	18.528
1263614	8.624039	4.150369	TT	Self > 4	Escherichia coli	0.0	TT_Escherichia coli	True	True	18.523
2820569	10.339506	7.9561343	TT	Self > 4	Escherichia coli	0.0	TT_Escherichia coli	True	True	18.523
2444381	10.221934	6.4856834	TT	Self > 4	Escherichia coli	0.0	TT_Escherichia coli	True	True	18.52
3066283	1.6990433	5.4906917	TT	Self > 4	Escherichia coli	0.0	TT_Escherichia coli	True	True	18.515
159304	13.480949	5.5534315	TT	Self > 4	Escherichia coli	0.0	TT_Escherichia coli	True	True	18.515
2041235	10.133655	9.274894	TT	Self > 4	Escherichia coli	0.0	TT_Escherichia coli	True	True	18.514
948704	0.4475573	5.3784213	TT	Self > 4	Escherichia coli	0.0	TT_Escherichia coli	True	True	18.509
2715095	12.432416	6.053071	TT	Self > 4	Escherichia coli	0.0	TT_Escherichia coli	True	True	18.502
2767064	-0.9927029	0.51167923	TT	Between > 4	Escherichia coli	0.0	TT_Escherichia coli	True	True	18.502
827280	11.61136	4.949287	TT	Between > 4	Escherichia coli	0.0	TT_Escherichia coli	True	True	18.498
2937376	-0.4397445	6.856963	TT	Self > 4	Escherichia coli	0.0	TT_Escherichia coli	True	True	18.495
2472255	2.0061903	6.9459643	TT	Self > 4	Escherichia coli	0.0	TT_Escherichia coli	True	True	18.494
3123207	13.235293	6.773085	TT	Self > 4	Escherichia coli	0.0	TT_Escherichia coli	True	True	18.491
2845243	-1.2607359	5.974356	TT	Self > 4	Escherichia coli	0.0	TT_Escherichia coli	True	True	18.489
2743271	2.8466969	7.283244	TT	Self > 4	Escherichia coli	0.0	TT_Escherichia coli	True	True	18.483
2243111	-0.7655682	0.7023128	TT	Self > 4	Escherichia coli	0.0	TT_Escherichia coli	True	True	18.481
1546627	7.071078	8.744381	TT	Self > 4	Escherichia coli	0.0	TT_Escherichia coli	True	True	18.48
591655	3.9203856	-1.8761021	TT	Self > 4	Escherichia coli	0.0	TT_Escherichia coli	True	True	18.48
206824	13.617511	4.508276	TT	Self > 4	Escherichia coli	0.0	TT_Escherichia coli	True	True	18.477
921300	-1.7171227	6.3441815	TT	Self > 4	Escherichia coli	0.0	TT_Escherichia coli	True	True	18.472
2665419	4.512434	3.857472	TT	Self > 4	Escherichia coli	0.0	TT_Escherichia coli	True	True	18.468
2748949	7.769575	0.68659955	TT	Self > 4	Escherichia coli	0.0	TT_Escherichia coli	True	True	18.466
3116770	4.656093	10.196827	TT	Between > 4	Escherichia coli	0.0	TT_Escherichia coli	True	True	18.465
1340637	7.9704022	10.229568	TT	Self > 4	Escherichia coli	0.0	TT_Escherichia coli	True	True	18.464
904764	14.075371	6.2843575	TT	Self > 4	Escherichia coli	0.0	TT_Escherichia coli	True	True	18.462
3194936	-3.7265625	6.708473	TT	Self > 4	Escherichia coli	0.0	TT_Escherichia coli	True	True	18.458
2151929	9.457507	6.342971	TT	Self > 4	Escherichia coli	0.0	TT_Escherichia coli	True	True	18.451
1500609	3.1069617	9.762466	TT	Self > 4	Escherichia coli	0.0	TT_Escherichia coli	True	True	18.45
1525649	-3.5785334	2.6721368	TT	Between > 4	Escherichia coli	0.0	TT_Escherichia coli	True	True	18.448
2119879	11.053795	7.74616	TT	Self > 4	Escherichia coli	0.0	TT_Escherichia coli	True	True	18.446
1288251	10.507369	8.736151	TT	Self > 4	Escherichia coli	0.0	TT_Escherichia coli	True	True	18.446
904755	7.6013403	7.663954	TT	Self > 4	Escherichia coli	0.0	TT_Escherichia coli	True	True	18.446
3194020	-6.7475476	3.066126	TT	Self > 4	Escherichia coli	0.0	TT_Escherichia coli	True	True	18.445
1207668	7.863036	9.8524885	TT	Self > 4	Escherichia coli	0.0	TT_Escherichia coli	True	True	18.445
253463	7.8216596	3.7392278	TT	Self > 4	Escherichia coli	0.0	TT_Escherichia coli	True	True	18.443
1453218	2.887124	10.102548	TT	Self > 4	Escherichia coli	0.0	TT_Escherichia coli	True	True	18.442
2116365	-2.078637	9.562638	TT	Self > 4	Escherichia coli	0.0	TT_Escherichia coli	True	True	18.439
950973	5.6320953	4.6009965	TT	Self > 4	Escherichia coli	0.0	TT_Escherichia coli	True	True	18.436
420919	-1.8305101	7.708811	TT	Self > 4	Escherichia coli	0.0	TT_Escherichia coli	True	True	18.435
486925	13.653583	7.1087713	TT	Self > 4	Escherichia coli	0.0	TT_Escherichia coli	True	True	18.431
900059	1.7790005	1.4197054	TT	Self > 4	Escherichia coli	0.0	TT_Escherichia coli	True	True	18.43
2872040	-0.3693556	4.230799	TT	Self > 4	Escherichia coli	0.0	TT_Escherichia coli	True	True	18.429
1282041	-3.8867512	2.4224954	TT	Self > 4	Escherichia coli	0.0	TT_Escherichia coli	True	True	18.428
2865969	0.34348434	5.0262055	TT	Self > 4	Escherichia coli	0.0	TT_Escherichia coli	True	True	18.427
3021391	11.135307	5.8847666	TT	Self > 4	Escherichia coli	0.0	TT_Escherichia coli	True	True	18.426
2426608	13.190892	3.3774726	TT	Self > 4	Escherichia coli	0.0	TT_Escherichia coli	True	True	18.424
1283033	6.55687	6.9852877	TT	Between > 4	Escherichia coli	0.0	TT_Escherichia coli	True	True	18.423
902407	10.126488	9.336211	TT	Between > 4	Escherichia coli	0.0	TT_Escherichia coli	True	True	18.423
982812	8.395645	4.0810065	TT	Self > 4	Escherichia coli	0.0	TT_Escherichia coli	True	True	18.419
1188455	6.6845665	5.441428	TT	Between > 4	Escherichia coli	0.0	TT_Escherichia coli	True	True	18.418
2117613	8.516328	4.317313	TT	Between > 4	Escherichia coli	0.0	TT_Escherichia coli	True	True	18.415
2112663	10.4393835	7.6970754	TT	Between > 4	Escherichia coli	0.0	TT_Escherichia coli	True	True	18.414
2168508	0.25999898	7.515278	TT	Self > 4	Escherichia coli	0.0	TT_Escherichia coli	True	True	18.413
2740707	5.0585794	9.118606	TT	Self > 4	Escherichia coli	0.0	TT_Escherichia coli	True	True	18.413
1574897	3.7546604	2.3200188	TT	Self > 4	Escherichia coli	0.0	TT_Escherichia coli	True	True	18.411
2895728	-0.15689279	7.83939	TT	Self > 4	Escherichia coli	0.0	TT_Escherichia coli	True	True	18.411
982801	8.358548	4.11944	TT	Self > 4	Escherichia coli	0.0	TT_Escherichia coli	True	True	18.408
2289735	-0.17268257	3.0049114	TT	Self > 4	Escherichia coli	0.0	TT_Escherichia coli	True	True	18.406
2795919	9.809567	3.9210196	TT	Self > 4	Escherichia coli	0.0	TT_Escherichia coli	True	True	18.405
2146692	13.016954	2.5510592	TT	Between > 4	Escherichia coli	0.0	TT_Escherichia coli	True	True	18.404
3169981	-2.5612538	6.442623	TT	Self > 4	Escherichia coli	0.0	TT_Escherichia coli	True	True	18.403
2018805	7.524849	7.620794	TT	Between > 4	Escherichia coli	0.0	TT_Escherichia coli	True	True	18.402
2772274	12.942698	6.586462	TT	Self > 4	Escherichia coli	0.0	TT_Escherichia coli	True	True	18.398
2140059	-3.5255225	3.911577	TT	Self > 4	Escherichia coli	0.0	TT_Escherichia coli	True	True	18.397
1361539	6.9794984	8.716474	TT	Self > 4	Escherichia coli	0.0	TT_Escherichia coli	True	True	18.39
2869381	-0.3899247	2.7388442	TT	Between > 4	Escherichia coli	0.0	TT_Escherichia coli	True	True	18.389
1264664	10.43318	5.683471	TT	Self > 4	Escherichia coli	0.0	TT_Escherichia coli	True	True	18.388
2430161	13.895092	2.061361	TT	Self > 4	Escherichia coli	0.0	TT_Escherichia coli	True	True	18.383
2146789	6.5929127	9.1755495	TT	Self > 4	Escherichia coli	0.0	TT_Escherichia coli	True	True	18.382
3169684	-1.2343152	-0.63961023	TT	Self > 4	Escherichia coli	0.0	TT_Escherichia coli	True	True	18.38
2745344	9.672345	7.7014923	TT	Self > 4	Escherichia coli	0.0	TT_Escherichia coli	True	True	18.379
3119839	1.8132019	10.516429	TT	Self > 4	Escherichia coli	0.0	TT_Escherichia coli	True	True	18.379
1483028	9.217724	7.7560096	TT	Self > 4	Escherichia coli	0.0	TT_Escherichia coli	True	True	18.379
1550774	4.528728	8.48068	TT	Self > 4	Escherichia coli	0.0	TT_Escherichia coli	True	True	18.373
1547786	7.6487737	7.5869327	TT	Between > 4	Escherichia coli	0.0	TT_Escherichia coli	True	True	18.372
1510902	7.2134833	4.4212866	TT	Self > 4	Escherichia coli	0.0	TT_Escherichia coli	True	True	18.368
2936542	-3.0556533	6.8269873	TT	Self > 4	Escherichia coli	0.0	TT_Escherichia coli	True	True	18.365
232863	13.997623	2.1074421	TT	Self > 4	Escherichia coli	0.0	TT_Escherichia coli	True	True	18.364
3124497	9.789405	3.6401083	TT	Self > 4	Escherichia coli	0.0	TT_Escherichia coli	True	True	18.359
4322	-4.321871	3.841325	TT	Self > 4	Escherichia coli	0.0	TT_Escherichia coli	True	True	18.359
1524491	1.9992958	3.286225	TT	Self > 4	Escherichia coli	0.0	TT_Escherichia coli	True	True	18.359
3197178	-2.4290884	7.2954855	TT	Between > 4	Escherichia coli	0.0	TT_Escherichia coli	True	True	18.355
1415110	-0.6423819	2.9578905	TT	Self > 4	Escherichia coli	0.0	TT_Escherichia coli	True	True	18.349
1951275	1.879126	10.766629	TT	Self > 4	Escherichia coli	0.0	TT_Escherichia coli	True	True	18.347
1779292	7.3841147	8.536541	TT	Self > 4	Escherichia coli	0.0	TT_Escherichia coli	True	True	18.343
2015102	8.601498	4.211389	TT	Between > 4	Escherichia coli	0.0	TT_Escherichia coli	True	True	18.342
960019	11.601448	4.957201	TT	Self > 4	Escherichia coli	0.0	TT_Escherichia coli	True	True	18.335
1501396	9.591634	7.880525	TT	Self > 4	Escherichia coli	0.0	TT_Escherichia coli	True	True	18.326
1312051	-3.143419	7.7250724	TT	Between > 4	Escherichia coli	0.0	TT_Escherichia coli	True	True	18.326
925121	6.7796125	6.085111	TT	Self > 4	Escherichia coli	0.0	TT_Escherichia coli	True	True	18.326
1572154	-2.6366823	6.1386304	TT	Self > 4	Escherichia coli	0.0	TT_Escherichia coli	True	True	18.323
2795052	-3.069415	8.054384	TT	Self > 4	Escherichia coli	0.0	TT_Escherichia coli	True	True	18.317
2874281	10.071575	8.792374	TT	Self > 4	Escherichia coli	0.0	TT_Escherichia coli	True	True	18.317
2222968	9.923229	8.619713	TT	Self > 4	Escherichia coli	0.0	TT_Escherichia coli	True	True	18.313
874153	10.151957	9.323336	TT	Between > 4	Escherichia coli	0.0	TT_Escherichia coli	True	True	18.313
3197495	10.274665	7.3061504	TT	Self > 4	Escherichia coli	0.0	TT_Escherichia coli	True	True	18.313
2086476	1.067143	6.785389	TT	Self > 4	Escherichia coli	0.0	TT_Escherichia coli	True	True	18.312
2796218	0.97305477	4.083255	TT	Between > 4	Escherichia coli	0.0	TT_Escherichia coli	True	True	18.309
2689768	0.8220155	9.636058	TT	Self > 4	Escherichia coli	0.0	TT_Escherichia coli	True	True	18.303
1717705	-1.3494598	3.5988717	TT	Self > 4	Escherichia coli	0.0	TT_Escherichia coli	True	True	18.302
274226	6.1347218	6.0321755	TT	Self > 4	Escherichia coli	0.0	TT_Escherichia coli	True	True	18.302
1526540	-0.82758325	2.864155	TT	Self > 4	Escherichia coli	0.0	TT_Escherichia coli	True	True	18.302
1528501	2.370873	8.842165	TT	Between > 4	Escherichia coli	0.0	TT_Escherichia coli	True	True	18.301
1115068	10.004852	6.998509	TT	Self > 4	Escherichia coli	0.0	TT_Escherichia coli	True	True	18.3
930775	7.5213714	7.8247747	TT	Self > 4	Escherichia coli	0.0	TT_Escherichia coli	True	True	18.3
2042146	14.299896	6.463695	TT	Between > 4	Escherichia coli	0.0	TT_Escherichia coli	True	True	18.296
2115291	8.48797	6.0599384	TT	Self > 4	Escherichia coli	0.0	TT_Escherichia coli	True	True	18.294
2091356	2.1910625	1.3358965	TT	Self > 4	Escherichia coli	0.0	TT_Escherichia coli	True	True	18.287
2472280	9.755698	9.688069	TT	Self > 4	Escherichia coli	0.0	TT_Escherichia coli	True	True	18.287
1451584	2.2465208	7.745801	TT	Self > 4	Escherichia coli	0.0	TT_Escherichia coli	True	True	18.282
3065832	9.176748	3.616567	TT	Self > 4	Escherichia coli	0.0	TT_Escherichia coli	True	True	18.282
827801	-0.5185961	9.258413	TT	Between > 4	Escherichia coli	0.0	TT_Escherichia coli	True	True	18.28
3021535	9.702864	6.980342	TT	Self > 4	Escherichia coli	0.0	TT_Escherichia coli	True	True	18.276
255065	6.547905	6.9419165	TT	Self > 4	Escherichia coli	0.0	TT_Escherichia coli	True	True	18.267
979444	12.969834	4.9739246	TT	Self > 4	Escherichia coli	0.0	TT_Escherichia coli	True	True	18.266
2021261	12.322749	4.9058256	TT	Self > 4	Escherichia coli	0.0	TT_Escherichia coli	True	True	18.264
2838485	-4.394917	4.209092	TT	Self > 4	Escherichia coli	0.0	TT_Escherichia coli	True	True	18.261
2271458	2.62418	6.089286	TT	Between > 4	Escherichia coli	0.0	TT_Escherichia coli	True	True	18.259
2116643	1.660425	1.277167	TT	Self > 4	Escherichia coli	0.0	TT_Escherichia coli	True	True	18.257
1509310	10.644957	1.1466942	TT	Self > 4	Escherichia coli	0.0	TT_Escherichia coli	True	True	18.256
957183	13.435028	2.559627	TT	Self > 4	Escherichia coli	0.0	TT_Escherichia coli	True	True	18.254
2143832	9.912441	5.8450966	TT	Self > 4	Escherichia coli	0.0	TT_Escherichia coli	True	True	18.253
1311119	-0.2820047	7.881014	TT	Between > 4	Escherichia coli	0.0	TT_Escherichia coli	True	True	18.251
631175	8.6064205	6.0871077	TT	Self > 4	Escherichia coli	0.0	TT_Escherichia coli	True	True	18.248
2819728	-4.072007	7.3480678	TT	Self > 4	Escherichia coli	0.0	TT_Escherichia coli	True	True	18.241
832519	12.920855	5.662698	TT	Self > 4	Escherichia coli	0.0	TT_Escherichia coli	True	True	18.239
1265510	13.577943	3.6777034	TT	Self > 4	Escherichia coli	0.0	TT_Escherichia coli	True	True	18.237
901251	2.7978728	9.405359	TT	Self > 4	Escherichia coli	0.0	TT_Escherichia coli	True	True	18.235
2041383	6.606236	3.2115698	TT	Self > 4	Escherichia coli	0.0	TT_Escherichia coli	True	True	18.231
3092066	-2.819903	9.42409	TT	Self > 4	Escherichia coli	0.0	TT_Escherichia coli	True	True	18.229
2771219	13.447033	7.2652197	TT	Between > 4	Escherichia coli	0.0	TT_Escherichia coli	True	True	18.225
2739703	-2.1417532	5.5298367	TT	Self > 4	Escherichia coli	0.0	TT_Escherichia coli	True	True	18.225
2845946	5.765813	9.834927	TT	Between > 4	Escherichia coli	0.0	TT_Escherichia coli	True	True	18.224
2115732	7.8264747	3.767821	TT	Self > 4	Escherichia coli	0.0	TT_Escherichia coli	True	True	18.224
3169724	-1.2577701	-0.6539286	TT	Self > 4	Escherichia coli	0.0	TT_Escherichia coli	True	True	18.223
3198640	11.037122	5.4414525	TT	Between > 4	Escherichia coli	0.0	TT_Escherichia coli	True	True	18.221
2599099	-2.9822707	5.6874237	TT	Self > 4	Escherichia coli	0.0	TT_Escherichia coli	True	True	18.218
2797843	2.5989296	11.877503	TT	Self > 4	Escherichia coli	0.0	TT_Escherichia coli	True	True	18.213
1360696	12.997203	7.4530897	TT	Between > 4	Escherichia coli	0.0	TT_Escherichia coli	True	True	18.212
1237088	3.3550904	9.220599	TT	Self > 4	Escherichia coli	0.0	TT_Escherichia coli	True	True	18.205
1554718	2.1724281	2.7028043	TT	Self > 4	Escherichia coli	0.0	TT_Escherichia coli	True	True	18.203
3168775	-2.3351822	8.736605	TT	Self > 4	Escherichia coli	0.0	TT_Escherichia coli	True	True	18.2
2323568	2.1323888	0.3705748	TT	Between > 4	Escherichia coli	0.0	TT_Escherichia coli	True	True	18.198
2377758	13.748759	6.0402355	TT	Self > 4	Escherichia coli	0.0	TT_Escherichia coli	True	True	18.198
2770860	12.398406	2.6905944	TT	Self > 4	Escherichia coli	0.0	TT_Escherichia coli	True	True	18.196
2795982	0.52181137	9.708707	TT	Self > 4	Escherichia coli	0.0	TT_Escherichia coli	True	True	18.194000000000006
420835	12.520407	7.148719	TT	Self > 4	Escherichia coli	0.0	TT_Escherichia coli	True	True	18.194000000000006
957228	9.168896	1.094479	TT	Self > 4	Escherichia coli	0.0	TT_Escherichia coli	True	True	18.19
202411	3.1997142	10.394048	TT	Between > 4	Escherichia coli	0.0	TT_Escherichia coli	True	True	18.189
2116893	10.414866	8.378126	TT	Self > 4	Escherichia coli	0.0	TT_Escherichia coli	True	True	18.188
1479043	8.518917	4.1567063	TT	Self > 4	Escherichia coli	0.0	TT_Escherichia coli	True	True	18.185
686167	10.29939	7.9554377	TT	Self > 4	Escherichia coli	0.0	TT_Escherichia coli	True	True	18.184
2037989	9.732719	8.410678	TT	Self > 4	Escherichia coli	0.0	TT_Escherichia coli	True	True	18.184
2504194	7.880109	-0.44707268	TT	Self > 4	Escherichia coli	0.0	TT_Escherichia coli	True	True	18.182
2245441	1.8563988	10.756857	TT	Self > 4	Escherichia coli	0.0	TT_Escherichia coli	True	True	18.179
2869649	-3.4097536	2.82929	TT	Between > 4	Escherichia coli	0.0	TT_Escherichia coli	True	True	18.179
3192620	6.43592	9.273403	TT	Between > 4	Escherichia coli	0.0	TT_Escherichia coli	True	True	18.178
1554209	-0.9339407	9.459301	TT	Self > 4	Escherichia coli	0.0	TT_Escherichia coli	True	True	18.178
825995	5.7735305	4.3359594	TT	Self > 4	Escherichia coli	0.0	TT_Escherichia coli	True	True	18.177
3116543	-4.3562818	6.785584	TT	Self > 4	Escherichia coli	0.0	TT_Escherichia coli	True	True	18.176
1594890	3.316736	-0.60311514	TT	Self > 4	Escherichia coli	0.0	TT_Escherichia coli	True	True	18.175
3195050	2.3208816	7.8033586	TT	Between > 4	Escherichia coli	0.0	TT_Escherichia coli	True	True	18.174
2719944	6.1224346	4.0644813	TT	Self > 4	Escherichia coli	0.0	TT_Escherichia coli	True	True	18.174
1508291	13.236407	6.345813	TT	Self > 4	Escherichia coli	0.0	TT_Escherichia coli	True	True	18.17
1527071	-0.13940227	8.163147	TT	Self > 4	Escherichia coli	0.0	TT_Escherichia coli	True	True	18.169
1236644	10.161757	6.9617887	TT	Self > 4	Escherichia coli	0.0	TT_Escherichia coli	True	True	18.169
1285160	10.374127	6.3015847	TT	Self > 4	Escherichia coli	0.0	TT_Escherichia coli	True	True	18.166
2473668	10.629935	8.675526	TT	Self > 4	Escherichia coli	0.0	TT_Escherichia coli	True	True	18.164
2916192	-2.4657545	7.1260786	TT	Self > 4	Escherichia coli	0.0	TT_Escherichia coli	True	True	18.164
513516	7.396608	1.3848681	TT	Self > 4	Escherichia coli	0.0	TT_Escherichia coli	True	True	18.163
228557	14.00247	6.515944	TT	Self > 4	Escherichia coli	0.0	TT_Escherichia coli	True	True	18.161
2822309	8.096932	9.633811	TT	Self > 4	Escherichia coli	0.0	TT_Escherichia coli	True	True	18.155
957645	13.854694	2.7327714	TT	Self > 4	Escherichia coli	0.0	TT_Escherichia coli	True	True	18.151
2141990	9.114413	5.2495623	TT	Self > 4	Escherichia coli	0.0	TT_Escherichia coli	True	True	18.147
2066406	7.014109	1.3967373	TT	Self > 4	Escherichia coli	0.0	TT_Escherichia coli	True	True	18.145
3165075	-4.3949704	0.09260186	TT	Self > 4	Escherichia coli	0.0	TT_Escherichia coli	True	True	18.141
1115033	3.4754014	9.235833	TT	Self > 4	Escherichia coli	0.0	TT_Escherichia coli	True	True	18.139
904208	5.819557	6.5087037	TT	Self > 4	Escherichia coli	0.0	TT_Escherichia coli	True	True	18.137
2243001	4.3013315	10.474135	TT	Self > 4	Escherichia coli	0.0	TT_Escherichia coli	True	True	18.137
2938324	4.7929907	8.129082	TT	Self > 4	Escherichia coli	0.0	TT_Escherichia coli	True	True	18.137
2377536	3.96381	8.432493	TT	Self > 4	Escherichia coli	0.0	TT_Escherichia coli	True	True	18.137
3124477	9.767392	3.3151102	TT	Self > 4	Escherichia coli	0.0	TT_Escherichia coli	True	True	18.134
2193615	-2.7122025	4.5826483	TT	Self > 4	Escherichia coli	0.0	TT_Escherichia coli	True	True	18.134
538906	6.9670925	1.731991	TT	Self > 4	Escherichia coli	0.0	TT_Escherichia coli	True	True	18.13
110442	11.187313	5.8364973	TT	Self > 4	Escherichia coli	0.0	TT_Escherichia coli	True	True	18.129
2822689	2.9675744	6.0673575	TT	Between > 4	Escherichia coli	0.0	TT_Escherichia coli	True	True	18.128
2066913	12.231326	6.134695	TT	Self > 4	Escherichia coli	0.0	TT_Escherichia coli	True	True	18.126
3197350	10.697391	7.6984515	TT	Self > 4	Escherichia coli	0.0	TT_Escherichia coli	True	True	18.126
1947912	2.883236	7.2999744	TT	Self > 4	Escherichia coli	0.0	TT_Escherichia coli	True	True	18.125
1892194	-3.8871646	0.99148476	TT	Between > 4	Escherichia coli	0.0	TT_Escherichia coli	True	True	18.124
564816	11.89064	7.2761726	TT	Self > 4	Escherichia coli	0.0	TT_Escherichia coli	True	True	18.119
298777	10.470583	7.8483963	TT	Self > 4	Escherichia coli	0.0	TT_Escherichia coli	True	True	18.118
2039214	13.454113	4.442411	TT	Self > 4	Escherichia coli	0.0	TT_Escherichia coli	True	True	18.116
2669180	6.662324	5.4004593	TT	Self > 4	Escherichia coli	0.0	TT_Escherichia coli	True	True	18.115
1504621	12.246116	2.9907787	TT	Self > 4	Escherichia coli	0.0	TT_Escherichia coli	True	True	18.115
85708	2.9970286	10.274883	TT	Between > 4	Escherichia coli	0.0	TT_Escherichia coli	True	True	18.113
2375909	4.9433265	9.111637	TT	Self > 4	Escherichia coli	0.0	TT_Escherichia coli	True	True	18.109
808309	-1.5558605	9.416606	TT	Self > 4	Escherichia coli	0.0	TT_Escherichia coli	True	True	18.105
985197	11.567059	5.049602	TT	Self > 4	Escherichia coli	0.0	TT_Escherichia coli	True	True	18.103
2118150	5.4922276	2.166091	TT	Self > 4	Escherichia coli	0.0	TT_Escherichia coli	True	True	18.102
1894230	8.128197	8.33859	TT	Self > 4	Escherichia coli	0.0	TT_Escherichia coli	True	True	18.101
2822852	3.3373046	4.7384815	TT	Between > 4	Escherichia coli	0.0	TT_Escherichia coli	True	True	18.101
873983	0.2128907	8.633341	TT	Self > 4	Escherichia coli	0.0	TT_Escherichia coli	True	True	18.1
3198779	7.388934	9.939803	TT	Self > 4	Escherichia coli	0.0	TT_Escherichia coli	True	True	18.099
1184919	3.275681	8.499403	TT	Self > 4	Escherichia coli	0.0	TT_Escherichia coli	True	True	18.097
2955006	-1.7680376	-1.0208774	TT	Self > 4	Escherichia coli	0.0	TT_Escherichia coli	True	True	18.095
2847699	2.224061	5.4018326	TT	Self > 4	Escherichia coli	0.0	TT_Escherichia coli	True	True	18.093
2141917	12.587602	6.9538035	TT	Self > 4	Escherichia coli	0.0	TT_Escherichia coli	True	True	18.09
833865	4.750018	8.250311	TT	Self > 4	Escherichia coli	0.0	TT_Escherichia coli	True	True	18.086
1500536	-3.9481509	3.4628942	TT	Between > 4	Escherichia coli	0.0	TT_Escherichia coli	True	True	18.085
1846630	-3.8254232	5.657378	TT	Self > 4	Escherichia coli	0.0	TT_Escherichia coli	True	True	18.084
1184509	3.6441534	6.7373104	TT	Self > 4	Escherichia coli	0.0	TT_Escherichia coli	True	True	18.08
1426526	-2.7947395	8.756709	TT	Between > 4	Escherichia coli	0.0	TT_Escherichia coli	True	True	18.073
1506616	3.6091838	10.322991	TT	Between > 4	Escherichia coli	0.0	TT_Escherichia coli	True	True	18.073
159142	14.0933075	6.17842	TT	Self > 4	Escherichia coli	0.0	TT_Escherichia coli	True	True	18.065
3052265	13.525333	5.8480372	TT	Between > 4	Escherichia coli	0.0	TT_Escherichia coli	True	True	18.063
1479944	13.33758	4.3369517	TT	Self > 4	Escherichia coli	0.0	TT_Escherichia coli	True	True	18.062
1557231	13.958928	6.141229	TT	Self > 4	Escherichia coli	0.0	TT_Escherichia coli	True	True	18.061
829178	12.041779	7.2167826	TT	Self > 4	Escherichia coli	0.0	TT_Escherichia coli	True	True	18.061
1263384	5.753707	3.3310037	TT	Self > 4	Escherichia coli	0.0	TT_Escherichia coli	True	True	18.058
2526079	13.640023	5.6649556	TT	Self > 4	Escherichia coli	0.0	TT_Escherichia coli	True	True	18.054
900165	12.062608	5.628657	TT	Self > 4	Escherichia coli	0.0	TT_Escherichia coli	True	True	18.053
1613202	-1.4405273	7.583762	TT	Self > 4	Escherichia coli	0.0	TT_Escherichia coli	True	True	18.049
2221942	1.7348855	0.7353655	TT	Self > 4	Escherichia coli	0.0	TT_Escherichia coli	True	True	18.048
1549887	0.32029524	2.9320147	TT	Between > 4	Escherichia coli	0.0	TT_Escherichia coli	True	True	18.047
2774920	7.399011	1.1935531	TT	Between > 4	Escherichia coli	0.0	TT_Escherichia coli	True	True	18.047
2818660	8.318083	6.5215945	TT	Between > 4	Escherichia coli	0.0	TT_Escherichia coli	True	True	18.042
1483263	8.296567	7.8463726	TT	Self > 4	Escherichia coli	0.0	TT_Escherichia coli	True	True	18.038
3217899	-1.2108109	0.8305793	TT	Self > 4	Escherichia coli	0.0	TT_Escherichia coli	True	True	18.038
3172567	9.601121	3.8184574	TT	Self > 4	Escherichia coli	0.0	TT_Escherichia coli	True	True	18.036
1569023	-1.8125446	-1.0885304	TT	Between > 4	Escherichia coli	0.0	TT_Escherichia coli	True	True	18.036
2894721	-2.2768936	5.355559	TT	Between > 4	Escherichia coli	0.0	TT_Escherichia coli	True	True	18.029
1894452	-1.4909384	0.43467352	TT	Self > 4	Escherichia coli	0.0	TT_Escherichia coli	True	True	18.028
2496573	6.142239	5.9218144	TT	Self > 4	Escherichia coli	0.0	TT_Escherichia coli	True	True	18.022
2891550	2.28362	9.733294	TT	Between > 4	Escherichia coli	0.0	TT_Escherichia coli	True	True	18.021
2715948	1.778543	8.662732	TT	Self > 4	Escherichia coli	0.0	TT_Escherichia coli	True	True	18.02
2761972	-2.1792843	9.087955	TT	Between > 4	Escherichia coli	0.0	TT_Escherichia coli	True	True	18.019
980655	9.14402	5.4584637	TT	Self > 4	Escherichia coli	0.0	TT_Escherichia coli	True	True	18.018
2288115	-4.455854	6.5990424	TT	Between > 4	Escherichia coli	0.0	TT_Escherichia coli	True	True	18.016
3196739	4.7109976	9.379705	TT	Self > 4	Escherichia coli	0.0	TT_Escherichia coli	True	True	18.015
2065897	10.228184	6.842372	TT	Self > 4	Escherichia coli	0.0	TT_Escherichia coli	True	True	18.014
2121000	13.226865	5.0406413	TT	Self > 4	Escherichia coli	0.0	TT_Escherichia coli	True	True	18.01
2038546	5.370743	9.759368	TT	Self > 4	Escherichia coli	0.0	TT_Escherichia coli	True	True	18.008
3169698	5.4713492	4.0463552	TT	Self > 4	Escherichia coli	0.0	TT_Escherichia coli	True	True	18.000999999999994
982789	9.735599	8.423768	TT	Self > 4	Escherichia coli	0.0	TT_Escherichia coli	True	True	18.000999999999994
2894765	2.106196	1.4324193	TT	Self > 4	Escherichia coli	0.0	TT_Escherichia coli	True	True	17.998
2167882	9.205894	3.6311188	TT	Self > 4	Escherichia coli	0.0	TT_Escherichia coli	True	True	17.99
1239112	13.055661	3.9945924	TT	Self > 4	Escherichia coli	0.0	TT_Escherichia coli	True	True	17.988
2934639	-1.636041	0.8131147	TT	Self > 4	Escherichia coli	0.0	TT_Escherichia coli	True	True	17.980999999999995
1045754	9.808421	2.6231759	TT	Self > 4	Escherichia coli	0.0	TT_Escherichia coli	True	True	17.975
1858077	9.372966	8.329971	TT	Self > 4	Escherichia coli	0.0	TT_Escherichia coli	True	True	17.975
2866580	-2.7709653	3.7267256	TT	Between > 4	Escherichia coli	0.0	TT_Escherichia coli	True	True	17.971
1001895	13.38988	2.8025074	TT	Self > 4	Escherichia coli	0.0	TT_Escherichia coli	True	True	17.97
2867450	-2.5037563	1.8876019	TT	Between > 4	Escherichia coli	0.0	TT_Escherichia coli	True	True	17.97
2798207	9.626731	3.053846	TT	Self > 4	Escherichia coli	0.0	TT_Escherichia coli	True	True	17.97
831035	4.4051323	10.291015	TT	Self > 4	Escherichia coli	0.0	TT_Escherichia coli	True	True	17.97
2953545	4.3141127	8.59333	TT	Self > 4	Escherichia coli	0.0	TT_Escherichia coli	True	True	17.969
930680	13.629102	5.118895	TT	Self > 4	Escherichia coli	0.0	TT_Escherichia coli	True	True	17.965999999999994
1002168	13.170658	6.1995425	TT	Self > 4	Escherichia coli	0.0	TT_Escherichia coli	True	True	17.965999999999994
1291654	12.805308	4.153327	TT	Self > 4	Escherichia coli	0.0	TT_Escherichia coli	True	True	17.962
900088	2.9139142	10.330316	TT	Self > 4	Escherichia coli	0.0	TT_Escherichia coli	True	True	17.962
2818897	-0.91511786	1.5537455	TT	Between > 4	Escherichia coli	0.0	TT_Escherichia coli	True	True	17.961
903078	7.320712	7.214375	TT	Self > 4	Escherichia coli	0.0	TT_Escherichia coli	True	True	17.957
2041605	7.0575347	9.769516	TT	Self > 4	Escherichia coli	0.0	TT_Escherichia coli	True	True	17.956
2713782	4.4716306	8.093839	TT	Self > 4	Escherichia coli	0.0	TT_Escherichia coli	True	True	17.956
1591222	2.830853	11.026969	TT	Self > 4	Escherichia coli	0.0	TT_Escherichia coli	True	True	17.955
1552400	7.2244415	8.563547	TT	Self > 4	Escherichia coli	0.0	TT_Escherichia coli	True	True	17.955
1289625	5.142599	3.6380336	TT	Self > 4	Escherichia coli	0.0	TT_Escherichia coli	True	True	17.954
775893	13.018034	7.455503	TT	Self > 4	Escherichia coli	0.0	TT_Escherichia coli	True	True	17.952
2285751	5.6907406	6.0877147	TT	Self > 4	Escherichia coli	0.0	TT_Escherichia coli	True	True	17.95
128081	5.7101483	9.394619	TT	Self > 4	Escherichia coli	0.0	TT_Escherichia coli	True	True	17.949
806614	-1.3804932	8.799471	TT	Between > 4	Escherichia coli	0.0	TT_Escherichia coli	True	True	17.949
2867339	-4.0686674	2.8526852	TT	Self > 4	Escherichia coli	0.0	TT_Escherichia coli	True	True	17.949
2243626	-0.19838479	7.328411	TT	Self > 4	Escherichia coli	0.0	TT_Escherichia coli	True	True	17.948
898038	0.97149473	8.896468	TT	Self > 4	Escherichia coli	0.0	TT_Escherichia coli	True	True	17.948
2167206	10.484071	7.624564	TT	Between > 4	Escherichia coli	0.0	TT_Escherichia coli	True	True	17.947
1953130	9.34812	8.072244	TT	Self > 4	Escherichia coli	0.0	TT_Escherichia coli	True	True	17.945
2693056	5.7071314	1.7804188	TT	Self > 4	Escherichia coli	0.0	TT_Escherichia coli	True	True	17.941
1527563	-1.2568276	6.0578966	TT	Self > 4	Escherichia coli	0.0	TT_Escherichia coli	True	True	17.941
1239610	13.185106	3.0426362	TT	Self > 4	Escherichia coli	0.0	TT_Escherichia coli	True	True	17.939
2113293	-0.23993048	7.5481663	TT	Between > 4	Escherichia coli	0.0	TT_Escherichia coli	True	True	17.936
2719728	4.30178	8.32081	TT	Self > 4	Escherichia coli	0.0	TT_Escherichia coli	True	True	17.930999999999994
1312034	1.7026083	4.409017	TT	Self > 4	Escherichia coli	0.0	TT_Escherichia coli	True	True	17.93
1505776	12.48588	2.869307	TT	Self > 4	Escherichia coli	0.0	TT_Escherichia coli	True	True	17.928
2747823	5.6264105	6.3587384	TT	Between > 4	Escherichia coli	0.0	TT_Escherichia coli	True	True	17.928
2118803	9.871713	5.719219	TT	Self > 4	Escherichia coli	0.0	TT_Escherichia coli	True	True	17.927
2599089	7.3413324	2.433568	TT	Self > 4	Escherichia coli	0.0	TT_Escherichia coli	True	True	17.927
2748245	13.901106	2.2858613	TT	Self > 4	Escherichia coli	0.0	TT_Escherichia coli	True	True	17.926
2742372	-1.0710838	9.136217	TT	Self > 4	Escherichia coli	0.0	TT_Escherichia coli	True	True	17.925
2110071	1.058564	8.903311	TT	Self > 4	Escherichia coli	0.0	TT_Escherichia coli	True	True	17.925
2891774	8.434569	5.9368443	TT	Between > 4	Escherichia coli	0.0	TT_Escherichia coli	True	True	17.924
3063731	-0.29455206	4.628508	TT	Self > 4	Escherichia coli	0.0	TT_Escherichia coli	True	True	17.923
278858	10.771881	5.695912	TT	Self > 4	Escherichia coli	0.0	TT_Escherichia coli	True	True	17.921
1401135	2.7780244	10.914791	TT	Self > 4	Escherichia coli	0.0	TT_Escherichia coli	True	True	17.921
1846862	-4.0816126	5.292954	TT	Self > 4	Escherichia coli	0.0	TT_Escherichia coli	True	True	17.919
2770851	2.9130254	7.693638	TT	Between > 4	Escherichia coli	0.0	TT_Escherichia coli	True	True	17.916
1752897	11.53607	4.1070137	TT	Self > 4	Escherichia coli	0.0	TT_Escherichia coli	True	True	17.915
1429867	-3.897978	6.6400394	TT	Self > 4	Escherichia coli	0.0	TT_Escherichia coli	True	True	17.915
2895764	9.5779915	5.7149887	TT	Self > 4	Escherichia coli	0.0	TT_Escherichia coli	True	True	17.908
2794596	-1.2809864	5.43973	TT	Self > 4	Escherichia coli	0.0	TT_Escherichia coli	True	True	17.908
1053243	12.24467	1.5374193	TT	Self > 4	Escherichia coli	0.0	TT_Escherichia coli	True	True	17.904
829893	12.317418	7.013939	TT	Self > 4	Escherichia coli	0.0	TT_Escherichia coli	True	True	17.903
3117492	-0.8384282	1.5223502	TT	Between > 4	Escherichia coli	0.0	TT_Escherichia coli	True	True	17.901
2014219	8.800862	6.095688	TT	Self > 4	Escherichia coli	0.0	TT_Escherichia coli	True	True	17.899
158984	6.636574	8.610252	TT	Self > 4	Escherichia coli	0.0	TT_Escherichia coli	True	True	17.897000000000006
2821147	-0.6528723	9.1583805	TT	Between > 4	Escherichia coli	0.0	TT_Escherichia coli	True	True	17.893
2190823	1.7407061	2.7202332	TT	Between > 4	Escherichia coli	0.0	TT_Escherichia coli	True	True	17.891
3196391	-3.0525713	2.8190312	TT	Self > 4	Escherichia coli	0.0	TT_Escherichia coli	True	True	17.89
1502749	5.3275557	10.288859	TT	Between > 4	Escherichia coli	0.0	TT_Escherichia coli	True	True	17.889
1499848	-1.4419036	0.76586974	TT	Between > 4	Escherichia coli	0.0	TT_Escherichia coli	True	True	17.887
1476421	0.15036327	10.034212	TT	Self > 4	Escherichia coli	0.0	TT_Escherichia coli	True	True	17.886
2646041	13.701915	4.277447	TT	Between > 4	Escherichia coli	0.0	TT_Escherichia coli	True	True	17.884
1572967	-3.3227408	4.183271	TT	Self > 4	Escherichia coli	0.0	TT_Escherichia coli	True	True	17.883
2775138	6.9062467	2.6583583	TT	Self > 4	Escherichia coli	0.0	TT_Escherichia coli	True	True	17.882
1576836	8.728626	3.5643153	TT	Self > 4	Escherichia coli	0.0	TT_Escherichia coli	True	True	17.879
2725058	8.566466	4.224491	TT	Self > 4	Escherichia coli	0.0	TT_Escherichia coli	True	True	17.875999999999994
1847952	-3.058507	2.8135452	TT	Self > 4	Escherichia coli	0.0	TT_Escherichia coli	True	True	17.875
3065242	-0.17594293	3.7307832	TT	Self > 4	Escherichia coli	0.0	TT_Escherichia coli	True	True	17.874000000000006
2268260	-2.1301143	6.5284977	TT	Self > 4	Escherichia coli	0.0	TT_Escherichia coli	True	True	17.874000000000006
2735198	-1.4449362	7.5508585	TT	Self > 4	Escherichia coli	0.0	TT_Escherichia coli	True	True	17.872
2143496	8.971628	8.479385	TT	Self > 4	Escherichia coli	0.0	TT_Escherichia coli	True	True	17.863
1031675	13.451103	2.3373442	TT	Self > 4	Escherichia coli	0.0	TT_Escherichia coli	True	True	17.861
1501543	-3.429493	3.9595287	TT	Between > 4	Escherichia coli	0.0	TT_Escherichia coli	True	True	17.857
855041	10.777821	8.085381	TT	Between > 4	Escherichia coli	0.0	TT_Escherichia coli	True	True	17.852999999999994
2243900	5.4145365	9.87609	TT	Self > 4	Escherichia coli	0.0	TT_Escherichia coli	True	True	17.849
2663409	-0.87603295	7.9207373	TT	Self > 4	Escherichia coli	0.0	TT_Escherichia coli	True	True	17.847
2247886	2.603417	11.869893	TT	Self > 4	Escherichia coli	0.0	TT_Escherichia coli	True	True	17.84
1431247	-2.601908	7.528994	TT	Self > 4	Escherichia coli	0.0	TT_Escherichia coli	True	True	17.839000000000006
2719952	6.1471496	4.0649014	TT	Self > 4	Escherichia coli	0.0	TT_Escherichia coli	True	True	17.836
2174568	13.283104	4.962824	TT	Self > 4	Escherichia coli	0.0	TT_Escherichia coli	True	True	17.832
2722318	13.624021	5.272784	TT	Self > 4	Escherichia coli	0.0	TT_Escherichia coli	True	True	17.829
927242	3.2941055	8.85875	TT	Self > 4	Escherichia coli	0.0	TT_Escherichia coli	True	True	17.828
904959	13.661852	4.2952867	TT	Self > 4	Escherichia coli	0.0	TT_Escherichia coli	True	True	17.826
2770442	4.9026423	1.0558871	TT	Self > 4	Escherichia coli	0.0	TT_Escherichia coli	True	True	17.825
467815	14.194712	6.7003174	TT	Self > 4	Escherichia coli	0.0	TT_Escherichia coli	True	True	17.819000000000006
2398307	3.700587	10.305667	TT	Self > 4	Escherichia coli	0.0	TT_Escherichia coli	True	True	17.817999999999994
2191183	-3.2611947	2.5721354	TT	Self > 4	Escherichia coli	0.0	TT_Escherichia coli	True	True	17.815
1289032	3.240474	8.660585	TT	Self > 4	Escherichia coli	0.0	TT_Escherichia coli	True	True	17.815
1893973	-2.909222	4.1390367	TT	Self > 4	Escherichia coli	0.0	TT_Escherichia coli	True	True	17.813
2220223	10.294684	4.1317096	TT	Self > 4	Escherichia coli	0.0	TT_Escherichia coli	True	True	17.81
2094962	13.737035	7.033128	TT	Self > 4	Escherichia coli	0.0	TT_Escherichia coli	True	True	17.809
2845556	9.842788	7.7153363	TT	Self > 4	Escherichia coli	0.0	TT_Escherichia coli	True	True	17.808
2170357	11.9118595	6.834781	TT	Self > 4	Escherichia coli	0.0	TT_Escherichia coli	True	True	17.805999999999994
2846971	1.7775452	2.383322	TT	Self > 4	Escherichia coli	0.0	TT_Escherichia coli	True	True	17.804000000000006
2351156	2.4591784	9.4379425	TT	Self > 4	Escherichia coli	0.0	TT_Escherichia coli	True	True	17.804000000000006
253474	13.904375	6.0524054	TT	Self > 4	Escherichia coli	0.0	TT_Escherichia coli	True	True	17.799
3166465	6.672644	9.1801	TT	Self > 4	Escherichia coli	0.0	TT_Escherichia coli	True	True	17.797
1577584	3.0037634	10.791475	TT	Self > 4	Escherichia coli	0.0	TT_Escherichia coli	True	True	17.793
1527446	6.843746	7.380803	TT	Self > 4	Escherichia coli	0.0	TT_Escherichia coli	True	True	17.793
2145090	9.7276325	5.804701	TT	Self > 4	Escherichia coli	0.0	TT_Escherichia coli	True	True	17.79
1505759	3.9521284	2.6782148	TT	Self > 4	Escherichia coli	0.0	TT_Escherichia coli	True	True	17.788
1285536	0.92238265	3.4939942	TT	Self > 4	Escherichia coli	0.0	TT_Escherichia coli	True	True	17.787
2193707	1.2684346	7.0531025	TT	Self > 4	Escherichia coli	0.0	TT_Escherichia coli	True	True	17.784000000000006
2599902	-2.4904597	1.5208038	TT	Self > 4	Escherichia coli	0.0	TT_Escherichia coli	True	True	17.784000000000006
1577109	6.535194	10.20428	TT	Self > 4	Escherichia coli	0.0	TT_Escherichia coli	True	True	17.782
1210834	5.3611684	3.8949883	TT	Self > 4	Escherichia coli	0.0	TT_Escherichia coli	True	True	17.778
485119	2.58906	10.632133	TT	Self > 4	Escherichia coli	0.0	TT_Escherichia coli	True	True	17.777
2225380	6.529589	4.4355655	TT	Self > 4	Escherichia coli	0.0	TT_Escherichia coli	True	True	17.776
47901	13.505863	5.815029	TT	Self > 4	Escherichia coli	0.0	TT_Escherichia coli	True	True	17.776
2891792	-3.4653015	5.87499	TT	Self > 4	Escherichia coli	0.0	TT_Escherichia coli	True	True	17.774
1362722	9.254928	5.738023	TT	Self > 4	Escherichia coli	0.0	TT_Escherichia coli	True	True	17.771
2969156	-6.05694	3.2418888	TT	Self > 4	Escherichia coli	0.0	TT_Escherichia coli	True	True	17.769000000000005
2169363	13.143322	7.395007	TT	Self > 4	Escherichia coli	0.0	TT_Escherichia coli	True	True	17.769000000000005
1510883	7.22664	4.4589434	TT	Self > 4	Escherichia coli	0.0	TT_Escherichia coli	True	True	17.768
2038092	3.2429993	7.6961284	TT	Self > 4	Escherichia coli	0.0	TT_Escherichia coli	True	True	17.768
1002589	5.631422	8.649126	TT	Self > 4	Escherichia coli	0.0	TT_Escherichia coli	True	True	17.765
2165444	2.4022038	-0.6105616	TT	Self > 4	Escherichia coli	0.0	TT_Escherichia coli	True	True	17.765
1776826	8.146623	10.174138	TT	Self > 4	Escherichia coli	0.0	TT_Escherichia coli	True	True	17.762
221184	10.796019	8.262024	TT	Self > 4	Escherichia coli	0.0	TT_Escherichia coli	True	True	17.76
85521	2.96431	10.829432	TT	Self > 4	Escherichia coli	0.0	TT_Escherichia coli	True	True	17.756
2239869	1.4090829	-0.71842664	TT	Self > 4	Escherichia coli	0.0	TT_Escherichia coli	True	True	17.755
852602	4.5953703	5.436321	TT	Self > 4	Escherichia coli	0.0	TT_Escherichia coli	True	True	17.753
1360881	11.843889	7.6046343	TT	Self > 4	Escherichia coli	0.0	TT_Escherichia coli	True	True	17.753
2695525	11.592473	3.15581	TT	Between > 4	Escherichia coli	0.0	TT_Escherichia coli	True	True	17.750999999999994
1187901	12.960638	7.421326	TT	Self > 4	Escherichia coli	0.0	TT_Escherichia coli	True	True	17.747
1188164	9.875831	1.5780342	TT	Self > 4	Escherichia coli	0.0	TT_Escherichia coli	True	True	17.745
2092421	9.927278	7.135898	TT	Self > 4	Escherichia coli	0.0	TT_Escherichia coli	True	True	17.734
254509	13.058421	4.6577578	TT	Self > 4	Escherichia coli	0.0	TT_Escherichia coli	True	True	17.732
3172189	2.0441034	5.4742928	TT	Between > 4	Escherichia coli	0.0	TT_Escherichia coli	True	True	17.732
2088794	11.793963	7.1236176	TT	Self > 4	Escherichia coli	0.0	TT_Escherichia coli	True	True	17.730999999999995
3124270	9.546214	5.1149106	TT	Self > 4	Escherichia coli	0.0	TT_Escherichia coli	True	True	17.73
2773114	5.6315417	1.7772347	TT	Self > 4	Escherichia coli	0.0	TT_Escherichia coli	True	True	17.725
2449409	5.864229	3.9134505	TT	Self > 4	Escherichia coli	0.0	TT_Escherichia coli	True	True	17.725
2848114	12.128249	7.262843	TT	Self > 4	Escherichia coli	0.0	TT_Escherichia coli	True	True	17.724
928910	5.197432	6.4560785	TT	Between > 4	Mix	0.0	TT_Mix	True	True	17.721
2114627	7.988227	6.653052	TT	Self > 4	Escherichia coli	0.0	TT_Escherichia coli	True	True	17.717
158943	14.219107	6.6599717	TT	Between > 4	Escherichia coli	0.0	TT_Escherichia coli	True	True	17.713
1033705	11.932846	7.700036	TT	Self > 4	Escherichia coli	0.0	TT_Escherichia coli	True	True	17.707
3141167	2.2188823	11.037782	TT	Self > 4	Escherichia coli	0.0	TT_Escherichia coli	True	True	17.705
3113094	5.0185094	6.510792	TT	Self > 4	Escherichia coli	0.0	TT_Escherichia coli	True	True	17.704
2219271	6.674456	9.784447	TT	Self > 4	Escherichia coli	0.0	TT_Escherichia coli	True	True	17.704
1613181	-1.4518336	7.5724306	TT	Self > 4	Escherichia coli	0.0	TT_Escherichia coli	True	True	17.703
1236920	5.7085185	3.192228	TT	Self > 4	Escherichia coli	0.0	TT_Escherichia coli	True	True	17.699
1332186	2.7187135	11.62432	TT	Self > 4	Escherichia coli	0.0	TT_Escherichia coli	True	True	17.698
874985	-2.0352645	9.551558	TT	Between > 4	Escherichia coli	0.0	TT_Escherichia coli	True	True	17.69
3214760	-1.7743533	6.7806506	TT	Self > 4	Escherichia coli	0.0	TT_Escherichia coli	True	True	17.685
1290865	10.90719	6.1487665	TT	Self > 4	Escherichia coli	0.0	TT_Escherichia coli	True	True	17.680999999999994
374573	4.8415785	5.197622	TT	Self > 4	Escherichia coli	0.0	TT_Escherichia coli	True	True	17.68
2711045	-2.3978982	5.013043	TT	Self > 4	Escherichia coli	0.0	TT_Escherichia coli	True	True	17.68
828661	6.3567824	6.747474	TT	Self > 4	Escherichia coli	0.0	TT_Escherichia coli	True	True	17.676
1030762	9.877868	7.812691	TT	Self > 4	Escherichia coli	0.0	TT_Escherichia coli	True	True	17.671
1263998	6.907733	1.311983	TT	Self > 4	Escherichia coli	0.0	TT_Escherichia coli	True	True	17.668
1573565	-1.7887738	9.212164	TT	Self > 4	Escherichia coli	0.0	TT_Escherichia coli	True	True	17.667
2740806	4.3934555	8.157121	TT	Self > 4	Escherichia coli	0.0	TT_Escherichia coli	True	True	17.667
2935153	-2.9543612	5.7184668	TT	Between > 4	Escherichia coli	0.0	TT_Escherichia coli	True	True	17.666
2866643	6.8197403	8.682922	TT	Self > 4	Escherichia coli	0.0	TT_Escherichia coli	True	True	17.665
2562955	-2.8411684	1.2655629	TT	Between > 4	Escherichia coli	0.0	TT_Escherichia coli	True	True	17.663
1484266	8.620287	8.8563175	TT	Self > 4	Escherichia coli	0.0	TT_Escherichia coli	True	True	17.66
2403735	13.28581	5.131833	TT	Self > 4	Escherichia coli	0.0	TT_Escherichia coli	True	True	17.652
1315176	3.3292558	10.657388	TT	Self > 4	Escherichia coli	0.0	TT_Escherichia coli	True	True	17.651
904152	5.78299	6.4256654	TT	Self > 4	Escherichia coli	0.0	TT_Escherichia coli	True	True	17.65
2719092	4.9707875	6.1105094	TT	Between > 4	Escherichia coli	0.0	TT_Escherichia coli	True	True	17.649
2690822	12.760618	6.867967	TT	Self > 4	Escherichia coli	0.0	TT_Escherichia coli	True	True	17.647000000000006
2171026	8.908383	9.539341	TT	Self > 4	Escherichia coli	0.0	TT_Escherichia coli	True	True	17.646
2115246	12.433923	5.5467906	TT	Between > 4	Escherichia coli	0.0	TT_Escherichia coli	True	True	17.645
1050059	13.730497	6.480999	TT	Self > 4	Escherichia coli	0.0	TT_Escherichia coli	True	True	17.642
1262566	9.700562	6.941906	TT	Self > 4	Escherichia coli	0.0	TT_Escherichia coli	True	True	17.641
1233266	0.3184872	8.675171	TT	Self > 4	Escherichia coli	0.0	TT_Escherichia coli	True	True	17.637999999999995
1232588	7.1889763	7.4542675	TT	Self > 4	Escherichia coli	0.0	TT_Escherichia coli	True	True	17.637
3068739	9.420484	-0.5959145	TT	Between > 4	Escherichia coli	0.0	TT_Escherichia coli	True	True	17.637
2476725	14.283476	6.473333	TT	Self > 4	Escherichia coli	0.0	TT_Escherichia coli	True	True	17.63
1527831	1.2764211	5.8006167	TT	Self > 4	Escherichia coli	0.0	TT_Escherichia coli	True	True	17.627
1821047	2.8058825	11.020388	TT	Self > 4	Escherichia coli	0.0	TT_Escherichia coli	True	True	17.625999999999994
830975	3.8490098	6.9503217	TT	Self > 4	Escherichia coli	0.0	TT_Escherichia coli	True	True	17.625999999999994
2743265	11.624683	5.0681634	TT	Self > 4	Escherichia coli	0.0	TT_Escherichia coli	True	True	17.623
2193968	7.582615	9.893902	TT	Self > 4	Escherichia coli	0.0	TT_Escherichia coli	True	True	17.623
1310356	0.011896789	2.1604025	TT	Self > 4	Escherichia coli	0.0	TT_Escherichia coli	True	True	17.619
2220453	7.339443	8.103104	TT	Self > 4	Escherichia coli	0.0	TT_Escherichia coli	True	True	17.619
1258921	5.4201155	6.855185	TT	Self > 4	Escherichia coli	0.0	TT_Escherichia coli	True	True	17.614
2426486	3.6706843	-1.316991	TT	Self > 4	Escherichia coli	0.0	TT_Escherichia coli	True	True	17.613
3169605	8.789571	3.6612275	TT	Self > 4	Escherichia coli	0.0	TT_Escherichia coli	True	True	17.613
2146499	13.447581	2.4758449	TT	Between > 4	Escherichia coli	0.0	TT_Escherichia coli	True	True	17.608
1283595	9.411249	4.3727245	TT	Self > 4	Escherichia coli	0.0	TT_Escherichia coli	True	True	17.604
951986	12.907439	6.780883	TT	Self > 4	Escherichia coli	0.0	TT_Escherichia coli	True	True	17.601
2931251	-1.6847059	6.32571	TT	Self > 4	Escherichia coli	0.0	TT_Escherichia coli	True	True	17.598
2544329	2.2481723	7.488904	TT	Self > 4	Escherichia coli	0.0	TT_Escherichia coli	True	True	17.597
3116857	2.9792964	9.702003	TT	Self > 4	Escherichia coli	0.0	TT_Escherichia coli	True	True	17.594
851261	12.244542	7.5858183	TT	Between > 4	Escherichia coli	0.0	TT_Escherichia coli	True	True	17.593
832021	14.064074	6.789569	TT	Self > 4	Escherichia coli	0.0	TT_Escherichia coli	True	True	17.589000000000002
653735	8.760826	8.155256	TT	Self > 4	Escherichia coli	0.0	TT_Escherichia coli	True	True	17.587
294651	13.41949	5.6299214	TT	Between > 4	Escherichia coli	0.0	TT_Escherichia coli	True	True	17.583
2797446	2.2235827	10.225945	TT	Self > 4	Escherichia coli	0.0	TT_Escherichia coli	True	True	17.583
1578239	4.0646677	6.9847817	TT	Self > 4	Escherichia coli	0.0	TT_Escherichia coli	True	True	17.582
3173048	11.498717	7.330376	TT	Self > 4	Escherichia coli	0.0	TT_Escherichia coli	True	True	17.581
2792102	-1.5639222	0.4760479	TT	Self > 4	Escherichia coli	0.0	TT_Escherichia coli	True	True	17.578
900486	3.3694937	8.639572	TT	Self > 4	Escherichia coli	0.0	TT_Escherichia coli	True	True	17.575
1502389	6.6740437	7.592847	TT	Self > 4	Escherichia coli	0.0	TT_Escherichia coli	True	True	17.569000000000006
1230259	9.413033	4.357399	TT	Self > 4	Escherichia coli	0.0	TT_Escherichia coli	True	True	17.566
2715291	0.033649314	3.990242	TT	Between > 4	Escherichia coli	0.0	TT_Escherichia coli	True	True	17.565
2350239	1.3751328	4.0734024	TT	Self > 4	Escherichia coli	0.0	TT_Escherichia coli	True	True	17.562
2240431	-3.8012776	1.0468884	TT	Self > 4	Escherichia coli	0.0	TT_Escherichia coli	True	True	17.561
1264723	6.7015634	2.5395253	TT	Self > 4	Escherichia coli	0.0	TT_Escherichia coli	True	True	17.558
1509260	10.5508995	1.1748316	TT	Self > 4	Escherichia coli	0.0	TT_Escherichia coli	True	True	17.552
2847202	0.25519264	7.5345173	TT	Self > 4	Escherichia coli	0.0	TT_Escherichia coli	True	True	17.547
423698	13.209054	6.1418014	TT	Between > 4	Escherichia coli	0.0	TT_Escherichia coli	True	True	17.546
1360117	-3.1810834	8.424294	TT	Self > 4	Escherichia coli	0.0	TT_Escherichia coli	True	True	17.546
1506538	12.100765	4.9728713	TT	Self > 4	Escherichia coli	0.0	TT_Escherichia coli	True	True	17.544
2750597	13.440292	2.6175885	TT	Self > 4	Escherichia coli	0.0	TT_Escherichia coli	True	True	17.542
1417688	7.775366	6.93642	TT	Self > 4	Escherichia coli	0.0	TT_Escherichia coli	True	True	17.539
2452289	10.979937	2.9274275	TT	Self > 4	Escherichia coli	0.0	TT_Escherichia coli	True	True	17.538
2870625	-2.5479805	3.2992437	TT	Self > 4	Escherichia coli	0.0	TT_Escherichia coli	True	True	17.538
2380505	14.184463	5.8965893	TT	Self > 4	Escherichia coli	0.0	TT_Escherichia coli	True	True	17.537
2640816	8.114838	2.7647223	TT	Self > 4	Escherichia coli	0.0	TT_Escherichia coli	True	True	17.535
2246361	-2.3816264	9.702373	TT	Self > 4	Escherichia coli	0.0	TT_Escherichia coli	True	True	17.534000000000002
2893163	-2.4025042	5.8717613	TT	Between > 4	Escherichia coli	0.0	TT_Escherichia coli	True	True	17.529
2246990	1.5680006	3.4052303	TT	Self > 4	Escherichia coli	0.0	TT_Escherichia coli	True	True	17.525
2717500	9.446003	7.7706456	TT	Self > 4	Escherichia coli	0.0	TT_Escherichia coli	True	True	17.524
3145442	11.329858	4.4990835	TT	Between > 4	Escherichia coli	0.0	TT_Escherichia coli	True	True	17.52
3192803	-4.267772	1.6872205	TT	Self > 4	Escherichia coli	0.0	TT_Escherichia coli	True	True	17.519000000000002
2138457	2.8641248	10.155167	TT	Self > 4	Escherichia coli	0.0	TT_Escherichia coli	True	True	17.514
2713557	-0.026787248	4.636001	TT	Self > 4	Escherichia coli	0.0	TT_Escherichia coli	True	True	17.512999999999998
2114445	-1.8421628	9.321152	TT	Self > 4	Escherichia coli	0.0	TT_Escherichia coli	True	True	17.512
2792696	-3.169667	6.3859835	TT	Between > 4	Escherichia coli	0.0	TT_Escherichia coli	True	True	17.512
1592412	2.2074552	2.2241936	TT	Self > 4	Escherichia coli	0.0	TT_Escherichia coli	True	True	17.511
3195032	-2.3104393	2.3871176	TT	Between > 4	Escherichia coli	0.0	TT_Escherichia coli	True	True	17.51
1570016	-3.434464	6.1574173	TT	Self > 4	Escherichia coli	0.0	TT_Escherichia coli	True	True	17.508
2328729	3.6915426	9.165437	TT	Between > 4	Escherichia coli	0.0	TT_Escherichia coli	True	True	17.506
1285492	5.5590477	8.559348	TT	Self > 4	Escherichia coli	0.0	TT_Escherichia coli	True	True	17.506
2036341	2.0707963	10.250072	TT	Self > 4	Escherichia coli	0.0	TT_Escherichia coli	True	True	17.506
1479009	12.25079	5.710089	TT	Self > 4	Escherichia coli	0.0	TT_Escherichia coli	True	True	17.504
2481086	8.482721	4.226981	TT	Self > 4	Escherichia coli	0.0	TT_Escherichia coli	True	True	17.504
974224	5.7954745	6.7391057	TT	Self > 4	Escherichia coli	0.0	TT_Escherichia coli	True	True	17.502
1846879	-3.7197268	5.8741555	TT	Self > 4	Escherichia coli	0.0	TT_Escherichia coli	True	True	17.5
2914311	-3.1643414	5.2230887	TT	Self > 4	Escherichia coli	0.0	TT_Escherichia coli	True	True	17.5
1093973	14.025758	6.507601	TT	Self > 4	Escherichia coli	0.0	TT_Escherichia coli	True	True	17.494
984824	13.038762	5.0298386	TT	Self > 4	Escherichia coli	0.0	TT_Escherichia coli	True	True	17.492
2723458	9.000645	1.049784	TT	Self > 4	Escherichia coli	0.0	TT_Escherichia coli	True	True	17.492
831329	6.7813807	10.185635	TT	Self > 4	Escherichia coli	0.0	TT_Escherichia coli	True	True	17.487000000000002
1290925	3.5444176	9.7108	TT	Self > 4	Escherichia coli	0.0	TT_Escherichia coli	True	True	17.486
1577134	0.026024422	9.3110075	TT	Self > 4	Escherichia coli	0.0	TT_Escherichia coli	True	True	17.484
2843702	3.5468624	5.12769	TT	Between > 4	Escherichia coli	0.0	TT_Escherichia coli	True	True	17.484
2113042	10.259685	6.819139	TT	Self > 4	Escherichia coli	0.0	TT_Escherichia coli	True	True	17.483
2890468	0.55254203	5.450728	TT	Between > 4	Escherichia coli	0.0	TT_Escherichia coli	True	True	17.482
3170102	-3.2775762	2.681287	TT	Self > 4	Escherichia coli	0.0	TT_Escherichia coli	True	True	17.480999999999998
2847537	3.996294	3.9716034	TT	Self > 4	Escherichia coli	0.0	TT_Escherichia coli	True	True	17.480999999999998
1555397	2.7408063	11.573192	TT	Self > 4	Escherichia coli	0.0	TT_Escherichia coli	True	True	17.479
1237754	14.039007	6.626721	TT	Self > 4	Escherichia coli	0.0	TT_Escherichia coli	True	True	17.479
3062488	-3.4111927	3.2438884	TT	Self > 4	Escherichia coli	0.0	TT_Escherichia coli	True	True	17.476
1452438	2.8750598	11.006232	TT	Self > 4	Escherichia coli	0.0	TT_Escherichia coli	True	True	17.475
928435	9.261322	9.835961	TT	Self > 4	Escherichia coli	0.0	TT_Escherichia coli	True	True	17.474
829172	2.7468688	10.484229	TT	Self > 4	Escherichia coli	0.0	TT_Escherichia coli	True	True	17.474
1503993	0.58912724	6.135762	TT	Self > 4	Escherichia coli	0.0	TT_Escherichia coli	True	True	17.473
2477813	14.048951	6.4970713	TT	Self > 4	Escherichia coli	0.0	TT_Escherichia coli	True	True	17.473
1236144	3.08332	10.619545	TT	Self > 4	Escherichia coli	0.0	TT_Escherichia coli	True	True	17.471
1552584	7.920134	8.464804	TT	Self > 4	Escherichia coli	0.0	TT_Escherichia coli	True	True	17.468
2244263	6.296921	3.0283282	TT	Between > 4	Escherichia coli	0.0	TT_Escherichia coli	True	True	17.465
1473089	-4.519574	6.4075665	TT	Between > 4	Escherichia coli	0.0	TT_Escherichia coli	True	True	17.462
2372092	11.524255	5.999663	TT	Self > 4	Escherichia coli	0.0	TT_Escherichia coli	True	True	17.462
1473543	1.999521	1.6908647	TT	Self > 4	Escherichia coli	0.0	TT_Escherichia coli	True	True	17.459
2286293	0.8708836	4.9997926	TT	Self > 4	Escherichia coli	0.0	TT_Escherichia coli	True	True	17.458
2896302	11.090449	7.108652	TT	Self > 4	Escherichia coli	0.0	TT_Escherichia coli	True	True	17.456
875477	1.2470183	9.952007	TT	Self > 4	Escherichia coli	0.0	TT_Escherichia coli	True	True	17.45
1742021	7.685391	7.9579387	TT	Self > 4	Escherichia coli	0.0	TT_Escherichia coli	True	True	17.448
3119075	10.338531	6.933585	TT	Self > 4	Escherichia coli	0.0	TT_Escherichia coli	True	True	17.447
3170816	-0.038595796	4.353726	TT	Between > 4	Escherichia coli	0.0	TT_Escherichia coli	True	True	17.445
2748445	12.6486025	2.9349775	TT	Self > 4	Escherichia coli	0.0	TT_Escherichia coli	True	True	17.441
2769958	2.1558285	6.573509	TT	Self > 4	Escherichia coli	0.0	TT_Escherichia coli	True	True	17.439
1893804	-2.6003113	4.4353266	TT	Self > 4	Escherichia coli	0.0	TT_Escherichia coli	True	True	17.436
1578663	13.262248	6.4413743	TT	Self > 4	Escherichia coli	0.0	TT_Escherichia coli	True	True	17.429000000000002
2766701	-3.3658621	4.999548	TT	Self > 4	Escherichia coli	0.0	TT_Escherichia coli	True	True	17.423
1447472	-3.9684162	3.4870887	TT	Self > 4	Escherichia coli	0.0	TT_Escherichia coli	True	True	17.422
921682	-0.45964122	9.518136	TT	Self > 4	Escherichia coli	0.0	TT_Escherichia coli	True	True	17.417
2795448	0.99813205	7.1861386	TT	Self > 4	Escherichia coli	0.0	TT_Escherichia coli	True	True	17.417
3167924	-6.7630835	3.215885	TT	Self > 4	Escherichia coli	0.0	TT_Escherichia coli	True	True	17.416
875245	12.411745	4.081974	TT	Self > 4	Escherichia coli	0.0	TT_Escherichia coli	True	True	17.413
3171237	10.315606	7.9240894	TT	Self > 4	Escherichia coli	0.0	TT_Escherichia coli	True	True	17.409000000000002
1385321	2.2434244	-0.68022484	TT	Self > 4	Escherichia coli	0.0	TT_Escherichia coli	True	True	17.409000000000002
1183892	0.8052567	8.758865	TT	Self > 4	Escherichia coli	0.0	TT_Escherichia coli	True	True	17.406
2720762	6.8517737	3.3816903	TT	Self > 4	Escherichia coli	0.0	TT_Escherichia coli	True	True	17.404
1336429	10.365755	6.3489757	TT	Self > 4	Escherichia coli	0.0	TT_Escherichia coli	True	True	17.402
2586982	11.650523	7.3703547	TT	Self > 4	Escherichia coli	0.0	TT_Escherichia coli	True	True	17.399
1141703	4.139921	-1.5951233	TT	Between > 4	Escherichia coli	0.0	TT_Escherichia coli	True	True	17.399
2116336	12.463224	5.5311346	TT	Self > 4	Escherichia coli	0.0	TT_Escherichia coli	True	True	17.396
929690	13.060765	7.425081	TT	Self > 4	Escherichia coli	0.0	TT_Escherichia coli	True	True	17.395
1363370	8.4909935	3.548502	TT	Self > 4	Escherichia coli	0.0	TT_Escherichia coli	True	True	17.395
2892693	-2.2005744	4.479345	TT	Self > 4	Escherichia coli	0.0	TT_Escherichia coli	True	True	17.394000000000002
1139168	5.075701	9.096756	TT	Self > 4	Escherichia coli	0.0	TT_Escherichia coli	True	True	17.393
2821457	5.1543484	9.094322	TT	Between > 4	Escherichia coli	0.0	TT_Escherichia coli	True	True	17.392
2741242	-0.54966545	-1.3314166	TT	Self > 4	Escherichia coli	0.0	TT_Escherichia coli	True	True	17.387999999999998
1530246	1.4964836	3.2832766	TT	Between > 4	Escherichia coli	0.0	TT_Escherichia coli	True	True	17.387999999999998
2690966	8.735419	6.9511585	TT	Self > 4	Escherichia coli	0.0	TT_Escherichia coli	True	True	17.386
2664847	-0.047025464	9.3211565	TT	Self > 4	Escherichia coli	0.0	TT_Escherichia coli	True	True	17.385
2166064	9.968054	7.684886	TT	Between > 4	Escherichia coli	0.0	TT_Escherichia coli	True	True	17.382
1850613	-0.61700594	-0.8802485	TT	Self > 4	Escherichia coli	0.0	TT_Escherichia coli	True	True	17.38
1312075	11.685038	4.932863	TT	Self > 4	Escherichia coli	0.0	TT_Escherichia coli	True	True	17.379
2794486	9.97225	7.0113406	TT	Self > 4	Escherichia coli	0.0	TT_Escherichia coli	True	True	17.379
507352	11.765752	7.3144946	TT	Self > 4	Escherichia coli	0.0	TT_Escherichia coli	True	True	17.375
1314125	0.50845706	9.196916	TT	Self > 4	Escherichia coli	0.0	TT_Escherichia coli	True	True	17.375
2114214	3.1747196	-0.7182955	TT	Between > 4	Escherichia coli	0.0	TT_Escherichia coli	True	True	17.374000000000002
3121541	11.882938	6.760328	TT	Self > 4	Escherichia coli	0.0	TT_Escherichia coli	True	True	17.372
2767359	2.8760626	2.7956266	TT	Self > 4	Escherichia coli	0.0	TT_Escherichia coli	True	True	17.37
1287571	8.244348	3.9235306	TT	Self > 4	Escherichia coli	0.0	TT_Escherichia coli	True	True	17.369
2864943	4.5940847	10.305419	TT	Self > 4	Escherichia coli	0.0	TT_Escherichia coli	True	True	17.368
2067273	9.472513	9.740697	TT	Self > 4	Escherichia coli	0.0	TT_Escherichia coli	True	True	17.366
2816259	1.1105074	0.21949138	TT	Self > 4	Escherichia coli	0.0	TT_Escherichia coli	True	True	17.362000000000002
1508483	11.520665	7.2871566	TT	Between > 4	Escherichia coli	0.0	TT_Escherichia coli	True	True	17.354
2112851	6.9387345	1.3644096	TT	Self > 4	Escherichia coli	0.0	TT_Escherichia coli	True	True	17.352999999999998
2192730	-0.2738355	7.2608566	TT	Self > 4	Escherichia coli	0.0	TT_Escherichia coli	True	True	17.352999999999998
2444887	11.495349	3.7573547	TT	Self > 4	Escherichia coli	0.0	TT_Escherichia coli	True	True	17.352
2270635	13.268091	7.3594723	TT	Self > 4	Escherichia coli	0.0	TT_Escherichia coli	True	True	17.349
2140299	-3.074771	3.908236	TT	Self > 4	Escherichia coli	0.0	TT_Escherichia coli	True	True	17.348
2221222	7.814785	7.5568857	TT	Self > 4	Escherichia coli	0.0	TT_Escherichia coli	True	True	17.347
2818799	-1.0391563	-0.48350266	TT	Self > 4	Escherichia coli	0.0	TT_Escherichia coli	True	True	17.345
2822667	2.0361638	10.332699	TT	Self > 4	Escherichia coli	0.0	TT_Escherichia coli	True	True	17.345
2311378	-2.4119945	7.04832	TT	Self > 4	Escherichia coli	0.0	TT_Escherichia coli	True	True	17.344
2844121	-3.2043643	6.798477	TT	Between > 4	Escherichia coli	0.0	TT_Escherichia coli	True	True	17.34
954198	3.8486893	-1.3769364	TT	Self > 4	Escherichia coli	0.0	TT_Escherichia coli	True	True	17.337
1233258	7.333217	7.9594936	TT	Between > 4	Escherichia coli	0.0	TT_Escherichia coli	True	True	17.337
1470328	-0.7426325	-2.589288	TT	Between > 4	Escherichia coli	0.0	TT_Escherichia coli	True	True	17.335
894766	9.491405	8.21439	TT	Self > 4	Escherichia coli	0.0	TT_Escherichia coli	True	True	17.335
2332312	7.4889665	6.650662	TT	Self > 4	Escherichia coli	0.0	TT_Escherichia coli	True	True	17.335
1007307	4.010729	-1.6411909	TT	Self > 4	Escherichia coli	0.0	TT_Escherichia coli	True	True	17.333
1528796	10.907175	5.750928	TT	Self > 4	Escherichia coli	0.0	TT_Escherichia coli	True	True	17.331
2164749	-4.0066075	2.324137	TT	Between > 4	Escherichia coli	0.0	TT_Escherichia coli	True	True	17.326
2353406	14.1703825	6.5560203	TT	Self > 4	Escherichia coli	0.0	TT_Escherichia coli	True	True	17.326
2146864	6.7994657	9.319051	TT	Self > 4	Escherichia coli	0.0	TT_Escherichia coli	True	True	17.325
2714451	1.4557886	3.0663774	TT	Self > 4	Escherichia coli	0.0	TT_Escherichia coli	True	True	17.325
1499982	-2.917774	6.293676	TT	Self > 4	Escherichia coli	0.0	TT_Escherichia coli	True	True	17.325
1000226	1.8616941	0.8259713	TT	Self > 4	Escherichia coli	0.0	TT_Escherichia coli	True	True	17.320999999999998
924126	0.72320503	5.08431	TT	Self > 4	Escherichia coli	0.0	TT_Escherichia coli	True	True	17.317999999999998
2267087	-4.2627053	4.940494	TT	Between > 4	Escherichia coli	0.0	TT_Escherichia coli	True	True	17.315
1281500	-4.1209455	2.3306887	TT	Self > 4	Escherichia coli	0.0	TT_Escherichia coli	True	True	17.312
856282	12.508327	7.0635777	TT	Self > 4	Escherichia coli	0.0	TT_Escherichia coli	True	True	17.305999999999994
2583996	-1.6896557	2.9686983	TT	Self > 4	Escherichia coli	0.0	TT_Escherichia coli	True	True	17.305999999999994
1553138	9.441056	5.0158844	TT	Between > 4	Escherichia coli	0.0	TT_Escherichia coli	True	True	17.302
1796863	9.349029	6.8403373	TT	Self > 4	Escherichia coli	0.0	TT_Escherichia coli	True	True	17.301
3114983	-3.2590234	1.0701406	TT	Self > 4	Escherichia coli	0.0	TT_Escherichia coli	True	True	17.301
1478198	9.3677025	5.7713614	TT	Self > 4	Escherichia coli	0.0	TT_Escherichia coli	True	True	17.3
2221210	1.3541553	6.2621274	TT	Self > 4	Escherichia coli	0.0	TT_Escherichia coli	True	True	17.299
2120184	7.343805	0.6790034	TT	Between > 4	Escherichia coli	0.0	TT_Escherichia coli	True	True	17.299
2474107	12.555641	4.3414817	TT	Self > 4	Escherichia coli	0.0	TT_Escherichia coli	True	True	17.295
953442	10.184783	6.5133004	TT	Self > 4	Escherichia coli	0.0	TT_Escherichia coli	True	True	17.295
3172806	10.772645	6.2426577	TT	Self > 4	Escherichia coli	0.0	TT_Escherichia coli	True	True	17.294
898174	8.129642	8.438452	TT	Self > 4	Escherichia coli	0.0	TT_Escherichia coli	True	True	17.292
2145251	5.5943003	2.895398	TD	Between > 4	Mix	0.003	TD_Mix	True	False	17.291
1225645	-4.416447	0.30666566	TT	Self > 4	Escherichia coli	0.0	TT_Escherichia coli	True	True	17.29
3197203	-2.698371	7.115807	TT	Between > 4	Escherichia coli	0.003	TT_Escherichia coli	False	True	17.29
1455813	9.052047	7.744376	TT	Self > 4	Escherichia coli	0.0	TT_Escherichia coli	True	True	17.29
1120874	11.8537855	5.5053186	TT	Self > 4	Escherichia coli	0.0	TT_Escherichia coli	True	True	17.285
1612703	6.5496306	4.4189014	TT	Between > 4	Escherichia coli	0.003	TT_Escherichia coli	False	True	17.284000000000002
2192544	-3.0376976	3.8274465	TT	Self > 4	Escherichia coli	0.0	TT_Escherichia coli	True	True	17.279
1556417	13.372223	5.10845	TT	Self > 4	Escherichia coli	0.0	TT_Escherichia coli	True	True	17.278
3169712	-0.87181	1.1746111	TT	Self > 4	Escherichia coli	0.0	TT_Escherichia coli	True	True	17.276
1269835	9.776055	5.129241	TT	Self > 4	Escherichia coli	0.0	TT_Escherichia coli	True	True	17.274
1006309	8.878518	6.6454425	TT	Self > 4	Escherichia coli	0.0	TT_Escherichia coli	True	True	17.27
2041205	10.838699	7.705188	TT	Self > 4	Escherichia coli	0.0	TT_Escherichia coli	True	True	17.269000000000002
3217221	-5.2389827	2.7358644	TT	Self > 4	Escherichia coli	0.0	TT_Escherichia coli	True	True	17.268
106433	10.998862	5.6355906	TT	Self > 4	Escherichia coli	0.0	TT_Escherichia coli	True	True	17.268
1471892	-2.0398443	2.8553445	TT	Self > 4	Escherichia coli	0.0	TT_Escherichia coli	True	True	17.266
1451602	2.1226723	7.929385	TT	Self > 4	Escherichia coli	0.0	TT_Escherichia coli	True	True	17.264
2971428	1.2850266	9.959527	TT	Self > 4	Escherichia coli	0.0	TT_Escherichia coli	True	True	17.261
778063	12.278238	5.331367	TT	Self > 4	Escherichia coli	0.0	TT_Escherichia coli	True	True	17.261
2727246	13.65452	2.3376732	TT	Self > 4	Escherichia coli	0.0	TT_Escherichia coli	True	True	17.261
3168709	2.9747972	8.495993	TT	Between > 4	Escherichia coli	0.003	TT_Escherichia coli	False	True	17.26
1508148	10.482173	8.045306	TT	Between > 4	Escherichia coli	0.003	TT_Escherichia coli	False	True	17.259
3170632	9.43606	4.3861027	TT	Self > 4	Escherichia coli	0.0	TT_Escherichia coli	True	True	17.259
1214455	13.276933	4.9511476	TT	Between > 4	Escherichia coli	0.003	TT_Escherichia coli	False	True	17.259
1505129	13.129765	7.4151897	TT	Self > 4	Escherichia coli	0.0	TT_Escherichia coli	True	True	17.258
2970785	-1.8985701	-1.217767	TT	Self > 4	Escherichia coli	0.0	TT_Escherichia coli	True	True	17.258
2939947	2.6287217	10.6711855	TT	Self > 4	Escherichia coli	0.0	TT_Escherichia coli	True	True	17.258
900745	1.9421642	-1.3722733	TT	Self > 4	Escherichia coli	0.0	TT_Escherichia coli	True	True	17.258
1283849	-0.17016803	2.8025417	TT	Self > 4	Escherichia coli	0.0	TT_Escherichia coli	True	True	17.252
1576314	0.8609965	8.717538	TT	Self > 4	Escherichia coli	0.0	TT_Escherichia coli	True	True	17.249000000000002
2422469	8.727631	6.961589	TT	Self > 4	Escherichia coli	0.0	TT_Escherichia coli	True	True	17.247
831341	12.928017	3.8694284	TT	Self > 4	Escherichia coli	0.0	TT_Escherichia coli	True	True	17.245
952824	12.58276	3.7600467	TT	Self > 4	Escherichia coli	0.0	TT_Escherichia coli	True	True	17.245
2041237	13.69964	6.040225	TT	Self > 4	Escherichia coli	0.0	TT_Escherichia coli	True	True	17.242
2893394	-3.390541	6.021045	TT	Self > 4	Escherichia coli	0.0	TT_Escherichia coli	True	True	17.241
132777	13.703733	6.753967	TT	Between > 4	Escherichia coli	0.003	TT_Escherichia coli	False	True	17.24
3096945	10.737268	2.2117076	TT	Self > 4	Escherichia coli	0.0	TT_Escherichia coli	True	True	17.238
2845605	-0.23444298	7.299547	TT	Self > 4	Escherichia coli	0.0	TT_Escherichia coli	True	True	17.236
934583	11.132811	4.5528665	TT	Self > 4	Escherichia coli	0.0	TT_Escherichia coli	True	True	17.235
1476653	5.3921814	8.120233	TT	Self > 4	Escherichia coli	0.0	TT_Escherichia coli	True	True	17.234
2376970	9.762672	7.187243	TT	Self > 4	Escherichia coli	0.0	TT_Escherichia coli	True	True	17.232
1508697	10.556142	7.8304224	TT	Self > 4	Escherichia coli	0.0	TT_Escherichia coli	True	True	17.227
1498592	-4.6033607	2.8572295	TT	Self > 4	Escherichia coli	0.0	TT_Escherichia coli	True	True	17.227
3221081	-1.19815	9.141479	TT	Between > 4	Escherichia coli	0.003	TT_Escherichia coli	False	True	17.227
926039	11.179226	5.2637033	TT	Self > 4	Escherichia coli	0.0	TT_Escherichia coli	True	True	17.223
2088500	1.1484914	-0.8153617	TT	Self > 4	Escherichia coli	0.0	TT_Escherichia coli	True	True	17.21
83452	1.9822458	7.3868856	TT	Self > 4	Escherichia coli	0.0	TT_Escherichia coli	True	True	17.207
806275	-2.650051	7.249381	TT	Self > 4	Escherichia coli	0.0	TT_Escherichia coli	True	True	17.202
829010	2.2193456	5.4119625	TT	Self > 4	Escherichia coli	0.0	TT_Escherichia coli	True	True	17.198
3064131	5.918844	4.461804	TT	Self > 4	Escherichia coli	0.0	TT_Escherichia coli	True	True	17.195
2795239	10.783255	6.835785	TT	Self > 4	Escherichia coli	0.0	TT_Escherichia coli	True	True	17.195
2118538	8.317802	10.115198	TT	Self > 4	Escherichia coli	0.0	TT_Escherichia coli	True	True	17.191
1481033	12.528885	5.2028637	TT	Self > 4	Escherichia coli	0.0	TT_Escherichia coli	True	True	17.188
1548595	-2.815924	5.5285397	TT	Self > 4	Escherichia coli	0.0	TT_Escherichia coli	True	True	17.187
88133	6.4769297	8.735346	TT	Self > 4	Escherichia coli	0.0	TT_Escherichia coli	True	True	17.187
1529451	-0.77720815	9.345725	TT	Self > 4	Escherichia coli	0.0	TT_Escherichia coli	True	True	17.187
1533316	13.63754	6.368028	TT	Self > 4	Escherichia coli	0.0	TT_Escherichia coli	True	True	17.184
2146834	4.259557	8.309379	TT	Self > 4	Escherichia coli	0.0	TT_Escherichia coli	True	True	17.182000000000002
975291	7.985669	4.8936067	TT	Self > 4	Escherichia coli	0.0	TT_Escherichia coli	True	True	17.180999999999994
2450158	6.9481416	1.3648133	TT	Self > 4	Escherichia coli	0.0	TT_Escherichia coli	True	True	17.179000000000002
951985	6.2608542	2.0882456	TT	Self > 4	Escherichia coli	0.0	TT_Escherichia coli	True	True	17.179000000000002
1549955	-1.1524465	6.6898613	TT	Self > 4	Escherichia coli	0.0	TT_Escherichia coli	True	True	17.178
928776	8.656473	-1.1474841	TT	Self > 4	Escherichia coli	0.0	TT_Escherichia coli	True	True	17.177
255189	9.553789	8.425748	TT	Self > 4	Escherichia coli	0.0	TT_Escherichia coli	True	True	17.176
1552455	7.330527	8.96379	TT	Self > 4	Escherichia coli	0.0	TT_Escherichia coli	True	True	17.174
1263976	13.138018	6.324359	TT	Self > 4	Escherichia coli	0.0	TT_Escherichia coli	True	True	17.171
2823840	0.053677488	9.292529	TT	Self > 4	Escherichia coli	0.0	TT_Escherichia coli	True	True	17.169
2871173	-0.15998405	-1.573531	TT	Self > 4	Escherichia coli	0.0	TT_Escherichia coli	True	True	17.164
2143540	0.92367244	8.896711	TT	Self > 4	Escherichia coli	0.0	TT_Escherichia coli	True	True	17.159000000000002
919985	9.299163	8.4213705	TT	Self > 4	Escherichia coli	0.0	TT_Escherichia coli	True	True	17.157
7312	0.89838845	7.153807	TT	Between > 4	Escherichia coli	0.003	TT_Escherichia coli	False	True	17.157
2069783	13.129937	2.4604607	TT	Between > 4	Escherichia coli	0.003	TT_Escherichia coli	False	True	17.156
3068819	1.7497867	2.631361	TT	Self > 4	Escherichia coli	0.0	TT_Escherichia coli	True	True	17.153
1651583	9.267448	8.321013	TT	Self > 4	Escherichia coli	0.0	TT_Escherichia coli	True	True	17.149
2895539	-2.593354	9.450927	TT	Between > 4	Escherichia coli	0.003	TT_Escherichia coli	False	True	17.148
2846429	0.58392423	7.0761747	TT	Self > 4	Escherichia coli	0.0	TT_Escherichia coli	True	True	17.147000000000002
2164253	1.1910874	9.127052	TT	Self > 4	Escherichia coli	0.0	TT_Escherichia coli	True	True	17.142
2936870	-2.420883	3.672304	TT	Self > 4	Escherichia coli	0.0	TT_Escherichia coli	True	True	17.142
317904	5.670369	6.3197927	TT	Self > 4	Escherichia coli	0.0	TT_Escherichia coli	True	True	17.139
1262713	3.6388583	8.843908	TT	Self > 4	Escherichia coli	0.0	TT_Escherichia coli	True	True	17.136
488754	9.068921	9.6043	TT	Self > 4	Escherichia coli	0.0	TT_Escherichia coli	True	True	17.134
1263555	5.7689137	2.0228167	TT	Between > 4	Escherichia coli	0.003	TT_Escherichia coli	False	True	17.133
1448861	5.264028	-0.019572902	TT	Self > 4	Escherichia coli	0.0	TT_Escherichia coli	True	True	17.132
1210927	13.386107	2.820965	TT	Between > 4	Escherichia coli	0.003	TT_Escherichia coli	False	True	17.131
1360929	6.6585445	9.123087	TT	Self > 4	Escherichia coli	0.0	TT_Escherichia coli	True	True	17.125999999999998
1235653	5.139432	4.0221066	TT	Between > 4	Escherichia coli	0.003	TT_Escherichia coli	False	True	17.125
3071980	7.324673	0.6921589	TT	Self > 4	Escherichia coli	0.0	TT_Escherichia coli	True	True	17.125
2720714	5.5803375	6.412465	TT	Between > 4	Escherichia coli	0.003	TT_Escherichia coli	False	True	17.124000000000002
2931650	-5.4851823	0.55502236	TT	Self > 4	Escherichia coli	0.0	TT_Escherichia coli	True	True	17.124000000000002
3214083	-4.430557	-0.3240263	TT	Self > 4	Escherichia coli	0.0	TT_Escherichia coli	True	True	17.123
2919398	11.775289	7.001924	TT	Self > 4	Escherichia coli	0.0	TT_Escherichia coli	True	True	17.123
132435	2.7270985	11.596823	TT	Between > 4	Escherichia coli	0.003	TT_Escherichia coli	False	True	17.122
1290721	2.7322352	-0.3812074	TT	Self > 4	Escherichia coli	0.0	TT_Escherichia coli	True	True	17.122
2014092	11.221804	3.2872705	TT	Self > 4	Escherichia coli	0.0	TT_Escherichia coli	True	True	17.12
1007992	13.1927	5.218352	TT	Self > 4	Escherichia coli	0.0	TT_Escherichia coli	True	True	17.119
1557719	11.406895	7.6344466	TT	Between > 4	Escherichia coli	0.003	TT_Escherichia coli	False	True	17.118
1531594	3.0145605	10.307546	TT	Self > 4	Escherichia coli	0.0	TT_Escherichia coli	True	True	17.115
3090798	-0.8667776	1.5032064	TT	Self > 4	Escherichia coli	0.0	TT_Escherichia coli	True	True	17.115
2448221	4.018076	5.780314	TT	Self > 4	Escherichia coli	0.0	TT_Escherichia coli	True	True	17.112000000000002
2216967	7.7360716	4.5399117	TT	Self > 4	Escherichia coli	0.0	TT_Escherichia coli	True	True	17.112000000000002
919571	-4.119255	5.257771	TT	Self > 4	Escherichia coli	0.0	TT_Escherichia coli	True	True	17.111
2219049	-1.5391716	7.50654	TT	Self > 4	Escherichia coli	0.0	TT_Escherichia coli	True	True	17.109
2222643	10.624523	8.683397	TT	Self > 4	Escherichia coli	0.0	TT_Escherichia coli	True	True	17.105
2117779	10.514328	7.964724	TT	Self > 4	Escherichia coli	0.0	TT_Escherichia coli	True	True	17.098
2644709	13.524475	4.342042	TT	Self > 4	Escherichia coli	0.0	TT_Escherichia coli	True	True	17.097
2216526	-0.29679817	2.4510462	TT	Self > 4	Escherichia coli	0.0	TT_Escherichia coli	True	True	17.097
1730514	8.8620405	3.7126272	TT	Self > 4	Escherichia coli	0.0	TT_Escherichia coli	True	True	17.096
1288263	-2.0489268	9.560626	TT	Self > 4	Escherichia coli	0.0	TT_Escherichia coli	True	True	17.095
2115177	4.2150893	0.7530053	TD	Between > 4	Escherichia coli	0.005	TD_Escherichia coli	True	False	17.090999999999998
1870379	-2.6367066	4.25557	TT	Self > 4	Escherichia coli	0.0	TT_Escherichia coli	True	True	17.087
104765	6.228491	9.2584715	TT	Self > 4	Escherichia coli	0.0	TT_Escherichia coli	True	True	17.086
1570842	-3.3543272	5.188232	TT	Between > 4	Escherichia coli	0.005	TT_Escherichia coli	False	True	17.085
109750	12.769663	5.8890214	TT	Self > 4	Escherichia coli	0.0	TT_Escherichia coli	True	True	17.084
1554181	-2.4241326	7.8703947	TT	Self > 4	Escherichia coli	0.0	TT_Escherichia coli	True	True	17.083
1745311	1.3559531	6.416902	TT	Self > 4	Escherichia coli	0.0	TT_Escherichia coli	True	True	17.082
87576	4.905884	10.171048	TT	Between > 4	Escherichia coli	0.005	TT_Escherichia coli	False	True	17.082
2710560	8.218497	8.270008	TT	Self > 4	Escherichia coli	0.0	TT_Escherichia coli	True	True	17.081
1753544	7.751707	0.7418682	TT	Self > 4	Escherichia coli	0.0	TT_Escherichia coli	True	True	17.08
2214596	-5.222177	3.0915868	TT	Self > 4	Escherichia coli	0.0	TT_Escherichia coli	True	True	17.079
2874091	8.856088	6.5029073	TT	Between > 4	Escherichia coli	0.005	TT_Escherichia coli	False	True	17.077
2216265	3.1806242	10.222453	TT	Self > 4	Escherichia coli	0.0	TT_Escherichia coli	True	True	17.076
1237039	13.439061	5.8107514	TT	Self > 4	Escherichia coli	0.0	TT_Escherichia coli	True	True	17.075
2094832	13.233695	3.4056826	TT	Self > 4	Escherichia coli	0.0	TT_Escherichia coli	True	True	17.073
1341290	5.9877195	8.316957	TT	Between > 4	Escherichia coli	0.005	TT_Escherichia coli	False	True	17.073
901639	12.376629	3.5168848	TT	Self > 4	Escherichia coli	0.0	TT_Escherichia coli	True	True	17.070999999999998
1359215	10.445584	7.790248	TT	Between > 4	Escherichia coli	0.005	TT_Escherichia coli	False	True	17.069000000000006
1797663	-0.13092497	7.3915696	TT	Between > 4	Escherichia coli	0.005	TT_Escherichia coli	False	True	17.067999999999998
2214899	-6.5644674	3.2576118	TT	Between > 4	Escherichia coli	0.005	TT_Escherichia coli	False	True	17.067999999999998
683238	1.4579601	0.6909869	TT	Self > 4	Escherichia coli	0.0	TT_Escherichia coli	True	True	17.064
2449619	3.8905613	8.634645	TT	Self > 4	Escherichia coli	0.0	TT_Escherichia coli	True	True	17.062
897602	-2.3329804	7.8565364	TT	Between > 4	Escherichia coli	0.005	TT_Escherichia coli	False	True	17.062
2689690	11.897783	7.710941	TT	Self > 4	Escherichia coli	0.0	TT_Escherichia coli	True	True	17.055999999999994
3114917	7.5522795	4.8158545	TT	Self > 4	Escherichia coli	0.0	TT_Escherichia coli	True	True	17.055
1553563	11.037054	5.34025	TT	Self > 4	Escherichia coli	0.0	TT_Escherichia coli	True	True	17.055
3114895	-2.1975758	0.44676474	TT	Self > 4	Escherichia coli	0.0	TT_Escherichia coli	True	True	17.055
1447662	-2.963797	3.1209433	TT	Self > 4	Escherichia coli	0.0	TT_Escherichia coli	True	True	17.054000000000002
879263	13.78662	6.3431754	TT	Self > 4	Escherichia coli	0.0	TT_Escherichia coli	True	True	17.054000000000002
1381445	4.396986	8.143796	TT	Self > 4	Escherichia coli	0.0	TT_Escherichia coli	True	True	17.052
2668149	10.659816	7.1725	TT	Self > 4	Escherichia coli	0.0	TT_Escherichia coli	True	True	17.05
110257	10.532537	7.7432194	TT	Self > 4	Escherichia coli	0.0	TT_Escherichia coli	True	True	17.05
1745051	7.004244	7.0214596	TT	Self > 4	Escherichia coli	0.0	TT_Escherichia coli	True	True	17.049
1577787	10.54283	6.2197843	TT	Self > 4	Escherichia coli	0.0	TT_Escherichia coli	True	True	17.048
2891752	9.348335	8.445378	TT	Self > 4	Escherichia coli	0.0	TT_Escherichia coli	True	True	17.044
2040439	7.0744495	1.8203876	TT	Between > 4	Escherichia coli	0.005	TT_Escherichia coli	False	True	17.043
3113470	1.0016478	7.2456164	TT	Between > 4	Escherichia coli	0.005	TT_Escherichia coli	False	True	17.033
1400711	0.5652349	8.21434	TT	Self > 4	Escherichia coli	0.0	TT_Escherichia coli	True	True	17.03
86351	10.850417	7.404242	TT	Self > 4	Escherichia coli	0.0	TT_Escherichia coli	True	True	17.029
979352	7.3459377	7.1987896	TT	Self > 4	Escherichia coli	0.0	TT_Escherichia coli	True	True	17.027
1362653	8.949974	9.240564	TT	Between > 4	Escherichia coli	0.005	TT_Escherichia coli	False	True	17.026
531860	10.36024	6.9450197	TT	Self > 4	Escherichia coli	0.0	TT_Escherichia coli	True	True	17.025
1573360	5.9031906	9.51191	TT	Self > 4	Escherichia coli	0.0	TT_Escherichia coli	True	True	17.025
1395495	-6.651473	2.996228	TT	Self > 4	Escherichia coli	0.0	TT_Escherichia coli	True	True	17.022000000000002
2713231	5.8321295	8.75761	TT	Between > 4	Escherichia coli	0.005	TT_Escherichia coli	False	True	17.02
1932304	-3.9710271	0.3980149	TT	Self > 4	Escherichia coli	0.0	TT_Escherichia coli	True	True	17.018
2220208	0.67450297	2.3675907	TT	Self > 4	Escherichia coli	0.0	TT_Escherichia coli	True	True	17.015
1529954	11.931105	7.0434313	TT	Self > 4	Escherichia coli	0.0	TT_Escherichia coli	True	True	17.007
3118607	0.22142853	2.9538486	TT	Self > 4	Escherichia coli	0.0	TT_Escherichia coli	True	True	17.006
3192924	5.8436203	8.588827	TT	Self > 4	Escherichia coli	0.0	TT_Escherichia coli	True	True	17.005
3121640	3.0822902	5.4985147	TT	Self > 4	Escherichia coli	0.0	TT_Escherichia coli	True	True	17.002
1593023	-4.4962983	6.3546762	TT	Self > 4	Escherichia coli	0.0	TT_Escherichia coli	True	True	17.002
2163676	7.5340943	6.612727	TT	Between > 4	Escherichia coli	0.005	TT_Escherichia coli	False	True	17.000999999999998
1555140	2.168759	-0.65545774	TT	Self > 4	Escherichia coli	0.0	TT_Escherichia coli	True	True	17.000999999999998
1507021	5.940487	9.824373	TT	Between > 4	Escherichia coli	0.005	TT_Escherichia coli	False	True	17.0
2867814	-1.7060372	0.3322039	TT	Self > 4	Escherichia coli	0.0	TT_Escherichia coli	True	True	16.994
2018756	13.7246685	6.9950194	TT	Self > 4	Escherichia coli	0.0	TT_Escherichia coli	True	True	16.993
2086804	10.507139	7.8510365	TT	Self > 4	Escherichia coli	0.0	TT_Escherichia coli	True	True	16.992
1473392	-3.991672	6.583286	TT	Self > 4	Escherichia coli	0.0	TT_Escherichia coli	True	True	16.99
2471714	-2.7130694	9.585592	TT	Self > 4	Escherichia coli	0.0	TT_Escherichia coli	True	True	16.987000000000002
1316080	6.1078677	3.972587	TT	Self > 4	Escherichia coli	0.0	TT_Escherichia coli	True	True	16.984
2246331	-2.3921647	9.700187	TT	Self > 4	Escherichia coli	0.0	TT_Escherichia coli	True	True	16.983
2716719	3.376134	10.456091	TT	Self > 4	Escherichia coli	0.0	TT_Escherichia coli	True	True	16.977999999999998
2169679	1.1540027	2.2777212	TT	Self > 4	Escherichia coli	0.0	TT_Escherichia coli	True	True	16.977
1313470	12.724838	6.941123	TT	Self > 4	Escherichia coli	0.0	TT_Escherichia coli	True	True	16.972
1314923	13.940863	6.858164	TT	Self > 4	Escherichia coli	0.0	TT_Escherichia coli	True	True	16.97
2957937	10.96376	8.3069105	TT	Self > 4	Escherichia coli	0.0	TT_Escherichia coli	True	True	16.969
2714488	0.8982578	1.5040234	TT	Self > 4	Escherichia coli	0.0	TT_Escherichia coli	True	True	16.968
1051381	7.2540493	4.4747744	TT	Between > 4	Escherichia coli	0.005	TT_Escherichia coli	False	True	16.965999999999998
3021931	9.064167	9.837881	TT	Self > 4	Escherichia coli	0.0	TT_Escherichia coli	True	True	16.963
1449989	1.9652224	7.7856345	TT	Self > 4	Escherichia coli	0.0	TT_Escherichia coli	True	True	16.963
3167973	-3.7574456	6.015403	TT	Self > 4	Escherichia coli	0.0	TT_Escherichia coli	True	True	16.96
2746026	8.766858	4.065576	TT	Between > 4	Escherichia coli	0.005	TT_Escherichia coli	False	True	16.958
3166824	-3.9159753	1.5758824	TT	Self > 4	Escherichia coli	0.0	TT_Escherichia coli	True	True	16.956
1501284	10.1837015	8.04802	TT	Self > 4	Escherichia coli	0.0	TT_Escherichia coli	True	True	16.955
3023927	9.130028	1.4456556	TT	Self > 4	Escherichia coli	0.0	TT_Escherichia coli	True	True	16.954
1339642	11.962296	5.496527	TT	Self > 4	Escherichia coli	0.0	TT_Escherichia coli	True	True	16.954
1312224	0.4519614	4.651587	TT	Self > 4	Escherichia coli	0.0	TT_Escherichia coli	True	True	16.954
955458	9.184208	5.4185123	TT	Self > 4	Escherichia coli	0.0	TT_Escherichia coli	True	True	16.952
1264160	7.5042224	9.894937	TT	Self > 4	Escherichia coli	0.0	TT_Escherichia coli	True	True	16.95
2168981	2.6002727	3.5717573	TT	Self > 4	Escherichia coli	0.0	TT_Escherichia coli	True	True	16.948
486832	11.85302	5.5032077	TT	Between > 4	Escherichia coli	0.005	TT_Escherichia coli	False	True	16.948
1510095	11.507118	2.9674585	TT	Self > 4	Escherichia coli	0.0	TT_Escherichia coli	True	True	16.945999999999998
948338	2.6267564	4.2450557	TT	Self > 4	Escherichia coli	0.0	TT_Escherichia coli	True	True	16.942999999999998
2115649	1.2971729	7.4280396	TT	Self > 4	Escherichia coli	0.0	TT_Escherichia coli	True	True	16.941
2745404	8.007418	10.20802	TT	Self > 4	Escherichia coli	0.0	TT_Escherichia coli	True	True	16.936
2894190	-0.6937763	0.43315646	TT	Between > 4	Escherichia coli	0.005	TT_Escherichia coli	False	True	16.934
2039169	11.64909	2.7028959	TT	Self > 4	Escherichia coli	0.0	TT_Escherichia coli	True	True	16.934
1556206	3.0061612	9.730914	TT	Self > 4	Escherichia coli	0.0	TT_Escherichia coli	True	True	16.928
158684	6.783818	9.309491	TT	Self > 4	Escherichia coli	0.0	TT_Escherichia coli	True	True	16.928
1416682	-1.4886469	7.547965	TT	Self > 4	Escherichia coli	0.0	TT_Escherichia coli	True	True	16.925
276851	12.651849	5.9068594	TT	Self > 4	Escherichia coli	0.0	TT_Escherichia coli	True	True	16.925
1362817	1.4283477	3.3258166	TT	Self > 4	Escherichia coli	0.0	TT_Escherichia coli	True	True	16.925
2954398	5.365964	8.053584	TT	Self > 4	Escherichia coli	0.0	TT_Escherichia coli	True	True	16.922
1505203	9.025984	5.622898	TT	Self > 4	Escherichia coli	0.0	TT_Escherichia coli	True	True	16.921
2023588	11.915378	7.8108582	TT	Between > 4	Escherichia coli	0.005	TT_Escherichia coli	False	True	16.92
1003266	11.103618	6.7440047	TT	Self > 4	Escherichia coli	0.0	TT_Escherichia coli	True	True	16.92
3119198	-1.5789843	8.734981	TT	Self > 4	Escherichia coli	0.0	TT_Escherichia coli	True	True	16.916
2148917	11.914565	3.2233884	TT	Self > 4	Escherichia coli	0.0	TT_Escherichia coli	True	True	16.906
2773750	12.731853	4.028001	TT	Self > 4	Escherichia coli	0.0	TT_Escherichia coli	True	True	16.903
2168125	3.1733994	1.0761839	TT	Self > 4	Escherichia coli	0.0	TT_Escherichia coli	True	True	16.899
806312	-2.6281323	7.234194	TT	Self > 4	Escherichia coli	0.0	TT_Escherichia coli	True	True	16.898
2737614	-3.409078	5.1248965	TT	Self > 4	Escherichia coli	0.0	TT_Escherichia coli	True	True	16.898
2112982	-3.539766	3.9022176	TT	Self > 4	Escherichia coli	0.0	TT_Escherichia coli	True	True	16.894000000000002
2115500	7.3159585	6.6203837	TT	Self > 4	Escherichia coli	0.0	TT_Escherichia coli	True	True	16.892
2969146	-0.16860788	3.9682438	TT	Self > 4	Escherichia coli	0.0	TT_Escherichia coli	True	True	16.892
976396	5.278573	3.7773206	TT	Between > 4	Escherichia coli	0.005	TT_Escherichia coli	False	True	16.891
3220508	4.874179	9.521678	TT	Self > 4	Escherichia coli	0.0	TT_Escherichia coli	True	True	16.89
2114694	12.9788475	7.446213	TT	Between > 4	Escherichia coli	0.005	TT_Escherichia coli	False	True	16.89
2895031	0.47869235	6.964769	TT	Self > 4	Escherichia coli	0.0	TT_Escherichia coli	True	True	16.887999999999998
1285996	1.1372226	7.6110616	TT	Self > 4	Escherichia coli	0.0	TT_Escherichia coli	True	True	16.886
1522731	6.7943716	8.807065	TT	Between > 4	Escherichia coli	0.005	TT_Escherichia coli	False	True	16.886
2822214	5.3571644	8.089744	TT	Self > 4	Escherichia coli	0.0	TT_Escherichia coli	True	True	16.878
2380267	13.080115	2.498791	TT	Between > 4	Escherichia coli	0.005	TT_Escherichia coli	False	True	16.875999999999998
2866080	0.5875522	4.303642	TT	Between > 4	Escherichia coli	0.005	TT_Escherichia coli	False	True	16.874000000000002
2245962	-1.1453797	8.0732565	TT	Self > 4	Escherichia coli	0.0	TT_Escherichia coli	True	True	16.872
1263856	12.643942	4.162015	TT	Self > 4	Escherichia coli	0.0	TT_Escherichia coli	True	True	16.871
3172144	1.7910453	4.973281	TT	Self > 4	Escherichia coli	0.0	TT_Escherichia coli	True	True	16.869
2115834	13.255542	7.3311715	TT	Between > 4	Escherichia coli	0.005	TT_Escherichia coli	False	True	16.863
1729300	14.030946	6.3343344	TT	Self > 4	Escherichia coli	0.0	TT_Escherichia coli	True	True	16.863
1210203	8.299921	4.164294	TT	Self > 4	Escherichia coli	0.0	TT_Escherichia coli	True	True	16.861
255767	12.286613	4.8991404	TT	Self > 4	Escherichia coli	0.0	TT_Escherichia coli	True	True	16.861
2308559	8.667437	8.243975	TT	Self > 4	Escherichia coli	0.0	TT_Escherichia coli	True	True	16.86
1530565	12.278246	5.490156	TT	Self > 4	Escherichia coli	0.0	TT_Escherichia coli	True	True	16.857
2798486	2.7254448	11.603931	TT	Self > 4	Escherichia coli	0.0	TT_Escherichia coli	True	True	16.855999999999998
1548721	-3.7759318	3.6269903	TT	Between > 4	Escherichia coli	0.005	TT_Escherichia coli	False	True	16.852999999999998
1930704	-1.4903449	6.1918044	TT	Self > 4	Escherichia coli	0.0	TT_Escherichia coli	True	True	16.852
2194063	0.47722796	1.440156	TT	Self > 4	Escherichia coli	0.0	TT_Escherichia coli	True	True	16.85
2240779	5.9558287	6.2268586	TT	Self > 4	Escherichia coli	0.0	TT_Escherichia coli	True	True	16.847
2891716	-0.9868364	9.45917	TT	Between > 4	Escherichia coli	0.005	TT_Escherichia coli	False	True	16.846
1187554	8.101816	9.645545	TT	Self > 4	Escherichia coli	0.0	TT_Escherichia coli	True	True	16.845
979118	13.548953	4.533851	TT	Self > 4	Escherichia coli	0.0	TT_Escherichia coli	True	True	16.844
2567916	-0.10638942	8.564713	TT	Self > 4	Escherichia coli	0.0	TT_Escherichia coli	True	True	16.844
2038570	6.6888638	10.153201	TT	Between > 4	Escherichia coli	0.005	TT_Escherichia coli	False	True	16.844
2397917	9.471311	8.275332	TT	Self > 4	Escherichia coli	0.0	TT_Escherichia coli	True	True	16.844
[truncated: 14,981 more rows]
