# Supplementary material for: Retention time prediction using neural networks increases identifications in crosslinking mass spectrometry
Source: Nat Commun. 2021 May 28;12:3237. doi: 10.1038/s41467-021-23441-0 (PMC8163845; doi:10.1038/s41467-021-23441-0)
Supplement: Supplementary file 4 — Source Data [file 41467_2021_23441_MOESM4_ESM.zip › Sources/Sources_manuscript/Fig4a_jointplot_source.csv]

	PSMID	Crosslinker	Decoy1	Decoy2	fdr	Fasta1	Fasta2	LinkPos1	LinkPos2	PSMID.1	PepPos1	PepPos2	Peptide1	Peptide2	PrecursorCharge	Protein1	Protein2	Run	fdrGroup	isDD	isTD	isTT	rp	score	scx	hsax	swapped	Seq_Peptide1	Seq_Peptide2	PepSeq1PepSeq2_str	Duplicate	scx_0based	scx_1hot	scx_ordinal	hsax_0based	hsax_1hot	hsax_ordinal	fdr_mask	feature_hsax-error-peptide1	feature_scx-error-peptide1	feature_rp-error-peptide1	feature_hsax-error-peptide2	feature_scx-error-peptide2	feature_rp-error-peptide2	feature_hsax-error	feature_rp-error	feature_scx-error	feature_peptide1_mean	feature_peptide1_sum
0	3182644	DSS	False	False	0.2622557422008913	SUCC_ECOLI Succinate--CoA ligase [ADP-forming] subunit beta OS=Escherichia coli (strain K12) OX=83333 GN=sucC PE=1 SV=1	RF1_ECOLI Peptide chain release factor RF1 OS=Escherichia coli (strain K12) OX=83333 GN=prfA PE=1 SV=1	12	9	3182644	361	296	LADSGLNIIAAKGLTDAAQQVVAAVEGK	NLLGSGDRSDR	4	P0A836	P0A7I0	B181205_11_HF_FW_IN_130_ECLP_DSS01_SCX24_hSAX05_rep1	between	False	False	True	76.59055699999998	10.470999999999998	24	5	False	LADSGLNIIAAKGLTDAAQQVVAAVEGK	NLLGSGDRSDR	LADSGLNIIAAKGLTDAAQQVVAAVEGKNLLGSGDRSDR	False	7	[0. 0. 0. 0. 0. 0. 0. 1. 0.]	[1. 1. 1. 1. 1. 1. 1. 0. 0.]	4	[0. 0. 0. 0. 1. 0. 0. 0. 0. 0.]	[1. 1. 1. 1. 0. 0. 0. 0. 0. 0.]	False	-1.0	5.0	17.436458489257816	0.0	5.0	50.3556345909424	-1.0	11.415592095214848	1.0	5.0	23.436458489257816
5	876164	DSS	False	True	0.2946569712298451	SYV_ECOLI Valine--tRNA ligase OS=Escherichia coli (strain K12) OX=83333 GN=valS PE=1 SV=2	decoy	16	4	876164	529	4	DENGKPQVPFHTVYMTGLIR	TVTTSSSSYSSK	4	P07118	decoy:P55085	B181121_13_HF_FW_IN_130_ECLP_DSS01_SCX19_hSAX05_rep2	between	False	True	False	51.26355	10.255999999999998	19	5	False	DENGKPQVPFHTVYMTGLIR	TVTTSSSSYSSK	DENGKPQVPFHTVYMTGLIRTVTTSSSSYSSK	False	2	[0. 0. 1. 0. 0. 0. 0. 0. 0.]	[1. 1. 0. 0. 0. 0. 0. 0. 0.]	4	[0. 0. 0. 0. 1. 0. 0. 0. 0. 0.]	[1. 1. 1. 1. 0. 0. 0. 0. 0. 0.]	False	0.0	0.0	10.444313244628908	2.0	1.0	27.26142139892579	2.0	6.656250195312502	-1.0	0.0	10.444313244628908
7	2114075	DSS	False	True	0.3871230643846781	RS1_ECOLI 30S ribosomal protein S1 OS=Escherichia coli (strain K12) OX=83333 GN=rpsA PE=1 SV=1	decoy	8	4	2114075	529	201	DAIATVNKQEDANFSNNAMAEAFK	DGESNTK	3	P0AG67	decoy:P22891	B181128_10_HF_FW_IN_130_ECLP_DSS01_SCX21_hSAX06_rep1	between	False	True	False	43.111462	11.033	21	6	False	DAIATVNKQEDANFSNNAMAEAFK	DGESNTK	DAIATVNKQEDANFSNNAMAEAFKDGESNTK	False	4	[0. 0. 0. 0. 1. 0. 0. 0. 0.]	[1. 1. 1. 1. 0. 0. 0. 0. 0.]	5	[0. 0. 0. 0. 0. 1. 0. 0. 0. 0.]	[1. 1. 1. 1. 1. 0. 0. 0. 0. 0.]	False	0.0	3.0	-1.9303318232421915	1.0	3.0	22.276865366088863	-1.0	-2.550860998046879	2.0	1.9303318232421915	4.930331823242192
9	2740265	DSS	False	False	0.05311973018549747	RBFA_ECOLI 30S ribosome-binding factor OS=Escherichia coli (strain K12) OX=83333 GN=rbfA PE=1 SV=2	RS7_ECOLI 30S ribosomal protein S7 OS=Escherichia coli (strain K12) OX=83333 GN=rpsG PE=1 SV=3	10	6	2740265	109	144	MSNLVTSVVKHDEER	MAEANKAFAHYR	5	P0A7G2	P02359	B181203_13_HF_FW_IN_130_ECLP_DSS01_SCX23_hSAX07_rep2	between	False	False	True	39.12404	14.245	23	7	True	MSNLVTSVVKHDEER	MAEANKAFAHYR	MSNLVTSVVKHDEERMAEANKAFAHYR	True	6	[0. 0. 0. 0. 0. 0. 1. 0. 0.]	[1. 1. 1. 1. 1. 1. 0. 0. 0.]	6	[0. 0. 0. 0. 0. 0. 1. 0. 0. 0.]	[1. 1. 1. 1. 1. 1. 0. 0. 0. 0.]	False	1.0	4.0	8.063521735229493	1.0	4.0	12.71087204650879	0.0	1.8644193334960943	0.0	4.0	13.063521735229491
16	3060900	DSS	False	False	0.04693140794223827	ODO2_ECOLI Dihydrolipoyllysine-residue succinyltransferase component of 2-oxoglutarate dehydrogenase complex OS=Escherichia coli (strain K12) OX=83333 GN=sucB PE=1 SV=2	DLDH_ECOLI Dihydrolipoyl dehydrogenase OS=Escherichia coli (strain K12) OX=83333 GN=lpdA PE=1 SV=2	5	1	3060900	144	339	EDVEKHLAK	KHYFDPK	3	P0AFG6	P0A9P0	B181205_06_HF_FW_IN_130_ECLP_DSS01_SCX24_hSAX07_rep1	between	False	False	True	26.44330300000001	10.33	24	7	True	EDVEKHLAK	KHYFDPK	EDVEKHLAKKHYFDPK	False	7	[0. 0. 0. 0. 0. 0. 0. 1. 0.]	[1. 1. 1. 1. 1. 1. 1. 0. 0.]	6	[0. 0. 0. 0. 0. 0. 1. 0. 0. 0.]	[1. 1. 1. 1. 1. 1. 0. 0. 0. 0.]	False	1.0	5.0	2.1955460419921984	1.0	4.0	2.4887894501953234	0.0	-1.5448981413574108	1.0	2.1955460419921984	8.195546041992197
20	3076340	DSS	False	False	0.26460597826086957	RPOC_ECOLI DNA-directed RNA polymerase subunit beta' OS=Escherichia coli (strain K12) OX=83333 GN=rpoC PE=1 SV=1	RPOB_ECOLI DNA-directed RNA polymerase subunit beta OS=Escherichia coli (strain K12) OX=83333 GN=rpoB PE=1 SV=1	1	13	3076340	650	1179	KHEIISEAEAEVAEIQEQFQSGLVTAGER	GMoxPIATPVFDGAKEAEIK	5	P0A8T7	P0A8V2	B181205_06_HF_FW_IN_130_ECLP_DSS01_SCX24_hSAX07_rep1	between	False	False	True	75.262938	12.069	24	7	True	KHEIISEAEAEVAEIQEQFQSGLVTAGER	GMoxPIATPVFDGAKEAEIK	KHEIISEAEAEVAEIQEQFQSGLVTAGERGMoxPIATPVFDGAKEAEIK	False	7	[0. 0. 0. 0. 0. 0. 0. 1. 0.]	[1. 1. 1. 1. 1. 1. 1. 0. 0.]	6	[0. 0. 0. 0. 0. 0. 1. 0. 0. 0.]	[1. 1. 1. 1. 1. 1. 0. 0. 0. 0.]	False	0.0	2.0	15.145090557373052	1.0	6.0	34.40376517895509	0.0	-5.500016711914056	2.0	2.0	17.145090557373052
21	1027537	DSS	False	True	0.4683668464933791	CAPP_ECOLI Phosphoenolpyruvate carboxylase OS=Escherichia coli (strain K12) OX=83333 GN=ppc PE=1 SV=1	decoy	21	12	1027537	74	64	AFSQFLNLANTAEQYHSISPKGEAASNPEVIAR	RRHALFGGEMoxNTDFGMoxSK	5	P00864	decoy:P25522	B181121_20_HF_FW_IN_130_ECLP_DSS01_SCX19_hSAX08_rep2	between	False	True	False	65.028719	10.385	19	8	False	AFSQFLNLANTAEQYHSISPKGEAASNPEVIAR	RRHALFGGEMoxNTDFGMoxSK	AFSQFLNLANTAEQYHSISPKGEAASNPEVIARRRHALFGGEMoxNTDFGMoxSK	False	2	[0. 0. 1. 0. 0. 0. 0. 0. 0.]	[1. 1. 0. 0. 0. 0. 0. 0. 0.]	7	[0. 0. 0. 0. 0. 0. 0. 1. 0. 0.]	[1. 1. 1. 1. 1. 1. 1. 0. 0. 0.]	False	2.0	1.0	15.243063024658198	3.0	-5.0	38.74518781103513	1.0	9.173601202148433	-5.0	2.0	18.2430630246582
24	1313520	DSS	False	False	0.07504937458854509	DNAK_ECOLI Chaperone protein DnaK OS=Escherichia coli (strain K12) OX=83333 GN=dnaK PE=1 SV=2	GRPE_ECOLI Protein GrpE OS=Escherichia coli (strain K12) OX=83333 GN=grpE PE=1 SV=1	16	2	1313520	168	65	IINEPTAAALAYGLDKGTGNR	VKAEMENLRR	5	P0A6Y8	P09372	B181123_12_HF_FW_IN_130_ECLP_DSS01_SCX20_hSAX05_rep2	between	False	False	True	48.95702300000001	12.218	20	5	True	IINEPTAAALAYGLDKGTGNR	VKAEMENLRR	IINEPTAAALAYGLDKGTGNRVKAEMENLRR	True	3	[0. 0. 0. 1. 0. 0. 0. 0. 0.]	[1. 1. 1. 0. 0. 0. 0. 0. 0.]	4	[0. 0. 0. 0. 1. 0. 0. 0. 0. 0.]	[1. 1. 1. 1. 0. 0. 0. 0. 0. 0.]	False	-1.0	2.0	4.458384846923835	1.0	1.0	24.10191473889161	0.0	-0.1826597697753839	-1.0	2.0	7.458384846923836
25	803804	DSS	False	False	0.0	RPOA_ECOLI DNA-directed RNA polymerase subunit alpha OS=Escherichia coli (strain K12) OX=83333 GN=rpoA PE=1 SV=1	RP54_ECOLI RNA polymerase sigma-54 factor OS=Escherichia coli (strain K12) OX=83333 GN=rpoN PE=1 SV=2	6	2	803804	292	241	TPNLGKK	LKEDVLK	3	P0A7Z4	P24255	B181121_10_HF_FW_IN_130_ECLP_DSS01_SCX19_hSAX03_rep1	between	False	False	True	33.11695	13.809	19	3	True	TPNLGKK	LKEDVLK	TPNLGKKLKEDVLK	False	2	[0. 0. 1. 0. 0. 0. 0. 0. 0.]	[1. 1. 0. 0. 0. 0. 0. 0. 0.]	2	[0. 0. 1. 0. 0. 0. 0. 0. 0. 0.]	[1. 1. 0. 0. 0. 0. 0. 0. 0. 0.]	False	1.0	1.0	9.79329963989258	-3.0	1.0	2.409817660522464	0.0	-0.6997652404785129	0.0	1.0	11.79329963989258
27	1454256	DSS	False	False	0.1864951768488746	DNAK_ECOLI Chaperone protein DnaK OS=Escherichia coli (strain K12) OX=83333 GN=dnaK PE=1 SV=2	RSMD_ECOLI Ribosomal RNA small subunit methyltransferase D OS=Escherichia coli (strain K12) OX=83333 GN=rsmD PE=1 SV=1	1	7	1454256	363	178	KDVNPDEAVAIGAAVQGGVLTGDVK	VAGQVAYR	4	P0A6Y8	P0ADX9	B181123_20_HF_FW_IN_130_ECLP_DSS01_SCX21_hSAX05_rep1	between	False	False	True	58.65037399999999	9.762	21	5	False	KDVNPDEAVAIGAAVQGGVLTGDVK	VAGQVAYR	KDVNPDEAVAIGAAVQGGVLTGDVKVAGQVAYR	False	4	[0. 0. 0. 0. 1. 0. 0. 0. 0.]	[1. 1. 1. 1. 0. 0. 0. 0. 0.]	4	[0. 0. 0. 0. 1. 0. 0. 0. 0. 0.]	[1. 1. 1. 1. 0. 0. 0. 0. 0. 0.]	False	-1.0	2.0	6.1150003122558525	2.0	3.0	31.687487189697254	0.0	-0.6338095021972734	2.0	2.0	9.115000312255852
29	805149	DSS	False	False	0.02918781725888325	PYRI_ECOLI Aspartate carbamoyltransferase regulatory chain OS=Escherichia coli (strain K12) OX=83333 GN=pyrI PE=1 SV=2	DCEB_ECOLI Glutamate decarboxylase beta OS=Escherichia coli (strain K12) OX=83333 GN=gadB PE=1 SV=1	7	1	805149	7	4	LQVEAIKR	KQVTDLR	3	P0A7F3	P69910	B181121_10_HF_FW_IN_130_ECLP_DSS01_SCX19_hSAX03_rep1	between	False	False	True	37.32791	10.842	19	3	True	LQVEAIKR	KQVTDLR	LQVEAIKRKQVTDLR	False	2	[0. 0. 1. 0. 0. 0. 0. 0. 0.]	[1. 1. 0. 0. 0. 0. 0. 0. 0.]	2	[0. 0. 1. 0. 0. 0. 0. 0. 0. 0.]	[1. 1. 0. 0. 0. 0. 0. 0. 0. 0.]	False	-1.0	1.0	7.6246133386230435	-1.0	0.0	12.13016563049316	0.0	2.6409402429199176	0.0	1.0	9.624613338623044
31	2197573	DSS	False	False	0.034403669724770644	SYK1_ECOLI Lysine--tRNA ligase OS=Escherichia coli (strain K12) OX=83333 GN=lysS PE=1 SV=2	TNAA_ECOLI Tryptophanase OS=Escherichia coli (strain K12) OX=83333 GN=tnaA PE=1 SV=1	8	3	2197573	149	407	ALRPLPDKFHGLQDQEAR	TGKQLPCcmPAELLR	5	P0A8N3	P0A853	B181128_13_HF_FW_IN_130_ECLP_DSS01_SCX22_hSAX05_rep2	between	False	False	True	53.295099	14.361	22	5	True	ALRPLPDKFHGLQDQEAR	TGKQLPCcmPAELLR	ALRPLPDKFHGLQDQEARTGKQLPCcmPAELLR	False	5	[0. 0. 0. 0. 0. 1. 0. 0. 0.]	[1. 1. 1. 1. 1. 0. 0. 0. 0.]	4	[0. 0. 0. 0. 1. 0. 0. 0. 0. 0.]	[1. 1. 1. 1. 0. 0. 0. 0. 0. 0.]	False	-1.0	0.0	20.340322236083985	1.0	4.0	12.402394989990237	0.0	-0.3383200368652339	1.0	1.0	21.340322236083985
35	1525817	DSS	False	False	0.046363636363636364	RS6_ECOLI 30S ribosomal protein S6 OS=Escherichia coli (strain K12) OX=83333 GN=rpsF PE=1 SV=1	RS1_ECOLI 30S ribosomal protein S1 OS=Escherichia coli (strain K12) OX=83333 GN=rpsA PE=1 SV=1	11	3	1525817	25	156	YTAAITGAEGKIHR	VIKLDQK	4	P02358	P0AG67	B181123_24_HF_FW_IN_130_ECLP_DSS01_SCX21_hSAX03_rep1	between	False	False	True	35.32854699999999	10.035	21	3	True	YTAAITGAEGKIHR	VIKLDQK	YTAAITGAEGKIHRVIKLDQK	False	4	[0. 0. 0. 0. 1. 0. 0. 0. 0.]	[1. 1. 1. 1. 0. 0. 0. 0. 0.]	2	[0. 0. 1. 0. 0. 0. 0. 0. 0. 0.]	[1. 1. 0. 0. 0. 0. 0. 0. 0. 0.]	False	-2.0	2.0	7.316940783569329	-1.0	3.0	6.4849171629638604	-1.0	-1.3126311311035224	0.0	2.0	11.316940783569333
39	2544525	DSS	False	False	0.009009009009009009	SUCC_ECOLI Succinate--CoA ligase [ADP-forming] subunit beta OS=Escherichia coli (strain K12) OX=83333 GN=sucC PE=1 SV=1	TNAA_ECOLI Tryptophanase OS=Escherichia coli (strain K12) OX=83333 GN=tnaA PE=1 SV=1	1	5	2544525	1	463	MNLHEYQAK	HFTAKLK	4	P0A836	P0A853	B181130_11_HF_FW_IN_130_ECLP_DSS01_SCX23_hSAX02_rep1	between	False	False	True	33.012935	14.13	23	2	False	MNLHEYQAK	HFTAKLK	MNLHEYQAKHFTAKLK	False	6	[0. 0. 0. 0. 0. 0. 1. 0. 0.]	[1. 1. 1. 1. 1. 1. 0. 0. 0.]	1	[0. 1. 0. 0. 0. 0. 0. 0. 0. 0.]	[1. 0. 0. 0. 0. 0. 0. 0. 0. 0.]	False	-3.0	5.0	2.0842908197021472	-1.0	1.0	10.036519365844724	-1.0	-0.6780630773925793	0.0	3.0	10.084290819702147
41	2216348	DSS	False	False	0.16856780735107732	PRPC_ECOLI 2-methylcitrate synthase OS=Escherichia coli (strain K12) OX=83333 GN=prpC PE=1 SV=2	ASNC_ECOLI Regulatory protein AsnC OS=Escherichia coli (strain K12) OX=83333 GN=asnC PE=1 SV=1	3	6	2216348	232	48	GPKHGGANEVSLEIQQR	QAGIITGAR	4	P31660	P0ACI6	B181128_14_HF_FW_IN_130_ECLP_DSS01_SCX22_hSAX04_rep1	between	False	False	True	32.862982	11.693	22	4	True	GPKHGGANEVSLEIQQR	QAGIITGAR	GPKHGGANEVSLEIQQRQAGIITGAR	False	5	[0. 0. 0. 0. 0. 1. 0. 0. 0.]	[1. 1. 1. 1. 1. 0. 0. 0. 0.]	3	[0. 0. 0. 1. 0. 0. 0. 0. 0. 0.]	[1. 1. 1. 0. 0. 0. 0. 0. 0. 0.]	False	-1.0	3.0	4.612619603759769	2.0	4.0	3.506387914306643	1.0	-4.529908930175778	2.0	3.0	8.612619603759768
44	230708	DSS	False	False	0.12619888944977284	ACEA_ECOLI Isocitrate lyase OS=Escherichia coli (strain K12) OX=83333 GN=aceA PE=1 SV=1	TNAA_ECOLI Tryptophanase OS=Escherichia coli (strain K12) OX=83333 GN=tnaA PE=1 SV=1	5	10	230708	327	260	NLDDKTIASFQQQLSDMGYK	YADMLAMSAKK	4	P0A9G6	P0A853	B181117_13_HF_FW_IN_130_ECLP_DSS01_SCX17_hSAX07_rep1	between	False	False	True	67.792226	14.204	17	7	False	NLDDKTIASFQQQLSDMGYK	YADMLAMSAKK	NLDDKTIASFQQQLSDMGYKYADMLAMSAKK	False	0	[1. 0. 0. 0. 0. 0. 0. 0. 0.]	[0. 0. 0. 0. 0. 0. 0. 0. 0.]	6	[0. 0. 0. 0. 0. 0. 1. 0. 0. 0.]	[1. 1. 1. 1. 1. 1. 0. 0. 0. 0.]	False	0.0	-1.0	17.316529436279293	2.0	-1.0	31.851391954589843	0.0	1.589757127929687	-1.0	1.0	18.316529436279293
45	2821751	DSS	False	False	0.03640500568828214	TNAA_ECOLI Tryptophanase OS=Escherichia coli (strain K12) OX=83333 GN=tnaA PE=1 SV=1	ACEA_ECOLI Isocitrate lyase OS=Escherichia coli (strain K12) OX=83333 GN=aceA PE=1 SV=1	5	8	2821751	1	301	MENFKHLPEPFR	FAQAIHAKYPGK	4	P0A853	P0A9G6	B181203_17_HF_FW_IN_130_ECLP_DSS01_SCX23_hSAX05_rep1	between	False	False	True	43.127756	16.3	23	5	True	MENFKHLPEPFR	FAQAIHAKYPGK	MENFKHLPEPFRFAQAIHAKYPGK	True	6	[0. 0. 0. 0. 0. 0. 1. 0. 0.]	[1. 1. 1. 1. 1. 1. 0. 0. 0.]	4	[0. 0. 0. 0. 1. 0. 0. 0. 0. 0.]	[1. 1. 1. 1. 0. 0. 0. 0. 0. 0.]	True	-1.0	4.0	6.63554942651367	2.0	4.0	16.46958148522949	0.0	0.1914423708496073	0.0	4.0	11.63554942651367
46	2115392	DSS	False	False	0.2784352399737015	RS1_ECOLI 30S ribosomal protein S1 OS=Escherichia coli (strain K12) OX=83333 GN=rpsA PE=1 SV=1	AROK_ECOLI Shikimate kinase 1 OS=Escherichia coli (strain K12) OX=83333 GN=aroK PE=1 SV=2	8	5	2115392	529	154	DAIATVNKQEDANFSNNAMAEAFK	TDDQSAK	3	P0AG67	P0A6D7	B181128_10_HF_FW_IN_130_ECLP_DSS01_SCX21_hSAX06_rep1	between	False	False	True	47.11032899999999	10.564	21	6	False	DAIATVNKQEDANFSNNAMAEAFK	TDDQSAK	DAIATVNKQEDANFSNNAMAEAFKTDDQSAK	False	4	[0. 0. 0. 0. 1. 0. 0. 0. 0.]	[1. 1. 1. 1. 0. 0. 0. 0. 0.]	5	[0. 0. 0. 0. 0. 1. 0. 0. 0. 0.]	[1. 1. 1. 1. 1. 0. 0. 0. 0. 0.]	False	0.0	3.0	2.068535176757805	0.0	2.0	27.26211389685057	-1.0	2.434379903320305	2.0	2.068535176757805	5.0685351767578055
47	2868426	DSS	False	False	0.03854166666666667	PFLB_ECOLI Formate acetyltransferase 1 OS=Escherichia coli (strain K12) OX=83333 GN=pflB PE=1 SV=2	TNAA_ECOLI Tryptophanase OS=Escherichia coli (strain K12) OX=83333 GN=tnaA PE=1 SV=1	6	5	2868426	58	463	VMEGVKLENR	HFTAKLK	4	P09373	P0A853	B181203_19_HF_FW_IN_130_ECLP_DSS01_SCX23_hSAX04_rep1	between	False	False	True	32.427979	10.771	23	4	False	VMEGVKLENR	HFTAKLK	VMEGVKLENRHFTAKLK	True	6	[0. 0. 0. 0. 0. 0. 1. 0. 0.]	[1. 1. 1. 1. 1. 1. 0. 0. 0.]	3	[0. 0. 0. 1. 0. 0. 0. 0. 0. 0.]	[1. 1. 1. 0. 0. 0. 0. 0. 0. 0.]	False	-2.0	5.0	1.6018891409912115	1.0	1.0	9.451563365844727	-1.0	-1.1604571267089838	0.0	2.0	8.601889140991211
50	2139063	DSS	False	False	0.19051414906337186	RS6_ECOLI 30S ribosomal protein S6 OS=Escherichia coli (strain K12) OX=83333 GN=rpsF PE=1 SV=1	RS18_ECOLI 30S ribosomal protein S18 OS=Escherichia coli (strain K12) OX=83333 GN=rpsR PE=1 SV=2	2	2	2139063	92	13	TKHAVTEASPMVK	FTAEGVQEIDYK	4	P02358	P0A7T7	B181128_11_HF_FW_IN_130_ECLP_DSS01_SCX21_hSAX06_rep2	between	False	False	True	36.37016300000001	14.246	21	6	False	TKHAVTEASPMVK	FTAEGVQEIDYK	TKHAVTEASPMVKFTAEGVQEIDYK	False	4	[0. 0. 0. 0. 1. 0. 0. 0. 0.]	[1. 1. 1. 1. 0. 0. 0. 0. 0.]	5	[0. 0. 0. 0. 0. 1. 0. 0. 0. 0.]	[1. 1. 1. 1. 1. 0. 0. 0. 0. 0.]	False	3.0	2.0	11.72511867321778	-1.0	3.0	-1.1523360844726511	0.0	-5.583312952148432	2.0	3.0	16.72511867321778
51	2220081	DSS	False	True	0.389159891598916	GLTB_ECOLI Glutamate synthase [NADPH] large chain OS=Escherichia coli (strain K12) OX=83333 GN=gltB PE=1 SV=3	decoy	9	7	2220081	685	141	LVDTHAIAKDYRTVMLNYR	SLVEEFKR	4	P09831	decoy:P77269	B181128_14_HF_FW_IN_130_ECLP_DSS01_SCX22_hSAX04_rep1	between	False	True	False	44.18238300000001	10.788	22	4	False	LVDTHAIAKDYRTVMLNYR	SLVEEFKR	LVDTHAIAKDYRTVMLNYRSLVEEFKR	False	5	[0. 0. 0. 0. 0. 1. 0. 0. 0.]	[1. 1. 1. 1. 1. 0. 0. 0. 0.]	3	[0. 0. 0. 1. 0. 0. 0. 0. 0. 0.]	[1. 1. 1. 0. 0. 0. 0. 0. 0. 0.]	False	-2.0	2.0	7.180448948486338	-2.0	4.0	9.313455998046884	-4.0	-7.47440868701171	0.0	2.0	11.180448948486337
53	2844260	DSS	False	True	0.43463886063072227	PYRI_ECOLI Aspartate carbamoyltransferase regulatory chain OS=Escherichia coli (strain K12) OX=83333 GN=pyrI PE=1 SV=2	decoy	6	9	2844260	1	32	MTHDNKLQVEAIKR	LDYNMoxARPKR	3	P0A7F3	decoy:O95238	B181203_18_HF_FW_IN_130_ECLP_DSS01_SCX23_hSAX05_rep2	between	False	True	False	35.026278000000005	12.02	23	5	False	MTHDNKLQVEAIKR	LDYNMoxARPKR	MTHDNKLQVEAIKRLDYNMoxARPKR	False	6	[0. 0. 0. 0. 0. 0. 1. 0. 0.]	[1. 1. 1. 1. 1. 1. 0. 0. 0.]	4	[0. 0. 0. 0. 1. 0. 0. 0. 0. 0.]	[1. 1. 1. 1. 0. 0. 0. 0. 0. 0.]	False	1.0	0.0	9.65331695568848	3.0	3.0	13.318235855224614	4.0	8.159340362670902	-1.0	1.0	10.65331695568848
54	160408	DSS	False	False	0.063003663003663	DBHA_ECOLI DNA-binding protein HU-alpha OS=Escherichia coli (strain K12) OX=83333 GN=hupA PE=1 SV=1	DBHB_ECOLI DNA-binding protein HU-beta OS=Escherichia coli (strain K12) OX=83333 GN=hupB PE=1 SV=1	3	8	160408	1	68	MNKTQLIDVIAEK	EITIAAAKVPSFR	4	P0ACF0	P0ACF4	B181117_10_HF_FW_IN_130_ECLP_DSS01_SCX17_hSAX05_rep2	between	False	False	True	65.788033	10.572	17	5	True	MNKTQLIDVIAEK	EITIAAAKVPSFR	MNKTQLIDVIAEKEITIAAAKVPSFR	False	0	[1. 0. 0. 0. 0. 0. 0. 0. 0.]	[0. 0. 0. 0. 0. 0. 0. 0. 0.]	4	[0. 0. 0. 0. 1. 0. 0. 0. 0. 0.]	[1. 1. 1. 1. 0. 0. 0. 0. 0. 0.]	False	0.0	-1.0	20.10640763378905	0.0	-1.0	22.009960642822264	0.0	-3.4576029863281263	0.0	1.0	21.10640763378905
55	2844905	DSS	False	False	0.014084507042253521	DCEA_ECOLI Glutamate decarboxylase alpha OS=Escherichia coli (strain K12) OX=83333 GN=gadA PE=1 SV=1	GRPE_ECOLI Protein GrpE OS=Escherichia coli (strain K12) OX=83333 GN=grpE PE=1 SV=1	4	8	2844905	18	75	FGAKAISTIAESK	RTELDIEKAHK	4	P69908	P09372	B181203_18_HF_FW_IN_130_ECLP_DSS01_SCX23_hSAX05_rep2	between	False	False	True	36.993259	11.819	23	5	True	FGAKAISTIAESK	RTELDIEKAHK	FGAKAISTIAESKRTELDIEKAHK	False	6	[0. 0. 0. 0. 0. 0. 1. 0. 0.]	[1. 1. 1. 1. 1. 1. 0. 0. 0.]	4	[0. 0. 0. 0. 1. 0. 0. 0. 0. 0.]	[1. 1. 1. 1. 0. 0. 0. 0. 0. 0.]	False	1.0	5.0	2.02099947851562	-1.0	0.0	13.599793957885735	0.0	-1.1583981044921927	-1.0	2.02099947851562	8.02099947851562
57	529424	DSS	False	False	0.05523964256701868	IHFB_ECOLI Integration host factor subunit beta OS=Escherichia coli (strain K12) OX=83333 GN=ihfB PE=1 SV=1	RS3_ECOLI 30S ribosomal protein S3 OS=Escherichia coli (strain K12) OX=83333 GN=rpsC PE=1 SV=2	4	4	529424	66	46	TGDKVELEGK	ELAKASVSR	4	P0A6Y1	P0A7V3	B181119_10_HF_FW_IN_130_ECLP_DSS01_SCX18_hSAX06_rep2	between	False	False	True	33.492793	12.404000000000002	18	6	False	TGDKVELEGK	ELAKASVSR	TGDKVELEGKELAKASVSR	False	1	[0. 1. 0. 0. 0. 0. 0. 0. 0.]	[1. 0. 0. 0. 0. 0. 0. 0. 0.]	5	[0. 0. 0. 0. 0. 1. 0. 0. 0. 0.]	[1. 1. 1. 1. 1. 0. 0. 0. 0. 0.]	False	0.0	0.0	4.209114945190429	2.0	0.0	7.0846242072753896	0.0	-1.9849902031250009	0.0	0.0	4.209114945190429
58	2215504	DSS	False	False	0.054693877551020405	ACEA_ECOLI Isocitrate lyase OS=Escherichia coli (strain K12) OX=83333 GN=aceA PE=1 SV=1	ALDA_ECOLI Lactaldehyde dehydrogenase OS=Escherichia coli (strain K12) OX=83333 GN=aldA PE=1 SV=2	8	1	2215504	301	48	FAQAIHAKYPGK	KAIDAAER	3	P0A9G6	P25553	B181128_14_HF_FW_IN_130_ECLP_DSS01_SCX22_hSAX04_rep1	between	False	False	True	30.362042	10.281	22	4	False	FAQAIHAKYPGK	KAIDAAER	FAQAIHAKYPGKKAIDAAER	True	5	[0. 0. 0. 0. 0. 1. 0. 0. 0.]	[1. 1. 1. 1. 1. 0. 0. 0. 0.]	3	[0. 0. 0. 1. 0. 0. 0. 0. 0. 0.]	[1. 1. 1. 0. 0. 0. 0. 0. 0. 0.]	False	1.0	3.0	3.703867485229491	-2.0	4.0	5.739298393432616	-1.0	-0.7048086622314464	1.0	3.0	7.703867485229491
60	2016659	DSS	False	False	0.4038359083644113	NAGA_ECOLI N-acetylglucosamine-6-phosphate deacetylase OS=Escherichia coli (strain K12) OX=83333 GN=nagA PE=1 SV=1	PATL2_HUMAN Protein PAT1 homolog 2 OS=Homo sapiens OX=9606 GN=PATL2 PE=1 SV=1	19	4	2016659	121	254	HPNQALGLHLEGPWLNLVKK	AEAYESVVR	4	P0AF18	C9JE40	B181128_04_HF_FW_IN_130_ECLP_DSS01_SCX21_hSAX09_rep1	between	False	False	True	60.642648	10.1	21	9	False	HPNQALGLHLEGPWLNLVKK	AEAYESVVR	HPNQALGLHLEGPWLNLVKKAEAYESVVR	False	4	[0. 0. 0. 0. 1. 0. 0. 0. 0.]	[1. 1. 1. 1. 0. 0. 0. 0. 0.]	8	[0. 0. 0. 0. 0. 0. 0. 0. 1. 0.]	[1. 1. 1. 1. 1. 1. 1. 1. 0. 0.]	False	4.0	1.0	19.69270827221679	3.0	3.0	28.635682362792963	3.0	7.899808186767572	0.0	4.0	24.692708272216787
64	3195033	DSS	False	True	0.24561403508771928	RNE_ECOLI Ribonuclease E OS=Escherichia coli (strain K12) OX=83333 GN=rne PE=1 SV=6	decoy	7	6	3195033	1039	471	GAAGGHTATHHASAAPARPQPVE	HNYSATVFPALVEDR	5	P21513	decoy:P28903	B181205_12_HF_FW_IN_130_ECLP_DSS01_SCX24_hSAX04_rep1	between	False	True	False	32.266341000000004	11.59	24	4	True	GAAGGHTATHHASAAPARPQPVE	HNYSATVFPALVEDR	GAAGGHTATHHASAAPARPQPVEHNYSATVFPALVEDR	False	7	[0. 0. 0. 0. 0. 0. 0. 1. 0.]	[1. 1. 1. 1. 1. 1. 1. 0. 0.]	3	[0. 0. 0. 1. 0. 0. 0. 0. 0. 0.]	[1. 1. 1. 0. 0. 0. 0. 0. 0. 0.]	False	0.0	0.0	14.287602215209963	-3.0	5.0	-10.376408786376947	-2.0	-8.141080112060543	0.0	0.0	14.287602215209963
69	955523	DSS	False	False	0.43966607639767263	ODO2_ECOLI Dihydrolipoyllysine-residue succinyltransferase component of 2-oxoglutarate dehydrogenase complex OS=Escherichia coli (strain K12) OX=83333 GN=sucB PE=1 SV=2	DLDH_ECOLI Dihydrolipoyl dehydrogenase OS=Escherichia coli (strain K12) OX=83333 GN=lpdA PE=1 SV=2	1	3	955523	2	339	SSVDILVPDLPESVADATVATWHK	KHYFDPK	4	P0AFG6	P0A9P0	B181121_17_HF_FW_IN_130_ECLP_DSS01_SCX19_hSAX07_rep1	between	False	False	True	65.77282799999999	12.064	19	7	True	SSVDILVPDLPESVADATVATWHK	KHYFDPK	SSVDILVPDLPESVADATVATWHKKHYFDPK	False	2	[0. 0. 1. 0. 0. 0. 0. 0. 0.]	[1. 1. 0. 0. 0. 0. 0. 0. 0.]	6	[0. 0. 0. 0. 0. 0. 1. 0. 0. 0.]	[1. 1. 1. 1. 1. 1. 0. 0. 0. 0.]	False	0.0	1.0	7.782048123291005	2.0	-4.0	42.250843899658186	-1.0	4.474121945312491	-4.0	1.0	8.782048123291005
71	3117530	DSS	False	False	0.18099547511312217	SYT_ECOLI Threonine--tRNA ligase OS=Escherichia coli (strain K12) OX=83333 GN=thrS PE=1 SV=1	RL33_ECOLI 50S ribosomal protein L33 OS=Escherichia coli (strain K12) OX=83333 GN=rpmG PE=1 SV=2	8	2	3117530	307	26	TGHWDNYKDAMFTTSSENR	NKRTKPEK	4	P0A8M3	P0A7N9	B181205_09_HF_FW_IN_130_ECLP_DSS01_SCX24_hSAX06_rep1	between	False	False	True	36.941213	10.739	24	6	False	TGHWDNYKDAMFTTSSENR	NKRTKPEK	TGHWDNYKDAMFTTSSENRNKRTKPEK	False	7	[0. 0. 0. 0. 0. 0. 0. 1. 0.]	[1. 1. 1. 1. 1. 1. 1. 0. 0.]	5	[0. 0. 0. 0. 0. 1. 0. 0. 0. 0.]	[1. 1. 1. 1. 1. 0. 0. 0. 0. 0.]	False	-1.0	5.0	-0.0814768193359398	5.0	0.0	26.89730869549561	0.0	10.088681566894529	0.0	1.0	6.08147681933594
73	686796	DSS	False	False	0.0	CH60_ECOLI 60 kDa chaperonin OS=Escherichia coli (strain K12) OX=83333 GN=groL PE=1 SV=2	METK_ECOLI S-adenosylmethionine synthase OS=Escherichia coli (strain K12) OX=83333 GN=metK PE=1 SV=2	4	3	686796	269	371	GIVKVAAVK	TDKAQLLR	3	P0A6F5	P0A817	B181119_18_HF_FW_IN_130_ECLP_DSS01_SCX19_hSAX01_rep1	between	False	False	True	41.173905	12.216	19	1	False	GIVKVAAVK	TDKAQLLR	GIVKVAAVKTDKAQLLR	False	2	[0. 0. 1. 0. 0. 0. 0. 0. 0.]	[1. 1. 0. 0. 0. 0. 0. 0. 0.]	0	[1. 0. 0. 0. 0. 0. 0. 0. 0. 0.]	[0. 0. 0. 0. 0. 0. 0. 0. 0. 0.]	False	-1.0	1.0	9.67310582092285	-4.0	1.0	9.22679005554199	0.0	-2.059947386474612	0.0	1.0	11.67310582092285
74	2093474	DSS	False	True	0.33743770155379654	PYRG_ECOLI CTP synthase OS=Escherichia coli (strain K12) OX=83333 GN=pyrG PE=1 SV=2	decoy	26	5	2093474	392	394	HVANMENANSTEFVPDCcmKYPVVALITEWR	EAAPSMDR	5	P0A7E5	decoy:P08395	B181128_09_HF_FW_IN_130_ECLP_DSS01_SCX21_hSAX07_rep2	between	False	True	False	62.383453	11.328	21	7	False	HVANMENANSTEFVPDCcmKYPVVALITEWR	EAAPSMDR	HVANMENANSTEFVPDCcmKYPVVALITEWREAAPSMDR	True	4	[0. 0. 0. 0. 1. 0. 0. 0. 0.]	[1. 1. 1. 1. 0. 0. 0. 0. 0.]	6	[0. 0. 0. 0. 0. 0. 1. 0. 0. 0.]	[1. 1. 1. 1. 1. 1. 0. 0. 0. 0.]	False	0.0	2.0	11.23522149365234	2.0	3.0	37.768975842407215	0.0	6.8348117951660114	2.0	2.0	13.23522149365234
75	2173603	DSS	False	False	0.15659955257270694	DNAK_ECOLI Chaperone protein DnaK OS=Escherichia coli (strain K12) OX=83333 GN=dnaK PE=1 SV=2	YGEY_ECOLI Uncharacterized protein YgeY OS=Escherichia coli (strain K12) OX=83333 GN=ygeY PE=3 SV=1	5	7	2173603	563	45	TAIESALTALETALKGEDK	IKEEMoxEKVGFDK	4	P0A6Y8	P65807	B181128_12_HF_FW_IN_130_ECLP_DSS01_SCX22_hSAX05_rep1	between	False	False	True	59.625249	9.854	22	5	True	TAIESALTALETALKGEDK	IKEEMoxEKVGFDK	TAIESALTALETALKGEDKIKEEMoxEKVGFDK	True	5	[0. 0. 0. 0. 0. 1. 0. 0. 0.]	[1. 1. 1. 1. 1. 0. 0. 0. 0.]	4	[0. 0. 0. 0. 1. 0. 0. 0. 0. 0.]	[1. 1. 1. 1. 0. 0. 0. 0. 0. 0.]	False	-2.0	3.0	8.17875394384766	-1.0	3.0	32.41241750280762	-2.0	1.1799822763671912	0.0	3.0	13.178753943847662
77	1448541	DSS	False	True	0.37350735906692584	ODP1_ECOLI Pyruvate dehydrogenase E1 component OS=Escherichia coli (strain K12) OX=83333 GN=aceE PE=1 SV=2	decoy	17	5	1448541	311	87	LIQLMNETVDGDYQTFKSK	HLANSLAR	5	P0AFG8	decoy:P0AFA2	B181123_20_HF_FW_IN_130_ECLP_DSS01_SCX21_hSAX05_rep1	between	False	True	False	41.499876	9.689	21	5	True	LIQLMNETVDGDYQTFKSK	HLANSLAR	LIQLMNETVDGDYQTFKSKHLANSLAR	False	4	[0. 0. 0. 0. 1. 0. 0. 0. 0.]	[1. 1. 1. 1. 0. 0. 0. 0. 0.]	4	[0. 0. 0. 0. 1. 0. 0. 0. 0. 0.]	[1. 1. 1. 1. 0. 0. 0. 0. 0. 0.]	False	-1.0	3.0	-3.647214911865234	2.0	-1.0	18.361654259277344	-1.0	-6.571378730224607	-1.0	3.0	7.647214911865233
78	2468874	DSS	False	False	0.16831683168316833	CYSN_ECOLI Sulfate adenylyltransferase subunit 1 OS=Escherichia coli (strain K12) OX=83333 GN=cysN PE=1 SV=1	CYSD_ECOLI Sulfate adenylyltransferase subunit 2 OS=Escherichia coli (strain K12) OX=83333 GN=cysD PE=1 SV=3	15	13	2468874	53	284	QIYEDQLSSLHNDSKR	VIDRDQAGSMELKK	5	P23845	P21156	B181130_07_HF_FW_IN_130_ECLP_DSS01_SCX22_hSAX07_rep2	between	False	False	True	36.952797	14.009	22	7	False	QIYEDQLSSLHNDSKR	VIDRDQAGSMELKK	QIYEDQLSSLHNDSKRVIDRDQAGSMELKK	False	5	[0. 0. 0. 0. 0. 1. 0. 0. 0.]	[1. 1. 1. 1. 1. 0. 0. 0. 0.]	6	[0. 0. 0. 0. 0. 0. 1. 0. 0. 0.]	[1. 1. 1. 1. 1. 1. 0. 0. 0. 0.]	False	0.0	3.0	3.6995583220214887	2.0	3.0	8.74252134997559	1.0	-4.296653683593746	0.0	3.0	6.699558322021487
80	1212737	DSS	False	False	0.188951160928743	AHPC_ECOLI Alkyl hydroperoxide reductase C OS=Escherichia coli (strain K12) OX=83333 GN=ahpC PE=1 SV=2	LCN8_HUMAN Epididymal-specific lipocalin-8 OS=Homo sapiens OX=9606 GN=LCN8 PE=2 SV=1	17	13	1212737	64	38	LGVDVYAVSTDTHFTHKAWHSSSETIAK	EVGVASDQSLVLTAPK	5	P0AE08	Q6JVE9	B181123_07_HF_FW_IN_130_ECLP_DSS01_SCX20_hSAX07_rep2	between	False	False	True	62.179	10.761	20	7	False	LGVDVYAVSTDTHFTHKAWHSSSETIAK	EVGVASDQSLVLTAPK	LGVDVYAVSTDTHFTHKAWHSSSETIAKEVGVASDQSLVLTAPK	False	3	[0. 0. 0. 1. 0. 0. 0. 0. 0.]	[1. 1. 1. 0. 0. 0. 0. 0. 0.]	6	[0. 0. 0. 0. 0. 0. 1. 0. 0. 0.]	[1. 1. 1. 1. 1. 1. 0. 0. 0. 0.]	False	0.0	-2.0	26.38049993896484	2.0	2.0	19.65522680664062	1.0	4.070784667968745	-2.0	2.0	28.38049993896484
81	2223254	DSS	False	False	0.055825242718446605	RS5_ECOLI 30S ribosomal protein S5 OS=Escherichia coli (strain K12) OX=83333 GN=rpsE PE=1 SV=2	RS7_ECOLI 30S ribosomal protein S7 OS=Escherichia coli (strain K12) OX=83333 GN=rpsG PE=1 SV=3	14	6	2223254	113	144	AVLEVAGVHNVLAKAYGSTNPINVVR	MAEANKAFAHYR	4	P0A7W1	P02359	B181128_14_HF_FW_IN_130_ECLP_DSS01_SCX22_hSAX04_rep1	between	False	False	True	54.068249	14.735	22	4	False	AVLEVAGVHNVLAKAYGSTNPINVVR	MAEANKAFAHYR	AVLEVAGVHNVLAKAYGSTNPINVVRMAEANKAFAHYR	True	5	[0. 0. 0. 0. 0. 1. 0. 0. 0.]	[1. 1. 1. 1. 1. 0. 0. 0. 0.]	3	[0. 0. 0. 1. 0. 0. 0. 0. 0. 0.]	[1. 1. 1. 0. 0. 0. 0. 0. 0. 0.]	False	0.0	3.0	5.772396338867189	-2.0	3.0	27.65508104650879	-1.0	-0.4267041555175765	0.0	3.0	8.772396338867189
86	1259703	DSS	False	False	0.16310510248582644	RS1_ECOLI 30S ribosomal protein S1 OS=Escherichia coli (strain K12) OX=83333 GN=rpsA PE=1 SV=1	BCDO2_HUMAN Betabeta-carotene 9'10'-oxygenase OS=Homo sapiens OX=9606 GN=BCO2 PE=1 SV=5	6	5	1259703	523	309	DEADEKDAIATVNKQEDANFSNNAMAEAFK	IATSKIRGK	5	P0AG67	Q9BYV7	B181123_10_HF_FW_IN_130_ECLP_DSS01_SCX20_hSAX06_rep2	between	False	False	True	45.029805	9.803	20	6	True	DEADEKDAIATVNKQEDANFSNNAMAEAFK	IATSKIRGK	DEADEKDAIATVNKQEDANFSNNAMAEAFKIATSKIRGK	False	3	[0. 0. 0. 1. 0. 0. 0. 0. 0.]	[1. 1. 1. 0. 0. 0. 0. 0. 0.]	5	[0. 0. 0. 0. 0. 1. 0. 0. 0. 0.]	[1. 1. 1. 1. 1. 0. 0. 0. 0. 0.]	False	-1.0	1.0	0.3651855541992219	5.0	1.0	23.86069565551757	0.0	-0.5898658679199187	-2.0	1.0	2.365185554199222
87	2149391	DSS	False	False	0.09395973154362416	SYA_ECOLI Alanine--tRNA ligase OS=Escherichia coli (strain K12) OX=83333 GN=alaS PE=1 SV=2	TPPC4_HUMAN Trafficking protein particle complex subunit 4 OS=Homo sapiens OX=9606 GN=TRAPPC4 PE=1 SV=1	31	6	2149391	479	163	AVDAINAGQEAVVVLDQTPFYAESGGQVGDKGELK	QAGIDSLLRK	4	P00957	Q9Y296	B181128_11_HF_FW_IN_130_ECLP_DSS01_SCX21_hSAX06_rep2	between	False	False	True	68.251508	11.925	21	6	False	AVDAINAGQEAVVVLDQTPFYAESGGQVGDKGELK	QAGIDSLLRK	AVDAINAGQEAVVVLDQTPFYAESGGQVGDKGELKQAGIDSLLRK	False	4	[0. 0. 0. 0. 1. 0. 0. 0. 0.]	[1. 1. 1. 1. 0. 0. 0. 0. 0.]	5	[0. 0. 0. 0. 0. 1. 0. 0. 0. 0.]	[1. 1. 1. 1. 1. 0. 0. 0. 0. 0.]	False	-1.0	3.0	16.693589451416017	4.0	2.0	36.47578740368653	0.0	5.1319363142089856	0.0	3.0	20.693589451416017
96	3069615	DSS	False	True	0.2886100386100386	RS15_ECOLI 30S ribosomal protein S15 OS=Escherichia coli (strain K12) OX=83333 GN=rpsO PE=1 SV=2	decoy	30	7	3069615	18	124	DANDTGSTEVQVALLTAQINHLQGHFAEHKK	VQTEGGSK	5	P0ADZ4	decoy:P0A9X1	B181205_06_HF_FW_IN_130_ECLP_DSS01_SCX24_hSAX07_rep1	between	False	True	False	53.87573	11.307	24	7	False	DANDTGSTEVQVALLTAQINHLQGHFAEHKK	VQTEGGSK	DANDTGSTEVQVALLTAQINHLQGHFAEHKKVQTEGGSK	False	7	[0. 0. 0. 0. 0. 0. 0. 1. 0.]	[1. 1. 1. 1. 1. 1. 1. 0. 0.]	6	[0. 0. 0. 0. 0. 0. 1. 0. 0. 0.]	[1. 1. 1. 1. 1. 1. 0. 0. 0. 0.]	False	0.0	4.0	5.901612720947263	2.0	5.0	34.91094156311035	0.0	7.150895557861325	1.0	4.0	9.901612720947265
98	562746	DSS	False	False	0.07936507936507936	RPOB_ECOLI DNA-directed RNA polymerase subunit beta OS=Escherichia coli (strain K12) OX=83333 GN=rpoB PE=1 SV=1	RPOC_ECOLI DNA-directed RNA polymerase subunit beta' OS=Escherichia coli (strain K12) OX=83333 GN=rpoC PE=1 SV=1	22	4	562746	1307	10	NIVDGNHQMoxEPGMPESFNVLLKEIR	AQTKTEEFDAIK	5	P0A8V2	P0A8T7	B181119_11_HF_FW_IN_130_ECLP_DSS01_SCX18_hSAX07_rep1	between	False	False	True	61.799849	14.529000000000002	18	7	False	NIVDGNHQMoxEPGMPESFNVLLKEIR	AQTKTEEFDAIK	NIVDGNHQMoxEPGMPESFNVLLKEIRAQTKTEEFDAIK	False	1	[0. 1. 0. 0. 0. 0. 0. 0. 0.]	[1. 0. 0. 0. 0. 0. 0. 0. 0.]	6	[0. 0. 0. 0. 0. 0. 1. 0. 0. 0.]	[1. 1. 1. 1. 1. 1. 0. 0. 0. 0.]	False	0.0	0.0	14.952814545654292	1.0	0.0	28.79987951757812	0.0	2.1669144296874947	-1.0	0.0	14.952814545654292
100	1118177	DSS	False	False	0.26241863651935593	YEEX_ECOLI UPF0265 protein YeeX OS=Escherichia coli (strain K12) OX=83333 GN=yeeX PE=1 SV=1	RPOD_ECOLI RNA polymerase sigma factor RpoD OS=Escherichia coli (strain K12) OX=83333 GN=rpoD PE=1 SV=2	5	11	1118177	1	452	METTKPSFQDVLEFVR	IPVHMIETINKLNR	5	P0A8M6	P00579	B181123_03_HF_FW_IN_130_ECLP_DSS01_SCX20_hSAX09_rep1	between	False	False	True	66.52998799999999	13.952	20	9	True	METTKPSFQDVLEFVR	IPVHMIETINKLNR	METTKPSFQDVLEFVRIPVHMIETINKLNR	False	3	[0. 0. 0. 1. 0. 0. 0. 0. 0.]	[1. 1. 1. 0. 0. 0. 0. 0. 0.]	8	[0. 0. 0. 0. 0. 0. 0. 0. 1. 0.]	[1. 1. 1. 1. 1. 1. 1. 1. 0. 0.]	False	2.0	2.0	13.62274236401366	4.0	1.0	29.31936711987304	2.0	-3.373820593750011	0.0	2.0	17.62274236401366
103	827212	DSS	False	False	0.32595031427716253	DEGP_ECOLI Periplasmic serine endoprotease DegP OS=Escherichia coli (strain K12) OX=83333 GN=degP PE=1 SV=1	OGFD2_HUMAN 2-oxoglutarate and iron-dependent oxygenase domain-containing protein 2 OS=Homo sapiens OX=9606 GN=OGFOD2 PE=2 SV=2	13	1	827212	275	1	NLTSQMVEYGQVKR	MATVGAPR	3	P0C0V0	Q6N063	B181121_11_HF_FW_IN_130_ECLP_DSS01_SCX19_hSAX04_rep1	between	False	False	True	41.76758399999999	10.226	19	4	False	NLTSQMVEYGQVKR	MATVGAPR	NLTSQMVEYGQVKRMATVGAPR	False	2	[0. 0. 1. 0. 0. 0. 0. 0. 0.]	[1. 1. 0. 0. 0. 0. 0. 0. 0.]	3	[0. 0. 0. 1. 0. 0. 0. 0. 0. 0.]	[1. 1. 1. 0. 0. 0. 0. 0. 0. 0.]	False	-1.0	1.0	7.0088750461425695	2.0	2.0	6.547197494873037	2.0	-7.9974420925293055	2.0	1.0	9.00887504614257
111	951169	DSS	False	False	0.05705474171164225	ODP2_ECOLI Dihydrolipoyllysine-residue acetyltransferase component of pyruvate dehydrogenase complex OS=Escherichia coli (strain K12) OX=83333 GN=aceF PE=1 SV=3	ODP1_ECOLI Pyruvate dehydrogenase E1 component OS=Escherichia coli (strain K12) OX=83333 GN=aceE PE=1 SV=2	4	1	951169	314	2	AEGKSEFAENDAYVHATPLIR	SERFPNDVDPIETR	5	P06959	P0AFG8	B181121_17_HF_FW_IN_130_ECLP_DSS01_SCX19_hSAX07_rep1	between	False	False	True	52.06963800000001	14.444	19	7	False	AEGKSEFAENDAYVHATPLIR	SERFPNDVDPIETR	AEGKSEFAENDAYVHATPLIRSERFPNDVDPIETR	False	2	[0. 0. 1. 0. 0. 0. 0. 0. 0.]	[1. 1. 0. 0. 0. 0. 0. 0. 0.]	6	[0. 0. 0. 0. 0. 0. 1. 0. 0. 0.]	[1. 1. 1. 1. 1. 1. 0. 0. 0. 0.]	False	0.0	0.0	15.219540343750005	1.0	0.0	14.405304656494144	0.0	-2.230731262695308	-1.0	0.0	15.219540343750005
113	2717960	DSS	False	False	0.04448742746615087	ODO1_ECOLI 2-oxoglutarate dehydrogenase E1 component OS=Escherichia coli (strain K12) OX=83333 GN=sucA PE=1 SV=1	SLAP2_HUMAN Src-like-adapter 2 OS=Homo sapiens OX=9606 GN=SLA2 PE=1 SV=3	20	11	2717960	901	90	YAGRPASASPAVGYMSVHQKQQQDLVNDALNVE	VSHGWLYEGLSREK	5	P0AFG3	Q9H6Q3	B181203_12_HF_FW_IN_130_ECLP_DSS01_SCX23_hSAX07_rep1	between	False	False	True	53.692944	14.874	23	7	False	YAGRPASASPAVGYMSVHQKQQQDLVNDALNVE	VSHGWLYEGLSREK	YAGRPASASPAVGYMSVHQKQQQDLVNDALNVEVSHGWLYEGLSREK	False	6	[0. 0. 0. 0. 0. 0. 1. 0. 0.]	[1. 1. 1. 1. 1. 1. 0. 0. 0.]	6	[0. 0. 0. 0. 0. 0. 1. 0. 0. 0.]	[1. 1. 1. 1. 1. 1. 0. 0. 0. 0.]	False	1.0	4.0	10.606617400878903	1.0	0.0	23.43093533300781	0.0	0.5586742856445284	-1.0	4.0	15.606617400878903
114	1238502	DSS	False	False	0.1695059625212947	PYRB_ECOLI Aspartate carbamoyltransferase catalytic subunit OS=Escherichia coli (strain K12) OX=83333 GN=pyrB PE=1 SV=2	TPPC4_HUMAN Trafficking protein particle complex subunit 4 OS=Homo sapiens OX=9606 GN=TRAPPC4 PE=1 SV=1	3	8	1238502	115	212	LATEFSGNVPVLNAGDGSNQHPTQTLLDLFTIQETQGR	AGTFGPGS	5	P0A786	Q9Y296	B181123_09_HF_FW_IN_130_ECLP_DSS01_SCX20_hSAX06_rep1	between	False	False	True	61.08404399999999	9.958	20	6	False	LATEFSGNVPVLNAGDGSNQHPTQTLLDLFTIQETQGR	AGTFGPGS	LATEFSGNVPVLNAGDGSNQHPTQTLLDLFTIQETQGRAGTFGPGS	False	3	[0. 0. 0. 1. 0. 0. 0. 0. 0.]	[1. 1. 1. 0. 0. 0. 0. 0. 0.]	5	[0. 0. 0. 0. 0. 1. 0. 0. 0. 0.]	[1. 1. 1. 1. 1. 0. 0. 0. 0. 0.]	False	0.0	2.0	12.87815715917968	1.0	2.0	28.43706752905273	0.0	0.4452424252929603	3.0	2.0	14.87815715917968
115	1801919	DSS	False	True	0.16965046888320545	GLN1B_ECOLI Glutamine synthetase OS=Escherichia coli (strain K12) OX=83333 GN=glnA PE=1 SV=2	decoy	22	3	1801919	27	22	GKEQHVTIPAHQVNAEFFEEGKMFDGSSIGGWK	LVTGIPGRNK	5	P0A9C5	decoy:P0ACB0	B181126_10_HF_FW_IN_130_ECLP_DSS01_SCX25t27_hSAX06_rep2	between	False	True	False	51.710039	10.509	25	6	True	GKEQHVTIPAHQVNAEFFEEGKMFDGSSIGGWK	LVTGIPGRNK	GKEQHVTIPAHQVNAEFFEEGKMFDGSSIGGWKLVTGIPGRNK	False	8	[0. 0. 0. 0. 0. 0. 0. 0. 1.]	[1. 1. 1. 1. 1. 1. 1. 1. 0.]	5	[0. 0. 0. 0. 0. 1. 0. 0. 0. 0.]	[1. 1. 1. 1. 1. 0. 0. 0. 0. 0.]	False	-1.0	2.0	9.607549528564457	5.0	6.0	24.436958174194327	1.0	2.54852471777344	1.0	2.0	12.607549528564457
117	1810116	DSS	False	False	0.20473051570376113	SUCC_ECOLI Succinate--CoA ligase [ADP-forming] subunit beta OS=Escherichia coli (strain K12) OX=83333 GN=sucC PE=1 SV=1	M3K1_HUMAN Mitogen-activated protein kinase kinase kinase 1 OS=Homo sapiens OX=9606 GN=MAP3K1 PE=1 SV=4	12	9	1810116	361	1372	LADSGLNIIAAKGLTDAAQQVVAAVEGK	GANLLIDSTGQR	4	P0A836	Q13233	B181126_10_HF_FW_IN_130_ECLP_DSS01_SCX25t27_hSAX06_rep2	between	False	False	True	77.88422700000002	10.018	25	6	False	LADSGLNIIAAKGLTDAAQQVVAAVEGK	GANLLIDSTGQR	LADSGLNIIAAKGLTDAAQQVVAAVEGKGANLLIDSTGQR	False	8	[0. 0. 0. 0. 0. 0. 0. 0. 1.]	[1. 1. 1. 1. 1. 1. 1. 1. 0.]	5	[0. 0. 0. 0. 0. 1. 0. 0. 0. 0.]	[1. 1. 1. 1. 1. 0. 0. 0. 0. 0.]	False	0.0	6.0	18.73012848925784	3.0	7.0	41.48439332080081	1.0	2.5443603618164303	5.0	6.0	24.73012848925784
118	2583673	DSS	False	False	0.03737259343148358	ODO1_ECOLI 2-oxoglutarate dehydrogenase E1 component OS=Escherichia coli (strain K12) OX=83333 GN=sucA PE=1 SV=1	ODO2_ECOLI Dihydrolipoyllysine-residue succinyltransferase component of 2-oxoglutarate dehydrogenase complex OS=Escherichia coli (strain K12) OX=83333 GN=sucB PE=1 SV=2	12	4	2583673	43	149	STFQQLPGTGVKPDQFHSQTR	HLAKAPAK	5	P0AFG3	P0AFG6	B181130_13_HF_FW_IN_130_ECLP_DSS01_SCX23_hSAX01_rep1	between	False	False	True	33.289276	13.026	23	1	False	STFQQLPGTGVKPDQFHSQTR	HLAKAPAK	STFQQLPGTGVKPDQFHSQTRHLAKAPAK	False	6	[0. 0. 0. 0. 0. 0. 1. 0. 0.]	[1. 1. 1. 1. 1. 1. 0. 0. 0.]	0	[1. 0. 0. 0. 0. 0. 0. 0. 0. 0.]	[0. 0. 0. 0. 0. 0. 0. 0. 0. 0.]	False	-4.0	5.0	-3.7670060434570303	-1.0	3.0	15.403089400268554	-1.0	-1.439128998779296	0.0	4.0	12.767006043457028
119	107326	DSS	False	False	0.16838931955211026	RS10_ECOLI 30S ribosomal protein S10 OS=Escherichia coli (strain K12) OX=83333 GN=rpsJ PE=1 SV=1	RS1_ECOLI 30S ribosomal protein S1 OS=Escherichia coli (strain K12) OX=83333 GN=rpsA PE=1 SV=1	14	1	107326	17	450	LIDQATAEIVETAKR	KGAIVTGK	4	P0A7R5	P0AG67	B181117_07_HF_FW_IN_130_ECLP_DSS01_SCX17_hSAX04_rep1	between	False	False	True	48.396627	12.613	17	4	True	LIDQATAEIVETAKR	KGAIVTGK	LIDQATAEIVETAKRKGAIVTGK	False	0	[1. 0. 0. 0. 0. 0. 0. 0. 0.]	[0. 0. 0. 0. 0. 0. 0. 0. 0.]	3	[0. 0. 0. 1. 0. 0. 0. 0. 0. 0.]	[1. 1. 1. 0. 0. 0. 0. 0. 0. 0.]	False	-2.0	-1.0	6.571790269042964	2.0	-1.0	22.810470154907215	0.0	1.1996894389648391	-2.0	2.0	9.571790269042962
120	3168126	DSS	False	False	0.37875862068965516	CATE_ECOLI Catalase HPII OS=Escherichia coli (strain K12) OX=83333 GN=katE PE=1 SV=1	SUBI_ECOLI Sulfate-binding protein OS=Escherichia coli (strain K12) OX=83333 GN=sbp PE=1 SV=1	16	6	3168126	8	59	NPHQHQSPLHDSSEAKPGMDSLAPEDGSHRPAAEPTPPGAQPTAPGSLK	QSHGGSGK	5	P21179	P0AG78	B181205_11_HF_FW_IN_130_ECLP_DSS01_SCX24_hSAX05_rep1	between	False	False	True	30.011517	14.264	24	5	False	NPHQHQSPLHDSSEAKPGMDSLAPEDGSHRPAAEPTPPGAQPTAPGSLK	QSHGGSGK	NPHQHQSPLHDSSEAKPGMDSLAPEDGSHRPAAEPTPPGAQPTAPGSLKQSHGGSGK	False	7	[0. 0. 0. 0. 0. 0. 0. 1. 0.]	[1. 1. 1. 1. 1. 1. 1. 0. 0.]	4	[0. 0. 0. 0. 1. 0. 0. 0. 0. 0.]	[1. 1. 1. 1. 0. 0. 0. 0. 0. 0.]	False	0.0	1.0	6.234045457641603	2.0	5.0	15.444176149169929	1.0	11.880766343872072	0.0	1.0	7.234045457641603
122	946944	DSS	False	False	0.39558070600916195	DNAK_ECOLI Chaperone protein DnaK OS=Escherichia coli (strain K12) OX=83333 GN=dnaK PE=1 SV=2	SPEM3_HUMAN Uncharacterized protein SPEM3 OS=Homo sapiens OX=9606 GN=SPEM3 PE=3 SV=1	20	5	946944	598	520	LMEIAQQQHAQQQTAGADASANNAK	NMoxEWKNSDDAKDK	4	P0A6Y8	A0A1B0GUW6	B181121_17_HF_FW_IN_130_ECLP_DSS01_SCX19_hSAX07_rep1	between	False	False	True	39.12751100000001	11.293	19	7	True	LMEIAQQQHAQQQTAGADASANNAK	NMoxEWKNSDDAKDK	LMEIAQQQHAQQQTAGADASANNAKNMoxEWKNSDDAKDK	False	2	[0. 0. 1. 0. 0. 0. 0. 0. 0.]	[1. 1. 0. 0. 0. 0. 0. 0. 0.]	6	[0. 0. 0. 0. 0. 0. 1. 0. 0. 0.]	[1. 1. 1. 1. 1. 1. 0. 0. 0. 0.]	False	2.0	0.0	11.975050901733404	0.0	0.0	17.258381819091802	1.0	10.31998536523438	-3.0	2.0	13.975050901733404
124	199091	DSS	False	False	0.14565425023877746	IHFA_ECOLI Integration host factor subunit alpha OS=Escherichia coli (strain K12) OX=83333 GN=ihfA PE=1 SV=1	IHFB_ECOLI Integration host factor subunit beta OS=Escherichia coli (strain K12) OX=83333 GN=ihfB PE=1 SV=1	3	4	199091	64	66	NPKTGEDIPITAR	TGDKVELEGK	4	P0A6X7	P0A6Y1	B181117_12_HF_FW_IN_130_ECLP_DSS01_SCX17_hSAX06_rep2	between	False	False	True	39.651467	12.388	17	6	True	NPKTGEDIPITAR	TGDKVELEGK	NPKTGEDIPITARTGDKVELEGK	False	0	[1. 0. 0. 0. 0. 0. 0. 0. 0.]	[0. 0. 0. 0. 0. 0. 0. 0. 0.]	5	[0. 0. 0. 0. 0. 1. 0. 0. 0. 0.]	[1. 1. 1. 1. 1. 0. 0. 0. 0. 0.]	False	1.0	-1.0	7.510101948730472	0.0	-1.0	10.367788945190432	0.0	-1.5595124616699183	-1.0	1.0	9.510101948730473
125	2194940	DSS	False	True	0.22703703703703704	PUR8_ECOLI Adenylosuccinate lyase OS=Escherichia coli (strain K12) OX=83333 GN=purB PE=1 SV=1	decoy	7	1	2194940	88	5	TTNHDVKAVEYFLK	KLQTAAK	4	P0AB89	decoy:Q8NCU8	B181128_13_HF_FW_IN_130_ECLP_DSS01_SCX22_hSAX05_rep2	between	False	True	False	45.188163	10.615	22	5	False	TTNHDVKAVEYFLK	KLQTAAK	TTNHDVKAVEYFLKKLQTAAK	False	5	[0. 0. 0. 0. 0. 1. 0. 0. 0.]	[1. 1. 1. 1. 1. 0. 0. 0. 0.]	4	[0. 0. 0. 0. 1. 0. 0. 0. 0. 0.]	[1. 1. 1. 1. 0. 0. 0. 0. 0. 0.]	False	-1.0	3.0	7.50855560864258	3.0	4.0	23.78335304821777	1.0	6.317813115966799	1.0	3.0	11.50855560864258
131	1268456	DSS	False	False	0.29295505259802357	RS1_ECOLI 30S ribosomal protein S1 OS=Escherichia coli (strain K12) OX=83333 GN=rpsA PE=1 SV=1	PUUC_ECOLI NADP/NAD-dependent aldehyde dehydrogenase PuuC OS=Escherichia coli (strain K12) OX=83333 GN=puuC PE=1 SV=2	19	3	1268456	486	248	DRVEDATLVLSVGDEVEAKFTGVDR	TGKQLLK	4	P0AG67	P23883	B181123_10_HF_FW_IN_130_ECLP_DSS01_SCX20_hSAX06_rep2	between	False	False	True	72.30721399999999	10.519	20	6	False	DRVEDATLVLSVGDEVEAKFTGVDR	TGKQLLK	DRVEDATLVLSVGDEVEAKFTGVDRTGKQLLK	False	3	[0. 0. 0. 1. 0. 0. 0. 0. 0.]	[1. 1. 1. 0. 0. 0. 0. 0. 0.]	5	[0. 0. 0. 0. 0. 1. 0. 0. 0. 0.]	[1. 1. 1. 1. 1. 0. 0. 0. 0. 0.]	False	-1.0	1.0	12.216244914306628	4.0	1.0	45.789550044311504	-1.0	5.9126446030273305	-2.0	1.0	14.216244914306628
132	1527170	DSS	False	False	0.06954102920723226	TNAA_ECOLI Tryptophanase OS=Escherichia coli (strain K12) OX=83333 GN=tnaA PE=1 SV=1	ACNB_ECOLI Aconitate hydratase B OS=Escherichia coli (strain K12) OX=83333 GN=acnB PE=1 SV=3	10	4	1527170	260	719	YADMLAMSAKK	AAGKLLDAHK	4	P0A853	P36683	B181123_24_HF_FW_IN_130_ECLP_DSS01_SCX21_hSAX03_rep1	between	False	False	True	39.524587	12.628	21	3	False	YADMLAMSAKK	AAGKLLDAHK	YADMLAMSAKKAAGKLLDAHK	True	4	[0. 0. 0. 0. 1. 0. 0. 0. 0.]	[1. 1. 1. 1. 0. 0. 0. 0. 0.]	2	[0. 0. 1. 0. 0. 0. 0. 0. 0. 0.]	[1. 1. 0. 0. 0. 0. 0. 0. 0. 0.]	False	-2.0	3.0	3.583752954589841	-1.0	2.0	13.69067891894531	-1.0	-2.0360933894043	0.0	3.0	8.58375295458984
141	1028653	DSS	False	True	0.19493871095294582	RPOB_ECOLI DNA-directed RNA polymerase subunit beta OS=Escherichia coli (strain K12) OX=83333 GN=rpoB PE=1 SV=1	decoy	22	4	1028653	997	165	WLELGLTDEEKQNQLEQLAEQYDELK	CcmPGSALR	5	P0A8V2	decoy:P05042	B181121_20_HF_FW_IN_130_ECLP_DSS01_SCX19_hSAX08_rep2	between	False	True	False	68.590808	9.908	19	8	False	WLELGLTDEEKQNQLEQLAEQYDELK	CcmPGSALR	WLELGLTDEEKQNQLEQLAEQYDELKCcmPGSALR	False	2	[0. 0. 1. 0. 0. 0. 0. 0. 0.]	[1. 1. 0. 0. 0. 0. 0. 0. 0.]	7	[0. 0. 0. 0. 0. 0. 0. 1. 0. 0.]	[1. 1. 1. 1. 1. 1. 1. 0. 0. 0.]	False	0.0	0.0	11.335574235351558	6.0	0.0	44.01321896496581	0.0	6.972045030029293	-1.0	0.0	11.335574235351558
142	2773132	DSS	False	False	0.40415335463258784	NUSA_ECOLI Transcription termination/antitermination protein NusA OS=Escherichia coli (strain K12) OX=83333 GN=nusA PE=1 SV=1	ASNB_ECOLI Asparagine synthetase B [glutamine-hydrolyzing] OS=Escherichia coli (strain K12) OX=83333 GN=asnB PE=1 SV=3	3	3	2773132	1	326	MNKEILAVVEAVSNEK	ASTPMYLMoxSR	3	P0AFF6	P22106	B181203_15_HF_FW_IN_130_ECLP_DSS01_SCX23_hSAX06_rep1	between	False	False	True	56.36904000000001	9.705	23	6	False	MNKEILAVVEAVSNEK	ASTPMYLMoxSR	MNKEILAVVEAVSNEKASTPMYLMoxSR	False	6	[0. 0. 0. 0. 0. 0. 1. 0. 0.]	[1. 1. 1. 1. 1. 1. 0. 0. 0.]	5	[0. 0. 0. 0. 0. 1. 0. 0. 0. 0.]	[1. 1. 1. 1. 1. 0. 0. 0. 0. 0.]	False	0.0	4.0	6.727858054199222	3.0	5.0	22.22419975952149	0.0	-7.2029318933105415	4.0	4.0	10.727858054199224
143	2957839	DSS	False	False	0.05506072874493927	SYY_ECOLI Tyrosine--tRNA ligase OS=Escherichia coli (strain K12) OX=83333 GN=tyrS PE=1 SV=2	KDTA_ECOLI 3-deoxy-D-manno-octulosonic acid transferase OS=Escherichia coli (strain K12) OX=83333 GN=waaA PE=1 SV=1	26	5	2957839	60	159	RFQQAGHKPVALVGGATGLIGDPSFKAAER	SAAGYAK	5	P0AGJ9	P0AC75	B181203_24_HF_FW_IN_130_ECLP_DSS01_SCX24_hSAX01_rep1	between	False	False	True	35.685246	11.473	24	1	False	RFQQAGHKPVALVGGATGLIGDPSFKAAER	SAAGYAK	RFQQAGHKPVALVGGATGLIGDPSFKAAERSAAGYAK	False	7	[0. 0. 0. 0. 0. 0. 0. 1. 0.]	[1. 1. 1. 1. 1. 1. 1. 0. 0.]	0	[1. 0. 0. 0. 0. 0. 0. 0. 0. 0.]	[0. 0. 0. 0. 0. 0. 0. 0. 0. 0.]	False	-3.0	1.0	2.4954533669433587	-1.0	6.0	12.07222987145996	-1.0	-0.903495302490235	1.0	2.4954533669433587	6.495453366943358
145	1476455	DSS	False	False	0.3273809523809524	RS1_ECOLI 30S ribosomal protein S1 OS=Escherichia coli (strain K12) OX=83333 GN=rpsA PE=1 SV=1	GSP_ECOLI Bifunctional glutathionylspermidine synthetase/amidase OS=Escherichia coli (strain K12) OX=83333 GN=gss PE=1 SV=1	8	9	1476455	529	211	DAIATVNKQEDANFSNNAMAEAFK	ISGARLENKGQFDGK	5	P0AG67	P0AES0	B181123_21_HF_FW_IN_130_ECLP_DSS01_SCX21_hSAX05_rep2	between	False	False	True	43.494048	10.022	21	5	True	DAIATVNKQEDANFSNNAMAEAFK	ISGARLENKGQFDGK	DAIATVNKQEDANFSNNAMAEAFKISGARLENKGQFDGK	False	4	[0. 0. 0. 0. 1. 0. 0. 0. 0.]	[1. 1. 1. 1. 0. 0. 0. 0. 0.]	4	[0. 0. 0. 0. 1. 0. 0. 0. 0. 0.]	[1. 1. 1. 1. 0. 0. 0. 0. 0. 0.]	False	-1.0	3.0	-1.547745823242188	0.0	2.0	16.639334560058593	-1.0	-8.188401340820313	0.0	1.547745823242188	5.547745823242189
146	1548339	DSS	False	False	0.0	DBHB_ECOLI DNA-binding protein HU-beta OS=Escherichia coli (strain K12) OX=83333 GN=hupB PE=1 SV=1	RS3_ECOLI 30S ribosomal protein S3 OS=Escherichia coli (strain K12) OX=83333 GN=rpsC PE=1 SV=2	9	1	1548339	59	108	TGRNPQTGKEITIAAAK	KPELDAK	4	P0ACF4	P0A7V3	B181123_25_HF_FW_IN_130_ECLP_DSS01_SCX21_hSAX02_rep1	between	False	False	True	31.644497	20.022	21	2	True	TGRNPQTGKEITIAAAK	KPELDAK	TGRNPQTGKEITIAAAKKPELDAK	False	4	[0. 0. 0. 0. 1. 0. 0. 0. 0.]	[1. 1. 1. 1. 0. 0. 0. 0. 0.]	1	[0. 1. 0. 0. 0. 0. 0. 0. 0. 0.]	[1. 0. 0. 0. 0. 0. 0. 0. 0. 0.]	True	0.0	4.0	6.744260870239256	-8.0	4.0	8.983352743408199	0.0	-2.1647872102050805	0.0	4.0	10.744260870239255
147	879826	DSS	False	True	0.2322083639031548	ODO2_ECOLI Dihydrolipoyllysine-residue succinyltransferase component of 2-oxoglutarate dehydrogenase complex OS=Escherichia coli (strain K12) OX=83333 GN=sucB PE=1 SV=2	decoy	1	3	879826	2	2	SSVDILVPDLPESVADATVATWHK	GLKSQVIK	5	P0AFG6	decoy:P60604	B181121_13_HF_FW_IN_130_ECLP_DSS01_SCX19_hSAX05_rep2	between	False	True	False	62.896447	9.695	19	5	False	SSVDILVPDLPESVADATVATWHK	GLKSQVIK	SSVDILVPDLPESVADATVATWHKGLKSQVIK	False	2	[0. 0. 1. 0. 0. 0. 0. 0. 0.]	[1. 1. 0. 0. 0. 0. 0. 0. 0.]	4	[0. 0. 0. 0. 1. 0. 0. 0. 0. 0.]	[1. 1. 1. 1. 0. 0. 0. 0. 0. 0.]	False	-2.0	1.0	4.9056671232910185	3.0	1.0	34.90288811633301	-1.0	-2.8738243012695293	1.0	2.0	7.905667123291018
148	1994154	DSS	False	False	0.28857327307940606	CYSN_ECOLI Sulfate adenylyltransferase subunit 1 OS=Escherichia coli (strain K12) OX=83333 GN=cysN PE=1 SV=1	RCSC_ECOLI Sensor histidine kinase RcsC OS=Escherichia coli (strain K12) OX=83333 GN=rcsC PE=1 SV=1	25	4	1994154	1	13	MNTALAQQIANEGGVEAWMIAQQHKSLLR	ASRYMFR	5	P23845	P0DMC5	B181128_03_HF_FW_IN_130_ECLP_DSS01_SCX21_hSAX10_rep1	between	False	False	True	63.33615500000001	9.776	21	10	True	MNTALAQQIANEGGVEAWMIAQQHKSLLR	ASRYMFR	MNTALAQQIANEGGVEAWMIAQQHKSLLRASRYMFR	False	4	[0. 0. 0. 0. 1. 0. 0. 0. 0.]	[1. 1. 1. 1. 0. 0. 0. 0. 0.]	9	[0. 0. 0. 0. 0. 0. 0. 0. 0. 1.]	[1. 1. 1. 1. 1. 1. 1. 1. 1. 0.]	False	3.0	2.0	6.711750092773436	7.0	1.0	33.950891557006834	0.0	-2.459445891113284	-3.0	3.0	11.711750092773435
152	973598	DSS	False	False	0.1854412362749085	LPXA_ECOLI Acyl-[acyl-carrier-protein]--UDP-N-acetylglucosamine O-acyltransferase OS=Escherichia coli (strain K12) OX=83333 GN=lpxA PE=1 SV=1	PT1_ECOLI Phosphoenolpyruvate-protein phosphotransferase OS=Escherichia coli (strain K12) OX=83333 GN=ptsI PE=1 SV=1	4	1	973598	217	404	NAYKLIYR	KEIEIYK	3	P0A722	P08839	B181121_18_HF_FW_IN_130_ECLP_DSS01_SCX19_hSAX07_rep2	between	False	False	True	44.003703	13.822	19	7	True	NAYKLIYR	KEIEIYK	NAYKLIYRKEIEIYK	False	2	[0. 0. 1. 0. 0. 0. 0. 0. 0.]	[1. 1. 0. 0. 0. 0. 0. 0. 0.]	6	[0. 0. 0. 0. 0. 0. 1. 0. 0. 0.]	[1. 1. 1. 1. 1. 1. 0. 0. 0. 0.]	False	3.0	0.0	9.692580105712892	1.0	1.0	12.429497601440431	0.0	-1.667565463134764	-1.0	3.0	12.692580105712892
154	3114138	DSS	False	False	0.16921768707482993	IF3_ECOLI Translation initiation factor IF-3 OS=Escherichia coli (strain K12) OX=83333 GN=infC PE=1 SV=1	RS19_ECOLI 30S ribosomal protein S19 OS=Escherichia coli (strain K12) OX=83333 GN=rpsS PE=1 SV=2	13	6	3114138	98	82	FRPGTDEGDYQVKLR	GHAADKK	4	P0A707	P0A7U3	B181205_09_HF_FW_IN_130_ECLP_DSS01_SCX24_hSAX06_rep1	between	False	False	True	26.071648	12.652	24	6	True	FRPGTDEGDYQVKLR	GHAADKK	FRPGTDEGDYQVKLRGHAADKK	False	7	[0. 0. 0. 0. 0. 0. 0. 1. 0.]	[1. 1. 1. 1. 1. 1. 1. 0. 0.]	5	[0. 0. 0. 0. 0. 1. 0. 0. 0. 0.]	[1. 1. 1. 1. 1. 0. 0. 0. 0. 0.]	False	0.0	5.0	-4.021476389648438	2.0	2.0	11.380653737304687	1.0	1.5015948994140622	0.0	4.021476389648438	9.021476389648438
157	1121552	DSS	False	True	0.3710762331838565	IHFB_ECOLI Integration host factor subunit beta OS=Escherichia coli (strain K12) OX=83333 GN=ihfB PE=1 SV=1	decoy	7	6	1121552	21	11	TVEDAVKEMLEHMASTLAQGER	TVQAMoxSELR	5	P0A6Y1	decoy:P39286	B181123_03_HF_FW_IN_130_ECLP_DSS01_SCX20_hSAX09_rep1	between	False	True	False	77.060913	11.64	20	9	False	TVEDAVKEMLEHMASTLAQGER	TVQAMoxSELR	TVEDAVKEMLEHMASTLAQGERTVQAMoxSELR	False	3	[0. 0. 0. 1. 0. 0. 0. 0. 0.]	[1. 1. 1. 0. 0. 0. 0. 0. 0.]	8	[0. 0. 0. 0. 0. 0. 0. 0. 1. 0.]	[1. 1. 1. 1. 1. 1. 1. 1. 0. 0.]	False	2.0	1.0	18.079879674804687	4.0	2.0	50.80638304699707	2.0	12.039413366210937	-1.0	2.0	21.079879674804687
160	2844483	DSS	False	False	0.16307692307692306	KPYK2_ECOLI Pyruvate kinase II OS=Escherichia coli (strain K12) OX=83333 GN=pykA PE=1 SV=3	MEIOB_HUMAN Meiosis-specific with OB domain-containing protein OS=Homo sapiens OX=9606 GN=MEIOB PE=2 SV=3	12	1	2844483	64	97	HVAILGDLQGPKIR	KEIEREEK	4	P21599	Q8N635	B181203_18_HF_FW_IN_130_ECLP_DSS01_SCX23_hSAX05_rep2	between	False	False	True	35.726197	10.126	23	5	True	HVAILGDLQGPKIR	KEIEREEK	HVAILGDLQGPKIRKEIEREEK	False	6	[0. 0. 0. 0. 0. 0. 1. 0. 0.]	[1. 1. 1. 1. 1. 1. 0. 0. 0.]	4	[0. 0. 0. 0. 1. 0. 0. 0. 0. 0.]	[1. 1. 1. 1. 0. 0. 0. 0. 0. 0.]	False	1.0	4.0	-0.9220917268066416	-1.0	3.0	17.867125268432613	-1.0	1.432904000732421	0.0	1.0	5.9220917268066415
161	2499798	DSS	False	True	0.46972297131649915	ABDH_ECOLI Gamma-aminobutyraldehyde dehydrogenase OS=Escherichia coli (strain K12) OX=83333 GN=prr PE=1 SV=1	decoy	7	10	2499798	353	313	RKGNGYYYAPTLLAGALQDDAIVQK	VASTITGFPSFK	5	P77674	decoy:P11940	B181130_09_HF_FW_IN_130_ECLP_DSS01_SCX22_hSAX06_rep1	between	False	True	False	52.069723	10.026	22	6	True	RKGNGYYYAPTLLAGALQDDAIVQK	VASTITGFPSFK	RKGNGYYYAPTLLAGALQDDAIVQKVASTITGFPSFK	False	5	[0. 0. 0. 0. 0. 1. 0. 0. 0.]	[1. 1. 1. 1. 1. 0. 0. 0. 0.]	5	[0. 0. 0. 0. 0. 1. 0. 0. 0. 0.]	[1. 1. 1. 1. 1. 0. 0. 0. 0. 0.]	False	0.0	3.0	1.5577028889160118	3.0	4.0	12.756292213867184	2.0	-17.541681418945316	1.0	1.5577028889160118	4.557702888916012
171	2692403	DSS	False	True	0.1946762018275725	SYI_ECOLI Isoleucine--tRNA ligase OS=Escherichia coli (strain K12) OX=83333 GN=ileS PE=1 SV=5	decoy	23	4	2692403	83	55	GLSGYDSPYVPGWDCcmHGLPIELKVEQEYGKPGEK	LSAKPHFR	5	P00956	decoy:P46022	B181203_11_HF_FW_IN_130_ECLP_DSS01_SCX23_hSAX08_rep2	between	False	True	False	56.60504700000002	11.587	23	8	False	GLSGYDSPYVPGWDCcmHGLPIELKVEQEYGKPGEK	LSAKPHFR	GLSGYDSPYVPGWDCcmHGLPIELKVEQEYGKPGEKLSAKPHFR	False	6	[0. 0. 0. 0. 0. 0. 1. 0. 0.]	[1. 1. 1. 1. 1. 1. 0. 0. 0.]	7	[0. 0. 0. 0. 0. 0. 0. 1. 0. 0.]	[1. 1. 1. 1. 1. 1. 1. 0. 0. 0.]	False	1.0	4.0	8.892862093994163	5.0	4.0	32.44836784655764	1.0	4.950246584960958	1.0	4.0	13.892862093994164
172	2289882	DSS	False	False	0.014446227929373997	RS7_ECOLI 30S ribosomal protein S7 OS=Escherichia coli (strain K12) OX=83333 GN=rpsG PE=1 SV=3	RS1_ECOLI 30S ribosomal protein S1 OS=Escherichia coli (strain K12) OX=83333 GN=rpsA PE=1 SV=1	11	7	2289882	161	273	SFSHQAGASSKQPALGYLN	RYPEGTKLTGR	4	P02359	P0AG67	B181128_18_HF_FW_IN_130_ECLP_DSS01_SCX22_hSAX02_rep2	between	False	False	True	38.434219	11.422	22	2	True	SFSHQAGASSKQPALGYLN	RYPEGTKLTGR	SFSHQAGASSKQPALGYLNRYPEGTKLTGR	False	5	[0. 0. 0. 0. 0. 1. 0. 0. 0.]	[1. 1. 1. 1. 1. 0. 0. 0. 0.]	1	[0. 1. 0. 0. 0. 0. 0. 0. 0. 0.]	[1. 0. 0. 0. 0. 0. 0. 0. 0. 0.]	False	-3.0	4.0	4.076480505126952	-1.0	0.0	14.613576528686526	-1.0	0.4699054929199207	-1.0	4.0	11.076480505126954
173	1287690	DSS	False	True	0.13781265326140266	RS3_ECOLI 30S ribosomal protein S3 OS=Escherichia coli (strain K12) OX=83333 GN=rpsC PE=1 SV=2	decoy	1	8	1287690	89	134	KVVADIAGVPAQINIAEVR	KGEAGDVSVR	5	P0A7V3	decoy:P0AAW1	B181123_11_HF_FW_IN_130_ECLP_DSS01_SCX20_hSAX05_rep1	between	False	True	False	48.59161200000001	11.114	20	5	False	KVVADIAGVPAQINIAEVR	KGEAGDVSVR	KVVADIAGVPAQINIAEVRKGEAGDVSVR	True	3	[0. 0. 0. 1. 0. 0. 0. 0. 0.]	[1. 1. 1. 0. 0. 0. 0. 0. 0.]	4	[0. 0. 0. 0. 1. 0. 0. 0. 0. 0.]	[1. 1. 1. 1. 0. 0. 0. 0. 0. 0.]	False	0.0	2.0	-0.3427637629394482	1.0	0.0	27.605817932617192	1.0	-1.1144922785644482	-2.0	0.3427637629394482	2.342763762939448
178	1024939	DSS	False	False	0.3443670150987224	RS14_ECOLI 30S ribosomal protein S14 OS=Escherichia coli (strain K12) OX=83333 GN=rpsN PE=1 SV=2	MALK_ECOLI Maltose/maltodextrin import ATP-binding protein MalK OS=Escherichia coli (strain K12) OX=83333 GN=malK PE=1 SV=1	19	3	1024939	29	133	AIISDVNASDEDRWNAVLKLQTLPR	ALSGGQR	4	P0AG59	P68187	B181121_20_HF_FW_IN_130_ECLP_DSS01_SCX19_hSAX08_rep2	between	False	False	True	57.010777	10.078	19	8	False	AIISDVNASDEDRWNAVLKLQTLPR	ALSGGQR	AIISDVNASDEDRWNAVLKLQTLPRALSGGQR	False	2	[0. 0. 1. 0. 0. 0. 0. 0. 0.]	[1. 1. 0. 0. 0. 0. 0. 0. 0.]	7	[0. 0. 0. 0. 0. 0. 0. 1. 0. 0.]	[1. 1. 1. 1. 1. 1. 1. 0. 0. 0.]	False	1.0	0.0	8.156902793457036	5.0	1.0	35.042027000000004	2.0	6.402218345214847	0.0	1.0	9.156902793457038
179	2775852	DSS	False	False	0.08661417322834646	RS1_ECOLI 30S ribosomal protein S1 OS=Escherichia coli (strain K12) OX=83333 GN=rpsA PE=1 SV=1	WCAK_ECOLI Colanic acid biosynthesis protein WcaK OS=Escherichia coli (strain K12) OX=83333 GN=wcaK PE=3 SV=2	17	5	2775852	488	236	VEDATLVLSVGDEVEAKFTGVDRK	TVAITLR	5	P0AG67	P71242	B181203_15_HF_FW_IN_130_ECLP_DSS01_SCX23_hSAX06_rep1	between	False	False	True	65.067895	11.621	23	6	False	VEDATLVLSVGDEVEAKFTGVDRK	TVAITLR	VEDATLVLSVGDEVEAKFTGVDRKTVAITLR	False	6	[0. 0. 0. 0. 0. 0. 1. 0. 0.]	[1. 1. 1. 1. 1. 1. 0. 0. 0.]	5	[0. 0. 0. 0. 0. 1. 0. 0. 0. 0.]	[1. 1. 1. 1. 1. 0. 0. 0. 0. 0.]	False	-1.0	4.0	12.102814738769526	3.0	5.0	31.39858729125976	0.0	-1.352431232910163	1.0	4.0	17.102814738769528
185	3118991	DSS	True	False	0.3916576381365114	decoy	PYRI_ECOLI Aspartate carbamoyltransferase regulatory chain OS=Escherichia coli (strain K12) OX=83333 GN=pyrI PE=1 SV=2	14	9	3118991	339	86	INELETNAEELRAKVDLYSAR	IDNYEVVGKSRPSLPER	6	decoy:Q99456	P0A7F3	B181205_09_HF_FW_IN_130_ECLP_DSS01_SCX24_hSAX06_rep1	between	False	True	False	41.355971	11.114	24	6	False	INELETNAEELRAKVDLYSAR	IDNYEVVGKSRPSLPER	INELETNAEELRAKVDLYSARIDNYEVVGKSRPSLPER	False	7	[0. 0. 0. 0. 0. 0. 0. 1. 0.]	[1. 1. 1. 1. 1. 1. 1. 0. 0.]	5	[0. 0. 0. 0. 0. 1. 0. 0. 0. 0.]	[1. 1. 1. 1. 1. 0. 0. 0. 0. 0.]	False	-1.0	5.0	-0.4053243186035189	1.0	5.0	10.168604514404294	-1.0	-11.378625252441411	2.0	1.0	6.405324318603518
190	130106	DSS	False	False	0.4259545923632611	RS1_ECOLI 30S ribosomal protein S1 OS=Escherichia coli (strain K12) OX=83333 GN=rpsA PE=1 SV=1	RS7_ECOLI 30S ribosomal protein S7 OS=Escherichia coli (strain K12) OX=83333 GN=rpsG PE=1 SV=3	15	3	130106	101	161	AYEDAETVTGVINGKVK	SFSHQAGASSK	4	P0AG67	P02359	B181117_09_HF_FW_IN_130_ECLP_DSS01_SCX17_hSAX05_rep1	between	False	False	True	45.691571	12.997	17	5	False	AYEDAETVTGVINGKVK	SFSHQAGASSK	AYEDAETVTGVINGKVKSFSHQAGASSK	False	0	[1. 0. 0. 0. 0. 0. 0. 0. 0.]	[0. 0. 0. 0. 0. 0. 0. 0. 0.]	4	[0. 0. 0. 0. 1. 0. 0. 0. 0. 0.]	[1. 1. 1. 1. 0. 0. 0. 0. 0. 0.]	False	-1.0	-1.0	7.339661362548824	2.0	-2.0	26.14171481408691	0.0	8.003868821044918	-4.0	1.0	9.339661362548824
192	925406	DSS	False	False	0.20372526193247964	ODP2_ECOLI Dihydrolipoyllysine-residue acetyltransferase component of pyruvate dehydrogenase complex OS=Escherichia coli (strain K12) OX=83333 GN=aceF PE=1 SV=3	CREC_ECOLI Sensor protein CreC OS=Escherichia coli (strain K12) OX=83333 GN=creC PE=1 SV=2	4	7	925406	314	448	AEGKSEFAENDAYVHATPLIR	LFNGEVTLR	4	P06959	P08401	B181121_16_HF_FW_IN_130_ECLP_DSS01_SCX19_hSAX06_rep2	between	False	False	True	49.881937	10.831	19	6	False	AEGKSEFAENDAYVHATPLIR	LFNGEVTLR	AEGKSEFAENDAYVHATPLIRLFNGEVTLR	False	2	[0. 0. 1. 0. 0. 0. 0. 0. 0.]	[1. 1. 0. 0. 0. 0. 0. 0. 0.]	5	[0. 0. 0. 0. 0. 1. 0. 0. 0. 0.]	[1. 1. 1. 1. 1. 0. 0. 0. 0. 0.]	False	-1.0	0.0	13.03183934375	1.0	1.0	11.946744891845706	-1.0	-4.689294842041014	0.0	1.0	14.03183934375
196	806422	DSS	False	False	0.01557632398753894	YACL_ECOLI UPF0231 protein YacL OS=Escherichia coli (strain K12) OX=83333 GN=yacL PE=1 SV=1	RPOC_ECOLI DNA-directed RNA polymerase subunit beta' OS=Escherichia coli (strain K12) OX=83333 GN=rpoC PE=1 SV=1	7	1	806422	8	40	DITGVVKVR	KPETINYR	4	P0A8E5	P0A8T7	B181121_10_HF_FW_IN_130_ECLP_DSS01_SCX19_hSAX03_rep1	between	False	False	True	41.269444	10.083	19	3	True	DITGVVKVR	KPETINYR	DITGVVKVRKPETINYR	True	2	[0. 0. 1. 0. 0. 0. 0. 0. 0.]	[1. 1. 0. 0. 0. 0. 0. 0. 0.]	2	[0. 0. 1. 0. 0. 0. 0. 0. 0. 0.]	[1. 1. 0. 0. 0. 0. 0. 0. 0. 0.]	False	-1.0	1.0	5.511421691650392	-2.0	0.0	15.110268127197266	0.0	-0.4336924440917969	1.0	1.0	7.511421691650391
197	2823004	DSS	False	True	0.04	SUCC_ECOLI Succinate--CoA ligase [ADP-forming] subunit beta OS=Escherichia coli (strain K12) OX=83333 GN=sucC PE=1 SV=1	decoy	11	9	2823004	136	44	VAEETPHLIHKVALDPLTGPMPYQGR	EVPPPTSMoxYGHRSLK	5	P0A836	decoy:Q96ND0	B181203_17_HF_FW_IN_130_ECLP_DSS01_SCX23_hSAX05_rep1	between	False	True	False	46.68943400000001	9.668	23	5	False	VAEETPHLIHKVALDPLTGPMPYQGR	EVPPPTSMoxYGHRSLK	VAEETPHLIHKVALDPLTGPMPYQGREVPPPTSMoxYGHRSLK	False	6	[0. 0. 0. 0. 0. 0. 1. 0. 0.]	[1. 1. 1. 1. 1. 1. 0. 0. 0.]	4	[0. 0. 0. 0. 1. 0. 0. 0. 0. 0.]	[1. 1. 1. 1. 0. 0. 0. 0. 0. 0.]	False	-1.0	4.0	4.822723337158202	3.0	1.0	20.837224908813475	0.0	-0.8154221096191421	0.0	4.0	9.822723337158203
200	1338111	DSS	False	True	0.1017042330951072	KPYK1_ECOLI Pyruvate kinase I OS=Escherichia coli (strain K12) OX=83333 GN=pykF PE=1 SV=1	decoy	18	1	1338111	361	253	GAVETAEKLDAPLIVVATQGGK	KAADAAK	4	P0AD61	decoy:P19934	B181123_13_HF_FW_IN_130_ECLP_DSS01_SCX20_hSAX04_rep1	between	False	True	False	47.157201	9.776	20	4	False	GAVETAEKLDAPLIVVATQGGK	KAADAAK	GAVETAEKLDAPLIVVATQGGKKAADAAK	False	3	[0. 0. 0. 1. 0. 0. 0. 0. 0.]	[1. 1. 1. 0. 0. 0. 0. 0. 0.]	3	[0. 0. 0. 1. 0. 0. 0. 0. 0. 0.]	[1. 1. 1. 0. 0. 0. 0. 0. 0. 0.]	False	-1.0	1.0	0.56915397241211	0.0	1.0	28.38738364770508	0.0	2.0134059865722658	0.0	1.0	2.56915397241211
203	2141460	DSS	False	True	0.3395675043834015	RS1_ECOLI 30S ribosomal protein S1 OS=Escherichia coli (strain K12) OX=83333 GN=rpsA PE=1 SV=1	decoy	1	7	2141460	411	151	KGDEIAAVVLQVDAER	QTQVDAKR	3	P0AG67	decoy:P76065	B181128_11_HF_FW_IN_130_ECLP_DSS01_SCX21_hSAX06_rep2	between	False	True	False	43.981676	9.948	21	6	True	KGDEIAAVVLQVDAER	QTQVDAKR	KGDEIAAVVLQVDAERQTQVDAKR	False	4	[0. 0. 0. 0. 1. 0. 0. 0. 0.]	[1. 1. 1. 1. 0. 0. 0. 0. 0.]	5	[0. 0. 0. 0. 0. 1. 0. 0. 0. 0.]	[1. 1. 1. 1. 1. 0. 0. 0. 0. 0.]	False	-1.0	2.0	-3.6373578134765614	2.0	3.0	23.448739903808598	0.0	-3.9562321726074217	1.0	2.0	6.637357813476561
204	1522651	DSS	False	False	0.008875739644970414	IHFB_ECOLI Integration host factor subunit beta OS=Escherichia coli (strain K12) OX=83333 GN=ihfB PE=1 SV=1	RS7_ECOLI 30S ribosomal protein S7 OS=Escherichia coli (strain K12) OX=83333 GN=rpsG PE=1 SV=3	3	1	1522651	63	161	NPKTGDKVELEGK	SFSHQAGASSK	4	P0A6Y1	P02359	B181123_24_HF_FW_IN_130_ECLP_DSS01_SCX21_hSAX03_rep1	between	False	False	True	25.399304	16.155	21	3	False	NPKTGDKVELEGK	SFSHQAGASSK	NPKTGDKVELEGKSFSHQAGASSK	False	4	[0. 0. 0. 0. 1. 0. 0. 0. 0.]	[1. 1. 1. 1. 0. 0. 0. 0. 0.]	2	[0. 0. 1. 0. 0. 0. 0. 0. 0. 0.]	[1. 1. 0. 0. 0. 0. 0. 0. 0. 0.]	True	-3.0	3.0	9.553577986816403	0.0	4.0	13.262260047058106	0.0	0.1557603751220675	0.0	3.0	15.553577986816403
205	2691085	DSS	False	True	0.16166077738515902	PEPT_ECOLI Peptidase T OS=Escherichia coli (strain K12) OX=83333 GN=pepT PE=1 SV=2	decoy	27	1	2691085	241	562	IHAEVPADESPEMTEGYEGFYHLASMKGTVER	SEDVAINVRK	6	P29745	decoy:Q9NQ79	B181203_11_HF_FW_IN_130_ECLP_DSS01_SCX23_hSAX08_rep2	between	False	True	False	52.14006199999999	10.564	23	8	False	IHAEVPADESPEMTEGYEGFYHLASMKGTVER	SEDVAINVRK	IHAEVPADESPEMTEGYEGFYHLASMKGTVERSEDVAINVRK	False	6	[0. 0. 0. 0. 0. 0. 1. 0. 0.]	[1. 1. 1. 1. 1. 1. 0. 0. 0.]	7	[0. 0. 0. 0. 0. 0. 0. 1. 0. 0.]	[1. 1. 1. 1. 1. 1. 1. 0. 0. 0.]	False	1.0	4.0	10.052945758544915	3.0	5.0	21.790540363037103	1.0	-0.0825065119628973	2.0	4.0	15.052945758544915
206	2874561	DSS	False	True	0.24516129032258063	PURE_ECOLI N5-carboxyaminoimidazole ribonucleotide mutase OS=Escherichia coli (strain K12) OX=83333 GN=purE PE=1 SV=2	decoy	16	8	2874561	124	211	AGAANAALLAAQILATHDK	VEEVPQPSK	5	P0AG18	decoy:Q9NVA1	B181203_19_HF_FW_IN_130_ECLP_DSS01_SCX23_hSAX04_rep1	between	False	True	False	51.471971	10.335	23	4	True	AGAANAALLAAQILATHDK	VEEVPQPSK	AGAANAALLAAQILATHDKVEEVPQPSK	False	6	[0. 0. 0. 0. 0. 0. 1. 0. 0.]	[1. 1. 1. 1. 1. 1. 0. 0. 0.]	3	[0. 0. 0. 1. 0. 0. 0. 0. 0. 0.]	[1. 1. 1. 0. 0. 0. 0. 0. 0. 0.]	False	-1.0	4.0	5.284875357910161	-1.0	5.0	26.059972251220717	-1.0	0.0869345314941441	4.0	4.0	10.28487535791016
207	1479030	DSS	False	False	0.31047265987025024	CLIP3_HUMAN CAP-Gly domain-containing linker protein 3 OS=Homo sapiens OX=9606 GN=CLIP3 PE=1 SV=3	DCEB_ECOLI Glutamate decarboxylase beta OS=Escherichia coli (strain K12) OX=83333 GN=gadB PE=1 SV=1;DCEA_ECOLI Glutamate decarboxylase alpha OS=Escherichia coli (strain K12) OX=83333 GN=gadA PE=1 SV=1	12	7	1479030	351	447;447	QGLFASVSKISKAVDAPPSSVTSTPR	YLSDHPKLQGIAQQNSFK	6	Q96DZ5	P69910;P69908	B181123_21_HF_FW_IN_130_ECLP_DSS01_SCX21_hSAX05_rep2	between	False	False	True	51.260004	10.258	21	5	True	QGLFASVSKISKAVDAPPSSVTSTPR	YLSDHPKLQGIAQQNSFK	QGLFASVSKISKAVDAPPSSVTSTPRYLSDHPKLQGIAQQNSFK	False	4	[0. 0. 0. 0. 1. 0. 0. 0. 0.]	[1. 1. 1. 1. 0. 0. 0. 0. 0.]	4	[0. 0. 0. 0. 1. 0. 0. 0. 0. 0.]	[1. 1. 1. 1. 0. 0. 0. 0. 0. 0.]	False	3.0	2.0	9.612680391601556	0.0	2.0	17.024702028564448	3.0	-4.408556028076177	0.0	3.0	14.612680391601556
210	902889	DSS	False	False	0.26299589603283174	HLDE_ECOLI Bifunctional protein HldE OS=Escherichia coli (strain K12) OX=83333 GN=hldE PE=1 SV=1	PURA_ECOLI Adenylosuccinate synthetase OS=Escherichia coli (strain K12) OX=83333 GN=purA PE=1 SV=2	12	5	902889	420	126	LIAGILPDLLVKGGDYKPEEIAGSK	AIGTTGR	4	P76658	P0A7D4	B181121_15_HF_FW_IN_130_ECLP_DSS01_SCX19_hSAX06_rep1	between	False	False	True	61.096152	12.126	19	6	False	LIAGILPDLLVKGGDYKPEEIAGSK	AIGTTGR	LIAGILPDLLVKGGDYKPEEIAGSKAIGTTGR	False	2	[0. 0. 1. 0. 0. 0. 0. 0. 0.]	[1. 1. 0. 0. 0. 0. 0. 0. 0.]	5	[0. 0. 0. 0. 0. 1. 0. 0. 0. 0.]	[1. 1. 1. 1. 1. 0. 0. 0. 0. 0.]	False	0.0	1.0	9.5652796550293	3.0	1.0	35.91657512622072	1.0	4.599772147705083	1.0	1.0	10.5652796550293
211	2869434	DSS	False	False	0.06151537884471118	SYK1_ECOLI Lysine--tRNA ligase OS=Escherichia coli (strain K12) OX=83333 GN=lysS PE=1 SV=2	ACEA_ECOLI Isocitrate lyase OS=Escherichia coli (strain K12) OX=83333 GN=aceA PE=1 SV=1	2	8	2869434	131	301	TKTGELSIHCcmTELR	FAQAIHAKYPGK	4	P0A8N3	P0A9G6	B181203_19_HF_FW_IN_130_ECLP_DSS01_SCX23_hSAX04_rep1	between	False	False	True	35.052493000000005	24.998	23	4	True	TKTGELSIHCcmTELR	FAQAIHAKYPGK	TKTGELSIHCcmTELRFAQAIHAKYPGK	False	6	[0. 0. 0. 0. 0. 0. 1. 0. 0.]	[1. 1. 1. 1. 1. 1. 0. 0. 0.]	3	[0. 0. 0. 1. 0. 0. 0. 0. 0. 0.]	[1. 1. 1. 0. 0. 0. 0. 0. 0. 0.]	True	-1.0	4.0	6.249693775146492	1.0	4.0	8.394318485229498	-1.0	-0.194409465820307	0.0	4.0	11.24969377514649
213	2795067	DSS	False	False	0.07916402786573781	SECA_ECOLI Protein translocase subunit SecA OS=Escherichia coli (strain K12) OX=83333 GN=secA PE=1 SV=2	PT1_ECOLI Phosphoenolpyruvate-protein phosphotransferase OS=Escherichia coli (strain K12) OX=83333 GN=ptsI PE=1 SV=1	5	1	2795067	609	404	KLGMKPGEAIEHPWVTK	KEIEIYK	6	P10408	P08839	B181203_16_HF_FW_IN_130_ECLP_DSS01_SCX23_hSAX06_rep2	between	False	False	True	41.835955	10.418	23	6	False	KLGMKPGEAIEHPWVTK	KEIEIYK	KLGMKPGEAIEHPWVTKKEIEIYK	True	6	[0. 0. 0. 0. 0. 0. 1. 0. 0.]	[1. 1. 1. 1. 1. 1. 0. 0. 0.]	5	[0. 0. 0. 0. 0. 1. 0. 0. 0. 0.]	[1. 1. 1. 1. 1. 0. 0. 0. 0. 0.]	False	1.0	3.0	9.318495130615233	0.0	5.0	10.261749601440428	0.0	-2.0416504382324234	1.0	3.0	13.318495130615233
214	2483886	DSS	False	False	0.4028815368196371	MAO2_ECOLI NADP-dependent malic enzyme OS=Escherichia coli (strain K12) OX=83333 GN=maeB PE=1 SV=1	FOXF1_HUMAN Forkhead box protein F1 OS=Homo sapiens OX=9606 GN=FOXF1 PE=1 SV=2	19	1	2483886	249	1	TLDDVIEGADIFLGCcmSGPKVLTQEMVK	MSSAPEK	4	P76558	Q12946	B181130_07_HF_FW_IN_130_ECLP_DSS01_SCX22_hSAX07_rep2	between	False	False	True	85.20627900000002	9.804	22	7	False	TLDDVIEGADIFLGCcmSGPKVLTQEMVK	MSSAPEK	TLDDVIEGADIFLGCcmSGPKVLTQEMVKMSSAPEK	False	5	[0. 0. 0. 0. 0. 1. 0. 0. 0.]	[1. 1. 1. 1. 1. 0. 0. 0. 0.]	6	[0. 0. 0. 0. 0. 0. 1. 0. 0. 0.]	[1. 1. 1. 1. 1. 1. 0. 0. 0. 0.]	False	0.0	4.0	22.21128769750976	3.0	5.0	55.69233055944824	0.0	12.911402901367182	5.0	4.0	26.21128769750976
216	486832	DSS	False	False	0.0	RPOB_ECOLI DNA-directed RNA polymerase subunit beta OS=Escherichia coli (strain K12) OX=83333 GN=rpoB PE=1 SV=1	RPOC_ECOLI DNA-directed RNA polymerase subunit beta' OS=Escherichia coli (strain K12) OX=83333 GN=rpoC PE=1 SV=1	10	1	486832	152	934	SPGVFFDSDKGK	TFHIGGAASR	4	P0A8V2	P0A8T7	B181119_07_HF_FW_IN_130_ECLP_DSS01_SCX18_hSAX05_rep2	between	False	False	True	49.219445	16.948	18	5	False	SPGVFFDSDKGK	TFHIGGAASR	SPGVFFDSDKGKTFHIGGAASR	False	1	[0. 1. 0. 0. 0. 0. 0. 0. 0.]	[1. 0. 0. 0. 0. 0. 0. 0. 0.]	4	[0. 0. 0. 0. 1. 0. 0. 0. 0. 0.]	[1. 1. 1. 1. 0. 0. 0. 0. 0. 0.]	True	-5.0	1.0	15.128479729003908	-5.0	1.0	22.45156932861328	0.0	2.112698326416016	0.0	5.0	21.128479729003907
219	1475199	DSS	False	True	0.30615432677288346	ODO2_ECOLI Dihydrolipoyllysine-residue succinyltransferase component of 2-oxoglutarate dehydrogenase complex OS=Escherichia coli (strain K12) OX=83333 GN=sucB PE=1 SV=2	decoy	13	5	1475199	121	398	LLAEHNLDASAIKGTGVGGR	LSTAKPK	4	P0AFG6	decoy:P30845	B181123_21_HF_FW_IN_130_ECLP_DSS01_SCX21_hSAX05_rep2	between	False	True	False	39.925197	9.994	21	5	False	LLAEHNLDASAIKGTGVGGR	LSTAKPK	LLAEHNLDASAIKGTGVGGRLSTAKPK	False	4	[0. 0. 0. 0. 1. 0. 0. 0. 0.]	[1. 1. 1. 1. 0. 0. 0. 0. 0.]	4	[0. 0. 0. 0. 1. 0. 0. 0. 0. 0.]	[1. 1. 1. 1. 0. 0. 0. 0. 0. 0.]	False	0.0	2.0	6.0054963774414025	3.0	3.0	17.860402459594727	2.0	4.154769296142575	2.0	2.0	8.005496377441403
220	855008	DSS	False	False	0.03767820773930754	YFCZ_ECOLI UPF0381 protein YfcZ OS=Escherichia coli (strain K12) OX=83333 GN=yfcZ PE=3 SV=1	PFLB_ECOLI Formate acetyltransferase 1 OS=Escherichia coli (strain K12) OX=83333 GN=pflB PE=1 SV=2	13	3	855008	38	641	AEAEQTLAALTEKAR	DQKGAVASLTSVAK	4	P0AD33	P09373	B181121_12_HF_FW_IN_130_ECLP_DSS01_SCX19_hSAX05_rep1	between	False	False	True	57.47020299999999	15.906	19	5	True	AEAEQTLAALTEKAR	DQKGAVASLTSVAK	AEAEQTLAALTEKARDQKGAVASLTSVAK	False	2	[0. 0. 1. 0. 0. 0. 0. 0. 0.]	[1. 1. 0. 0. 0. 0. 0. 0. 0.]	4	[0. 0. 0. 0. 1. 0. 0. 0. 0. 0.]	[1. 1. 1. 1. 0. 0. 0. 0. 0. 0.]	True	-5.0	2.0	23.268825131347647	2.0	2.0	25.04198797314452	0.0	4.592708187988272	2.0	5.0	30.268825131347647
223	2307952	DSS	False	False	0.010752688172043012	RPOC_ECOLI DNA-directed RNA polymerase subunit beta' OS=Escherichia coli (strain K12) OX=83333 GN=rpoC PE=1 SV=1	RPOB_ECOLI DNA-directed RNA polymerase subunit beta OS=Escherichia coli (strain K12) OX=83333 GN=rpoB PE=1 SV=1	5	5	2307952	1068	261	TAGGKDLRPALK	VYVEKGR	3	P0A8T7	P0A8V2	B181128_19_HF_FW_IN_130_ECLP_DSS01_SCX22_hSAX01_rep1	between	False	False	True	30.215297	18.758	22	1	True	TAGGKDLRPALK	VYVEKGR	TAGGKDLRPALKVYVEKGR	False	5	[0. 0. 0. 0. 0. 1. 0. 0. 0.]	[1. 1. 1. 1. 1. 0. 0. 0. 0.]	0	[1. 0. 0. 0. 0. 0. 0. 0. 0. 0.]	[0. 0. 0. 0. 0. 0. 0. 0. 0. 0.]	True	-1.0	3.0	3.723580615112304	-4.0	3.0	5.3234226866455066	-1.0	-0.9542300538330082	0.0	3.0	7.723580615112303
224	1004022	DSS	False	False	0.24389367816091953	CAPP_ECOLI Phosphoenolpyruvate carboxylase OS=Escherichia coli (strain K12) OX=83333 GN=ppc PE=1 SV=1	APC16_HUMAN Anaphase-promoting complex subunit 16 OS=Homo sapiens OX=9606 GN=ANAPC16 PE=1 SV=1	21	7	1004022	74	34	AFSQFLNLANTAEQYHSISPKGEAASNPEVIAR	ALFTYPKGAGEMoxLEDGSER	5	P00864	Q96DE5	B181121_19_HF_FW_IN_130_ECLP_DSS01_SCX19_hSAX08_rep1	between	False	False	True	64.950448	10.04	19	8	False	AFSQFLNLANTAEQYHSISPKGEAASNPEVIAR	ALFTYPKGAGEMoxLEDGSER	AFSQFLNLANTAEQYHSISPKGEAASNPEVIARALFTYPKGAGEMoxLEDGSER	False	2	[0. 0. 1. 0. 0. 0. 0. 0. 0.]	[1. 1. 0. 0. 0. 0. 0. 0. 0.]	7	[0. 0. 0. 0. 0. 0. 0. 1. 0. 0.]	[1. 1. 1. 1. 1. 1. 1. 0. 0. 0.]	False	2.0	1.0	15.164792024658198	1.0	1.0	25.326680147216788	0.0	-4.244917905761724	1.0	2.0	18.1647920246582
228	2141326	DSS	False	False	0.35038804254096007	HEM2_ECOLI Delta-aminolevulinic acid dehydratase OS=Escherichia coli (strain K12) OX=83333 GN=hemB PE=1 SV=2	RN175_HUMAN RING finger protein 175 OS=Homo sapiens OX=9606 GN=RNF175 PE=1 SV=2	16	1	2141326	75	2	SVMTFGISHHTDETGSDAWR	AAGTAAR	5	P0ACB2	Q8N4F7	B181128_11_HF_FW_IN_130_ECLP_DSS01_SCX21_hSAX06_rep2	between	False	False	True	43.77548	9.709	21	6	False	SVMTFGISHHTDETGSDAWR	AAGTAAR	SVMTFGISHHTDETGSDAWRAAGTAAR	True	4	[0. 0. 0. 0. 1. 0. 0. 0. 0.]	[1. 1. 1. 1. 0. 0. 0. 0. 0.]	5	[0. 0. 0. 0. 0. 1. 0. 0. 0. 0.]	[1. 1. 1. 1. 1. 0. 0. 0. 0. 0.]	False	-1.0	-1.0	12.547496525268556	4.0	3.0	17.982255665283205	-1.0	6.968343464355471	-2.0	1.0	14.547496525268556
231	2065940	DSS	False	True	0.3895963153616906	RL22_ECOLI 50S ribosomal protein L22 OS=Escherichia coli (strain K12) OX=83333 GN=rplV PE=1 SV=1	decoy	22	7	2065940	49	26	KVLESAIANAEHNDGADIDDLKVTK	TLTEAETAGTK	4	P61175	decoy:P0AC96	B181128_07_HF_FW_IN_130_ECLP_DSS01_SCX21_hSAX07_rep1	between	False	True	False	58.005327	10.334	21	7	False	KVLESAIANAEHNDGADIDDLKVTK	TLTEAETAGTK	KVLESAIANAEHNDGADIDDLKVTKTLTEAETAGTK	False	4	[0. 0. 0. 0. 1. 0. 0. 0. 0.]	[1. 1. 1. 1. 0. 0. 0. 0. 0.]	6	[0. 0. 0. 0. 0. 0. 1. 0. 0. 0.]	[1. 1. 1. 1. 1. 1. 0. 0. 0. 0.]	False	1.0	2.0	22.77225281176758	2.0	3.0	29.35551430163575	1.0	14.336507572509769	1.0	2.0	25.77225281176758
232	2696533	DSS	False	True	0.2639455782312925	FTNA_ECOLI Bacterial non-heme ferritin OS=Escherichia coli (strain K12) OX=83333 GN=ftnA PE=1 SV=1	decoy	22	3	2696533	70	185	INTVESPFAEYSSLDELFQETYK	TQKHAQK	4	P0A998	decoy:P14175	B181203_11_HF_FW_IN_130_ECLP_DSS01_SCX23_hSAX08_rep2	between	False	True	False	70.03999100000003	11.485	23	8	False	INTVESPFAEYSSLDELFQETYK	TQKHAQK	INTVESPFAEYSSLDELFQETYKTQKHAQK	False	6	[0. 0. 0. 0. 0. 0. 1. 0. 0.]	[1. 1. 1. 1. 1. 1. 0. 0. 0.]	7	[0. 0. 0. 0. 0. 0. 0. 1. 0. 0.]	[1. 1. 1. 1. 1. 1. 1. 0. 0. 0.]	False	1.0	5.0	4.57546005517581	6.0	1.0	57.439836123291045	1.0	12.189363100830109	0.0	4.57546005517581	10.57546005517581
236	1501270	DSS	False	False	0.03733031674208145	TNAA_ECOLI Tryptophanase OS=Escherichia coli (strain K12) OX=83333 GN=tnaA PE=1 SV=1	NAGB_ECOLI Glucosamine-6-phosphate deaminase OS=Escherichia coli (strain K12) OX=83333 GN=nagB PE=1 SV=1	10	2	1501270	260	159	YADMLAMSAKK	IKTLTHDTR	5	P0A853	P0A759	B181123_23_HF_FW_IN_130_ECLP_DSS01_SCX21_hSAX04_rep1	between	False	False	True	37.251161	9.851	21	4	False	YADMLAMSAKK	IKTLTHDTR	YADMLAMSAKKIKTLTHDTR	False	4	[0. 0. 0. 0. 1. 0. 0. 0. 0.]	[1. 1. 1. 1. 0. 0. 0. 0. 0.]	3	[0. 0. 0. 1. 0. 0. 0. 0. 0. 0.]	[1. 1. 1. 0. 0. 0. 0. 0. 0. 0.]	False	-1.0	3.0	1.3103269545898468	-1.0	2.0	15.007312199340824	0.0	-0.7194620163574186	-1.0	1.3103269545898468	5.310326954589847
238	1264908	DSS	False	False	0.24973582247270165	GYRB_ECOLI DNA gyrase subunit B OS=Escherichia coli (strain K12) OX=83333 GN=gyrB PE=1 SV=2	SBMA_ECOLI Peptide antibiotic transporter SbmA OS=Escherichia coli (strain K12) OX=83333 GN=sbmA PE=1 SV=1	8	5	1264908	548	275	DDEAMoxDQYQISIALDGATLHTNASAPALAGEALEK	VEAAYRK	5	P0AES6	P0AFY6	B181123_10_HF_FW_IN_130_ECLP_DSS01_SCX20_hSAX06_rep2	between	False	False	True	60.778252	10.947	20	6	False	DDEAMoxDQYQISIALDGATLHTNASAPALAGEALEK	VEAAYRK	DDEAMoxDQYQISIALDGATLHTNASAPALAGEALEKVEAAYRK	False	3	[0. 0. 0. 1. 0. 0. 0. 0. 0.]	[1. 1. 1. 0. 0. 0. 0. 0. 0.]	5	[0. 0. 0. 0. 0. 1. 0. 0. 0. 0.]	[1. 1. 1. 1. 1. 0. 0. 0. 0. 0.]	False	-1.0	1.0	0.2071880046386738	4.0	0.0	41.088699692871096	-1.0	0.7316936198730488	-2.0	1.0	2.207188004638674
239	2892619	DSS	False	False	0.3817484242258153	ODP1_ECOLI Pyruvate dehydrogenase E1 component OS=Escherichia coli (strain K12) OX=83333 GN=aceE PE=1 SV=2	HIS1_ECOLI ATP phosphoribosyltransferase OS=Escherichia coli (strain K12) OX=83333 GN=hisG PE=1 SV=1	10	5	2892619	384	32	ATVILAHTIKGYGMGDAAEGK	INLHTQR	4	P0AFG8	P60757	B181203_20_HF_FW_IN_130_ECLP_DSS01_SCX23_hSAX03_rep1	between	False	False	True	32.047853	12.573	23	3	False	ATVILAHTIKGYGMGDAAEGK	INLHTQR	ATVILAHTIKGYGMGDAAEGKINLHTQR	False	6	[0. 0. 0. 0. 0. 0. 1. 0. 0.]	[1. 1. 1. 1. 1. 1. 0. 0. 0.]	2	[0. 0. 1. 0. 0. 0. 0. 0. 0. 0.]	[1. 1. 0. 0. 0. 0. 0. 0. 0. 0.]	False	-3.0	4.0	-5.79524850146484	0.0	4.0	9.386312014892582	-2.0	-8.242727749511715	0.0	4.0	12.795248501464838
243	2246210	DSS	False	True	0.14347616754935003	SUCD_ECOLI Succinate--CoA ligase [ADP-forming] subunit alpha OS=Escherichia coli (strain K12) OX=83333 GN=sucD PE=1 SV=2	decoy	15	9	2246210	224	272	EHVTKPVVGYIAGVTAPK	QLSASNRLTPVECcmR	5	P0AGE9	decoy:P08174	B181128_16_HF_FW_IN_130_ECLP_DSS01_SCX22_hSAX03_rep1	between	False	True	False	45.918998	9.73	22	3	False	EHVTKPVVGYIAGVTAPK	QLSASNRLTPVECcmR	EHVTKPVVGYIAGVTAPKQLSASNRLTPVECcmR	False	5	[0. 0. 0. 0. 0. 1. 0. 0. 0.]	[1. 1. 1. 1. 1. 0. 0. 0. 0.]	2	[0. 0. 1. 0. 0. 0. 0. 0. 0. 0.]	[1. 1. 0. 0. 0. 0. 0. 0. 0. 0.]	False	1.0	3.0	11.853873488281252	0.0	3.0	16.223824736450194	2.0	2.3727676838378926	0.0	3.0	15.853873488281252
244	2664448	DSS	False	False	0.2897106109324759	RNR_ECOLI Ribonuclease R OS=Escherichia coli (strain K12) OX=83333 GN=rnr PE=1 SV=2	GCS2_ECOLI Putative glutamate--cysteine ligase 2 OS=Escherichia coli (strain K12) OX=83333 GN=ybdK PE=1 SV=1	5	4	2664448	584	318	YLLAKEQGHQGNTTETGGYHYSMEEMLQLGQHCcmSMAER	IAPSAHK	6	P21499	P77213	B181203_10_HF_FW_IN_130_ECLP_DSS01_SCX23_hSAX08_rep1	between	False	False	True	46.954044	9.689	23	8	False	YLLAKEQGHQGNTTETGGYHYSMEEMLQLGQHCcmSMAER	IAPSAHK	YLLAKEQGHQGNTTETGGYHYSMEEMLQLGQHCcmSMAERIAPSAHK	False	6	[0. 0. 0. 0. 0. 0. 1. 0. 0.]	[1. 1. 1. 1. 1. 1. 0. 0. 0.]	7	[0. 0. 0. 0. 0. 0. 0. 1. 0. 0.]	[1. 1. 1. 1. 1. 1. 1. 0. 0. 0.]	False	1.0	4.0	5.31948436865234	6.0	4.0	29.32042659887695	1.0	7.899936333984371	-1.0	4.0	10.31948436865234
246	2353116	DSS	False	False	0.32421875	PUR9_ECOLI Bifunctional purine biosynthesis protein PurH OS=Escherichia coli (strain K12) OX=83333 GN=purH PE=1 SV=1	RAB6D_HUMAN Ras-related protein Rab-6D OS=Homo sapiens OX=9606 GN=RAB6D PE=2 SV=1	27	3	2353116	179	135	AFEHTAAYDSMIANYFGSMVPAYHGESK	QVSIEEGER	5	P15639	Q53S08	B181130_02_HF_FW_IN_130_ECLP_DSS01_SCX22_hSAX10_rep1	between	False	False	True	60.59974	10.612	22	10	True	AFEHTAAYDSMIANYFGSMVPAYHGESK	QVSIEEGER	AFEHTAAYDSMIANYFGSMVPAYHGESKQVSIEEGER	False	5	[0. 0. 0. 0. 0. 1. 0. 0. 0.]	[1. 1. 1. 1. 1. 0. 0. 0. 0.]	9	[0. 0. 0. 0. 0. 0. 0. 0. 0. 1.]	[1. 1. 1. 1. 1. 1. 1. 1. 1. 0.]	False	3.0	3.0	12.508374185791013	4.0	4.0	35.62259575866699	2.0	7.745297403564451	2.0	3.0	18.50837418579101
247	507384	DSS	False	False	0.04808548530721282	GLN1B_ECOLI Glutamine synthetase OS=Escherichia coli (strain K12) OX=83333 GN=glnA PE=1 SV=2	GYRA_ECOLI DNA gyrase subunit A OS=Escherichia coli (strain K12) OX=83333 GN=gyrA PE=1 SV=1	8	2	507384	346	572	IPVVSSPKAR	IKEEDFIDR	4	P0A9C5	P0AES4	B181119_09_HF_FW_IN_130_ECLP_DSS01_SCX18_hSAX06_rep1	between	False	False	True	42.974587	12.329	18	6	True	IPVVSSPKAR	IKEEDFIDR	IPVVSSPKARIKEEDFIDR	False	1	[0. 1. 0. 0. 0. 0. 0. 0. 0.]	[1. 0. 0. 0. 0. 0. 0. 0. 0.]	5	[0. 0. 0. 0. 0. 1. 0. 0. 0. 0.]	[1. 1. 1. 1. 1. 0. 0. 0. 0. 0.]	False	4.0	0.0	14.153709924804687	-1.0	0.0	9.731529749023435	0.0	1.1247220402832028	0.0	4.0	18.153709924804687
248	1723280	DSS	False	False	0.18937275269676387	CYSN_ECOLI Sulfate adenylyltransferase subunit 1 OS=Escherichia coli (strain K12) OX=83333 GN=cysN PE=1 SV=1	CYSD_ECOLI Sulfate adenylyltransferase subunit 2 OS=Escherichia coli (strain K12) OX=83333 GN=cysD PE=1 SV=3	7	5	1723280	69	137	HGTQGEKLDLALLVDGLQAER	RDEEKSR	4	P23845	P21156	B181126_06_HF_FW_IN_130_ECLP_DSS01_SCX25t27_hSAX07_rep1	between	False	False	True	51.778908	16.805	25	7	False	HGTQGEKLDLALLVDGLQAER	RDEEKSR	HGTQGEKLDLALLVDGLQAERRDEEKSR	True	8	[0. 0. 0. 0. 0. 0. 0. 0. 1.]	[1. 1. 1. 1. 1. 1. 1. 1. 0.]	6	[0. 0. 0. 0. 0. 0. 1. 0. 0. 0.]	[1. 1. 1. 1. 1. 1. 0. 0. 0. 0.]	True	0.0	6.0	2.0531885480957044	1.0	2.0	36.98284266949463	0.0	7.471187815673829	1.0	2.0531885480957044	8.053188548095704
249	955751	DSS	False	True	0.32978093546477205	PYRI_ECOLI Aspartate carbamoyltransferase regulatory chain OS=Escherichia coli (strain K12) OX=83333 GN=pyrI PE=1 SV=2	decoy	5	8	955751	56	75	KDLIKIENTFLSEDQVDQLALYAPQATVNR	AIQEYTAKAER	5	P0A7F3	decoy:P0A9B2	B181121_17_HF_FW_IN_130_ECLP_DSS01_SCX19_hSAX07_rep1	between	False	True	False	66.387725	12.595999999999998	19	7	False	KDLIKIENTFLSEDQVDQLALYAPQATVNR	AIQEYTAKAER	KDLIKIENTFLSEDQVDQLALYAPQATVNRAIQEYTAKAER	False	2	[0. 0. 1. 0. 0. 0. 0. 0. 0.]	[1. 1. 0. 0. 0. 0. 0. 0. 0.]	6	[0. 0. 0. 0. 0. 0. 1. 0. 0. 0.]	[1. 1. 1. 1. 1. 1. 0. 0. 0. 0.]	False	1.0	0.0	13.27487481079102	1.0	1.0	38.54782593688965	0.0	5.64903557739258	-2.0	1.0	14.27487481079102
255	2044412	DSS	False	False	0.14258095698405027	ATPB_ECOLI ATP synthase subunit beta OS=Escherichia coli (strain K12) OX=83333 GN=atpD PE=1 SV=2	ADD_ECOLI Adenosine deaminase OS=Escherichia coli (strain K12) OX=83333 GN=add PE=3 SV=2	17	10	2044412	186	14	EGNDFYHEMTDSNVIDKVSLVYGQMNEPPGNR	HLDGNIRPQTILELGR	6	P0ABB4	P22333	B181128_05_HF_FW_IN_130_ECLP_DSS01_SCX21_hSAX08_rep1	between	False	False	True	72.13448700000002	10.013	21	8	False	EGNDFYHEMTDSNVIDKVSLVYGQMNEPPGNR	HLDGNIRPQTILELGR	EGNDFYHEMTDSNVIDKVSLVYGQMNEPPGNRHLDGNIRPQTILELGR	True	4	[0. 0. 0. 0. 1. 0. 0. 0. 0.]	[1. 1. 1. 1. 0. 0. 0. 0. 0.]	7	[0. 0. 0. 0. 0. 0. 0. 1. 0. 0.]	[1. 1. 1. 1. 1. 1. 1. 0. 0. 0.]	False	1.0	2.0	18.343532410156254	3.0	1.0	34.96623596240235	0.0	1.389339294921882	-2.0	2.0	21.343532410156254
257	2848135	DSS	False	False	0.0568793235972329	TRPB_ECOLI Tryptophan synthase beta chain OS=Escherichia coli (strain K12) OX=83333 GN=trpB PE=1 SV=2	ALDA_ECOLI Lactaldehyde dehydrogenase OS=Escherichia coli (strain K12) OX=83333 GN=aldA PE=1 SV=2	13	6	2848135	380	351	GDKDIFTVHDILKAR	VAFGGKAVEGK	5	P0A879	P25553	B181203_18_HF_FW_IN_130_ECLP_DSS01_SCX23_hSAX05_rep2	between	False	False	True	47.11631	11.59	23	5	True	GDKDIFTVHDILKAR	VAFGGKAVEGK	GDKDIFTVHDILKARVAFGGKAVEGK	False	6	[0. 0. 0. 0. 0. 0. 1. 0. 0.]	[1. 1. 1. 1. 1. 1. 0. 0. 0.]	4	[0. 0. 0. 0. 1. 0. 0. 0. 0. 0.]	[1. 1. 1. 1. 0. 0. 0. 0. 0. 0.]	False	-1.0	3.0	10.099811434326169	1.0	5.0	17.4344195123291	0.0	0.6319884057617173	1.0	3.0	14.099811434326169
265	1499460	DSS	False	False	0.42024460057246943	ACCD_ECOLI Acetyl-coenzyme A carboxylase carboxyl transferase subunit beta OS=Escherichia coli (strain K12) OX=83333 GN=accD PE=1 SV=1	SUSD3_HUMAN Sushi domain-containing protein 3 OS=Homo sapiens OX=9606 GN=SUSD3 PE=2 SV=1	5	7	1499460	101	195	ETGEKDALVVMK	LASVTRSVDK	4	P0A9Q5	Q96L08	B181123_23_HF_FW_IN_130_ECLP_DSS01_SCX21_hSAX04_rep1	between	False	False	True	31.709533000000004	10.288	21	4	False	ETGEKDALVVMK	LASVTRSVDK	ETGEKDALVVMKLASVTRSVDK	True	4	[0. 0. 0. 0. 1. 0. 0. 0. 0.]	[1. 1. 1. 1. 0. 0. 0. 0. 0.]	3	[0. 0. 0. 1. 0. 0. 0. 0. 0. 0.]	[1. 1. 1. 0. 0. 0. 0. 0. 0. 0.]	False	-2.0	3.0	-5.860554432861324	2.0	2.0	7.941691660888676	-1.0	-9.41433022021484	0.0	3.0	10.860554432861324
273	1796964	DSS	False	True	0.4443605236656596	SYY_ECOLI Tyrosine--tRNA ligase OS=Escherichia coli (strain K12) OX=83333 GN=tyrS PE=1 SV=2	decoy	14	5	1796964	377	80	KTIASNAITINGEKQSDPEYFFK	GQSLTLQDR	5	P0AGJ9	decoy:P35625	B181126_10_HF_FW_IN_130_ECLP_DSS01_SCX25t27_hSAX06_rep2	between	False	True	False	36.030071000000014	9.834	25	6	False	KTIASNAITINGEKQSDPEYFFK	GQSLTLQDR	KTIASNAITINGEKQSDPEYFFKGQSLTLQDR	False	8	[0. 0. 0. 0. 0. 0. 0. 0. 1.]	[1. 1. 1. 1. 1. 1. 1. 1. 0.]	5	[0. 0. 0. 0. 0. 1. 0. 0. 0. 0.]	[1. 1. 1. 1. 1. 0. 0. 0. 0. 0.]	False	0.0	6.0	-2.2047388754882675	1.0	7.0	5.000457505126967	0.0	-13.020286818603502	6.0	2.2047388754882675	8.204738875488268
274	530201	DSS	False	False	0.039634146341463415	RPOC_ECOLI DNA-directed RNA polymerase subunit beta' OS=Escherichia coli (strain K12) OX=83333 GN=rpoC PE=1 SV=1	RPOA_ECOLI DNA-directed RNA polymerase subunit alpha OS=Escherichia coli (strain K12) OX=83333 GN=rpoA PE=1 SV=1	6	6	530201	552	292	ITEYEKDANGELVAK	TPNLGKK	4	P0A8T7	P0A7Z4	B181119_10_HF_FW_IN_130_ECLP_DSS01_SCX18_hSAX06_rep2	between	False	False	True	36.061128	11.149	18	6	False	ITEYEKDANGELVAK	TPNLGKK	ITEYEKDANGELVAKTPNLGKK	False	1	[0. 1. 0. 0. 0. 0. 0. 0. 0.]	[1. 0. 0. 0. 0. 0. 0. 0. 0.]	5	[0. 0. 0. 0. 0. 1. 0. 0. 0. 0.]	[1. 1. 1. 1. 1. 0. 0. 0. 0. 0.]	False	-1.0	0.0	3.1268666779785192	4.0	0.0	12.737477639892584	0.0	0.0172780549316442	0.0	1.0	4.126866677978518
275	2749367	DSS	False	False	0.1015925315760571	ATPB_ECOLI ATP synthase subunit beta OS=Escherichia coli (strain K12) OX=83333 GN=atpD PE=1 SV=2	FOLX_ECOLI Dihydroneopterin triphosphate 2'-epimerase OS=Escherichia coli (strain K12) OX=83333 GN=folX PE=1 SV=2	19	8	2749367	184	15	TREGNDFYHEMTDSNVIDKVSLVYGQMNEPPGNR	LRTFIGIKEEEINNR	5	P0ABB4	P0AC19	B181203_13_HF_FW_IN_130_ECLP_DSS01_SCX23_hSAX07_rep2	between	False	False	True	67.30878700000001	9.995	23	7	False	TREGNDFYHEMTDSNVIDKVSLVYGQMNEPPGNR	LRTFIGIKEEEINNR	TREGNDFYHEMTDSNVIDKVSLVYGQMNEPPGNRLRTFIGIKEEEINNR	False	6	[0. 0. 0. 0. 0. 0. 1. 0. 0.]	[1. 1. 1. 1. 1. 1. 0. 0. 0.]	6	[0. 0. 0. 0. 0. 0. 1. 0. 0. 0.]	[1. 1. 1. 1. 1. 1. 0. 0. 0. 0.]	False	0.0	4.0	18.50964988452149	1.0	3.0	30.248469006835947	-1.0	1.6633859990234467	-1.0	4.0	22.50964988452149
276	2768511	DSS	False	True	0.4429868819374369	SUCC_ECOLI Succinate--CoA ligase [ADP-forming] subunit beta OS=Escherichia coli (strain K12) OX=83333 GN=sucC PE=1 SV=1	decoy	11	11	2768511	136	419	VAEETPHLIHKVALDPLTGPMoxPYQGR	REGDLATEIYSDFK	5	P0A836	decoy:Q6NUS8	B181203_15_HF_FW_IN_130_ECLP_DSS01_SCX23_hSAX06_rep1	between	False	True	False	41.48040200000001	12.111	23	6	False	VAEETPHLIHKVALDPLTGPMoxPYQGR	REGDLATEIYSDFK	VAEETPHLIHKVALDPLTGPMoxPYQGRREGDLATEIYSDFK	False	6	[0. 0. 0. 0. 0. 0. 1. 0. 0.]	[1. 1. 1. 1. 1. 1. 0. 0. 0.]	5	[0. 0. 0. 0. 0. 1. 0. 0. 0. 0.]	[1. 1. 1. 1. 1. 0. 0. 0. 0. 0.]	False	0.0	4.0	2.4754810405273417	-1.0	4.0	1.2705555034179667	-2.0	-17.520299904296873	0.0	2.4754810405273417	6.475481040527343
279	902093	DSS	False	True	0.48664759179780637	ODO2_ECOLI Dihydrolipoyllysine-residue succinyltransferase component of 2-oxoglutarate dehydrogenase complex OS=Escherichia coli (strain K12) OX=83333 GN=sucB PE=1 SV=2	decoy	1	7	902093	1	187	MoxSSVDILVPDLPESVADATVATWHK	IDGDEGSLLGLR	4	P0AFG6	decoy:P64572	B181121_15_HF_FW_IN_130_ECLP_DSS01_SCX19_hSAX06_rep1	between	False	True	False	58.25542299999999	12.415	19	6	True	MoxSSVDILVPDLPESVADATVATWHK	IDGDEGSLLGLR	MoxSSVDILVPDLPESVADATVATWHKIDGDEGSLLGLR	False	2	[0. 0. 1. 0. 0. 0. 0. 0. 0.]	[1. 1. 0. 0. 0. 0. 0. 0. 0.]	5	[0. 0. 0. 0. 0. 1. 0. 0. 0. 0.]	[1. 1. 1. 1. 1. 0. 0. 0. 0. 0.]	False	-1.0	1.0	-0.0145850871582098	0.0	1.0	17.198988368652337	-2.0	-20.85696561083985	2.0	1.0	2.01458508715821
283	609777	DSS	False	False	0.14861697140178154	PFLB_ECOLI Formate acetyltransferase 1 OS=Escherichia coli (strain K12) OX=83333 GN=pflB PE=1 SV=2	PEPT_ECOLI Peptidase T OS=Escherichia coli (strain K12) OX=83333 GN=pepT PE=1 SV=2	16	3	609777	662	178	DGISYTFSIVPNALGKDDEVR	GAKHFDVDAFDAR	5	P09373	P29745	B181119_13_HF_FW_IN_130_ECLP_DSS01_SCX18_hSAX08_rep1	between	False	False	True	67.40710299999999	13.78	18	8	False	DGISYTFSIVPNALGKDDEVR	GAKHFDVDAFDAR	DGISYTFSIVPNALGKDDEVRGAKHFDVDAFDAR	False	1	[0. 1. 0. 0. 0. 0. 0. 0. 0.]	[1. 0. 0. 0. 0. 0. 0. 0. 0.]	7	[0. 0. 0. 0. 0. 0. 0. 1. 0. 0.]	[1. 1. 1. 1. 1. 1. 1. 0. 0. 0.]	False	1.0	0.0	13.917490420654287	1.0	-1.0	33.44723361523437	0.0	0.1716751435546797	-2.0	1.0	14.917490420654287
284	2173987	DSS	False	False	0.03712035995500562	TRPB_ECOLI Tryptophan synthase beta chain OS=Escherichia coli (strain K12) OX=83333 GN=trpB PE=1 SV=2	TNAA_ECOLI Tryptophanase OS=Escherichia coli (strain K12) OX=83333 GN=tnaA PE=1 SV=1	13	12	2173987	380	104	GDKDIFTVHDILKAR	GAEQIYIPVLIKK	5	P0A879	P0A853	B181128_12_HF_FW_IN_130_ECLP_DSS01_SCX22_hSAX05_rep1	between	False	False	True	61.05494100000001	12.798	22	5	True	GDKDIFTVHDILKAR	GAEQIYIPVLIKK	GDKDIFTVHDILKARGAEQIYIPVLIKK	False	5	[0. 0. 0. 0. 0. 1. 0. 0. 0.]	[1. 1. 1. 1. 1. 0. 0. 0. 0.]	4	[0. 0. 0. 0. 1. 0. 0. 0. 0. 0.]	[1. 1. 1. 1. 0. 0. 0. 0. 0. 0.]	False	-1.0	2.0	24.03844243432617	1.0	4.0	15.054418386474609	0.0	-1.7480260715332037	1.0	2.0	27.03844243432617
287	853291	DSS	False	False	0.3456181079512478	ODP2_ECOLI Dihydrolipoyllysine-residue acetyltransferase component of pyruvate dehydrogenase complex OS=Escherichia coli (strain K12) OX=83333 GN=aceF PE=1 SV=3	ODP1_ECOLI Pyruvate dehydrogenase E1 component OS=Escherichia coli (strain K12) OX=83333 GN=aceE PE=1 SV=2	21	6	853291	271	363	TGSLIMIFEVEGAAPAAAPAKQEAAAPAPAAK	GGHDPKK	5	P06959	P0AFG8	B181121_12_HF_FW_IN_130_ECLP_DSS01_SCX19_hSAX05_rep1	between	False	False	True	51.665534	10.265999999999998	19	5	False	TGSLIMIFEVEGAAPAAAPAKQEAAAPAPAAK	GGHDPKK	TGSLIMIFEVEGAAPAAAPAKQEAAAPAPAAKGGHDPKK	False	2	[0. 0. 1. 0. 0. 0. 0. 0. 0.]	[1. 1. 0. 0. 0. 0. 0. 0. 0.]	4	[0. 0. 0. 0. 1. 0. 0. 0. 0. 0.]	[1. 1. 1. 1. 0. 0. 0. 0. 0. 0.]	False	0.0	1.0	1.3960561557617126	1.0	-1.0	35.94541070898437	0.0	5.8899946018066345	-3.0	1.0	2.3960561557617126
288	1474255	DSS	False	True	0.1858766233766234	G3P1_ECOLI Glyceraldehyde-3-phosphate dehydrogenase A OS=Escherichia coli (strain K12) OX=83333 GN=gapA PE=1 SV=2	decoy	8	6	1474255	117	542	VVMoxTGPSKDNTPMFVK	ELYNEKR	3	P0A9B2	decoy:Q9C0H6	B181123_21_HF_FW_IN_130_ECLP_DSS01_SCX21_hSAX05_rep2	between	False	True	False	37.103741000000014	10.132	21	5	False	VVMoxTGPSKDNTPMFVK	ELYNEKR	VVMoxTGPSKDNTPMFVKELYNEKR	False	4	[0. 0. 0. 0. 1. 0. 0. 0. 0.]	[1. 1. 1. 1. 0. 0. 0. 0. 0.]	4	[0. 0. 0. 0. 1. 0. 0. 0. 0. 0.]	[1. 1. 1. 1. 0. 0. 0. 0. 0. 0.]	False	2.0	3.0	2.8356440761718886	-1.0	2.0	10.958067248168962	0.0	-3.0959622165527207	2.0	2.8356440761718886	7.835644076171888
293	2240633	DSS	False	False	0.07441860465116279	GRCA_ECOLI Autonomous glycyl radical cofactor OS=Escherichia coli (strain K12) OX=83333 GN=grcA PE=1 SV=1	PFLB_ECOLI Formate acetyltransferase 1 OS=Escherichia coli (strain K12) OX=83333 GN=pflB PE=1 SV=2	4	1	2240633	89	616	HPEKYPQLTIR	KTGNTPDGR	4	P68066	P09373	B181128_16_HF_FW_IN_130_ECLP_DSS01_SCX22_hSAX03_rep1	between	False	False	True	29.231816	10.470999999999998	22	3	True	HPEKYPQLTIR	KTGNTPDGR	HPEKYPQLTIRKTGNTPDGR	True	5	[0. 0. 0. 0. 0. 1. 0. 0. 0.]	[1. 1. 1. 1. 1. 0. 0. 0. 0.]	2	[0. 0. 1. 0. 0. 0. 0. 0. 0. 0.]	[1. 1. 0. 0. 0. 0. 0. 0. 0. 0.]	False	-2.0	2.0	-0.3463337955322245	-1.0	4.0	9.52199620629883	-1.0	0.1579100551757832	-1.0	2.0	4.3463337955322245
294	1230755	DSS	False	False	0.19905771495877503	DNAK_ECOLI Chaperone protein DnaK OS=Escherichia coli (strain K12) OX=83333 GN=dnaK PE=1 SV=2	YHES_ECOLI Uncharacterized ABC transporter ATP-binding protein YheS OS=Escherichia coli (strain K12) OX=83333 GN=yheS PE=1 SV=1	20	10	1230755	598	242	LMEIAQQQHAQQQTAGADASANNAK	LAQQQAMoxYESQQER	4	P0A6Y8	P63389	B181123_09_HF_FW_IN_130_ECLP_DSS01_SCX20_hSAX06_rep1	between	False	False	True	37.459875	11.587	20	6	True	LMEIAQQQHAQQQTAGADASANNAK	LAQQQAMoxYESQQER	LMEIAQQQHAQQQTAGADASANNAKLAQQQAMoxYESQQER	True	3	[0. 0. 0. 1. 0. 0. 0. 0. 0.]	[1. 1. 1. 0. 0. 0. 0. 0. 0.]	5	[0. 0. 0. 0. 0. 1. 0. 0. 0. 0.]	[1. 1. 1. 1. 1. 0. 0. 0. 0. 0.]	False	1.0	1.0	10.307414901733402	0.0	2.0	12.644801986694342	0.0	5.706405532836918	1.0	1.0	12.307414901733404
296	1447379	DSS	False	False	0.0211864406779661	RL27_ECOLI 50S ribosomal protein L27 OS=Escherichia coli (strain K12) OX=83333 GN=rpmA PE=1 SV=2	RL18_ECOLI 50S ribosomal protein L18 OS=Escherichia coli (strain K12) OX=83333 GN=rplR PE=1 SV=1	7	1	1447379	56	17	DHTLFAKADGK	KLQELGATR	4	P0A7L8	P0C018	B181123_20_HF_FW_IN_130_ECLP_DSS01_SCX21_hSAX05_rep1	between	False	False	True	38.146075	11.098	21	5	True	DHTLFAKADGK	KLQELGATR	DHTLFAKADGKKLQELGATR	True	4	[0. 0. 0. 0. 1. 0. 0. 0. 0.]	[1. 1. 1. 1. 0. 0. 0. 0. 0.]	4	[0. 0. 0. 0. 1. 0. 0. 0. 0. 0.]	[1. 1. 1. 1. 0. 0. 0. 0. 0. 0.]	False	-1.0	2.0	7.99589227600098	0.0	3.0	8.603331317138673	0.0	-1.3327877624511686	0.0	2.0	10.995892276000982
301	2114628	DSS	False	True	0.48924604112502956	YIHI_ECOLI Der GTPase-activating protein YihI OS=Escherichia coli (strain K12) OX=83333 GN=yihI PE=1 SV=1	decoy	3	7	2114628	88	186	SEKPMLSPQAELELLETDER	TIVISSSLK	4	P0A8H6	decoy:P42626	B181128_10_HF_FW_IN_130_ECLP_DSS01_SCX21_hSAX06_rep1	between	False	True	False	44.584402	10.198	21	6	True	SEKPMLSPQAELELLETDER	TIVISSSLK	SEKPMLSPQAELELLETDERTIVISSSLK	False	4	[0. 0. 0. 0. 1. 0. 0. 0. 0.]	[1. 1. 1. 1. 0. 0. 0. 0. 0.]	5	[0. 0. 0. 0. 0. 1. 0. 0. 0. 0.]	[1. 1. 1. 1. 1. 0. 0. 0. 0. 0.]	False	-1.0	3.0	-7.724599922607425	4.0	2.0	9.94553557543945	-1.0	-22.14941605419921	2.0	3.0	11.724599922607426
305	2112663	DSS	False	False	0.0	GUAC_ECOLI GMP reductase OS=Escherichia coli (strain K12) OX=83333 GN=guaC PE=1 SV=1	IMDH_ECOLI Inosine-5'-monophosphate dehydrogenase OS=Escherichia coli (strain K12) OX=83333 GN=guaB PE=1 SV=1	15	10	2112663	98	387	HVMVSTGTSDADFEKTK	GMGSLGAMSKGSSDR	4	P60560	P0ADG7	B181128_10_HF_FW_IN_130_ECLP_DSS01_SCX21_hSAX06_rep1	between	False	False	True	38.742209	18.414	21	6	True	HVMVSTGTSDADFEKTK	GMGSLGAMSKGSSDR	HVMVSTGTSDADFEKTKGMGSLGAMSKGSSDR	False	4	[0. 0. 0. 0. 1. 0. 0. 0. 0.]	[1. 1. 1. 1. 0. 0. 0. 0. 0.]	5	[0. 0. 0. 0. 0. 1. 0. 0. 0. 0.]	[1. 1. 1. 1. 1. 0. 0. 0. 0. 0.]	True	-3.0	3.0	12.828457397827144	-4.0	4.0	10.81065229833984	0.0	-1.351010757080083	0.0	3.0	18.828457397827144
309	2503610	DSS	False	False	0.27029736050785164	PYRI_ECOLI Aspartate carbamoyltransferase regulatory chain OS=Escherichia coli (strain K12) OX=83333 GN=pyrI PE=1 SV=2	YCGY_ECOLI Uncharacterized protein YcgY OS=Escherichia coli (strain K12) OX=83333 GN=ycgY PE=4 SV=1	4	4	2503610	57	85	DLIKIENTFLSEDQVDQLALYAPQATVNR	TLMSEHR	5	P0A7F3	P76012	B181130_09_HF_FW_IN_130_ECLP_DSS01_SCX22_hSAX06_rep1	between	False	False	True	64.229967	10.767	22	6	False	DLIKIENTFLSEDQVDQLALYAPQATVNR	TLMSEHR	DLIKIENTFLSEDQVDQLALYAPQATVNRTLMSEHR	False	5	[0. 0. 0. 0. 0. 1. 0. 0. 0.]	[1. 1. 1. 1. 1. 0. 0. 0. 0.]	5	[0. 0. 0. 0. 0. 1. 0. 0. 0. 0.]	[1. 1. 1. 1. 1. 0. 0. 0. 0. 0.]	False	-1.0	3.0	5.915494801513674	1.0	3.0	43.81051624011232	-1.0	5.710111500732424	0.0	3.0	9.915494801513674
310	3124381	DSS	False	True	0.42838776034970427	RL22_ECOLI 50S ribosomal protein L22 OS=Escherichia coli (strain K12) OX=83333 GN=rplV PE=1 SV=1	decoy	22	5	3124381	49	57	KVLESAIANAEHNDGADIDDLKVTK	ELRQTMoxEAK	4	P61175	decoy:Q15070	B181205_09_HF_FW_IN_130_ECLP_DSS01_SCX24_hSAX06_rep1	between	False	True	False	58.158084	10.96	24	6	True	KVLESAIANAEHNDGADIDDLKVTK	ELRQTMoxEAK	KVLESAIANAEHNDGADIDDLKVTKELRQTMoxEAK	False	7	[0. 0. 0. 0. 0. 0. 0. 1. 0.]	[1. 1. 1. 1. 1. 1. 1. 0. 0.]	5	[0. 0. 0. 0. 0. 1. 0. 0. 0. 0.]	[1. 1. 1. 1. 1. 0. 0. 0. 0. 0.]	False	0.0	5.0	22.925009811767573	1.0	5.0	38.21824177587891	0.0	23.19923695410157	1.0	5.0	27.925009811767573
319	1445426	DSS	False	True	0.2038266302225693	ODP1_ECOLI Pyruvate dehydrogenase E1 component OS=Escherichia coli (strain K12) OX=83333 GN=aceE PE=1 SV=2	decoy	11	1	1445426	394	1	GYGMGDAAEGKNIAHQVK	MoxNGTYHR	3	P0AFG8	decoy:P27836	B181123_20_HF_FW_IN_130_ECLP_DSS01_SCX21_hSAX05_rep1	between	False	True	False	32.019335	10.274	21	5	False	GYGMGDAAEGKNIAHQVK	MoxNGTYHR	GYGMGDAAEGKNIAHQVKMoxNGTYHR	False	4	[0. 0. 0. 0. 1. 0. 0. 0. 0.]	[1. 1. 1. 1. 0. 0. 0. 0. 0.]	4	[0. 0. 0. 0. 1. 0. 0. 0. 0. 0.]	[1. 1. 1. 1. 0. 0. 0. 0. 0. 0.]	False	0.0	2.0	4.129690377197264	2.0	2.0	12.034942833862305	1.0	4.359365670166014	0.0	2.0	6.129690377197263
321	1339793	DSS	False	True	0.45648400694272256	GUAA_ECOLI GMP synthase [glutamine-hydrolyzing] OS=Escherichia coli (strain K12) OX=83333 GN=guaA PE=1 SV=1	decoy	19	11	1339793	331	33	WLAQGTIYPDVIESAASATGK	ALQYWTVTQGKPK	5	P04079	decoy:P0AAN5	B181123_13_HF_FW_IN_130_ECLP_DSS01_SCX20_hSAX04_rep1	between	False	True	False	52.10312600000002	9.721	20	4	False	WLAQGTIYPDVIESAASATGK	ALQYWTVTQGKPK	WLAQGTIYPDVIESAASATGKALQYWTVTQGKPK	False	3	[0. 0. 0. 1. 0. 0. 0. 0. 0.]	[1. 1. 1. 0. 0. 0. 0. 0. 0.]	3	[0. 0. 0. 1. 0. 0. 0. 0. 0. 0.]	[1. 1. 1. 0. 0. 0. 0. 0. 0. 0.]	False	-2.0	2.0	-0.909332801269514	1.0	2.0	14.873973320556658	-1.0	-17.92443900244139	1.0	2.0	4.909332801269514
327	1025955	DSS	False	False	0.1477166821994408	DLDH_ECOLI Dihydrolipoyl dehydrogenase OS=Escherichia coli (strain K12) OX=83333 GN=lpdA PE=1 SV=2	ODP2_ECOLI Dihydrolipoyllysine-residue acetyltransferase component of pyruvate dehydrogenase complex OS=Escherichia coli (strain K12) OX=83333 GN=aceF PE=1 SV=3	2	13	1025955	369	318	EKGISYETATFPWAASGR	SEFAENDAYVHATPLIR	5	P0A9P0	P06959	B181121_20_HF_FW_IN_130_ECLP_DSS01_SCX19_hSAX08_rep2	between	False	False	True	60.106989	13.441	19	8	True	EKGISYETATFPWAASGR	SEFAENDAYVHATPLIR	EKGISYETATFPWAASGRSEFAENDAYVHATPLIR	False	2	[0. 0. 1. 0. 0. 0. 0. 0. 0.]	[1. 1. 0. 0. 0. 0. 0. 0. 0.]	7	[0. 0. 0. 0. 0. 0. 0. 1. 0. 0.]	[1. 1. 1. 1. 1. 1. 1. 0. 0. 0.]	False	2.0	1.0	15.761987779296875	1.0	0.0	19.233587358154296	0.0	-4.897344496093751	0.0	2.0	18.761987779296877
328	3165929	DSS	False	False	0.0978441127694859	IMDH_ECOLI Inosine-5'-monophosphate dehydrogenase OS=Escherichia coli (strain K12) OX=83333 GN=guaB PE=1 SV=1	GUAC_ECOLI GMP reductase OS=Escherichia coli (strain K12) OX=83333 GN=guaC PE=1 SV=1	3	5	3165929	108	20	EVKELTER	RSTLKSR	3	P0ADG7	P60560	B181205_11_HF_FW_IN_130_ECLP_DSS01_SCX24_hSAX05_rep1	between	False	False	True	23.240931	9.873	24	5	False	EVKELTER	RSTLKSR	EVKELTERRSTLKSR	False	7	[0. 0. 0. 0. 0. 0. 0. 1. 0.]	[1. 1. 1. 1. 1. 1. 1. 0. 0.]	4	[0. 0. 0. 0. 1. 0. 0. 0. 0. 0.]	[1. 1. 1. 1. 0. 0. 0. 0. 0. 0.]	False	-1.0	6.0	-4.582904372924805	3.0	1.0	6.024786438232423	0.0	-1.584979568237305	1.0	4.582904372924805	11.582904372924803
332	1758623	DSS	False	True	0.41344890990281064	ALF1_ECOLI Fructose-bisphosphate aldolase class 1 OS=Escherichia coli (strain K12) OX=83333 GN=fbaB PE=1 SV=2	decoy	7	7	1758623	327	195	SMADGVKLINAVQDVYLDSK	DLQAINTK	3	P0A991	decoy:P0AFM2	B181126_07_HF_FW_IN_130_ECLP_DSS01_SCX25t27_hSAX07_rep2	between	False	True	False	82.60919	10.605	25	7	False	SMADGVKLINAVQDVYLDSK	DLQAINTK	SMADGVKLINAVQDVYLDSKDLQAINTK	False	8	[0. 0. 0. 0. 0. 0. 0. 0. 1.]	[1. 1. 1. 1. 1. 1. 1. 1. 0.]	6	[0. 0. 0. 0. 0. 0. 1. 0. 0. 0.]	[1. 1. 1. 1. 1. 1. 0. 0. 0. 0.]	False	0.0	6.0	24.861436856689448	4.0	7.0	48.65997125	1.0	11.126279843749998	6.0	6.0	30.861436856689448
333	2143222	DSS	False	False	0.08358942839582052	ACEA_ECOLI Isocitrate lyase OS=Escherichia coli (strain K12) OX=83333 GN=aceA PE=1 SV=1	SERA_ECOLI D-3-phosphoglycerate dehydrogenase OS=Escherichia coli (strain K12) OX=83333 GN=serA PE=1 SV=2	5	5	2143222	377	137	HYVEKVQQPEFAAAK	GVWNKLAAGSFEAR	4	P0A9G6	P0A9T0	B181128_11_HF_FW_IN_130_ECLP_DSS01_SCX21_hSAX06_rep2	between	False	False	True	49.276622	19.514	21	6	False	HYVEKVQQPEFAAAK	GVWNKLAAGSFEAR	HYVEKVQQPEFAAAKGVWNKLAAGSFEAR	False	4	[0. 0. 0. 0. 1. 0. 0. 0. 0.]	[1. 1. 1. 1. 0. 0. 0. 0. 0.]	5	[0. 0. 0. 0. 0. 1. 0. 0. 0. 0.]	[1. 1. 1. 1. 1. 0. 0. 0. 0. 0.]	True	0.0	2.0	20.287898245117184	0.0	3.0	5.2576362517089805	-1.0	-3.5170219514160195	-1.0	2.0	22.287898245117184
334	2852987	DSS	False	False	0.3656338028169014	DNAK_ECOLI Chaperone protein DnaK OS=Escherichia coli (strain K12) OX=83333 GN=dnaK PE=1 SV=2	COMP_HUMAN Cartilage oligomeric matrix protein OS=Homo sapiens OX=9606 GN=COMP PE=1 SV=2	5	5	2852987	563	37	TAIESALTALETALKGEDKAAIEAK	ELQETNAALQDVR	6	P0A6Y8	P49747	B181203_18_HF_FW_IN_130_ECLP_DSS01_SCX23_hSAX05_rep2	between	False	False	True	62.40191	12.252	23	5	True	TAIESALTALETALKGEDKAAIEAK	ELQETNAALQDVR	TAIESALTALETALKGEDKAAIEAKELQETNAALQDVR	False	6	[0. 0. 0. 0. 0. 0. 1. 0. 0.]	[1. 1. 1. 1. 1. 1. 0. 0. 0.]	4	[0. 0. 0. 0. 1. 0. 0. 0. 0. 0.]	[1. 1. 1. 1. 0. 0. 0. 0. 0. 0.]	False	-1.0	4.0	11.750451259765626	-1.0	6.0	24.89360158935547	-2.0	-5.543783969726562	4.0	4.0	16.750451259765626
338	357796	DSS	False	False	0.030450669914738125	SYFA_ECOLI Phenylalanine--tRNA ligase alpha subunit OS=Escherichia coli (strain K12) OX=83333 GN=pheS PE=1 SV=2	GLN1B_ECOLI Glutamine synthetase OS=Escherichia coli (strain K12) OX=83333 GN=glnA PE=1 SV=2	1	8	357796	2	346	SHLAELVASAK	IPVVSSPKAR	4	P08312	P0A9C5	B181117_20_HF_FW_IN_130_ECLP_DSS01_SCX18_hSAX01_rep1	between	False	False	True	47.728317	10.793	18	1	True	SHLAELVASAK	IPVVSSPKAR	SHLAELVASAKIPVVSSPKAR	False	1	[0. 1. 0. 0. 0. 0. 0. 0. 0.]	[1. 0. 0. 0. 0. 0. 0. 0. 0.]	0	[1. 0. 0. 0. 0. 0. 0. 0. 0. 0.]	[0. 0. 0. 0. 0. 0. 0. 0. 0. 0.]	False	-4.0	0.0	10.504909254638669	-1.0	0.0	18.907439924804684	-1.0	1.8980939165039032	0.0	4.0	14.504909254638669
342	2523618	DSS	False	False	0.307356608478803	GCH1L_ECOLI GTP cyclohydrolase 1 type 2 homolog OS=Escherichia coli (strain K12) OX=83333 GN=ybgI PE=1 SV=1	WDR41_HUMAN WD repeat-containing protein 41 OS=Homo sapiens OX=9606 GN=WDR41 PE=1 SV=3	15	7	2523618	55	378	LGADAVIVHHGYFWKGESPVIR	QASQPVKK	5	P0AFP6	Q9HAD4	B181130_10_HF_FW_IN_130_ECLP_DSS01_SCX22_hSAX06_rep2	between	False	False	True	47.000548	11.873	22	6	True	LGADAVIVHHGYFWKGESPVIR	QASQPVKK	LGADAVIVHHGYFWKGESPVIRQASQPVKK	False	5	[0. 0. 0. 0. 0. 1. 0. 0. 0.]	[1. 1. 1. 1. 1. 0. 0. 0. 0.]	5	[0. 0. 0. 0. 0. 1. 0. 0. 0. 0.]	[1. 1. 1. 1. 1. 0. 0. 0. 0. 0.]	False	-1.0	3.0	7.496241206787111	4.0	4.0	28.192541713378912	1.0	8.90230047192383	1.0	3.0	11.496241206787117
345	830948	DSS	False	True	0.25894085281980744	PFLB_ECOLI Formate acetyltransferase 1 OS=Escherichia coli (strain K12) OX=83333 GN=pflB PE=1 SV=2	decoy	19	6	830948	597	106	DAIPTQSVLTITSNVVYGKK	AAASITEAANR	5	P09373	decoy:P48169	B181121_11_HF_FW_IN_130_ECLP_DSS01_SCX19_hSAX04_rep1	between	False	True	False	52.67668000000001	10.203	19	4	False	DAIPTQSVLTITSNVVYGKK	AAASITEAANR	DAIPTQSVLTITSNVVYGKKAAASITEAANR	False	2	[0. 0. 1. 0. 0. 0. 0. 0. 0.]	[1. 1. 0. 0. 0. 0. 0. 0. 0.]	3	[0. 0. 0. 1. 0. 0. 0. 0. 0. 0.]	[1. 1. 1. 0. 0. 0. 0. 0. 0. 0.]	False	1.0	1.0	4.003298194580083	1.0	1.0	26.052662284545907	2.0	-2.406655876464839	2.0	1.0	6.003298194580082
348	1451356	DSS	False	True	0.2833441769681197	RS1_ECOLI 30S ribosomal protein S1 OS=Escherichia coli (strain K12) OX=83333 GN=rpsA PE=1 SV=1	decoy	8	6	1451356	529	158	DAIATVNKQEDANFSNNAMAEAFK	SALDESR	4	P0AG67	decoy:P37906	B181123_20_HF_FW_IN_130_ECLP_DSS01_SCX21_hSAX05_rep1	between	False	True	False	49.926488	10.326	21	5	False	DAIATVNKQEDANFSNNAMAEAFK	SALDESR	DAIATVNKQEDANFSNNAMAEAFKSALDESR	True	4	[0. 0. 0. 0. 1. 0. 0. 0. 0.]	[1. 1. 1. 1. 0. 0. 0. 0. 0.]	4	[0. 0. 0. 0. 1. 0. 0. 0. 0. 0.]	[1. 1. 1. 1. 0. 0. 0. 0. 0. 0.]	False	-1.0	3.0	4.884694176757812	-1.0	2.0	24.513682442749023	-2.0	-0.3140439213867197	2.0	3.0	8.884694176757813
351	2195332	DSS	False	False	0.41060126582278483	SUCC_ECOLI Succinate--CoA ligase [ADP-forming] subunit beta OS=Escherichia coli (strain K12) OX=83333 GN=sucC PE=1 SV=1	LPTD_ECOLI LPS-assembly protein LptD OS=Escherichia coli (strain K12) OX=83333 GN=lptD PE=1 SV=2	11	10	2195332	136	760	VAEETPHLIHKVALDPLTGPMPYQGR	GLSSNYGLGTQEMoxLR	6	P0A836	P31554	B181128_13_HF_FW_IN_130_ECLP_DSS01_SCX22_hSAX05_rep2	between	False	False	True	46.146782	10.93	22	5	False	VAEETPHLIHKVALDPLTGPMPYQGR	GLSSNYGLGTQEMoxLR	VAEETPHLIHKVALDPLTGPMPYQGRGLSSNYGLGTQEMoxLR	True	5	[0. 0. 0. 0. 0. 1. 0. 0. 0.]	[1. 1. 1. 1. 1. 0. 0. 0. 0.]	4	[0. 0. 0. 0. 1. 0. 0. 0. 0. 0.]	[1. 1. 1. 1. 0. 0. 0. 0. 0. 0.]	False	-1.0	3.0	4.280071337158205	0.0	4.0	10.059928972656252	-1.0	-11.592719953124998	2.0	3.0	8.280071337158205
353	2211660	DSS	False	False	0.07632093933463796	PROQ_ECOLI RNA chaperone ProQ OS=Escherichia coli (strain K12) OX=83333 GN=proQ PE=1 SV=2	RS3_ECOLI 30S ribosomal protein S3 OS=Escherichia coli (strain K12) OX=83333 GN=rpsC PE=1 SV=2	7	1	2211660	158	80	AQKPVEKAPK	KGEDVEK	3	P45577	P0A7V3	B181128_14_HF_FW_IN_130_ECLP_DSS01_SCX22_hSAX04_rep1	between	False	False	True	17.472324	11.66	22	4	False	AQKPVEKAPK	KGEDVEK	AQKPVEKAPKKGEDVEK	True	5	[0. 0. 0. 0. 0. 1. 0. 0. 0.]	[1. 1. 1. 1. 1. 0. 0. 0. 0.]	3	[0. 0. 0. 1. 0. 0. 0. 0. 0. 0.]	[1. 1. 1. 0. 0. 0. 0. 0. 0. 0.]	False	2.0	3.0	0.7847763162841801	-2.0	4.0	-3.2274650472412105	-1.0	0.2990509134521488	1.0	2.0	5.78477631628418
359	2065181	DSS	False	True	0.2867313915857605	GLN1B_ECOLI Glutamine synthetase OS=Escherichia coli (strain K12) OX=83333 GN=glnA PE=1 SV=2	decoy	20	7	2065181	29	108	EQHVTIPAHQVNAEFFEEGKMFDGSSIGGWK	LPAITPSLSR	5	P0A9C5	decoy:P35462	B181128_07_HF_FW_IN_130_ECLP_DSS01_SCX21_hSAX07_rep1	between	False	True	False	55.521737	10.601	21	7	True	EQHVTIPAHQVNAEFFEEGKMFDGSSIGGWK	LPAITPSLSR	EQHVTIPAHQVNAEFFEEGKMFDGSSIGGWKLPAITPSLSR	False	4	[0. 0. 0. 0. 1. 0. 0. 0. 0.]	[1. 1. 1. 1. 0. 0. 0. 0. 0.]	6	[0. 0. 0. 0. 0. 0. 1. 0. 0. 0.]	[1. 1. 1. 1. 1. 1. 0. 0. 0. 0.]	False	0.0	2.0	8.531685730468752	5.0	3.0	18.22595300341797	0.0	-8.550040343749998	0.0	2.0	10.531685730468752
367	1356740	DSS	False	False	0.019174041297935103	AHPC_ECOLI Alkyl hydroperoxide reductase C OS=Escherichia coli (strain K12) OX=83333 GN=ahpC PE=1 SV=2	PFLB_ECOLI Formate acetyltransferase 1 OS=Escherichia coli (strain K12) OX=83333 GN=pflB PE=1 SV=2	16	1	1356740	154	616	AAQYVASHPGEVCcmPAKWK	KTGNTPDGR	4	P0AE08	P09373	B181123_14_HF_FW_IN_130_ECLP_DSS01_SCX20_hSAX03_rep1	between	False	False	True	29.38133300000001	13.604	20	3	False	AAQYVASHPGEVCcmPAKWK	KTGNTPDGR	AAQYVASHPGEVCcmPAKWKKTGNTPDGR	False	3	[0. 0. 0. 1. 0. 0. 0. 0. 0.]	[1. 1. 1. 0. 0. 0. 0. 0. 0.]	2	[0. 0. 1. 0. 0. 0. 0. 0. 0. 0.]	[1. 1. 0. 0. 0. 0. 0. 0. 0. 0.]	False	-1.0	1.0	-0.1528867418212804	-1.0	2.0	9.671513206298837	0.0	0.3513609235839929	0.0	1.0	2.1528867418212805
369	1345512	DSS	False	False	0.4436885865457294	SUCC_ECOLI Succinate--CoA ligase [ADP-forming] subunit beta OS=Escherichia coli (strain K12) OX=83333 GN=sucC PE=1 SV=1	CRFC_ECOLI Clamp-binding protein CrfC OS=Escherichia coli (strain K12) OX=83333 GN=crfC PE=1 SV=1	13	5	1345512	360	699	KLADSGLNIIAAKGLTDAAQQVVAAVEGK	QQNESVVR	5	P0A836	P0DM85	B181123_13_HF_FW_IN_130_ECLP_DSS01_SCX20_hSAX04_rep1	between	False	False	True	69.856799	9.942	20	4	True	KLADSGLNIIAAKGLTDAAQQVVAAVEGK	QQNESVVR	KLADSGLNIIAAKGLTDAAQQVVAAVEGKQQNESVVR	False	3	[0. 0. 0. 1. 0. 0. 0. 0. 0.]	[1. 1. 1. 0. 0. 0. 0. 0. 0.]	3	[0. 0. 0. 1. 0. 0. 0. 0. 0. 0.]	[1. 1. 1. 0. 0. 0. 0. 0. 0. 0.]	False	-1.0	0.0	15.503817432617184	1.0	1.0	48.31613623449706	-1.0	14.177225940917964	-3.0	1.0	16.503817432617186
370	2143046	DSS	False	False	0.2692565304755526	TOP1_ECOLI DNA topoisomerase 1 OS=Escherichia coli (strain K12) OX=83333 GN=topA PE=1 SV=2	YBBP_ECOLI Uncharacterized ABC transporter permease YbbP OS=Escherichia coli (strain K12) OX=83333 GN=ybbP PE=3 SV=1	23	6	2143046	359	716	ENSQEAHEAIRPSDVNVMAESLKDMEADAQK	TLGAGKK	6	P06612	P77504	B181128_11_HF_FW_IN_130_ECLP_DSS01_SCX21_hSAX06_rep2	between	False	False	True	48.73970100000002	10.122	21	6	False	ENSQEAHEAIRPSDVNVMAESLKDMEADAQK	TLGAGKK	ENSQEAHEAIRPSDVNVMAESLKDMEADAQKTLGAGKK	True	4	[0. 0. 0. 0. 1. 0. 0. 0. 0.]	[1. 1. 1. 1. 0. 0. 0. 0. 0.]	5	[0. 0. 0. 0. 0. 1. 0. 0. 0. 0.]	[1. 1. 1. 1. 1. 0. 0. 0. 0. 0.]	False	-1.0	2.0	8.706433025146504	4.0	3.0	25.797423091674823	0.0	5.978218761230488	-1.0	2.0	11.706433025146506
373	2798211	DSS	False	False	0.3125192248538911	GLN1B_ECOLI Glutamine synthetase OS=Escherichia coli (strain K12) OX=83333 GN=glnA PE=1 SV=2	RL19_ECOLI 50S ribosomal protein L19 OS=Escherichia coli (strain K12) OX=83333 GN=rplS PE=1 SV=2	22	3	2798211	27	94	GKEQHVTIPAHQVNAEFFEEGKMFDGSSIGGWK	KAKLYYLR	6	P0A9C5	P0A7K6	B181203_16_HF_FW_IN_130_ECLP_DSS01_SCX23_hSAX06_rep2	between	False	False	True	51.533085	10.812	23	6	False	GKEQHVTIPAHQVNAEFFEEGKMFDGSSIGGWK	KAKLYYLR	GKEQHVTIPAHQVNAEFFEEGKMFDGSSIGGWKKAKLYYLR	True	6	[0. 0. 0. 0. 0. 0. 1. 0. 0.]	[1. 1. 1. 1. 1. 1. 0. 0. 0.]	5	[0. 0. 0. 0. 0. 1. 0. 0. 0. 0.]	[1. 1. 1. 1. 1. 0. 0. 0. 0. 0.]	False	-1.0	0.0	9.430595528564451	4.0	1.0	22.67589772888184	-2.0	0.7874642724609373	-1.0	1.0	10.430595528564451
375	2116984	DSS	False	False	0.1943673145577152	IF3_ECOLI Translation initiation factor IF-3 OS=Escherichia coli (strain K12) OX=83333 GN=infC PE=1 SV=1	ALF1_ECOLI Fructose-bisphosphate aldolase class 1 OS=Escherichia coli (strain K12) OX=83333 GN=fbaB PE=1 SV=2	16	6	2116984	148	305	VKDDLQELAVVESFPTK	TAVINKR	3	P0A707	P0A991	B181128_10_HF_FW_IN_130_ECLP_DSS01_SCX21_hSAX06_rep1	between	False	False	True	51.91463	13.275	21	6	True	VKDDLQELAVVESFPTK	TAVINKR	VKDDLQELAVVESFPTKTAVINKR	False	4	[0. 0. 0. 0. 1. 0. 0. 0. 0.]	[1. 1. 1. 1. 0. 0. 0. 0. 0.]	5	[0. 0. 0. 0. 0. 1. 0. 0. 0. 0.]	[1. 1. 1. 1. 1. 0. 0. 0. 0. 0.]	False	0.0	2.0	2.9751158398437525	4.0	2.0	27.94415766418457	2.0	-0.7812966662597631	0.0	2.0	4.9751158398437525
376	1527709	DSS	False	False	0.038419319429198684	RPOC_ECOLI DNA-directed RNA polymerase subunit beta' OS=Escherichia coli (strain K12) OX=83333 GN=rpoC PE=1 SV=1	RPOB_ECOLI DNA-directed RNA polymerase subunit beta OS=Escherichia coli (strain K12) OX=83333 GN=rpoB PE=1 SV=1	5	10	1527709	1068	152	TAGGKDLRPALK	SPGVFFDSDKGK	5	P0A8T7	P0A8V2	B181123_24_HF_FW_IN_130_ECLP_DSS01_SCX21_hSAX03_rep1	between	False	False	True	41.126331000000015	11.416	21	3	True	TAGGKDLRPALK	SPGVFFDSDKGK	TAGGKDLRPALKSPGVFFDSDKGK	False	4	[0. 0. 0. 0. 1. 0. 0. 0. 0.]	[1. 1. 1. 1. 0. 0. 0. 0. 0.]	2	[0. 0. 1. 0. 0. 0. 0. 0. 0. 0.]	[1. 1. 0. 0. 0. 0. 0. 0. 0. 0.]	False	1.0	2.0	14.63461461511232	-3.0	3.0	2.397319464355484	-1.0	-3.880329461425767	0.0	2.0	17.634614615112323
380	2798560	DSS	False	False	0.17509402423735895	SUCC_ECOLI Succinate--CoA ligase [ADP-forming] subunit beta OS=Escherichia coli (strain K12) OX=83333 GN=sucC PE=1 SV=1	AMIA_ECOLI N-acetylmuramoyl-L-alanine amidase AmiA OS=Escherichia coli (strain K12) OX=83333 GN=amiA PE=1 SV=1	11	5	2798560	136	142	VAEETPHLIHKVALDPLTGPMPYQGR	AAGASVFALSNRGASSAMoxAK	6	P0A836	P36548	B181203_16_HF_FW_IN_130_ECLP_DSS01_SCX23_hSAX06_rep2	between	False	False	True	52.612456000000016	11.51	23	6	False	VAEETPHLIHKVALDPLTGPMPYQGR	AAGASVFALSNRGASSAMoxAK	VAEETPHLIHKVALDPLTGPMPYQGRAAGASVFALSNRGASSAMoxAK	False	6	[0. 0. 0. 0. 0. 0. 1. 0. 0.]	[1. 1. 1. 1. 1. 1. 0. 0. 0.]	5	[0. 0. 0. 0. 0. 1. 0. 0. 0. 0.]	[1. 1. 1. 1. 1. 0. 0. 0. 0. 0.]	False	0.0	4.0	10.745745337158226	5.0	4.0	21.96798006311037	3.0	0.3153292299804917	1.0	4.0	14.745745337158224
382	2244692	DSS	False	False	0.061607813673929375	AHPC_ECOLI Alkyl hydroperoxide reductase C OS=Escherichia coli (strain K12) OX=83333 GN=ahpC PE=1 SV=2	TNAA_ECOLI Tryptophanase OS=Escherichia coli (strain K12) OX=83333 GN=tnaA PE=1 SV=1	11	10	2244692	81	260	AWHSSSETIAKIK	YADMLAMSAKK	5	P0AE08	P0A853	B181128_16_HF_FW_IN_130_ECLP_DSS01_SCX22_hSAX03_rep1	between	False	False	True	41.45542	13.591	22	3	False	AWHSSSETIAKIK	YADMLAMSAKK	AWHSSSETIAKIKYADMLAMSAKK	True	5	[0. 0. 0. 0. 0. 1. 0. 0. 0.]	[1. 1. 1. 1. 1. 0. 0. 0. 0.]	2	[0. 0. 1. 0. 0. 0. 0. 0. 0. 0.]	[1. 1. 0. 0. 0. 0. 0. 0. 0. 0.]	False	-2.0	3.0	13.208099824829109	-2.0	4.0	5.514585954589848	-2.0	-2.5186667614746057	0.0	3.0	18.208099824829105
385	1142983	DSS	False	True	0.47667638483965014	ACCD_ECOLI Acetyl-coenzyme A carboxylase carboxyl transferase subunit beta OS=Escherichia coli (strain K12) OX=83333 GN=accD PE=1 SV=1	decoy	24	4	1142983	61	151	LHSLLDEGSLVELGSELEPKDVLKFR	TDISRQK	4	P0A9Q5	decoy:Q96L14	B181123_04_HF_FW_IN_130_ECLP_DSS01_SCX20_hSAX08_rep1	between	False	True	False	72.49185899999998	10.227	20	8	False	LHSLLDEGSLVELGSELEPKDVLKFR	TDISRQK	LHSLLDEGSLVELGSELEPKDVLKFRTDISRQK	True	3	[0. 0. 0. 1. 0. 0. 0. 0. 0.]	[1. 1. 1. 0. 0. 0. 0. 0. 0.]	7	[0. 0. 0. 0. 0. 0. 0. 1. 0. 0.]	[1. 1. 1. 1. 1. 1. 1. 0. 0. 0.]	False	1.0	1.0	19.90351442602537	5.0	0.0	54.45939783361816	1.0	22.08512071874999	-3.0	1.0	21.903514426025374
386	2219092	DSS	True	False	0.27154742096505824	decoy	PYRI_ECOLI Aspartate carbamoyltransferase regulatory chain OS=Escherichia coli (strain K12) OX=83333 GN=pyrI PE=1 SV=2	11	6	2219092	196	1	KISSDAIEHMoxKTVVGDVK	MTHDNKLQVEAIK	4	decoy:P07017	P0A7F3	B181128_14_HF_FW_IN_130_ECLP_DSS01_SCX22_hSAX04_rep1	between	False	True	False	41.20820300000001	10.406	22	4	True	KISSDAIEHMoxKTVVGDVK	MTHDNKLQVEAIK	KISSDAIEHMoxKTVVGDVKMTHDNKLQVEAIK	False	5	[0. 0. 0. 0. 0. 1. 0. 0. 0.]	[1. 1. 1. 1. 1. 0. 0. 0. 0.]	3	[0. 0. 0. 1. 0. 0. 0. 0. 0. 0.]	[1. 1. 1. 0. 0. 0. 0. 0. 0. 0.]	False	-1.0	0.0	14.41449801342774	-1.0	3.0	12.135653180053716	-1.0	5.556015652587893	-2.0	1.0	15.41449801342774
387	2162964	DSS	False	False	0.21190295678544352	CLPX_ECOLI ATP-dependent Clp protease ATP-binding subunit ClpX OS=Escherichia coli (strain K12) OX=83333 GN=clpX PE=1 SV=2	PFLB_ECOLI Formate acetyltransferase 1 OS=Escherichia coli (strain K12) OX=83333 GN=pflB PE=1 SV=2	1	2	2162964	229	616	KHPQQEFLQVDTSK	KTGNTPDGR	4	P0A6H1	P09373	B181128_12_HF_FW_IN_130_ECLP_DSS01_SCX22_hSAX05_rep1	between	False	False	True	26.849951	11.08	22	5	True	KHPQQEFLQVDTSK	KTGNTPDGR	KHPQQEFLQVDTSKKTGNTPDGR	False	5	[0. 0. 0. 0. 0. 1. 0. 0. 0.]	[1. 1. 1. 1. 1. 0. 0. 0. 0.]	4	[0. 0. 0. 0. 1. 0. 0. 0. 0. 0.]	[1. 1. 1. 1. 0. 0. 0. 0. 0. 0.]	False	0.0	3.0	-2.1009271433105496	2.0	4.0	5.775352687622068	0.0	-2.9614656259765653	1.0	2.1009271433105496	5.10092714331055
389	2219469	DSS	False	True	0.08060453400503778	DCEB_ECOLI Glutamate decarboxylase beta OS=Escherichia coli (strain K12) OX=83333 GN=gadB PE=1 SV=1;DCEA_ECOLI Glutamate decarboxylase alpha OS=Escherichia coli (strain K12) OX=83333 GN=gadA PE=1 SV=1	decoy	7	11	2219469	447;447	144	YLSDHPKLQGIAQQNSFK	LHVNEQTGLDKPHWTEK	4	P69910;P69908	decoy:Q00169	B181128_14_HF_FW_IN_130_ECLP_DSS01_SCX22_hSAX04_rep1	between	False	True	False	42.339641000000015	11.964	22	4	False	YLSDHPKLQGIAQQNSFK	LHVNEQTGLDKPHWTEK	YLSDHPKLQGIAQQNSFKLHVNEQTGLDKPHWTEK	False	5	[0. 0. 0. 0. 0. 1. 0. 0. 0.]	[1. 1. 1. 1. 1. 0. 0. 0. 0.]	3	[0. 0. 0. 1. 0. 0. 0. 0. 0. 0.]	[1. 1. 1. 0. 0. 0. 0. 0. 0. 0.]	False	-1.0	3.0	8.104339028564468	-2.0	2.0	14.136090661254896	-2.0	0.1148561489257957	-1.0	3.0	12.104339028564468
394	1340297	DSS	False	False	0.29426670890085527	RDGC_ECOLI Recombination-associated protein RdgC OS=Escherichia coli (strain K12) OX=83333 GN=rdgC PE=1 SV=1	NPSR1_HUMAN Neuropeptide S receptor OS=Homo sapiens OX=9606 GN=NPSR1 PE=1 SV=1	3	6	1340297	102	147	TEKDSLKDEVLHSLLPR	YHAIVYPMK	4	P36767	Q6W5P4	B181123_13_HF_FW_IN_130_ECLP_DSS01_SCX20_hSAX04_rep1	between	False	False	True	53.700876	10.913	20	4	False	TEKDSLKDEVLHSLLPR	YHAIVYPMK	TEKDSLKDEVLHSLLPRYHAIVYPMK	False	3	[0. 0. 0. 1. 0. 0. 0. 0. 0.]	[1. 1. 1. 0. 0. 0. 0. 0. 0.]	3	[0. 0. 0. 1. 0. 0. 0. 0. 0. 0.]	[1. 1. 1. 0. 0. 0. 0. 0. 0. 0.]	False	-2.0	1.0	15.317682030273437	0.0	1.0	20.20129561669922	-2.0	2.0321671987304697	-3.0	2.0	18.31768203027344
395	2141552	DSS	False	True	0.3363743378457916	RNG_ECOLI Ribonuclease G OS=Escherichia coli (strain K12) OX=83333 GN=rng PE=1 SV=2	decoy	13	3	2141552	65	70	AAFLHASDIMoxPHTECcmVAGEEQK	MoxEKIEEQK	4	P0A9J0	decoy:O75347	B181128_11_HF_FW_IN_130_ECLP_DSS01_SCX21_hSAX06_rep2	between	False	True	False	44.291541	10.161	21	6	False	AAFLHASDIMoxPHTECcmVAGEEQK	MoxEKIEEQK	AAFLHASDIMoxPHTECcmVAGEEQKMoxEKIEEQK	False	4	[0. 0. 0. 0. 1. 0. 0. 0. 0.]	[1. 1. 1. 1. 0. 0. 0. 0. 0.]	5	[0. 0. 0. 0. 0. 1. 0. 0. 0. 0.]	[1. 1. 1. 1. 1. 0. 0. 0. 0. 0.]	False	0.0	2.0	13.829731841674809	0.0	3.0	21.374987502685556	-1.0	11.1272458034668	0.0	2.0	15.829731841674809
397	2719927	DSS	False	False	0.3831009023789992	RS14_ECOLI 30S ribosomal protein S14 OS=Escherichia coli (strain K12) OX=83333 GN=rpsN PE=1 SV=2	TDCE_ECOLI PFL-like enzyme TdcE OS=Escherichia coli (strain K12) OX=83333 GN=tdcE PE=1 SV=2	19	12	2719927	29	647	AIISDVNASDEDRWNAVLKLQTLPR	KGAVASLTSVAKLPFTYAK	5	P0AG59	P42632	B181203_12_HF_FW_IN_130_ECLP_DSS01_SCX23_hSAX07_rep1	between	False	False	True	60.022485	9.738	23	7	True	AIISDVNASDEDRWNAVLKLQTLPR	KGAVASLTSVAKLPFTYAK	AIISDVNASDEDRWNAVLKLQTLPRKGAVASLTSVAKLPFTYAK	False	6	[0. 0. 0. 0. 0. 0. 1. 0. 0.]	[1. 1. 1. 1. 1. 1. 0. 0. 0.]	6	[0. 0. 0. 0. 0. 0. 1. 0. 0. 0.]	[1. 1. 1. 1. 1. 1. 0. 0. 0. 0.]	False	0.0	4.0	11.168610793457027	5.0	4.0	19.64755366455077	2.0	-8.992270249023441	2.0	4.0	15.168610793457027
401	2142702	DSS	False	False	0.26326530612244897	PEPB_ECOLI Peptidase B OS=Escherichia coli (strain K12) OX=83333 GN=pepB PE=1 SV=2	OTSB_ECOLI Trehalose-6-phosphate phosphatase OS=Escherichia coli (strain K12) OX=83333 GN=otsB PE=1 SV=2	7	5	2142702	51	212	IDGLGIKHVQLSGEGWDADR	LGGMoxSVK	3	P37095	P31678	B181128_11_HF_FW_IN_130_ECLP_DSS01_SCX21_hSAX06_rep2	between	False	False	True	47.768522	11.028	21	6	False	IDGLGIKHVQLSGEGWDADR	LGGMoxSVK	IDGLGIKHVQLSGEGWDADRLGGMoxSVK	True	4	[0. 0. 0. 0. 1. 0. 0. 0. 0.]	[1. 1. 1. 1. 0. 0. 0. 0. 0.]	5	[0. 0. 0. 0. 0. 1. 0. 0. 0. 0.]	[1. 1. 1. 1. 1. 0. 0. 0. 0. 0.]	False	-1.0	2.0	6.032537197753904	4.0	2.0	25.35691044299316	-1.0	3.834993099853513	1.0	2.0	9.032537197753904
404	1701099	DSS	False	False	0.4526001492908684	PEPT_ECOLI Peptidase T OS=Escherichia coli (strain K12) OX=83333 GN=pepT PE=1 SV=2	EDD_ECOLI Phosphogluconate dehydratase OS=Escherichia coli (strain K12) OX=83333 GN=edd PE=1 SV=1	25	5	1701099	241	512	IHAEVPADESPEMTEGYEGFYHLASMoxK	LSGASGK	4	P29745	P0ADF6	B181126_05_HF_FW_IN_130_ECLP_DSS01_SCX25t27_hSAX08_rep2	between	False	False	True	61.805981	10.665	25	8	False	IHAEVPADESPEMTEGYEGFYHLASMoxK	LSGASGK	IHAEVPADESPEMTEGYEGFYHLASMoxKLSGASGK	False	8	[0. 0. 0. 0. 0. 0. 0. 0. 1.]	[1. 1. 1. 1. 1. 1. 1. 1. 0.]	7	[0. 0. 0. 0. 0. 0. 0. 1. 0. 0.]	[1. 1. 1. 1. 1. 1. 1. 0. 0. 0.]	False	1.0	6.0	24.842041333251963	5.0	7.0	40.27569802575685	1.0	23.52582581811524	3.0	6.0	31.842041333251963
405	2870898	DSS	False	False	0.04562383612662942	SYK2_ECOLI Lysine--tRNA ligase heat inducible OS=Escherichia coli (strain K12) OX=83333 GN=lysU PE=1 SV=2	ALDA_ECOLI Lactaldehyde dehydrogenase OS=Escherichia coli (strain K12) OX=83333 GN=aldA PE=1 SV=2	8	1	2870898	149	74	ALRPLPDKFHGLQDQEVR	KISAGIR	5	P0A8N5	P25553	B181203_19_HF_FW_IN_130_ECLP_DSS01_SCX23_hSAX04_rep1	between	False	False	True	39.95395	9.896	23	4	True	ALRPLPDKFHGLQDQEVR	KISAGIR	ALRPLPDKFHGLQDQEVRKISAGIR	False	6	[0. 0. 0. 0. 0. 0. 1. 0. 0.]	[1. 1. 1. 1. 1. 1. 0. 0. 0.]	3	[0. 0. 0. 1. 0. 0. 0. 0. 0. 0.]	[1. 1. 1. 0. 0. 0. 0. 0. 0. 0.]	False	-2.0	3.0	5.63922603149414	2.0	4.0	15.312720370483394	0.0	1.212067675781249	0.0	3.0	10.63922603149414
407	2176679	DSS	False	False	0.22417008578888475	DNAK_ECOLI Chaperone protein DnaK OS=Escherichia coli (strain K12) OX=83333 GN=dnaK PE=1 SV=2	RPOC_ECOLI DNA-directed RNA polymerase subunit beta' OS=Escherichia coli (strain K12) OX=83333 GN=rpoC PE=1 SV=1	1	5	2176679	563	599	TAIESALTALETALKGEDK	KAISKMoxLNTCcmYR	5	P0A6Y8	P0A8T7	B181128_12_HF_FW_IN_130_ECLP_DSS01_SCX22_hSAX05_rep1	between	False	False	True	69.759198	11.043	22	5	True	TAIESALTALETALKGEDK	KAISKMoxLNTCcmYR	TAIESALTALETALKGEDKKAISKMoxLNTCcmYR	False	5	[0. 0. 0. 0. 0. 1. 0. 0. 0.]	[1. 1. 1. 1. 1. 0. 0. 0. 0.]	4	[0. 0. 0. 0. 1. 0. 0. 0. 0. 0.]	[1. 1. 1. 1. 0. 0. 0. 0. 0. 0.]	False	-2.0	4.0	11.76287536816406	3.0	2.0	44.59505348400879	-1.0	6.812786867187498	0.0	4.0	17.762875368164057
412	3195654	DSS	False	False	0.03854625550660793	RL27_ECOLI 50S ribosomal protein L27 OS=Escherichia coli (strain K12) OX=83333 GN=rpmA PE=1 SV=2	RL18_ECOLI 50S ribosomal protein L18 OS=Escherichia coli (strain K12) OX=83333 GN=rplR PE=1 SV=1	7	2	3195654	56	16	DHTLFAKADGK	RKLQELGATR	3	P0A7L8	P0C018	B181205_12_HF_FW_IN_130_ECLP_DSS01_SCX24_hSAX04_rep1	between	False	False	True	34.365589	12.53	24	4	True	DHTLFAKADGK	RKLQELGATR	DHTLFAKADGKRKLQELGATR	False	7	[0. 0. 0. 0. 0. 0. 0. 1. 0.]	[1. 1. 1. 1. 1. 1. 1. 0. 0.]	3	[0. 0. 0. 1. 0. 0. 0. 0. 0. 0.]	[1. 1. 1. 0. 0. 0. 0. 0. 0. 0.]	False	-2.0	5.0	4.2154062760009765	1.0	4.0	8.806064463867187	-1.0	-1.1300546157226563	1.0	4.2154062760009765	11.215406276000977
413	2189695	DSS	False	False	0.037486218302094816	ACEA_ECOLI Isocitrate lyase OS=Escherichia coli (strain K12) OX=83333 GN=aceA PE=1 SV=1	PFLB_ECOLI Formate acetyltransferase 1 OS=Escherichia coli (strain K12) OX=83333 GN=pflB PE=1 SV=2	5	1	2189695	377	616	HYVEKVQQPEFAAAK	KTGNTPDGR	4	P0A9G6	P09373	B181128_13_HF_FW_IN_130_ECLP_DSS01_SCX22_hSAX05_rep2	between	False	False	True	28.77840600000001	16.584	22	5	False	HYVEKVQQPEFAAAK	KTGNTPDGR	HYVEKVQQPEFAAAKKTGNTPDGR	False	5	[0. 0. 0. 0. 0. 1. 0. 0. 0.]	[1. 1. 1. 1. 1. 0. 0. 0. 0.]	4	[0. 0. 0. 0. 1. 0. 0. 0. 0. 0.]	[1. 1. 1. 1. 0. 0. 0. 0. 0. 0.]	True	-1.0	3.0	-0.2103177548828014	1.0	4.0	9.06858620629884	0.0	0.2939260958252063	0.0	1.0	4.2103177548828015
415	1504634	DSS	False	True	0.1556455240665767	SYGB_ECOLI Glycine--tRNA ligase beta subunit OS=Escherichia coli (strain K12) OX=83333 GN=glyS PE=1 SV=4	decoy	4	6	1504634	120	147	AHVKGESTEALLPNMVATSLAK	VAGEGKK	4	P00961	decoy:P02925	B181123_23_HF_FW_IN_130_ECLP_DSS01_SCX21_hSAX04_rep1	between	False	True	False	47.21671300000002	10.235	21	4	False	AHVKGESTEALLPNMVATSLAK	VAGEGKK	AHVKGESTEALLPNMVATSLAKVAGEGKK	False	4	[0. 0. 0. 0. 1. 0. 0. 0. 0.]	[1. 1. 1. 1. 0. 0. 0. 0. 0.]	3	[0. 0. 0. 1. 0. 0. 0. 0. 0. 0.]	[1. 1. 1. 0. 0. 0. 0. 0. 0. 0.]	False	-1.0	2.0	4.103107500732442	1.0	2.0	28.15024571484377	0.0	5.25070958203127	0.0	2.0	7.103107500732442
418	3146787	DSS	False	False	0.015527950310559006	SUCC_ECOLI Succinate--CoA ligase [ADP-forming] subunit beta OS=Escherichia coli (strain K12) OX=83333 GN=sucC PE=1 SV=1	SUCD_ECOLI Succinate--CoA ligase [ADP-forming] subunit alpha OS=Escherichia coli (strain K12) OX=83333 GN=sucD PE=1 SV=2	11	13	3146787	136	244	VAEETPHLIHKVALDPLTGPMPYQGR	RMGHAGAIIAGGKGTADEK	5	P0A836	P0AGE9	B181205_10_HF_FW_IN_130_ECLP_DSS01_SCX24_hSAX06_rep2	between	False	False	True	45.241128	28.424	24	6	False	VAEETPHLIHKVALDPLTGPMPYQGR	RMGHAGAIIAGGKGTADEK	VAEETPHLIHKVALDPLTGPMPYQGRRMGHAGAIIAGGKGTADEK	True	7	[0. 0. 0. 0. 0. 0. 0. 1. 0.]	[1. 1. 1. 1. 1. 1. 1. 0. 0.]	5	[0. 0. 0. 0. 0. 1. 0. 0. 0. 0.]	[1. 1. 1. 1. 1. 0. 0. 0. 0. 0.]	True	0.0	5.0	3.3744173371582065	1.0	1.0	22.36256698010255	0.0	0.7099237763671908	0.0	3.3744173371582065	8.374417337158205
420	2771027	DSS	False	False	0.3305785123966942	GLN1B_ECOLI Glutamine synthetase OS=Escherichia coli (strain K12) OX=83333 GN=glnA PE=1 SV=2	RL19_ECOLI 50S ribosomal protein L19 OS=Escherichia coli (strain K12) OX=83333 GN=rplS PE=1 SV=2	22	3	2771027	27	94	GKEQHVTIPAHQVNAEFFEEGKMoxFDGSSIGGWK	KAKLYYLR	6	P0A9C5	P0A7K6	B181203_15_HF_FW_IN_130_ECLP_DSS01_SCX23_hSAX06_rep1	between	False	False	True	49.303144	11.823	23	6	False	GKEQHVTIPAHQVNAEFFEEGKMoxFDGSSIGGWK	KAKLYYLR	GKEQHVTIPAHQVNAEFFEEGKMoxFDGSSIGGWKKAKLYYLR	False	6	[0. 0. 0. 0. 0. 0. 1. 0. 0.]	[1. 1. 1. 1. 1. 1. 0. 0. 0.]	5	[0. 0. 0. 0. 0. 1. 0. 0. 0. 0.]	[1. 1. 1. 1. 1. 0. 0. 0. 0. 0.]	False	-1.0	0.0	10.613275072998045	4.0	1.0	20.445956728881832	-2.0	1.9701514462890584	-1.0	1.0	11.613275072998045
429	1295226	DSS	False	True	0.3229009930785435	DNAK_ECOLI Chaperone protein DnaK OS=Escherichia coli (strain K12) OX=83333 GN=dnaK PE=1 SV=2	decoy	6	6	1295226	557	278	LPADDKTAIESALTALETALK	TLQEASGR	4	P0A6Y8	decoy:P0A9U8	B181123_11_HF_FW_IN_130_ECLP_DSS01_SCX20_hSAX05_rep1	between	False	True	False	72.386955	10.339	20	5	False	LPADDKTAIESALTALETALK	TLQEASGR	LPADDKTAIESALTALETALKTLQEASGR	True	3	[0. 0. 0. 1. 0. 0. 0. 0. 0.]	[1. 1. 1. 0. 0. 0. 0. 0. 0.]	4	[0. 0. 0. 0. 1. 0. 0. 0. 0. 0.]	[1. 1. 1. 1. 0. 0. 0. 0. 0. 0.]	False	-2.0	2.0	8.130225874023438	0.0	2.0	49.03825543029785	-2.0	4.995582319335939	1.0	2.0	12.130225874023438
433	2742494	DSS	False	False	0.42606451612903223	SYY_ECOLI Tyrosine--tRNA ligase OS=Escherichia coli (strain K12) OX=83333 GN=tyrS PE=1 SV=2	DSBG_ECOLI Thiol:disulfide interchange protein DsbG OS=Escherichia coli (strain K12) OX=83333 GN=dsbG PE=1 SV=2	13	4	2742494	378	30	TIASNAITINGEKQSDPEYFFKEEDR	QGITIIK	4	P0AGJ9	P77202	B181203_13_HF_FW_IN_130_ECLP_DSS01_SCX23_hSAX07_rep2	between	False	False	True	46.095637	9.742	23	7	False	TIASNAITINGEKQSDPEYFFKEEDR	QGITIIK	TIASNAITINGEKQSDPEYFFKEEDRQGITIIK	False	6	[0. 0. 0. 0. 0. 0. 1. 0. 0.]	[1. 1. 1. 1. 1. 1. 0. 0. 0.]	6	[0. 0. 0. 0. 0. 0. 1. 0. 0. 0.]	[1. 1. 1. 1. 1. 1. 0. 0. 0. 0.]	False	0.0	4.0	5.734949744140621	5.0	5.0	12.135710394775383	1.0	-8.010922753417972	4.0	4.0	9.73494974414062
435	3190079	DSS	False	False	0.03982777179763186	ODO2_ECOLI Dihydrolipoyllysine-residue succinyltransferase component of 2-oxoglutarate dehydrogenase complex OS=Escherichia coli (strain K12) OX=83333 GN=sucB PE=1 SV=2	VASP_HUMAN Vasodilator-stimulated phosphoprotein OS=Homo sapiens OX=9606 GN=VASP PE=1 SV=3	12	5	3190079	79	357	EGNSAGKETSAKSEEK	KELQKVK	4	P0AFG6	P50552	B181205_12_HF_FW_IN_130_ECLP_DSS01_SCX24_hSAX04_rep1	between	False	False	True	16.370366	9.749	24	4	False	EGNSAGKETSAKSEEK	KELQKVK	EGNSAGKETSAKSEEKKELQKVK	False	7	[0. 0. 0. 0. 0. 0. 0. 1. 0.]	[1. 1. 1. 1. 1. 1. 1. 0. 0.]	3	[0. 0. 0. 1. 0. 0. 0. 0. 0. 0.]	[1. 1. 1. 0. 0. 0. 0. 0. 0. 0.]	False	-2.0	5.0	0.1993702877197272	2.0	4.0	-2.2250815402832025	-1.0	1.8179921138916024	0.0	2.0	7.199370287719728
436	517229	DSS	False	True	0.2139622641509434	DNAK_ECOLI Chaperone protein DnaK OS=Escherichia coli (strain K12) OX=83333 GN=dnaK PE=1 SV=2	decoy	6	3	517229	557	395	LPADDKTAIESALTALETALKGEDK	IDTEQELR	5	P0A6Y8	decoy:P32140	B181119_09_HF_FW_IN_130_ECLP_DSS01_SCX18_hSAX06_rep1	between	False	True	False	73.087851	10.202	18	6	False	LPADDKTAIESALTALETALKGEDK	IDTEQELR	LPADDKTAIESALTALETALKGEDKIDTEQELR	False	1	[0. 1. 0. 0. 0. 0. 0. 0. 0.]	[1. 0. 0. 0. 0. 0. 0. 0. 0.]	5	[0. 0. 0. 0. 0. 1. 0. 0. 0. 0.]	[1. 1. 1. 1. 1. 0. 0. 0. 0. 0.]	False	-1.0	-1.0	11.448797655273438	0.0	0.0	43.96352810876465	-1.0	2.538534593750001	-1.0	1.0	13.448797655273438
442	1029749	DSS	False	True	0.2198501872659176	ABDH_ECOLI Gamma-aminobutyraldehyde dehydrogenase OS=Escherichia coli (strain K12) OX=83333 GN=prr PE=1 SV=1	decoy	9	10	1029749	300	126	LGAAVATLKSGAPDDESTELGPLSSLAHLER	QVMoxRQAAIQSCcmLFAGDVDVTFK	5	P77674	decoy:P33368	B181121_20_HF_FW_IN_130_ECLP_DSS01_SCX19_hSAX08_rep2	between	False	True	False	71.90358599999998	11.234000000000002	19	8	False	LGAAVATLKSGAPDDESTELGPLSSLAHLER	QVMoxRQAAIQSCcmLFAGDVDVTFK	LGAAVATLKSGAPDDESTELGPLSSLAHLERQVMoxRQAAIQSCcmLFAGDVDVTFK	False	2	[0. 0. 1. 0. 0. 0. 0. 0. 0.]	[1. 1. 0. 0. 0. 0. 0. 0. 0.]	7	[0. 0. 0. 0. 0. 0. 0. 1. 0. 0.]	[1. 1. 1. 1. 1. 1. 1. 0. 0. 0.]	False	2.0	1.0	26.97259005883788	2.0	0.0	21.175654023681627	1.0	-3.5412763657226662	-2.0	2.0	29.97259005883788
445	931866	DSS	False	True	0.47593582887700536	UVRA_ECOLI UvrABC system protein A OS=Escherichia coli (strain K12) OX=83333 GN=uvrA PE=1 SV=1	decoy	41	5	931866	553	119	AADHVIDIGPGAGVHGGEVVAEGPLEAIMAVPESLTGQYMSGK	TIKEKVR	5	P0A698	decoy:Q92765	B181121_16_HF_FW_IN_130_ECLP_DSS01_SCX19_hSAX06_rep2	between	False	True	False	70.06169799999999	9.932	19	6	True	AADHVIDIGPGAGVHGGEVVAEGPLEAIMAVPESLTGQYMSGK	TIKEKVR	AADHVIDIGPGAGVHGGEVVAEGPLEAIMAVPESLTGQYMSGKTIKEKVR	False	2	[0. 0. 1. 0. 0. 0. 0. 0. 0.]	[1. 1. 0. 0. 0. 0. 0. 0. 0.]	5	[0. 0. 0. 0. 0. 1. 0. 0. 0. 0.]	[1. 1. 1. 1. 1. 0. 0. 0. 0. 0.]	False	-1.0	0.0	13.864115755126946	4.0	-3.0	51.6493330402832	0.0	15.66581634716796	-4.0	1.0	14.864115755126946
454	78440	DSS	False	False	0.03015075376884422	ODP2_ECOLI Dihydrolipoyllysine-residue acetyltransferase component of pyruvate dehydrogenase complex OS=Escherichia coli (strain K12) OX=83333 GN=aceF PE=1 SV=3	DLDH_ECOLI Dihydrolipoyl dehydrogenase OS=Escherichia coli (strain K12) OX=83333 GN=lpdA PE=1 SV=2	11	5	78440	303	274	AEAPAAAPAAKAEGK	VPNGKNLDAGK	4	P06959	P0A9P0	B181117_06_HF_FW_IN_130_ECLP_DSS01_SCX17_hSAX03_rep1	between	False	False	True	30.050475	11.944	17	3	False	AEAPAAAPAAKAEGK	VPNGKNLDAGK	AEAPAAAPAAKAEGKVPNGKNLDAGK	False	0	[1. 0. 0. 0. 0. 0. 0. 0. 0.]	[0. 0. 0. 0. 0. 0. 0. 0. 0.]	2	[0. 0. 1. 0. 0. 0. 0. 0. 0. 0.]	[1. 1. 0. 0. 0. 0. 0. 0. 0. 0.]	False	-2.0	-1.0	4.178393243408202	0.0	-1.0	4.2994183288574215	0.0	-1.3585997833251966	0.0	2.0	7.178393243408202
457	2168367	DSS	False	False	0.3200607902735562	CYSD_ECOLI Sulfate adenylyltransferase subunit 2 OS=Escherichia coli (strain K12) OX=83333 GN=cysD PE=1 SV=3	YGFI_ECOLI Uncharacterized HTH-type transcriptional regulator YgfI OS=Escherichia coli (strain K12) OX=83333 GN=ygfI PE=3 SV=2	18	6	2168367	92	54	NPEGVAMGINPFVHGSAKHTDIMK	KDNNISLNK	5	P21156	P52044	B181128_12_HF_FW_IN_130_ECLP_DSS01_SCX22_hSAX05_rep1	between	False	False	True	43.39802399999999	10.039	22	5	False	NPEGVAMGINPFVHGSAKHTDIMK	KDNNISLNK	NPEGVAMGINPFVHGSAKHTDIMKKDNNISLNK	False	5	[0. 0. 0. 0. 0. 1. 0. 0. 0.]	[1. 1. 1. 1. 1. 0. 0. 0. 0.]	4	[0. 0. 0. 0. 1. 0. 0. 0. 0. 0.]	[1. 1. 1. 1. 0. 0. 0. 0. 0. 0.]	False	0.0	3.0	8.94741288549804	3.0	3.0	19.162451185058583	3.0	4.9259056223144455	-1.0	3.0	11.94741288549804
458	2579397	DSS	False	True	0.11679586563307494	ODO2_ECOLI Dihydrolipoyllysine-residue succinyltransferase component of 2-oxoglutarate dehydrogenase complex OS=Escherichia coli (strain K12) OX=83333 GN=sucB PE=1 SV=2	decoy	4	3	2579397	149	206	HLAKAPAK	LNSALVK	3	P0AFG6	decoy:P30147	B181130_13_HF_FW_IN_130_ECLP_DSS01_SCX23_hSAX01_rep1	between	False	True	False	19.334298	11.783	23	1	False	HLAKAPAK	LNSALVK	HLAKAPAKLNSALVK	False	6	[0. 0. 0. 0. 0. 0. 1. 0. 0.]	[1. 1. 1. 1. 1. 1. 0. 0. 0.]	0	[1. 0. 0. 0. 0. 0. 0. 0. 0. 0.]	[0. 0. 0. 0. 0. 0. 0. 0. 0. 0.]	False	-1.0	3.0	1.4481114002685551	-1.0	5.0	-9.298958912231445	0.0	-6.971081867553711	1.0	1.4481114002685551	5.448111400268555
459	2845169	DSS	False	False	0.07475409836065573	RS1_ECOLI 30S ribosomal protein S1 OS=Escherichia coli (strain K12) OX=83333 GN=rpsA PE=1 SV=1	RS3_ECOLI 30S ribosomal protein S3 OS=Escherichia coli (strain K12) OX=83333 GN=rpsC PE=1 SV=2	13	4	2845169	351	46	ANPWQQFAETHNKGDRVEGK	ELAKASVSR	4	P0AG67	P0A7V3	B181203_18_HF_FW_IN_130_ECLP_DSS01_SCX23_hSAX05_rep2	between	False	False	True	37.829241	11.614	23	5	True	ANPWQQFAETHNKGDRVEGK	ELAKASVSR	ANPWQQFAETHNKGDRVEGKELAKASVSR	False	6	[0. 0. 0. 0. 0. 0. 1. 0. 0.]	[1. 1. 1. 1. 1. 1. 0. 0. 0.]	4	[0. 0. 0. 0. 1. 0. 0. 0. 0. 0.]	[1. 1. 1. 1. 0. 0. 0. 0. 0. 0.]	False	-1.0	4.0	7.369327746215823	1.0	5.0	11.421072207275396	0.0	1.1752187832031282	2.0	4.0	12.369327746215824
460	2113433	DSS	False	True	0.11234177215189874	RS1_ECOLI 30S ribosomal protein S1 OS=Escherichia coli (strain K12) OX=83333 GN=rpsA PE=1 SV=1	decoy	6	3	2113433	523	293	DEADEKDAIATVNKQEDANFSNNAMoxAEAFK	KAKVTNIAK	6	P0AG67	decoy:P0AEP3	B181128_10_HF_FW_IN_130_ECLP_DSS01_SCX21_hSAX06_rep1	between	False	True	False	40.934432	10.909	21	6	False	DEADEKDAIATVNKQEDANFSNNAMoxAEAFK	KAKVTNIAK	DEADEKDAIATVNKQEDANFSNNAMoxAEAFKKAKVTNIAK	True	4	[0. 0. 0. 0. 1. 0. 0. 0. 0.]	[1. 1. 1. 1. 0. 0. 0. 0. 0.]	5	[0. 0. 0. 0. 0. 1. 0. 0. 0. 0.]	[1. 1. 1. 1. 1. 0. 0. 0. 0. 0.]	False	-1.0	3.0	0.8717641533203135	5.0	1.0	21.70185944445801	0.0	1.8532552421875008	-1.0	1.0	4.8717641533203135
461	2822689	DSS	False	False	0.20557491289198607	RS19_ECOLI 30S ribosomal protein S19 OS=Escherichia coli (strain K12) OX=83333 GN=rpsS PE=1 SV=2	IHFB_ECOLI Integration host factor subunit beta OS=Escherichia coli (strain K12) OX=83333 GN=ihfB PE=1 SV=1	11	4	2822689	7	66	KGPFIDLHLLKK	TGDKVELEGK	5	P0A7U3	P0A6Y1	B181203_17_HF_FW_IN_130_ECLP_DSS01_SCX23_hSAX05_rep1	between	False	False	True	46.151804	18.128	23	5	True	KGPFIDLHLLKK	TGDKVELEGK	KGPFIDLHLLKKTGDKVELEGK	True	6	[0. 0. 0. 0. 0. 0. 1. 0. 0.]	[1. 1. 1. 1. 1. 1. 0. 0. 0.]	4	[0. 0. 0. 0. 1. 0. 0. 0. 0. 0.]	[1. 1. 1. 1. 0. 0. 0. 0. 0. 0.]	True	2.0	1.0	9.590890914062498	-1.0	5.0	16.868125945190428	-1.0	0.5212726889648422	1.0	2.0	12.590890914062498
464	3215811	DSS	False	False	0.06309611151870873	ODO1_ECOLI 2-oxoglutarate dehydrogenase E1 component OS=Escherichia coli (strain K12) OX=83333 GN=sucA PE=1 SV=1	ODO2_ECOLI Dihydrolipoyllysine-residue succinyltransferase component of 2-oxoglutarate dehydrogenase complex OS=Escherichia coli (strain K12) OX=83333 GN=sucB PE=1 SV=2	1	4	3215811	485	149	KIYADKLEQEK	HLAKAPAK	4	P0AFG3	P0AFG6	B181205_13_HF_FW_IN_130_ECLP_DSS01_SCX24_hSAX03_rep1	between	False	False	True	23.59175	15.813	24	3	False	KIYADKLEQEK	HLAKAPAK	KIYADKLEQEKHLAKAPAK	False	7	[0. 0. 0. 0. 0. 0. 0. 1. 0.]	[1. 1. 1. 1. 1. 1. 1. 0. 0.]	2	[0. 0. 1. 0. 0. 0. 0. 0. 0. 0.]	[1. 1. 0. 0. 0. 0. 0. 0. 0. 0.]	True	-3.0	5.0	-3.712937499999999	1.0	4.0	5.705563400268557	-1.0	-1.3850604553222643	1.0	3.712937499999999	11.7129375
469	2190671	DSS	False	True	0.08302354399008674	RS2_ECOLI 30S ribosomal protein S2 OS=Escherichia coli (strain K12) OX=83333 GN=rpsB PE=1 SV=2	decoy	12	6	2190671	114	53	LKDLETQSQDGTFDK	LSRIEKR	3	P0A7V0	decoy:P17535	B181128_13_HF_FW_IN_130_ECLP_DSS01_SCX22_hSAX05_rep2	between	False	True	False	31.928331000000004	10.935	22	5	False	LKDLETQSQDGTFDK	LSRIEKR	LKDLETQSQDGTFDKLSRIEKR	False	5	[0. 0. 0. 0. 0. 1. 0. 0. 0.]	[1. 1. 1. 1. 1. 0. 0. 0. 0.]	4	[0. 0. 0. 0. 1. 0. 0. 0. 0. 0.]	[1. 1. 1. 1. 0. 0. 0. 0. 0. 0.]	False	-1.0	3.0	-1.1062568601074183	2.0	-1.0	12.220538717895511	0.0	-0.5999854978027308	-2.0	1.1062568601074183	5.106256860107417
470	2094169	DSS	False	False	0.2788335517693316	PEPD_ECOLI Cytosol non-specific dipeptidase OS=Escherichia coli (strain K12) OX=83333 GN=pepD PE=1 SV=3	YHII_ECOLI Uncharacterized protein YhiI OS=Escherichia coli (strain K12) OX=83333 GN=yhiI PE=3 SV=1	6	6	2094169	334	126	NSDVAKGVVETSLNVGVVTMTDNNVEIHCcmLIR	QAELDSVAK	5	P15288	P37626	B181128_09_HF_FW_IN_130_ECLP_DSS01_SCX21_hSAX07_rep2	between	False	False	True	64.256281	12.9	21	7	True	NSDVAKGVVETSLNVGVVTMTDNNVEIHCcmLIR	QAELDSVAK	NSDVAKGVVETSLNVGVVTMTDNNVEIHCcmLIRQAELDSVAK	False	4	[0. 0. 0. 0. 1. 0. 0. 0. 0.]	[1. 1. 1. 1. 0. 0. 0. 0. 0.]	6	[0. 0. 0. 0. 0. 0. 1. 0. 0. 0.]	[1. 1. 1. 1. 1. 1. 0. 0. 0. 0.]	False	0.0	2.0	1.0907956179199232	2.0	3.0	35.84743319116211	0.0	-7.103986639160155	0.0	1.0907956179199232	3.090795617919923
476	2869632	DSS	False	False	0.007142857142857143	IHFA_ECOLI Integration host factor subunit alpha OS=Escherichia coli (strain K12) OX=83333 GN=ihfA PE=1 SV=1	IHFB_ECOLI Integration host factor subunit beta OS=Escherichia coli (strain K12) OX=83333 GN=ihfB PE=1 SV=1	3	9	2869632	64	76	NPKTGEDIPITAR	YVPHFKPGKELR	5	P0A6X7	P0A6Y1	B181203_19_HF_FW_IN_130_ECLP_DSS01_SCX23_hSAX04_rep1	between	False	False	True	36.062799	10.429	23	4	True	NPKTGEDIPITAR	YVPHFKPGKELR	NPKTGEDIPITARYVPHFKPGKELR	True	6	[0. 0. 0. 0. 0. 0. 1. 0. 0.]	[1. 1. 1. 1. 1. 1. 0. 0. 0.]	3	[0. 0. 0. 1. 0. 0. 0. 0. 0. 0.]	[1. 1. 1. 0. 0. 0. 0. 0. 0. 0.]	False	-1.0	5.0	3.921433948730467	1.0	0.0	12.275254749511712	0.0	0.3479514353027326	0.0	3.921433948730467	9.921433948730469
477	1525957	DSS	False	True	0.18023976849937992	ADHE_ECOLI Aldehyde-alcohol dehydrogenase OS=Escherichia coli (strain K12) OX=83333 GN=adhE PE=1 SV=2	decoy	12	2	1525957	266	772	FATHGGYLLQGKELK	LTNIQLK	4	P0A9Q7	decoy:Q5VZK9	B181123_24_HF_FW_IN_130_ECLP_DSS01_SCX21_hSAX03_rep1	between	False	True	False	35.782835	10.699000000000002	21	3	True	FATHGGYLLQGKELK	LTNIQLK	FATHGGYLLQGKELKLTNIQLK	False	4	[0. 0. 0. 0. 1. 0. 0. 0. 0.]	[1. 1. 1. 1. 0. 0. 0. 0. 0.]	2	[0. 0. 1. 0. 0. 0. 0. 0. 0. 0.]	[1. 1. 0. 0. 0. 0. 0. 0. 0. 0.]	False	-2.0	2.0	3.724393837890624	0.0	3.0	2.5988635949707017	0.0	-9.245515830078128	1.0	2.0	7.724393837890624
482	3195828	DSS	False	False	0.0378619153674833	IHFB_ECOLI Integration host factor subunit beta OS=Escherichia coli (strain K12) OX=83333 GN=ihfB PE=1 SV=1	RS14_ECOLI 30S ribosomal protein S14 OS=Escherichia coli (strain K12) OX=83333 GN=rpsN PE=1 SV=2	3	7	3195828	63	13	NPKTGDKVELEGK	RVALADKYFAK	5	P0A6Y1	P0AG59	B181205_12_HF_FW_IN_130_ECLP_DSS01_SCX24_hSAX04_rep1	between	False	False	True	34.833761	11.354	24	4	False	NPKTGDKVELEGK	RVALADKYFAK	NPKTGDKVELEGKRVALADKYFAK	True	7	[0. 0. 0. 0. 0. 0. 0. 1. 0.]	[1. 1. 1. 1. 1. 1. 1. 0. 0.]	3	[0. 0. 0. 1. 0. 0. 0. 0. 0. 0.]	[1. 1. 1. 0. 0. 0. 0. 0. 0. 0.]	False	-1.0	5.0	10.039794706665043	1.0	4.0	1.90155579980469	-1.0	-2.6783506638183567	1.0	5.0	16.039794706665038
485	3119946	DSS	False	False	0.09531772575250837	SYL_ECOLI Leucine--tRNA ligase OS=Escherichia coli (strain K12) OX=83333 GN=leuS PE=1 SV=2	TNAA_ECOLI Tryptophanase OS=Escherichia coli (strain K12) OX=83333 GN=tnaA PE=1 SV=1	15	5	3119946	584	463	NWVSPVDAIVERDEKGR	HFTAKLK	5	P07813	P0A853	B181205_09_HF_FW_IN_130_ECLP_DSS01_SCX24_hSAX06_rep1	between	False	False	True	44.607787	9.757	24	6	False	NWVSPVDAIVERDEKGR	HFTAKLK	NWVSPVDAIVERDEKGRHFTAKLK	False	7	[0. 0. 0. 0. 0. 0. 0. 1. 0.]	[1. 1. 1. 1. 1. 1. 1. 0. 0.]	5	[0. 0. 0. 0. 0. 1. 0. 0. 0. 0.]	[1. 1. 1. 1. 1. 0. 0. 0. 0. 0.]	False	-1.0	5.0	4.3136204350585965	3.0	2.0	21.631371365844725	-1.0	1.551268445312502	1.0	4.3136204350585965	10.313620435058596
488	970113	DSS	False	False	0.037987679671457907	RS7_ECOLI 30S ribosomal protein S7 OS=Escherichia coli (strain K12) OX=83333 GN=rpsG PE=1 SV=3	IHFA_ECOLI Integration host factor subunit alpha OS=Escherichia coli (strain K12) OX=83333 GN=ihfA PE=1 SV=1	6	7	970113	144	91	MAEANKAFAHYR	VENASPKDE	4	P02359	P0A6X7	B181121_18_HF_FW_IN_130_ECLP_DSS01_SCX19_hSAX07_rep2	between	False	False	True	32.775015	9.793	19	7	True	MAEANKAFAHYR	VENASPKDE	MAEANKAFAHYRVENASPKDE	False	2	[0. 0. 1. 0. 0. 0. 0. 0. 0.]	[1. 1. 0. 0. 0. 0. 0. 0. 0.]	6	[0. 0. 0. 0. 0. 0. 1. 0. 0. 0.]	[1. 1. 1. 1. 1. 1. 0. 0. 0. 0.]	False	1.0	0.0	6.361847046508792	0.0	1.0	6.4838448797607455	0.0	0.2847462927246127	0.0	1.0	7.361847046508792
492	1574004	DSS	False	False	0.015384615384615385	PNP_ECOLI Polyribonucleotide nucleotidyltransferase OS=Escherichia coli (strain K12) OX=83333 GN=pnp PE=1 SV=3	GLN1B_ECOLI Glutamine synthetase OS=Escherichia coli (strain K12) OX=83333 GN=glnA PE=1 SV=2	12	8	1574004	646	346	EGLVHISQIADKR	IPVVSSPKAR	4	P05055	P0A9C5	B181123_26_HF_FW_IN_130_ECLP_DSS01_SCX21_hSAX02_rep2	between	False	False	True	42.161056	12.28	21	2	False	EGLVHISQIADKR	IPVVSSPKAR	EGLVHISQIADKRIPVVSSPKAR	False	4	[0. 0. 0. 0. 1. 0. 0. 0. 0.]	[1. 1. 1. 1. 0. 0. 0. 0. 0.]	1	[0. 1. 0. 0. 0. 0. 0. 0. 0. 0.]	[1. 0. 0. 0. 0. 0. 0. 0. 0. 0.]	False	-4.0	2.0	8.697066742187502	0.0	3.0	13.34017892480469	-1.0	0.0902628481445333	0.0	4.0	14.697066742187502
493	3119452	DSS	False	True	0.13803230543318648	YEEX_ECOLI UPF0265 protein YeeX OS=Escherichia coli (strain K12) OX=83333 GN=yeeX PE=1 SV=1	decoy	13	3	3119452	70	163	GDYEDRVDDYIIKNAELSK	KVKGQAR	3	P0A8M6	decoy:P0AEA8	B181205_09_HF_FW_IN_130_ECLP_DSS01_SCX24_hSAX06_rep1	between	False	True	False	42.913513	11.535	24	6	False	GDYEDRVDDYIIKNAELSK	KVKGQAR	GDYEDRVDDYIIKNAELSKKVKGQAR	True	7	[0. 0. 0. 0. 0. 0. 0. 1. 0.]	[1. 1. 1. 1. 1. 1. 1. 0. 0.]	5	[0. 0. 0. 0. 0. 1. 0. 0. 0. 0.]	[1. 1. 1. 1. 1. 0. 0. 0. 0. 0.]	False	-1.0	5.0	0.0821798395996111	5.0	2.0	29.132139976013185	0.0	6.514873321044925	0.0	1.0	6.082179839599612
494	2775749	DSS	False	True	0.49185360094451	PYRI_ECOLI Aspartate carbamoyltransferase regulatory chain OS=Escherichia coli (strain K12) OX=83333 GN=pyrI PE=1 SV=2	decoy	4	4	2775749	57	45	DLIKIENTFLSEDQVDQLALYAPQATVNR	TDQKSALEMoxLLYAK	5	P0A7F3	decoy:Q99685	B181203_15_HF_FW_IN_130_ECLP_DSS01_SCX23_hSAX06_rep1	between	False	True	False	64.596063	10.054	23	6	True	DLIKIENTFLSEDQVDQLALYAPQATVNR	TDQKSALEMoxLLYAK	DLIKIENTFLSEDQVDQLALYAPQATVNRTDQKSALEMoxLLYAK	False	6	[0. 0. 0. 0. 0. 0. 1. 0. 0.]	[1. 1. 1. 1. 1. 1. 0. 0. 0.]	5	[0. 0. 0. 0. 0. 1. 0. 0. 0. 0.]	[1. 1. 1. 1. 1. 0. 0. 0. 0. 0.]	False	-1.0	4.0	6.281590801513673	0.0	5.0	18.442784649169926	-2.0	-19.657629626953124	4.0	4.0	11.281590801513673
503	2287313	DSS	False	False	0.037527593818984545	RS18_ECOLI 30S ribosomal protein S18 OS=Escherichia coli (strain K12) OX=83333 GN=rpsR PE=1 SV=2	RS7_ECOLI 30S ribosomal protein S7 OS=Escherichia coli (strain K12) OX=83333 GN=rpsG PE=1 SV=3	8	10	2287313	31	161	NYITESGKIVPSR	SFSHQAGASSK	4	P0A7T7	P02359	B181128_18_HF_FW_IN_130_ECLP_DSS01_SCX22_hSAX02_rep2	between	False	False	True	30.338086	12.496	22	2	True	NYITESGKIVPSR	SFSHQAGASSK	NYITESGKIVPSRSFSHQAGASSK	False	5	[0. 0. 0. 0. 0. 1. 0. 0. 0.]	[1. 1. 1. 1. 1. 0. 0. 0. 0.]	1	[0. 1. 0. 0. 0. 0. 0. 0. 0. 0.]	[1. 0. 0. 0. 0. 0. 0. 0. 0. 0.]	False	-3.0	4.0	-3.446951994384765	-1.0	3.0	12.8933895736084	0.0	-0.6775885910644526	1.0	3.446951994384765	10.446951994384763
504	1309956	DSS	False	True	0.14851024208566108	ODP1_ECOLI Pyruvate dehydrogenase E1 component OS=Escherichia coli (strain K12) OX=83333 GN=aceE PE=1 SV=2	decoy	10	5	1309956	384	1215	ATVILAHTIKGYGMGDAAEGK	QSQSSFR	4	P0AFG8	decoy:P76464	B181123_12_HF_FW_IN_130_ECLP_DSS01_SCX20_hSAX05_rep2	between	False	True	False	37.921411000000006	11.237	20	5	False	ATVILAHTIKGYGMGDAAEGK	QSQSSFR	ATVILAHTIKGYGMGDAAEGKQSQSSFR	False	3	[0. 0. 0. 1. 0. 0. 0. 0. 0.]	[1. 1. 1. 0. 0. 0. 0. 0. 0.]	4	[0. 0. 0. 0. 1. 0. 0. 0. 0. 0.]	[1. 1. 1. 1. 0. 0. 0. 0. 0. 0.]	False	-1.0	1.0	0.0783094985351695	2.0	1.0	15.440429173217789	0.0	-2.188612498535143	-2.0	1.0	2.0783094985351696
505	2892043	DSS	False	False	0.07879564381806534	YGGE_ECOLI Uncharacterized protein YggE OS=Escherichia coli (strain K12) OX=83333 GN=yggE PE=4 SV=1	ACEA_ECOLI Isocitrate lyase OS=Escherichia coli (strain K12) OX=83333 GN=aceA PE=1 SV=1	15	7	2892043	142	56	SVSLGVAQPDAYKDKAR	LLHGESKK	4	P0ADS6	P0A9G6	B181203_20_HF_FW_IN_130_ECLP_DSS01_SCX23_hSAX03_rep1	between	False	False	True	30.434108	13.394	23	3	True	SVSLGVAQPDAYKDKAR	LLHGESKK	SVSLGVAQPDAYKDKARLLHGESKK	False	6	[0. 0. 0. 0. 0. 0. 1. 0. 0.]	[1. 1. 1. 1. 1. 1. 0. 0. 0.]	2	[0. 0. 1. 0. 0. 0. 0. 0. 0. 0.]	[1. 1. 0. 0. 0. 0. 0. 0. 0. 0.]	False	-1.0	4.0	-1.8344085405273447	-1.0	3.0	11.272155027587884	-1.0	-0.7822940538330094	0.0	1.8344085405273447	6.834408540527345
508	851782	DSS	False	False	0.01384083044982699	RS21_ECOLI 30S ribosomal protein S21 OS=Escherichia coli (strain K12) OX=83333 GN=rpsU PE=1 SV=2	RS18_ECOLI 30S ribosomal protein S18 OS=Escherichia coli (strain K12) OX=83333 GN=rpsR PE=1 SV=2	4	8	851782	22	31	SCcmEKAGVLAEVR	NYITESGKIVPSR	3	P68679	P0A7T7	B181121_12_HF_FW_IN_130_ECLP_DSS01_SCX19_hSAX05_rep1	between	False	False	True	47.380527	16.775	19	5	False	SCcmEKAGVLAEVR	NYITESGKIVPSR	SCcmEKAGVLAEVRNYITESGKIVPSR	False	2	[0. 0. 1. 0. 0. 0. 0. 0. 0.]	[1. 1. 0. 0. 0. 0. 0. 0. 0.]	4	[0. 0. 0. 0. 1. 0. 0. 0. 0. 0.]	[1. 1. 1. 1. 0. 0. 0. 0. 0. 0.]	True	-2.0	2.0	24.283904532958985	-1.0	2.0	22.088145713378907	0.0	1.7307467265625007	2.0	2.0	28.283904532958985
510	1315449	DSS	False	True	0.37337031900138695	ABDH_ECOLI Gamma-aminobutyraldehyde dehydrogenase OS=Escherichia coli (strain K12) OX=83333 GN=prr PE=1 SV=1	decoy	1	4	1315449	354	661	KGNGYYYAPTLLAGALQDDAIVQK	SFGKAFK	4	P77674	decoy:P33937	B181123_12_HF_FW_IN_130_ECLP_DSS01_SCX20_hSAX05_rep2	between	False	True	False	54.831646	10.895	20	5	False	KGNGYYYAPTLLAGALQDDAIVQK	SFGKAFK	KGNGYYYAPTLLAGALQDDAIVQKSFGKAFK	False	3	[0. 0. 0. 1. 0. 0. 0. 0. 0.]	[1. 1. 1. 0. 0. 0. 0. 0. 0.]	4	[0. 0. 0. 0. 1. 0. 0. 0. 0. 0.]	[1. 1. 1. 1. 0. 0. 0. 0. 0. 0.]	False	-1.0	2.0	1.0388298378906242	2.0	1.0	23.42525294885254	-1.0	-10.153507198242188	1.0	1.0388298378906242	4.038829837890624
524	2891780	DSS	False	False	0.16255506607929515	RS3_ECOLI 30S ribosomal protein S3 OS=Escherichia coli (strain K12) OX=83333 GN=rpsC PE=1 SV=2	IF2_ECOLI Translation initiation factor IF-2 OS=Escherichia coli (strain K12) OX=83333 GN=infB PE=1 SV=1	14	1	2891780	66	194	VTIHTARPGIVIGKK	KLEEEAR	4	P0A7V3	P0A705	B181203_20_HF_FW_IN_130_ECLP_DSS01_SCX23_hSAX03_rep1	between	False	False	True	29.616559	13.011	23	3	True	VTIHTARPGIVIGKK	KLEEEAR	VTIHTARPGIVIGKKKLEEEAR	False	6	[0. 0. 0. 0. 0. 0. 1. 0. 0.]	[1. 1. 1. 1. 1. 1. 0. 0. 0.]	2	[0. 0. 1. 0. 0. 0. 0. 0. 0. 0.]	[1. 1. 0. 0. 0. 0. 0. 0. 0. 0.]	False	2.0	1.0	4.449126214965818	-4.0	4.0	7.281411142333982	-2.0	2.3280420017089827	0.0	2.0	7.449126214965818
529	484910	DSS	False	False	0.20533642691415313	YFCZ_ECOLI UPF0381 protein YfcZ OS=Escherichia coli (strain K12) OX=83333 GN=yfcZ PE=3 SV=1	PFLB_ECOLI Formate acetyltransferase 1 OS=Escherichia coli (strain K12) OX=83333 GN=pflB PE=1 SV=2	13	1	484910	38	616	AEAEQTLAALTEKAR	KTGNTPDGR	4	P0AD33	P09373	B181119_07_HF_FW_IN_130_ECLP_DSS01_SCX18_hSAX05_rep2	between	False	False	True	43.266051	12.959	18	5	True	AEAEQTLAALTEKAR	KTGNTPDGR	AEAEQTLAALTEKARKTGNTPDGR	False	1	[0. 1. 0. 0. 0. 0. 0. 0. 0.]	[1. 0. 0. 0. 0. 0. 0. 0. 0.]	4	[0. 0. 0. 0. 1. 0. 0. 0. 0. 0.]	[1. 1. 1. 1. 0. 0. 0. 0. 0. 0.]	False	-1.0	0.0	5.320955937744138	1.0	0.0	23.556231206298825	0.0	5.825201695800779	-1.0	1.0	6.320955937744138
537	1508137	DSS	False	True	0.13438735177865613	RPOC_ECOLI DNA-directed RNA polymerase subunit beta' OS=Escherichia coli (strain K12) OX=83333 GN=rpoC PE=1 SV=1	decoy;decoy	6	5	1508137	906	29;29	GHIINKGEAIGVIAAQSIGEPGTQLTMR	GGPIYGK	5	P0A8T7	decoy:P63121;decoy:P10265	B181123_23_HF_FW_IN_130_ECLP_DSS01_SCX21_hSAX04_rep1	between	False	True	False	57.502355	10.221	21	4	False	GHIINKGEAIGVIAAQSIGEPGTQLTMR	GGPIYGK	GHIINKGEAIGVIAAQSIGEPGTQLTMRGGPIYGK	False	4	[0. 0. 0. 0. 1. 0. 0. 0. 0.]	[1. 1. 1. 1. 0. 0. 0. 0. 0.]	3	[0. 0. 0. 1. 0. 0. 0. 0. 0. 0.]	[1. 1. 1. 0. 0. 0. 0. 0. 0. 0.]	False	-1.0	2.0	11.120484730224604	1.0	3.0	28.361464878540037	1.0	2.1936658825683537	0.0	2.0	14.120484730224604
538	1280194	DSS	False	True	0.24178996752075063	RS1_ECOLI 30S ribosomal protein S1 OS=Escherichia coli (strain K12) OX=83333 GN=rpsA PE=1 SV=1	decoy	2	5	1280194	521	283	AKDEADEKDAIATVNK	TGLASIR	3	P0AG67	decoy:Q9BXJ7	B181123_11_HF_FW_IN_130_ECLP_DSS01_SCX20_hSAX05_rep1	between	False	True	False	24.719569	12.555	20	5	False	AKDEADEKDAIATVNK	TGLASIR	AKDEADEKDAIATVNKTGLASIR	False	3	[0. 0. 0. 1. 0. 0. 0. 0. 0.]	[1. 1. 1. 0. 0. 0. 0. 0. 0.]	4	[0. 0. 0. 0. 1. 0. 0. 0. 0. 0.]	[1. 1. 1. 1. 0. 0. 0. 0. 0. 0.]	False	-1.0	1.0	-1.5632660067138673	2.0	1.0	-2.7955963289794923	0.0	-8.864365783935547	-1.0	1.0	3.563266006713868
549	979677	DSS	False	False	0.3274784161952962	PFLB_ECOLI Formate acetyltransferase 1 OS=Escherichia coli (strain K12) OX=83333 GN=pflB PE=1 SV=2	COMR_ECOLI HTH-type transcriptional repressor ComR OS=Escherichia coli (strain K12) OX=83333 GN=comR PE=1 SV=2	10	4	979677	8	187	LATAWEGFTKGDWQNEVNVR	EGASLEK	3	P09373	P75952	B181121_18_HF_FW_IN_130_ECLP_DSS01_SCX19_hSAX07_rep2	between	False	False	True	62.654435	11.098	19	7	False	LATAWEGFTKGDWQNEVNVR	EGASLEK	LATAWEGFTKGDWQNEVNVREGASLEK	False	2	[0. 0. 1. 0. 0. 0. 0. 0. 0.]	[1. 1. 0. 0. 0. 0. 0. 0. 0.]	6	[0. 0. 0. 0. 0. 0. 1. 0. 0. 0.]	[1. 1. 1. 1. 1. 1. 0. 0. 0. 0.]	False	0.0	1.0	17.724419436035156	1.0	1.0	39.17985614257813	0.0	14.463906130371091	0.0	1.0	18.724419436035163
551	3172189	DSS	False	False	0.0	TRPB_ECOLI Tryptophan synthase beta chain OS=Escherichia coli (strain K12) OX=83333 GN=trpB PE=1 SV=2	ACEA_ECOLI Isocitrate lyase OS=Escherichia coli (strain K12) OX=83333 GN=aceA PE=1 SV=1	13	8	3172189	380	301	GDKDIFTVHDILKAR	FAQAIHAKYPGK	5	P0A879	P0A9G6	B181205_11_HF_FW_IN_130_ECLP_DSS01_SCX24_hSAX05_rep1	between	False	False	True	43.055293	17.732	24	5	True	GDKDIFTVHDILKAR	FAQAIHAKYPGK	GDKDIFTVHDILKARFAQAIHAKYPGK	False	7	[0. 0. 0. 0. 0. 0. 0. 1. 0.]	[1. 1. 1. 1. 1. 1. 1. 0. 0.]	4	[0. 0. 0. 0. 1. 0. 0. 0. 0. 0.]	[1. 1. 1. 1. 0. 0. 0. 0. 0. 0.]	True	-4.0	5.0	15.106387055175777	2.0	6.0	24.738205826538085	0.0	-0.4714747307128917	0.0	5.0	24.10638705517578
552	2842731	DSS	False	False	0.03078817733990148	IHFB_ECOLI Integration host factor subunit beta OS=Escherichia coli (strain K12) OX=83333 GN=ihfB PE=1 SV=1	RS7_ECOLI 30S ribosomal protein S7 OS=Escherichia coli (strain K12) OX=83333 GN=rpsG PE=1 SV=3	3	6	2842731	63	144	NPKTGDKVELEGK	MAEANKAFAHYR	4	P0A6Y1	P02359	B181203_18_HF_FW_IN_130_ECLP_DSS01_SCX23_hSAX05_rep2	between	False	False	True	29.850284	14.567	23	5	False	NPKTGDKVELEGK	MAEANKAFAHYR	NPKTGDKVELEGKMAEANKAFAHYR	False	6	[0. 0. 0. 0. 0. 0. 1. 0. 0.]	[1. 1. 1. 1. 1. 1. 0. 0. 0.]	4	[0. 0. 0. 0. 1. 0. 0. 0. 0. 0.]	[1. 1. 1. 1. 0. 0. 0. 0. 0. 0.]	False	0.0	4.0	5.0563177066650375	-1.0	4.0	3.4371160465087875	-1.0	-1.142782787719728	0.0	4.0	9.056317706665038
560	107397	DSS	False	False	0.05035335689045936	NUSA_ECOLI Transcription termination/antitermination protein NusA OS=Escherichia coli (strain K12) OX=83333 GN=nusA PE=1 SV=1	RPOB_ECOLI DNA-directed RNA polymerase subunit beta OS=Escherichia coli (strain K12) OX=83333 GN=rpoB PE=1 SV=1	7	10	107397	105	891	ITTQTAKQVIVQK	GETQLTPEEKLLR	4	P0AFF6	P0A8V2	B181117_07_HF_FW_IN_130_ECLP_DSS01_SCX17_hSAX04_rep1	between	False	False	True	48.60403	12.825	17	4	True	ITTQTAKQVIVQK	GETQLTPEEKLLR	ITTQTAKQVIVQKGETQLTPEEKLLR	False	0	[1. 0. 0. 0. 0. 0. 0. 0. 0.]	[0. 0. 0. 0. 0. 0. 0. 0. 0.]	3	[0. 0. 0. 1. 0. 0. 0. 0. 0. 0.]	[1. 1. 1. 0. 0. 0. 0. 0. 0. 0.]	False	2.0	-1.0	16.478732453613276	-2.0	-1.0	9.896998749999996	0.0	-2.014233244628912	0.0	2.0	19.478732453613283
562	2065713	DSS	False	False	0.4172323759791123	RPOA_ECOLI DNA-directed RNA polymerase subunit alpha OS=Escherichia coli (strain K12) OX=83333 GN=rpoA PE=1 SV=1	SPEA_ECOLI Biosynthetic arginine decarboxylase OS=Escherichia coli (strain K12) OX=83333 GN=speA PE=1 SV=2	21	2	2065713	105	200	SGIGPVTAADITHDGDVEIVKPQHVICcmHLTDENASISMR	MSEIAIVLDEAER	5	P0A7Z4	P21170	B181128_07_HF_FW_IN_130_ECLP_DSS01_SCX21_hSAX07_rep1	between	False	False	True	57.17368100000001	13.873	21	7	False	SGIGPVTAADITHDGDVEIVKPQHVICcmHLTDENASISMR	MSEIAIVLDEAER	SGIGPVTAADITHDGDVEIVKPQHVICcmHLTDENASISMRMSEIAIVLDEAER	False	4	[0. 0. 0. 0. 1. 0. 0. 0. 0.]	[1. 1. 1. 1. 0. 0. 0. 0. 0.]	6	[0. 0. 0. 0. 0. 0. 1. 0. 0. 0.]	[1. 1. 1. 1. 1. 1. 0. 0. 0. 0.]	False	0.0	2.0	11.964856842285158	0.0	3.0	6.9450585634765645	-1.0	-18.049707671875	0.0	2.0	13.964856842285158
564	2148927	DSS	False	True	0.40871862615587845	DNAK_ECOLI Chaperone protein DnaK OS=Escherichia coli (strain K12) OX=83333 GN=dnaK PE=1 SV=2	decoy	5	10	2148927	563	264	TAIESALTALETALKGEDKAAIEAK	ENIQSETHSSVK	6	P0A6Y8	decoy:Q9H7T9	B181128_11_HF_FW_IN_130_ECLP_DSS01_SCX21_hSAX06_rep2	between	False	True	False	67.025848	10.308	21	6	False	TAIESALTALETALKGEDKAAIEAK	ENIQSETHSSVK	TAIESALTALETALKGEDKAAIEAKENIQSETHSSVK	False	4	[0. 0. 0. 0. 1. 0. 0. 0. 0.]	[1. 1. 1. 1. 0. 0. 0. 0. 0.]	5	[0. 0. 0. 0. 0. 1. 0. 0. 0. 0.]	[1. 1. 1. 1. 1. 0. 0. 0. 0. 0.]	False	0.0	2.0	16.37438925976562	1.0	2.0	45.73069152111815	0.0	15.293300239990227	-2.0	2.0	18.37438925976562
567	2118273	DSS	False	False	0.43808559128893393	RPOA_ECOLI DNA-directed RNA polymerase subunit alpha OS=Escherichia coli (strain K12) OX=83333 GN=rpoA PE=1 SV=1	PLIN3_HUMAN Perilipin-3 OS=Homo sapiens OX=9606 GN=PLIN3 PE=1 SV=3	21	11	2118273	105	181	SGIGPVTAADITHDGDVEIVKPQHVICcmHLTDENASISMR	LGQMVLSGVDTVLGK	6	P0A7Z4	O60664	B181128_10_HF_FW_IN_130_ECLP_DSS01_SCX21_hSAX06_rep1	between	False	False	True	55.66976999999999	12.880999999999998	21	6	False	SGIGPVTAADITHDGDVEIVKPQHVICcmHLTDENASISMR	LGQMVLSGVDTVLGK	SGIGPVTAADITHDGDVEIVKPQHVICcmHLTDENASISMRLGQMVLSGVDTVLGK	False	4	[0. 0. 0. 0. 1. 0. 0. 0. 0.]	[1. 1. 1. 1. 0. 0. 0. 0. 0.]	5	[0. 0. 0. 0. 0. 1. 0. 0. 0. 0.]	[1. 1. 1. 1. 1. 0. 0. 0. 0. 0.]	False	-1.0	2.0	10.460945842285156	2.0	3.0	7.40994333984375	-1.0	-17.584822895507813	0.0	2.0	13.460945842285154
568	1064525	DSS	False	False	0.4573758339510749	ALDB_ECOLI Aldehyde dehydrogenase B OS=Escherichia coli (strain K12) OX=83333 GN=aldB PE=1 SV=2	DMRTA_HUMAN Doublesex- and mab-3-related transcription factor A1 OS=Homo sapiens OX=9606 GN=DMRTA1 PE=2 SV=1	18	2	1064525	460	172	VWTNCcmYHAYPAHAAFGGYK	ASGGGGR	3	P37685	Q5VZB9	B181121_22_HF_FW_IN_130_ECLP_DSS01_SCX19_hSAX10_rep1	between	False	False	True	38.578732	9.748	19	10	False	VWTNCcmYHAYPAHAAFGGYK	ASGGGGR	VWTNCcmYHAYPAHAAFGGYKASGGGGR	False	2	[0. 0. 1. 0. 0. 0. 0. 0. 0.]	[1. 1. 0. 0. 0. 0. 0. 0. 0.]	9	[0. 0. 0. 0. 0. 0. 0. 0. 0. 1.]	[1. 1. 1. 1. 1. 1. 1. 1. 1. 0.]	False	3.0	-3.0	4.03630875170898	7.0	1.0	20.26359795153808	6.0	5.935242162353513	-4.0	3.0	10.03630875170898
569	1339319	DSS	False	False	0.26563028050016896	ODP1_ECOLI Pyruvate dehydrogenase E1 component OS=Escherichia coli (strain K12) OX=83333 GN=aceE PE=1 SV=2	CNDG2_HUMAN Condensin-2 complex subunit G2 OS=Homo sapiens OX=9606 GN=NCAPG2 PE=1 SV=1	8	5	1339319	867	931	VVADAIAKFNIDADKVNPR	EITGSSLIQK	4	P0AFG8	Q86XI2	B181123_13_HF_FW_IN_130_ECLP_DSS01_SCX20_hSAX04_rep1	between	False	False	True	50.66981100000002	10.406	20	4	True	VVADAIAKFNIDADKVNPR	EITGSSLIQK	VVADAIAKFNIDADKVNPREITGSSLIQK	True	3	[0. 0. 0. 1. 0. 0. 0. 0. 0.]	[1. 1. 1. 0. 0. 0. 0. 0. 0.]	3	[0. 0. 0. 1. 0. 0. 0. 0. 0. 0.]	[1. 1. 1. 0. 0. 0. 0. 0. 0. 0.]	False	-1.0	1.0	8.582656611572283	0.0	2.0	15.152305354248064	-1.0	-6.720783482421857	0.0	1.0	10.582656611572284
571	2744474	DSS	False	False	0.4892358646794417	KATG_ECOLI Catalase-peroxidase OS=Escherichia coli (strain K12) OX=83333 GN=katG PE=1 SV=2	RHSC_ECOLI Protein RhsC OS=Escherichia coli (strain K12) OX=83333 GN=rhsC PE=1 SV=4;RHSB_ECOLI Protein RhsB OS=Escherichia coli (strain K12) OX=83333 GN=rhsB PE=3 SV=4;RHSA_ECOLI Protein RhsA OS=Escherichia coli (strain K12) OX=83333 GN=rhsA PE=3 SV=1	34	5	2744474	215	566;566;566	APLGATEMGLIYVNPEGPDHSGEPLSAAAAIRATFGNMGMNDEETVALIAGGHTLGK	EEGLSQYR	6	P13029	P16918;P16917;P16916	B181203_13_HF_FW_IN_130_ECLP_DSS01_SCX23_hSAX07_rep2	between	False	False	True	51.544623	10.083	23	7	False	APLGATEMGLIYVNPEGPDHSGEPLSAAAAIRATFGNMGMNDEETVALIAGGHTLGK	EEGLSQYR	APLGATEMGLIYVNPEGPDHSGEPLSAAAAIRATFGNMGMNDEETVALIAGGHTLGKEEGLSQYR	False	6	[0. 0. 0. 0. 0. 0. 1. 0. 0.]	[1. 1. 1. 1. 1. 1. 0. 0. 0.]	6	[0. 0. 0. 0. 0. 0. 1. 0. 0. 0.]	[1. 1. 1. 1. 1. 1. 0. 0. 0. 0.]	False	1.0	0.0	55.51194391903687	1.0	5.0	24.317356688354486	0.0	48.49874268231201	0.0	1.0	56.51194391903687
572	2174248	DSS	False	False	0.480269489894129	RS8_ECOLI 30S ribosomal protein S8 OS=Escherichia coli (strain K12) OX=83333 GN=rpsH PE=1 SV=2	FADR_ECOLI Fatty acid metabolism regulator protein OS=Escherichia coli (strain K12) OX=83333 GN=fadR PE=1 SV=2	5	9	2174248	90	36	DELPKVMAGLGIAVVSTSK	ELSELIGVTR	4	P0A7W7	P0A8V6	B181128_12_HF_FW_IN_130_ECLP_DSS01_SCX22_hSAX05_rep1	between	False	False	True	61.815505	9.665	22	5	False	DELPKVMAGLGIAVVSTSK	ELSELIGVTR	DELPKVMAGLGIAVVSTSKELSELIGVTR	False	5	[0. 0. 0. 0. 0. 1. 0. 0. 0.]	[1. 1. 1. 1. 1. 0. 0. 0. 0.]	4	[0. 0. 0. 0. 1. 0. 0. 0. 0. 0.]	[1. 1. 1. 1. 0. 0. 0. 0. 0. 0.]	False	0.0	4.0	3.251414271240236	0.0	4.0	18.12118813598633	-1.0	-20.228837041015623	3.0	3.251414271240236	7.251414271240237
574	3068428	DSS	False	True	0.408476821192053	DCD_ECOLI dCTP deaminase OS=Escherichia coli (strain K12) OX=83333 GN=dcd PE=1 SV=1	decoy	13	4	3068428	46	151	GHTAAFIDLSGPKDEVSAALDR	SAASLWFR	4	P28248	decoy:Q57261	B181205_06_HF_FW_IN_130_ECLP_DSS01_SCX24_hSAX07_rep1	between	False	True	False	50.51414000000001	10.883	24	7	False	GHTAAFIDLSGPKDEVSAALDR	SAASLWFR	GHTAAFIDLSGPKDEVSAALDRSAASLWFR	False	7	[0. 0. 0. 0. 0. 0. 0. 1. 0.]	[1. 1. 1. 1. 1. 1. 1. 0. 0.]	6	[0. 0. 0. 0. 0. 0. 1. 0. 0. 0.]	[1. 1. 1. 1. 1. 1. 0. 0. 0. 0.]	False	1.0	5.0	8.340899338378904	1.0	6.0	9.893435349121091	-1.0	-12.06574739013672	3.0	5.0	14.340899338378904
575	2935280	DSS	False	False	0.007380073800738007	IHFA_ECOLI Integration host factor subunit alpha OS=Escherichia coli (strain K12) OX=83333 GN=ihfA PE=1 SV=1	IHFB_ECOLI Integration host factor subunit beta OS=Escherichia coli (strain K12) OX=83333 GN=ihfB PE=1 SV=1	10	3	2935280	77	1	RVVTFRPGQKLK	MoxTKSELIER	4	P0A6X7	P0A6Y1	B181203_23_HF_FW_IN_130_ECLP_DSS01_SCX24_hSAX02_rep2	between	False	False	True	31.366503	10.008	24	2	True	RVVTFRPGQKLK	MoxTKSELIER	RVVTFRPGQKLKMoxTKSELIER	True	7	[0. 0. 0. 0. 0. 0. 0. 1. 0.]	[1. 1. 1. 1. 1. 1. 1. 0. 0.]	1	[0. 1. 0. 0. 0. 0. 0. 0. 0. 0.]	[1. 0. 0. 0. 0. 0. 0. 0. 0. 0.]	False	1.0	1.0	7.3443777558593775	-4.0	6.0	1.1351931092529313	0.0	-2.672868490478514	0.0	1.0	9.344377755859377
576	205567	DSS	False	False	0.26907630522088355	DBHB_ECOLI DNA-binding protein HU-beta OS=Escherichia coli (strain K12) OX=83333 GN=hupB PE=1 SV=1	DBHA_ECOLI DNA-binding protein HU-alpha OS=Escherichia coli (strain K12) OX=83333 GN=hupA PE=1 SV=1	16	3	205567	38	84	EGDDVALVGFGTFAVKER	ALKDAVK	3	P0ACF4	P0ACF0	B181117_12_HF_FW_IN_130_ECLP_DSS01_SCX17_hSAX06_rep2	between	False	False	True	59.93832999999999	11.492	17	6	False	EGDDVALVGFGTFAVKER	ALKDAVK	EGDDVALVGFGTFAVKERALKDAVK	True	0	[1. 0. 0. 0. 0. 0. 0. 0. 0.]	[0. 0. 0. 0. 0. 0. 0. 0. 0.]	5	[0. 0. 0. 0. 0. 1. 0. 0. 0. 0.]	[1. 1. 1. 1. 1. 0. 0. 0. 0. 0.]	False	-1.0	-1.0	6.8826354199218684	3.0	-1.0	34.63013488586425	-1.0	1.7885077648925716	-2.0	1.0	8.882635419921867
581	2142718	DSS	False	False	0.045714285714285714	RS7_ECOLI 30S ribosomal protein S7 OS=Escherichia coli (strain K12) OX=83333 GN=rpsG PE=1 SV=3	RS11_ECOLI 30S ribosomal protein S11 OS=Escherichia coli (strain K12) OX=83333 GN=rpsK PE=1 SV=2	6	5	2142718	144	76	MAEANKAFAHYR	EYGIKNLEVMVK	4	P02359	P0A7R9	B181128_11_HF_FW_IN_130_ECLP_DSS01_SCX21_hSAX06_rep2	between	False	False	True	47.813097	13.77	21	6	False	MAEANKAFAHYR	EYGIKNLEVMVK	MAEANKAFAHYREYGIKNLEVMVK	False	4	[0. 0. 0. 0. 1. 0. 0. 0. 0.]	[1. 1. 1. 1. 0. 0. 0. 0. 0.]	5	[0. 0. 0. 0. 0. 1. 0. 0. 0. 0.]	[1. 1. 1. 1. 1. 0. 0. 0. 0. 0.]	False	0.0	2.0	21.399929046508788	0.0	3.0	2.82552146899414	-1.0	-3.3735942841796884	0.0	2.0	23.399929046508788
582	1481000	DSS	False	True	0.36995515695067266	RS14_ECOLI 30S ribosomal protein S14 OS=Escherichia coli (strain K12) OX=83333 GN=rpsN PE=1 SV=2	decoy	19	1	1481000	29	19	AIISDVNASDEDRWNAVLKLQTLPR	TQELRSHNIK	5	P0AG59	decoy:Q8N543	B181123_21_HF_FW_IN_130_ECLP_DSS01_SCX21_hSAX05_rep2	between	False	True	False	57.217896	10.872	21	5	False	AIISDVNASDEDRWNAVLKLQTLPR	TQELRSHNIK	AIISDVNASDEDRWNAVLKLQTLPRTQELRSHNIK	True	4	[0. 0. 0. 0. 1. 0. 0. 0. 0.]	[1. 1. 1. 1. 0. 0. 0. 0. 0.]	4	[0. 0. 0. 0. 1. 0. 0. 0. 0. 0.]	[1. 1. 1. 1. 0. 0. 0. 0. 0. 0.]	False	-2.0	2.0	8.364021793457034	2.0	-1.0	38.14050151452637	-1.0	9.50069095239258	-2.0	2.0	12.364021793457036
583	2061281	DSS	False	True	0.036488027366020526	ZAPB_ECOLI Cell division protein ZapB OS=Escherichia coli (strain K12) OX=83333 GN=zapB PE=1 SV=1	decoy	11	1	2061281	51	141	EELERENNHLKEQQNGWQER	SLVEEFK	4	P0AF36	decoy:P77269	B181128_07_HF_FW_IN_130_ECLP_DSS01_SCX21_hSAX07_rep1	between	False	True	False	43.295534	14.908	21	7	False	EELERENNHLKEQQNGWQER	SLVEEFK	EELERENNHLKEQQNGWQERSLVEEFK	False	4	[0. 0. 0. 0. 1. 0. 0. 0. 0.]	[1. 1. 1. 1. 0. 0. 0. 0. 0.]	6	[0. 0. 0. 0. 0. 0. 1. 0. 0. 0.]	[1. 1. 1. 1. 1. 1. 0. 0. 0. 0.]	False	0.0	-1.0	18.09315095861816	1.0	3.0	4.486833438476558	-1.0	-0.5014935878906286	0.0	1.0	19.09315095861816
586	1311257	DSS	False	True	0.3952547856565112	DNAK_ECOLI Chaperone protein DnaK OS=Escherichia coli (strain K12) OX=83333 GN=dnaK PE=1 SV=2	decoy	7	6	1311257	415	351	NTTIPTKHSQVFSTAEDNQSAVTIHVLQGER	AAQGSSK	4	P0A6Y8	decoy:Q12887	B181123_12_HF_FW_IN_130_ECLP_DSS01_SCX20_hSAX05_rep2	between	False	True	False	41.705359	13.89	20	5	False	NTTIPTKHSQVFSTAEDNQSAVTIHVLQGER	AAQGSSK	NTTIPTKHSQVFSTAEDNQSAVTIHVLQGERAAQGSSK	True	3	[0. 0. 0. 1. 0. 0. 0. 0. 0.]	[1. 1. 1. 0. 0. 0. 0. 0. 0.]	4	[0. 0. 0. 0. 1. 0. 0. 0. 0. 0.]	[1. 1. 1. 1. 0. 0. 0. 0. 0. 0.]	False	-1.0	1.0	4.120230215820314	3.0	1.0	24.700737494262697	0.0	7.329672354492189	-3.0	1.0	6.120230215820314
587	3119261	DSS	False	False	0.038865546218487396	ODP2_ECOLI Dihydrolipoyllysine-residue acetyltransferase component of pyruvate dehydrogenase complex OS=Escherichia coli (strain K12) OX=83333 GN=aceF PE=1 SV=3	DLDH_ECOLI Dihydrolipoyl dehydrogenase OS=Escherichia coli (strain K12) OX=83333 GN=lpdA PE=1 SV=2	8	3	3119261	359	339	EDVQAYVKEAIKR	KHYFDPK	4	P06959	P0A9P0	B181205_09_HF_FW_IN_130_ECLP_DSS01_SCX24_hSAX06_rep1	between	False	False	True	42.440123	13.683	24	6	False	EDVQAYVKEAIKR	KHYFDPK	EDVQAYVKEAIKRKHYFDPK	False	7	[0. 0. 0. 0. 0. 0. 0. 1. 0.]	[1. 1. 1. 1. 1. 1. 1. 0. 0.]	5	[0. 0. 0. 0. 0. 1. 0. 0. 0. 0.]	[1. 1. 1. 1. 1. 0. 0. 0. 0. 0.]	False	0.0	5.0	6.570928969238281	1.0	1.0	18.918138899658203	0.0	3.2630104206542967	0.0	5.0	11.57092896923828
593	1456582	DSS	False	False	0.39639881752217143	DNAK_ECOLI Chaperone protein DnaK OS=Escherichia coli (strain K12) OX=83333 GN=dnaK PE=1 SV=2	GUC2B_HUMAN Guanylate cyclase activator 2B OS=Homo sapiens OX=9606 GN=GUCA2B PE=1 SV=1	1	12	1456582	563	43	TAIESALTALETALKGEDK	KLSDLEAQWAPSPR	5	P0A6Y8	Q16661	B181123_20_HF_FW_IN_130_ECLP_DSS01_SCX21_hSAX05_rep1	between	False	False	True	66.040973	10.201	21	5	False	TAIESALTALETALKGEDK	KLSDLEAQWAPSPR	TAIESALTALETALKGEDKKLSDLEAQWAPSPR	False	4	[0. 0. 0. 0. 1. 0. 0. 0. 0.]	[1. 1. 1. 1. 0. 0. 0. 0. 0.]	4	[0. 0. 0. 0. 1. 0. 0. 0. 0. 0.]	[1. 1. 1. 1. 0. 0. 0. 0. 0. 0.]	False	-2.0	3.0	8.044650368164056	0.0	2.0	28.718035988281244	-2.0	-9.064228721191412	1.0	3.0	13.044650368164056
596	2825180	DSS	False	True	0.35533428165007114	GUDX_ECOLI Glucarate dehydratase-related protein OS=Escherichia coli (strain K12) OX=83333 GN=gudX PE=1 SV=1	decoy	12	2	2825180	2	592	ATQSSPVITDMKVIPVAGHDSMLLNIGGAHNAYFTR	VKEEGEGK	6	Q46915	decoy:Q6NSJ5	B181203_17_HF_FW_IN_130_ECLP_DSS01_SCX23_hSAX05_rep1	between	False	True	False	52.739385	11.630999999999998	23	5	False	ATQSSPVITDMKVIPVAGHDSMLLNIGGAHNAYFTR	VKEEGEGK	ATQSSPVITDMKVIPVAGHDSMLLNIGGAHNAYFTRVKEEGEGK	False	6	[0. 0. 0. 0. 0. 0. 1. 0. 0.]	[1. 1. 1. 1. 1. 1. 0. 0. 0.]	4	[0. 0. 0. 0. 1. 0. 0. 0. 0. 0.]	[1. 1. 1. 1. 0. 0. 0. 0. 0. 0.]	False	-1.0	4.0	5.1547711999511705	-1.0	5.0	32.96036659790039	-2.0	5.589818349609374	3.0	4.0	10.154771199951169
602	1163835	DSS	False	False	0.37097226113757353	DLDH_ECOLI Dihydrolipoyl dehydrogenase OS=Escherichia coli (strain K12) OX=83333 GN=lpdA PE=1 SV=2	ACVL1_HUMAN Serine/threonine-protein kinase receptor R3 OS=Homo sapiens OX=9606 GN=ACVRL1 PE=1 SV=2	6	4	1163835	340	2	HYFDPKVIPSIAYTEPEVAWVGLTEK	TLGSPRK	4	P0A9P0	P37023	B181123_05_HF_FW_IN_130_ECLP_DSS01_SCX20_hSAX08_rep2	between	False	False	True	66.353735	10.091	20	8	False	HYFDPKVIPSIAYTEPEVAWVGLTEK	TLGSPRK	HYFDPKVIPSIAYTEPEVAWVGLTEKTLGSPRK	True	3	[0. 0. 0. 1. 0. 0. 0. 0. 0.]	[1. 1. 1. 0. 0. 0. 0. 0. 0.]	7	[0. 0. 0. 0. 0. 0. 0. 1. 0. 0.]	[1. 1. 1. 1. 1. 1. 1. 0. 0. 0.]	False	1.0	1.0	7.1401081384277365	7.0	1.0	48.15088465820313	1.0	9.151323348388672	-3.0	1.0	9.140108138427737
604	2140466	DSS	False	True	0.09994478188845941	DNAK_ECOLI Chaperone protein DnaK OS=Escherichia coli (strain K12) OX=83333 GN=dnaK PE=1 SV=2	decoy	20	5	2140466	598	70	LMEIAQQQHAQQQTAGADASANNAK	KERMoxYYEDIAYQK	5	P0A6Y8	decoy:Q8N128	B181128_11_HF_FW_IN_130_ECLP_DSS01_SCX21_hSAX06_rep2	between	False	True	False	40.858028	9.95	21	6	True	LMEIAQQQHAQQQTAGADASANNAK	KERMoxYYEDIAYQK	LMEIAQQQHAQQQTAGADASANNAKKERMoxYYEDIAYQK	False	4	[0. 0. 0. 0. 1. 0. 0. 0. 0.]	[1. 1. 1. 1. 0. 0. 0. 0. 0.]	5	[0. 0. 0. 0. 0. 1. 0. 0. 0. 0.]	[1. 1. 1. 1. 1. 0. 0. 0. 0. 0.]	False	1.0	2.0	13.705567901733394	-1.0	-1.0	9.865634506347654	-1.0	2.9272342377929665	-2.0	2.0	16.705567901733392
608	2821828	DSS	False	False	0.0	RS7_ECOLI 30S ribosomal protein S7 OS=Escherichia coli (strain K12) OX=83333 GN=rpsG PE=1 SV=3	RBFA_ECOLI 30S ribosome-binding factor OS=Escherichia coli (strain K12) OX=83333 GN=rbfA PE=1 SV=2	11	10	2821828	161	109	SFSHQAGASSKQPALGYLN	MSNLVTSVVKHDEERR	5	P02359	P0A7G2	B181203_17_HF_FW_IN_130_ECLP_DSS01_SCX23_hSAX05_rep1	between	False	False	True	43.314794	19.625	23	5	False	SFSHQAGASSKQPALGYLN	MSNLVTSVVKHDEERR	SFSHQAGASSKQPALGYLNMSNLVTSVVKHDEERR	False	6	[0. 0. 0. 0. 0. 0. 1. 0. 0.]	[1. 1. 1. 1. 1. 1. 0. 0. 0.]	4	[0. 0. 0. 0. 1. 0. 0. 0. 0. 0.]	[1. 1. 1. 1. 0. 0. 0. 0. 0. 0.]	True	-4.0	6.0	16.844895776123046	-3.0	4.0	24.81658500036621	-1.0	1.0859121640624991	0.0	6.0	26.844895776123053
609	3164510	DSS	False	False	0.010075566750629723	EFG_ECOLI Elongation factor G OS=Escherichia coli (strain K12) OX=83333 GN=fusA PE=1 SV=2	TNAA_ECOLI Tryptophanase OS=Escherichia coli (strain K12) OX=83333 GN=tnaA PE=1 SV=1	7	3	3164510	498	441	VTDVEGKHAK	HVKENAANIK	4	P0A6M8	P0A853	B181205_11_HF_FW_IN_130_ECLP_DSS01_SCX24_hSAX05_rep1	between	False	False	True	18.637783	10.157	24	5	False	VTDVEGKHAK	HVKENAANIK	VTDVEGKHAKHVKENAANIK	False	7	[0. 0. 0. 0. 0. 0. 0. 1. 0.]	[1. 1. 1. 1. 1. 1. 1. 0. 0.]	4	[0. 0. 0. 0. 1. 0. 0. 0. 0. 0.]	[1. 1. 1. 1. 0. 0. 0. 0. 0. 0.]	False	0.0	5.0	-0.9884911088867164	2.0	4.0	0.0636443586425805	0.0	0.6514358015136743	0.0	0.9884911088867164	5.988491108886716
610	1722129	DSS	False	False	0.4707609493516026	DLDH_ECOLI Dihydrolipoyl dehydrogenase OS=Escherichia coli (strain K12) OX=83333 GN=lpdA PE=1 SV=2	YFCF_ECOLI Glutathione S-transferase YfcF OS=Escherichia coli (strain K12) OX=83333 GN=yfcF PE=1 SV=1	16	5	1722129	324	131	GVHEGHVAAEVIAGKKHYFDPK	KAPLTAEGK	5	P0A9P0	P77544	B181126_06_HF_FW_IN_130_ECLP_DSS01_SCX25t27_hSAX07_rep1	between	False	False	True	48.168941	10.470999999999998	25	7	False	GVHEGHVAAEVIAGKKHYFDPK	KAPLTAEGK	GVHEGHVAAEVIAGKKHYFDPKKAPLTAEGK	True	8	[0. 0. 0. 0. 0. 0. 0. 0. 1.]	[1. 1. 1. 1. 1. 1. 1. 1. 0.]	6	[0. 0. 0. 0. 0. 0. 1. 0. 0. 0.]	[1. 1. 1. 1. 1. 1. 0. 0. 0. 0.]	False	1.0	1.0	23.345889547363285	4.0	6.0	27.13354442407227	2.0	22.524560430542003	1.0	1.0	25.345889547363285
613	3067977	DSS	False	False	0.3319575471698113	RS1_ECOLI 30S ribosomal protein S1 OS=Escherichia coli (strain K12) OX=83333 GN=rpsA PE=1 SV=1	TV23C_HUMAN Golgi apparatus membrane protein TVP23 homolog C OS=Homo sapiens OX=9606 GN=TVP23C PE=1 SV=3	14	3	3067977	523	81	DEADEKDAIATVNKQEDANFSNNAMAEAFK	NVTGRLMoxVGLRWWNHIDEDGK	6	P0AG67	Q96ET8	B181205_06_HF_FW_IN_130_ECLP_DSS01_SCX24_hSAX07_rep1	between	False	False	True	48.845395	10.674	24	7	False	DEADEKDAIATVNKQEDANFSNNAMAEAFK	NVTGRLMoxVGLRWWNHIDEDGK	DEADEKDAIATVNKQEDANFSNNAMAEAFKNVTGRLMoxVGLRWWNHIDEDGK	False	7	[0. 0. 0. 0. 0. 0. 0. 1. 0.]	[1. 1. 1. 1. 1. 1. 1. 0. 0.]	6	[0. 0. 0. 0. 0. 0. 1. 0. 0. 0.]	[1. 1. 1. 1. 1. 1. 0. 0. 0. 0.]	False	0.0	5.0	4.576653392333989	0.0	1.0	11.92956629516602	-1.0	-12.125117390136714	1.0	4.576653392333989	9.576653392333988
614	2032364	DSS	False	False	0.24607703281027105	IF2_ECOLI Translation initiation factor IF-2 OS=Escherichia coli (strain K12) OX=83333 GN=infB PE=1 SV=1	CSE1_ECOLI CRISPR system Cascade subunit CasA OS=Escherichia coli (strain K12) OX=83333 GN=casA PE=1 SV=1	6	1	2032364	209	290	MAEENKWTDNAEPTEDSSDYHVTTSQHAR	KGEVEEK	6	P0A705	Q46901	B181128_05_HF_FW_IN_130_ECLP_DSS01_SCX21_hSAX08_rep1	between	False	False	True	33.38545000000001	9.72	21	8	False	MAEENKWTDNAEPTEDSSDYHVTTSQHAR	KGEVEEK	MAEENKWTDNAEPTEDSSDYHVTTSQHARKGEVEEK	True	4	[0. 0. 0. 0. 1. 0. 0. 0. 0.]	[1. 1. 1. 1. 0. 0. 0. 0. 0.]	7	[0. 0. 0. 0. 0. 0. 0. 1. 0. 0.]	[1. 1. 1. 1. 1. 1. 1. 0. 0. 0.]	False	1.0	2.0	6.042737597656256	2.0	3.0	13.169974917602543	1.0	6.041324252319343	-1.0	2.0	9.042737597656256
618	2114208	DSS	False	False	0.2492046659597031	RS1_ECOLI 30S ribosomal protein S1 OS=Escherichia coli (strain K12) OX=83333 GN=rpsA PE=1 SV=1	ARNC_ECOLI Undecaprenyl-phosphate 4-deoxy-4-formamido-L-arabinose transferase OS=Escherichia coli (strain K12) OX=83333 GN=arnC PE=1 SV=1	6	5	2114208	523	147	DEADEKDAIATVNKQEDANFSNNAMAEAFK	LIQRTTGK	5	P0AG67	P77757	B181128_10_HF_FW_IN_130_ECLP_DSS01_SCX21_hSAX06_rep1	between	False	False	True	43.41372	12.593	21	6	False	DEADEKDAIATVNKQEDANFSNNAMAEAFK	LIQRTTGK	DEADEKDAIATVNKQEDANFSNNAMAEAFKLIQRTTGK	True	4	[0. 0. 0. 0. 1. 0. 0. 0. 0.]	[1. 1. 1. 1. 0. 0. 0. 0. 0.]	5	[0. 0. 0. 0. 0. 1. 0. 0. 0. 0.]	[1. 1. 1. 1. 1. 0. 0. 0. 0. 0.]	False	-1.0	2.0	-1.2508994458007834	5.0	2.0	20.80817304870605	0.0	-3.64239038208008	-1.0	1.2508994458007834	4.250899445800783
622	2218232	DSS	False	False	0.06327272727272727	RPOB_ECOLI DNA-directed RNA polymerase subunit beta OS=Escherichia coli (strain K12) OX=83333 GN=rpoB PE=1 SV=1	RPOC_ECOLI DNA-directed RNA polymerase subunit beta' OS=Escherichia coli (strain K12) OX=83333 GN=rpoC PE=1 SV=1	12	9	2218232	152	1124	SPGVFFDSDKGKTHSSGK	IPQESGGTKDITGGLPR	6	P0A8V2	P0A8T7	B181128_14_HF_FW_IN_130_ECLP_DSS01_SCX22_hSAX04_rep1	between	False	False	True	38.658497	11.86	22	4	False	SPGVFFDSDKGKTHSSGK	IPQESGGTKDITGGLPR	SPGVFFDSDKGKTHSSGKIPQESGGTKDITGGLPR	True	5	[0. 0. 0. 0. 0. 1. 0. 0. 0.]	[1. 1. 1. 1. 1. 0. 0. 0. 0.]	3	[0. 0. 0. 1. 0. 0. 0. 0. 0. 0.]	[1. 1. 1. 0. 0. 0. 0. 0. 0. 0.]	False	-1.0	3.0	9.845180654785151	-1.0	4.0	4.717632437011716	-1.0	-3.881618356445317	1.0	3.0	13.845180654785151
623	3171909	DSS	False	True	0.17255892255892255	CYSB_ECOLI HTH-type transcriptional regulator CysB OS=Escherichia coli (strain K12) OX=83333 GN=cysB PE=3 SV=1	decoy	11	10	3171909	82	15	SVAGEHTWPDKGSLYIATTHTQAR	AVGELPMoxANYISRAMGGVR	6	P0A9F3	decoy:P23721	B181205_11_HF_FW_IN_130_ECLP_DSS01_SCX24_hSAX05_rep1	between	False	True	False	41.926269	11.271	24	5	True	SVAGEHTWPDKGSLYIATTHTQAR	AVGELPMoxANYISRAMGGVR	SVAGEHTWPDKGSLYIATTHTQARAVGELPMoxANYISRAMGGVR	False	7	[0. 0. 0. 0. 0. 0. 0. 1. 0.]	[1. 1. 1. 1. 1. 1. 1. 0. 0.]	4	[0. 0. 0. 0. 1. 0. 0. 0. 0. 0.]	[1. 1. 1. 1. 0. 0. 0. 0. 0. 0.]	False	-1.0	5.0	9.434203570312498	2.0	5.0	3.031825488037107	0.0	-9.24617438989258	1.0	5.0	15.434203570312498
626	2691271	DSS	False	False	0.057924376508447305	PEPT_ECOLI Peptidase T OS=Escherichia coli (strain K12) OX=83333 GN=pepT PE=1 SV=2	RPB4_HUMAN DNA-directed RNA polymerase II subunit RPB4 OS=Homo sapiens OX=9606 GN=POLR2D PE=1 SV=1	27	5	2691271	241	64	IHAEVPADESPEMTEGYEGFYHLASMKGTVER	TLNYTARFSR	5	P29745	O15514	B181203_11_HF_FW_IN_130_ECLP_DSS01_SCX23_hSAX08_rep2	between	False	False	True	52.693994	12.909	23	8	False	IHAEVPADESPEMTEGYEGFYHLASMKGTVER	TLNYTARFSR	IHAEVPADESPEMTEGYEGFYHLASMKGTVERTLNYTARFSR	False	6	[0. 0. 0. 0. 0. 0. 1. 0. 0.]	[1. 1. 1. 1. 1. 1. 0. 0. 0.]	7	[0. 0. 0. 0. 0. 0. 0. 1. 0. 0.]	[1. 1. 1. 1. 1. 1. 1. 0. 0. 0.]	False	1.0	4.0	10.606877758544918	5.0	4.0	22.06975693945312	0.0	0.1967062497558558	0.0	4.0	15.606877758544917
630	903168	DSS	False	False	0.16337285902503293	PUR8_ECOLI Adenylosuccinate lyase OS=Escherichia coli (strain K12) OX=83333 GN=purB PE=1 SV=1	YRBL_ECOLI Uncharacterized protein YrbL OS=Escherichia coli (strain K12) OX=83333 GN=yrbL PE=2 SV=1	14	6	903168	288	202	TIAGEIGSSTMPHKVNPIDFENSEGNLGLSNAVLQHLASK	TLALTSR	5	P0AB89	P64610	B181121_15_HF_FW_IN_130_ECLP_DSS01_SCX19_hSAX06_rep1	between	False	False	True	61.78354700000001	11.300999999999998	19	6	False	TIAGEIGSSTMPHKVNPIDFENSEGNLGLSNAVLQHLASK	TLALTSR	TIAGEIGSSTMPHKVNPIDFENSEGNLGLSNAVLQHLASKTLALTSR	False	2	[0. 0. 1. 0. 0. 0. 0. 0. 0.]	[1. 1. 0. 0. 0. 0. 0. 0. 0.]	5	[0. 0. 0. 0. 0. 1. 0. 0. 0. 0.]	[1. 1. 1. 1. 1. 0. 0. 0. 0. 0.]	False	0.0	0.0	11.323299960205086	3.0	0.0	32.64564378649904	1.0	2.3994565764160214	-1.0	0.0	11.323299960205086
631	2891983	DSS	False	False	0.05194805194805195	SYY_ECOLI Tyrosine--tRNA ligase OS=Escherichia coli (strain K12) OX=83333 GN=tyrS PE=1 SV=2	AOC1_HUMAN Amiloride-sensitive amine oxidase [copper-containing] OS=Homo sapiens OX=9606 GN=AOC1 PE=1 SV=4	10	4	2891983	145	191	HFSVNQMINKEAVK	GVASGQR	3	P0AGJ9	P19801	B181203_20_HF_FW_IN_130_ECLP_DSS01_SCX23_hSAX03_rep1	between	False	False	True	30.252272	9.717	23	3	False	HFSVNQMINKEAVK	GVASGQR	HFSVNQMINKEAVKGVASGQR	False	6	[0. 0. 0. 0. 0. 0. 1. 0. 0.]	[1. 1. 1. 1. 1. 1. 0. 0. 0.]	2	[0. 0. 1. 0. 0. 0. 0. 0. 0. 0.]	[1. 1. 0. 0. 0. 0. 0. 0. 0. 0.]	False	-2.0	4.0	-1.061216006591799	1.0	5.0	10.398918499633789	1.0	-0.7005096772460959	1.0	2.0	7.061216006591799
632	2196367	DSS	False	True	0.21530920060331826	SUCC_ECOLI Succinate--CoA ligase [ADP-forming] subunit beta OS=Escherichia coli (strain K12) OX=83333 GN=sucC PE=1 SV=1	decoy	11	4	2196367	136	148	VAEETPHLIHKVALDPLTGPMPYQGR	QIYTSSPDHLGNPIR	5	P0A836	decoy:A6NKD9	B181128_13_HF_FW_IN_130_ECLP_DSS01_SCX22_hSAX05_rep2	between	False	True	False	49.386598000000006	12.688	22	5	False	VAEETPHLIHKVALDPLTGPMPYQGR	QIYTSSPDHLGNPIR	VAEETPHLIHKVALDPLTGPMPYQGRQIYTSSPDHLGNPIR	False	5	[0. 0. 0. 0. 0. 1. 0. 0. 0.]	[1. 1. 1. 1. 1. 0. 0. 0. 0.]	4	[0. 0. 0. 0. 1. 0. 0. 0. 0. 0.]	[1. 1. 1. 1. 0. 0. 0. 0. 0. 0.]	False	-1.0	3.0	7.51988733715821	0.0	4.0	18.544589409301764	-1.0	-3.108065238525384	1.0	3.0	11.51988733715821
643	2216383	DSS	False	False	0.07172413793103448	PRPC_ECOLI 2-methylcitrate synthase OS=Escherichia coli (strain K12) OX=83333 GN=prpC PE=1 SV=2	ATPF2_HUMAN ATP synthase mitochondrial F1 complex assembly factor 2 OS=Homo sapiens OX=9606 GN=ATPAF2 PE=1 SV=1	3	2	2216383	232	123	GPKHGGANEVSLEIQQR	NKDQLIR	3	P31660	Q8N5M1	B181128_14_HF_FW_IN_130_ECLP_DSS01_SCX22_hSAX04_rep1	between	False	False	True	32.923184	11.652	22	4	False	GPKHGGANEVSLEIQQR	NKDQLIR	GPKHGGANEVSLEIQQRNKDQLIR	False	5	[0. 0. 0. 0. 0. 1. 0. 0. 0.]	[1. 1. 1. 1. 1. 0. 0. 0. 0.]	3	[0. 0. 0. 1. 0. 0. 0. 0. 0. 0.]	[1. 1. 1. 0. 0. 0. 0. 0. 0. 0.]	False	-1.0	3.0	4.672821603759765	-1.0	3.0	4.892786584838866	-1.0	-3.1435121669921884	1.0	3.0	8.672821603759765
644	897975	DSS	False	True	0.4379432624113475	SPED_ECOLI S-adenosylmethionine decarboxylase proenzyme OS=Escherichia coli (strain K12) OX=83333 GN=speD PE=1 SV=1	decoy	1	1	897975	95	1	TEHPGPLPETVVAHLDK	MTLAALK	3	P0A7F6	decoy:P23841	B181121_15_HF_FW_IN_130_ECLP_DSS01_SCX19_hSAX06_rep1	between	False	True	False	46.066569	10.417	19	6	False	TEHPGPLPETVVAHLDK	MTLAALK	TEHPGPLPETVVAHLDKMTLAALK	False	2	[0. 0. 1. 0. 0. 0. 0. 0. 0.]	[1. 1. 0. 0. 0. 0. 0. 0. 0.]	5	[0. 0. 0. 0. 0. 1. 0. 0. 0. 0.]	[1. 1. 1. 1. 1. 0. 0. 0. 0. 0.]	False	0.0	0.0	7.4358889157714785	3.0	2.0	-0.1550763552246152	0.0	-18.57169851708985	2.0	0.0	7.4358889157714785
645	2819308	DSS	False	True	0.15690657130084934	CATE_ECOLI Catalase HPII OS=Escherichia coli (strain K12) OX=83333 GN=katE PE=1 SV=1	decoy	16	6	2819308	8	85	NPHQHQSPLHDSSEAKPGMDSLAPEDGSHRPAAEPTPPGAQPTAPGSLK	GPADMoxSLR	5	P21179	decoy:Q13326	B181203_17_HF_FW_IN_130_ECLP_DSS01_SCX23_hSAX05_rep1	between	False	True	False	35.224065	10.541	23	5	False	NPHQHQSPLHDSSEAKPGMDSLAPEDGSHRPAAEPTPPGAQPTAPGSLK	GPADMoxSLR	NPHQHQSPLHDSSEAKPGMDSLAPEDGSHRPAAEPTPPGAQPTAPGSLKGPADMoxSLR	True	6	[0. 0. 0. 0. 0. 0. 1. 0. 0.]	[1. 1. 1. 1. 1. 1. 0. 0. 0.]	4	[0. 0. 0. 0. 1. 0. 0. 0. 0. 0.]	[1. 1. 1. 1. 0. 0. 0. 0. 0. 0.]	False	0.0	0.0	11.446593457641606	1.0	4.0	9.680499249877933	0.0	6.1170951666259805	0.0	0.0	11.446593457641606
650	2187001	DSS	False	False	0.039403620873269436	RS19_ECOLI 30S ribosomal protein S19 OS=Escherichia coli (strain K12) OX=83333 GN=rpsS PE=1 SV=2	DBHA_ECOLI DNA-binding protein HU-alpha OS=Escherichia coli (strain K12) OX=83333 GN=hupA PE=1 SV=1	4	6	2187001	18	62	KVEKAVESGDK	NPQTGKEIK	4	P0A7U3	P0ACF0	B181128_13_HF_FW_IN_130_ECLP_DSS01_SCX22_hSAX05_rep2	between	False	False	True	20.202015	11.258	22	5	False	KVEKAVESGDK	NPQTGKEIK	KVEKAVESGDKNPQTGKEIK	False	5	[0. 0. 0. 0. 0. 1. 0. 0. 0.]	[1. 1. 1. 1. 1. 0. 0. 0. 0.]	4	[0. 0. 0. 0. 1. 0. 0. 0. 0. 0.]	[1. 1. 1. 1. 0. 0. 0. 0. 0. 0.]	False	0.0	3.0	0.2799683386230462	2.0	4.0	-2.6025332635498053	0.0	-2.3105181878662115	0.0	0.2799683386230462	3.2799683386230463
651	2524312	DSS	False	True	0.3226000601865784	PFLB_ECOLI Formate acetyltransferase 1 OS=Escherichia coli (strain K12) OX=83333 GN=pflB PE=1 SV=2	decoy	22	7	2524312	68	120	THAPVDFDTAVASTITSHDAGYINK	TIGGSKKLMK	5	P09373	decoy:P0ABB0	B181130_10_HF_FW_IN_130_ECLP_DSS01_SCX22_hSAX06_rep2	between	False	True	False	49.211937	10.94	22	6	False	THAPVDFDTAVASTITSHDAGYINK	TIGGSKKLMK	THAPVDFDTAVASTITSHDAGYINKTIGGSKKLMK	False	5	[0. 0. 0. 0. 0. 1. 0. 0. 0.]	[1. 1. 1. 1. 1. 0. 0. 0. 0.]	5	[0. 0. 0. 0. 0. 1. 0. 0. 0. 0.]	[1. 1. 1. 1. 1. 0. 0. 0. 0. 0.]	False	0.0	3.0	7.815296222412107	5.0	3.0	25.78216176196289	3.0	4.599590350830077	-1.0	3.0	10.815296222412108
653	955455	DSS	False	True	0.42277691107644305	GUAA_ECOLI GMP synthase [glutamine-hydrolyzing] OS=Escherichia coli (strain K12) OX=83333 GN=guaA PE=1 SV=1	decoy	13	10	955455	200	110	DICcmQCcmEALWTPAKIIDDAVAR	DVVITPSMoxSSLR	5	P04079	decoy:P18956	B181121_17_HF_FW_IN_130_ECLP_DSS01_SCX19_hSAX07_rep1	between	False	True	False	65.66788700000001	10.0	19	7	False	DICcmQCcmEALWTPAKIIDDAVAR	DVVITPSMoxSSLR	DICcmQCcmEALWTPAKIIDDAVARDVVITPSMoxSSLR	False	2	[0. 0. 1. 0. 0. 0. 0. 0. 0.]	[1. 1. 0. 0. 0. 0. 0. 0. 0.]	6	[0. 0. 0. 0. 0. 0. 1. 0. 0. 0.]	[1. 1. 1. 1. 1. 1. 0. 0. 0. 0.]	False	0.0	1.0	5.957681921875008	4.0	1.0	28.42384174243165	0.0	-11.072301598632803	2.0	1.0	6.957681921875008
655	87429	DSS	False	False	0.07682291666666667	DBHB_ECOLI DNA-binding protein HU-beta OS=Escherichia coli (strain K12) OX=83333 GN=hupB PE=1 SV=1	RS14_ECOLI 30S ribosomal protein S14 OS=Escherichia coli (strain K12) OX=83333 GN=rpsN PE=1 SV=2	8	6	87429	68	14	EITIAAAKVPSFR	VALADKYFAK	4	P0ACF4	P0AG59	B181117_06_HF_FW_IN_130_ECLP_DSS01_SCX17_hSAX03_rep1	between	False	False	True	58.543335	11.19	17	3	False	EITIAAAKVPSFR	VALADKYFAK	EITIAAAKVPSFRVALADKYFAK	False	0	[1. 0. 0. 0. 0. 0. 0. 0. 0.]	[0. 0. 0. 0. 0. 0. 0. 0. 0.]	2	[0. 0. 1. 0. 0. 0. 0. 0. 0. 0.]	[1. 1. 0. 0. 0. 0. 0. 0. 0. 0.]	False	-2.0	-1.0	14.765262642822266	-2.0	-1.0	20.86276630493164	-1.0	-2.7012405004882822	0.0	2.0	17.765262642822265
659	2032991	DSS	False	False	0.1617452622300573	IF2_ECOLI Translation initiation factor IF-2 OS=Escherichia coli (strain K12) OX=83333 GN=infB PE=1 SV=1	RS3_ECOLI 30S ribosomal protein S3 OS=Escherichia coli (strain K12) OX=83333 GN=rpsC PE=1 SV=2	6	4	2032991	209	46	MAEENKWTDNAEPTEDSSDYHVTTSQHAR	ELAKASVSR	5	P0A705	P0A7V3	B181128_05_HF_FW_IN_130_ECLP_DSS01_SCX21_hSAX08_rep1	between	False	False	True	35.60119399999999	11.286	21	8	False	MAEENKWTDNAEPTEDSSDYHVTTSQHAR	ELAKASVSR	MAEENKWTDNAEPTEDSSDYHVTTSQHARELAKASVSR	True	4	[0. 0. 0. 0. 1. 0. 0. 0. 0.]	[1. 1. 1. 1. 0. 0. 0. 0. 0.]	7	[0. 0. 0. 0. 0. 0. 0. 1. 0. 0.]	[1. 1. 1. 1. 1. 1. 1. 0. 0. 0.]	False	1.0	2.0	8.258481597656242	4.0	3.0	9.193025207275385	1.0	2.0643783566894456	0.0	2.0	11.258481597656242
661	2042770	DSS	False	True	0.42577319587628865	SYFA_ECOLI Phenylalanine--tRNA ligase alpha subunit OS=Escherichia coli (strain K12) OX=83333 GN=pheS PE=1 SV=2	decoy	11	4	2042770	2	534	SHLAELVASAKAAISQASDVAALDNVR	GSGSRAYR	4	P08312	decoy:Q8NG27	B181128_05_HF_FW_IN_130_ECLP_DSS01_SCX21_hSAX08_rep1	between	False	True	False	67.03671899999999	9.824	21	8	True	SHLAELVASAKAAISQASDVAALDNVR	GSGSRAYR	SHLAELVASAKAAISQASDVAALDNVRGSGSRAYR	False	4	[0. 0. 0. 0. 1. 0. 0. 0. 0.]	[1. 1. 1. 1. 0. 0. 0. 0. 0.]	7	[0. 0. 0. 0. 0. 0. 0. 1. 0. 0.]	[1. 1. 1. 1. 1. 1. 1. 0. 0. 0.]	False	2.0	1.0	5.119604742187505	6.0	1.0	49.994621908325215	3.0	8.291575109619147	-3.0	2.0	8.119604742187505
662	3195032	DSS	False	False	0.0338389731621937	ACEA_ECOLI Isocitrate lyase OS=Escherichia coli (strain K12) OX=83333 GN=aceA PE=1 SV=1	TNAA_ECOLI Tryptophanase OS=Escherichia coli (strain K12) OX=83333 GN=tnaA PE=1 SV=1	5	5	3195032	377	463	HYVEKVQQPEFAAAK	HFTAKLK	4	P0A9G6	P0A853	B181205_12_HF_FW_IN_130_ECLP_DSS01_SCX24_hSAX04_rep1	between	False	False	True	32.345738000000004	17.51	24	4	False	HYVEKVQQPEFAAAK	HFTAKLK	HYVEKVQQPEFAAAKHFTAKLK	True	7	[0. 0. 0. 0. 0. 0. 0. 1. 0.]	[1. 1. 1. 1. 1. 1. 1. 0. 0.]	3	[0. 0. 0. 1. 0. 0. 0. 0. 0. 0.]	[1. 1. 1. 0. 0. 0. 0. 0. 0. 0.]	True	-2.0	5.0	3.357014245117192	1.0	2.0	9.36932236584473	-1.0	0.5946622553710981	0.0	3.357014245117192	10.357014245117194
665	826638	DSS	True	False	0.37125245166713366	decoy	PRPD_ECOLI 2-methylcitrate dehydratase OS=Escherichia coli (strain K12) OX=83333 GN=prpD PE=1 SV=3	2	1	826638	375	222	HYIAARIAPDFDR	SWAAGDATSR	3	decoy:P00909	P77243	B181121_11_HF_FW_IN_130_ECLP_DSS01_SCX19_hSAX04_rep1	between	False	True	False	39.954476	10.491	19	4	False	HYIAARIAPDFDR	SWAAGDATSR	HYIAARIAPDFDRSWAAGDATSR	False	2	[0. 0. 1. 0. 0. 0. 0. 0. 0.]	[1. 1. 0. 0. 0. 0. 0. 0. 0.]	3	[0. 0. 0. 1. 0. 0. 0. 0. 0. 0.]	[1. 1. 1. 0. 0. 0. 0. 0. 0. 0.]	False	-2.0	-1.0	4.152039171386718	-2.0	1.0	8.256226183105468	-3.0	-7.332141279052736	-2.0	2.0	7.1520391713867175
666	2168229	DSS	False	False	0.0	AHPC_ECOLI Alkyl hydroperoxide reductase C OS=Escherichia coli (strain K12) OX=83333 GN=ahpC PE=1 SV=2	TNAA_ECOLI Tryptophanase OS=Escherichia coli (strain K12) OX=83333 GN=tnaA PE=1 SV=1	2	5	2168229	152	1	IKAAQYVASHPGEVCcmPAK	MENFKHLPEPFR	4	P0AE08	P0A853	B181128_12_HF_FW_IN_130_ECLP_DSS01_SCX22_hSAX05_rep1	between	False	False	True	42.969254	19.739	22	5	False	IKAAQYVASHPGEVCcmPAK	MENFKHLPEPFR	IKAAQYVASHPGEVCcmPAKMENFKHLPEPFR	False	5	[0. 0. 0. 0. 0. 1. 0. 0. 0.]	[1. 1. 1. 1. 1. 0. 0. 0. 0.]	4	[0. 0. 0. 0. 1. 0. 0. 0. 0. 0.]	[1. 1. 1. 1. 0. 0. 0. 0. 0. 0.]	True	2.0	5.0	24.2027687857666	-4.0	4.0	14.744574053100584	0.0	-1.2826953103027352	0.0	5.0	31.2027687857666
667	1504505	DSS	False	False	0.16936170212765958	ODO2_ECOLI Dihydrolipoyllysine-residue succinyltransferase component of 2-oxoglutarate dehydrogenase complex OS=Escherichia coli (strain K12) OX=83333 GN=sucB PE=1 SV=2	YTIA_ECOLI Uncharacterized protein YtiA OS=Escherichia coli (strain K12) OX=83333 GN=ytiA PE=4 SV=1	4	8	1504505	149	20	HLAKAPAKESAPAAAAPAAQPALAAR	ALQAAGMTFRVSDIPRDLR	6	P0AFG6	P0DN74	B181123_23_HF_FW_IN_130_ECLP_DSS01_SCX21_hSAX04_rep1	between	False	False	True	46.819145000000006	9.983	21	4	False	HLAKAPAKESAPAAAAPAAQPALAAR	ALQAAGMTFRVSDIPRDLR	HLAKAPAKESAPAAAAPAAQPALAARALQAAGMTFRVSDIPRDLR	False	4	[0. 0. 0. 0. 1. 0. 0. 0. 0.]	[1. 1. 1. 1. 0. 0. 0. 0. 0.]	3	[0. 0. 0. 1. 0. 0. 0. 0. 0. 0.]	[1. 1. 1. 0. 0. 0. 0. 0. 0. 0.]	False	2.0	2.0	19.44272402526856	1.0	2.0	9.980949199218756	3.0	2.8185994982910216	-2.0	2.0	23.44272402526856
668	2044572	DSS	False	False	0.4237639140564328	AMPN_ECOLI Aminopeptidase N OS=Escherichia coli (strain K12) OX=83333 GN=pepN PE=1 SV=2	AAKB2_HUMAN 5'-AMP-activated protein kinase subunit beta-2 OS=Homo sapiens OX=9606 GN=PRKAB2 PE=1 SV=1	22	2	2044572	647	9	TLATELADELLAIYNANYQSEYR	VSGERHGAK	4	P04825	O43741	B181128_05_HF_FW_IN_130_ECLP_DSS01_SCX21_hSAX08_rep1	between	False	False	True	72.9669	10.348	21	8	False	TLATELADELLAIYNANYQSEYR	VSGERHGAK	TLATELADELLAIYNANYQSEYRVSGERHGAK	False	4	[0. 0. 0. 0. 1. 0. 0. 0. 0.]	[1. 1. 1. 1. 0. 0. 0. 0. 0.]	7	[0. 0. 0. 0. 0. 0. 0. 1. 0. 0.]	[1. 1. 1. 1. 1. 1. 1. 0. 0. 0.]	False	0.0	2.0	4.848812231445308	5.0	-2.0	62.15721238555909	0.0	14.253189215087886	-3.0	2.0	6.848812231445308
671	2846897	DSS	False	True	0.20617760617760617	DNAK_ECOLI Chaperone protein DnaK OS=Escherichia coli (strain K12) OX=83333 GN=dnaK PE=1 SV=2	decoy	7	8	2846897	415	123	NTTIPTKHSQVFSTAEDNQSAVTIHVLQGER	NSLLMQRSRR	6	P0A6Y8	decoy:Q9BPW8	B181203_18_HF_FW_IN_130_ECLP_DSS01_SCX23_hSAX05_rep2	between	False	True	False	42.985386	10.300999999999998	23	5	False	NTTIPTKHSQVFSTAEDNQSAVTIHVLQGER	NSLLMQRSRR	NTTIPTKHSQVFSTAEDNQSAVTIHVLQGERNSLLMQRSRR	False	6	[0. 0. 0. 0. 0. 0. 1. 0. 0.]	[1. 1. 1. 1. 1. 1. 0. 0. 0.]	4	[0. 0. 0. 0. 1. 0. 0. 0. 0. 0.]	[1. 1. 1. 1. 0. 0. 0. 0. 0. 0.]	False	-1.0	4.0	5.400257215820312	4.0	0.0	19.816236601196287	3.0	2.44517146142578	-1.0	4.0	10.40025721582031
680	1726990	DSS	False	False	0.28751617076326	RS1_ECOLI 30S ribosomal protein S1 OS=Escherichia coli (strain K12) OX=83333 GN=rpsA PE=1 SV=1	RS3_ECOLI 30S ribosomal protein S3 OS=Escherichia coli (strain K12) OX=83333 GN=rpsC PE=1 SV=2	7	1	1726990	458	108	VTAVDAKGATVELADGVEGYLR	KPELDAK	4	P0AG67	P0A7V3	B181126_06_HF_FW_IN_130_ECLP_DSS01_SCX25t27_hSAX07_rep1	between	False	False	True	63.5672	14.2	25	7	True	VTAVDAKGATVELADGVEGYLR	KPELDAK	VTAVDAKGATVELADGVEGYLRKPELDAK	False	8	[0. 0. 0. 0. 0. 0. 0. 0. 1.]	[1. 1. 1. 1. 1. 1. 1. 1. 0.]	6	[0. 0. 0. 0. 0. 0. 1. 0. 0. 0.]	[1. 1. 1. 1. 1. 1. 0. 0. 0. 0.]	False	0.0	7.0	11.619247729492187	2.0	7.0	38.95362501831055	0.0	7.219738299560548	6.0	7.0	18.619247729492187
681	2788596	DSS	False	False	0.08364083640836409	YQJD_ECOLI Uncharacterized protein YqjD OS=Escherichia coli (strain K12) OX=83333 GN=yqjD PE=1 SV=1	ELAB_ECOLI Protein ElaB OS=Escherichia coli (strain K12) OX=83333 GN=elaB PE=1 SV=1	2	1	2788596	2	2	SKEHTTEHLR	SNQFGDTR	4	P64581	P0AEH5	B181203_16_HF_FW_IN_130_ECLP_DSS01_SCX23_hSAX06_rep2	between	False	False	True	20.8311	10.624	23	6	True	SKEHTTEHLR	SNQFGDTR	SKEHTTEHLRSNQFGDTR	True	6	[0. 0. 0. 0. 0. 0. 1. 0. 0.]	[1. 1. 1. 1. 1. 1. 0. 0. 0.]	5	[0. 0. 0. 0. 0. 1. 0. 0. 0. 0.]	[1. 1. 1. 1. 1. 0. 0. 0. 0. 0.]	False	0.0	-1.0	5.720487130737302	1.0	5.0	-7.223713385009768	0.0	-2.120262609863282	-1.0	1.0	6.720487130737302
682	2719222	DSS	False	False	0.48814604077761975	RS14_ECOLI 30S ribosomal protein S14 OS=Escherichia coli (strain K12) OX=83333 GN=rpsN PE=1 SV=2	SSBP4_HUMAN Single-stranded DNA-binding protein 4 OS=Homo sapiens OX=9606 GN=SSBP4 PE=1 SV=1	19	6	2719222	29	21	AIISDVNASDEDRWNAVLKLQTLPR	LALYVYEYLLHIGAQK	5	P0AG59	Q9BWG4	B181203_12_HF_FW_IN_130_ECLP_DSS01_SCX23_hSAX07_rep1	between	False	False	True	57.77395500000001	11.041	23	7	True	AIISDVNASDEDRWNAVLKLQTLPR	LALYVYEYLLHIGAQK	AIISDVNASDEDRWNAVLKLQTLPRLALYVYEYLLHIGAQK	False	6	[0. 0. 0. 0. 0. 0. 1. 0. 0.]	[1. 1. 1. 1. 1. 1. 0. 0. 0.]	6	[0. 0. 0. 0. 0. 0. 1. 0. 0. 0.]	[1. 1. 1. 1. 1. 1. 0. 0. 0. 0.]	False	0.0	4.0	8.920080793457034	-1.0	4.0	-0.5150464648437492	-2.0	-29.154870378417968	2.0	4.0	12.920080793457036
684	2801518	DSS	False	False	0.35164520743919886	RS13_ECOLI 30S ribosomal protein S13 OS=Escherichia coli (strain K12) OX=83333 GN=rpsM PE=1 SV=2	RS7_ECOLI 30S ribosomal protein S7 OS=Escherichia coli (strain K12) OX=83333 GN=rpsG PE=1 SV=3	13	4	2801518	32	111	AILAAAGIAEDVKISELSEGQIDTLRDEVAK	RGDKSMALR	5	P0A7S9	P02359	B181203_16_HF_FW_IN_130_ECLP_DSS01_SCX23_hSAX06_rep2	between	False	False	True	62.12097200000001	12.399	23	6	False	AILAAAGIAEDVKISELSEGQIDTLRDEVAK	RGDKSMALR	AILAAAGIAEDVKISELSEGQIDTLRDEVAKRGDKSMALR	False	6	[0. 0. 0. 0. 0. 0. 1. 0. 0.]	[1. 1. 1. 1. 1. 1. 0. 0. 0.]	5	[0. 0. 0. 0. 0. 1. 0. 0. 0. 0.]	[1. 1. 1. 1. 1. 0. 0. 0. 0. 0.]	False	-1.0	4.0	-3.3649136201171785	3.0	1.0	38.04450830065919	-1.0	-7.2273098603515535	-1.0	3.3649136201171785	8.364913620117179
687	1260409	DSS	False	False	0.39908749329039184	PEPB_ECOLI Peptidase B OS=Escherichia coli (strain K12) OX=83333 GN=pepB PE=1 SV=2	CXAR_HUMAN Coxsackievirus and adenovirus receptor OS=Homo sapiens OX=9606 GN=CXADR PE=1 SV=1	8	7	1260409	50	125	KIDGLGIKHVQLSGEGWDADR	APGVANKK	5	P37095	P78310	B181123_10_HF_FW_IN_130_ECLP_DSS01_SCX20_hSAX06_rep2	between	False	False	True	47.289527	10.952	20	6	True	KIDGLGIKHVQLSGEGWDADR	APGVANKK	KIDGLGIKHVQLSGEGWDADRAPGVANKK	False	3	[0. 0. 0. 1. 0. 0. 0. 0. 0.]	[1. 1. 1. 0. 0. 0. 0. 0. 0.]	5	[0. 0. 0. 0. 0. 1. 0. 0. 0. 0.]	[1. 1. 1. 1. 1. 0. 0. 0. 0. 0.]	False	-1.0	-2.0	10.838103354980468	4.0	2.0	26.13957887988281	1.0	9.902220786621092	-3.0	2.0	13.838103354980468
693	2545576	DSS	False	False	0.09003601440576231	ODO2_ECOLI Dihydrolipoyllysine-residue succinyltransferase component of 2-oxoglutarate dehydrogenase complex OS=Escherichia coli (strain K12) OX=83333 GN=sucB PE=1 SV=2	VASP_HUMAN Vasodilator-stimulated phosphoprotein OS=Homo sapiens OX=9606 GN=VASP PE=1 SV=3	13	5	2545576	121	357	LLAEHNLDASAIKGTGVGGR	KELQKVK	4	P0AFG6	P50552	B181130_11_HF_FW_IN_130_ECLP_DSS01_SCX23_hSAX02_rep1	between	False	False	True	36.13869	15.058	23	2	False	LLAEHNLDASAIKGTGVGGR	KELQKVK	LLAEHNLDASAIKGTGVGGRKELQKVK	False	6	[0. 0. 0. 0. 0. 0. 1. 0. 0.]	[1. 1. 1. 1. 1. 1. 0. 0. 0.]	1	[0. 1. 0. 0. 0. 0. 0. 0. 0. 0.]	[1. 0. 0. 0. 0. 0. 0. 0. 0. 0.]	False	-3.0	4.0	2.218989377441403	0.0	3.0	17.543242459716794	-1.0	3.837611203613278	0.0	3.0	9.218989377441403
696	3120361	DSS	False	True	0.3268598745144906	SUCC_ECOLI Succinate--CoA ligase [ADP-forming] subunit beta OS=Escherichia coli (strain K12) OX=83333 GN=sucC PE=1 SV=1	decoy	11	6	3120361	136	230	VAEETPHLIHKVALDPLTGPMPYQGR	KESLPTHGLDGLLSGDSK	5	P0A836	decoy:Q9Y2W7	B181205_09_HF_FW_IN_130_ECLP_DSS01_SCX24_hSAX06_rep1	between	False	True	False	45.62241600000002	13.13	24	6	False	VAEETPHLIHKVALDPLTGPMPYQGR	KESLPTHGLDGLLSGDSK	VAEETPHLIHKVALDPLTGPMPYQGRKESLPTHGLDGLLSGDSK	False	7	[0. 0. 0. 0. 0. 0. 0. 1. 0.]	[1. 1. 1. 1. 1. 1. 1. 0. 0.]	5	[0. 0. 0. 0. 0. 1. 0. 0. 0. 0.]	[1. 1. 1. 1. 1. 0. 0. 0. 0. 0.]	False	0.0	5.0	3.7557053371582185	0.0	5.0	9.458525161376969	-1.0	-12.194127579101544	1.0	3.7557053371582185	8.755705337158219
697	2117044	DSS	False	True	0.4894823918695344	ABDH_ECOLI Gamma-aminobutyraldehyde dehydrogenase OS=Escherichia coli (strain K12) OX=83333 GN=prr PE=1 SV=1	decoy	1	11	2117044	354	942	KGNGYYYAPTLLAGALQDDAIVQK	LSGPSFELSAKFK	4	P77674	decoy:Q8N766	B181128_10_HF_FW_IN_130_ECLP_DSS01_SCX21_hSAX06_rep1	between	False	True	False	51.894105	10.778	21	6	False	KGNGYYYAPTLLAGALQDDAIVQK	LSGPSFELSAKFK	KGNGYYYAPTLLAGALQDDAIVQKLSGPSFELSAKFK	False	4	[0. 0. 0. 0. 1. 0. 0. 0. 0.]	[1. 1. 1. 1. 0. 0. 0. 0. 0.]	5	[0. 0. 0. 0. 0. 1. 0. 0. 0. 0.]	[1. 1. 1. 1. 1. 0. 0. 0. 0. 0.]	False	0.0	3.0	-1.8987111621093788	1.0	3.0	7.884022755126949	-1.0	-25.69473166992188	4.0	1.8987111621093788	4.898711162109379
701	802604	DSS	False	False	0.006666666666666667	SYFB_ECOLI Phenylalanine--tRNA ligase beta subunit OS=Escherichia coli (strain K12) OX=83333 GN=pheT PE=1 SV=2	SYGA_ECOLI Glycine--tRNA ligase alpha subunit OS=Escherichia coli (strain K12) OX=83333 GN=glyQ PE=1 SV=2	2	1	802604	746	262	GKGVAEGYK	KAISVTER	3	P07395	P00960	B181121_10_HF_FW_IN_130_ECLP_DSS01_SCX19_hSAX03_rep1	between	False	False	True	28.885835	10.857	19	3	False	GKGVAEGYK	KAISVTER	GKGVAEGYKKAISVTER	False	2	[0. 0. 1. 0. 0. 0. 0. 0. 0.]	[1. 1. 0. 0. 0. 0. 0. 0. 0.]	2	[0. 0. 1. 0. 0. 0. 0. 0. 0. 0.]	[1. 1. 0. 0. 0. 0. 0. 0. 0. 0.]	False	-2.0	1.0	4.998526879272461	-1.0	1.0	3.860801049194337	0.0	0.1875603875732423	0.0	2.0	7.998526879272461
703	804398	DSS	False	False	0.03969957081545064	SRP54_ECOLI Signal recognition particle protein OS=Escherichia coli (strain K12) OX=83333 GN=ffh PE=1 SV=1	RS12_ECOLI 30S ribosomal protein S12 OS=Escherichia coli (strain K12) OX=83333 GN=rpsL PE=1 SV=2	6	1	804398	366	44	SQMDDKVLVR	KPNSALR	3	P0AGD7	P0A7S3	B181121_10_HF_FW_IN_130_ECLP_DSS01_SCX19_hSAX03_rep1	between	False	False	True	34.94183600000001	11.442	19	3	True	SQMDDKVLVR	KPNSALR	SQMDDKVLVRKPNSALR	False	2	[0. 0. 1. 0. 0. 0. 0. 0. 0.]	[1. 1. 0. 0. 0. 0. 0. 0. 0.]	2	[0. 0. 1. 0. 0. 0. 0. 0. 0. 0.]	[1. 1. 0. 0. 0. 0. 0. 0. 0. 0.]	False	-3.0	1.0	-0.463597654785147	1.0	0.0	13.007036805664072	0.0	-2.184338926757804	0.0	1.0	4.463597654785147
706	2140941	DSS	False	False	0.47895500725689405	RS1_ECOLI 30S ribosomal protein S1 OS=Escherichia coli (strain K12) OX=83333 GN=rpsA PE=1 SV=1	PRIA_ECOLI Primosomal protein N' OS=Escherichia coli (strain K12) OX=83333 GN=priA PE=1 SV=2	6	6	2140941	523	286	DEADEKDAIATVNKQEDANFSNNAMAEAFK	LSAWLKAK	5	P0AG67	P17888	B181128_11_HF_FW_IN_130_ECLP_DSS01_SCX21_hSAX06_rep2	between	False	False	True	42.241269	13.563	21	6	False	DEADEKDAIATVNKQEDANFSNNAMAEAFK	LSAWLKAK	DEADEKDAIATVNKQEDANFSNNAMAEAFKLSAWLKAK	False	4	[0. 0. 0. 0. 1. 0. 0. 0. 0.]	[1. 1. 1. 1. 0. 0. 0. 0. 0.]	5	[0. 0. 0. 0. 0. 1. 0. 0. 0. 0.]	[1. 1. 1. 1. 1. 0. 0. 0. 0. 0.]	False	-1.0	2.0	-2.4233504458007857	3.0	3.0	6.344780810302732	-1.0	-18.10578071313477	2.0	2.0	5.423350445800786
707	84668	DSS	False	False	0.05742725880551302	PROQ_ECOLI RNA chaperone ProQ OS=Escherichia coli (strain K12) OX=83333 GN=proQ PE=1 SV=2	RS14_ECOLI 30S ribosomal protein S14 OS=Escherichia coli (strain K12) OX=83333 GN=rpsN PE=1 SV=2	9	6	84668	46	14	VAGEMNLSKTQLR	VALADKYFAK	4	P45577	P0AG59	B181117_06_HF_FW_IN_130_ECLP_DSS01_SCX17_hSAX03_rep1	between	False	False	True	50.01286100000002	11.652	17	3	False	VAGEMNLSKTQLR	VALADKYFAK	VAGEMNLSKTQLRVALADKYFAK	False	0	[1. 0. 0. 0. 0. 0. 0. 0. 0.]	[0. 0. 0. 0. 0. 0. 0. 0. 0.]	2	[0. 0. 1. 0. 0. 0. 0. 0. 0. 0.]	[1. 1. 0. 0. 0. 0. 0. 0. 0. 0.]	False	0.0	-1.0	17.089475379882835	-2.0	-1.0	12.332292304931665	-1.0	-0.3770239487304465	-1.0	1.0	18.089475379882835
708	3095784	DSS	False	True	0.36545505776275006	GRPE_ECOLI Protein GrpE OS=Escherichia coli (strain K12) OX=83333 GN=grpE PE=1 SV=1	decoy	1	3	3095784	8	872	TPEGQAPEEIIMDQHEEIEAVEPEASAEQVDPR	TVSQSGK	4	P09372	decoy:Q7Z6G8	B181205_07_HF_FW_IN_130_ECLP_DSS01_SCX24_hSAX07_rep2	between	False	True	False	53.047658	12.265	24	7	False	TPEGQAPEEIIMDQHEEIEAVEPEASAEQVDPR	TVSQSGK	TPEGQAPEEIIMDQHEEIEAVEPEASAEQVDPRTVSQSGK	False	7	[0. 0. 0. 0. 0. 0. 0. 1. 0.]	[1. 1. 1. 1. 1. 1. 1. 0. 0.]	6	[0. 0. 0. 0. 0. 0. 1. 0. 0. 0.]	[1. 1. 1. 1. 1. 1. 0. 0. 0. 0.]	False	0.0	6.0	3.193139109619139	5.0	6.0	33.52452186108398	0.0	3.8840647077636703	6.0	3.193139109619139	9.19313910961914
711	2564961	DSS	False	False	0.08130081300813008	RPOB_ECOLI DNA-directed RNA polymerase subunit beta OS=Escherichia coli (strain K12) OX=83333 GN=rpoB PE=1 SV=1	RPOC_ECOLI DNA-directed RNA polymerase subunit beta' OS=Escherichia coli (strain K12) OX=83333 GN=rpoC PE=1 SV=1	10	1	2564961	152	781	SPGVFFDSDKGKTHSSGK	KGLADTALK	5	P0A8V2	P0A8T7	B181130_12_HF_FW_IN_130_ECLP_DSS01_SCX23_hSAX02_rep2	between	False	False	True	34.558095	14.42	23	2	False	SPGVFFDSDKGKTHSSGK	KGLADTALK	SPGVFFDSDKGKTHSSGKKGLADTALK	True	6	[0. 0. 0. 0. 0. 0. 1. 0. 0.]	[1. 1. 1. 1. 1. 1. 0. 0. 0.]	1	[0. 1. 0. 0. 0. 0. 0. 0. 0. 0.]	[1. 0. 0. 0. 0. 0. 0. 0. 0. 0.]	False	-3.0	4.0	4.719176314086916	-2.0	5.0	3.6007471301269547	-2.0	-6.024107911376952	2.0	4.0	11.719176314086914
713	2746939	DSS	False	False	0.4774490785645005	MANB_ECOLI Phosphomannomutase OS=Escherichia coli (strain K12) OX=83333 GN=manB PE=3 SV=1	PFLB_ECOLI Formate acetyltransferase 1 OS=Escherichia coli (strain K12) OX=83333 GN=pflB PE=1 SV=2	22	20	2746939	173	545	LVINSGNGAAGPVVDAIEARFKALGAPVELIK	VKPIRDEDGLAIDFEIEGEYPQFGNNDPR	6	P24175	P09373	B181203_13_HF_FW_IN_130_ECLP_DSS01_SCX23_hSAX07_rep2	between	False	False	True	59.848685	10.437	23	7	True	LVINSGNGAAGPVVDAIEARFKALGAPVELIK	VKPIRDEDGLAIDFEIEGEYPQFGNNDPR	LVINSGNGAAGPVVDAIEARFKALGAPVELIKVKPIRDEDGLAIDFEIEGEYPQFGNNDPR	False	6	[0. 0. 0. 0. 0. 0. 1. 0. 0.]	[1. 1. 1. 1. 1. 1. 0. 0. 0.]	6	[0. 0. 0. 0. 0. 0. 1. 0. 0. 0.]	[1. 1. 1. 1. 1. 1. 0. 0. 0. 0.]	False	1.0	4.0	0.9878222680664096	0.0	4.0	12.803850863037114	0.0	-25.842950131835927	1.0	1.0	5.9878222680664095
717	2893163	DSS	False	False	0.04215686274509804	RS3_ECOLI 30S ribosomal protein S3 OS=Escherichia coli (strain K12) OX=83333 GN=rpsC PE=1 SV=2	IHFB_ECOLI Integration host factor subunit beta OS=Escherichia coli (strain K12) OX=83333 GN=ihfB PE=1 SV=1	14	4	2893163	66	66	VTIHTARPGIVIGKK	TGDKVELEGK	3	P0A7V3	P0A6Y1	B181203_20_HF_FW_IN_130_ECLP_DSS01_SCX23_hSAX03_rep1	between	False	False	True	34.044921	17.529	23	3	True	VTIHTARPGIVIGKK	TGDKVELEGK	VTIHTARPGIVIGKKTGDKVELEGK	True	6	[0. 0. 0. 0. 0. 0. 1. 0. 0.]	[1. 1. 1. 1. 1. 1. 0. 0. 0.]	2	[0. 0. 1. 0. 0. 0. 0. 0. 0. 0.]	[1. 1. 0. 0. 0. 0. 0. 0. 0. 0.]	True	2.0	1.0	8.877488214965823	-3.0	5.0	4.761242945190432	-1.0	-0.1921242880859353	0.0	2.0	11.877488214965824
720	2786641	DSS	False	False	0.0797702616464582	IF2_ECOLI Translation initiation factor IF-2 OS=Escherichia coli (strain K12) OX=83333 GN=infB PE=1 SV=1	RPOB_ECOLI DNA-directed RNA polymerase subunit beta OS=Escherichia coli (strain K12) OX=83333 GN=rpoB PE=1 SV=1	8	5	2786641	142	937	REAAEQAKR	DGVEKDK	3	P0A705	P0A8V2	B181203_16_HF_FW_IN_130_ECLP_DSS01_SCX23_hSAX06_rep2	between	False	False	True	14.399321999999994	10.568	23	6	True	REAAEQAKR	DGVEKDK	REAAEQAKRDGVEKDK	False	6	[0. 0. 0. 0. 0. 0. 1. 0. 0.]	[1. 1. 1. 1. 1. 1. 0. 0. 0.]	5	[0. 0. 0. 0. 0. 1. 0. 0. 0. 0.]	[1. 1. 1. 1. 1. 0. 0. 0. 0. 0.]	False	1.0	1.0	-0.2405619950561579	0.0	5.0	-8.5906911225586	0.0	-3.0165162415771536	0.0	1.0	2.2405619950561584
721	1209787	DSS	False	False	0.23153252480705622	YAEH_ECOLI UPF0325 protein YaeH OS=Escherichia coli (strain K12) OX=83333 GN=yaeH PE=3 SV=1	PRS54_HUMAN Inactive serine protease 54 OS=Homo sapiens OX=9606 GN=PRSS54 PE=2 SV=3	5	11	1209787	2	2	YDNLKSLGITNPEEIDR	VSAAGLSGDGKMR	5	P62768	Q6PEW0	B181123_07_HF_FW_IN_130_ECLP_DSS01_SCX20_hSAX07_rep2	between	False	False	True	52.80427099999999	10.031	20	7	True	YDNLKSLGITNPEEIDR	VSAAGLSGDGKMR	YDNLKSLGITNPEEIDRVSAAGLSGDGKMR	False	3	[0. 0. 0. 1. 0. 0. 0. 0. 0.]	[1. 1. 1. 0. 0. 0. 0. 0. 0.]	6	[0. 0. 0. 0. 0. 0. 1. 0. 0. 0.]	[1. 1. 1. 1. 1. 1. 0. 0. 0. 0.]	False	0.0	2.0	9.961806552978516	3.0	2.0	24.15498663720703	1.0	1.5265953713378906	2.0	2.0	11.961806552978516
722	2738158	DSS	False	False	0.0619865571321882	IF2_ECOLI Translation initiation factor IF-2 OS=Escherichia coli (strain K12) OX=83333 GN=infB PE=1 SV=1	RS3_ECOLI 30S ribosomal protein S3 OS=Escherichia coli (strain K12) OX=83333 GN=rpsC PE=1 SV=2	12	1	2738158	215	108	WTDNAEPTEDSSDYHVTTSQHAR	KPELDAK	5	P0A705	P0A7V3	B181203_13_HF_FW_IN_130_ECLP_DSS01_SCX23_hSAX07_rep2	between	False	False	True	32.401974	11.388	23	7	False	WTDNAEPTEDSSDYHVTTSQHAR	KPELDAK	WTDNAEPTEDSSDYHVTTSQHARKPELDAK	True	6	[0. 0. 0. 0. 0. 0. 1. 0. 0.]	[1. 1. 1. 1. 1. 1. 0. 0. 0.]	6	[0. 0. 0. 0. 0. 0. 1. 0. 0. 0.]	[1. 1. 1. 1. 1. 1. 0. 0. 0. 0.]	False	0.0	4.0	5.849050797485354	2.0	5.0	7.78839901831055	0.0	1.4495375528564485	1.0	4.0	9.849050797485354
726	1207771	DSS	False	False	0.4492753623188406	TORA_ECOLI Trimethylamine-N-oxide reductase 1 OS=Escherichia coli (strain K12) OX=83333 GN=torA PE=1 SV=2	DCEB_ECOLI Glutamate decarboxylase beta OS=Escherichia coli (strain K12) OX=83333 GN=gadB PE=1 SV=1;DCEA_ECOLI Glutamate decarboxylase alpha OS=Escherichia coli (strain K12) OX=83333 GN=gadA PE=1 SV=1	13	3	1207771	748	88;88	GQVLAGAVVSDRYAPGVAR	EEYPQSAAIDLR	5	P33225	P69910;P69908	B181123_07_HF_FW_IN_130_ECLP_DSS01_SCX20_hSAX07_rep2	between	False	False	True	46.63926	9.887	20	7	True	GQVLAGAVVSDRYAPGVAR	EEYPQSAAIDLR	GQVLAGAVVSDRYAPGVAREEYPQSAAIDLR	False	3	[0. 0. 0. 1. 0. 0. 0. 0. 0.]	[1. 1. 1. 0. 0. 0. 0. 0. 0.]	6	[0. 0. 0. 0. 0. 0. 1. 0. 0. 0.]	[1. 1. 1. 1. 1. 1. 0. 0. 0. 0.]	False	4.0	1.0	8.933712667236328	1.0	3.0	4.251698201904297	1.0	-13.239787393798828	3.0	4.0	13.933712667236328
728	2135641	DSS	False	False	0.0578125	ODO2_ECOLI Dihydrolipoyllysine-residue succinyltransferase component of 2-oxoglutarate dehydrogenase complex OS=Escherichia coli (strain K12) OX=83333 GN=sucB PE=1 SV=2	ODO1_ECOLI 2-oxoglutarate dehydrogenase E1 component OS=Escherichia coli (strain K12) OX=83333 GN=sucA PE=1 SV=1	4	1	2135641	91	485	SEEKASTPAQR	KIYADKLEQEK	4	P0AFG6	P0AFG3	B181128_11_HF_FW_IN_130_ECLP_DSS01_SCX21_hSAX06_rep2	between	False	False	True	25.417477	9.866	21	6	True	SEEKASTPAQR	KIYADKLEQEK	SEEKASTPAQRKIYADKLEQEK	False	4	[0. 0. 0. 0. 1. 0. 0. 0. 0.]	[1. 1. 1. 1. 0. 0. 0. 0. 0.]	5	[0. 0. 0. 0. 0. 1. 0. 0. 0. 0.]	[1. 1. 1. 1. 1. 0. 0. 0. 0. 0.]	False	1.0	3.0	4.7796653392334	0.0	2.0	-1.8872104999999983	0.0	-2.3109566090087874	1.0	3.0	8.7796653392334
731	2051280	DSS	False	False	0.1581519324744558	KPYK2_ECOLI Pyruvate kinase II OS=Escherichia coli (strain K12) OX=83333 GN=pykA PE=1 SV=3	SYE_ECOLI Glutamate--tRNA ligase OS=Escherichia coli (strain K12) OX=83333 GN=gltX PE=1 SV=1	6	5	2051280	178	22	DKADIKTAALIGVDYLAVSFPR	TALYSWLFAR	4	P21599	P04805	B181128_05_HF_FW_IN_130_ECLP_DSS01_SCX21_hSAX08_rep1	between	False	False	True	94.735476	9.951	21	8	False	DKADIKTAALIGVDYLAVSFPR	TALYSWLFAR	DKADIKTAALIGVDYLAVSFPRTALYSWLFAR	False	4	[0. 0. 0. 0. 1. 0. 0. 0. 0.]	[1. 1. 1. 1. 0. 0. 0. 0. 0.]	7	[0. 0. 0. 0. 0. 0. 0. 1. 0. 0.]	[1. 1. 1. 1. 1. 1. 1. 0. 0. 0.]	False	2.0	2.0	32.957670671630865	0.0	3.0	45.34216163842776	-2.0	3.778421861816412	0.0	2.0	36.95767067163087
736	714778	DSS	False	False	0.06932773109243698	TNAA_ECOLI Tryptophanase OS=Escherichia coli (strain K12) OX=83333 GN=tnaA PE=1 SV=1	SYP_ECOLI Proline--tRNA ligase OS=Escherichia coli (strain K12) OX=83333 GN=proS PE=1 SV=4	10	1	714778	260	52	YADMLAMSAKK	KVENIVR	3	P0A853	P16659	B181119_20_HF_FW_IN_130_ECLP_DSS01_SCX18_hSAX04_rep2	between	False	False	True	41.647079	11.823	18	4	False	YADMLAMSAKK	KVENIVR	YADMLAMSAKKKVENIVR	False	1	[0. 1. 0. 0. 0. 0. 0. 0. 0.]	[1. 0. 0. 0. 0. 0. 0. 0. 0.]	3	[0. 0. 0. 1. 0. 0. 0. 0. 0. 0.]	[1. 1. 1. 0. 0. 0. 0. 0. 0. 0.]	False	-1.0	0.0	5.706244954589843	0.0	-1.0	15.234742650512691	0.0	-0.4920239357910177	-1.0	1.0	6.706244954589843
738	3047064	DSS	False	True	0.24298056155507558	RS6_ECOLI 30S ribosomal protein S6 OS=Escherichia coli (strain K12) OX=83333 GN=rpsF PE=1 SV=1	decoy	3	7	3047064	57	212	AHYVLMNVEAPQEVIDELETTFR	HLAEAATRK	6	P02358	decoy:Q9UQM7	B181205_05_HF_FW_IN_130_ECLP_DSS01_SCX24_hSAX08_rep2	between	False	True	False	64.544827	10.712	24	8	False	AHYVLMNVEAPQEVIDELETTFR	HLAEAATRK	AHYVLMNVEAPQEVIDELETTFRHLAEAATRK	True	7	[0. 0. 0. 0. 0. 0. 0. 1. 0.]	[1. 1. 1. 1. 1. 1. 1. 0. 0.]	7	[0. 0. 0. 0. 0. 0. 0. 1. 0. 0.]	[1. 1. 1. 1. 1. 1. 1. 0. 0. 0.]	False	1.0	5.0	5.431576267578123	5.0	1.0	47.62788249621582	1.0	8.728683964111326	0.0	5.0	11.431576267578125
739	2562392	DSS	False	True	0.3464544138929088	SRA_ECOLI Stationary-phase-induced ribosome-associated protein OS=Escherichia coli (strain K12) OX=83333 GN=sra PE=1 SV=1	decoy	7	4	2562392	23	293	IVTEGDKSSVVNNPTGR	ATVKPGR	3	P68191	decoy:Q75N03	B181130_12_HF_FW_IN_130_ECLP_DSS01_SCX23_hSAX02_rep2	between	False	True	False	26.217765000000004	9.66	23	2	False	IVTEGDKSSVVNNPTGR	ATVKPGR	IVTEGDKSSVVNNPTGRATVKPGR	False	6	[0. 0. 0. 0. 0. 0. 1. 0. 0.]	[1. 1. 1. 1. 1. 1. 0. 0. 0.]	1	[0. 1. 0. 0. 0. 0. 0. 0. 0. 0.]	[1. 0. 0. 0. 0. 0. 0. 0. 0. 0.]	False	-3.0	5.0	-4.173508498535156	0.0	5.0	4.4970046545410165	0.0	-5.680203292236327	4.0	4.173508498535156	12.173508498535154
742	3167778	DSS	False	False	0.362400906002265	CATE_ECOLI Catalase HPII OS=Escherichia coli (strain K12) OX=83333 GN=katE PE=1 SV=1	FABI_ECOLI Enoyl-[acyl-carrier-protein] reductase [NADH] FabI OS=Escherichia coli (strain K12) OX=83333 GN=fabI PE=1 SV=2	16	1	3167778	8	1	NPHQHQSPLHDSSEAKPGMDSLAPEDGSHRPAAEPTPPGAQPTAPGSLK	MoxGFLSGK	6	P21179	P0AEK4	B181205_11_HF_FW_IN_130_ECLP_DSS01_SCX24_hSAX05_rep1	between	False	False	True	28.92070399999999	10.843	24	5	False	NPHQHQSPLHDSSEAKPGMDSLAPEDGSHRPAAEPTPPGAQPTAPGSLK	MoxGFLSGK	NPHQHQSPLHDSSEAKPGMDSLAPEDGSHRPAAEPTPPGAQPTAPGSLKMoxGFLSGK	False	7	[0. 0. 0. 0. 0. 0. 0. 1. 0.]	[1. 1. 1. 1. 1. 1. 1. 0. 0.]	4	[0. 0. 0. 0. 1. 0. 0. 0. 0. 0.]	[1. 1. 1. 1. 0. 0. 0. 0. 0. 0.]	False	0.0	1.0	5.143232457641592	2.0	7.0	-5.056518442626962	0.0	-8.619922525878916	3.0	1.0	6.143232457641593
744	869767	DSS	False	False	0.06240713224368499	CH60_ECOLI 60 kDa chaperonin OS=Escherichia coli (strain K12) OX=83333 GN=groL PE=1 SV=2	ATPA_ECOLI ATP synthase subunit alpha OS=Escherichia coli (strain K12) OX=83333 GN=atpA PE=1 SV=1	10	1	869767	381	388	VGAATEVEMKEK	KLSGGIR	3	P0A6F5	P0ABB0	B181121_13_HF_FW_IN_130_ECLP_DSS01_SCX19_hSAX05_rep2	between	False	False	True	30.979756	11.235	19	5	False	VGAATEVEMKEK	KLSGGIR	VGAATEVEMKEKKLSGGIR	False	2	[0. 0. 1. 0. 0. 0. 0. 0. 0.]	[1. 1. 0. 0. 0. 0. 0. 0. 0.]	4	[0. 0. 0. 0. 1. 0. 0. 0. 0. 0.]	[1. 1. 1. 1. 0. 0. 0. 0. 0. 0.]	False	-1.0	1.0	1.4170480989990253	2.0	0.0	6.655457141357425	0.0	-2.693179485839842	0.0	1.0	3.4170480989990253
748	2795318	DSS	False	False	0.19443339960238568	SUCC_ECOLI Succinate--CoA ligase [ADP-forming] subunit beta OS=Escherichia coli (strain K12) OX=83333 GN=sucC PE=1 SV=1	THGA_ECOLI Galactoside O-acetyltransferase OS=Escherichia coli (strain K12) OX=83333 GN=lacA PE=1 SV=1	11	7	2795318	136	184	VAEETPHLIHKVALDPLTGPMoxPYQGR	EINDRDKHYYFK	6	P0A836	P07464	B181203_16_HF_FW_IN_130_ECLP_DSS01_SCX23_hSAX06_rep2	between	False	False	True	42.432672	9.988	23	6	False	VAEETPHLIHKVALDPLTGPMoxPYQGR	EINDRDKHYYFK	VAEETPHLIHKVALDPLTGPMoxPYQGREINDRDKHYYFK	True	6	[0. 0. 0. 0. 0. 0. 1. 0. 0.]	[1. 1. 1. 1. 1. 1. 0. 0. 0.]	5	[0. 0. 0. 0. 0. 1. 0. 0. 0. 0.]	[1. 1. 1. 1. 1. 0. 0. 0. 0. 0.]	False	0.0	4.0	3.4277510405273475	-1.0	0.0	15.680442309448244	-2.0	-3.1104073762206994	-1.0	3.4277510405273475	7.4277510405273475
752	1730048	DSS	False	True	0.41903520208604955	PYRI_ECOLI Aspartate carbamoyltransferase regulatory chain OS=Escherichia coli (strain K12) OX=83333 GN=pyrI PE=1 SV=2	decoy	4	6	1730048	61	22	IENTFLSEDQVDQLALYAPQATVNR	QVDGWKASPDK	4	P0A7F3	decoy:Q9HBA9	B181126_06_HF_FW_IN_130_ECLP_DSS01_SCX25t27_hSAX07_rep1	between	False	True	False	73.363918	12.054	25	7	True	IENTFLSEDQVDQLALYAPQATVNR	QVDGWKASPDK	IENTFLSEDQVDQLALYAPQATVNRQVDGWKASPDK	False	8	[0. 0. 0. 0. 0. 0. 0. 0. 1.]	[1. 1. 1. 1. 1. 1. 1. 1. 0.]	6	[0. 0. 0. 0. 0. 0. 1. 0. 0. 0.]	[1. 1. 1. 1. 1. 1. 0. 0. 0. 0.]	False	0.0	7.0	19.398627930419927	1.0	7.0	42.19019287182617	0.0	8.438960724609373	8.0	7.0	26.398627930419927
753	3121507	DSS	True	False	0.41734134238704623	decoy	KATG_ECOLI Catalase-peroxidase OS=Escherichia coli (strain K12) OX=83333 GN=katG PE=1 SV=2	19	12	3121507	624	215	QHVQTCcmIVGGHQYHISLCcmYEACcmWQPVQAK	APLGATEMoxGLIYVNPEGPDHSGEPLSAAAAIR	6	decoy:Q7L7V1	P13029	B181205_09_HF_FW_IN_130_ECLP_DSS01_SCX24_hSAX06_rep1	between	False	True	False	49.040291	10.117	24	6	False	QHVQTCcmIVGGHQYHISLCcmYEACcmWQPVQAK	APLGATEMoxGLIYVNPEGPDHSGEPLSAAAAIR	QHVQTCcmIVGGHQYHISLCcmYEACcmWQPVQAKAPLGATEMoxGLIYVNPEGPDHSGEPLSAAAAIR	False	7	[0. 0. 0. 0. 0. 0. 0. 1. 0.]	[1. 1. 1. 1. 1. 1. 1. 0. 0.]	5	[0. 0. 0. 0. 0. 1. 0. 0. 0. 0.]	[1. 1. 1. 1. 1. 0. 0. 0. 0. 0.]	False	0.0	4.0	7.215545821777347	0.0	6.0	6.35459916650391	-1.0	-15.256088089355464	2.0	4.0	11.215545821777347
761	2770725	DSS	False	True	0.24059334298118668	SYY_ECOLI Tyrosine--tRNA ligase OS=Escherichia coli (strain K12) OX=83333 GN=tyrS PE=1 SV=2	decoy	26	16	2770725	60	512	RFQQAGHKPVALVGGATGLIGDPSFKAAER	GLGPPPDPSPSGNTESR	6	P0AGJ9	decoy:Q96G42	B181203_15_HF_FW_IN_130_ECLP_DSS01_SCX23_hSAX06_rep1	between	False	True	False	48.454266	10.151	23	6	False	RFQQAGHKPVALVGGATGLIGDPSFKAAER	GLGPPPDPSPSGNTESR	RFQQAGHKPVALVGGATGLIGDPSFKAAERGLGPPPDPSPSGNTESR	False	6	[0. 0. 0. 0. 0. 0. 1. 0. 0.]	[1. 1. 1. 1. 1. 1. 0. 0. 0.]	5	[0. 0. 0. 0. 0. 1. 0. 0. 0. 0.]	[1. 1. 1. 1. 1. 0. 0. 0. 0. 0.]	False	2.0	0.0	15.264473366943356	1.0	5.0	15.45957224389648	2.0	2.483841347900388	0.0	2.0	17.264473366943356
767	2852227	DSS	False	False	0.25043905865823674	DNAK_ECOLI Chaperone protein DnaK OS=Escherichia coli (strain K12) OX=83333 GN=dnaK PE=1 SV=2	YGEY_ECOLI Uncharacterized protein YgeY OS=Escherichia coli (strain K12) OX=83333 GN=ygeY PE=3 SV=1	1	7	2852227	563	45	TAIESALTALETALKGEDK	IKEEMoxEKVGFDK	5	P0A6Y8	P65807	B181203_18_HF_FW_IN_130_ECLP_DSS01_SCX23_hSAX05_rep2	between	False	False	True	59.981768	10.043	23	5	True	TAIESALTALETALKGEDK	IKEEMoxEKVGFDK	TAIESALTALETALKGEDKIKEEMoxEKVGFDK	False	6	[0. 0. 0. 0. 0. 0. 1. 0. 0.]	[1. 1. 1. 1. 1. 1. 0. 0. 0.]	4	[0. 0. 0. 0. 1. 0. 0. 0. 0. 0.]	[1. 1. 1. 1. 0. 0. 0. 0. 0. 0.]	False	-2.0	5.0	1.9854453681640576	-1.0	4.0	32.768936502807605	-2.0	-5.013326299316411	2.0	2.0	8.985445368164056
768	2149527	DSS	False	False	0.39661199247109435	DLDH_ECOLI Dihydrolipoyl dehydrogenase OS=Escherichia coli (strain K12) OX=83333 GN=lpdA PE=1 SV=2	OSR1_HUMAN Protein odd-skipped-related 1 OS=Homo sapiens OX=9606 GN=OSR1 PE=2 SV=1	1	5	2149527	134	228	TVINFDNAIIAAGSRPIQLPFIPHEDPR	EKPFKCcmQECcmGK	5	P0A9P0	Q8TAX0	B181128_11_HF_FW_IN_130_ECLP_DSS01_SCX21_hSAX06_rep2	between	False	False	True	68.91140999999999	10.056	21	6	True	TVINFDNAIIAAGSRPIQLPFIPHEDPR	EKPFKCcmQECcmGK	TVINFDNAIIAAGSRPIQLPFIPHEDPREKPFKCcmQECcmGK	False	4	[0. 0. 0. 0. 1. 0. 0. 0. 0.]	[1. 1. 1. 1. 0. 0. 0. 0. 0.]	5	[0. 0. 0. 0. 0. 1. 0. 0. 0. 0.]	[1. 1. 1. 1. 1. 0. 0. 0. 0. 0.]	False	-1.0	2.0	16.422529842529286	3.0	2.0	48.87624612060546	0.0	16.601431514892568	-1.0	2.0	19.42252984252929
769	1497879	DSS	False	False	0.038293216630196934	ACEA_ECOLI Isocitrate lyase OS=Escherichia coli (strain K12) OX=83333 GN=aceA PE=1 SV=1	DNAK_ECOLI Chaperone protein DnaK OS=Escherichia coli (strain K12) OX=83333 GN=dnaK PE=1 SV=2	8	2	1497879	301	262	FAQAIHAKYPGK	LKEAAEK	4	P0A9G6	P0A6Y8	B181123_23_HF_FW_IN_130_ECLP_DSS01_SCX21_hSAX04_rep1	between	False	False	True	27.015425	11.890999999999998	21	4	False	FAQAIHAKYPGK	LKEAAEK	FAQAIHAKYPGKLKEAAEK	False	4	[0. 0. 0. 0. 1. 0. 0. 0. 0.]	[1. 1. 1. 1. 0. 0. 0. 0. 0.]	3	[0. 0. 0. 1. 0. 0. 0. 0. 0. 0.]	[1. 1. 1. 0. 0. 0. 0. 0. 0. 0.]	False	1.0	2.0	0.3572504852294926	-1.0	3.0	5.4353239868164085	0.0	-1.0087849761962886	0.0	1.0	3.3572504852294927
770	382821	DSS	False	True	0.40784937682312383	ODO2_ECOLI Dihydrolipoyllysine-residue succinyltransferase component of 2-oxoglutarate dehydrogenase complex OS=Escherichia coli (strain K12) OX=83333 GN=sucB PE=1 SV=2	decoy	2	5	382821	157	65	ESAPAAAAPAAQPALAAR	AAAAKEVAR	4	P0AFG6	decoy:P24224	B181119_02_HF_FW_IN_130_ECLP_DSS01_SCX18_hSAX02_rep1	between	False	True	False	29.23874899999999	10.384	18	2	False	ESAPAAAAPAAQPALAAR	AAAAKEVAR	ESAPAAAAPAAQPALAARAAAAKEVAR	True	1	[0. 1. 0. 0. 0. 0. 0. 0. 0.]	[1. 0. 0. 0. 0. 0. 0. 0. 0.]	1	[0. 1. 0. 0. 0. 0. 0. 0. 0. 0.]	[1. 0. 0. 0. 0. 0. 0. 0. 0. 0.]	False	-1.0	1.0	-6.351979759765638	-1.0	-1.0	7.814260932373035	0.0	-7.562406090332043	1.0	1.0	8.351979759765639
775	2873454	DSS	False	False	0.0	IHFA_ECOLI Integration host factor subunit alpha OS=Escherichia coli (strain K12) OX=83333 GN=ihfA PE=1 SV=1	RS19_ECOLI 30S ribosomal protein S19 OS=Escherichia coli (strain K12) OX=83333 GN=rpsS PE=1 SV=2	3	11	2873454	64	7	NPKTGEDIPITAR	KGPFIDLHLLKK	4	P0A6X7	P0A7U3	B181203_19_HF_FW_IN_130_ECLP_DSS01_SCX23_hSAX04_rep1	between	False	False	True	47.870226	16.064	23	4	True	NPKTGEDIPITAR	KGPFIDLHLLKK	NPKTGEDIPITARKGPFIDLHLLKK	False	6	[0. 0. 0. 0. 0. 0. 1. 0. 0.]	[1. 1. 1. 1. 1. 1. 0. 0. 0.]	3	[0. 0. 0. 1. 0. 0. 0. 0. 0. 0.]	[1. 1. 1. 0. 0. 0. 0. 0. 0. 0.]	True	-5.0	6.0	18.38129625146485	0.0	3.0	15.050260637451176	0.0	-0.6865748422851539	1.0	6.0	29.381296251464853
777	981950	DSS	False	True	0.35389888603256214	PYRI_ECOLI Aspartate carbamoyltransferase regulatory chain OS=Escherichia coli (strain K12) OX=83333 GN=pyrI PE=1 SV=2	decoy	4	9	981950	57	333	DLIKIENTFLSEDQVDQLALYAPQATVNR	TASSPAPRTAQNRN	5	P0A7F3	decoy:P59797	B181121_18_HF_FW_IN_130_ECLP_DSS01_SCX19_hSAX07_rep2	between	False	True	False	69.604478	10.123	19	7	False	DLIKIENTFLSEDQVDQLALYAPQATVNR	TASSPAPRTAQNRN	DLIKIENTFLSEDQVDQLALYAPQATVNRTASSPAPRTAQNRN	False	2	[0. 0. 1. 0. 0. 0. 0. 0. 0.]	[1. 1. 0. 0. 0. 0. 0. 0. 0.]	6	[0. 0. 0. 0. 0. 0. 1. 0. 0. 0.]	[1. 1. 1. 1. 1. 1. 0. 0. 0. 0.]	False	0.0	0.0	11.290005801513672	6.0	0.0	49.25110542614746	2.0	11.150700686767578	-1.0	0.0	11.290005801513672
783	2543664	DSS	False	False	0.08716707021791767	ACCD_ECOLI Acetyl-coenzyme A carboxylase carboxyl transferase subunit beta OS=Escherichia coli (strain K12) OX=83333 GN=accD PE=1 SV=1	KPCD3_HUMAN Serine/threonine-protein kinase D3 OS=Homo sapiens OX=9606 GN=PRKD3 PE=1 SV=1	6	4	2543664	95	413	LASAQKETGEKDALVVMK	KSSTMVK	4	P0A9Q5	O94806	B181130_11_HF_FW_IN_130_ECLP_DSS01_SCX23_hSAX02_rep1	between	False	False	True	30.221046	11.831	23	2	True	LASAQKETGEKDALVVMK	KSSTMVK	LASAQKETGEKDALVVMKKSSTMVK	False	6	[0. 0. 0. 0. 0. 0. 1. 0. 0.]	[1. 1. 1. 1. 1. 1. 0. 0. 0.]	1	[0. 1. 0. 0. 0. 0. 0. 0. 0. 0.]	[1. 0. 0. 0. 0. 0. 0. 0. 0. 0.]	False	-3.0	4.0	-2.85464522314453	1.0	4.0	10.374333887573243	0.0	-2.487293691162108	1.0	3.0	9.854645223144528
784	2560279	DSS	False	False	0.11093418259023355	RS19_ECOLI 30S ribosomal protein S19 OS=Escherichia coli (strain K12) OX=83333 GN=rpsS PE=1 SV=2	IF2_ECOLI Translation initiation factor IF-2 OS=Escherichia coli (strain K12) OX=83333 GN=infB PE=1 SV=1	6	4	2560279	82	802	GHAADKK	DVFKSPK	3	P0A7U3	P0A705	B181130_12_HF_FW_IN_130_ECLP_DSS01_SCX23_hSAX02_rep2	between	False	False	True	18.892993	11.393	23	2	True	GHAADKK	DVFKSPK	GHAADKKDVFKSPK	False	6	[0. 0. 0. 0. 0. 0. 1. 0. 0.]	[1. 1. 1. 1. 1. 1. 0. 0. 0.]	1	[0. 1. 0. 0. 0. 0. 0. 0. 0. 0.]	[1. 0. 0. 0. 0. 0. 0. 0. 0. 0.]	False	-2.0	1.0	4.201998737304688	-2.0	5.0	-12.338211986572263	-1.0	-6.815140697509763	1.0	2.0	7.201998737304687
786	1033317	DSS	False	False	0.48740494296577946	ACNB_ECOLI Aconitate hydratase B OS=Escherichia coli (strain K12) OX=83333 GN=acnB PE=1 SV=3	YQIK_ECOLI Inner membrane protein YqiK OS=Escherichia coli (strain K12) OX=83333 GN=yqiK PE=1 SV=1	16	11	1033317	651	243	WLANPELLEADADAEYAAVIDIDLADIK	LEIEQQEAFMoxTLEQEQQVK	4	P36683	P77306	B181121_20_HF_FW_IN_130_ECLP_DSS01_SCX19_hSAX08_rep2	between	False	False	True	83.54134300000003	9.859	19	8	False	WLANPELLEADADAEYAAVIDIDLADIK	LEIEQQEAFMoxTLEQEQQVK	WLANPELLEADADAEYAAVIDIDLADIKLEIEQQEAFMoxTLEQEQQVK	False	2	[0. 0. 1. 0. 0. 0. 0. 0. 0.]	[1. 1. 0. 0. 0. 0. 0. 0. 0.]	7	[0. 0. 0. 0. 0. 0. 0. 1. 0. 0.]	[1. 1. 1. 1. 1. 1. 1. 0. 0. 0.]	False	0.0	0.0	0.1563179755859352	1.0	1.0	35.923617627685545	0.0	-27.247353289062502	-2.0	0.0	0.1563179755859352
787	809270	DSS	False	False	0.011811023622047244	CYSD_ECOLI Sulfate adenylyltransferase subunit 2 OS=Escherichia coli (strain K12) OX=83333 GN=cysD PE=1 SV=3	CH60_ECOLI 60 kDa chaperonin OS=Escherichia coli (strain K12) OX=83333 GN=groL PE=1 SV=2	3	6	809270	79	37	TAKAYGCcmELLVHK	NVVLDKSFGAPTITK	4	P21156	P0A6F5	B181121_10_HF_FW_IN_130_ECLP_DSS01_SCX19_hSAX03_rep1	between	False	False	True	50.020252	14.762	19	3	True	TAKAYGCcmELLVHK	NVVLDKSFGAPTITK	TAKAYGCcmELLVHKNVVLDKSFGAPTITK	False	2	[0. 0. 1. 0. 0. 0. 0. 0. 0.]	[1. 1. 0. 0. 0. 0. 0. 0. 0.]	2	[0. 0. 1. 0. 0. 0. 0. 0. 0. 0.]	[1. 1. 0. 0. 0. 0. 0. 0. 0. 0.]	False	-2.0	0.0	17.425719987060546	0.0	1.0	10.092937241699216	0.0	-2.2875292194824226	0.0	2.0	19.425719987060543
788	980268	DSS	False	False	0.41478762454116413	IF2_ECOLI Translation initiation factor IF-2 OS=Escherichia coli (strain K12) OX=83333 GN=infB PE=1 SV=1	YEHX_ECOLI Glycine betaine uptake system ATP-binding protein YehX OS=Escherichia coli (strain K12) OX=83333 GN=yehX PE=1 SV=1	2	6	980268	510	50	VKNELSQYGILPEEWGGESQFVHVSAK	LVEHDSGEIR	5	P0A705	P33360	B181121_18_HF_FW_IN_130_ECLP_DSS01_SCX19_hSAX07_rep2	between	False	False	True	64.136291	10.704	19	7	False	VKNELSQYGILPEEWGGESQFVHVSAK	LVEHDSGEIR	VKNELSQYGILPEEWGGESQFVHVSAKLVEHDSGEIR	False	2	[0. 0. 1. 0. 0. 0. 0. 0. 0.]	[1. 1. 0. 0. 0. 0. 0. 0. 0.]	6	[0. 0. 0. 0. 0. 0. 1. 0. 0. 0.]	[1. 1. 1. 1. 1. 1. 0. 0. 0. 0.]	False	0.0	1.0	19.921905013671875	1.0	0.0	40.66562411462402	0.0	16.665297958007812	-3.0	1.0	20.921905013671875
792	2038570	DSS	False	False	0.039354187689202826	PYRI_ECOLI Aspartate carbamoyltransferase regulatory chain OS=Escherichia coli (strain K12) OX=83333 GN=pyrI PE=1 SV=2	PYRB_ECOLI Aspartate carbamoyltransferase catalytic subunit OS=Escherichia coli (strain K12) OX=83333 GN=pyrB PE=1 SV=2	4	13	2038570	140	153	YCcmEKEFSHNVVLAN	LDNLHVAMVGDLKYGR	5	P0A7F3	P0A786	B181128_05_HF_FW_IN_130_ECLP_DSS01_SCX21_hSAX08_rep1	between	False	False	True	53.854093000000006	16.844	21	8	True	YCcmEKEFSHNVVLAN	LDNLHVAMVGDLKYGR	YCcmEKEFSHNVVLANLDNLHVAMVGDLKYGR	False	4	[0. 0. 0. 0. 1. 0. 0. 0. 0.]	[1. 1. 1. 1. 0. 0. 0. 0. 0.]	7	[0. 0. 0. 0. 0. 0. 0. 1. 0. 0.]	[1. 1. 1. 1. 1. 1. 1. 0. 0. 0.]	True	-1.0	4.0	25.2343820777588	-2.0	4.0	18.467782422607428	0.0	-7.4127069267578065	1.0	4.0	30.2343820777588
797	1003247	DSS	False	True	0.28603822481373503	ACEA_ECOLI Isocitrate lyase OS=Escherichia coli (strain K12) OX=83333 GN=aceA PE=1 SV=1	decoy	10	16	1003247	382	79	VQQPEFAAAKDGYTFVSHQQEVGTGYFDK	YTQSHFLPADCcmILCcmHYVGR	6	P0A9G6	decoy:P0A746	B181121_19_HF_FW_IN_130_ECLP_DSS01_SCX19_hSAX08_rep1	between	False	True	False	62.532914	10.056	19	8	False	VQQPEFAAAKDGYTFVSHQQEVGTGYFDK	YTQSHFLPADCcmILCcmHYVGR	VQQPEFAAAKDGYTFVSHQQEVGTGYFDKYTQSHFLPADCcmILCcmHYVGR	False	2	[0. 0. 1. 0. 0. 0. 0. 0. 0.]	[1. 1. 0. 0. 0. 0. 0. 0. 0.]	7	[0. 0. 0. 0. 0. 0. 0. 1. 0. 0.]	[1. 1. 1. 1. 1. 1. 1. 0. 0. 0.]	False	1.0	0.0	20.163781004394533	1.0	-1.0	20.175984220947267	0.0	-1.9791022963867209	-4.0	1.0	21.163781004394533
798	906184	DSS	False	False	0.26576271186440675	DNAK_ECOLI Chaperone protein DnaK OS=Escherichia coli (strain K12) OX=83333 GN=dnaK PE=1 SV=2	MPRA_ECOLI Transcriptional repressor MprA OS=Escherichia coli (strain K12) OX=83333 GN=mprA PE=2 SV=1	6	7	906184	557	149	LPADDKTAIESALTALETALKGEDK	DQLEQITR	4	P0A6Y8	P0ACR9	B181121_15_HF_FW_IN_130_ECLP_DSS01_SCX19_hSAX06_rep1	between	False	False	True	71.300671	11.851	19	6	False	LPADDKTAIESALTALETALKGEDK	DQLEQITR	LPADDKTAIESALTALETALKGEDKDQLEQITR	False	2	[0. 0. 1. 0. 0. 0. 0. 0. 0.]	[1. 1. 0. 0. 0. 0. 0. 0. 0.]	5	[0. 0. 0. 0. 0. 1. 0. 0. 0. 0.]	[1. 1. 1. 1. 1. 0. 0. 0. 0. 0.]	False	-1.0	0.0	9.661617655273432	1.0	1.0	36.84400596093749	-1.0	-4.580989461425787	0.0	1.0	10.661617655273432
800	1553525	DSS	False	True	0.2903846153846154	RL1_ECOLI 50S ribosomal protein L1 OS=Escherichia coli (strain K12) OX=83333 GN=rplA PE=1 SV=2	decoy	7	5	1553525	135	83	GLMPNPKVGTVTPNVAEAVK	EKELKDASLEAAAEVK	4	P0A7L0	decoy:P20962	B181123_25_HF_FW_IN_130_ECLP_DSS01_SCX21_hSAX02_rep1	between	False	True	False	47.18727300000002	12.720999999999998	21	2	True	GLMPNPKVGTVTPNVAEAVK	EKELKDASLEAAAEVK	GLMPNPKVGTVTPNVAEAVKEKELKDASLEAAAEVK	False	4	[0. 0. 0. 0. 1. 0. 0. 0. 0.]	[1. 1. 1. 1. 0. 0. 0. 0. 0.]	1	[0. 1. 0. 0. 0. 0. 0. 0. 0. 0.]	[1. 0. 0. 0. 0. 0. 0. 0. 0. 0.]	False	-1.0	3.0	5.497316334960956	-4.0	2.0	14.211103413818376	-3.0	-7.264795328857403	1.0	3.0	9.497316334960956
803	2715194	DSS	False	False	0.1637478108581436	SUCC_ECOLI Succinate--CoA ligase [ADP-forming] subunit beta OS=Escherichia coli (strain K12) OX=83333 GN=sucC PE=1 SV=1	THGA_ECOLI Galactoside O-acetyltransferase OS=Escherichia coli (strain K12) OX=83333 GN=lacA PE=1 SV=1	11	7	2715194	136	184	VAEETPHLIHKVALDPLTGPMPYQGR	EINDRDKHYYFK	6	P0A836	P07464	B181203_12_HF_FW_IN_130_ECLP_DSS01_SCX23_hSAX07_rep1	between	False	False	True	45.187497	10.257	23	7	False	VAEETPHLIHKVALDPLTGPMPYQGR	EINDRDKHYYFK	VAEETPHLIHKVALDPLTGPMPYQGREINDRDKHYYFK	False	6	[0. 0. 0. 0. 0. 0. 1. 0. 0.]	[1. 1. 1. 1. 1. 1. 0. 0. 0.]	6	[0. 0. 0. 0. 0. 0. 1. 0. 0. 0.]	[1. 1. 1. 1. 1. 1. 0. 0. 0. 0.]	False	1.0	4.0	3.320786337158204	0.0	0.0	18.43526730944825	-1.0	-3.21738352368164	-1.0	3.320786337158204	8.320786337158204
806	2063331	DSS	False	False	0.07422133863485753	IPYR_ECOLI Inorganic pyrophosphatase OS=Escherichia coli (strain K12) OX=83333 GN=ppa PE=1 SV=2	YCAM_ECOLI Inner membrane transporter YcaM OS=Escherichia coli (strain K12) OX=83333 GN=ycaM PE=1 SV=2	3	4	2063331	114	118	LSKEYDHIKDVNDLPELLK	GDGSLIK	4	P0A7A9	P75835	B181128_07_HF_FW_IN_130_ECLP_DSS01_SCX21_hSAX07_rep1	between	False	False	True	49.937848	14.232	21	7	False	LSKEYDHIKDVNDLPELLK	GDGSLIK	LSKEYDHIKDVNDLPELLKGDGSLIK	False	4	[0. 0. 0. 0. 1. 0. 0. 0. 0.]	[1. 1. 1. 1. 0. 0. 0. 0. 0.]	6	[0. 0. 0. 0. 0. 0. 1. 0. 0. 0.]	[1. 1. 1. 1. 1. 1. 0. 0. 0. 0.]	False	0.0	2.0	9.237912086914063	3.0	2.0	21.431982902954108	0.0	0.9461068195800806	0.0	2.0	11.237912086914063
810	1799004	DSS	False	True	0.39758389261744964	SUCC_ECOLI Succinate--CoA ligase [ADP-forming] subunit beta OS=Escherichia coli (strain K12) OX=83333 GN=sucC PE=1 SV=1	decoy	11	3	1799004	136	173	VAEETPHLIHKVALDPLTGPMPYQGR	KGKDGYWTFLDTPEK	6	P0A836	decoy:P76505	B181126_10_HF_FW_IN_130_ECLP_DSS01_SCX25t27_hSAX06_rep2	between	False	True	False	42.533738	10.231	25	6	False	VAEETPHLIHKVALDPLTGPMPYQGR	KGKDGYWTFLDTPEK	VAEETPHLIHKVALDPLTGPMPYQGRKGKDGYWTFLDTPEK	False	8	[0. 0. 0. 0. 0. 0. 0. 0. 1.]	[1. 1. 1. 1. 1. 1. 1. 1. 0.]	5	[0. 0. 0. 0. 0. 1. 0. 0. 0. 0.]	[1. 1. 1. 1. 1. 0. 0. 0. 0. 0.]	False	0.0	6.0	0.6670273371582027	-1.0	6.0	4.199040276611328	-1.0	-17.453612463867188	2.0	0.6670273371582027	6.667027337158202
813	1783143	DSS	False	False	0.40705383187483424	RS1_ECOLI 30S ribosomal protein S1 OS=Escherichia coli (strain K12) OX=83333 GN=rpsA PE=1 SV=1	RS2_ECOLI 30S ribosomal protein S2 OS=Escherichia coli (strain K12) OX=83333 GN=rpsB PE=1 SV=2	1	1	1783143	2	1	TESFAQLFEESLKEIETRPGSIVR	MoxATVSMoxR	4	P0AG67	P0A7V0	B181126_09_HF_FW_IN_130_ECLP_DSS01_SCX25t27_hSAX06_rep1	between	False	False	True	76.114302	9.821	25	6	False	TESFAQLFEESLKEIETRPGSIVR	MoxATVSMoxR	TESFAQLFEESLKEIETRPGSIVRMoxATVSMoxR	False	8	[0. 0. 0. 0. 0. 0. 0. 0. 1.]	[1. 1. 1. 1. 1. 1. 1. 1. 0.]	5	[0. 0. 0. 0. 0. 1. 0. 0. 0. 0.]	[1. 1. 1. 1. 1. 0. 0. 0. 0. 0.]	False	-1.0	6.0	16.869348844482413	4.0	7.0	52.27188142199706	0.0	13.240991910888669	7.0	6.0	23.869348844482413
814	2725249	DSS	False	True	0.36573682727528883	PYRI_ECOLI Aspartate carbamoyltransferase regulatory chain OS=Escherichia coli (strain K12) OX=83333 GN=pyrI PE=1 SV=2	decoy	4	8	2725249	57	75	DLIKIENTFLSEDQVDQLALYAPQATVNR	AIQEYTAKAER	5	P0A7F3	decoy:P0A9B2	B181203_12_HF_FW_IN_130_ECLP_DSS01_SCX23_hSAX07_rep1	between	False	True	False	76.65341	10.69	23	7	False	DLIKIENTFLSEDQVDQLALYAPQATVNR	AIQEYTAKAER	DLIKIENTFLSEDQVDQLALYAPQATVNRAIQEYTAKAER	True	6	[0. 0. 0. 0. 0. 0. 1. 0. 0.]	[1. 1. 1. 1. 1. 1. 0. 0. 0.]	6	[0. 0. 0. 0. 0. 0. 1. 0. 0. 0.]	[1. 1. 1. 1. 1. 1. 0. 0. 0. 0.]	False	0.0	4.0	18.338937801513666	1.0	5.0	48.81351093688964	0.0	10.713102382812494	4.0	4.0	22.338937801513666
816	801553	DSS	False	False	0.2227204783258595	ODO1_ECOLI 2-oxoglutarate dehydrogenase E1 component OS=Escherichia coli (strain K12) OX=83333 GN=sucA PE=1 SV=1	DLDH_ECOLI Dihydrolipoyl dehydrogenase OS=Escherichia coli (strain K12) OX=83333 GN=lpdA PE=1 SV=2	3	1	801553	574	256	VAKIYGDR	KAPAEPQR	3	P0AFG3	P0A9P0	B181121_10_HF_FW_IN_130_ECLP_DSS01_SCX19_hSAX03_rep1	between	False	False	True	25.27607800000001	10.165	19	3	False	VAKIYGDR	KAPAEPQR	VAKIYGDRKAPAEPQR	False	2	[0. 0. 1. 0. 0. 0. 0. 0. 0.]	[1. 1. 0. 0. 0. 0. 0. 0. 0.]	2	[0. 0. 1. 0. 0. 0. 0. 0. 0. 0.]	[1. 1. 0. 0. 0. 0. 0. 0. 0. 0.]	False	-2.0	1.0	-3.2346203184814364	0.0	1.0	4.548201336792001	-1.0	-3.748433337280265	0.0	2.0	6.234620318481437
818	1426202	DSS	False	False	0.21044605413648493	GLPK_ECOLI Glycerol kinase OS=Escherichia coli (strain K12) OX=83333 GN=glpK PE=1 SV=2	TAMB_ECOLI Translocation and assembly module subunit TamB OS=Escherichia coli (strain K12) OX=83333 GN=tamB PE=1 SV=2	9	2	1426202	220	668	RSSEVYGQTNIGGK	GTLSNTR	3	P0A6F3	P39321	B181123_19_HF_FW_IN_130_ECLP_DSS01_SCX20_hSAX01_rep2	between	False	False	True	24.146086	11.423	20	1	False	RSSEVYGQTNIGGK	GTLSNTR	RSSEVYGQTNIGGKGTLSNTR	False	3	[0. 0. 0. 1. 0. 0. 0. 0. 0.]	[1. 1. 1. 0. 0. 0. 0. 0. 0.]	0	[1. 0. 0. 0. 0. 0. 0. 0. 0. 0.]	[0. 0. 0. 0. 0. 0. 0. 0. 0. 0.]	False	-2.0	1.0	-3.544084288085937	-1.0	2.0	0.6395151839599613	0.0	-6.836587645019531	1.0	2.0	6.544084288085937
823	2670713	DSS	False	False	0.3058161350844278	ACEA_ECOLI Isocitrate lyase OS=Escherichia coli (strain K12) OX=83333 GN=aceA PE=1 SV=1	CALL5_HUMAN Calmodulin-like protein 5 OS=Homo sapiens OX=9606 GN=CALML5 PE=1 SV=2	10	14	2670713	382	52	VQQPEFAAAKDGYTFVSHQQEVGTGYFDK	LISEVDSDGDGEISFQEFLTAAK	5	P0A9G6	Q9NZT1	B181203_10_HF_FW_IN_130_ECLP_DSS01_SCX23_hSAX08_rep1	between	False	False	True	67.138492	9.811	23	8	False	VQQPEFAAAKDGYTFVSHQQEVGTGYFDK	LISEVDSDGDGEISFQEFLTAAK	VQQPEFAAAKDGYTFVSHQQEVGTGYFDKLISEVDSDGDGEISFQEFLTAAK	False	6	[0. 0. 0. 0. 0. 0. 1. 0. 0.]	[1. 1. 1. 1. 1. 1. 0. 0. 0.]	7	[0. 0. 0. 0. 0. 0. 0. 1. 0. 0.]	[1. 1. 1. 1. 1. 1. 1. 0. 0. 0.]	False	1.0	4.0	24.76935900439453	1.0	4.0	11.872706782714848	0.0	-10.282375919921876	3.0	4.0	29.76935900439453
826	2097943	DSS	False	True	0.35616827743035817	G3P1_ECOLI Glyceraldehyde-3-phosphate dehydrogenase A OS=Escherichia coli (strain K12) OX=83333 GN=gapA PE=1 SV=2	decoy	6	6	2097943	79	286	DPANLKWDEVGVDVVAEATGLFLTDETAR	LGELRTRK	5	P0A9B2	decoy:P18615	B181128_09_HF_FW_IN_130_ECLP_DSS01_SCX21_hSAX07_rep2	between	False	True	False	76.627525	9.734	21	7	True	DPANLKWDEVGVDVVAEATGLFLTDETAR	LGELRTRK	DPANLKWDEVGVDVVAEATGLFLTDETARLGELRTRK	False	4	[0. 0. 0. 0. 1. 0. 0. 0. 0.]	[1. 1. 1. 1. 0. 0. 0. 0. 0.]	6	[0. 0. 0. 0. 0. 0. 1. 0. 0. 0.]	[1. 1. 1. 1. 1. 1. 0. 0. 0. 0.]	False	-1.0	2.0	-3.671593041992181	6.0	-2.0	56.4240395111084	0.0	-3.6610034423828064	-3.0	2.0	6.671593041992183
829	1795915	DSS	False	False	0.11376623376623377	ODO2_ECOLI Dihydrolipoyllysine-residue succinyltransferase component of 2-oxoglutarate dehydrogenase complex OS=Escherichia coli (strain K12) OX=83333 GN=sucB PE=1 SV=2	DLDH_ECOLI Dihydrolipoyl dehydrogenase OS=Escherichia coli (strain K12) OX=83333 GN=lpdA PE=1 SV=2	8	5	1795915	141	399	LTREDVEKHLAK	LIFDKESHR	5	P0AFG6	P0A9P0	B181126_10_HF_FW_IN_130_ECLP_DSS01_SCX25t27_hSAX06_rep2	between	False	False	True	32.825226	12.322	25	6	True	LTREDVEKHLAK	LIFDKESHR	LTREDVEKHLAKLIFDKESHR	False	8	[0. 0. 0. 0. 0. 0. 0. 0. 1.]	[1. 1. 1. 1. 1. 1. 1. 1. 0.]	5	[0. 0. 0. 0. 0. 1. 0. 0. 0. 0.]	[1. 1. 1. 1. 1. 0. 0. 0. 0. 0.]	False	1.0	2.0	11.074512651611329	0.0	6.0	2.530666521240235	-1.0	0.9940168172607428	1.0	2.0	14.074512651611329
838	2845908	DSS	False	False	0.056990881458966566	ACCC_ECOLI Biotin carboxylase OS=Escherichia coli (strain K12) OX=83333 GN=accC PE=1 SV=2	ISCS_ECOLI Cysteine desulfurase IscS OS=Escherichia coli (strain K12) OX=83333 GN=iscS PE=1 SV=1	15	6	2845908	339	96	INAEDPNTFLPSPGKITR	HIITSKTEHK	5	P24182	P0A6B7	B181203_18_HF_FW_IN_130_ECLP_DSS01_SCX23_hSAX05_rep2	between	False	False	True	40.153446	11.863	23	5	False	INAEDPNTFLPSPGKITR	HIITSKTEHK	INAEDPNTFLPSPGKITRHIITSKTEHK	True	6	[0. 0. 0. 0. 0. 0. 1. 0. 0.]	[1. 1. 1. 1. 1. 1. 0. 0. 0.]	4	[0. 0. 0. 0. 1. 0. 0. 0. 0. 0.]	[1. 1. 1. 1. 0. 0. 0. 0. 0. 0.]	False	0.0	5.0	-2.0861093588867163	0.0	-1.0	23.535184662719733	0.0	1.5096891335449245	0.0	2.0861093588867163	7.086109358886716
840	1477625	DSS	False	False	0.29411764705882354	SYGB_ECOLI Glycine--tRNA ligase beta subunit OS=Escherichia coli (strain K12) OX=83333 GN=glyS PE=1 SV=4	TOLA_ECOLI Tol-Pal system protein TolA OS=Escherichia coli (strain K12) OX=83333 GN=tolA PE=1 SV=1	4	6	1477625	120	163	AHVKGESTEALLPNMVATSLAK	AAADAKK	3	P00961	P19934	B181123_21_HF_FW_IN_130_ECLP_DSS01_SCX21_hSAX05_rep2	between	False	False	True	47.08818899999999	11.838	21	5	False	AHVKGESTEALLPNMVATSLAK	AAADAKK	AHVKGESTEALLPNMVATSLAKAAADAKK	False	4	[0. 0. 0. 0. 1. 0. 0. 0. 0.]	[1. 1. 1. 1. 0. 0. 0. 0. 0.]	4	[0. 0. 0. 0. 1. 0. 0. 0. 0. 0.]	[1. 1. 1. 1. 0. 0. 0. 0. 0. 0.]	False	0.0	2.0	3.974583500732416	2.0	3.0	28.00003706823729	1.0	5.1004990280761655	1.0	2.0	5.974583500732415
842	1031982	DSS	False	False	0.4630905511811024	RPOB_ECOLI DNA-directed RNA polymerase subunit beta OS=Escherichia coli (strain K12) OX=83333 GN=rpoB PE=1 SV=1	HDFR_ECOLI HTH-type transcriptional regulator HdfR OS=Escherichia coli (strain K12) OX=83333 GN=hdfR PE=3 SV=1	24	5	1031982	995	81	DRWLELGLTDEEKQNQLEQLAEQYDELK	EVAHTSR	5	P0A8V2	P0A8R9	B181121_20_HF_FW_IN_130_ECLP_DSS01_SCX19_hSAX08_rep2	between	False	False	True	79.04613600000002	10.54	19	8	False	DRWLELGLTDEEKQNQLEQLAEQYDELK	EVAHTSR	DRWLELGLTDEEKQNQLEQLAEQYDELKEVAHTSR	False	2	[0. 0. 1. 0. 0. 0. 0. 0. 0.]	[1. 1. 0. 0. 0. 0. 0. 0. 0.]	7	[0. 0. 0. 0. 0. 0. 0. 1. 0. 0.]	[1. 1. 1. 1. 1. 1. 1. 0. 0. 0.]	False	0.0	0.0	20.489010908447284	3.0	0.0	61.43240652307131	0.0	23.089352705322284	-4.0	0.0	20.489010908447284
843	2528632	DSS	False	True	0.4292319547906499	PYRI_ECOLI Aspartate carbamoyltransferase regulatory chain OS=Escherichia coli (strain K12) OX=83333 GN=pyrI PE=1 SV=2	decoy	4	8	2528632	61	106	IENTFLSEDQVDQLALYAPQATVNR	SDVEQALTQPAK	5	P0A7F3	decoy:P77804	B181130_10_HF_FW_IN_130_ECLP_DSS01_SCX22_hSAX06_rep2	between	False	True	False	62.871529	9.701	22	6	False	IENTFLSEDQVDQLALYAPQATVNR	SDVEQALTQPAK	IENTFLSEDQVDQLALYAPQATVNRSDVEQALTQPAK	False	5	[0. 0. 0. 0. 0. 1. 0. 0. 0.]	[1. 1. 1. 1. 1. 0. 0. 0. 0.]	5	[0. 0. 0. 0. 0. 1. 0. 0. 0. 0.]	[1. 1. 1. 1. 1. 0. 0. 0. 0. 0.]	False	-1.0	4.0	8.906238930419919	1.0	4.0	30.08984793920898	-1.0	-3.6613842080078167	5.0	4.0	13.90623893041992
844	2062207	DSS	False	True	0.37344053229830887	IPYR_ECOLI Inorganic pyrophosphatase OS=Escherichia coli (strain K12) OX=83333 GN=ppa PE=1 SV=2	decoy	2	6	2062207	117	80	EYDHIKDVNDLPELLK	IATAETSLR	4	P0A7A9	decoy:P0ADZ4	B181128_07_HF_FW_IN_130_ECLP_DSS01_SCX21_hSAX07_rep1	between	False	True	False	46.262287	10.464	21	7	False	EYDHIKDVNDLPELLK	IATAETSLR	EYDHIKDVNDLPELLKIATAETSLR	False	4	[0. 0. 0. 0. 1. 0. 0. 0. 0.]	[1. 1. 1. 1. 0. 0. 0. 0. 0.]	6	[0. 0. 0. 0. 0. 0. 1. 0. 0. 0.]	[1. 1. 1. 1. 1. 1. 0. 0. 0. 0.]	False	0.0	2.0	1.7499884160156256	3.0	3.0	16.364885190307618	0.0	-7.933342119873044	2.0	1.7499884160156256	3.7499884160156256
846	1229414	DSS	False	True	0.05443886097152429	DNAK_ECOLI Chaperone protein DnaK OS=Escherichia coli (strain K12) OX=83333 GN=dnaK PE=1 SV=2	decoy	20	9	1229414	598	32	LMEIAQQQHAQQQTAGADASANNAK	DQMoxGISFAKEQHDGK	4	P0A6Y8	decoy:Q96JA3	B181123_09_HF_FW_IN_130_ECLP_DSS01_SCX20_hSAX06_rep1	between	False	True	False	33.293248	10.548	20	6	False	LMEIAQQQHAQQQTAGADASANNAK	DQMoxGISFAKEQHDGK	LMEIAQQQHAQQQTAGADASANNAKDQMoxGISFAKEQHDGK	False	3	[0. 0. 0. 1. 0. 0. 0. 0. 0.]	[1. 1. 1. 0. 0. 0. 0. 0. 0.]	5	[0. 0. 0. 0. 0. 1. 0. 0. 0. 0.]	[1. 1. 1. 1. 1. 0. 0. 0. 0. 0.]	False	1.0	1.0	6.140787901733397	0.0	1.0	4.176356139038084	0.0	-2.7620422221679704	-1.0	1.0	8.140787901733397
847	2243898	DSS	False	False	0.028985507246376812	DCEA_ECOLI Glutamate decarboxylase alpha OS=Escherichia coli (strain K12) OX=83333 GN=gadA PE=1 SV=1	GRPE_ECOLI Protein GrpE OS=Escherichia coli (strain K12) OX=83333 GN=grpE PE=1 SV=1	4	3	2243898	18	83	FGAKAISTIAESK	AHKFALEK	3	P69908	P09372	B181128_16_HF_FW_IN_130_ECLP_DSS01_SCX22_hSAX03_rep1	between	False	False	True	39.179966000000015	12.228	22	3	True	FGAKAISTIAESK	AHKFALEK	FGAKAISTIAESKAHKFALEK	False	5	[0. 0. 0. 0. 0. 1. 0. 0. 0.]	[1. 1. 1. 1. 1. 0. 0. 0. 0.]	2	[0. 0. 1. 0. 0. 0. 0. 0. 0. 0.]	[1. 1. 0. 0. 0. 0. 0. 0. 0. 0.]	False	-1.0	4.0	4.20770647851564	-2.0	2.0	15.436973598876968	-1.0	0.6787834438476708	-1.0	4.0	9.20770647851564
850	2720073	DSS	False	False	0.3128457283343577	DLDH_ECOLI Dihydrolipoyl dehydrogenase OS=Escherichia coli (strain K12) OX=83333 GN=lpdA PE=1 SV=2	KLH23_HUMAN Kelch-like protein 23 OS=Homo sapiens OX=9606 GN=KLHL23 PE=1 SV=1	7	1	2720073	339	237	KHYFDPKVIPSIAYTEPEVAWVGLTEK	TALGLQR	6	P0A9P0	Q8NBE8	B181203_12_HF_FW_IN_130_ECLP_DSS01_SCX23_hSAX07_rep1	between	False	False	True	60.369223	11.066	23	7	False	KHYFDPKVIPSIAYTEPEVAWVGLTEK	TALGLQR	KHYFDPKVIPSIAYTEPEVAWVGLTEKTALGLQR	False	6	[0. 0. 0. 0. 0. 0. 1. 0. 0.]	[1. 1. 1. 1. 1. 1. 0. 0. 0.]	6	[0. 0. 0. 0. 0. 0. 1. 0. 0. 0.]	[1. 1. 1. 1. 1. 1. 0. 0. 0. 0.]	False	0.0	1.0	9.590677620361326	4.0	6.0	26.737924934814448	0.0	-3.8265625224609394	2.0	1.0	10.590677620361326
854	1774706	DSS	False	False	0.44650929181315924	KATG_ECOLI Catalase-peroxidase OS=Escherichia coli (strain K12) OX=83333 GN=katG PE=1 SV=2	CRBB2_HUMAN Beta-crystallin B2 OS=Homo sapiens OX=9606 GN=CRYBB2 PE=1 SV=2	12	7	1774706	215	82	APLGATEMGLIYVNPEGPDHSGEPLSAAAAIR	WDSWTSSR	5	P13029	P43320	B181126_09_HF_FW_IN_130_ECLP_DSS01_SCX25t27_hSAX06_rep1	between	False	False	True	49.386116	9.809	25	6	False	APLGATEMGLIYVNPEGPDHSGEPLSAAAAIR	WDSWTSSR	APLGATEMGLIYVNPEGPDHSGEPLSAAAAIRWDSWTSSR	False	8	[0. 0. 0. 0. 0. 0. 0. 0. 1.]	[1. 1. 1. 1. 1. 1. 1. 1. 0.]	5	[0. 0. 0. 0. 0. 1. 0. 0. 0. 0.]	[1. 1. 1. 1. 1. 0. 0. 0. 0. 0.]	False	0.0	7.0	2.73443600732422	-1.0	6.0	16.023494692626954	-2.0	-10.414123562988278	6.0	2.73443600732422	9.734436007324222
855	2717944	DSS	False	False	0.19227707006369427	COABC_ECOLI Coenzyme A biosynthesis bifunctional protein CoaBC OS=Escherichia coli (strain K12) OX=83333 GN=coaBC PE=1 SV=2	FA49A_HUMAN Protein FAM49A OS=Homo sapiens OX=9606 GN=FAM49A PE=2 SV=1;FA49B_HUMAN Protein FAM49B OS=Homo sapiens OX=9606 GN=FAM49B PE=1 SV=1	12	4	2717944	307	278;279	NPDIVAGVAALKDHRPYVVGFAAETNNVEEYAR	IDMoxKGCcmIK	5	P0ABQ0	Q9H0Q0;Q9NUQ9	B181203_12_HF_FW_IN_130_ECLP_DSS01_SCX23_hSAX07_rep1	between	False	False	True	53.74869399999999	9.715	23	7	True	NPDIVAGVAALKDHRPYVVGFAAETNNVEEYAR	IDMoxKGCcmIK	NPDIVAGVAALKDHRPYVVGFAAETNNVEEYARIDMoxKGCcmIK	False	6	[0. 0. 0. 0. 0. 0. 1. 0. 0.]	[1. 1. 1. 1. 1. 1. 0. 0. 0.]	6	[0. 0. 0. 0. 0. 0. 1. 0. 0. 0.]	[1. 1. 1. 1. 1. 1. 0. 0. 0. 0.]	False	0.0	4.0	6.2534547421875	4.0	5.0	27.81332832312012	1.0	0.5321603391113285	2.0	4.0	10.2534547421875
856	2016216	DSS	False	True	0.34353146853146854	RS14_ECOLI 30S ribosomal protein S14 OS=Escherichia coli (strain K12) OX=83333 GN=rpsN PE=1 SV=2	decoy	19	5	2016216	29	170	AIISDVNASDEDRWNAVLKLQTLPR	ILGLTDPLERR	6	P0AG59	decoy:P77247	B181128_04_HF_FW_IN_130_ECLP_DSS01_SCX21_hSAX09_rep1	between	False	True	False	59.23437600000002	9.793	21	9	False	AIISDVNASDEDRWNAVLKLQTLPR	ILGLTDPLERR	AIISDVNASDEDRWNAVLKLQTLPRILGLTDPLERR	False	4	[0. 0. 0. 0. 1. 0. 0. 0. 0.]	[1. 1. 1. 1. 0. 0. 0. 0. 0.]	8	[0. 0. 0. 0. 0. 0. 0. 0. 1. 0.]	[1. 1. 1. 1. 1. 1. 1. 1. 0. 0.]	False	2.0	2.0	10.38050179345705	4.0	2.0	22.30463890893557	2.0	-6.335181189941388	1.0	2.0	14.38050179345705
862	1779098	DSS	False	True	0.3573863636363636	RS14_ECOLI 30S ribosomal protein S14 OS=Escherichia coli (strain K12) OX=83333 GN=rpsN PE=1 SV=2	decoy	19	9	1779098	29	17	AIISDVNASDEDRWNAVLKLQTLPR	GAAIINLGSDAK	5	P0AG59	decoy:P0A836	B181126_09_HF_FW_IN_130_ECLP_DSS01_SCX25t27_hSAX06_rep1	between	False	True	False	63.273152	9.879	25	6	False	AIISDVNASDEDRWNAVLKLQTLPR	GAAIINLGSDAK	AIISDVNASDEDRWNAVLKLQTLPRGAAIINLGSDAK	False	8	[0. 0. 0. 0. 0. 0. 0. 0. 1.]	[1. 1. 1. 1. 1. 1. 1. 1. 0.]	5	[0. 0. 0. 0. 0. 1. 0. 0. 0. 0.]	[1. 1. 1. 1. 1. 0. 0. 0. 0. 0.]	False	-1.0	6.0	14.419277793457036	3.0	7.0	27.5165716472168	0.0	-1.123248451660153	6.0	6.0	21.419277793457034
863	2798776	DSS	False	True	0.44809428284854563	TNAA_ECOLI Tryptophanase OS=Escherichia coli (strain K12) OX=83333 GN=tnaA PE=1 SV=1	decoy	2	3	2798776	126	54	SKMVAFSNYFFDTTQGHSQINGCcmTVR	TATPGAK	4	P0A853	decoy:Q9H2A7	B181203_16_HF_FW_IN_130_ECLP_DSS01_SCX23_hSAX06_rep2	between	False	True	False	53.25815600000001	10.257	23	6	False	SKMVAFSNYFFDTTQGHSQINGCcmTVR	TATPGAK	SKMVAFSNYFFDTTQGHSQINGCcmTVRTATPGAK	True	6	[0. 0. 0. 0. 0. 0. 1. 0. 0.]	[1. 1. 1. 1. 1. 1. 0. 0. 0.]	5	[0. 0. 0. 0. 0. 1. 0. 0. 0. 0.]	[1. 1. 1. 1. 1. 0. 0. 0. 0. 0.]	False	0.0	4.0	11.558132348876953	4.0	5.0	30.69400042138672	3.0	9.208038507324217	4.0	4.0	15.558132348876953
868	2199874	DSS	False	True	0.3840480742966403	G3P1_ECOLI Glyceraldehyde-3-phosphate dehydrogenase A OS=Escherichia coli (strain K12) OX=83333 GN=gapA PE=1 SV=2	decoy	24	11	2199874	161	340	VINDNFGIIEGLMoxTTVHATTATQKTVDGPSHK	VQVDDGTIVGKPVFDFK	5	P0A9B2	decoy:P0AB71	B181128_13_HF_FW_IN_130_ECLP_DSS01_SCX22_hSAX05_rep2	between	False	True	False	60.596679	9.735	22	5	False	VINDNFGIIEGLMoxTTVHATTATQKTVDGPSHK	VQVDDGTIVGKPVFDFK	VINDNFGIIEGLMoxTTVHATTATQKTVDGPSHKVQVDDGTIVGKPVFDFK	False	5	[0. 0. 0. 0. 0. 1. 0. 0. 0.]	[1. 1. 1. 1. 1. 0. 0. 0. 0.]	4	[0. 0. 0. 0. 1. 0. 0. 0. 0. 0.]	[1. 1. 1. 1. 0. 0. 0. 0. 0. 0.]	False	-1.0	3.0	14.815783766845698	-1.0	4.0	13.67840125952148	-2.0	-11.888428421875004	2.0	3.0	18.81578376684569
869	2241171	DSS	False	False	0.10724006532389765	IHFB_ECOLI Integration host factor subunit beta OS=Escherichia coli (strain K12) OX=83333 GN=ihfB PE=1 SV=1	RS19_ECOLI 30S ribosomal protein S19 OS=Escherichia coli (strain K12) OX=83333 GN=rpsS PE=1 SV=2	11	8	2241171	10	22	LATQQSHIPAKTVEDAVK	AVESGDKKPLR	4	P0A6Y1	P0A7U3	B181128_16_HF_FW_IN_130_ECLP_DSS01_SCX22_hSAX03_rep1	between	False	False	True	30.802458	19.017	22	3	False	LATQQSHIPAKTVEDAVK	AVESGDKKPLR	LATQQSHIPAKTVEDAVKAVESGDKKPLR	True	5	[0. 0. 0. 0. 0. 1. 0. 0. 0.]	[1. 1. 1. 1. 1. 0. 0. 0. 0.]	2	[0. 0. 1. 0. 0. 0. 0. 0. 0. 0.]	[1. 1. 0. 0. 0. 0. 0. 0. 0. 0.]	True	-2.0	3.0	2.7177812574462905	0.0	3.0	9.565487098510744	-1.0	1.6948797224121108	-1.0	2.7177812574462905	7.71778125744629
871	2669137	DSS	False	False	0.14921223354958293	ACEA_ECOLI Isocitrate lyase OS=Escherichia coli (strain K12) OX=83333 GN=aceA PE=1 SV=1	TMCC1_HUMAN Transmembrane and coiled-coil domains protein 1 OS=Homo sapiens OX=9606 GN=TMCC1 PE=1 SV=3	10	9	2669137	382	528	VQQPEFAAAKDGYTFVSHQQEVGTGYFDK	QELASMoxEEKIAYQSYERAR	5	P0A9G6	O94876	B181203_10_HF_FW_IN_130_ECLP_DSS01_SCX23_hSAX08_rep1	between	False	False	True	61.767141	13.125	23	8	False	VQQPEFAAAKDGYTFVSHQQEVGTGYFDK	QELASMoxEEKIAYQSYERAR	VQQPEFAAAKDGYTFVSHQQEVGTGYFDKQELASMoxEEKIAYQSYERAR	False	6	[0. 0. 0. 0. 0. 0. 1. 0. 0.]	[1. 1. 1. 1. 1. 1. 0. 0. 0.]	7	[0. 0. 0. 0. 0. 0. 0. 1. 0. 0.]	[1. 1. 1. 1. 1. 1. 1. 0. 0. 0.]	False	1.0	4.0	19.39800800439453	1.0	4.0	30.020465508667	0.0	7.865396157470705	0.0	4.0	24.39800800439453
876	3198232	DSS	False	False	0.06277695716395865	SYL_ECOLI Leucine--tRNA ligase OS=Escherichia coli (strain K12) OX=83333 GN=leuS PE=1 SV=2	TNAA_ECOLI Tryptophanase OS=Escherichia coli (strain K12) OX=83333 GN=tnaA PE=1 SV=1	9	5	3198232	829	463	AGQEHLVAKYLDGVTVR	HFTAKLK	4	P07813	P0A853	B181205_12_HF_FW_IN_130_ECLP_DSS01_SCX24_hSAX04_rep1	between	False	False	True	42.483729	13.298	24	4	False	AGQEHLVAKYLDGVTVR	HFTAKLK	AGQEHLVAKYLDGVTVRHFTAKLK	False	7	[0. 0. 0. 0. 0. 0. 0. 1. 0.]	[1. 1. 1. 1. 1. 1. 1. 0. 0.]	3	[0. 0. 0. 1. 0. 0. 0. 0. 0. 0.]	[1. 1. 1. 0. 0. 0. 0. 0. 0. 0.]	False	-2.0	5.0	3.9273439597167936	1.0	2.0	19.507313365844727	-1.0	1.1649919699707	0.0	3.9273439597167936	10.927343959716792
877	2773359	DSS	False	False	0.4056854410201913	PEPD_ECOLI Cytosol non-specific dipeptidase OS=Escherichia coli (strain K12) OX=83333 GN=pepD PE=1 SV=3	XYLS_ECOLI Alpha-xylosidase OS=Escherichia coli (strain K12) OX=83333 GN=yicI PE=1 SV=2	15	4	2773359	69	335	KPVVLQAHLDMoxVPQKNNDTVHDFTKDPIQPYIDGEWVK	LKAKGLK	5	P15288	P31434	B181203_15_HF_FW_IN_130_ECLP_DSS01_SCX23_hSAX06_rep1	between	False	False	True	56.94706400000001	10.483	23	6	True	KPVVLQAHLDMoxVPQKNNDTVHDFTKDPIQPYIDGEWVK	LKAKGLK	KPVVLQAHLDMoxVPQKNNDTVHDFTKDPIQPYIDGEWVKLKAKGLK	False	6	[0. 0. 0. 0. 0. 0. 1. 0. 0.]	[1. 1. 1. 1. 1. 1. 0. 0. 0.]	5	[0. 0. 0. 0. 0. 1. 0. 0. 0. 0.]	[1. 1. 1. 1. 1. 0. 0. 0. 0. 0.]	False	-1.0	3.0	16.576000767578122	5.0	3.0	37.78454073034668	1.0	17.62754877172851	-1.0	3.0	20.57600076757812
878	2354483	DSS	False	True	0.2931419457735247	DNAK_ECOLI Chaperone protein DnaK OS=Escherichia coli (strain K12) OX=83333 GN=dnaK PE=1 SV=2	decoy	6	7	2354483	557	852	LPADDKTAIESALTALETALKGEDK	TGEEAAKR	5	P0A6Y8	decoy:P07118	B181130_02_HF_FW_IN_130_ECLP_DSS01_SCX22_hSAX10_rep1	between	False	True	False	64.93849	11.74	22	10	True	LPADDKTAIESALTALETALKGEDK	TGEEAAKR	LPADDKTAIESALTALETALKGEDKTGEEAAKR	True	5	[0. 0. 0. 0. 0. 1. 0. 0. 0.]	[1. 1. 1. 1. 1. 0. 0. 0. 0.]	9	[0. 0. 0. 0. 0. 0. 0. 0. 0. 1.]	[1. 1. 1. 1. 1. 1. 1. 1. 1. 0.]	False	3.0	3.0	3.2994366552734387	4.0	3.0	46.37531479858399	3.0	4.950319376220705	2.0	3.0	9.29943665527344
879	2168478	DSS	False	False	0.3130381303813038	SUCC_ECOLI Succinate--CoA ligase [ADP-forming] subunit beta OS=Escherichia coli (strain K12) OX=83333 GN=sucC PE=1 SV=1	C1QT7_HUMAN Complement C1q tumor necrosis factor-related protein 7 OS=Homo sapiens OX=9606 GN=C1QTNF7 PE=2 SV=1	11	10	2168478	136	85	VAEETPHLIHKVALDPLTGPMoxPYQGR	TGPLGLAGEKGDQGETGK	5	P0A836	Q9BXJ2	B181128_12_HF_FW_IN_130_ECLP_DSS01_SCX22_hSAX05_rep1	between	False	False	True	43.743603	10.789	22	5	False	VAEETPHLIHKVALDPLTGPMoxPYQGR	TGPLGLAGEKGDQGETGK	VAEETPHLIHKVALDPLTGPMoxPYQGRTGPLGLAGEKGDQGETGK	False	5	[0. 0. 0. 0. 0. 1. 0. 0. 0.]	[1. 1. 1. 1. 1. 0. 0. 0. 0.]	4	[0. 0. 0. 0. 1. 0. 0. 0. 0. 0.]	[1. 1. 1. 1. 0. 0. 0. 0. 0. 0.]	False	-1.0	3.0	4.738682040527344	-1.0	4.0	12.142408618286131	-1.0	-6.648444882080077	3.0	3.0	8.738682040527344
881	897602	DSS	False	False	0.17994222038794883	RS3_ECOLI 30S ribosomal protein S3 OS=Escherichia coli (strain K12) OX=83333 GN=rpsC PE=1 SV=2	RS2_ECOLI 30S ribosomal protein S2 OS=Escherichia coli (strain K12) OX=83333 GN=rpsB PE=1 SV=2	21	13	897602	205	116	GEILGGMAAVEQPEKPAAQPKK	DLETQSQDGTFDKLTKK	5	P0A7V3	P0A7V0	B181121_15_HF_FW_IN_130_ECLP_DSS01_SCX19_hSAX06_rep1	between	False	False	True	44.819038	17.062	19	6	False	GEILGGMAAVEQPEKPAAQPKK	DLETQSQDGTFDKLTKK	GEILGGMAAVEQPEKPAAQPKKDLETQSQDGTFDKLTKK	True	2	[0. 0. 1. 0. 0. 0. 0. 0. 0.]	[1. 1. 0. 0. 0. 0. 0. 0. 0.]	5	[0. 0. 0. 0. 0. 1. 0. 0. 0. 0.]	[1. 1. 1. 1. 1. 0. 0. 0. 0. 0.]	True	1.0	1.0	11.785743322265626	0.0	0.0	8.884646978271482	1.0	-3.9345897770996094	-1.0	1.0	13.785743322265626
882	1474324	DSS	False	True	0.1626267078007933	SUCD_ECOLI Succinate--CoA ligase [ADP-forming] subunit alpha OS=Escherichia coli (strain K12) OX=83333 GN=sucD PE=1 SV=2	decoy	12	6	1474324	245	130	MGHAGAIIAGGKGTADEK	QVDASSVENAK	4	P0AGE9	decoy:Q13449	B181123_21_HF_FW_IN_130_ECLP_DSS01_SCX21_hSAX05_rep2	between	False	True	False	37.27283900000001	11.617	21	5	False	MGHAGAIIAGGKGTADEK	QVDASSVENAK	MGHAGAIIAGGKGTADEKQVDASSVENAK	False	4	[0. 0. 0. 0. 1. 0. 0. 0. 0.]	[1. 1. 1. 1. 0. 0. 0. 0. 0.]	4	[0. 0. 0. 0. 1. 0. 0. 0. 0. 0.]	[1. 1. 1. 1. 0. 0. 0. 0. 0. 0.]	False	0.0	2.0	10.525669505371091	0.0	3.0	12.566782405151365	0.0	6.033678462280271	1.0	2.0	12.525669505371091
891	2721316	DSS	False	False	0.2505233775296581	RS6_ECOLI 30S ribosomal protein S6 OS=Escherichia coli (strain K12) OX=83333 GN=rpsF PE=1 SV=1	CNDG2_HUMAN Condensin-2 complex subunit G2 OS=Homo sapiens OX=9606 GN=NCAPG2 PE=1 SV=1	3	5	2721316	57	1103	AHYVLMNVEAPQEVIDELETTFR	EVAATVHRK	4	P02358	Q86XI2	B181203_12_HF_FW_IN_130_ECLP_DSS01_SCX23_hSAX07_rep1	between	False	False	True	64.274209	12.062	23	7	True	AHYVLMNVEAPQEVIDELETTFR	EVAATVHRK	AHYVLMNVEAPQEVIDELETTFREVAATVHRK	False	6	[0. 0. 0. 0. 0. 0. 1. 0. 0.]	[1. 1. 1. 1. 1. 1. 0. 0. 0.]	6	[0. 0. 0. 0. 0. 0. 1. 0. 0. 0.]	[1. 1. 1. 1. 1. 1. 0. 0. 0. 0.]	False	0.0	4.0	5.160958267578124	5.0	0.0	47.75594422949219	1.0	8.856755234130857	-1.0	4.0	9.160958267578122
893	2504244	DSS	False	False	0.2945638432364096	DNAK_ECOLI Chaperone protein DnaK OS=Escherichia coli (strain K12) OX=83333 GN=dnaK PE=1 SV=2	DGOK_ECOLI 2-dehydro-3-deoxygalactonokinase OS=Escherichia coli (strain K12) OX=83333 GN=dgoK PE=3 SV=1	6	7	2504244	557	30	LPADDKTAIESALTALETALKGEDK	QSEAGVTR	5	P0A6Y8	P31459	B181130_09_HF_FW_IN_130_ECLP_DSS01_SCX22_hSAX06_rep1	between	False	False	True	66.45362100000001	10.229	22	6	False	LPADDKTAIESALTALETALKGEDK	QSEAGVTR	LPADDKTAIESALTALETALKGEDKQSEAGVTR	True	5	[0. 0. 0. 0. 0. 1. 0. 0. 0.]	[1. 1. 1. 1. 1. 0. 0. 0. 0.]	5	[0. 0. 0. 0. 0. 1. 0. 0. 0. 0.]	[1. 1. 1. 1. 1. 0. 0. 0. 0. 0.]	False	-1.0	3.0	4.81456765527345	2.0	4.0	43.87809190148928	-1.0	2.453086942382825	3.0	3.0	8.81456765527345
894	1448256	DSS	False	False	0.12090163934426229	ODP1_ECOLI Pyruvate dehydrogenase E1 component OS=Escherichia coli (strain K12) OX=83333 GN=aceE PE=1 SV=2	SBMA_ECOLI Peptide antibiotic transporter SbmA OS=Escherichia coli (strain K12) OX=83333 GN=sbmA PE=1 SV=1	10	5	1448256	384	191	ATVILAHTIKGYGMGDAAEGK	VQEDTMoxR	4	P0AFG8	P0AFY6	B181123_20_HF_FW_IN_130_ECLP_DSS01_SCX21_hSAX05_rep1	between	False	False	True	40.565947	10.045	21	5	False	ATVILAHTIKGYGMGDAAEGK	VQEDTMoxR	ATVILAHTIKGYGMGDAAEGKVQEDTMoxR	False	4	[0. 0. 0. 0. 1. 0. 0. 0. 0.]	[1. 1. 1. 1. 0. 0. 0. 0. 0.]	4	[0. 0. 0. 0. 1. 0. 0. 0. 0. 0.]	[1. 1. 1. 1. 0. 0. 0. 0. 0. 0.]	False	-1.0	2.0	2.7228454985351576	-1.0	2.0	18.95288509509277	-1.0	1.3238434233398448	0.0	2.0	5.722845498535158
895	1769594	DSS	False	False	0.0	IHFB_ECOLI Integration host factor subunit beta OS=Escherichia coli (strain K12) OX=83333 GN=ihfB PE=1 SV=1	IHFA_ECOLI Integration host factor subunit alpha OS=Escherichia coli (strain K12) OX=83333 GN=ihfA PE=1 SV=1	10	9	1769594	66	89	TGDKVELEGKYVPHFKPGK	SRVENASPKDE	5	P0A6Y1	P0A6X7	B181126_09_HF_FW_IN_130_ECLP_DSS01_SCX25t27_hSAX06_rep1	between	False	False	True	32.889243	15.925999999999998	25	6	False	TGDKVELEGKYVPHFKPGK	SRVENASPKDE	TGDKVELEGKYVPHFKPGKSRVENASPKDE	False	8	[0. 0. 0. 0. 0. 0. 0. 0. 1.]	[1. 1. 1. 1. 1. 1. 1. 1. 0.]	5	[0. 0. 0. 0. 0. 1. 0. 0. 0. 0.]	[1. 1. 1. 1. 1. 0. 0. 0. 0. 0.]	True	-4.0	5.0	6.632845752685548	-3.0	8.0	12.159176700561526	0.0	-0.3451243706054683	2.0	5.0	15.632845752685547
896	1504204	DSS	False	False	0.4083686440677966	DNAK_ECOLI Chaperone protein DnaK OS=Escherichia coli (strain K12) OX=83333 GN=dnaK PE=1 SV=2	ASZ1_HUMAN Ankyrin repeat SAM and basic leucine zipper domain-containing protein 1 OS=Homo sapiens OX=9606 GN=ASZ1 PE=2 SV=1	7	6	1504204	415	33	NTTIPTKHSQVFSTAEDNQSAVTIHVLQGER	TSQKLKR	5	P0A6Y8	Q8WWH4	B181123_23_HF_FW_IN_130_ECLP_DSS01_SCX21_hSAX04_rep1	between	False	False	True	45.923493	10.469	21	4	False	NTTIPTKHSQVFSTAEDNQSAVTIHVLQGER	TSQKLKR	NTTIPTKHSQVFSTAEDNQSAVTIHVLQGERTSQKLKR	False	4	[0. 0. 0. 0. 1. 0. 0. 0. 0.]	[1. 1. 1. 1. 0. 0. 0. 0. 0.]	3	[0. 0. 0. 1. 0. 0. 0. 0. 0. 0.]	[1. 1. 1. 0. 0. 0. 0. 0. 0. 0.]	False	-2.0	2.0	8.338364215820313	3.0	-1.0	30.26480826947021	1.0	12.893742176025391	-3.0	2.0	12.338364215820311
902	2704187	DSS	False	True	0.44991256557581816	KPYK2_ECOLI Pyruvate kinase II OS=Escherichia coli (strain K12) OX=83333 GN=pykA PE=1 SV=3	decoy	6	1	2704187	178	50	DKADIKTAALIGVDYLAVSFPR	SLGGMoxQQHIIK	4	P21599	decoy:P0ADG7	B181203_11_HF_FW_IN_130_ECLP_DSS01_SCX23_hSAX08_rep2	between	False	True	False	94.77593200000004	9.691	23	8	False	DKADIKTAALIGVDYLAVSFPR	SLGGMoxQQHIIK	DKADIKTAALIGVDYLAVSFPRSLGGMoxQQHIIK	False	6	[0. 0. 0. 0. 0. 0. 1. 0. 0.]	[1. 1. 1. 1. 1. 1. 0. 0. 0.]	7	[0. 0. 0. 0. 0. 0. 0. 1. 0. 0.]	[1. 1. 1. 1. 1. 1. 1. 0. 0. 0.]	False	2.0	4.0	32.9981266716309	6.0	4.0	67.30499045642094	4.0	25.74124114306645	1.0	4.0	38.9981266716309
903	1450521	DSS	False	False	0.27653263019116675	DNAK_ECOLI Chaperone protein DnaK OS=Escherichia coli (strain K12) OX=83333 GN=dnaK PE=1 SV=2	TMOD2_HUMAN Tropomodulin-2 OS=Homo sapiens OX=9606 GN=TMOD2 PE=1 SV=1	2	4	1450521	422	165	HSQVFSTAEDNQSAVTIHVLQGER	NVVKGEK	4	P0A6Y8	Q9NZR1	B181123_20_HF_FW_IN_130_ECLP_DSS01_SCX21_hSAX05_rep1	between	False	False	True	47.24534000000001	11.123	21	5	False	HSQVFSTAEDNQSAVTIHVLQGER	NVVKGEK	HSQVFSTAEDNQSAVTIHVLQGERNVVKGEK	False	4	[0. 0. 0. 0. 1. 0. 0. 0. 0.]	[1. 1. 1. 1. 0. 0. 0. 0. 0.]	4	[0. 0. 0. 0. 1. 0. 0. 0. 0. 0.]	[1. 1. 1. 1. 0. 0. 0. 0. 0. 0.]	False	-1.0	2.0	8.65903247436524	1.0	3.0	24.81406367858888	-1.0	6.441823612060553	-1.0	2.0	11.659032474365238
906	1314375	DSS	False	True	0.2875605815831987	RS5_ECOLI 30S ribosomal protein S5 OS=Escherichia coli (strain K12) OX=83333 GN=rpsE PE=1 SV=2	decoy	17	14	1314375	70	41	NMINVALNNGTLQHPVKGVHTGSR	QTAQEVEASLNGQSGMAAQK	5	P0A7W1	decoy:O95670	B181123_12_HF_FW_IN_130_ECLP_DSS01_SCX20_hSAX05_rep2	between	False	True	False	51.467898	10.23	20	5	False	NMINVALNNGTLQHPVKGVHTGSR	QTAQEVEASLNGQSGMAAQK	NMINVALNNGTLQHPVKGVHTGSRQTAQEVEASLNGQSGMAAQK	False	3	[0. 0. 0. 1. 0. 0. 0. 0. 0.]	[1. 1. 1. 0. 0. 0. 0. 0. 0.]	4	[0. 0. 0. 0. 1. 0. 0. 0. 0. 0.]	[1. 1. 1. 1. 0. 0. 0. 0. 0. 0.]	False	3.0	1.0	17.933817494628908	0.0	2.0	18.672598469970698	2.0	5.3525797016601535	0.0	3.0	21.933817494628908
908	1288453	DSS	False	True	0.048214285714285716	SUCC_ECOLI Succinate--CoA ligase [ADP-forming] subunit beta OS=Escherichia coli (strain K12) OX=83333 GN=sucC PE=1 SV=1	decoy	18	8	1288453	278	201	LHGGEPANFLDVGGGATKER	QVGSLMVKALAAK	5	P0A836	decoy:P77187	B181123_11_HF_FW_IN_130_ECLP_DSS01_SCX20_hSAX05_rep1	between	False	True	False	50.761814	10.86	20	5	False	LHGGEPANFLDVGGGATKER	QVGSLMVKALAAK	LHGGEPANFLDVGGGATKERQVGSLMVKALAAK	False	3	[0. 0. 0. 1. 0. 0. 0. 0. 0.]	[1. 1. 1. 0. 0. 0. 0. 0. 0.]	4	[0. 0. 0. 0. 1. 0. 0. 0. 0. 0.]	[1. 1. 1. 1. 0. 0. 0. 0. 0. 0.]	False	-1.0	1.0	18.240135075439447	3.0	2.0	9.93799197851562	0.0	-2.3696213942871154	0.0	1.0	20.240135075439447
912	1577492	DSS	False	True	0.10583742498636116	PTA_ECOLI Phosphate acetyltransferase OS=Escherichia coli (strain K12) OX=83333 GN=pta PE=1 SV=2	decoy	11	10	1577492	164	154	NTNITGVIVNKLNAPVDEQGR	KESIANIGTYK	4	P0A9M8	decoy:P61158	B181123_26_HF_FW_IN_130_ECLP_DSS01_SCX21_hSAX02_rep2	between	False	True	False	52.824378	11.046	21	2	False	NTNITGVIVNKLNAPVDEQGR	KESIANIGTYK	NTNITGVIVNKLNAPVDEQGRKESIANIGTYK	False	4	[0. 0. 0. 0. 1. 0. 0. 0. 0.]	[1. 1. 1. 1. 0. 0. 0. 0. 0.]	1	[0. 1. 0. 0. 0. 0. 0. 0. 0. 0.]	[1. 0. 0. 0. 0. 0. 0. 0. 0. 0.]	False	-3.0	3.0	6.7495031220703146	-1.0	2.0	20.155417428710944	-1.0	-5.705391897460936	1.0	3.0	12.749503122070315
914	1261707	DSS	False	False	0.18657016485725775	SUCC_ECOLI Succinate--CoA ligase [ADP-forming] subunit beta OS=Escherichia coli (strain K12) OX=83333 GN=sucC PE=1 SV=1	DAF_HUMAN Complement decay-accelerating factor OS=Homo sapiens OX=9606 GN=CD55 PE=1 SV=4	11	5	1261707	136	72	VAEETPHLIHKVALDPLTGPMPYQGR	IPGEKDSVICcmLK	4	P0A836	P08174	B181123_10_HF_FW_IN_130_ECLP_DSS01_SCX20_hSAX06_rep2	between	False	False	True	51.033729	12.251	20	6	False	VAEETPHLIHKVALDPLTGPMPYQGR	IPGEKDSVICcmLK	VAEETPHLIHKVALDPLTGPMPYQGRIPGEKDSVICcmLK	False	3	[0. 0. 0. 1. 0. 0. 0. 0. 0.]	[1. 1. 1. 0. 0. 0. 0. 0. 0.]	5	[0. 0. 0. 0. 0. 1. 0. 0. 0. 0.]	[1. 1. 1. 1. 1. 0. 0. 0. 0. 0.]	False	0.0	1.0	9.167018337158195	1.0	2.0	15.061366481689449	0.0	-6.591286258789069	0.0	1.0	10.167018337158195
916	1483726	DSS	False	False	0.47459275468028206	DNAK_ECOLI Chaperone protein DnaK OS=Escherichia coli (strain K12) OX=83333 GN=dnaK PE=1 SV=2	NATD1_HUMAN Protein NATD1 OS=Homo sapiens OX=9606 GN=NATD1 PE=1 SV=2	5	7	1483726	563	101	TAIESALTALETALKGEDK	ENPLPQYLERLQP	5	P0A6Y8	Q8N6N6	B181123_21_HF_FW_IN_130_ECLP_DSS01_SCX21_hSAX05_rep2	between	False	False	True	65.96041899999999	10.429	21	5	False	TAIESALTALETALKGEDK	ENPLPQYLERLQP	TAIESALTALETALKGEDKENPLPQYLERLQP	False	4	[0. 0. 0. 0. 1. 0. 0. 0. 0.]	[1. 1. 1. 1. 0. 0. 0. 0. 0.]	4	[0. 0. 0. 0. 1. 0. 0. 0. 0. 0.]	[1. 1. 1. 1. 0. 0. 0. 0. 0. 0.]	False	-2.0	2.0	14.513923943847644	-1.0	4.0	16.68491393408202	-3.0	-14.54750794091798	4.0	2.0	18.513923943847644
920	3195970	DSS	False	True	0.49776838148931174	HTPG_ECOLI Chaperone protein HtpG OS=Escherichia coli (strain K12) OX=83333 GN=htpG PE=1 SV=1	decoy	4	4	3195970	100	1186	SGTKSFLESLGSDQAK	TLESSVAK	4	P0A6Z3	decoy:Q9NYU2	B181205_12_HF_FW_IN_130_ECLP_DSS01_SCX24_hSAX04_rep1	between	False	True	False	35.18898	9.738	24	4	True	SGTKSFLESLGSDQAK	TLESSVAK	SGTKSFLESLGSDQAKTLESSVAK	False	7	[0. 0. 0. 0. 0. 0. 0. 1. 0.]	[1. 1. 1. 1. 1. 1. 1. 0. 0.]	3	[0. 0. 0. 1. 0. 0. 0. 0. 0. 0.]	[1. 1. 1. 0. 0. 0. 0. 0. 0. 0.]	False	-2.0	6.0	-5.121612651367187	0.0	6.0	9.466070072631837	-1.0	-10.630455119628904	7.0	5.121612651367187	13.121612651367188
921	1002421	DSS	False	True	0.4419485108531045	PEPT_ECOLI Peptidase T OS=Escherichia coli (strain K12) OX=83333 GN=pepT PE=1 SV=2	decoy	25	4	1002421	241	274	IHAEVPADESPEMTEGYEGFYHLASMoxK	GALSDFR	4	P29745	decoy:P00935	B181121_19_HF_FW_IN_130_ECLP_DSS01_SCX19_hSAX08_rep1	between	False	True	False	60.029431	11.349	19	8	False	IHAEVPADESPEMTEGYEGFYHLASMoxK	GALSDFR	IHAEVPADESPEMTEGYEGFYHLASMoxKGALSDFR	False	2	[0. 0. 1. 0. 0. 0. 0. 0. 0.]	[1. 1. 0. 0. 0. 0. 0. 0. 0.]	7	[0. 0. 0. 0. 0. 0. 0. 1. 0. 0.]	[1. 1. 1. 1. 1. 1. 1. 0. 0. 0.]	False	1.0	0.0	23.065491333251963	3.0	1.0	29.12529052758789	1.0	12.375412597900391	-3.0	1.0	24.065491333251963
925	538949	DSS	False	False	0.39671866594943517	SUFD_ECOLI FeS cluster assembly protein SufD OS=Escherichia coli (strain K12) OX=83333 GN=sufD PE=1 SV=1	PDXK_ECOLI Pyridoxine/pyridoxal/pyridoxamine kinase OS=Escherichia coli (strain K12) OX=83333 GN=pdxK PE=1 SV=2	14	6	538949	326	183	TDGQMTNNNLLMGKLAEVDTKPQLEIYADDVK	SLLSDTLK	5	P77689	P40191	B181119_10_HF_FW_IN_130_ECLP_DSS01_SCX18_hSAX06_rep2	between	False	False	True	61.977876	14.271	18	6	False	TDGQMTNNNLLMGKLAEVDTKPQLEIYADDVK	SLLSDTLK	TDGQMTNNNLLMGKLAEVDTKPQLEIYADDVKSLLSDTLK	False	1	[0. 1. 0. 0. 0. 0. 0. 0. 0.]	[1. 0. 0. 0. 0. 0. 0. 0. 0.]	5	[0. 0. 0. 0. 0. 1. 0. 0. 0. 0.]	[1. 1. 1. 1. 1. 0. 0. 0. 0. 0.]	False	-1.0	0.0	5.867348961425782	1.0	0.0	24.65656404931641	-1.0	-11.23990506689453	-1.0	1.0	6.867348961425782
926	3169592	DSS	False	True	0.4382278481012658	ODO2_ECOLI Dihydrolipoyllysine-residue succinyltransferase component of 2-oxoglutarate dehydrogenase complex OS=Escherichia coli (strain K12) OX=83333 GN=sucB PE=1 SV=2	decoy	13	9	3169592	121	76	LLAEHNLDASAIKGTGVGGR	GLESSLMoxFKIGGK	5	P0AFG6	decoy:P0AAT2	B181205_11_HF_FW_IN_130_ECLP_DSS01_SCX24_hSAX05_rep1	between	False	True	False	34.677654999999994	10.824000000000002	24	5	False	LLAEHNLDASAIKGTGVGGR	GLESSLMoxFKIGGK	LLAEHNLDASAIKGTGVGGRGLESSLMoxFKIGGK	False	7	[0. 0. 0. 0. 0. 0. 0. 1. 0.]	[1. 1. 1. 1. 1. 1. 1. 0. 0.]	4	[0. 0. 0. 0. 1. 0. 0. 0. 0. 0.]	[1. 1. 1. 1. 0. 0. 0. 0. 0. 0.]	False	0.0	5.0	0.7579543774414006	1.0	6.0	-6.099902373046881	0.0	-19.80552981445313	4.0	0.7579543774414006	5.7579543774414015
928	2544061	DSS	False	False	0.27872619829284306	RS1_ECOLI 30S ribosomal protein S1 OS=Escherichia coli (strain K12) OX=83333 GN=rpsA PE=1 SV=1	COLA1_HUMAN Collagen alpha-1(XXI) chain OS=Homo sapiens OX=9606 GN=COL21A1 PE=2 SV=1	13	4	2544061	351	550	ANPWQQFAETHNKGDRVEGK	KGAKGEK	3	P0AG67	Q96P44	B181130_11_HF_FW_IN_130_ECLP_DSS01_SCX23_hSAX02_rep1	between	False	False	True	31.577493	11.762	23	2	False	ANPWQQFAETHNKGDRVEGK	KGAKGEK	ANPWQQFAETHNKGDRVEGKKGAKGEK	False	6	[0. 0. 0. 0. 0. 0. 1. 0. 0.]	[1. 1. 1. 1. 1. 1. 0. 0. 0.]	1	[0. 1. 0. 0. 0. 0. 0. 0. 0. 0.]	[1. 0. 0. 0. 0. 0. 0. 0. 0. 0.]	False	-4.0	4.0	1.1175797462158208	-1.0	1.0	17.214590358703617	-3.0	6.968741703002928	-1.0	4.0	9.11757974621582
932	1269143	DSS	False	False	0.43040246090745965	DNAK_ECOLI Chaperone protein DnaK OS=Escherichia coli (strain K12) OX=83333 GN=dnaK PE=1 SV=2	PGM_ECOLI Phosphoglucomutase OS=Escherichia coli (strain K12) OX=83333 GN=pgm PE=1 SV=1	5	6	1269143	563	428	TAIESALTALETALKGEDKAAIEAK	NPQEHYNELAK	5	P0A6Y8	P36938	B181123_10_HF_FW_IN_130_ECLP_DSS01_SCX20_hSAX06_rep2	between	False	False	True	74.51884100000002	11.853	20	6	False	TAIESALTALETALKGEDKAAIEAK	NPQEHYNELAK	TAIESALTALETALKGEDKAAIEAKNPQEHYNELAK	False	3	[0. 0. 0. 1. 0. 0. 0. 0. 0.]	[1. 1. 1. 0. 0. 0. 0. 0. 0.]	5	[0. 0. 0. 0. 0. 1. 0. 0. 0. 0.]	[1. 1. 1. 1. 1. 0. 0. 0. 0. 0.]	False	0.0	1.0	23.867382259765638	0.0	1.0	48.99172231713868	-1.0	18.55432912866212	-2.0	1.0	24.867382259765638
933	2190807	DSS	False	False	0.07997481108312343	NUSA_ECOLI Transcription termination/antitermination protein NusA OS=Escherichia coli (strain K12) OX=83333 GN=nusA PE=1 SV=1	RPOA_ECOLI DNA-directed RNA polymerase subunit alpha OS=Escherichia coli (strain K12) OX=83333 GN=rpoA PE=1 SV=1	2	2	2190807	37	298	KKYEQEIDVR	KSLTEIK	4	P0AFF6	P0A7Z4	B181128_13_HF_FW_IN_130_ECLP_DSS01_SCX22_hSAX05_rep2	between	False	False	True	32.42218	10.71	22	5	False	KKYEQEIDVR	KSLTEIK	KKYEQEIDVRKSLTEIK	False	5	[0. 0. 0. 0. 0. 1. 0. 0. 0.]	[1. 1. 1. 1. 1. 0. 0. 0. 0.]	4	[0. 0. 0. 0. 1. 0. 0. 0. 0. 0.]	[1. 1. 1. 1. 0. 0. 0. 0. 0. 0.]	False	-1.0	2.0	7.731262031249997	2.0	3.0	6.187282386474607	0.0	1.7104318768310518	-1.0	2.0	10.731262031249996
937	2018046	DSS	False	False	0.3941684665226782	HTPG_ECOLI Chaperone protein HtpG OS=Escherichia coli (strain K12) OX=83333 GN=htpG PE=1 SV=1	IGHG2_HUMAN Immunoglobulin heavy constant gamma 2 OS=Homo sapiens OX=9606 GN=IGHG2 PE=1 SV=2	3	4	2018046	272	214	QEYTSLLYIPSQAPWDMoxWNR	TISKTKGQPR	4	P0A6Z3	P01859	B181128_04_HF_FW_IN_130_ECLP_DSS01_SCX21_hSAX09_rep1	between	False	False	True	65.105762	9.683	21	9	False	QEYTSLLYIPSQAPWDMoxWNR	TISKTKGQPR	QEYTSLLYIPSQAPWDMoxWNRTISKTKGQPR	False	4	[0. 0. 0. 0. 1. 0. 0. 0. 0.]	[1. 1. 1. 1. 0. 0. 0. 0. 0.]	8	[0. 0. 0. 0. 0. 0. 0. 0. 1. 0.]	[1. 1. 1. 1. 1. 1. 1. 1. 0. 0.]	False	1.0	3.0	10.852393622314452	8.0	2.0	46.31111287585449	4.0	12.271804327880854	1.0	3.0	14.852393622314452
938	1186149	DSS	False	True	0.4466214518965084	RPOA_ECOLI DNA-directed RNA polymerase subunit alpha OS=Escherichia coli (strain K12) OX=83333 GN=rpoA PE=1 SV=1	decoy	21	8	1186149	105	328	SGIGPVTAADITHDGDVEIVKPQHVICcmHLTDENASISMR	WHGVRLYSGDER	5	P0A7Z4	decoy:P33224	B181123_06_HF_FW_IN_130_ECLP_DSS01_SCX20_hSAX07_rep1	between	False	True	False	57.37803100000001	10.914	20	7	True	SGIGPVTAADITHDGDVEIVKPQHVICcmHLTDENASISMR	WHGVRLYSGDER	SGIGPVTAADITHDGDVEIVKPQHVICcmHLTDENASISMRWHGVRLYSGDER	False	3	[0. 0. 0. 1. 0. 0. 0. 0. 0.]	[1. 1. 1. 0. 0. 0. 0. 0. 0.]	6	[0. 0. 0. 0. 0. 0. 1. 0. 0. 0.]	[1. 1. 1. 1. 1. 1. 0. 0. 0. 0.]	False	0.0	1.0	12.169206842285154	0.0	-4.0	32.62529776940918	-1.0	7.630541070800781	-4.0	1.0	13.169206842285154
942	2263098	DSS	False	False	0.14707282246549264	SUCD_ECOLI Succinate--CoA ligase [ADP-forming] subunit alpha OS=Escherichia coli (strain K12) OX=83333 GN=sucD PE=1 SV=2	SUCC_ECOLI Succinate--CoA ligase [ADP-forming] subunit beta OS=Escherichia coli (strain K12) OX=83333 GN=sucC PE=1 SV=1	12	2	2263098	245	55	MoxGHAGAIIAGGKGTADEK	GKAGGVK	4	P0AGE9	P0A836	B181128_17_HF_FW_IN_130_ECLP_DSS01_SCX22_hSAX02_rep1	between	False	False	True	21.880023	12.856	22	2	True	MoxGHAGAIIAGGKGTADEK	GKAGGVK	MoxGHAGAIIAGGKGTADEKGKAGGVK	False	5	[0. 0. 0. 0. 0. 1. 0. 0. 0.]	[1. 1. 1. 1. 1. 0. 0. 0. 0.]	1	[0. 1. 0. 0. 0. 0. 0. 0. 0. 0.]	[1. 0. 0. 0. 0. 0. 0. 0. 0. 0.]	False	-3.0	3.0	-3.81595516467285	0.0	3.0	1.5933542225341808	-1.0	-3.888564112426757	0.0	3.0	9.815955164672848
944	2109601	DSS	False	False	0.1554754393871113	GRCA_ECOLI Autonomous glycyl radical cofactor OS=Escherichia coli (strain K12) OX=83333 GN=grcA PE=1 SV=1	PFLB_ECOLI Formate acetyltransferase 1 OS=Escherichia coli (strain K12) OX=83333 GN=pflB PE=1 SV=2	8	1	2109601	81	616	ETLEDAVKHPEK	KTGNTPDGR	4	P68066	P09373	B181128_10_HF_FW_IN_130_ECLP_DSS01_SCX21_hSAX06_rep1	between	False	False	True	28.99291199999999	10.023	21	6	True	ETLEDAVKHPEK	KTGNTPDGR	ETLEDAVKHPEKKTGNTPDGR	True	4	[0. 0. 0. 0. 1. 0. 0. 0. 0.]	[1. 1. 1. 1. 0. 0. 0. 0. 0.]	5	[0. 0. 0. 0. 0. 1. 0. 0. 0. 0.]	[1. 1. 1. 1. 1. 0. 0. 0. 0. 0.]	False	0.0	2.0	0.3340031560058492	2.0	3.0	9.283092206298818	0.0	0.8382489140624898	2.0	0.3340031560058492	2.334003156005849
947	2445803	DSS	False	False	0.13754282917278512	ODP2_ECOLI Dihydrolipoyllysine-residue acetyltransferase component of pyruvate dehydrogenase complex OS=Escherichia coli (strain K12) OX=83333 GN=aceF PE=1 SV=3	DLDH_ECOLI Dihydrolipoyl dehydrogenase OS=Escherichia coli (strain K12) OX=83333 GN=lpdA PE=1 SV=2	8	1	2445803	359	339	EDVQAYVKEAIK	KHYFDPK	3	P06959	P0A9P0	B181130_06_HF_FW_IN_130_ECLP_DSS01_SCX22_hSAX07_rep1	between	False	False	True	45.944092	11.251	22	7	False	EDVQAYVKEAIK	KHYFDPK	EDVQAYVKEAIKKHYFDPK	False	5	[0. 0. 0. 0. 0. 1. 0. 0. 0.]	[1. 1. 1. 1. 1. 0. 0. 0. 0.]	6	[0. 0. 0. 0. 0. 0. 1. 0. 0. 0.]	[1. 1. 1. 1. 1. 1. 0. 0. 0. 0.]	False	1.0	4.0	6.215633595458982	1.0	2.0	21.989578450195307	0.0	2.475177968017576	1.0	4.0	11.215633595458982
948	2238985	DSS	False	False	0.14195430238210988	TNAA_ECOLI Tryptophanase OS=Escherichia coli (strain K12) OX=83333 GN=tnaA PE=1 SV=1	ACEA_ECOLI Isocitrate lyase OS=Escherichia coli (strain K12) OX=83333 GN=aceA PE=1 SV=1	10	7	2238985	260	56	YADMoxLAMoxSAKK	LLHGESKK	3	P0A853	P0A9G6	B181128_16_HF_FW_IN_130_ECLP_DSS01_SCX22_hSAX03_rep1	between	False	False	True	24.374488	13.547	22	3	True	YADMoxLAMoxSAKK	LLHGESKK	YADMoxLAMoxSAKKLLHGESKK	False	5	[0. 0. 0. 0. 0. 1. 0. 0. 0.]	[1. 1. 1. 1. 1. 0. 0. 0. 0.]	2	[0. 0. 1. 0. 0. 0. 0. 0. 0. 0.]	[1. 1. 0. 0. 0. 0. 0. 0. 0. 0.]	False	-2.0	4.0	-4.01512610522461	-1.0	2.0	5.212535027587889	-1.0	-2.9630135258789068	0.0	4.0	10.01512610522461
953	1817978	DSS	False	False	0.08981314044605183	YQJD_ECOLI Uncharacterized protein YqjD OS=Escherichia coli (strain K12) OX=83333 GN=yqjD PE=1 SV=1	ELAB_ECOLI Protein ElaB OS=Escherichia coli (strain K12) OX=83333 GN=elaB PE=1 SV=1	2	2	1817978	2	65	SKEHTTEHLR	AKQAVYR	3	P64581	P0AEH5	B181126_11_HF_FW_IN_130_ECLP_DSS01_SCX25t27_hSAX04_rep1	between	False	False	True	17.973195999999994	13.451	25	4	True	SKEHTTEHLR	AKQAVYR	SKEHTTEHLRAKQAVYR	False	8	[0. 0. 0. 0. 0. 0. 0. 0. 1.]	[1. 1. 1. 1. 1. 1. 1. 1. 0.]	3	[0. 0. 0. 1. 0. 0. 0. 0. 0. 0.]	[1. 1. 1. 0. 0. 0. 0. 0. 0. 0.]	False	-2.0	1.0	2.8625831307373018	2.0	6.0	-4.387996703247072	-1.0	0.715454071899412	1.0	2.0	5.862583130737303
955	537952	DSS	False	True	0.46450503561778433	SUFD_ECOLI FeS cluster assembly protein SufD OS=Escherichia coli (strain K12) OX=83333 GN=sufD PE=1 SV=1	decoy	14	5	537952	326	48	TDGQMTNNNLLMoxGKLAEVDTKPQLEIYADDVK	TNGGTRAK	5	P77689	decoy:P62263	B181119_10_HF_FW_IN_130_ECLP_DSS01_SCX18_hSAX06_rep2	between	False	True	False	58.980594	10.89	18	6	False	TDGQMTNNNLLMoxGKLAEVDTKPQLEIYADDVK	TNGGTRAK	TDGQMTNNNLLMoxGKLAEVDTKPQLEIYADDVKTNGGTRAK	False	1	[0. 1. 0. 0. 0. 0. 0. 0. 0.]	[1. 0. 0. 0. 0. 0. 0. 0. 0.]	5	[0. 0. 0. 0. 0. 1. 0. 0. 0. 0.]	[1. 1. 1. 1. 1. 0. 0. 0. 0. 0.]	False	-1.0	0.0	7.187194189208982	5.0	-2.0	44.9011901227417	1.0	13.321849187988276	-4.0	1.0	8.18719418920898
956	2797540	DSS	False	False	0.4043119510247538	GLN1B_ECOLI Glutamine synthetase OS=Escherichia coli (strain K12) OX=83333 GN=glnA PE=1 SV=2	LIPG_HUMAN Gastric triacylglycerol lipase OS=Homo sapiens OX=9606 GN=LIPF PE=1 SV=1	22	6	2797540	27	358	GKEQHVTIPAHQVNAEFFEEGKMFDGSSIGGWK	LPNLIYHK	5	P0A9C5	P07098	B181203_16_HF_FW_IN_130_ECLP_DSS01_SCX23_hSAX06_rep2	between	False	False	True	49.42048600000002	11.845	23	6	False	GKEQHVTIPAHQVNAEFFEEGKMFDGSSIGGWK	LPNLIYHK	GKEQHVTIPAHQVNAEFFEEGKMFDGSSIGGWKLPNLIYHK	False	6	[0. 0. 0. 0. 0. 0. 1. 0. 0.]	[1. 1. 1. 1. 1. 1. 0. 0. 0.]	5	[0. 0. 0. 0. 0. 1. 0. 0. 0. 0.]	[1. 1. 1. 1. 1. 0. 0. 0. 0. 0.]	False	-1.0	0.0	7.317996528564472	3.0	4.0	16.723224189697284	-2.0	-5.165195915283185	-1.0	1.0	8.317996528564473
957	2121696	DSS	False	True	0.3962314939434724	DNAK_ECOLI Chaperone protein DnaK OS=Escherichia coli (strain K12) OX=83333 GN=dnaK PE=1 SV=2	decoy	6	5	2121696	557	149	LPADDKTAIESALTALETALK	LGNWTEK	4	P0A6Y8	decoy:Q96B67	B181128_10_HF_FW_IN_130_ECLP_DSS01_SCX21_hSAX06_rep1	between	False	True	False	66.48862700000001	11.368	21	6	False	LPADDKTAIESALTALETALK	LGNWTEK	LPADDKTAIESALTALETALKLGNWTEK	False	4	[0. 0. 0. 0. 1. 0. 0. 0. 0.]	[1. 1. 1. 1. 0. 0. 0. 0. 0.]	5	[0. 0. 0. 0. 0. 1. 0. 0. 0. 0.]	[1. 1. 1. 1. 1. 0. 0. 0. 0. 0.]	False	-1.0	3.0	2.2318978740234456	0.0	3.0	35.910994095947274	-1.0	-8.131680922363273	2.0	2.2318978740234456	6.231897874023446
958	85116	DSS	False	True	0.4873749404478323	DLDH_ECOLI Dihydrolipoyl dehydrogenase OS=Escherichia coli (strain K12) OX=83333 GN=lpdA PE=1 SV=2	decoy	2	6	85116	91	196	EKVINQLTGGLAGMoxAK	KAEAEKAK	4	P0A9P0	decoy:P19934	B181117_06_HF_FW_IN_130_ECLP_DSS01_SCX17_hSAX03_rep1	between	False	True	False	51.281156	9.964	17	3	False	EKVINQLTGGLAGMoxAK	KAEAEKAK	EKVINQLTGGLAGMoxAKKAEAEKAK	False	0	[1. 0. 0. 0. 0. 0. 0. 0. 0.]	[0. 0. 0. 0. 0. 0. 0. 0. 0.]	2	[0. 0. 1. 0. 0. 0. 0. 0. 0. 0.]	[1. 1. 0. 0. 0. 0. 0. 0. 0. 0.]	False	0.0	-1.0	12.69001525292969	-1.0	-3.0	37.41486590753174	0.0	19.03778975854493	-5.0	1.0	13.69001525292969
959	1213536	DSS	False	False	0.03084223013048636	PFLB_ECOLI Formate acetyltransferase 1 OS=Escherichia coli (strain K12) OX=83333 GN=pflB PE=1 SV=2	PEPT_ECOLI Peptidase T OS=Escherichia coli (strain K12) OX=83333 GN=pepT PE=1 SV=2	12	2	1213536	714	324	EMLLDAMENPEKYPQLTIR	EKVVEHPHILDIAQQAMR	5	P09373	P29745	B181123_07_HF_FW_IN_130_ECLP_DSS01_SCX20_hSAX07_rep2	between	False	False	True	64.72825999999999	19.93	20	7	False	EMLLDAMENPEKYPQLTIR	EKVVEHPHILDIAQQAMR	EMLLDAMENPEKYPQLTIREKVVEHPHILDIAQQAMR	False	3	[0. 0. 0. 1. 0. 0. 0. 0. 0.]	[1. 1. 1. 0. 0. 0. 0. 0. 0.]	6	[0. 0. 0. 0. 0. 0. 1. 0. 0. 0.]	[1. 1. 1. 1. 1. 1. 0. 0. 0. 0.]	True	0.0	2.0	13.859500844726568	1.0	0.0	30.63475795532227	0.0	-0.0199470922851503	-1.0	2.0	15.859500844726568
960	2787959	DSS	False	False	0.33027794204612654	IHFB_ECOLI Integration host factor subunit beta OS=Escherichia coli (strain K12) OX=83333 GN=ihfB PE=1 SV=1	RS19_ECOLI 30S ribosomal protein S19 OS=Escherichia coli (strain K12) OX=83333 GN=rpsS PE=1 SV=2	4	6	2787959	66	82	TGDKVELEGK	GHAADKK	3	P0A6Y1	P0A7U3	B181203_16_HF_FW_IN_130_ECLP_DSS01_SCX23_hSAX06_rep2	between	False	False	True	18.826803000000005	14.879	23	6	False	TGDKVELEGK	GHAADKK	TGDKVELEGKGHAADKK	False	6	[0. 0. 0. 0. 0. 0. 1. 0. 0.]	[1. 1. 1. 1. 1. 1. 0. 0. 0.]	5	[0. 0. 0. 0. 0. 1. 0. 0. 0. 0.]	[1. 1. 1. 1. 1. 0. 0. 0. 0. 0.]	False	0.0	5.0	-10.456875054809563	2.0	1.0	4.135808737304694	0.0	-4.933807580444332	0.0	5.0	15.456875054809563
961	1996828	DSS	False	True	0.4402022756005057	SYP_ECOLI Proline--tRNA ligase OS=Escherichia coli (strain K12) OX=83333 GN=proS PE=1 SV=4	decoy	12	8	1996828	502	27	AQGIEVLLDDRKERPGVMFADMELIGIPHTIVLGDR	APTSSSASASLK	5	P16659	decoy:A1A5D9	B181128_03_HF_FW_IN_130_ECLP_DSS01_SCX21_hSAX10_rep1	between	False	True	False	71.522148	9.929	21	10	True	AQGIEVLLDDRKERPGVMFADMELIGIPHTIVLGDR	APTSSSASASLK	AQGIEVLLDDRKERPGVMFADMELIGIPHTIVLGDRAPTSSSASASLK	False	4	[0. 0. 0. 0. 1. 0. 0. 0. 0.]	[1. 1. 1. 1. 0. 0. 0. 0. 0.]	9	[0. 0. 0. 0. 0. 0. 0. 0. 0. 1.]	[1. 1. 1. 1. 1. 1. 1. 1. 1. 0.]	False	3.0	2.0	16.910888539550786	8.0	3.0	47.49380861401367	4.0	13.096618520019536	0.0	3.0	21.910888539550783
971	2092962	DSS	False	True	0.49847382014557406	DNAK_ECOLI Chaperone protein DnaK OS=Escherichia coli (strain K12) OX=83333 GN=dnaK PE=1 SV=2	decoy	10	11	2092962	588	333	MQELAQVSQKLMEIAQQQHAQQQTAGADASANNAKDDDVVDAEFEEVK	TAPMoxIFFVMoxVTIDK	6	P0A6Y8	decoy:P54840	B181128_09_HF_FW_IN_130_ECLP_DSS01_SCX21_hSAX07_rep2	between	False	True	False	59.745836	13.101	21	7	True	MQELAQVSQKLMEIAQQQHAQQQTAGADASANNAKDDDVVDAEFEEVK	TAPMoxIFFVMoxVTIDK	MQELAQVSQKLMEIAQQQHAQQQTAGADASANNAKDDDVVDAEFEEVKTAPMoxIFFVMoxVTIDK	False	4	[0. 0. 0. 0. 1. 0. 0. 0. 0.]	[1. 1. 1. 1. 0. 0. 0. 0. 0.]	6	[0. 0. 0. 0. 0. 0. 1. 0. 0. 0.]	[1. 1. 1. 1. 1. 1. 0. 0. 0. 0.]	False	0.0	2.0	3.70531247094727	1.0	2.0	0.8080003066406292	-1.0	-35.01846148535156	0.0	2.0	5.705312470947269
976	1190477	DSS	False	False	0.2716049382716049	PYRI_ECOLI Aspartate carbamoyltransferase regulatory chain OS=Escherichia coli (strain K12) OX=83333 GN=pyrI PE=1 SV=2	PARE_ECOLI DNA topoisomerase 4 subunit B OS=Escherichia coli (strain K12) OX=83333 GN=parE PE=1 SV=3	5	11	1190477	56	599	KDLIKIENTFLSEDQVDQLALYAPQATVNR	TDAMMDMLLAKKR	5	P0A7F3	P20083	B181123_06_HF_FW_IN_130_ECLP_DSS01_SCX20_hSAX07_rep1	between	False	False	True	71.346275	9.705	20	7	True	KDLIKIENTFLSEDQVDQLALYAPQATVNR	TDAMMDMLLAKKR	KDLIKIENTFLSEDQVDQLALYAPQATVNRTDAMMDMLLAKKR	False	3	[0. 0. 0. 1. 0. 0. 0. 0. 0.]	[1. 1. 1. 0. 0. 0. 0. 0. 0.]	6	[0. 0. 0. 0. 0. 0. 1. 0. 0. 0.]	[1. 1. 1. 1. 1. 1. 0. 0. 0. 0.]	False	1.0	1.0	18.23342481079102	2.0	1.0	26.80020871582032	0.0	-6.098587365722652	-2.0	1.0	20.23342481079102
980	2796268	DSS	False	False	0.16158940397350993	FADB_ECOLI Fatty acid oxidation complex subunit alpha OS=Escherichia coli (strain K12) OX=83333 GN=fadB PE=1 SV=2	UPK3A_HUMAN Uroplakin-3a OS=Homo sapiens OX=9606 GN=UPK3A PE=1 SV=3	4	4	2796268	598	278	GKPKKEEDAAVEDLLAEVSQPK	AEVYSSK	4	P21177	O75631	B181203_16_HF_FW_IN_130_ECLP_DSS01_SCX23_hSAX06_rep2	between	False	False	True	45.559979	10.871	23	6	False	GKPKKEEDAAVEDLLAEVSQPK	AEVYSSK	GKPKKEEDAAVEDLLAEVSQPKAEVYSSK	False	6	[0. 0. 0. 0. 0. 0. 1. 0. 0.]	[1. 1. 1. 1. 1. 1. 0. 0. 0.]	5	[0. 0. 0. 0. 0. 1. 0. 0. 0. 0.]	[1. 1. 1. 1. 1. 0. 0. 0. 0. 0.]	False	0.0	4.0	8.521671810058592	1.0	5.0	20.0936646842041	0.0	3.2694135092773418	2.0	4.0	12.521671810058592
981	1212642	DSS	False	False	0.36631993252741074	GYRA_ECOLI DNA gyrase subunit A OS=Escherichia coli (strain K12) OX=83333 GN=gyrA PE=1 SV=1	RN167_HUMAN E3 ubiquitin-protein ligase RNF167 OS=Homo sapiens OX=9606 GN=RNF167 PE=1 SV=1	2	4	1212642	141	215	ETVDFVDNYDGTEKIPDVMPTK	QIPTHDYQK	5	P0AES4	Q9H6Y7	B181123_07_HF_FW_IN_130_ECLP_DSS01_SCX20_hSAX07_rep2	between	False	False	True	61.852752	10.361	20	7	False	ETVDFVDNYDGTEKIPDVMPTK	QIPTHDYQK	ETVDFVDNYDGTEKIPDVMPTKQIPTHDYQK	False	3	[0. 0. 0. 1. 0. 0. 0. 0. 0.]	[1. 1. 1. 0. 0. 0. 0. 0. 0.]	6	[0. 0. 0. 0. 0. 0. 1. 0. 0. 0.]	[1. 1. 1. 1. 1. 1. 0. 0. 0. 0.]	False	0.0	2.0	15.388160020019535	2.0	1.0	40.16632392993164	0.0	13.91579368701172	1.0	2.0	17.388160020019537
988	1594994	DSS	False	True	0.2217651458489155	DLDH_ECOLI Dihydrolipoyl dehydrogenase OS=Escherichia coli (strain K12) OX=83333 GN=lpdA PE=1 SV=2	decoy	14	4	1594994	93	225	VINQLTGGLAGMoxAKGR	NLIKQNIK	3	P0A9P0	decoy:P27126	B181123_27_HF_FW_IN_130_ECLP_DSS01_SCX21_hSAX01_rep1	between	False	True	False	40.821032	10.288	21	1	False	VINQLTGGLAGMoxAKGR	NLIKQNIK	VINQLTGGLAGMoxAKGRNLIKQNIK	False	4	[0. 0. 0. 0. 1. 0. 0. 0. 0.]	[1. 1. 1. 1. 0. 0. 0. 0. 0.]	0	[1. 0. 0. 0. 0. 0. 0. 0. 0. 0.]	[0. 0. 0. 0. 0. 0. 0. 0. 0. 0.]	False	-1.0	3.0	5.623144579345698	-1.0	3.0	10.552837801391597	0.0	-4.430978345458988	3.0	3.0	9.623144579345697
989	1212388	DSS	False	True	0.38146314631463146	DKSA_ECOLI RNA polymerase-binding transcription factor DksA OS=Escherichia coli (strain K12) OX=83333 GN=dksA PE=1 SV=1	decoy	3	6	1212388	9	68	TSSLSILAIAGVEPYQEKPGEEYMNEAQLAHFR	QEIPAYDR	5	P0ABS1	decoy:P32131	B181123_07_HF_FW_IN_130_ECLP_DSS01_SCX20_hSAX07_rep2	between	False	True	False	60.96129799999999	11.724	20	7	True	TSSLSILAIAGVEPYQEKPGEEYMNEAQLAHFR	QEIPAYDR	TSSLSILAIAGVEPYQEKPGEEYMNEAQLAHFRQEIPAYDR	True	3	[0. 0. 0. 1. 0. 0. 0. 0. 0.]	[1. 1. 1. 0. 0. 0. 0. 0. 0.]	6	[0. 0. 0. 0. 0. 0. 1. 0. 0. 0.]	[1. 1. 1. 1. 1. 1. 0. 0. 0. 0.]	False	0.0	1.0	6.081857692382804	1.0	2.0	29.08289147534179	-1.0	-5.582479465820321	2.0	1.0	7.081857692382804
997	1818826	DSS	False	False	0.21116597037599696	SSRP_ECOLI SsrA-binding protein OS=Escherichia coli (strain K12) OX=83333 GN=smpB PE=1 SV=2	RS12_ECOLI 30S ribosomal protein S12 OS=Escherichia coli (strain K12) OX=83333 GN=rpsL PE=1 SV=2	14	1	1818826	5	44	KAHKPGSATIALNKR	KPNSALR	5	P0A832	P0A7S3	B181126_11_HF_FW_IN_130_ECLP_DSS01_SCX25t27_hSAX04_rep1	between	False	False	True	20.649209	11.953	25	4	True	KAHKPGSATIALNKR	KPNSALR	KAHKPGSATIALNKRKPNSALR	False	8	[0. 0. 0. 0. 0. 0. 0. 0. 1.]	[1. 1. 1. 1. 1. 1. 1. 1. 0.]	3	[0. 0. 0. 1. 0. 0. 0. 0. 0. 0.]	[1. 1. 1. 0. 0. 0. 0. 0. 0. 0.]	False	3.0	1.0	3.4951276553955064	2.0	6.0	-1.2855901943359385	3.0	1.7743978275146477	1.0	3.0	7.495127655395508
1002	1181301	DSS	False	False	0.44273461150353177	ODP1_ECOLI Pyruvate dehydrogenase E1 component OS=Escherichia coli (strain K12) OX=83333 GN=aceE PE=1 SV=2	THIC_HUMAN Acetyl-CoA acetyltransferase cytosolic OS=Homo sapiens OX=9606 GN=ACAT2 PE=1 SV=2	4	6	1181301	219	266	DTSKQTVYAFLGDGEMDEPESK	KSEADKR	4	P0AFG8	Q9BWD1	B181123_06_HF_FW_IN_130_ECLP_DSS01_SCX20_hSAX07_rep1	between	False	False	True	42.103037	10.58	20	7	False	DTSKQTVYAFLGDGEMDEPESK	KSEADKR	DTSKQTVYAFLGDGEMDEPESKKSEADKR	False	3	[0. 0. 0. 1. 0. 0. 0. 0. 0.]	[1. 1. 1. 0. 0. 0. 0. 0. 0.]	6	[0. 0. 0. 0. 0. 0. 1. 0. 0. 0.]	[1. 1. 1. 1. 1. 1. 0. 0. 0. 0.]	False	0.0	2.0	-9.153444170654296	2.0	-2.0	26.97270786791992	0.0	-4.069707750976562	-1.0	2.0	11.153444170654296
1005	1500880	DSS	False	True	0.44374369323915236	EFTU2_ECOLI Elongation factor Tu 2 OS=Escherichia coli (strain K12) OX=83333 GN=tufB PE=1 SV=1;EFTU1_ECOLI Elongation factor Tu 1 OS=Escherichia coli (strain K12) OX=83333 GN=tufA PE=1 SV=1	decoy	2	5	1500880	9;9	160	TKPHVNVGTIGHVDHGKTTLTAAITTVLAK	FAAPTFR	5	P0CE48;P0CE47	decoy:P33224	B181123_23_HF_FW_IN_130_ECLP_DSS01_SCX21_hSAX04_rep1	between	False	True	False	35.866906	10.720999999999998	21	4	True	TKPHVNVGTIGHVDHGKTTLTAAITTVLAK	FAAPTFR	TKPHVNVGTIGHVDHGKTTLTAAITTVLAKFAAPTFR	False	4	[0. 0. 0. 0. 1. 0. 0. 0. 0.]	[1. 1. 1. 1. 0. 0. 0. 0. 0.]	3	[0. 0. 0. 1. 0. 0. 0. 0. 0. 0.]	[1. 1. 1. 0. 0. 0. 0. 0. 0. 0.]	False	1.0	-2.0	1.7732055910644533	1.0	3.0	2.341732812744141	2.0	-11.537902044433595	-3.0	1.7732055910644533	4.773205591064453
1007	1453041	DSS	False	False	0.1478544776119403	CYSJ_ECOLI Sulfite reductase [NADPH] flavoprotein alpha-component OS=Escherichia coli (strain K12) OX=83333 GN=cysJ PE=1 SV=4	YQHD_ECOLI Alcohol dehydrogenase YqhD OS=Escherichia coli (strain K12) OX=83333 GN=yqhD PE=1 SV=1	13	8	1453041	78	323	VAEALRDDLLAAKLNVK	IDAAIAATR	4	P38038	Q46856	B181123_20_HF_FW_IN_130_ECLP_DSS01_SCX21_hSAX05_rep1	between	False	False	True	55.03637300000001	10.921	21	5	False	VAEALRDDLLAAKLNVK	IDAAIAATR	VAEALRDDLLAAKLNVKIDAAIAATR	False	4	[0. 0. 0. 0. 1. 0. 0. 0. 0.]	[1. 1. 1. 1. 0. 0. 0. 0. 0.]	4	[0. 0. 0. 0. 1. 0. 0. 0. 0. 0.]	[1. 1. 1. 1. 0. 0. 0. 0. 0. 0.]	False	-1.0	2.0	10.248180250976567	1.0	3.0	21.915366988037118	0.0	-2.6587640239257766	1.0	2.0	13.248180250976567
1013	3120941	DSS	False	False	0.2149321266968326	SYY_ECOLI Tyrosine--tRNA ligase OS=Escherichia coli (strain K12) OX=83333 GN=tyrS PE=1 SV=2	PGRR_ECOLI HTH-type transcriptional regulator PgrR OS=Escherichia coli (strain K12) OX=83333 GN=pgrR PE=1 SV=1	26	7	3120941	60	147	RFQQAGHKPVALVGGATGLIGDPSFKAAER	LGGEMDKDMIAIR	6	P0AGJ9	P77333	B181205_09_HF_FW_IN_130_ECLP_DSS01_SCX24_hSAX06_rep1	between	False	False	True	47.435833	10.401	24	6	False	RFQQAGHKPVALVGGATGLIGDPSFKAAER	LGGEMDKDMIAIR	RFQQAGHKPVALVGGATGLIGDPSFKAAERLGGEMDKDMIAIR	False	7	[0. 0. 0. 0. 0. 0. 0. 1. 0.]	[1. 1. 1. 1. 1. 1. 1. 0. 0.]	5	[0. 0. 0. 0. 0. 1. 0. 0. 0. 0.]	[1. 1. 1. 1. 1. 0. 0. 0. 0. 0.]	False	2.0	1.0	14.246040366943364	0.0	6.0	6.599380515869143	0.0	-6.376346565429685	1.0	2.0	17.246040366943358
1014	1001496	DSS	False	False	0.39111592632719394	ODP1_ECOLI Pyruvate dehydrogenase E1 component OS=Escherichia coli (strain K12) OX=83333 GN=aceE PE=1 SV=2	AMPN_ECOLI Aminopeptidase N OS=Escherichia coli (strain K12) OX=83333 GN=pepN PE=1 SV=2	3	3	1001496	216	280	GLKDTSKQTVYAFLGDGEMDEPESK	TDTATDK	4	P0AFG8	P04825	B181121_19_HF_FW_IN_130_ECLP_DSS01_SCX19_hSAX08_rep1	between	False	False	True	57.03389	11.082	19	8	True	GLKDTSKQTVYAFLGDGEMDEPESK	TDTATDK	GLKDTSKQTVYAFLGDGEMDEPESKTDTATDK	False	2	[0. 0. 1. 0. 0. 0. 0. 0. 0.]	[1. 1. 0. 0. 0. 0. 0. 0. 0.]	7	[0. 0. 0. 0. 0. 0. 0. 1. 0. 0.]	[1. 1. 1. 1. 1. 1. 1. 0. 0. 0.]	False	1.0	0.0	14.852340927734376	2.0	1.0	34.560693970336914	1.0	12.593216171875	0.0	1.0	15.852340927734376
1019	2139134	DSS	False	True	0.4363267376966007	SYV_ECOLI Valine--tRNA ligase OS=Escherichia coli (strain K12) OX=83333 GN=valS PE=1 SV=2	decoy	4	6	2139134	906	495	IENKLANEGFVAR	QYEDWKGELAK	3	P07118	decoy:Q46811	B181128_11_HF_FW_IN_130_ECLP_DSS01_SCX21_hSAX06_rep2	between	False	True	False	36.76735	11.72	21	6	False	IENKLANEGFVAR	QYEDWKGELAK	IENKLANEGFVARQYEDWKGELAK	False	4	[0. 0. 0. 0. 1. 0. 0. 0. 0.]	[1. 1. 1. 1. 0. 0. 0. 0. 0.]	5	[0. 0. 0. 0. 0. 1. 0. 0. 0. 0.]	[1. 1. 1. 1. 1. 0. 0. 0. 0. 0.]	False	0.0	3.0	2.0630653320312504	-1.0	3.0	0.6051986633300785	-1.0	-13.88502045288086	3.0	2.0630653320312504	5.06306533203125
1020	1475896	DSS	False	False	0.20350194552529183	RS7_ECOLI 30S ribosomal protein S7 OS=Escherichia coli (strain K12) OX=83333 GN=rpsG PE=1 SV=3	RBM41_HUMAN RNA-binding protein 41 OS=Homo sapiens OX=9606 GN=RBM41 PE=1 SV=2	11	10	1475896	161	337	SFSHQAGASSKQPALGYLN	GPPIQFRMoxMoxTGR	4	P02359	Q96IZ5	B181123_21_HF_FW_IN_130_ECLP_DSS01_SCX21_hSAX05_rep2	between	False	False	True	42.019249	10.392	21	5	True	SFSHQAGASSKQPALGYLN	GPPIQFRMoxMoxTGR	SFSHQAGASSKQPALGYLNGPPIQFRMoxMoxTGR	False	4	[0. 0. 0. 0. 1. 0. 0. 0. 0.]	[1. 1. 1. 1. 0. 0. 0. 0. 0.]	4	[0. 0. 0. 0. 1. 0. 0. 0. 0. 0.]	[1. 1. 1. 1. 0. 0. 0. 0. 0. 0.]	False	0.0	3.0	7.661510505126947	3.0	2.0	13.005266227172848	4.0	-1.1384086232910209	0.0	3.0	10.661510505126946
1024	2802916	DSS	False	True	0.1073170731707317	DNAK_ECOLI Chaperone protein DnaK OS=Escherichia coli (strain K12) OX=83333 GN=dnaK PE=1 SV=2	decoy	6	6	2802916	557	67	LPADDKTAIESALTALETALK	EGQRETK	4	P0A6Y8	decoy:O14807	B181203_16_HF_FW_IN_130_ECLP_DSS01_SCX23_hSAX06_rep2	between	False	True	False	66.81849100000001	10.595	23	6	False	LPADDKTAIESALTALETALK	EGQRETK	LPADDKTAIESALTALETALKEGQRETK	False	6	[0. 0. 0. 0. 0. 0. 1. 0. 0.]	[1. 1. 1. 1. 1. 1. 0. 0. 0.]	5	[0. 0. 0. 0. 0. 1. 0. 0. 0. 0.]	[1. 1. 1. 1. 1. 0. 0. 0. 0. 0.]	False	-1.0	5.0	2.5617618740234462	1.0	3.0	52.19323732263185	0.0	8.150575655761727	0.0	2.5617618740234462	8.561761874023446
1027	2529050	DSS	False	True	0.27287853577371046	DNAK_ECOLI Chaperone protein DnaK OS=Escherichia coli (strain K12) OX=83333 GN=dnaK PE=1 SV=2	decoy	6	5	2529050	557	220	LPADDKTAIESALTALETALKGEDK	LVSDSGGGR	4	P0A6Y8	decoy:P37749	B181130_10_HF_FW_IN_130_ECLP_DSS01_SCX22_hSAX06_rep2	between	False	True	False	64.311341	9.74	22	6	False	LPADDKTAIESALTALETALKGEDK	LVSDSGGGR	LPADDKTAIESALTALETALKGEDKLVSDSGGGR	False	5	[0. 0. 0. 0. 0. 1. 0. 0. 0.]	[1. 1. 1. 1. 1. 0. 0. 0. 0.]	5	[0. 0. 0. 0. 0. 1. 0. 0. 0. 0.]	[1. 1. 1. 1. 1. 0. 0. 0. 0. 0.]	False	-1.0	3.0	2.6722876552734363	1.0	4.0	40.39136381188965	-1.0	-1.0336373325195325	3.0	2.6722876552734363	6.672287655273436
1031	878180	DSS	False	False	0.1561938958707361	PNP_ECOLI Polyribonucleotide nucleotidyltransferase OS=Escherichia coli (strain K12) OX=83333 GN=pnp PE=1 SV=3	LPXD_ECOLI UDP-3-O-(3-hydroxymyristoyl)glucosamine N-acyltransferase OS=Escherichia coli (strain K12) OX=83333 GN=lpxD PE=1 SV=2	3	13	878180	49	316	KAKPGQDFFPLTVNYQER	TAALVMNIDDMSKR	5	P05055	P21645	B181121_13_HF_FW_IN_130_ECLP_DSS01_SCX19_hSAX05_rep2	between	False	False	True	57.57509100000002	16.232	19	5	False	KAKPGQDFFPLTVNYQER	TAALVMNIDDMSKR	KAKPGQDFFPLTVNYQERTAALVMNIDDMSKR	True	2	[0. 0. 1. 0. 0. 0. 0. 0. 0.]	[1. 1. 0. 0. 0. 0. 0. 0. 0.]	4	[0. 0. 0. 0. 1. 0. 0. 0. 0. 0.]	[1. 1. 1. 1. 0. 0. 0. 0. 0. 0.]	True	0.0	0.0	20.31549703637697	0.0	1.0	15.416014309326195	-1.0	-1.6295217319335715	-2.0	0.0	20.31549703637697
1032	2478462	DSS	False	False	0.26580994250929996	RS14_ECOLI 30S ribosomal protein S14 OS=Escherichia coli (strain K12) OX=83333 GN=rpsN PE=1 SV=2	RS19_ECOLI 30S ribosomal protein S19 OS=Escherichia coli (strain K12) OX=83333 GN=rpsS PE=1 SV=2	19	10	2478462	29	8	AIISDVNASDEDRWNAVLKLQTLPR	GPFIDLHLLKK	6	P0AG59	P0A7U3	B181130_07_HF_FW_IN_130_ECLP_DSS01_SCX22_hSAX07_rep2	between	False	False	True	67.77315200000001	15.204	22	7	True	AIISDVNASDEDRWNAVLKLQTLPR	GPFIDLHLLKK	AIISDVNASDEDRWNAVLKLQTLPRGPFIDLHLLKK	True	5	[0. 0. 0. 0. 0. 1. 0. 0. 0.]	[1. 1. 1. 1. 1. 0. 0. 0. 0.]	6	[0. 0. 0. 0. 0. 0. 1. 0. 0. 0.]	[1. 1. 1. 1. 1. 1. 0. 0. 0. 0.]	False	0.0	3.0	18.91927779345704	2.0	3.0	23.38406050830079	-1.0	-5.2557634052734254	1.0	3.0	21.91927779345704
1033	825497	DSS	False	False	0.351506456241033	SYY_ECOLI Tyrosine--tRNA ligase OS=Escherichia coli (strain K12) OX=83333 GN=tyrS PE=1 SV=2	KDTA_ECOLI 3-deoxy-D-manno-octulosonic acid transferase OS=Escherichia coli (strain K12) OX=83333 GN=waaA PE=1 SV=1	3	5	825497	236	159	FGKTEGGAVWLDPK	SAAGYAK	3	P0AGJ9	P0AC75	B181121_11_HF_FW_IN_130_ECLP_DSS01_SCX19_hSAX04_rep1	between	False	False	True	36.391456	10.131	19	4	False	FGKTEGGAVWLDPK	SAAGYAK	FGKTEGGAVWLDPKSAAGYAK	False	2	[0. 0. 1. 0. 0. 0. 0. 0. 0.]	[1. 1. 0. 0. 0. 0. 0. 0. 0.]	3	[0. 0. 0. 1. 0. 0. 0. 0. 0. 0.]	[1. 1. 1. 0. 0. 0. 0. 0. 0. 0.]	False	-2.0	1.0	-3.156517632812502	2.0	1.0	12.77843987145996	-1.0	-6.555470116943361	1.0	2.0	6.156517632812502
1034	1288405	DSS	False	False	0.16652249134948097	ODP1_ECOLI Pyruvate dehydrogenase E1 component OS=Escherichia coli (strain K12) OX=83333 GN=aceE PE=1 SV=2	CNDG2_HUMAN Condensin-2 complex subunit G2 OS=Homo sapiens OX=9606 GN=NCAPG2 PE=1 SV=1	8	6	1288405	867	931	VVADAIAKFNIDADKVNPR	EITGSSLIQK	4	P0AFG8	Q86XI2	B181123_11_HF_FW_IN_130_ECLP_DSS01_SCX20_hSAX05_rep1	between	False	False	True	50.652584	10.962	20	5	True	VVADAIAKFNIDADKVNPR	EITGSSLIQK	VVADAIAKFNIDADKVNPREITGSSLIQK	False	3	[0. 0. 0. 1. 0. 0. 0. 0. 0.]	[1. 1. 1. 0. 0. 0. 0. 0. 0.]	4	[0. 0. 0. 0. 1. 0. 0. 0. 0. 0.]	[1. 1. 1. 1. 0. 0. 0. 0. 0. 0.]	False	0.0	1.0	8.565429611572263	1.0	2.0	16.50806037939453	0.0	-5.365028457275393	0.0	1.0	9.565429611572265
1044	3119148	DSS	False	False	0.32689450222882616	SYY_ECOLI Tyrosine--tRNA ligase OS=Escherichia coli (strain K12) OX=83333 GN=tyrS PE=1 SV=2	YGEV_ECOLI Uncharacterized sigma-54-dependent transcriptional regulator YgeV OS=Escherichia coli (strain K12) OX=83333 GN=ygeV PE=4 SV=1	26	7	3119148	60	42	RFQQAGHKPVALVGGATGLIGDPSFKAAER	VAGTGAYGK	6	P0AGJ9	Q46802	B181205_09_HF_FW_IN_130_ECLP_DSS01_SCX24_hSAX06_rep1	between	False	False	True	41.78310600000001	14.481	24	6	True	RFQQAGHKPVALVGGATGLIGDPSFKAAER	VAGTGAYGK	RFQQAGHKPVALVGGATGLIGDPSFKAAERVAGTGAYGK	False	7	[0. 0. 0. 0. 0. 0. 0. 1. 0.]	[1. 1. 1. 1. 1. 1. 1. 0. 0.]	5	[0. 0. 0. 0. 0. 1. 0. 0. 0. 0.]	[1. 1. 1. 1. 1. 0. 0. 0. 0. 0.]	False	2.0	1.0	8.59331336694337	3.0	6.0	15.64625755029298	4.0	2.670530468994152	1.0	2.0	11.593313366943368
1047	906684	DSS	False	False	0.21060663868752386	DNAK_ECOLI Chaperone protein DnaK OS=Escherichia coli (strain K12) OX=83333 GN=dnaK PE=1 SV=2	PRIC_ECOLI Primosomal replication protein N'' OS=Escherichia coli (strain K12) OX=83333 GN=priC PE=1 SV=3	6	4	906684	557	97	LPADDKTAIESALTALETALKGEDK	EWDSAPPK	4	P0A6Y8	P23862	B181121_15_HF_FW_IN_130_ECLP_DSS01_SCX19_hSAX06_rep1	between	False	False	True	73.08063700000002	10.192	19	6	False	LPADDKTAIESALTALETALKGEDK	EWDSAPPK	LPADDKTAIESALTALETALKGEDKEWDSAPPK	True	2	[0. 0. 1. 0. 0. 0. 0. 0. 0.]	[1. 1. 0. 0. 0. 0. 0. 0. 0.]	5	[0. 0. 0. 0. 0. 1. 0. 0. 0. 0.]	[1. 1. 1. 1. 1. 0. 0. 0. 0. 0.]	False	-1.0	0.0	11.441583655273464	0.0	1.0	42.38950540820315	-2.0	0.964509985839868	0.0	1.0	12.441583655273464
1049	1454706	DSS	False	False	0.2395946435034383	IF2_ECOLI Translation initiation factor IF-2 OS=Escherichia coli (strain K12) OX=83333 GN=infB PE=1 SV=1	RS12_ECOLI 30S ribosomal protein S12 OS=Escherichia coli (strain K12) OX=83333 GN=rpsL PE=1 SV=2	16	9	1454706	309	100	DVVIGETITVGELANKMAVK	GALDCcmSGVKDRK	5	P0A705	P0A7S3	B181123_20_HF_FW_IN_130_ECLP_DSS01_SCX21_hSAX05_rep1	between	False	False	True	60.01955600000001	13.495	21	5	False	DVVIGETITVGELANKMAVK	GALDCcmSGVKDRK	DVVIGETITVGELANKMAVKGALDCcmSGVKDRK	True	4	[0. 0. 0. 0. 1. 0. 0. 0. 0.]	[1. 1. 1. 1. 0. 0. 0. 0. 0.]	4	[0. 0. 0. 0. 1. 0. 0. 0. 0. 0.]	[1. 1. 1. 1. 0. 0. 0. 0. 0. 0.]	False	-1.0	2.0	-0.5976696469726548	2.0	2.0	36.61825366235352	0.0	-3.7849140622558575	-1.0	1.0	3.5976696469726552
1051	2818897	DSS	False	False	0.03965702036441586	PYRI_ECOLI Aspartate carbamoyltransferase regulatory chain OS=Escherichia coli (strain K12) OX=83333 GN=pyrI PE=1 SV=2	CISY_ECOLI Citrate synthase OS=Escherichia coli (strain K12) OX=83333 GN=gltA PE=1 SV=1	9	4	2818897	86	292	IDNYEVVGKSRPSLPER	AKDKNDSFR	4	P0A7F3	P0ABH7	B181203_17_HF_FW_IN_130_ECLP_DSS01_SCX23_hSAX05_rep1	between	False	False	True	34.291706	17.961	23	5	False	IDNYEVVGKSRPSLPER	AKDKNDSFR	IDNYEVVGKSRPSLPERAKDKNDSFR	True	6	[0. 0. 0. 0. 0. 0. 1. 0. 0.]	[1. 1. 1. 1. 1. 1. 0. 0. 0.]	4	[0. 0. 0. 0. 1. 0. 0. 0. 0. 0.]	[1. 1. 1. 1. 0. 0. 0. 0. 0. 0.]	True	0.0	4.0	3.1043395144042947	1.0	3.0	12.435480032592771	0.0	1.4621771914062478	0.0	3.1043395144042947	7.104339514404295
1053	902876	DSS	False	False	0.12537917087967643	PUR8_ECOLI Adenylosuccinate lyase OS=Escherichia coli (strain K12) OX=83333 GN=purB PE=1 SV=1	RA51B_HUMAN DNA repair protein RAD51 homolog 2 OS=Homo sapiens OX=9606 GN=RAD51B PE=1 SV=2	14	4	902876	288	170	TIAGEIGSSTMPHKVNPIDFENSEGNLGLSNAVLQHLASK	LLLTSSK	6	P0AB89	O15315	B181121_15_HF_FW_IN_130_ECLP_DSS01_SCX19_hSAX06_rep1	between	False	False	True	60.678642	12.578	19	6	False	TIAGEIGSSTMPHKVNPIDFENSEGNLGLSNAVLQHLASK	LLLTSSK	TIAGEIGSSTMPHKVNPIDFENSEGNLGLSNAVLQHLASKLLLTSSK	False	2	[0. 0. 1. 0. 0. 0. 0. 0. 0.]	[1. 1. 0. 0. 0. 0. 0. 0. 0.]	5	[0. 0. 0. 0. 0. 1. 0. 0. 0. 0.]	[1. 1. 1. 1. 1. 0. 0. 0. 0. 0.]	False	0.0	0.0	10.218394960205082	3.0	1.0	29.37565394763184	1.0	-0.8705294477539027	0.0	0.0	10.218394960205082
1055	2892702	DSS	False	False	0.0	SYGB_ECOLI Glycine--tRNA ligase beta subunit OS=Escherichia coli (strain K12) OX=83333 GN=glyS PE=1 SV=4	SYGA_ECOLI Glycine--tRNA ligase alpha subunit OS=Escherichia coli (strain K12) OX=83333 GN=glyQ PE=1 SV=2	1	1	2892702	340	262	KRLEDNLPR	KAISVTER	3	P00961	P00960	B181203_20_HF_FW_IN_130_ECLP_DSS01_SCX23_hSAX03_rep1	between	False	False	True	32.544123	16.230999999999998	23	3	True	KRLEDNLPR	KAISVTER	KRLEDNLPRKAISVTER	False	6	[0. 0. 0. 0. 0. 0. 1. 0. 0.]	[1. 1. 1. 1. 1. 1. 0. 0. 0.]	2	[0. 0. 1. 0. 0. 0. 0. 0. 0. 0.]	[1. 1. 0. 0. 0. 0. 0. 0. 0. 0.]	True	-3.0	4.0	14.889591521118165	-2.0	6.0	16.47278625378418	0.0	1.557480162475585	1.0	4.0	21.889591521118163
1058	1234771	DSS	False	True	0.3451378809869376	IF2_ECOLI Translation initiation factor IF-2 OS=Escherichia coli (strain K12) OX=83333 GN=infB PE=1 SV=1	decoy	3	4	1234771	806	37	SPKFGAIAGCcmMVTEGVVK	SQMoxSQLEAR	4	P0A705	decoy:P0ACS5	B181123_09_HF_FW_IN_130_ECLP_DSS01_SCX20_hSAX06_rep1	between	False	True	False	49.802855	10.093	20	6	False	SPKFGAIAGCcmMVTEGVVK	SQMoxSQLEAR	SPKFGAIAGCcmMVTEGVVKSQMoxSQLEAR	False	3	[0. 0. 0. 1. 0. 0. 0. 0. 0.]	[1. 1. 1. 0. 0. 0. 0. 0. 0.]	5	[0. 0. 0. 0. 0. 1. 0. 0. 0. 0.]	[1. 1. 1. 1. 1. 0. 0. 0. 0. 0.]	False	2.0	2.0	0.5854973645019541	1.0	2.0	26.149984821777345	2.0	-2.853303447265624	2.0	2.0	4.585497364501954
1063	1844118	DSS	False	False	0.11645962732919254	HNS_ECOLI DNA-binding protein H-NS OS=Escherichia coli (strain K12) OX=83333 GN=hns PE=1 SV=2	OMPT_ECOLI Protease 7 OS=Escherichia coli (strain K12) OX=83333 GN=ompT PE=1 SV=1	7	5	1844118	90	189	RAQRPAKYSYVDENGETK	AIGYKQR	4	P0ACF8	P09169	B181127_08_HF_FW_IN_130_ECLP_DSS01_SCX25t27_hSAX05_rep1	between	False	False	True	24.242417	10.361	25	5	True	RAQRPAKYSYVDENGETK	AIGYKQR	RAQRPAKYSYVDENGETKAIGYKQR	False	8	[0. 0. 0. 0. 0. 0. 0. 0. 1.]	[1. 1. 1. 1. 1. 1. 1. 1. 0.]	4	[0. 0. 0. 0. 1. 0. 0. 0. 0. 0.]	[1. 1. 1. 1. 0. 0. 0. 0. 0. 0.]	False	0.0	2.0	1.7644239885253905	2.0	6.0	-0.2076352613525394	1.0	-2.4715627210693363	1.0	1.7644239885253905	3.7644239885253903
1064	1792016	DSS	False	True	0.07451763140385895	CARB_ECOLI Carbamoyl-phosphate synthase large chain OS=Escherichia coli (strain K12) OX=83333 GN=carB PE=1 SV=2	decoy	4	4	1792016	990	345	LVNKVHEGRPHIQDR	EDGSGIR	4	P00968	decoy:P37047	B181126_10_HF_FW_IN_130_ECLP_DSS01_SCX25t27_hSAX06_rep2	between	False	True	False	19.795506	11.079	25	6	False	LVNKVHEGRPHIQDR	EDGSGIR	LVNKVHEGRPHIQDREDGSGIR	False	8	[0. 0. 0. 0. 0. 0. 0. 0. 1.]	[1. 1. 1. 1. 1. 1. 1. 1. 0.]	5	[0. 0. 0. 0. 0. 1. 0. 0. 0. 0.]	[1. 1. 1. 1. 1. 0. 0. 0. 0. 0.]	False	1.0	1.0	1.7940526003417965	0.0	7.0	-4.787410259765625	0.0	-2.5747942929687504	1.0	1.0	3.794052600341797
1069	2447780	DSS	False	True	0.377003869541183	KATG_ECOLI Catalase-peroxidase OS=Escherichia coli (strain K12) OX=83333 GN=katG PE=1 SV=2	decoy	12	5	2447780	215	50	APLGATEMoxGLIYVNPEGPDHSGEPLSAAAAIR	AVSGSMoxNDMK	5	P13029	decoy:P08395	B181130_06_HF_FW_IN_130_ECLP_DSS01_SCX22_hSAX07_rep1	between	False	True	False	52.024129	9.817	22	7	False	APLGATEMoxGLIYVNPEGPDHSGEPLSAAAAIR	AVSGSMoxNDMK	APLGATEMoxGLIYVNPEGPDHSGEPLSAAAAIRAVSGSMoxNDMK	False	5	[0. 0. 0. 0. 0. 1. 0. 0. 0.]	[1. 1. 1. 1. 1. 0. 0. 0. 0.]	6	[0. 0. 0. 0. 0. 0. 1. 0. 0. 0.]	[1. 1. 1. 1. 1. 1. 0. 0. 0. 0.]	False	1.0	4.0	9.338437166503908	3.0	4.0	29.04519566564941	1.0	6.573571291259768	4.0	4.0	14.338437166503908
1070	541308	DSS	False	True	0.2848327379019162	DNAK_ECOLI Chaperone protein DnaK OS=Escherichia coli (strain K12) OX=83333 GN=dnaK PE=1 SV=2	decoy	6	4	541308	557	123	LPADDKTAIESALTALETALKGEDK	EPGTFDEVK	5	P0A6Y8	decoy:P61009	B181119_10_HF_FW_IN_130_ECLP_DSS01_SCX18_hSAX06_rep2	between	False	True	False	70.307835	9.97	18	6	False	LPADDKTAIESALTALETALKGEDK	EPGTFDEVK	LPADDKTAIESALTALETALKGEDKEPGTFDEVK	False	1	[0. 1. 0. 0. 0. 0. 0. 0. 0.]	[1. 0. 0. 0. 0. 0. 0. 0. 0.]	5	[0. 0. 0. 0. 0. 1. 0. 0. 0. 0.]	[1. 1. 1. 1. 1. 0. 0. 0. 0. 0.]	False	-1.0	-1.0	8.668781655273435	0.0	1.0	36.57922400756836	-1.0	-4.84577522949219	0.0	1.0	10.668781655273436
1072	2237549	DSS	False	False	0.007042253521126761	DNAK_ECOLI Chaperone protein DnaK OS=Escherichia coli (strain K12) OX=83333 GN=dnaK PE=1 SV=2	DCEB_ECOLI Glutamate decarboxylase beta OS=Escherichia coli (strain K12) OX=83333 GN=gadB PE=1 SV=1	6	1	2237549	490	4	DKNSGKEQK	KQVTDLR	3	P0A6Y8	P69910	B181128_16_HF_FW_IN_130_ECLP_DSS01_SCX22_hSAX03_rep1	between	False	False	True	19.543227	14.415	22	3	True	DKNSGKEQK	KQVTDLR	DKNSGKEQKKQVTDLR	False	5	[0. 0. 0. 0. 0. 1. 0. 0. 0.]	[1. 1. 1. 1. 1. 0. 0. 0. 0.]	2	[0. 0. 1. 0. 0. 0. 0. 0. 0. 0.]	[1. 1. 0. 0. 0. 0. 0. 0. 0. 0.]	False	-1.0	3.0	4.237090868713377	-1.0	3.0	-5.654517369506839	0.0	-0.7465927174072284	0.0	3.0	8.237090868713377
1075	1450301	DSS	False	False	0.2364963503649635	RS1_ECOLI 30S ribosomal protein S1 OS=Escherichia coli (strain K12) OX=83333 GN=rpsA PE=1 SV=1	RSMF_ECOLI Ribosomal RNA small subunit methyltransferase F OS=Escherichia coli (strain K12) OX=83333 GN=rsmF PE=1 SV=2	14	6	1450301	523	40	DEADEKDAIATVNKQEDANFSNNAMAEAFK	SIRVNTLK	5	P0AG67	P76273	B181123_20_HF_FW_IN_130_ECLP_DSS01_SCX21_hSAX05_rep1	between	False	False	True	46.50375699999999	9.818	21	5	False	DEADEKDAIATVNKQEDANFSNNAMAEAFK	SIRVNTLK	DEADEKDAIATVNKQEDANFSNNAMAEAFKSIRVNTLK	False	4	[0. 0. 0. 0. 1. 0. 0. 0. 0.]	[1. 1. 1. 1. 0. 0. 0. 0. 0.]	4	[0. 0. 0. 0. 1. 0. 0. 0. 0. 0.]	[1. 1. 1. 1. 0. 0. 0. 0. 0. 0.]	False	-2.0	2.0	2.235015392333977	3.0	2.0	19.59014844897461	-1.0	-4.464531421630866	-1.0	2.0	6.2350153923339775
1076	3166173	DSS	False	False	0.08986731001206273	DLDH_ECOLI Dihydrolipoyl dehydrogenase OS=Escherichia coli (strain K12) OX=83333 GN=lpdA PE=1 SV=2	ODO2_ECOLI Dihydrolipoyllysine-residue succinyltransferase component of 2-oxoglutarate dehydrogenase complex OS=Escherichia coli (strain K12) OX=83333 GN=sucB PE=1 SV=2	15	7	3166173	324	79	GVHEGHVAAEVIAGKK	EGNSAGKETSAK	5	P0A9P0	P0AFG6	B181205_11_HF_FW_IN_130_ECLP_DSS01_SCX24_hSAX05_rep1	between	False	False	True	23.836736	15.121	24	5	False	GVHEGHVAAEVIAGKK	EGNSAGKETSAK	GVHEGHVAAEVIAGKKEGNSAGKETSAK	True	7	[0. 0. 0. 0. 0. 0. 0. 1. 0.]	[1. 1. 1. 1. 1. 1. 1. 0. 0.]	4	[0. 0. 0. 0. 1. 0. 0. 0. 0. 0.]	[1. 1. 1. 1. 0. 0. 0. 0. 0. 0.]	False	0.0	1.0	0.7570050124511702	0.0	6.0	5.240412986694334	0.0	2.374745643554686	1.0	0.7570050124511702	1.7570050124511702
1077	2195822	DSS	False	False	0.1480605487228004	GLMU_ECOLI Bifunctional protein GlmU OS=Escherichia coli (strain K12) OX=83333 GN=glmU PE=1 SV=1	TNAA_ECOLI Tryptophanase OS=Escherichia coli (strain K12) OX=83333 GN=tnaA PE=1 SV=1	14	3	2195822	119	441	DAKPQGGIGLLTVKLDDPTGYGR	HVKENAANIK	5	P0ACC7	P0A853	B181128_13_HF_FW_IN_130_ECLP_DSS01_SCX22_hSAX05_rep2	between	False	False	True	47.77845600000002	12.219	22	5	True	DAKPQGGIGLLTVKLDDPTGYGR	HVKENAANIK	DAKPQGGIGLLTVKLDDPTGYGRHVKENAANIK	False	5	[0. 0. 0. 0. 0. 1. 0. 0. 0.]	[1. 1. 1. 1. 1. 0. 0. 0. 0.]	4	[0. 0. 0. 0. 1. 0. 0. 0. 0. 0.]	[1. 1. 1. 1. 0. 0. 0. 0. 0. 0.]	False	0.0	4.0	3.0823233400879104	2.0	2.0	29.2043173586426	0.0	4.722246435791035	0.0	3.0823233400879104	7.0823233400879095
1079	980477	DSS	False	False	0.09036505086774387	ODO2_ECOLI Dihydrolipoyllysine-residue succinyltransferase component of 2-oxoglutarate dehydrogenase complex OS=Escherichia coli (strain K12) OX=83333 GN=sucB PE=1 SV=2	YIAF_ECOLI Uncharacterized protein YiaF OS=Escherichia coli (strain K12) OX=83333 GN=yiaF PE=4 SV=2	1	8	980477	1	130	MSSVDILVPDLPESVADATVATWHK	LQADAAHSALK	5	P0AFG6	P0ADK0	B181121_18_HF_FW_IN_130_ECLP_DSS01_SCX19_hSAX07_rep2	between	False	False	True	64.800791	10.293	19	7	False	MSSVDILVPDLPESVADATVATWHK	LQADAAHSALK	MSSVDILVPDLPESVADATVATWHKLQADAAHSALK	False	2	[0. 0. 1. 0. 0. 0. 0. 0. 0.]	[1. 1. 0. 0. 0. 0. 0. 0. 0.]	6	[0. 0. 0. 0. 0. 0. 1. 0. 0. 0.]	[1. 1. 1. 1. 1. 1. 0. 0. 0. 0.]	False	0.0	1.0	4.3179952846679726	3.0	0.0	40.606472228637706	0.0	0.3377325283203163	-1.0	1.0	5.3179952846679726
1081	1260153	DSS	False	True	0.24662881476224272	RS1_ECOLI 30S ribosomal protein S1 OS=Escherichia coli (strain K12) OX=83333 GN=rpsA PE=1 SV=1	decoy	6	3	1260153	523	293	DEADEKDAIATVNKQEDANFSNNAMAEAFK	KAKVTNIAK	6	P0AG67	decoy:P0AEP3	B181123_10_HF_FW_IN_130_ECLP_DSS01_SCX20_hSAX06_rep2	between	False	True	False	46.47111	11.667	20	6	False	DEADEKDAIATVNKQEDANFSNNAMAEAFK	KAKVTNIAK	DEADEKDAIATVNKQEDANFSNNAMAEAFKKAKVTNIAK	True	3	[0. 0. 0. 1. 0. 0. 0. 0. 0.]	[1. 1. 1. 0. 0. 0. 0. 0. 0.]	5	[0. 0. 0. 0. 0. 1. 0. 0. 0. 0.]	[1. 1. 1. 1. 1. 0. 0. 0. 0. 0.]	False	-1.0	1.0	1.8064905541992151	5.0	0.0	27.238537444458004	0.0	2.787981643066402	-2.0	1.0	3.806490554199215
1082	901152	DSS	False	True	0.2142587702753678	GABT_ECOLI 4-aminobutyrate aminotransferase GabT OS=Escherichia coli (strain K12) OX=83333 GN=gabT PE=1 SV=1	decoy	9	2	901152	333	274	DGLLAIAEKHPEIGDVR	QTVLGQLNK	4	P22256	decoy:Q15389	B181121_15_HF_FW_IN_130_ECLP_DSS01_SCX19_hSAX06_rep1	between	False	True	False	55.7464	9.723	19	6	True	DGLLAIAEKHPEIGDVR	QTVLGQLNK	DGLLAIAEKHPEIGDVRQTVLGQLNK	False	2	[0. 0. 1. 0. 0. 0. 0. 0. 0.]	[1. 1. 0. 0. 0. 0. 0. 0. 0.]	5	[0. 0. 0. 0. 0. 1. 0. 0. 0. 0.]	[1. 1. 1. 1. 1. 0. 0. 0. 0. 0.]	False	0.0	0.0	17.69081604614258	4.0	1.0	22.54074585571289	0.0	4.6992274536132825	2.0	0.0	17.69081604614258
1084	1263610	DSS	False	True	0.4797687861271676	MPRA_ECOLI Transcriptional repressor MprA OS=Escherichia coli (strain K12) OX=83333 GN=mprA PE=2 SV=1	decoy	20	4	1263610	127	268	EVLPPQHNCcmLHQLWSALSTTEK	KDEKGNR	4	P0ACR9	decoy:P0A799	B181123_10_HF_FW_IN_130_ECLP_DSS01_SCX20_hSAX06_rep2	between	False	True	False	57.102303000000006	11.599	20	6	False	EVLPPQHNCcmLHQLWSALSTTEK	KDEKGNR	EVLPPQHNCcmLHQLWSALSTTEKKDEKGNR	False	3	[0. 0. 0. 1. 0. 0. 0. 0. 0.]	[1. 1. 1. 0. 0. 0. 0. 0. 0.]	5	[0. 0. 0. 0. 0. 1. 0. 0. 0. 0.]	[1. 1. 1. 1. 1. 0. 0. 0. 0. 0.]	False	0.0	1.0	12.91913649609375	2.0	-2.0	41.8325800614624	0.0	17.863476248291015	-4.0	1.0	13.91913649609375
1089	2768685	DSS	False	False	0.43438453713123093	RS1_ECOLI 30S ribosomal protein S1 OS=Escherichia coli (strain K12) OX=83333 GN=rpsA PE=1 SV=1	YJHG_ECOLI D-xylonate dehydratase YjhG OS=Escherichia coli (strain K12) OX=83333 GN=yjhG PE=1 SV=2	8	7	2768685	529	481	DAIATVNKQEDANFSNNAMAEAFK	SAIYDIKHDK	5	P0AG67	P39358	B181203_15_HF_FW_IN_130_ECLP_DSS01_SCX23_hSAX06_rep1	between	False	False	True	42.044148	9.714	23	6	True	DAIATVNKQEDANFSNNAMAEAFK	SAIYDIKHDK	DAIATVNKQEDANFSNNAMAEAFKSAIYDIKHDK	False	6	[0. 0. 0. 0. 0. 0. 1. 0. 0.]	[1. 1. 1. 1. 1. 1. 0. 0. 0.]	5	[0. 0. 0. 0. 0. 1. 0. 0. 0. 0.]	[1. 1. 1. 1. 1. 0. 0. 0. 0. 0.]	False	0.0	5.0	-2.997645823242188	0.0	4.0	13.154861958740234	-1.0	-11.672877756835938	2.0	2.997645823242188	7.997645823242188
1091	1778219	DSS	False	False	0.4154007333682556	ABDH_ECOLI Gamma-aminobutyraldehyde dehydrogenase OS=Escherichia coli (strain K12) OX=83333 GN=prr PE=1 SV=1	SDHL_ECOLI L-serine dehydratase 1 OS=Escherichia coli (strain K12) OX=83333 GN=sdaA PE=1 SV=3	5	5	1778219	354	37	KGNGYYYAPTLLAGALQDDAIVQK	GLLDSVTR	4	P77674	P16095	B181126_09_HF_FW_IN_130_ECLP_DSS01_SCX25t27_hSAX06_rep1	between	False	False	True	60.20921	10.061	25	6	False	KGNGYYYAPTLLAGALQDDAIVQK	GLLDSVTR	KGNGYYYAPTLLAGALQDDAIVQKGLLDSVTR	True	8	[0. 0. 0. 0. 0. 0. 0. 0. 1.]	[1. 1. 1. 1. 1. 1. 1. 1. 0.]	5	[0. 0. 0. 0. 0. 1. 0. 0. 0. 0.]	[1. 1. 1. 1. 1. 0. 0. 0. 0. 0.]	False	0.0	6.0	4.544476113281249	2.0	7.0	26.88124140258789	0.0	-8.569438376464845	6.0	4.544476113281249	10.544476113281249
1094	1478576	DSS	False	True	0.3270665472993136	CYSJ_ECOLI Sulfite reductase [NADPH] flavoprotein alpha-component OS=Escherichia coli (strain K12) OX=83333 GN=cysJ PE=1 SV=4	decoy	13	6	1478576	78	8	VAEALRDDLLAAKLNVK	ELARQSK	4	P38038	decoy:P37353	B181123_21_HF_FW_IN_130_ECLP_DSS01_SCX21_hSAX05_rep2	between	False	True	False	50.056694	11.48	21	5	False	VAEALRDDLLAAKLNVK	ELARQSK	VAEALRDDLLAAKLNVKELARQSK	False	4	[0. 0. 0. 0. 1. 0. 0. 0. 0.]	[1. 1. 1. 1. 0. 0. 0. 0. 0.]	4	[0. 0. 0. 0. 1. 0. 0. 0. 0. 0.]	[1. 1. 1. 1. 0. 0. 0. 0. 0. 0.]	False	-1.0	2.0	5.268501250976564	3.0	1.0	32.987951247924805	1.0	8.413829772705077	-2.0	2.0	8.268501250976563
1095	2327120	DSS	False	False	0.0	GLN1B_ECOLI Glutamine synthetase OS=Escherichia coli (strain K12) OX=83333 GN=glnA PE=1 SV=2	SYGB_ECOLI Glycine--tRNA ligase beta subunit OS=Escherichia coli (strain K12) OX=83333 GN=glyS PE=1 SV=4	8	2	2327120	346	564	IPVVSSPKAR	MKAVSHFR	4	P0A9C5	P00961	B181128_20_HF_FW_IN_130_ECLP_DSS01_SCX22_hSAX01_rep2	between	False	False	True	31.143297	12.375	22	1	True	IPVVSSPKAR	MKAVSHFR	IPVVSSPKARMKAVSHFR	False	5	[0. 0. 0. 0. 0. 1. 0. 0. 0.]	[1. 1. 1. 1. 1. 0. 0. 0. 0.]	0	[1. 0. 0. 0. 0. 0. 0. 0. 0. 0.]	[0. 0. 0. 0. 0. 0. 0. 0. 0. 0.]	False	-1.0	4.0	2.322419924804688	-2.0	2.0	8.178151888916016	0.0	-0.4286596345214839	0.0	2.322419924804688	7.322419924804687
1096	1551112	DSS	True	False	0.30147752279157497	decoy	IHFB_ECOLI Integration host factor subunit beta OS=Escherichia coli (strain K12) OX=83333 GN=ihfB PE=1 SV=1	13	1	1551112	586	76	KIVLPESNNEIPSK	YVPHFKPGK	4	decoy:Q7Z6G8	P0A6Y1	B181123_25_HF_FW_IN_130_ECLP_DSS01_SCX21_hSAX02_rep1	between	False	True	False	40.02640399999999	10.421	21	2	True	KIVLPESNNEIPSK	YVPHFKPGK	KIVLPESNNEIPSKYVPHFKPGK	False	4	[0. 0. 0. 0. 1. 0. 0. 0. 0.]	[1. 1. 1. 1. 0. 0. 0. 0. 0.]	1	[0. 1. 0. 0. 0. 0. 0. 0. 0. 0.]	[1. 0. 0. 0. 0. 0. 0. 0. 0. 0.]	False	-1.0	2.0	11.704762078002922	0.0	1.0	16.302324867919914	1.0	8.194746590332024	-2.0	2.0	14.704762078002922
1098	3219408	DSS	False	False	0.42772633744855965	CYSD_ECOLI Sulfate adenylyltransferase subunit 2 OS=Escherichia coli (strain K12) OX=83333 GN=cysD PE=1 SV=3	SP5_HUMAN Transcription factor Sp5 OS=Homo sapiens OX=9606 GN=SP5 PE=2 SV=1	16	5	3219408	92	20	NPEGVAMGINPFVHGSAK	TPSASPDLGK	4	P21156	Q6BEB4	B181205_13_HF_FW_IN_130_ECLP_DSS01_SCX24_hSAX03_rep1	between	False	False	True	35.186924	9.77	24	3	False	NPEGVAMGINPFVHGSAK	TPSASPDLGK	NPEGVAMGINPFVHGSAKTPSASPDLGK	False	7	[0. 0. 0. 0. 0. 0. 0. 1. 0.]	[1. 1. 1. 1. 1. 1. 1. 0. 0.]	2	[0. 0. 1. 0. 0. 0. 0. 0. 0. 0.]	[1. 1. 0. 0. 0. 0. 0. 0. 0. 0.]	False	0.0	6.0	-2.8871688649902367	-1.0	6.0	6.414640445922849	0.0	-11.445392589355473	6.0	2.8871688649902367	8.887168864990239
1099	2175010	DSS	False	False	0.38151398793198027	DNAK_ECOLI Chaperone protein DnaK OS=Escherichia coli (strain K12) OX=83333 GN=dnaK PE=1 SV=2	HXC8_HUMAN Homeobox protein Hox-C8 OS=Homo sapiens OX=9606 GN=HOXC8 PE=1 SV=2	6	5	2175010	557	206	LPADDKTAIESALTALETALKGEDK	KENNKDK	5	P0A6Y8	P31273	B181128_12_HF_FW_IN_130_ECLP_DSS01_SCX22_hSAX05_rep1	between	False	False	True	64.442215	11.495	22	5	False	LPADDKTAIESALTALETALKGEDK	KENNKDK	LPADDKTAIESALTALETALKGEDKKENNKDK	True	5	[0. 0. 0. 0. 0. 1. 0. 0. 0.]	[1. 1. 1. 1. 1. 0. 0. 0. 0.]	4	[0. 0. 0. 0. 1. 0. 0. 0. 0. 0.]	[1. 1. 1. 1. 0. 0. 0. 0. 0. 0.]	False	-2.0	3.0	2.803161655273441	0.0	2.0	50.64214805206298	-2.0	9.217140231933596	-1.0	2.803161655273441	7.803161655273442
1100	1401420	DSS	False	True	0.40862205765670456	ACEA_ECOLI Isocitrate lyase OS=Escherichia coli (strain K12) OX=83333 GN=aceA PE=1 SV=1	decoy	2	3	1401420	64	505	GYINSLGALTGGQALQQAK	LLSLEDK	3	P0A9G6	decoy:P23865	B181123_17_HF_FW_IN_130_ECLP_DSS01_SCX20_hSAX02_rep2	between	False	True	False	47.918437	10.215	20	2	False	GYINSLGALTGGQALQQAK	LLSLEDK	GYINSLGALTGGQALQQAKLLSLEDK	False	3	[0. 0. 0. 1. 0. 0. 0. 0. 0.]	[1. 1. 1. 0. 0. 0. 0. 0. 0.]	1	[0. 1. 0. 0. 0. 0. 0. 0. 0. 0.]	[1. 0. 0. 0. 0. 0. 0. 0. 0. 0.]	False	-1.0	3.0	2.361178394042973	-4.0	2.0	16.134655948364262	-3.0	-9.20854664257812	3.0	2.361178394042973	6.361178394042972
1101	1478306	DSS	False	True	0.2086054552439493	RS1_ECOLI 30S ribosomal protein S1 OS=Escherichia coli (strain K12) OX=83333 GN=rpsA PE=1 SV=1	decoy	6	6	1478306	523	121	DEADEKDAIATVNKQEDANFSNNAMAEAFK	VAILRKMR	6	P0AG67	decoy:P25741	B181123_21_HF_FW_IN_130_ECLP_DSS01_SCX21_hSAX05_rep2	between	False	True	False	49.11431	9.804	21	5	False	DEADEKDAIATVNKQEDANFSNNAMAEAFK	VAILRKMR	DEADEKDAIATVNKQEDANFSNNAMAEAFKVAILRKMR	False	4	[0. 0. 0. 0. 1. 0. 0. 0. 0.]	[1. 1. 1. 1. 0. 0. 0. 0. 0.]	4	[0. 0. 0. 0. 1. 0. 0. 0. 0. 0.]	[1. 1. 1. 1. 0. 0. 0. 0. 0. 0.]	False	-2.0	2.0	4.449690554199222	3.0	1.0	21.55300018554688	-1.0	-2.897557523193357	-2.0	2.0	8.449690554199222
1106	979139	DSS	False	False	0.2764764104256021	ACEA_ECOLI Isocitrate lyase OS=Escherichia coli (strain K12) OX=83333 GN=aceA PE=1 SV=1	KHSE_ECOLI Homoserine kinase OS=Escherichia coli (strain K12) OX=83333 GN=thrB PE=1 SV=2	10	5	979139	382	62	VQQPEFAAAKDGYTFVSHQQEVGTGYFDK	ENIVYQCcmWERFCcmQELGK	5	P0A9G6	P00547	B181121_18_HF_FW_IN_130_ECLP_DSS01_SCX19_hSAX07_rep2	between	False	False	True	60.817801	9.722	19	7	False	VQQPEFAAAKDGYTFVSHQQEVGTGYFDK	ENIVYQCcmWERFCcmQELGK	VQQPEFAAAKDGYTFVSHQQEVGTGYFDKENIVYQCcmWERFCcmQELGK	False	2	[0. 0. 1. 0. 0. 0. 0. 0. 0.]	[1. 1. 0. 0. 0. 0. 0. 0. 0.]	6	[0. 0. 0. 0. 0. 0. 1. 0. 0. 0.]	[1. 1. 1. 1. 1. 1. 0. 0. 0. 0.]	False	0.0	0.0	18.44866800439453	0.0	0.0	13.610769750000005	-1.0	-8.544312952636716	-2.0	0.0	18.44866800439453
1108	2855392	DSS	False	True	0.3748615725359911	DNAK_ECOLI Chaperone protein DnaK OS=Escherichia coli (strain K12) OX=83333 GN=dnaK PE=1 SV=2	decoy	6	5	2855392	557	145	LPADDKTAIESALTALETALKGEDK	ASVGTAEAR	5	P0A6Y8	decoy:P77626	B181203_18_HF_FW_IN_130_ECLP_DSS01_SCX23_hSAX05_rep2	between	False	True	False	70.027499	11.282	23	5	False	LPADDKTAIESALTALETALKGEDK	ASVGTAEAR	LPADDKTAIESALTALETALKGEDKASVGTAEAR	False	6	[0. 0. 0. 0. 0. 0. 1. 0. 0.]	[1. 1. 1. 1. 1. 1. 0. 0. 0.]	4	[0. 0. 0. 0. 1. 0. 0. 0. 0. 0.]	[1. 1. 1. 1. 0. 0. 0. 0. 0. 0.]	False	-2.0	4.0	8.388445655273442	1.0	5.0	47.44841460363772	-2.0	6.023417273925787	4.0	4.0	14.388445655273442
1109	902333	DSS	False	False	0.09482758620689655	ACEA_ECOLI Isocitrate lyase OS=Escherichia coli (strain K12) OX=83333 GN=aceA PE=1 SV=1	TNAA_ECOLI Tryptophanase OS=Escherichia coli (strain K12) OX=83333 GN=tnaA PE=1 SV=1	20	10	902333	174	260	AMIEAGAAAVHFEDQLASVKK	YADMLAMSAKK	4	P0A9G6	P0A853	B181121_15_HF_FW_IN_130_ECLP_DSS01_SCX19_hSAX06_rep1	between	False	False	True	59.33029499999999	21.511	19	6	False	AMIEAGAAAVHFEDQLASVKK	YADMLAMSAKK	AMIEAGAAAVHFEDQLASVKKYADMLAMSAKK	False	2	[0. 0. 1. 0. 0. 0. 0. 0. 0.]	[1. 1. 0. 0. 0. 0. 0. 0. 0.]	5	[0. 0. 0. 0. 0. 1. 0. 0. 0. 0.]	[1. 1. 1. 1. 1. 0. 0. 0. 0. 0.]	True	0.0	0.0	14.689692888183592	1.0	1.0	23.389460954589843	0.0	-1.0370832348632817	-1.0	0.0	14.689692888183592
1110	3067045	DSS	False	True	0.35020126509488214	RL31_ECOLI 50S ribosomal protein L31 OS=Escherichia coli (strain K12) OX=83333 GN=rpmE PE=1 SV=1	decoy	14	11	3067045	26	242	STVGHDLNLDVCcmSKCcmHPFFTGK	TQIMPMVGPFSRK	5	P0A7M9	decoy:Q5JXA9	B181205_06_HF_FW_IN_130_ECLP_DSS01_SCX24_hSAX07_rep1	between	False	True	False	46.14727600000001	12.073	24	7	True	STVGHDLNLDVCcmSKCcmHPFFTGK	TQIMPMVGPFSRK	STVGHDLNLDVCcmSKCcmHPFFTGKTQIMPMVGPFSRK	False	7	[0. 0. 0. 0. 0. 0. 0. 1. 0.]	[1. 1. 1. 1. 1. 1. 1. 0. 0.]	6	[0. 0. 0. 0. 0. 0. 1. 0. 0. 0.]	[1. 1. 1. 1. 1. 1. 0. 0. 0. 0.]	False	2.0	5.0	10.413526610351571	6.0	5.0	9.24106414697266	5.0	-6.278619690917964	1.0	5.0	17.413526610351568
1117	957987	DSS	False	True	0.14853358561967833	DNAK_ECOLI Chaperone protein DnaK OS=Escherichia coli (strain K12) OX=83333 GN=dnaK PE=1 SV=2	decoy	19	14	957987	563	92	TAIESALTALETALKGEDKAAIEAK	TEGSEHVIYLAFESPGDER	5	P0A6Y8	decoy:Q9H2L5	B181121_17_HF_FW_IN_130_ECLP_DSS01_SCX19_hSAX07_rep1	between	False	True	False	73.879009	9.744	19	7	True	TAIESALTALETALKGEDKAAIEAK	TEGSEHVIYLAFESPGDER	TAIESALTALETALKGEDKAAIEAKTEGSEHVIYLAFESPGDER	True	2	[0. 0. 1. 0. 0. 0. 0. 0. 0.]	[1. 1. 0. 0. 0. 0. 0. 0. 0.]	6	[0. 0. 0. 0. 0. 0. 1. 0. 0. 0.]	[1. 1. 1. 1. 1. 1. 0. 0. 0. 0.]	False	0.0	0.0	18.410075894531246	0.0	0.0	32.20133566015625	-1.0	-3.0535395229492224	-2.0	0.0	18.410075894531246
1118	789465	DSS	False	True	0.21801125703564728	G6PD_ECOLI Glucose-6-phosphate 1-dehydrogenase OS=Escherichia coli (strain K12) OX=83333 GN=zwf PE=1 SV=1	decoy	8	5	789465	102	726	LGAMLDQKNR	LNLEKEVR	3	P0AC53	decoy:P37637	B181121_09_HF_FW_IN_130_ECLP_DSS01_SCX19_hSAX02_rep2	between	False	True	False	38.491779	12.847	19	2	False	LGAMLDQKNR	LNLEKEVR	LGAMLDQKNRLNLEKEVR	False	2	[0. 0. 1. 0. 0. 0. 0. 0. 0.]	[1. 1. 0. 0. 0. 0. 0. 0. 0.]	1	[0. 1. 0. 0. 0. 0. 0. 0. 0. 0.]	[1. 0. 0. 0. 0. 0. 0. 0. 0. 0.]	False	-2.0	1.0	7.420777947143549	-4.0	1.0	7.410136849121088	-4.0	-3.4468005593261783	1.0	2.0	10.420777947143549
1119	1000519	DSS	False	True	0.47884940778341795	PYRB_ECOLI Aspartate carbamoyltransferase catalytic subunit OS=Escherichia coli (strain K12) OX=83333 GN=pyrB PE=1 SV=2	decoy	1	3	1000519	281	253	TPHAWYFQQAGNGIFAR	VDSQRGMR	3	P0A786	decoy:P36673	B181121_19_HF_FW_IN_130_ECLP_DSS01_SCX19_hSAX08_rep1	between	False	True	False	53.947902	10.709	19	8	False	TPHAWYFQQAGNGIFAR	VDSQRGMR	TPHAWYFQQAGNGIFARVDSQRGMR	False	2	[0. 0. 1. 0. 0. 0. 0. 0. 0.]	[1. 1. 0. 0. 0. 0. 0. 0. 0.]	7	[0. 0. 0. 0. 0. 0. 0. 1. 0. 0.]	[1. 1. 1. 1. 1. 1. 1. 0. 0. 0.]	False	2.0	1.0	10.568263328125	5.0	0.0	35.93748787646484	5.0	12.77191094165039	-3.0	2.0	13.568263328125
1123	2471367	DSS	False	False	0.4598126232741617	SYK1_ECOLI Lysine--tRNA ligase OS=Escherichia coli (strain K12) OX=83333 GN=lysS PE=1 SV=2	ACFD_ECOLI Putative lipoprotein AcfD homolog OS=Escherichia coli (strain K12) OX=83333 GN=yghJ PE=3 SV=1	1	8	2471367	1	487	MoxSEQHAQGADAVVDLNNELK	GQAVVNISNAAFPILMoxAR	5	P0A8N3	P0CK95	B181130_07_HF_FW_IN_130_ECLP_DSS01_SCX22_hSAX07_rep2	between	False	False	True	44.726564	11.61	22	7	False	MoxSEQHAQGADAVVDLNNELK	GQAVVNISNAAFPILMoxAR	MoxSEQHAQGADAVVDLNNELKGQAVVNISNAAFPILMoxAR	False	5	[0. 0. 0. 0. 0. 1. 0. 0. 0.]	[1. 1. 1. 1. 1. 0. 0. 0. 0.]	6	[0. 0. 0. 0. 0. 0. 1. 0. 0. 0.]	[1. 1. 1. 1. 1. 1. 0. 0. 0. 0.]	False	1.0	4.0	8.758046696533205	4.0	4.0	-1.9316200515136688	1.0	-17.686075617919922	5.0	4.0	13.758046696533205
1126	3119886	DSS	False	False	0.016	SUCC_ECOLI Succinate--CoA ligase [ADP-forming] subunit beta OS=Escherichia coli (strain K12) OX=83333 GN=sucC PE=1 SV=1	SUCD_ECOLI Succinate--CoA ligase [ADP-forming] subunit alpha OS=Escherichia coli (strain K12) OX=83333 GN=sucD PE=1 SV=2	11	13	3119886	136	244	VAEETPHLIHKVALDPLTGPMPYQGR	RMoxGHAGAIIAGGKGTADEK	5	P0A836	P0AGE9	B181205_09_HF_FW_IN_130_ECLP_DSS01_SCX24_hSAX06_rep1	between	False	False	True	44.052883000000016	25.247	24	6	False	VAEETPHLIHKVALDPLTGPMPYQGR	RMoxGHAGAIIAGGKGTADEK	VAEETPHLIHKVALDPLTGPMPYQGRRMoxGHAGAIIAGGKGTADEK	True	7	[0. 0. 0. 0. 0. 0. 0. 1. 0.]	[1. 1. 1. 1. 1. 1. 1. 0. 0.]	5	[0. 0. 0. 0. 0. 1. 0. 0. 0. 0.]	[1. 1. 1. 1. 1. 0. 0. 0. 0. 0.]	True	0.0	5.0	2.1861723371582187	1.0	1.0	22.337755055053726	0.0	0.6851004072265781	0.0	2.1861723371582187	7.186172337158219
1128	2063106	DSS	False	False	0.2459132906894101	AROC_ECOLI Chorismate synthase OS=Escherichia coli (strain K12) OX=83333 GN=aroC PE=1 SV=4	TSAE_ECOLI tRNA threonylcarbamoyladenosine biosynthesis protein TsaE OS=Escherichia coli (strain K12) OX=83333 GN=tsaE PE=1 SV=1	8	6	2063106	92	137	SQDYSAIKDVFRPGHADYTYEQK	VSAVSSAGELLLAR	5	P12008	P0AF67	B181128_07_HF_FW_IN_130_ECLP_DSS01_SCX21_hSAX07_rep1	between	False	False	True	49.02662700000001	9.965	21	7	False	SQDYSAIKDVFRPGHADYTYEQK	VSAVSSAGELLLAR	SQDYSAIKDVFRPGHADYTYEQKVSAVSSAGELLLAR	False	4	[0. 0. 0. 0. 1. 0. 0. 0. 0.]	[1. 1. 1. 1. 0. 0. 0. 0. 0.]	6	[0. 0. 0. 0. 0. 0. 1. 0. 0. 0.]	[1. 1. 1. 1. 1. 1. 0. 0. 0. 0.]	False	0.0	2.0	14.417034562255855	2.0	3.0	5.554405625488279	0.0	-8.841125075195315	1.0	2.0	16.417034562255854
1129	2776311	DSS	False	False	0.1673134971970677	RS1_ECOLI 30S ribosomal protein S1 OS=Escherichia coli (strain K12) OX=83333 GN=rpsA PE=1 SV=1	RFAC_ECOLI Lipopolysaccharide heptosyltransferase 1 OS=Escherichia coli (strain K12) OX=83333 GN=rfaC PE=1 SV=1	19	6	2776311	486	99	DRVEDATLVLSVGDEVEAKFTGVDR	SAALVTR	4	P0AG67	P24173	B181203_15_HF_FW_IN_130_ECLP_DSS01_SCX23_hSAX06_rep1	between	False	False	True	66.422546	11.918	23	6	False	DRVEDATLVLSVGDEVEAKFTGVDR	SAALVTR	DRVEDATLVLSVGDEVEAKFTGVDRSAALVTR	False	6	[0. 0. 0. 0. 0. 0. 1. 0. 0.]	[1. 1. 1. 1. 1. 1. 0. 0. 0.]	5	[0. 0. 0. 0. 0. 1. 0. 0. 0. 0.]	[1. 1. 1. 1. 1. 0. 0. 0. 0. 0.]	False	-1.0	4.0	6.331576914306639	4.0	5.0	38.17369422387695	-1.0	-1.7032169394531282	1.0	4.0	11.331576914306636
1130	1501253	DSS	False	False	0.0	IHFA_ECOLI Integration host factor subunit alpha OS=Escherichia coli (strain K12) OX=83333 GN=ihfA PE=1 SV=1	IHFB_ECOLI Integration host factor subunit beta OS=Escherichia coli (strain K12) OX=83333 GN=ihfB PE=1 SV=1	3	6	1501253	64	76	NPKTGEDIPITAR	YVPHFKPGK	3	P0A6X7	P0A6Y1	B181123_23_HF_FW_IN_130_ECLP_DSS01_SCX21_hSAX04_rep1	between	False	False	True	37.13668300000001	19.534	21	4	True	NPKTGEDIPITAR	YVPHFKPGK	NPKTGEDIPITARYVPHFKPGK	False	4	[0. 0. 0. 0. 1. 0. 0. 0. 0.]	[1. 1. 1. 1. 0. 0. 0. 0. 0.]	3	[0. 0. 0. 1. 0. 0. 0. 0. 0. 0.]	[1. 1. 1. 0. 0. 0. 0. 0. 0. 0.]	True	-3.0	4.0	13.498131287963863	1.0	3.0	19.74646426525879	0.0	-1.1528639665527365	0.0	4.0	20.49813128796386
1132	3196111	DSS	False	False	0.07576747224036577	TNAA_ECOLI Tryptophanase OS=Escherichia coli (strain K12) OX=83333 GN=tnaA PE=1 SV=1	G3P1_ECOLI Glyceraldehyde-3-phosphate dehydrogenase A OS=Escherichia coli (strain K12) OX=83333 GN=gapA PE=1 SV=2	5	1	3196111	1	108	MENFKHLPEPFR	KHITAGAK	4	P0A853	P0A9B2	B181205_12_HF_FW_IN_130_ECLP_DSS01_SCX24_hSAX04_rep1	between	False	False	True	35.788472	13.74	24	4	True	MENFKHLPEPFR	KHITAGAK	MENFKHLPEPFRKHITAGAK	False	7	[0. 0. 0. 0. 0. 0. 0. 1. 0.]	[1. 1. 1. 1. 1. 1. 1. 0. 0.]	3	[0. 0. 0. 1. 0. 0. 0. 0. 0. 0.]	[1. 1. 1. 0. 0. 0. 0. 0. 0. 0.]	False	-2.0	5.0	-0.7037345734863294	2.0	4.0	18.395939651367183	0.0	2.117802444335936	1.0	2.0	7.703734573486329
1133	1185926	DSS	False	False	0.10745140388768898	RS1_ECOLI 30S ribosomal protein S1 OS=Escherichia coli (strain K12) OX=83333 GN=rpsA PE=1 SV=1	RS7_ECOLI 30S ribosomal protein S7 OS=Escherichia coli (strain K12) OX=83333 GN=rpsG PE=1 SV=3	6	6	1185926	255	144	VSLGLKQLGEDPWVAIAK	MAEANKAFAHYR	5	P0AG67	P02359	B181123_06_HF_FW_IN_130_ECLP_DSS01_SCX20_hSAX07_rep1	between	False	False	True	56.84290700000002	14.175	20	7	False	VSLGLKQLGEDPWVAIAK	MAEANKAFAHYR	VSLGLKQLGEDPWVAIAKMAEANKAFAHYR	False	3	[0. 0. 0. 1. 0. 0. 0. 0. 0.]	[1. 1. 1. 0. 0. 0. 0. 0. 0.]	6	[0. 0. 0. 0. 0. 0. 1. 0. 0. 0.]	[1. 1. 1. 1. 1. 1. 0. 0. 0. 0.]	False	1.0	2.0	6.040260363037128	1.0	1.0	30.429739046508807	0.0	-0.1588401313476382	-1.0	2.0	9.040260363037127
1134	2846625	DSS	False	True	0.4162303664921466	DNAK_ECOLI Chaperone protein DnaK OS=Escherichia coli (strain K12) OX=83333 GN=dnaK PE=1 SV=2	decoy	7	9	2846625	415	300	NTTIPTKHSQVFSTAEDNQSAVTIHVLQGER	LNLDVTSITNR	4	P0A6Y8	decoy:Q13480	B181203_18_HF_FW_IN_130_ECLP_DSS01_SCX23_hSAX05_rep2	between	False	True	False	42.164664	11.623	23	5	True	NTTIPTKHSQVFSTAEDNQSAVTIHVLQGER	LNLDVTSITNR	NTTIPTKHSQVFSTAEDNQSAVTIHVLQGERLNLDVTSITNR	False	6	[0. 0. 0. 0. 0. 0. 1. 0. 0.]	[1. 1. 1. 1. 1. 1. 0. 0. 0.]	4	[0. 0. 0. 0. 1. 0. 0. 0. 0. 0.]	[1. 1. 1. 1. 0. 0. 0. 0. 0. 0.]	False	-1.0	4.0	4.5795352158203135	1.0	5.0	0.5951907333984394	-1.0	-16.77586868432617	2.0	4.0	9.579535215820314
1136	3122704	DSS	False	False	0.3582174283281294	DLDH_ECOLI Dihydrolipoyl dehydrogenase OS=Escherichia coli (strain K12) OX=83333 GN=lpdA PE=1 SV=2	LRC41_HUMAN Leucine-rich repeat-containing protein 41 OS=Homo sapiens OX=9606 GN=LRRC41 PE=1 SV=3	21	5	3122704	303	394	TNVPHIFAIGDIVGQPMLAHKGVHEGHVAAEVIAGK	AAGKKGAR	6	P0A9P0	Q15345	B181205_09_HF_FW_IN_130_ECLP_DSS01_SCX24_hSAX06_rep1	between	False	False	True	52.974977	9.836	24	6	False	TNVPHIFAIGDIVGQPMLAHKGVHEGHVAAEVIAGK	AAGKKGAR	TNVPHIFAIGDIVGQPMLAHKGVHEGHVAAEVIAGKAAGKKGAR	False	7	[0. 0. 0. 0. 0. 0. 0. 1. 0.]	[1. 1. 1. 1. 1. 1. 1. 0. 0.]	5	[0. 0. 0. 0. 0. 1. 0. 0. 0. 0.]	[1. 1. 1. 1. 1. 0. 0. 0. 0. 0.]	False	0.0	4.0	1.8317503764648395	5.0	4.0	38.981427653076175	3.0	8.052262766601558	0.0	1.8317503764648395	5.831750376464839
1149	2047620	DSS	False	True	0.47928709055876684	PEPB_ECOLI Peptidase B OS=Escherichia coli (strain K12) OX=83333 GN=pepB PE=1 SV=2	decoy	29	9	2047620	282	269	LVLADGLIDASAQKPEMoxIIDAATLTGAAKTALGNDYHALFSFDDALAGR	GLLADIPNSVMSMoxVLR	6	P37095	decoy:P0AGE4	B181128_05_HF_FW_IN_130_ECLP_DSS01_SCX21_hSAX08_rep1	between	False	True	False	82.469049	10.384	21	8	True	LVLADGLIDASAQKPEMoxIIDAATLTGAAKTALGNDYHALFSFDDALAGR	GLLADIPNSVMSMoxVLR	LVLADGLIDASAQKPEMoxIIDAATLTGAAKTALGNDYHALFSFDDALAGRGLLADIPNSVMSMoxVLR	False	4	[0. 0. 0. 0. 1. 0. 0. 0. 0.]	[1. 1. 1. 1. 0. 0. 0. 0. 0.]	7	[0. 0. 0. 0. 0. 0. 0. 1. 0. 0.]	[1. 1. 1. 1. 1. 1. 1. 0. 0. 0.]	False	0.0	2.0	13.214456104492186	3.0	3.0	30.592256092285155	-1.0	-18.448278880859377	2.0	2.0	15.214456104492186
1150	1237762	DSS	False	True	0.3200486766048068	PUR8_ECOLI Adenylosuccinate lyase OS=Escherichia coli (strain K12) OX=83333 GN=purB PE=1 SV=1	decoy	14	5	1237762	288	92	TIAGEIGSSTMoxPHKVNPIDFENSEGNLGLSNAVLQHLASK	GIGGKTR	5	P0AB89	decoy:P0AE91	B181123_09_HF_FW_IN_130_ECLP_DSS01_SCX20_hSAX06_rep1	between	False	True	False	58.643662	14.35	20	6	False	TIAGEIGSSTMoxPHKVNPIDFENSEGNLGLSNAVLQHLASK	GIGGKTR	TIAGEIGSSTMoxPHKVNPIDFENSEGNLGLSNAVLQHLASKGIGGKTR	False	3	[0. 0. 0. 1. 0. 0. 0. 0. 0.]	[1. 1. 1. 0. 0. 0. 0. 0. 0.]	5	[0. 0. 0. 0. 0. 1. 0. 0. 0. 0.]	[1. 1. 1. 1. 1. 0. 0. 0. 0. 0.]	False	0.0	1.0	11.271519208251956	4.0	1.0	36.24311497241211	1.0	9.085037732421872	-1.0	1.0	12.271519208251956
1153	2740331	DSS	False	False	0.06304985337243402	ODO2_ECOLI Dihydrolipoyllysine-residue succinyltransferase component of 2-oxoglutarate dehydrogenase complex OS=Escherichia coli (strain K12) OX=83333 GN=sucB PE=1 SV=2	ZAPB_ECOLI Cell division protein ZapB OS=Escherichia coli (strain K12) OX=83333 GN=zapB PE=1 SV=1	13	6	2740331	121	56	LLAEHNLDASAIKGTGVGGR	ENNHLKEQQNGWQER	5	P0AFG6	P0AF36	B181203_13_HF_FW_IN_130_ECLP_DSS01_SCX23_hSAX07_rep2	between	False	False	True	39.208664	14.61	23	7	True	LLAEHNLDASAIKGTGVGGR	ENNHLKEQQNGWQER	LLAEHNLDASAIKGTGVGGRENNHLKEQQNGWQER	False	6	[0. 0. 0. 0. 0. 0. 1. 0. 0.]	[1. 1. 1. 1. 1. 1. 0. 0. 0.]	6	[0. 0. 0. 0. 0. 0. 1. 0. 0. 0.]	[1. 1. 1. 1. 1. 1. 0. 0. 0. 0.]	False	2.0	4.0	5.288963377441405	0.0	4.0	16.033287107910155	0.0	2.3276520371093743	0.0	4.0	11.288963377441403
1159	2545018	DSS	False	False	0.0	RPOB_ECOLI DNA-directed RNA polymerase subunit beta OS=Escherichia coli (strain K12) OX=83333 GN=rpoB PE=1 SV=1	RPOC_ECOLI DNA-directed RNA polymerase subunit beta' OS=Escherichia coli (strain K12) OX=83333 GN=rpoC PE=1 SV=1	12	1	2545018	152	781	SPGVFFDSDKGKTHSSGK	KGLADTALK	4	P0A8V2	P0A8T7	B181130_11_HF_FW_IN_130_ECLP_DSS01_SCX23_hSAX02_rep1	between	False	False	True	34.569706000000004	21.92	23	2	False	SPGVFFDSDKGKTHSSGK	KGLADTALK	SPGVFFDSDKGKTHSSGKKGLADTALK	False	6	[0. 0. 0. 0. 0. 0. 1. 0. 0.]	[1. 1. 1. 1. 1. 1. 0. 0. 0.]	1	[0. 1. 0. 0. 0. 0. 0. 0. 0. 0.]	[1. 0. 0. 0. 0. 0. 0. 0. 0. 0.]	True	-8.0	5.0	9.707794226318365	-8.0	6.0	7.303411520629886	-1.0	-3.806404076904293	2.0	8.0	22.707794226318363
1160	2669369	DSS	False	False	0.38276333789329686	ACEA_ECOLI Isocitrate lyase OS=Escherichia coli (strain K12) OX=83333 GN=aceA PE=1 SV=1	AMO_ECOLI Primary amine oxidase OS=Escherichia coli (strain K12) OX=83333 GN=tynA PE=1 SV=1	10	7	2669369	382	463	VQQPEFAAAKDGYTFVSHQQEVGTGYFDK	YAGPEYKHQEMoxGQPNVSTER	5	P0A9G6	P46883	B181203_10_HF_FW_IN_130_ECLP_DSS01_SCX23_hSAX08_rep1	between	False	False	True	62.773878	9.925	23	8	False	VQQPEFAAAKDGYTFVSHQQEVGTGYFDK	YAGPEYKHQEMoxGQPNVSTER	VQQPEFAAAKDGYTFVSHQQEVGTGYFDKYAGPEYKHQEMoxGQPNVSTER	False	6	[0. 0. 0. 0. 0. 0. 1. 0. 0.]	[1. 1. 1. 1. 1. 1. 0. 0. 0.]	7	[0. 0. 0. 0. 0. 0. 0. 1. 0. 0.]	[1. 1. 1. 1. 1. 1. 1. 0. 0. 0.]	False	1.0	4.0	20.404745004394528	2.0	4.0	39.20905294201661	1.0	17.053975961425778	1.0	4.0	25.40474500439453
1162	2200932	DSS	False	False	0.3540833809251856	RS8_ECOLI 30S ribosomal protein S8 OS=Escherichia coli (strain K12) OX=83333 GN=rpsH PE=1 SV=2	RS2_ECOLI 30S ribosomal protein S2 OS=Escherichia coli (strain K12) OX=83333 GN=rpsB PE=1 SV=2	8	4	2200932	34	140	VAIANVLKEEGFIEDFK	ELEKLENSLGGIK	4	P0A7W7	P0A7V0	B181128_13_HF_FW_IN_130_ECLP_DSS01_SCX22_hSAX05_rep2	between	False	False	True	64.108885	9.87	22	5	False	VAIANVLKEEGFIEDFK	ELEKLENSLGGIK	VAIANVLKEEGFIEDFKELEKLENSLGGIK	False	5	[0. 0. 0. 0. 0. 1. 0. 0. 0.]	[1. 1. 1. 1. 1. 0. 0. 0. 0.]	4	[0. 0. 0. 0. 1. 0. 0. 0. 0. 0.]	[1. 1. 1. 1. 0. 0. 0. 0. 0. 0.]	False	-2.0	3.0	10.84139461303711	-1.0	4.0	26.595113942871087	-2.0	-6.458307077636718	3.0	3.0	15.84139461303711
1163	3067899	DSS	False	False	0.16047745358090185	PFKA_ECOLI ATP-dependent 6-phosphofructokinase isozyme 1 OS=Escherichia coli (strain K12) OX=83333 GN=pfkA PE=1 SV=1	UB2G2_HUMAN Ubiquitin-conjugating enzyme E2 G2 OS=Homo sapiens OX=9606 GN=UBE2G2 PE=1 SV=1	7	6	3067899	216	2	HAIVAITEHMCcmDVDELAHFIEK	AGTALKR	5	P0A796	P60604	B181205_06_HF_FW_IN_130_ECLP_DSS01_SCX24_hSAX07_rep1	between	False	False	True	48.85685100000002	10.899	24	7	False	HAIVAITEHMCcmDVDELAHFIEK	AGTALKR	HAIVAITEHMCcmDVDELAHFIEKAGTALKR	False	7	[0. 0. 0. 0. 0. 0. 0. 1. 0.]	[1. 1. 1. 1. 1. 1. 1. 0. 0.]	6	[0. 0. 0. 0. 0. 0. 1. 0. 0. 0.]	[1. 1. 1. 1. 1. 1. 0. 0. 0. 0.]	False	0.0	1.0	3.281140703369161	5.0	5.0	26.487063783813497	0.0	1.1254247609863484	0.0	1.0	4.281140703369161
1166	2721126	DSS	False	False	0.29624960605105577	RS6_ECOLI 30S ribosomal protein S6 OS=Escherichia coli (strain K12) OX=83333 GN=rpsF PE=1 SV=1	DBHA_ECOLI DNA-binding protein HU-alpha OS=Escherichia coli (strain K12) OX=83333 GN=hupA PE=1 SV=1	3	6	2721126	54	62	LHKAHYVLMNVEAPQEVIDELETTFR	NPQTGKEIK	5	P02358	P0ACF0	B181203_12_HF_FW_IN_130_ECLP_DSS01_SCX23_hSAX07_rep1	between	False	False	True	63.512241	11.114	23	7	False	LHKAHYVLMNVEAPQEVIDELETTFR	NPQTGKEIK	LHKAHYVLMNVEAPQEVIDELETTFRNPQTGKEIK	False	6	[0. 0. 0. 0. 0. 0. 1. 0. 0.]	[1. 1. 1. 1. 1. 1. 0. 0. 0.]	6	[0. 0. 0. 0. 0. 0. 1. 0. 0. 0.]	[1. 1. 1. 1. 1. 1. 0. 0. 0. 0.]	False	0.0	1.0	11.097903841796878	4.0	5.0	40.70769273645021	0.0	8.507419222656253	0.0	1.0	12.097903841796878
1167	3146275	DSS	False	True	0.3072364316905802	HTPG_ECOLI Chaperone protein HtpG OS=Escherichia coli (strain K12) OX=83333 GN=htpG PE=1 SV=1	decoy	5	5	3146275	195	1186	SIISKYSDHIALPVEIEK	TLESSVAK	4	P0A6Z3	decoy:Q9NYU2	B181205_10_HF_FW_IN_130_ECLP_DSS01_SCX24_hSAX06_rep2	between	False	True	False	43.942587	10.319	24	6	True	SIISKYSDHIALPVEIEK	TLESSVAK	SIISKYSDHIALPVEIEKTLESSVAK	False	7	[0. 0. 0. 0. 0. 0. 0. 1. 0.]	[1. 1. 1. 1. 1. 1. 1. 0. 0.]	5	[0. 0. 0. 0. 0. 1. 0. 0. 0. 0.]	[1. 1. 1. 1. 1. 0. 0. 0. 0. 0.]	False	-1.0	5.0	-0.0476206721191445	2.0	6.0	19.065185648071285	0.0	-4.71095456494141	4.0	1.0	6.047620672119145
1172	1332596	DSS	False	False	0.08022741629816804	YQJD_ECOLI Uncharacterized protein YqjD OS=Escherichia coli (strain K12) OX=83333 GN=yqjD PE=1 SV=1	ELAB_ECOLI Protein ElaB OS=Escherichia coli (strain K12) OX=83333 GN=elaB PE=1 SV=1	7	1	1332596	32	2	SKEELSKIR	SNQFGDTR	3	P64581	P0AEH5	B181123_13_HF_FW_IN_130_ECLP_DSS01_SCX20_hSAX04_rep1	between	False	False	True	30.69066500000001	16.115	20	4	True	SKEELSKIR	SNQFGDTR	SKEELSKIRSNQFGDTR	False	3	[0. 0. 0. 1. 0. 0. 0. 0. 0.]	[1. 1. 1. 0. 0. 0. 0. 0. 0.]	3	[0. 0. 0. 1. 0. 0. 0. 0. 0. 0.]	[1. 1. 1. 0. 0. 0. 0. 0. 0. 0.]	True	0.0	0.0	7.137408011474612	-1.0	2.0	2.6358516149902367	-1.0	-0.7033417291259738	-1.0	0.0	7.137408011474612
1173	2221896	DSS	False	True	0.14767331433998102	ODP1_ECOLI Pyruvate dehydrogenase E1 component OS=Escherichia coli (strain K12) OX=83333 GN=aceE PE=1 SV=2	decoy	8	6	2221896	867	279	VVADAIAKFNIDADKVNPR	KVDAISWTR	4	P0AFG8	decoy:Q9GZR5	B181128_14_HF_FW_IN_130_ECLP_DSS01_SCX22_hSAX04_rep1	between	False	True	False	49.801533	9.938	22	4	False	VVADAIAKFNIDADKVNPR	KVDAISWTR	VVADAIAKFNIDADKVNPRKVDAISWTR	False	5	[0. 0. 0. 0. 0. 1. 0. 0. 0.]	[1. 1. 1. 1. 1. 0. 0. 0. 0.]	3	[0. 0. 0. 1. 0. 0. 0. 0. 0. 0.]	[1. 1. 1. 0. 0. 0. 0. 0. 0. 0.]	False	-1.0	3.0	7.714378611572265	1.0	3.0	18.802622096069328	-1.0	-3.0704610185546883	-1.0	3.0	11.714378611572265
1175	3218791	DSS	False	False	0.0125	AHPC_ECOLI Alkyl hydroperoxide reductase C OS=Escherichia coli (strain K12) OX=83333 GN=ahpC PE=1 SV=2	ACEA_ECOLI Isocitrate lyase OS=Escherichia coli (strain K12) OX=83333 GN=aceA PE=1 SV=1	3	5	3218791	151	377	KIKAAQYVASHPGEVCcmPAK	HYVEKVQQPEFAAAK	6	P0AE08	P0A9G6	B181205_13_HF_FW_IN_130_ECLP_DSS01_SCX24_hSAX03_rep1	between	False	False	True	33.015772	14.861	24	3	True	KIKAAQYVASHPGEVCcmPAK	HYVEKVQQPEFAAAK	KIKAAQYVASHPGEVCcmPAKHYVEKVQQPEFAAAK	True	7	[0. 0. 0. 0. 0. 0. 0. 1. 0.]	[1. 1. 1. 1. 1. 1. 1. 0. 0.]	2	[0. 0. 1. 0. 0. 0. 0. 0. 0. 0.]	[1. 1. 0. 0. 0. 0. 0. 0. 0. 0.]	False	1.0	4.0	10.475629940673826	-3.0	5.0	4.027048245117187	-1.0	1.7009717375488265	0.0	4.0	15.475629940673825
1177	1072428	DSS	False	False	0.09313154831199069	RNI_ECOLI Ribonuclease I OS=Escherichia coli (strain K12) OX=83333 GN=rna PE=1 SV=1	RS14_ECOLI 30S ribosomal protein S14 OS=Escherichia coli (strain K12) OX=83333 GN=rpsN PE=1 SV=2	15	6	1072428	72	14	ADFLTVHGLWPGLPKSVAAR	VALADKYFAK	4	P21338	P0AG59	B181121_22_HF_FW_IN_130_ECLP_DSS01_SCX19_hSAX10_rep1	between	False	False	True	64.088714	16.447	19	10	True	ADFLTVHGLWPGLPKSVAAR	VALADKYFAK	ADFLTVHGLWPGLPKSVAARVALADKYFAK	False	2	[0. 0. 1. 0. 0. 0. 0. 0. 0.]	[1. 1. 0. 0. 0. 0. 0. 0. 0.]	9	[0. 0. 0. 0. 0. 0. 0. 0. 0. 1.]	[1. 1. 1. 1. 1. 1. 1. 1. 1. 0.]	True	0.0	2.0	26.95470749975585	1.0	2.0	36.37017953039551	3.0	1.9753907883300736	0.0	2.0	28.95470749975585
1178	2818491	DSS	False	False	0.03825136612021858	ACCC_ECOLI Biotin carboxylase OS=Escherichia coli (strain K12) OX=83333 GN=accC PE=1 SV=2	ACEA_ECOLI Isocitrate lyase OS=Escherichia coli (strain K12) OX=83333 GN=aceA PE=1 SV=1	10	7	2818491	315	56	IAAGQPLSIKQEEVHVR	LLHGESKK	4	P24182	P0A9G6	B181203_17_HF_FW_IN_130_ECLP_DSS01_SCX23_hSAX05_rep1	between	False	False	True	32.964725	10.296	23	5	True	IAAGQPLSIKQEEVHVR	LLHGESKK	IAAGQPLSIKQEEVHVRLLHGESKK	False	6	[0. 0. 0. 0. 0. 0. 1. 0. 0.]	[1. 1. 1. 1. 1. 1. 0. 0. 0.]	4	[0. 0. 0. 0. 1. 0. 0. 0. 0. 0.]	[1. 1. 1. 1. 0. 0. 0. 0. 0. 0.]	False	0.0	4.0	-0.3932004150390611	1.0	3.0	13.802772027587896	0.0	0.6589045349121108	0.0	0.3932004150390611	4.393200415039061
1179	2214390	DSS	False	False	0.011210762331838564	RS11_ECOLI 30S ribosomal protein S11 OS=Escherichia coli (strain K12) OX=83333 GN=rpsK PE=1 SV=2	RS7_ECOLI 30S ribosomal protein S7 OS=Escherichia coli (strain K12) OX=83333 GN=rpsG PE=1 SV=3	6	9	2214390	70	161	CcmADAVKEYGIK	SFSHQAGASSK	3	P0A7R9	P02359	B181128_14_HF_FW_IN_130_ECLP_DSS01_SCX22_hSAX04_rep1	between	False	False	True	26.671461	21.254	22	4	True	CcmADAVKEYGIK	SFSHQAGASSK	CcmADAVKEYGIKSFSHQAGASSK	False	5	[0. 0. 0. 0. 0. 1. 0. 0. 0.]	[1. 1. 1. 1. 1. 0. 0. 0. 0.]	3	[0. 0. 0. 1. 0. 0. 0. 0. 0. 0.]	[1. 1. 1. 0. 0. 0. 0. 0. 0. 0.]	True	-6.0	5.0	-1.831779585327148	1.0	4.0	9.921592607055665	0.0	-4.829557524169921	0.0	5.0	12.831779585327148
1180	2713056	DSS	False	True	0.47009803921568627	SYY_ECOLI Tyrosine--tRNA ligase OS=Escherichia coli (strain K12) OX=83333 GN=tyrS PE=1 SV=2	decoy	2	9	2713056	391	333	QSDPEYFFKEEDR	LATIDLQLTGAAK	4	P0AGJ9	decoy:P0A6C5	B181203_12_HF_FW_IN_130_ECLP_DSS01_SCX23_hSAX07_rep1	between	False	True	False	38.635995	10.974	23	7	False	QSDPEYFFKEEDR	LATIDLQLTGAAK	QSDPEYFFKEEDRLATIDLQLTGAAK	False	6	[0. 0. 0. 0. 0. 0. 1. 0. 0.]	[1. 1. 1. 1. 1. 1. 0. 0. 0.]	6	[0. 0. 0. 0. 0. 0. 1. 0. 0. 0.]	[1. 1. 1. 1. 1. 1. 0. 0. 0. 0.]	False	0.0	5.0	2.182221501464845	3.0	5.0	-6.605425745849607	0.0	-22.84513369262695	5.0	2.182221501464845	7.182221501464845
1183	1445898	DSS	False	False	0.028460543337645538	IHFB_ECOLI Integration host factor subunit beta OS=Escherichia coli (strain K12) OX=83333 GN=ihfB PE=1 SV=1	RS3_ECOLI 30S ribosomal protein S3 OS=Escherichia coli (strain K12) OX=83333 GN=rpsC PE=1 SV=2	3	5	1445898	63	41	NPKTGDKVELEGK	QYLTKELAK	4	P0A6Y1	P0A7V3	B181123_20_HF_FW_IN_130_ECLP_DSS01_SCX21_hSAX05_rep1	between	False	False	True	33.563098000000004	15.034	21	5	False	NPKTGDKVELEGK	QYLTKELAK	NPKTGDKVELEGKQYLTKELAK	False	4	[0. 0. 0. 0. 1. 0. 0. 0. 0.]	[1. 1. 1. 1. 0. 0. 0. 0. 0.]	4	[0. 0. 0. 0. 1. 0. 0. 0. 0. 0.]	[1. 1. 1. 1. 0. 0. 0. 0. 0. 0.]	False	0.0	2.0	8.769131706665043	0.0	3.0	1.3920965656738318	0.0	-3.1878022685546834	0.0	2.0	10.769131706665044
1185	3169176	DSS	False	False	0.058221872541306056	RS1_ECOLI 30S ribosomal protein S1 OS=Escherichia coli (strain K12) OX=83333 GN=rpsA PE=1 SV=1	RS19_ECOLI 30S ribosomal protein S19 OS=Escherichia coli (strain K12) OX=83333 GN=rpsS PE=1 SV=2	13	7	3169176	351	22	ANPWQQFAETHNKGDRVEGK	AVESGDKKPLR	6	P0AG67	P0A7U3	B181205_11_HF_FW_IN_130_ECLP_DSS01_SCX24_hSAX05_rep1	between	False	False	True	33.516675	10.335	24	5	True	ANPWQQFAETHNKGDRVEGK	AVESGDKKPLR	ANPWQQFAETHNKGDRVEGKAVESGDKKPLR	True	7	[0. 0. 0. 0. 0. 0. 0. 1. 0.]	[1. 1. 1. 1. 1. 1. 1. 0. 0.]	4	[0. 0. 0. 0. 1. 0. 0. 0. 0. 0.]	[1. 1. 1. 1. 0. 0. 0. 0. 0. 0.]	False	-1.0	5.0	3.05676174621582	2.0	5.0	12.001795773315427	0.0	1.755946163940429	1.0	3.05676174621582	9.05676174621582
1186	1360763	DSS	False	False	0.07348901098901099	TNAA_ECOLI Tryptophanase OS=Escherichia coli (strain K12) OX=83333 GN=tnaA PE=1 SV=1	UPP_ECOLI Uracil phosphoribosyltransferase OS=Escherichia coli (strain K12) OX=83333 GN=upp PE=1 SV=1	10	5	1360763	260	3	YADMLAMSAKK	IVEVKHPLVK	5	P0A853	P0A8F0	B181123_14_HF_FW_IN_130_ECLP_DSS01_SCX20_hSAX03_rep1	between	False	False	True	42.055144	10.078	20	3	True	YADMLAMSAKK	IVEVKHPLVK	YADMLAMSAKKIVEVKHPLVK	False	3	[0. 0. 0. 1. 0. 0. 0. 0. 0.]	[1. 1. 1. 0. 0. 0. 0. 0. 0.]	2	[0. 0. 1. 0. 0. 0. 0. 0. 0. 0.]	[1. 1. 0. 0. 0. 0. 0. 0. 0. 0.]	False	-2.0	2.0	6.114309954589842	-1.0	1.0	13.83331553930664	-1.0	-1.8934529543457048	0.0	2.0	10.11430995458984
1187	1189808	DSS	False	True	0.29814056098329655	CLPX_ECOLI ATP-dependent Clp protease ATP-binding subunit ClpX OS=Escherichia coli (strain K12) OX=83333 GN=clpX PE=1 SV=2	decoy	2	4	1189808	336	519	QYQALFNLEGVDLEFRDEALDAIAK	LELKASRSR	5	P0A6H1	decoy:Q59385	B181123_06_HF_FW_IN_130_ECLP_DSS01_SCX20_hSAX07_rep1	between	False	True	False	69.20877	9.81	20	7	False	QYQALFNLEGVDLEFRDEALDAIAK	LELKASRSR	QYQALFNLEGVDLEFRDEALDAIAKLELKASRSR	False	3	[0. 0. 0. 1. 0. 0. 0. 0. 0.]	[1. 1. 1. 0. 0. 0. 0. 0. 0.]	6	[0. 0. 0. 0. 0. 0. 1. 0. 0. 0.]	[1. 1. 1. 1. 1. 1. 0. 0. 0. 0.]	False	0.0	1.0	2.99709244873047	4.0	1.0	44.46255227233887	-1.0	-1.5350654492187488	-2.0	1.0	3.99709244873047
1188	2866576	DSS	False	False	0.14285714285714285	RS11_ECOLI 30S ribosomal protein S11 OS=Escherichia coli (strain K12) OX=83333 GN=rpsK PE=1 SV=2	RS7_ECOLI 30S ribosomal protein S7 OS=Escherichia coli (strain K12) OX=83333 GN=rpsG PE=1 SV=3	6	9	2866576	70	161	CcmADAVKEYGIK	SFSHQAGASSK	4	P0A7R9	P02359	B181203_19_HF_FW_IN_130_ECLP_DSS01_SCX23_hSAX04_rep1	between	False	False	True	26.670745	12.813	23	4	True	CcmADAVKEYGIK	SFSHQAGASSK	CcmADAVKEYGIKSFSHQAGASSK	True	6	[0. 0. 0. 0. 0. 0. 1. 0. 0.]	[1. 1. 1. 1. 1. 1. 0. 0. 0.]	3	[0. 0. 0. 1. 0. 0. 0. 0. 0. 0.]	[1. 1. 1. 0. 0. 0. 0. 0. 0. 0.]	False	-2.0	5.0	-4.569750681762695	1.0	4.0	8.848912343139649	0.0	-2.177519694213867	1.0	4.569750681762695	11.569750681762695
1193	2048922	DSS	False	False	0.08993448481238833	ACCA_ECOLI Acetyl-coenzyme A carboxylase carboxyl transferase subunit alpha OS=Escherichia coli (strain K12) OX=83333 GN=accA PE=1 SV=2	YNFL_ECOLI Uncharacterized HTH-type transcriptional regulator YnfL OS=Escherichia coli (strain K12) OX=83333 GN=ynfL PE=3 SV=1	17	4	2048922	2	53	SLNFLDFEQPIAELEAKIDSLTAVSR	TNRSVLLTAAGK	5	P0ABD5	P77559	B181128_05_HF_FW_IN_130_ECLP_DSS01_SCX21_hSAX08_rep1	between	False	False	True	87.21322200000004	9.664	21	8	False	SLNFLDFEQPIAELEAKIDSLTAVSR	TNRSVLLTAAGK	SLNFLDFEQPIAELEAKIDSLTAVSRTNRSVLLTAAGK	False	4	[0. 0. 0. 0. 1. 0. 0. 0. 0.]	[1. 1. 1. 1. 0. 0. 0. 0. 0.]	7	[0. 0. 0. 0. 0. 0. 0. 1. 0. 0.]	[1. 1. 1. 1. 1. 1. 1. 0. 0. 0.]	False	0.0	2.0	6.114886733886749	6.0	2.0	56.86613986193851	0.0	-4.018124130371064	0.0	2.0	8.114886733886749
1197	2545428	DSS	False	False	0.006872852233676976	RPOB_ECOLI DNA-directed RNA polymerase subunit beta OS=Escherichia coli (strain K12) OX=83333 GN=rpoB PE=1 SV=1	RPOC_ECOLI DNA-directed RNA polymerase subunit beta' OS=Escherichia coli (strain K12) OX=83333 GN=rpoC PE=1 SV=1	12	1	2545428	152	934	SPGVFFDSDKGKTHSSGK	TFHIGGAASR	5	P0A8V2	P0A8T7	B181130_11_HF_FW_IN_130_ECLP_DSS01_SCX23_hSAX02_rep1	between	False	False	True	35.784932	13.467	23	2	False	SPGVFFDSDKGKTHSSGK	TFHIGGAASR	SPGVFFDSDKGKTHSSGKTFHIGGAASR	True	6	[0. 0. 0. 0. 0. 0. 1. 0. 0.]	[1. 1. 1. 1. 1. 1. 0. 0. 0.]	1	[0. 1. 0. 0. 0. 0. 0. 0. 0. 0.]	[1. 0. 0. 0. 0. 0. 0. 0. 0. 0.]	False	-3.0	4.0	6.971615654785154	-2.0	4.0	7.815558296997068	-1.0	-0.7836905891113304	0.0	4.0	13.971615654785154
1202	2241144	DSS	False	True	0.047790802524797116	DCEB_ECOLI Glutamate decarboxylase beta OS=Escherichia coli (strain K12) OX=83333 GN=gadB PE=1 SV=1	decoy	4	1	2241144	1	51	MDKKQVTDLR	KAGSLDIR	3	P69910	decoy:P27240	B181128_16_HF_FW_IN_130_ECLP_DSS01_SCX22_hSAX03_rep1	between	False	True	False	30.997986000000004	13.086	22	3	False	MDKKQVTDLR	KAGSLDIR	MDKKQVTDLRKAGSLDIR	False	5	[0. 0. 0. 0. 0. 1. 0. 0. 0.]	[1. 1. 1. 1. 1. 0. 0. 0. 0.]	2	[0. 0. 1. 0. 0. 0. 0. 0. 0. 0.]	[1. 1. 0. 0. 0. 0. 0. 0. 0. 0.]	False	-1.0	3.0	5.364021461425786	-1.0	4.0	2.9644681624755904	0.0	-2.4554327316894486	1.0	3.0	9.364021461425788
1203	1498737	DSS	False	True	0.24159132007233272	RS1_ECOLI 30S ribosomal protein S1 OS=Escherichia coli (strain K12) OX=83333 GN=rpsA PE=1 SV=1	decoy	8	2	1498737	521	10	AKDEADEKDAIATVNK	AKATAAAK	3	P0AG67	decoy:P21499	B181123_23_HF_FW_IN_130_ECLP_DSS01_SCX21_hSAX04_rep1	between	False	True	False	29.453432	13.185	21	4	False	AKDEADEKDAIATVNK	AKATAAAK	AKDEADEKDAIATVNKAKATAAAK	False	4	[0. 0. 0. 0. 1. 0. 0. 0. 0.]	[1. 1. 1. 1. 0. 0. 0. 0. 0.]	3	[0. 0. 0. 1. 0. 0. 0. 0. 0. 0.]	[1. 1. 1. 0. 0. 0. 0. 0. 0. 0.]	False	-2.0	2.0	1.9355563286132809	2.0	3.0	10.855146324951171	-1.0	3.551334297973632	0.0	2.0	5.9355563286132815
1207	828633	DSS	False	False	0.1487985212569316	RPOZ_ECOLI DNA-directed RNA polymerase subunit omega OS=Escherichia coli (strain K12) OX=83333 GN=rpoZ PE=1 SV=1	RPOA_ECOLI DNA-directed RNA polymerase subunit alpha OS=Escherichia coli (strain K12) OX=83333 GN=rpoA PE=1 SV=1	7	6	828633	29	292	QMQVGGKDPLVPEENDKTTVIALR	TPNLGKK	5	P0A800	P0A7Z4	B181121_11_HF_FW_IN_130_ECLP_DSS01_SCX19_hSAX04_rep1	between	False	False	True	45.638031	12.819	19	4	True	QMQVGGKDPLVPEENDKTTVIALR	TPNLGKK	QMQVGGKDPLVPEENDKTTVIALRTPNLGKK	True	2	[0. 0. 1. 0. 0. 0. 0. 0. 0.]	[1. 1. 0. 0. 0. 0. 0. 0. 0.]	3	[0. 0. 0. 1. 0. 0. 0. 0. 0. 0.]	[1. 1. 1. 0. 0. 0. 0. 0. 0. 0.]	False	-1.0	0.0	6.832214349609373	2.0	1.0	22.314380639892573	0.0	3.722629541259764	0.0	1.0	7.832214349609373
1208	2223668	DSS	False	False	0.09411764705882353	SYGA_ECOLI Glycine--tRNA ligase alpha subunit OS=Escherichia coli (strain K12) OX=83333 GN=glyQ PE=1 SV=2	SYGB_ECOLI Glycine--tRNA ligase beta subunit OS=Escherichia coli (strain K12) OX=83333 GN=glyS PE=1 SV=4	4	5	2223668	278	142	TLTKAVAEAYYASR	LPIPKLMR	3	P00960	P00961	B181128_14_HF_FW_IN_130_ECLP_DSS01_SCX22_hSAX04_rep1	between	False	False	True	55.47370600000001	13.553	22	4	False	TLTKAVAEAYYASR	LPIPKLMR	TLTKAVAEAYYASRLPIPKLMR	False	5	[0. 0. 0. 0. 0. 1. 0. 0. 0.]	[1. 1. 1. 1. 1. 0. 0. 0. 0.]	3	[0. 0. 0. 1. 0. 0. 0. 0. 0. 0.]	[1. 1. 1. 0. 0. 0. 0. 0. 0. 0.]	False	-1.0	4.0	18.137356512695312	1.0	4.0	15.96238016381836	1.0	-1.1598961423339844	4.0	4.0	23.13735651269531
1210	1359287	DSS	False	False	0.07325268817204302	ADHE_ECOLI Aldehyde-alcohol dehydrogenase OS=Escherichia coli (strain K12) OX=83333 GN=adhE PE=1 SV=2	GLN1B_ECOLI Glutamine synthetase OS=Escherichia coli (strain K12) OX=83333 GN=glnA PE=1 SV=2	12	8	1359287	684	346	EYLPASYHEGSKNPVAR	IPVVSSPKAR	4	P0A9Q7	P0A9C5	B181123_14_HF_FW_IN_130_ECLP_DSS01_SCX20_hSAX03_rep1	between	False	False	True	37.465842	10.473	20	3	False	EYLPASYHEGSKNPVAR	IPVVSSPKAR	EYLPASYHEGSKNPVARIPVVSSPKAR	False	3	[0. 0. 0. 1. 0. 0. 0. 0. 0.]	[1. 1. 1. 0. 0. 0. 0. 0. 0.]	2	[0. 0. 1. 0. 0. 0. 0. 0. 0. 0.]	[1. 1. 0. 0. 0. 0. 0. 0. 0. 0.]	False	-3.0	1.0	7.911690464965815	1.0	2.0	8.644964924804682	-1.0	-0.6951153364257863	1.0	3.0	11.911690464965815
1213	1454133	DSS	False	False	0.4382591093117409	RS14_ECOLI 30S ribosomal protein S14 OS=Escherichia coli (strain K12) OX=83333 GN=rpsN PE=1 SV=2	RIBF_ECOLI Bifunctional riboflavin kinase/FMN adenylyltransferase OS=Escherichia coli (strain K12) OX=83333 GN=ribF PE=1 SV=1	19	6	1454133	29	204	AIISDVNASDEDRWNAVLKLQTLPR	TIGFPTANVPLR	6	P0AG59	P0AG40	B181123_20_HF_FW_IN_130_ECLP_DSS01_SCX21_hSAX05_rep1	between	False	False	True	58.27146000000001	10.055	21	5	False	AIISDVNASDEDRWNAVLKLQTLPR	TIGFPTANVPLR	AIISDVNASDEDRWNAVLKLQTLPRTIGFPTANVPLR	True	4	[0. 0. 0. 0. 1. 0. 0. 0. 0.]	[1. 1. 1. 1. 0. 0. 0. 0. 0.]	4	[0. 0. 0. 0. 1. 0. 0. 0. 0. 0.]	[1. 1. 1. 1. 0. 0. 0. 0. 0. 0.]	False	-2.0	2.0	9.417585793457038	2.0	3.0	15.899568978271487	-1.0	-12.740243491210933	3.0	2.0	13.417585793457036
1215	2892611	DSS	False	True	0.4047872340425532	ODP1_ECOLI Pyruvate dehydrogenase E1 component OS=Escherichia coli (strain K12) OX=83333 GN=aceE PE=1 SV=2	decoy	10	5	2892611	384	87	ATVILAHTIKGYGMGDAAEGK	HLANSLAR	5	P0AFG8	decoy:P0AFA2	B181203_20_HF_FW_IN_130_ECLP_DSS01_SCX23_hSAX03_rep1	between	False	True	False	32.090518	10.992	23	3	True	ATVILAHTIKGYGMGDAAEGK	HLANSLAR	ATVILAHTIKGYGMGDAAEGKHLANSLAR	False	6	[0. 0. 0. 0. 0. 0. 1. 0. 0.]	[1. 1. 1. 1. 1. 1. 0. 0. 0.]	2	[0. 0. 1. 0. 0. 0. 0. 0. 0. 0.]	[1. 1. 0. 0. 0. 0. 0. 0. 0. 0.]	False	-3.0	4.0	-5.7525835014648425	0.0	1.0	8.952296259277347	-2.0	-8.67674350512695	0.0	4.0	12.75258350146484
1217	1287613	DSS	False	True	0.36095346197502837	PRPC_ECOLI 2-methylcitrate synthase OS=Escherichia coli (strain K12) OX=83333 GN=prpC PE=1 SV=2	decoy	24	1	1287613	211	1	VIAGTGSDMoxYSAIIGAIGALRGPKHGGANEVSLEIQQR	MoxGDVLNK	5	P31660	decoy:P18615	B181123_11_HF_FW_IN_130_ECLP_DSS01_SCX20_hSAX05_rep1	between	False	True	False	47.974197	10.738	20	5	True	VIAGTGSDMoxYSAIIGAIGALRGPKHGGANEVSLEIQQR	MoxGDVLNK	VIAGTGSDMoxYSAIIGAIGALRGPKHGGANEVSLEIQQRMoxGDVLNK	False	3	[0. 0. 0. 1. 0. 0. 0. 0. 0.]	[1. 1. 1. 0. 0. 0. 0. 0. 0.]	4	[0. 0. 0. 0. 1. 0. 0. 0. 0. 0.]	[1. 1. 1. 1. 0. 0. 0. 0. 0. 0.]	False	-1.0	1.0	1.3789020476074183	1.0	3.0	17.961427300903317	0.0	-8.419800192382816	2.0	1.0	3.3789020476074185
1224	2847629	DSS	False	False	0.037162162162162164	SUCC_ECOLI Succinate--CoA ligase [ADP-forming] subunit beta OS=Escherichia coli (strain K12) OX=83333 GN=sucC PE=1 SV=1	S1PR3_HUMAN Sphingosine 1-phosphate receptor 3 OS=Homo sapiens OX=9606 GN=S1PR3 PE=1 SV=2	11	1	2847629	136	228	VAEETPHLIHKVALDPLTGPMPYQGR	KVANHNNSERSMALLR	5	P0A836	Q99500	B181203_18_HF_FW_IN_130_ECLP_DSS01_SCX23_hSAX05_rep2	between	False	False	True	45.276025	10.986	23	5	False	VAEETPHLIHKVALDPLTGPMPYQGR	KVANHNNSERSMALLR	VAEETPHLIHKVALDPLTGPMPYQGRKVANHNNSERSMALLR	False	6	[0. 0. 0. 0. 0. 0. 1. 0. 0.]	[1. 1. 1. 1. 1. 1. 0. 0. 0.]	4	[0. 0. 0. 0. 1. 0. 0. 0. 0. 0.]	[1. 1. 1. 1. 0. 0. 0. 0. 0. 0.]	False	-1.0	4.0	3.4093143371582	2.0	0.0	21.85905379333496	0.0	0.2064067749023408	-1.0	3.4093143371582	8.4093143371582
1227	1313492	DSS	False	False	0.19041916167664671	TKT1_ECOLI Transketolase 1 OS=Escherichia coli (strain K12) OX=83333 GN=tktA PE=1 SV=5	RPOD_ECOLI RNA polymerase sigma factor RpoD OS=Escherichia coli (strain K12) OX=83333 GN=rpoD PE=1 SV=2	10	5	1313492	245	589	TIIGFGSPNKAGTHDSHGAPLGDAEIALTR	QIEAKALR	5	P27302	P00579	B181123_12_HF_FW_IN_130_ECLP_DSS01_SCX20_hSAX05_rep2	between	False	False	True	48.731453	10.229	20	5	True	TIIGFGSPNKAGTHDSHGAPLGDAEIALTR	QIEAKALR	TIIGFGSPNKAGTHDSHGAPLGDAEIALTRQIEAKALR	False	3	[0. 0. 0. 1. 0. 0. 0. 0. 0.]	[1. 1. 1. 0. 0. 0. 0. 0. 0.]	4	[0. 0. 0. 0. 1. 0. 0. 0. 0. 0.]	[1. 1. 1. 1. 0. 0. 0. 0. 0. 0.]	False	-1.0	1.0	10.260849057128908	0.0	1.0	21.077413617065424	-1.0	2.820869503906252	-1.0	1.0	12.260849057128908
1228	127813	DSS	False	False	0.2525217391304348	FUMC_ECOLI Fumarate hydratase class II OS=Escherichia coli (strain K12) OX=83333 GN=fumC PE=1 SV=1	CYTR_ECOLI HTH-type transcriptional repressor CytR OS=Escherichia coli (strain K12) OX=83333 GN=cytR PE=1 SV=1	3	5	127813	6	14	SEKDSMGAIDVPADK	DVALKAK	3	P05042	P0ACN7	B181117_09_HF_FW_IN_130_ECLP_DSS01_SCX17_hSAX05_rep1	between	False	False	True	38.57085	10.957	17	5	False	SEKDSMGAIDVPADK	DVALKAK	SEKDSMGAIDVPADKDVALKAK	False	0	[1. 0. 0. 0. 0. 0. 0. 0. 0.]	[0. 0. 0. 0. 0. 0. 0. 0. 0.]	4	[0. 0. 0. 0. 1. 0. 0. 0. 0. 0.]	[1. 1. 1. 1. 0. 0. 0. 0. 0. 0.]	False	-1.0	-1.0	4.402404412841797	2.0	-1.0	10.453611001586914	-1.0	-3.5007709411621093	0.0	1.0	6.402404412841798
1229	926591	DSS	False	False	0.31986634264884567	PFLB_ECOLI Formate acetyltransferase 1 OS=Escherichia coli (strain K12) OX=83333 GN=pflB PE=1 SV=2	PNTA_ECOLI NAD(P) transhydrogenase subunit alpha OS=Escherichia coli (strain K12) OX=83333 GN=pntA PE=1 SV=2	16	6	926591	662	385	DGISYTFSIVPNALGKDDEVR	AAPEVKTEEK	5	P09373	P07001	B181121_16_HF_FW_IN_130_ECLP_DSS01_SCX19_hSAX06_rep2	between	False	False	True	53.85447100000002	11.33	19	6	False	DGISYTFSIVPNALGKDDEVR	AAPEVKTEEK	DGISYTFSIVPNALGKDDEVRAAPEVKTEEK	False	2	[0. 0. 1. 0. 0. 0. 0. 0. 0.]	[1. 1. 0. 0. 0. 0. 0. 0. 0.]	5	[0. 0. 0. 0. 0. 1. 0. 0. 0. 0.]	[1. 1. 1. 1. 1. 0. 0. 0. 0. 0.]	False	-1.0	1.0	0.3648584206543149	0.0	1.0	30.41771868066408	-1.0	-2.8578321616210767	2.0	1.0	2.364858420654315
1234	2091216	DSS	False	True	0.4827006246996636	GYRB_ECOLI DNA gyrase subunit B OS=Escherichia coli (strain K12) OX=83333 GN=gyrB PE=1 SV=2	decoy	8	5	2091216	548	111	DDEAMDQYQISIALDGATLHTNASAPALAGEALEK	LTNEKTLLYKK	5	P0AES6	decoy:O95196	B181128_09_HF_FW_IN_130_ECLP_DSS01_SCX21_hSAX07_rep2	between	False	True	False	55.20633100000001	10.924	21	7	True	DDEAMDQYQISIALDGATLHTNASAPALAGEALEK	LTNEKTLLYKK	DDEAMDQYQISIALDGATLHTNASAPALAGEALEKLTNEKTLLYKK	False	4	[0. 0. 0. 0. 1. 0. 0. 0. 0.]	[1. 1. 1. 1. 0. 0. 0. 0. 0.]	6	[0. 0. 0. 0. 0. 0. 1. 0. 0. 0.]	[1. 1. 1. 1. 1. 1. 0. 0. 0. 0.]	False	0.0	2.0	-8.843076958984378	5.0	2.0	25.52767346826172	0.0	-18.307676568359376	0.0	2.0	10.843076958984378
1236	2871789	DSS	False	False	0.01584786053882726	RS7_ECOLI 30S ribosomal protein S7 OS=Escherichia coli (strain K12) OX=83333 GN=rpsG PE=1 SV=3	RS2_ECOLI 30S ribosomal protein S2 OS=Escherichia coli (strain K12) OX=83333 GN=rpsB PE=1 SV=2	11	4	2871789	161	8	SFSHQAGASSKQPALGYLN	DMLKAGVHFGHQTR	5	P02359	P0A7V0	B181203_19_HF_FW_IN_130_ECLP_DSS01_SCX23_hSAX04_rep1	between	False	False	True	42.470221	11.2	23	4	False	SFSHQAGASSKQPALGYLN	DMLKAGVHFGHQTR	SFSHQAGASSKQPALGYLNDMLKAGVHFGHQTR	False	6	[0. 0. 0. 0. 0. 0. 1. 0. 0.]	[1. 1. 1. 1. 1. 1. 0. 0. 0.]	3	[0. 0. 0. 1. 0. 0. 0. 0. 0. 0.]	[1. 1. 1. 0. 0. 0. 0. 0. 0. 0.]	False	-1.0	5.0	8.112482505126955	-1.0	3.0	13.034559684082032	-1.0	-1.1091208884277322	1.0	5.0	14.112482505126955
1240	1502000	DSS	False	True	0.43392857142857144	RS1_ECOLI 30S ribosomal protein S1 OS=Escherichia coli (strain K12) OX=83333 GN=rpsA PE=1 SV=1	decoy	8	5	1502000	529	65	DAIATVNKQEDANFSNNAMAEAFK	ADAESPR	4	P0AG67	decoy:P24232	B181123_23_HF_FW_IN_130_ECLP_DSS01_SCX21_hSAX04_rep1	between	False	True	False	39.391692	10.725	21	4	False	DAIATVNKQEDANFSNNAMAEAFK	ADAESPR	DAIATVNKQEDANFSNNAMAEAFKADAESPR	False	4	[0. 0. 0. 0. 1. 0. 0. 0. 0.]	[1. 1. 1. 1. 0. 0. 0. 0. 0.]	3	[0. 0. 0. 1. 0. 0. 0. 0. 0. 0.]	[1. 1. 1. 0. 0. 0. 0. 0. 0. 0.]	False	-2.0	3.0	-5.6501018232421885	-2.0	2.0	16.92329485949707	-3.0	-7.90444294873047	2.0	3.0	10.650101823242188
1241	877363	DSS	False	False	0.06940509915014165	RPOB_ECOLI DNA-directed RNA polymerase subunit beta OS=Escherichia coli (strain K12) OX=83333 GN=rpoB PE=1 SV=1	AVR2A_HUMAN Activin receptor type-2A OS=Homo sapiens OX=9606 GN=ACVR2A PE=1 SV=1	3	2	877363	1304	325	MYKNIVDGNHQMEPGMPESFNVLLK	SKNVLLK	4	P0A8V2	P27037	B181121_13_HF_FW_IN_130_ECLP_DSS01_SCX19_hSAX05_rep2	between	False	False	True	55.127597	10.609000000000002	19	5	True	MYKNIVDGNHQMEPGMPESFNVLLK	SKNVLLK	MYKNIVDGNHQMEPGMPESFNVLLKSKNVLLK	False	2	[0. 0. 1. 0. 0. 0. 0. 0. 0.]	[1. 1. 0. 0. 0. 0. 0. 0. 0.]	4	[0. 0. 0. 0. 1. 0. 0. 0. 0. 0.]	[1. 1. 1. 1. 0. 0. 0. 0. 0. 0.]	False	-1.0	1.0	10.705588485595705	3.0	1.0	25.13165202319336	0.0	0.9237090605468764	0.0	1.0	12.705588485595705
1242	2242246	DSS	False	True	0.10812264658418505	PHOL_ECOLI PhoH-like protein OS=Escherichia coli (strain K12) OX=83333 GN=ybeZ PE=1 SV=2	decoy	14	6	2242246	94	51	VLEQSAESVPEYGKAVNIK	RPGGVKR	3	P0A9K3	decoy:O75325	B181128_16_HF_FW_IN_130_ECLP_DSS01_SCX22_hSAX03_rep1	between	False	True	False	34.160664000000004	9.828	22	3	False	VLEQSAESVPEYGKAVNIK	RPGGVKR	VLEQSAESVPEYGKAVNIKRPGGVKR	False	5	[0. 0. 0. 0. 0. 1. 0. 0. 0.]	[1. 1. 1. 1. 1. 0. 0. 0. 0.]	2	[0. 0. 1. 0. 0. 0. 0. 0. 0. 0.]	[1. 1. 0. 0. 0. 0. 0. 0. 0. 0.]	False	-3.0	4.0	-2.630530915771488	2.0	-1.0	18.978882231201165	0.0	2.401750959838864	-1.0	3.0	9.630530915771487
1245	1570047	DSS	False	True	0.01282051282051282	RNE_ECOLI Ribonuclease E OS=Escherichia coli (strain K12) OX=83333 GN=rne PE=1 SV=6	decoy	9	4	1570047	1039	168	GAAGGHTATHHASAAPARPQPVE	VWGTASFK	5	P21513	decoy:Q16773	B181123_26_HF_FW_IN_130_ECLP_DSS01_SCX21_hSAX02_rep2	between	False	True	False	29.999128	10.565	21	2	False	GAAGGHTATHHASAAPARPQPVE	VWGTASFK	GAAGGHTATHHASAAPARPQPVEVWGTASFK	False	4	[0. 0. 0. 0. 1. 0. 0. 0. 0.]	[1. 1. 1. 1. 0. 0. 0. 0. 0.]	1	[0. 1. 0. 0. 0. 0. 0. 0. 0. 0.]	[1. 0. 0. 0. 0. 0. 0. 0. 0. 0.]	False	-2.0	-3.0	11.805419580200196	-2.0	3.0	-5.278566702148439	-1.0	-3.258211477539064	-3.0	3.0	16.805419580200194
1254	2669877	DSS	False	True	0.24616482340349624	RS6_ECOLI 30S ribosomal protein S6 OS=Escherichia coli (strain K12) OX=83333 GN=rpsF PE=1 SV=1	decoy	3	7	2669877	57	212	AHYVLMNVEAPQEVIDELETTFR	HLAEAATRK	3	P02358	decoy:Q9UQM7	B181203_10_HF_FW_IN_130_ECLP_DSS01_SCX23_hSAX08_rep1	between	False	True	False	64.36182600000001	13.93	23	8	False	AHYVLMNVEAPQEVIDELETTFR	HLAEAATRK	AHYVLMNVEAPQEVIDELETTFRHLAEAATRK	False	6	[0. 0. 0. 0. 0. 0. 1. 0. 0.]	[1. 1. 1. 1. 1. 1. 0. 0. 0.]	7	[0. 0. 0. 0. 0. 0. 0. 1. 0. 0.]	[1. 1. 1. 1. 1. 1. 1. 0. 0. 0.]	False	1.0	4.0	5.248575267578133	5.0	0.0	47.44488149621583	1.0	8.545682964111336	-1.0	4.0	10.248575267578133
1256	1506443	DSS	False	True	0.13689892051030422	SYY_ECOLI Tyrosine--tRNA ligase OS=Escherichia coli (strain K12) OX=83333 GN=tyrS PE=1 SV=2	decoy	25	1	1506443	61	217	FQQAGHKPVALVGGATGLIGDPSFKAAER	SPPPPAMoxSLEAPPR	5	P0AGJ9	decoy:Q75N03	B181123_23_HF_FW_IN_130_ECLP_DSS01_SCX21_hSAX04_rep1	between	False	True	False	52.25001699999999	10.505999999999998	21	4	False	FQQAGHKPVALVGGATGLIGDPSFKAAER	SPPPPAMoxSLEAPPR	FQQAGHKPVALVGGATGLIGDPSFKAAERSPPPPAMoxSLEAPPR	False	4	[0. 0. 0. 0. 1. 0. 0. 0. 0.]	[1. 1. 1. 1. 0. 0. 0. 0. 0.]	3	[0. 0. 0. 1. 0. 0. 0. 0. 0. 0.]	[1. 1. 1. 0. 0. 0. 0. 0. 0. 0.]	False	-1.0	2.0	15.60059530810546	1.0	4.0	12.340680909912102	1.0	-4.094671415527351	2.0	2.0	18.60059530810546
1260	1501456	DSS	False	False	0.23161764705882354	DNLJ_ECOLI DNA ligase OS=Escherichia coli (strain K12) OX=83333 GN=ligA PE=1 SV=2	YHII_ECOLI Uncharacterized protein YhiI OS=Escherichia coli (strain K12) OX=83333 GN=yhiI PE=3 SV=1	14	5	1501456	635	158	KTDLVIAGEAAGSKLAK	AAAESAR	3	P15042	P37626	B181123_23_HF_FW_IN_130_ECLP_DSS01_SCX21_hSAX04_rep1	between	False	False	True	37.754124	13.159	21	4	True	KTDLVIAGEAAGSKLAK	AAAESAR	KTDLVIAGEAAGSKLAKAAAESAR	False	4	[0. 0. 0. 0. 1. 0. 0. 0. 0.]	[1. 1. 1. 1. 0. 0. 0. 0. 0.]	3	[0. 0. 0. 1. 0. 0. 0. 0. 0. 0.]	[1. 1. 1. 0. 0. 0. 0. 0. 0. 0.]	False	1.0	2.0	1.7036479257812474	0.0	2.0	19.76480324499511	1.0	3.928387000488279	-1.0	1.7036479257812474	4.703647925781247
1262	828976	DSS	False	False	0.06203288490284006	GSHB_ECOLI Glutathione synthetase OS=Escherichia coli (strain K12) OX=83333 GN=gshB PE=1 SV=1	YBDR_ECOLI Uncharacterized zinc-type alcohol dehydrogenase-like protein YbdR OS=Escherichia coli (strain K12) OX=83333 GN=ybdR PE=3 SV=1	1	6	828976	18	112	KDSSFAMLLEAQR	GAALNKK	3	P04425	P77316	B181121_11_HF_FW_IN_130_ECLP_DSS01_SCX19_hSAX04_rep1	between	False	False	True	47.020853	10.273	19	4	False	KDSSFAMLLEAQR	GAALNKK	KDSSFAMLLEAQRGAALNKK	False	2	[0. 0. 1. 0. 0. 0. 0. 0. 0.]	[1. 1. 0. 0. 0. 0. 0. 0. 0.]	3	[0. 0. 0. 1. 0. 0. 0. 0. 0. 0.]	[1. 1. 1. 0. 0. 0. 0. 0. 0. 0.]	False	-2.0	1.0	2.905443148925784	2.0	0.0	25.22832866223145	0.0	1.3269862702636743	0.0	2.0	5.905443148925784
1263	2700652	DSS	False	True	0.31758610179823227	PYRB_ECOLI Aspartate carbamoyltransferase catalytic subunit OS=Escherichia coli (strain K12) OX=83333 GN=pyrB PE=1 SV=2	decoy	3	6	2700652	86	232	GETLADTISVISTYVDAIVMoxR	VSLANKR	3	P0A786	decoy:P52045	B181203_11_HF_FW_IN_130_ECLP_DSS01_SCX23_hSAX08_rep2	between	False	True	False	83.251553	10.422	23	8	False	GETLADTISVISTYVDAIVMoxR	VSLANKR	GETLADTISVISTYVDAIVMoxRVSLANKR	False	6	[0. 0. 0. 0. 0. 0. 1. 0. 0.]	[1. 1. 1. 1. 1. 1. 0. 0. 0.]	7	[0. 0. 0. 0. 0. 0. 0. 1. 0. 0.]	[1. 1. 1. 1. 1. 1. 1. 0. 0. 0.]	False	1.0	4.0	15.919948996093751	6.0	4.0	58.85719341137696	2.0	11.739643515136724	2.0	4.0	20.91994899609375
1264	2848658	DSS	False	True	0.3775566611387507	RPOC_ECOLI DNA-directed RNA polymerase subunit beta' OS=Escherichia coli (strain K12) OX=83333 GN=rpoC PE=1 SV=1	decoy	5	3	2848658	979	344	NTELKLIDEFGR	AFKPEGLK	3	P0A8T7	decoy:P36979	B181203_18_HF_FW_IN_130_ECLP_DSS01_SCX23_hSAX05_rep2	between	False	True	False	48.773443	9.866	23	5	True	NTELKLIDEFGR	AFKPEGLK	NTELKLIDEFGRAFKPEGLK	False	6	[0. 0. 0. 0. 0. 0. 1. 0. 0.]	[1. 1. 1. 1. 1. 1. 0. 0. 0.]	4	[0. 0. 0. 0. 1. 0. 0. 0. 0. 0.]	[1. 1. 1. 1. 0. 0. 0. 0. 0. 0.]	False	-2.0	5.0	6.331228034179688	0.0	5.0	17.851548926513672	-2.0	-4.3765928581542966	4.0	5.0	13.331228034179688
1265	2728983	DSS	False	False	0.2306843267108168	ABDH_ECOLI Gamma-aminobutyraldehyde dehydrogenase OS=Escherichia coli (strain K12) OX=83333 GN=prr PE=1 SV=1	LCAP_HUMAN Leucyl-cystinyl aminopeptidase OS=Homo sapiens OX=9606 GN=LNPEP PE=1 SV=3	4	7	2728983	19	893	QPVYNPATGDVLLEIAEASAEQVDAAVR	ILEALASSEDVR	4	P77674	Q9UIQ6	B181203_12_HF_FW_IN_130_ECLP_DSS01_SCX23_hSAX07_rep1	between	False	False	True	88.757254	11.815	23	7	True	QPVYNPATGDVLLEIAEASAEQVDAAVR	ILEALASSEDVR	QPVYNPATGDVLLEIAEASAEQVDAAVRILEALASSEDVR	False	6	[0. 0. 0. 0. 0. 0. 1. 0. 0.]	[1. 1. 1. 1. 1. 1. 0. 0. 0.]	6	[0. 0. 0. 0. 0. 0. 1. 0. 0. 0.]	[1. 1. 1. 1. 1. 1. 0. 0. 0. 0.]	False	0.0	4.0	15.94791256933594	1.0	5.0	51.79097592382814	-1.0	-0.8043152138671843	4.0	4.0	19.94791256933594
1268	2065977	DSS	False	True	0.093185789167152	RS1_ECOLI 30S ribosomal protein S1 OS=Escherichia coli (strain K12) OX=83333 GN=rpsA PE=1 SV=1	decoy	14	18	2065977	523	604	DEADEKDAIATVNKQEDANFSNNAMAEAFK	TLNDDASPPLPRGLHEATK	6	P0AG67	decoy:E5RHQ5	B181128_07_HF_FW_IN_130_ECLP_DSS01_SCX21_hSAX07_rep1	between	False	True	False	57.97267700000002	10.246	21	7	False	DEADEKDAIATVNKQEDANFSNNAMAEAFK	TLNDDASPPLPRGLHEATK	DEADEKDAIATVNKQEDANFSNNAMAEAFKTLNDDASPPLPRGLHEATK	True	4	[0. 0. 0. 0. 1. 0. 0. 0. 0.]	[1. 1. 1. 1. 0. 0. 0. 0. 0.]	6	[0. 0. 0. 0. 0. 0. 1. 0. 0. 0.]	[1. 1. 1. 1. 1. 1. 0. 0. 0. 0.]	False	0.0	2.0	13.703935392334008	2.0	2.0	22.845414884521503	0.0	-1.2092573566894345	-1.0	2.0	15.703935392334008
1269	2744446	DSS	False	False	0.3163669612922889	RPOC_ECOLI DNA-directed RNA polymerase subunit beta' OS=Escherichia coli (strain K12) OX=83333 GN=rpoC PE=1 SV=1	CXG2_HUMAN Gap junction gamma-2 protein OS=Homo sapiens OX=9606 GN=GJC2 PE=1 SV=1	25	6	2744446	799	387	RLVDVAQDLVVTEDDCcmGTHEGIMMoxTPVIEGGDVK	AGAPASR	5	P0A8T7	Q5T442	B181203_13_HF_FW_IN_130_ECLP_DSS01_SCX23_hSAX07_rep2	between	False	False	True	52.162905	9.87	23	7	False	RLVDVAQDLVVTEDDCcmGTHEGIMMoxTPVIEGGDVK	AGAPASR	RLVDVAQDLVVTEDDCcmGTHEGIMMoxTPVIEGGDVKAGAPASR	False	6	[0. 0. 0. 0. 0. 0. 1. 0. 0.]	[1. 1. 1. 1. 1. 1. 0. 0. 0.]	6	[0. 0. 0. 0. 0. 0. 1. 0. 0. 0.]	[1. 1. 1. 1. 1. 1. 0. 0. 0. 0.]	False	0.0	4.0	1.6465513928222677	5.0	4.0	33.077450059204104	1.0	2.7751600964355485	3.0	1.6465513928222677	5.646551392822268
1270	827552	DSS	False	False	0.02092050209205021	RS7_ECOLI 30S ribosomal protein S7 OS=Escherichia coli (strain K12) OX=83333 GN=rpsG PE=1 SV=3	RS1_ECOLI 30S ribosomal protein S1 OS=Escherichia coli (strain K12) OX=83333 GN=rpsA PE=1 SV=1	11	3	827552	161	156	SFSHQAGASSKQPALGYLN	VIKLDQK	4	P02359	P0AG67	B181121_11_HF_FW_IN_130_ECLP_DSS01_SCX19_hSAX04_rep1	between	False	False	True	42.569531	10.198	19	4	True	SFSHQAGASSKQPALGYLN	VIKLDQK	SFSHQAGASSKQPALGYLNVIKLDQK	False	2	[0. 0. 1. 0. 0. 0. 0. 0. 0.]	[1. 1. 0. 0. 0. 0. 0. 0. 0.]	3	[0. 0. 0. 1. 0. 0. 0. 0. 0. 0.]	[1. 1. 1. 0. 0. 0. 0. 0. 0. 0.]	False	-1.0	1.0	8.211792505126951	0.0	1.0	13.725901162963863	0.0	-0.4177775021972678	0.0	1.0	10.211792505126953
1275	1414669	DSS	False	False	0.014285714285714285	RS7_ECOLI 30S ribosomal protein S7 OS=Escherichia coli (strain K12) OX=83333 GN=rpsG PE=1 SV=3	RS9_ECOLI 30S ribosomal protein S9 OS=Escherichia coli (strain K12) OX=83333 GN=rpsI PE=1 SV=2	1	1	1414669	11	100	KILPDPK	KAGFVTR	4	P02359	P0A7X3	B181123_18_HF_FW_IN_130_ECLP_DSS01_SCX20_hSAX01_rep1	between	False	False	True	34.859973999999994	11.795	20	1	True	KILPDPK	KAGFVTR	KILPDPKKAGFVTR	False	3	[0. 0. 0. 1. 0. 0. 0. 0. 0.]	[1. 1. 1. 0. 0. 0. 0. 0. 0.]	0	[1. 0. 0. 0. 0. 0. 0. 0. 0. 0.]	[0. 0. 0. 0. 0. 0. 0. 0. 0. 0.]	False	-3.0	2.0	4.697202775024408	-2.0	1.0	8.371465775512691	-1.0	-1.5772360830078185	1.0	3.0	9.697202775024408
1279	3123686	DSS	False	False	0.4997655883731833	TNAA_ECOLI Tryptophanase OS=Escherichia coli (strain K12) OX=83333 GN=tnaA PE=1 SV=1	FKB1B_HUMAN Peptidyl-prolyl cis-trans isomerase FKBP1B OS=Homo sapiens OX=9606 GN=FKBP1B PE=1 SV=2	6	14	3123686	335	2	IAQVQYLVDGLEEIGVVCcmQQAGGHAAFVDAGK	GVEIETISPGDGRTFPK	6	P0A853	P68106	B181205_09_HF_FW_IN_130_ECLP_DSS01_SCX24_hSAX06_rep1	between	False	False	True	55.662409	10.742	24	6	False	IAQVQYLVDGLEEIGVVCcmQQAGGHAAFVDAGK	GVEIETISPGDGRTFPK	IAQVQYLVDGLEEIGVVCcmQQAGGHAAFVDAGKGVEIETISPGDGRTFPK	False	7	[0. 0. 0. 0. 0. 0. 0. 1. 0.]	[1. 1. 1. 1. 1. 1. 1. 0. 0.]	5	[0. 0. 0. 0. 0. 1. 0. 0. 0. 0.]	[1. 1. 1. 1. 1. 0. 0. 0. 0. 0.]	False	-1.0	5.0	-8.477079220214847	1.0	5.0	19.79414575537109	-1.0	-24.13127691308594	3.0	5.0	14.477079220214849
1281	975268	DSS	False	False	0.32070324340709305	ODP1_ECOLI Pyruvate dehydrogenase E1 component OS=Escherichia coli (strain K12) OX=83333 GN=aceE PE=1 SV=2	MUC7_HUMAN Mucin-7 OS=Homo sapiens OX=9606 GN=MUC7 PE=1 SV=2	8	4	975268	867	74	VVADAIAKFNIDADKVNPR	LPPSPNNPPK	5	P0AFG8	Q8TAX7	B181121_18_HF_FW_IN_130_ECLP_DSS01_SCX19_hSAX07_rep2	between	False	False	True	48.834975	10.044	19	7	False	VVADAIAKFNIDADKVNPR	LPPSPNNPPK	VVADAIAKFNIDADKVNPRLPPSPNNPPK	False	2	[0. 0. 1. 0. 0. 0. 0. 0. 0.]	[1. 1. 0. 0. 0. 0. 0. 0. 0.]	6	[0. 0. 0. 0. 0. 0. 1. 0. 0. 0.]	[1. 1. 1. 1. 1. 1. 0. 0. 0. 0.]	False	2.0	0.0	6.7478206115722665	5.0	1.0	21.249937768554688	4.0	-0.6231510681152344	0.0	2.0	8.747820611572267
1286	1526152	DSS	False	False	0.012	RS6_ECOLI 30S ribosomal protein S6 OS=Escherichia coli (strain K12) OX=83333 GN=rpsF PE=1 SV=1	RS18_ECOLI 30S ribosomal protein S18 OS=Escherichia coli (strain K12) OX=83333 GN=rpsR PE=1 SV=2	2	8	1526152	92	31	TKHAVTEASPMVK	NYITESGKIVPSR	4	P02358	P0A7T7	B181123_24_HF_FW_IN_130_ECLP_DSS01_SCX21_hSAX03_rep1	between	False	False	True	36.267663	13.647	21	3	False	TKHAVTEASPMVK	NYITESGKIVPSR	TKHAVTEASPMVKNYITESGKIVPSR	False	4	[0. 0. 0. 0. 1. 0. 0. 0. 0.]	[1. 1. 1. 1. 0. 0. 0. 0. 0.]	2	[0. 0. 1. 0. 0. 0. 0. 0. 0. 0.]	[1. 1. 0. 0. 0. 0. 0. 0. 0. 0.]	False	0.0	2.0	11.622618673217776	-2.0	3.0	2.482625005615233	0.0	-1.9483556767578136	1.0	2.0	13.622618673217776
1287	1483888	DSS	False	True	0.31163221228016047	DNAK_ECOLI Chaperone protein DnaK OS=Escherichia coli (strain K12) OX=83333 GN=dnaK PE=1 SV=2	decoy	5	9	1483888	563	156	TAIESALTALETALKGEDK	EVQKEVEQSLGDK	5	P0A6Y8	decoy:P0A6P5	B181123_21_HF_FW_IN_130_ECLP_DSS01_SCX21_hSAX05_rep2	between	False	True	False	66.437661	12.048	21	5	False	TAIESALTALETALKGEDK	EVQKEVEQSLGDK	TAIESALTALETALKGEDKEVQKEVEQSLGDK	False	4	[0. 0. 0. 0. 1. 0. 0. 0. 0.]	[1. 1. 1. 1. 0. 0. 0. 0. 0.]	4	[0. 0. 0. 0. 1. 0. 0. 0. 0. 0.]	[1. 1. 1. 1. 0. 0. 0. 0. 0. 0.]	False	-2.0	2.0	14.991165943847662	-1.0	2.0	39.61132890771486	-2.0	8.378895588623053	0.0	2.0	18.991165943847665
1288	1003182	DSS	False	True	0.44539506794162054	ACEA_ECOLI Isocitrate lyase OS=Escherichia coli (strain K12) OX=83333 GN=aceA PE=1 SV=1	decoy	10	17	1003182	382	146	VQQPEFAAAKDGYTFVSHQQEVGTGYFDK	MHSYILNEFTKESVYHYR	6	P0A9G6	decoy:Q96JB8	B181121_19_HF_FW_IN_130_ECLP_DSS01_SCX19_hSAX08_rep1	between	False	True	False	62.427835	10.544	19	8	False	VQQPEFAAAKDGYTFVSHQQEVGTGYFDK	MHSYILNEFTKESVYHYR	VQQPEFAAAKDGYTFVSHQQEVGTGYFDKMHSYILNEFTKESVYHYR	False	2	[0. 0. 1. 0. 0. 0. 0. 0. 0.]	[1. 1. 0. 0. 0. 0. 0. 0. 0.]	7	[0. 0. 0. 0. 0. 0. 0. 1. 0. 0.]	[1. 1. 1. 1. 1. 1. 1. 0. 0. 0.]	False	1.0	0.0	20.05870200439453	1.0	-4.0	28.05953742309569	0.0	5.9044623498535085	-5.0	1.0	21.05870200439453
1289	1265358	DSS	False	True	0.25775327360441075	ABDH_ECOLI Gamma-aminobutyraldehyde dehydrogenase OS=Escherichia coli (strain K12) OX=83333 GN=prr PE=1 SV=1	decoy	5	7	1265358	354	417	KGNGYYYAPTLLAGALQDDAIVQK	QILNSSKA	4	P77674	decoy:P0AGJ9	B181123_10_HF_FW_IN_130_ECLP_DSS01_SCX20_hSAX06_rep2	between	False	True	False	62.320723	10.682	20	6	False	KGNGYYYAPTLLAGALQDDAIVQK	QILNSSKA	KGNGYYYAPTLLAGALQDDAIVQKQILNSSKA	False	3	[0. 0. 0. 1. 0. 0. 0. 0. 0.]	[1. 1. 1. 0. 0. 0. 0. 0. 0.]	5	[0. 0. 0. 0. 0. 1. 0. 0. 0. 0.]	[1. 1. 1. 1. 1. 0. 0. 0. 0. 0.]	False	0.0	1.0	6.655989113281251	2.0	2.0	33.62375492138672	0.0	-1.826921042968749	2.0	1.0	7.655989113281251
1293	3063791	DSS	False	False	0.05403158769742311	IF2_ECOLI Translation initiation factor IF-2 OS=Escherichia coli (strain K12) OX=83333 GN=infB PE=1 SV=1	RS3_ECOLI 30S ribosomal protein S3 OS=Escherichia coli (strain K12) OX=83333 GN=rpsC PE=1 SV=2	6	14	3063791	209	66	MAEENKWTDNAEPTEDSSDYHVTTSQHAR	VTIHTARPGIVIGKK	6	P0A705	P0A7V3	B181205_06_HF_FW_IN_130_ECLP_DSS01_SCX24_hSAX07_rep1	between	False	False	True	35.67832100000001	14.902	24	7	False	MAEENKWTDNAEPTEDSSDYHVTTSQHAR	VTIHTARPGIVIGKK	MAEENKWTDNAEPTEDSSDYHVTTSQHARVTIHTARPGIVIGKK	True	7	[0. 0. 0. 0. 0. 0. 0. 1. 0.]	[1. 1. 1. 1. 1. 1. 1. 0. 0.]	6	[0. 0. 0. 0. 0. 0. 1. 0. 0. 0.]	[1. 1. 1. 1. 1. 1. 0. 0. 0. 0.]	False	0.0	5.0	8.335608597656261	6.0	2.0	10.510888214965831	1.0	3.382239457031261	0.0	5.0	13.33560859765626
1294	3118406	DSS	False	False	0.010230179028132993	DNAK_ECOLI Chaperone protein DnaK OS=Escherichia coli (strain K12) OX=83333 GN=dnaK PE=1 SV=2	DCEA_ECOLI Glutamate decarboxylase alpha OS=Escherichia coli (strain K12) OX=83333 GN=gadA PE=1 SV=1	9	4	3118406	537	1	NQGDHLLHSTR	MDQKLLTDFR	4	P0A6Y8	P69908	B181205_09_HF_FW_IN_130_ECLP_DSS01_SCX24_hSAX06_rep1	between	False	False	True	39.65942	14.035	24	6	False	NQGDHLLHSTR	MDQKLLTDFR	NQGDHLLHSTRMDQKLLTDFR	False	7	[0. 0. 0. 0. 0. 0. 0. 1. 0.]	[1. 1. 1. 1. 1. 1. 1. 0. 0.]	5	[0. 0. 0. 0. 0. 1. 0. 0. 0. 0.]	[1. 1. 1. 1. 1. 0. 0. 0. 0. 0.]	False	1.0	0.0	20.356523500366205	0.0	6.0	-0.497539533691409	0.0	0.4136314257812472	0.0	1.0	21.356523500366205
1297	928240	DSS	False	True	0.48282488589959166	PUR8_ECOLI Adenylosuccinate lyase OS=Escherichia coli (strain K12) OX=83333 GN=purB PE=1 SV=1	decoy	14	4	928240	288	233	TIAGEIGSSTMoxPHKVNPIDFENSEGNLGLSNAVLQHLASK	TGKKQAK	5	P0AB89	decoy:P77399	B181121_16_HF_FW_IN_130_ECLP_DSS01_SCX19_hSAX06_rep2	between	False	True	False	58.56651899999999	13.156	19	6	False	TIAGEIGSSTMoxPHKVNPIDFENSEGNLGLSNAVLQHLASK	TGKKQAK	TIAGEIGSSTMoxPHKVNPIDFENSEGNLGLSNAVLQHLASKTGKKQAK	False	2	[0. 0. 1. 0. 0. 0. 0. 0. 0.]	[1. 1. 0. 0. 0. 0. 0. 0. 0.]	5	[0. 0. 0. 0. 0. 1. 0. 0. 0. 0.]	[1. 1. 1. 1. 1. 0. 0. 0. 0. 0.]	False	0.0	0.0	11.194376208251946	5.0	-1.0	45.95234034246826	3.0	18.794264056152336	-4.0	0.0	11.194376208251946
1298	2311234	DSS	False	False	0.06896551724137931	SUCD_ECOLI Succinate--CoA ligase [ADP-forming] subunit alpha OS=Escherichia coli (strain K12) OX=83333 GN=sucD PE=1 SV=2	PHSG_ECOLI Glycogen phosphorylase OS=Escherichia coli (strain K12) OX=83333 GN=glgP PE=3 SV=1	18	6	2311234	224	591	EHVTKPVVGYIAGVTAPKGKR	AASAYYMoxAK	4	P0AGE9	P0AC86	B181128_19_HF_FW_IN_130_ECLP_DSS01_SCX22_hSAX01_rep1	between	False	False	True	40.37889000000001	10.597	22	1	False	EHVTKPVVGYIAGVTAPKGKR	AASAYYMoxAK	EHVTKPVVGYIAGVTAPKGKRAASAYYMoxAK	False	5	[0. 0. 0. 0. 0. 1. 0. 0. 0.]	[1. 1. 1. 1. 1. 0. 0. 0. 0.]	0	[1. 0. 0. 0. 0. 0. 0. 0. 0. 0.]	[0. 0. 0. 0. 0. 0. 0. 0. 0. 0.]	False	0.0	-1.0	12.379666290893551	-2.0	4.0	11.46547981323242	0.0	3.6803273779296863	-1.0	1.0	13.379666290893551
1308	1574971	DSS	False	False	0.05026455026455026	TNAA_ECOLI Tryptophanase OS=Escherichia coli (strain K12) OX=83333 GN=tnaA PE=1 SV=1	ACEA_ECOLI Isocitrate lyase OS=Escherichia coli (strain K12) OX=83333 GN=aceA PE=1 SV=1	1	7	1574971	270	56	KDAMVPMGGLLCcmMK	LLHGESKK	3	P0A853	P0A9G6	B181123_26_HF_FW_IN_130_ECLP_DSS01_SCX21_hSAX02_rep2	between	False	False	True	45.05218	13.249	21	2	True	KDAMVPMGGLLCcmMK	LLHGESKK	KDAMVPMGGLLCcmMKLLHGESKK	False	4	[0. 0. 0. 0. 1. 0. 0. 0. 0.]	[1. 1. 1. 1. 0. 0. 0. 0. 0.]	1	[0. 1. 0. 0. 0. 0. 0. 0. 0. 0.]	[1. 0. 0. 0. 0. 0. 0. 0. 0. 0.]	False	-2.0	3.0	-0.2823193591308595	-2.0	1.0	25.89022702758789	-1.0	0.7697932202148436	0.0	2.0	5.28231935913086
1313	906629	DSS	False	True	0.17531380753138076	DNAK_ECOLI Chaperone protein DnaK OS=Escherichia coli (strain K12) OX=83333 GN=dnaK PE=1 SV=2	decoy	6	6	906629	557	199	LPADDKTAIESALTALETALKGEDK	LPDSNTSLR	3	P0A6Y8	decoy:Q9NWU1	B181121_15_HF_FW_IN_130_ECLP_DSS01_SCX19_hSAX06_rep1	between	False	True	False	72.997095	10.084	19	6	False	LPADDKTAIESALTALETALKGEDK	LPDSNTSLR	LPADDKTAIESALTALETALKGEDKLPDSNTSLR	True	2	[0. 0. 1. 0. 0. 0. 0. 0. 0.]	[1. 1. 0. 0. 0. 0. 0. 0. 0.]	5	[0. 0. 0. 0. 0. 1. 0. 0. 0. 0.]	[1. 1. 1. 1. 1. 0. 0. 0. 0. 0.]	False	-1.0	0.0	11.35804165527344	3.0	1.0	43.64961041137696	-1.0	2.2246111743164083	0.0	1.0	12.35804165527344
1315	897814	DSS	False	False	0.03033980582524272	RS7_ECOLI 30S ribosomal protein S7 OS=Escherichia coli (strain K12) OX=83333 GN=rpsG PE=1 SV=3	RS11_ECOLI 30S ribosomal protein S11 OS=Escherichia coli (strain K12) OX=83333 GN=rpsK PE=1 SV=2	11	6	897814	161	70	SFSHQAGASSKQPALGYLN	CcmADAVKEYGIK	4	P02359	P0A7R9	B181121_15_HF_FW_IN_130_ECLP_DSS01_SCX19_hSAX06_rep1	between	False	False	True	45.44356300000001	14.824000000000002	19	6	False	SFSHQAGASSKQPALGYLN	CcmADAVKEYGIK	SFSHQAGASSKQPALGYLNCcmADAVKEYGIK	False	2	[0. 0. 1. 0. 0. 0. 0. 0. 0.]	[1. 1. 0. 0. 0. 0. 0. 0. 0.]	5	[0. 0. 0. 0. 0. 1. 0. 0. 0. 0.]	[1. 1. 1. 1. 1. 0. 0. 0. 0. 0.]	False	1.0	1.0	11.085824505126958	0.0	1.0	14.20306731823731	0.0	0.0593962824707077	0.0	1.0	13.085824505126958
1316	2768893	DSS	False	False	0.0	SPED_ECOLI S-adenosylmethionine decarboxylase proenzyme OS=Escherichia coli (strain K12) OX=83333 GN=speD PE=1 SV=1	ACEA_ECOLI Isocitrate lyase OS=Escherichia coli (strain K12) OX=83333 GN=aceA PE=1 SV=1	4	8	2768893	91	301	LIDKTEHPGPLPETVVAHLDK	FAQAIHAKYPGK	5	P0A7F6	P0A9G6	B181203_15_HF_FW_IN_130_ECLP_DSS01_SCX23_hSAX06_rep1	between	False	False	True	42.856878	16.133	23	6	True	LIDKTEHPGPLPETVVAHLDK	FAQAIHAKYPGK	LIDKTEHPGPLPETVVAHLDKFAQAIHAKYPGK	False	6	[0. 0. 0. 0. 0. 0. 1. 0. 0.]	[1. 1. 1. 1. 1. 1. 0. 0. 0.]	5	[0. 0. 0. 0. 0. 1. 0. 0. 0. 0.]	[1. 1. 1. 1. 1. 0. 0. 0. 0. 0.]	True	-4.0	6.0	10.005174356201174	2.0	5.0	19.8097703034668	0.0	0.7101647431640643	1.0	6.0	20.00517435620117
1317	2497344	DSS	False	True	0.38816503800217156	KATG_ECOLI Catalase-peroxidase OS=Escherichia coli (strain K12) OX=83333 GN=katG PE=1 SV=2	decoy	12	6	2497344	215	402	APLGATEMoxGLIYVNPEGPDHSGEPLSAAAAIR	EGNLCcmYCcmR	5	P13029	decoy:Q9NZV1	B181130_09_HF_FW_IN_130_ECLP_DSS01_SCX22_hSAX06_rep1	between	False	True	False	44.63742300000001	11.173	22	6	False	APLGATEMoxGLIYVNPEGPDHSGEPLSAAAAIR	EGNLCcmYCcmR	APLGATEMoxGLIYVNPEGPDHSGEPLSAAAAIREGNLCcmYCcmR	False	5	[0. 0. 0. 0. 0. 1. 0. 0. 0.]	[1. 1. 1. 1. 1. 0. 0. 0. 0.]	5	[0. 0. 0. 0. 0. 1. 0. 0. 0. 0.]	[1. 1. 1. 1. 1. 0. 0. 0. 0. 0.]	False	0.0	4.0	1.9517311665039188	1.0	4.0	14.17540594067384	0.0	-8.296231785156237	4.0	1.9517311665039188	5.95173116650392
1320	829790	DSS	False	False	0.09497206703910614	RPOB_ECOLI DNA-directed RNA polymerase subunit beta OS=Escherichia coli (strain K12) OX=83333 GN=rpoB PE=1 SV=1	RPOC_ECOLI DNA-directed RNA polymerase subunit beta' OS=Escherichia coli (strain K12) OX=83333 GN=rpoC PE=1 SV=1	13	5	829790	1179	1068	GMPIATPVFDGAKEAEIK	TAGGKDLRPALK	5	P0A8V2	P0A8T7	B181121_11_HF_FW_IN_130_ECLP_DSS01_SCX19_hSAX04_rep1	between	False	False	True	49.25235900000001	12.967	19	4	False	GMPIATPVFDGAKEAEIK	TAGGKDLRPALK	GMPIATPVFDGAKEAEIKTAGGKDLRPALK	False	2	[0. 0. 1. 0. 0. 0. 0. 0. 0.]	[1. 1. 0. 0. 0. 0. 0. 0. 0.]	3	[0. 0. 0. 1. 0. 0. 0. 0. 0. 0.]	[1. 1. 1. 0. 0. 0. 0. 0. 0. 0.]	False	-2.0	1.0	5.337243643554686	2.0	0.0	22.760642615112303	0.0	-0.9404129116210952	-2.0	2.0	8.337243643554686
1324	2445755	DSS	False	False	0.172544080604534	RS1_ECOLI 30S ribosomal protein S1 OS=Escherichia coli (strain K12) OX=83333 GN=rpsA PE=1 SV=1	RS7_ECOLI 30S ribosomal protein S7 OS=Escherichia coli (strain K12) OX=83333 GN=rpsG PE=1 SV=3	8	6	2445755	143	144	DTLHLEGKELEFK	MAEANKAFAHYR	4	P0AG67	P02359	B181130_06_HF_FW_IN_130_ECLP_DSS01_SCX22_hSAX07_rep1	between	False	False	True	45.72176500000001	23.219	22	7	False	DTLHLEGKELEFK	MAEANKAFAHYR	DTLHLEGKELEFKMAEANKAFAHYR	False	5	[0. 0. 0. 0. 0. 1. 0. 0. 0.]	[1. 1. 1. 1. 1. 0. 0. 0. 0.]	6	[0. 0. 0. 0. 0. 0. 1. 0. 0. 0.]	[1. 1. 1. 1. 1. 1. 0. 0. 0. 0.]	True	0.0	3.0	6.48539109863281	1.0	3.0	19.30859704650879	-1.0	0.2862791601562477	-1.0	3.0	9.48539109863281
1326	976764	DSS	False	False	0.4140645499868801	PFLB_ECOLI Formate acetyltransferase 1 OS=Escherichia coli (strain K12) OX=83333 GN=pflB PE=1 SV=2	LBX1_HUMAN Transcription factor LBX1 OS=Homo sapiens OX=9606 GN=LBX1 PE=2 SV=2	25	5	976764	68	189	THAPVDFDTAVASTITSHDAGYINKQLEK	ADVESAK	5	P09373	P52954	B181121_18_HF_FW_IN_130_ECLP_DSS01_SCX19_hSAX07_rep2	between	False	False	True	53.237885	12.021	19	7	True	THAPVDFDTAVASTITSHDAGYINKQLEK	ADVESAK	THAPVDFDTAVASTITSHDAGYINKQLEKADVESAK	False	2	[0. 0. 1. 0. 0. 0. 0. 0. 0.]	[1. 1. 0. 0. 0. 0. 0. 0. 0.]	6	[0. 0. 0. 0. 0. 0. 1. 0. 0. 0.]	[1. 1. 1. 1. 1. 1. 0. 0. 0. 0.]	False	1.0	0.0	11.789307119140624	2.0	1.0	31.14748621154785	0.0	9.91297578979492	-3.0	1.0	12.789307119140624
1328	2042584	DSS	False	False	0.296343001261034	SYI_ECOLI Isoleucine--tRNA ligase OS=Escherichia coli (strain K12) OX=83333 GN=ileS PE=1 SV=5	NPB11_HUMAN Nuclear pore complex-interacting protein family member B11 OS=Homo sapiens OX=9606 GN=NPIPB11 PE=3 SV=1;NPB11_HUMAN Nuclear pore complex-interacting protein family member B11 OS=Homo sapiens OX=9606 GN=NPIPB11 PE=3 SV=1	4	7	2042584	527	1145;1116	VPDTLDVWFDSGSTHSSVVDVRPEFAGHAADMYLEGSDQHR	AADVEPSSPEPK	6	P00956	E5RHQ5;E5RHQ5	B181128_05_HF_FW_IN_130_ECLP_DSS01_SCX21_hSAX08_rep1	between	False	False	True	66.53815200000001	11.196	21	8	True	VPDTLDVWFDSGSTHSSVVDVRPEFAGHAADMYLEGSDQHR	AADVEPSSPEPK	VPDTLDVWFDSGSTHSSVVDVRPEFAGHAADMYLEGSDQHRAADVEPSSPEPK	True	4	[0. 0. 0. 0. 1. 0. 0. 0. 0.]	[1. 1. 1. 1. 0. 0. 0. 0. 0.]	7	[0. 0. 0. 0. 0. 0. 0. 1. 0. 0.]	[1. 1. 1. 1. 1. 1. 1. 0. 0. 0.]	False	0.0	2.0	13.363930961181651	2.0	3.0	39.386828681518566	0.0	6.4266712871093885	2.0	2.0	15.363930961181651
1330	1211227	DSS	False	False	0.43447220805711373	RPOA_ECOLI DNA-directed RNA polymerase subunit alpha OS=Escherichia coli (strain K12) OX=83333 GN=rpoA PE=1 SV=1	SPEA_ECOLI Biosynthetic arginine decarboxylase OS=Escherichia coli (strain K12) OX=83333 GN=speA PE=1 SV=2	21	2	1211227	105	200	SGIGPVTAADITHDGDVEIVKPQHVICcmHLTDENASISMR	MSEIAIVLDEAER	6	P0A7Z4	P21170	B181123_07_HF_FW_IN_130_ECLP_DSS01_SCX20_hSAX07_rep2	between	False	False	True	57.447876	10.336	20	7	False	SGIGPVTAADITHDGDVEIVKPQHVICcmHLTDENASISMR	MSEIAIVLDEAER	SGIGPVTAADITHDGDVEIVKPQHVICcmHLTDENASISMRMSEIAIVLDEAER	True	3	[0. 0. 0. 1. 0. 0. 0. 0. 0.]	[1. 1. 1. 0. 0. 0. 0. 0. 0.]	6	[0. 0. 0. 0. 0. 0. 1. 0. 0. 0.]	[1. 1. 1. 1. 1. 1. 0. 0. 0. 0.]	False	0.0	1.0	12.239051842285154	0.0	2.0	7.219253563476562	-1.0	-17.775512671875	-1.0	1.0	13.239051842285154
1333	2144003	DSS	False	True	0.23593864134404674	OPGG_ECOLI Glucans biosynthesis protein G OS=Escherichia coli (strain K12) OX=83333 GN=mdoG PE=1 SV=1	decoy	8	3	2144003	190	58	EFWIERPKPTDKR	VESDFGLK	3	P33136	decoy:P76461	B181128_11_HF_FW_IN_130_ECLP_DSS01_SCX21_hSAX06_rep2	between	False	True	False	51.769008	10.25	21	6	False	EFWIERPKPTDKR	VESDFGLK	EFWIERPKPTDKRVESDFGLK	False	4	[0. 0. 0. 0. 1. 0. 0. 0. 0.]	[1. 1. 1. 1. 0. 0. 0. 0. 0.]	5	[0. 0. 0. 0. 0. 1. 0. 0. 0. 0.]	[1. 1. 1. 1. 1. 0. 0. 0. 0. 0.]	False	1.0	-1.0	20.58213933239746	0.0	3.0	18.533522923095703	0.0	7.560714085205077	-1.0	1.0	22.58213933239746
1336	2850168	DSS	False	False	0.28820116054158607	DUSA_ECOLI tRNA-dihydrouridine(20/20a) synthase OS=Escherichia coli (strain K12) OX=83333 GN=dusA PE=1 SV=4	YCEH_ECOLI UPF0502 protein YceH OS=Escherichia coli (strain K12) OX=83333 GN=yceH PE=1 SV=3	13	3	2850168	327	78	AGADINVLEHALKLVADKR	VTKYEQR	5	P32695	P29217	B181203_18_HF_FW_IN_130_ECLP_DSS01_SCX23_hSAX05_rep2	between	False	False	True	53.602236	12.586	23	5	True	AGADINVLEHALKLVADKR	VTKYEQR	AGADINVLEHALKLVADKRVTKYEQR	False	6	[0. 0. 0. 0. 0. 0. 1. 0. 0.]	[1. 1. 1. 1. 1. 1. 0. 0. 0.]	4	[0. 0. 0. 0. 1. 0. 0. 0. 0. 0.]	[1. 1. 1. 1. 0. 0. 0. 0. 0. 0.]	False	-1.0	3.0	10.0802518996582	0.0	4.0	31.552547660766606	-1.0	8.244627204833982	0.0	3.0	14.0802518996582
1340	1395823	DSS	False	False	0.07357859531772576	RS5_ECOLI 30S ribosomal protein S5 OS=Escherichia coli (strain K12) OX=83333 GN=rpsE PE=1 SV=2	RS12_ECOLI 30S ribosomal protein S12 OS=Escherichia coli (strain K12) OX=83333 GN=rpsL PE=1 SV=2	7	1	1395823	46	44	VGFGYGKAR	KPNSALR	3	P0A7W1	P0A7S3	B181123_17_HF_FW_IN_130_ECLP_DSS01_SCX20_hSAX02_rep2	between	False	False	True	30.468143	10.774	20	2	True	VGFGYGKAR	KPNSALR	VGFGYGKARKPNSALR	True	3	[0. 0. 0. 1. 0. 0. 0. 0. 0.]	[1. 1. 1. 0. 0. 0. 0. 0. 0.]	1	[0. 1. 0. 0. 0. 0. 0. 0. 0. 0.]	[1. 0. 0. 0. 0. 0. 0. 0. 0. 0.]	False	-1.0	1.0	1.3469996589355482	0.0	1.0	8.533343805664064	1.0	-0.373732076293944	-1.0	1.0	3.346999658935548
1344	1481265	DSS	True	False	0.24707550514002127	decoy	UDP_ECOLI Uridine phosphorylase OS=Escherichia coli (strain K12) OX=83333 GN=udp PE=1 SV=3	19	12	1481265	314	224	AANQVDTIAVLGVNRFQTTQDLRQYIAK	TQQEIPNAETMKQTESHAVK	6	decoy:P02930	P12758	B181123_21_HF_FW_IN_130_ECLP_DSS01_SCX21_hSAX05_rep2	between	False	True	False	57.618741	9.819	21	5	True	AANQVDTIAVLGVNRFQTTQDLRQYIAK	TQQEIPNAETMKQTESHAVK	AANQVDTIAVLGVNRFQTTQDLRQYIAKTQQEIPNAETMKQTESHAVK	False	4	[0. 0. 0. 0. 1. 0. 0. 0. 0.]	[1. 1. 1. 1. 0. 0. 0. 0. 0.]	4	[0. 0. 0. 0. 1. 0. 0. 0. 0. 0.]	[1. 1. 1. 1. 0. 0. 0. 0. 0. 0.]	False	1.0	2.0	13.46942230493164	0.0	2.0	30.922074282470703	0.0	6.986817324462892	-1.0	2.0	16.46942230493164
1351	2520146	DSS	False	False	0.0	ACEA_ECOLI Isocitrate lyase OS=Escherichia coli (strain K12) OX=83333 GN=aceA PE=1 SV=1	GLMU_ECOLI Bifunctional protein GlmU OS=Escherichia coli (strain K12) OX=83333 GN=glmU PE=1 SV=1	5	6	2520146	377	441	HYVEKVQQPEFAAAK	VPQTQKEGWR	4	P0A9G6	P0ACC7	B181130_10_HF_FW_IN_130_ECLP_DSS01_SCX22_hSAX06_rep2	between	False	False	True	36.044758	15.552	22	6	False	HYVEKVQQPEFAAAK	VPQTQKEGWR	HYVEKVQQPEFAAAKVPQTQKEGWR	False	5	[0. 0. 0. 0. 0. 1. 0. 0. 0.]	[1. 1. 1. 1. 1. 0. 0. 0. 0.]	5	[0. 0. 0. 0. 0. 1. 0. 0. 0. 0.]	[1. 1. 1. 1. 1. 0. 0. 0. 0. 0.]	True	-2.0	4.0	15.439224400146484	-3.0	5.0	17.33525673352051	0.0	-0.5310552934570296	0.0	4.0	21.43922440014649
1355	2822541	DSS	False	False	0.0	IMDH_ECOLI Inosine-5'-monophosphate dehydrogenase OS=Escherichia coli (strain K12) OX=83333 GN=guaB PE=1 SV=1	GUAC_ECOLI GMP reductase OS=Escherichia coli (strain K12) OX=83333 GN=guaC PE=1 SV=1	18	4	2822541	462	9	ISGAGIQESHVHDVTITKESPNYR	LGFKDVLIRPK	5	P0ADG7	P60560	B181203_17_HF_FW_IN_130_ECLP_DSS01_SCX23_hSAX05_rep1	between	False	False	True	45.633285	20.574	23	5	False	ISGAGIQESHVHDVTITKESPNYR	LGFKDVLIRPK	ISGAGIQESHVHDVTITKESPNYRLGFKDVLIRPK	False	6	[0. 0. 0. 0. 0. 0. 1. 0. 0.]	[1. 1. 1. 1. 1. 1. 0. 0. 0.]	4	[0. 0. 0. 0. 1. 0. 0. 0. 0. 0.]	[1. 1. 1. 1. 0. 0. 0. 0. 0. 0.]	True	-3.0	4.0	25.14204163757325	3.0	6.0	16.050136043701173	0.0	-1.70189337524414	0.0	4.0	32.14204163757324
1358	1825555	DSS	False	True	0.32112590799031476	SYY_ECOLI Tyrosine--tRNA ligase OS=Escherichia coli (strain K12) OX=83333 GN=tyrS PE=1 SV=2	decoy	26	5	1825555	60	95	RFQQAGHKPVALVGGATGLIGDPSFKAAER	TVQNYAK	6	P0AGJ9	decoy:P22695	B181126_11_HF_FW_IN_130_ECLP_DSS01_SCX25t27_hSAX04_rep1	between	False	True	False	42.166967	10.593	25	4	False	RFQQAGHKPVALVGGATGLIGDPSFKAAER	TVQNYAK	RFQQAGHKPVALVGGATGLIGDPSFKAAERTVQNYAK	False	8	[0. 0. 0. 0. 0. 0. 0. 0. 1.]	[1. 1. 1. 1. 1. 1. 1. 1. 0.]	3	[0. 0. 0. 1. 0. 0. 0. 0. 0. 0.]	[1. 1. 1. 0. 0. 0. 0. 0. 0. 0.]	False	0.0	2.0	8.977174366943359	2.0	7.0	17.34434851550293	3.0	4.368623341552734	2.0	2.0	10.97717436694336
1359	2749024	DSS	False	False	0.4086106708927628	PYRH_ECOLI Uridylate kinase OS=Escherichia coli (strain K12) OX=83333 GN=pyrH PE=1 SV=2	ORNT2_HUMAN Mitochondrial ornithine transporter 2 OS=Homo sapiens OX=9606 GN=SLC25A2 PE=1 SV=3	3	6	2749024	178	95	DPTATMYEQLTYSEVLEK	VAGMoxDKQAK	3	P0A7E9	Q9BXI2	B181203_13_HF_FW_IN_130_ECLP_DSS01_SCX23_hSAX07_rep2	between	False	False	True	66.479815	10.276	23	7	False	DPTATMYEQLTYSEVLEK	VAGMoxDKQAK	DPTATMYEQLTYSEVLEKVAGMoxDKQAK	False	6	[0. 0. 0. 0. 0. 0. 1. 0. 0.]	[1. 1. 1. 1. 1. 1. 0. 0. 0.]	6	[0. 0. 0. 0. 0. 0. 1. 0. 0. 0.]	[1. 1. 1. 1. 1. 1. 0. 0. 0. 0.]	False	0.0	5.0	9.135763638916018	4.0	5.0	46.48168229431153	0.0	9.35168694824219	5.0	5.0	14.135763638916018
1360	982730	DSS	False	False	0.11069717935071846	DNAK_ECOLI Chaperone protein DnaK OS=Escherichia coli (strain K12) OX=83333 GN=dnaK PE=1 SV=2	YFEY_ECOLI Uncharacterized protein YfeY OS=Escherichia coli (strain K12) OX=83333 GN=yfeY PE=1 SV=1	5	8	982730	563	168	TAIESALTALETALKGEDK	GPEGLMPSDDTLK	4	P0A6Y8	P76537	B181121_18_HF_FW_IN_130_ECLP_DSS01_SCX19_hSAX07_rep2	between	False	False	True	72.28173100000002	10.021	19	7	False	TAIESALTALETALKGEDK	GPEGLMPSDDTLK	TAIESALTALETALKGEDKGPEGLMPSDDTLK	False	2	[0. 0. 1. 0. 0. 0. 0. 0. 0.]	[1. 1. 0. 0. 0. 0. 0. 0. 0.]	6	[0. 0. 0. 0. 0. 0. 1. 0. 0. 0.]	[1. 1. 1. 1. 1. 1. 0. 0. 0. 0.]	False	0.0	0.0	20.835235943847664	1.0	1.0	37.407989850097664	0.0	6.175560345703134	0.0	0.0	20.835235943847664
1363	2769312	DSS	False	True	0.4505741387918123	RL31_ECOLI 50S ribosomal protein L31 OS=Escherichia coli (strain K12) OX=83333 GN=rpmE PE=1 SV=1	decoy	14	3	2769312	26	317	STVGHDLNLDVCcmSKCcmHPFFTGK	NMoxKGKGK	4	P0A7M9	decoy:Q8N9I0	B181203_15_HF_FW_IN_130_ECLP_DSS01_SCX23_hSAX06_rep1	between	False	True	False	44.264107	10.129	23	6	False	STVGHDLNLDVCcmSKCcmHPFFTGK	NMoxKGKGK	STVGHDLNLDVCcmSKCcmHPFFTGKNMoxKGKGK	False	6	[0. 0. 0. 0. 0. 0. 1. 0. 0.]	[1. 1. 1. 1. 1. 1. 0. 0. 0.]	5	[0. 0. 0. 0. 0. 1. 0. 0. 0. 0.]	[1. 1. 1. 1. 1. 0. 0. 0. 0. 0.]	False	1.0	4.0	8.530357610351558	5.0	3.0	30.52902723468017	4.0	15.009336721069332	-1.0	4.0	13.530357610351558
1364	2217381	DSS	False	False	0.16702632714717308	IMDH_ECOLI Inosine-5'-monophosphate dehydrogenase OS=Escherichia coli (strain K12) OX=83333 GN=guaB PE=1 SV=1	YAFC_ECOLI Uncharacterized HTH-type transcriptional regulator YafC OS=Escherichia coli (strain K12) OX=83333 GN=yafC PE=3 SV=1	18	5	2217381	462	56	ISGAGIQESHVHDVTITKESPNYR	QLSLTEEGER	5	P0ADG7	P30864	B181128_14_HF_FW_IN_130_ECLP_DSS01_SCX22_hSAX04_rep1	between	False	False	True	35.98903400000001	10.349	22	4	False	ISGAGIQESHVHDVTITKESPNYR	QLSLTEEGER	ISGAGIQESHVHDVTITKESPNYRQLSLTEEGER	True	5	[0. 0. 0. 0. 0. 1. 0. 0. 0.]	[1. 1. 1. 1. 1. 0. 0. 0. 0.]	3	[0. 0. 0. 1. 0. 0. 0. 0. 0. 0.]	[1. 1. 1. 0. 0. 0. 0. 0. 0. 0.]	False	-2.0	2.0	7.949309650024412	-2.0	4.0	6.278775516113278	-3.0	-1.5468813747558627	1.0	2.0	11.949309650024407
1365	1846486	DSS	False	False	0.057164634146341466	RL5_ECOLI 50S ribosomal protein L5 OS=Escherichia coli (strain K12) OX=83333 GN=rplE PE=1 SV=2	RL31_ECOLI 50S ribosomal protein L31 OS=Escherichia coli (strain K12) OX=83333 GN=rpmE PE=1 SV=1	2	8	1846486	2	40	AKLHDYYKDEVVK	CcmHPFFTGKQR	5	P62399	P0A7M9	B181127_08_HF_FW_IN_130_ECLP_DSS01_SCX25t27_hSAX05_rep1	between	False	False	True	32.041803	11.749	25	5	True	AKLHDYYKDEVVK	CcmHPFFTGKQR	AKLHDYYKDEVVKCcmHPFFTGKQR	False	8	[0. 0. 0. 0. 0. 0. 0. 0. 1.]	[1. 1. 1. 1. 1. 1. 1. 1. 0.]	4	[0. 0. 0. 0. 1. 0. 0. 0. 0. 0.]	[1. 1. 1. 1. 0. 0. 0. 0. 0. 0.]	False	-1.0	3.0	6.836049673583987	2.0	3.0	6.006858465698245	0.0	1.0151706910400409	1.0	3.0	10.836049673583986
1369	3119423	DSS	False	True	0.4031483457844184	IPYR_ECOLI Inorganic pyrophosphatase OS=Escherichia coli (strain K12) OX=83333 GN=ppa PE=1 SV=2	decoy	2	5	3119423	117	2	EYDHIKDVNDLPELLK	KLDFKYK	4	P0A7A9	decoy:Q13162	B181205_09_HF_FW_IN_130_ECLP_DSS01_SCX24_hSAX06_rep1	between	False	True	False	42.838437	12.162	24	6	False	EYDHIKDVNDLPELLK	KLDFKYK	EYDHIKDVNDLPELLKKLDFKYK	False	7	[0. 0. 0. 0. 0. 0. 0. 1. 0.]	[1. 1. 1. 1. 1. 1. 1. 0. 0.]	5	[0. 0. 0. 0. 0. 1. 0. 0. 0. 0.]	[1. 1. 1. 1. 1. 0. 0. 0. 0. 0.]	False	-1.0	5.0	-1.6738615839843758	3.0	4.0	14.37747279711914	-1.0	-9.920756420410155	2.0	1.6738615839843758	7.673861583984376
1370	2846880	DSS	False	False	0.3271696987772144	SPED_ECOLI S-adenosylmethionine decarboxylase proenzyme OS=Escherichia coli (strain K12) OX=83333 GN=speD PE=1 SV=1	ZNF56_HUMAN Putative zinc finger protein 56 OS=Homo sapiens OX=9606 GN=ZNF56 PE=5 SV=2	4	7	2846880	91	60	LIDKTEHPGPLPETVVAHLDK	KIHTGEKPYR	6	P0A7F6	Q15929	B181203_18_HF_FW_IN_130_ECLP_DSS01_SCX23_hSAX05_rep2	between	False	False	True	43.01978100000001	9.942	23	5	False	LIDKTEHPGPLPETVVAHLDK	KIHTGEKPYR	LIDKTEHPGPLPETVVAHLDKKIHTGEKPYR	True	6	[0. 0. 0. 0. 0. 0. 1. 0. 0.]	[1. 1. 1. 1. 1. 1. 0. 0. 0.]	4	[0. 0. 0. 0. 1. 0. 0. 0. 0. 0.]	[1. 1. 1. 1. 0. 0. 0. 0. 0. 0.]	False	-1.0	4.0	5.990766412597664	2.0	-1.0	27.09295070825196	-1.0	10.2779940432129	-1.0	4.0	10.990766412597663
1374	1187841	DSS	False	True	0.21501320256506978	IF2_ECOLI Translation initiation factor IF-2 OS=Escherichia coli (strain K12) OX=83333 GN=infB PE=1 SV=1	decoy	2	4	1187841	672	148	SKLENMFANMTEGEVHEVNIVLK	AALTLAR	4	P0A705	decoy:P68398	B181123_06_HF_FW_IN_130_ECLP_DSS01_SCX20_hSAX07_rep1	between	False	True	False	62.804903	11.91	20	7	False	SKLENMFANMTEGEVHEVNIVLK	AALTLAR	SKLENMFANMTEGEVHEVNIVLKAALTLAR	False	3	[0. 0. 0. 1. 0. 0. 0. 0. 0.]	[1. 1. 1. 0. 0. 0. 0. 0. 0.]	6	[0. 0. 0. 0. 0. 0. 1. 0. 0. 0.]	[1. 1. 1. 1. 1. 1. 0. 0. 0. 0.]	False	0.0	1.0	7.581605880859373	4.0	2.0	31.5837230378418	1.0	-3.4255123442382853	0.0	1.0	8.581605880859371
1380	932141	DSS	False	False	0.2501754385964912	DNAK_ECOLI Chaperone protein DnaK OS=Escherichia coli (strain K12) OX=83333 GN=dnaK PE=1 SV=2	EFEB_ECOLI Deferrochelatase/peroxidase EfeB OS=Escherichia coli (strain K12) OX=83333 GN=efeB PE=1 SV=2	6	7	932141	557	337	LPADDKTAIESALTALETALKGEDK	TAESESSLMLR	5	P0A6Y8	P31545	B181121_16_HF_FW_IN_130_ECLP_DSS01_SCX19_hSAX06_rep2	between	False	False	True	71.17528700000003	10.456	19	6	False	LPADDKTAIESALTALETALKGEDK	TAESESSLMLR	LPADDKTAIESALTALETALKGEDKTAESESSLMLR	True	2	[0. 0. 1. 0. 0. 0. 0. 0. 0.]	[1. 1. 0. 0. 0. 0. 0. 0. 0.]	5	[0. 0. 0. 0. 0. 1. 0. 0. 0. 0.]	[1. 1. 1. 1. 1. 0. 0. 0. 0. 0.]	False	-1.0	0.0	9.536233655273463	0.0	1.0	35.851026288330104	-1.0	-5.573972948730444	0.0	1.0	10.536233655273463
1382	384580	DSS	False	False	0.02680965147453083	RPOC_ECOLI DNA-directed RNA polymerase subunit beta' OS=Escherichia coli (strain K12) OX=83333 GN=rpoC PE=1 SV=1	RPOB_ECOLI DNA-directed RNA polymerase subunit beta OS=Escherichia coli (strain K12) OX=83333 GN=rpoB PE=1 SV=1	7	5	384580	389	910	GLATTIKAAK	ASDVKDSSLR	4	P0A8T7	P0A8V2	B181119_02_HF_FW_IN_130_ECLP_DSS01_SCX18_hSAX02_rep1	between	False	False	True	35.61238400000001	10.276	18	2	True	GLATTIKAAK	ASDVKDSSLR	GLATTIKAAKASDVKDSSLR	True	1	[0. 1. 0. 0. 0. 0. 0. 0. 0.]	[1. 0. 0. 0. 0. 0. 0. 0. 0.]	1	[0. 1. 0. 0. 0. 0. 0. 0. 0. 0.]	[1. 0. 0. 0. 0. 0. 0. 0. 0. 0.]	False	0.0	0.0	5.639928021606443	-3.0	0.0	9.625703015502928	-1.0	-0.1326797817382825	-1.0	0.0	5.639928021606443
1385	2195145	DSS	False	True	0.2760898282694848	SUCC_ECOLI Succinate--CoA ligase [ADP-forming] subunit beta OS=Escherichia coli (strain K12) OX=83333 GN=sucC PE=1 SV=1	decoy	11	13	2195145	136	249	VAEETPHLIHKVALDPLTGPMoxPYQGR	IEAPQGAVRYMoxAYTK	5	P0A836	decoy:P0A8U2	B181128_13_HF_FW_IN_130_ECLP_DSS01_SCX22_hSAX05_rep2	between	False	True	False	45.467401	10.630999999999998	22	5	False	VAEETPHLIHKVALDPLTGPMoxPYQGR	IEAPQGAVRYMoxAYTK	VAEETPHLIHKVALDPLTGPMoxPYQGRIEAPQGAVRYMoxAYTK	False	5	[0. 0. 0. 0. 0. 1. 0. 0. 0.]	[1. 1. 1. 1. 1. 0. 0. 0. 0.]	4	[0. 0. 0. 0. 1. 0. 0. 0. 0. 0.]	[1. 1. 1. 1. 0. 0. 0. 0. 0. 0.]	False	-1.0	3.0	6.462480040527346	2.0	3.0	12.589131804443364	-1.0	-6.201731232666013	0.0	3.0	10.462480040527346
1387	2846036	DSS	False	False	0.038223140495867766	DNAK_ECOLI Chaperone protein DnaK OS=Escherichia coli (strain K12) OX=83333 GN=dnaK PE=1 SV=2	GRPE_ECOLI Protein GrpE OS=Escherichia coli (strain K12) OX=83333 GN=grpE PE=1 SV=1	12	8	2846036	110	75	MAPPQISAEVLKK	RTELDIEKAHK	5	P0A6Y8	P09372	B181203_18_HF_FW_IN_130_ECLP_DSS01_SCX23_hSAX05_rep2	between	False	False	True	40.53395600000001	12.465	23	5	True	MAPPQISAEVLKK	RTELDIEKAHK	MAPPQISAEVLKKRTELDIEKAHK	False	6	[0. 0. 0. 0. 0. 0. 1. 0. 0.]	[1. 1. 1. 1. 1. 1. 0. 0. 0.]	4	[0. 0. 0. 0. 1. 0. 0. 0. 0. 0.]	[1. 1. 1. 1. 0. 0. 0. 0. 0. 0.]	False	2.0	5.0	0.1093153444824324	-1.0	0.0	17.140490957885753	0.0	-3.0700860532226457	0.0	2.0	7.109315344482432
1395	2042581	DSS	False	False	0.18629032258064515	ACEA_ECOLI Isocitrate lyase OS=Escherichia coli (strain K12) OX=83333 GN=aceA PE=1 SV=1	F16PA_ECOLI Fructose-16-bisphosphatase class 1 OS=Escherichia coli (strain K12) OX=83333 GN=fbp PE=1 SV=1	10	18	2042581	382	272	VQQPEFAAAKDGYTFVSHQQEVGTGYFDK	LLYECcmNPMAFLAEQAGGKASDGK	5	P0A9G6	P0A993	B181128_05_HF_FW_IN_130_ECLP_DSS01_SCX21_hSAX08_rep1	between	False	False	True	66.532402	11.622	21	8	False	VQQPEFAAAKDGYTFVSHQQEVGTGYFDK	LLYECcmNPMAFLAEQAGGKASDGK	VQQPEFAAAKDGYTFVSHQQEVGTGYFDKLLYECcmNPMAFLAEQAGGKASDGK	False	4	[0. 0. 0. 0. 1. 0. 0. 0. 0.]	[1. 1. 1. 1. 0. 0. 0. 0. 0.]	7	[0. 0. 0. 0. 0. 0. 0. 1. 0. 0.]	[1. 1. 1. 1. 1. 1. 1. 0. 0. 0.]	False	1.0	2.0	24.163269004394536	2.0	3.0	18.408515891601567	0.0	-3.74655918164062	2.0	2.0	27.163269004394536
1396	3178746	DSS	False	False	0.3073094867807154	RS8_ECOLI 30S ribosomal protein S8 OS=Escherichia coli (strain K12) OX=83333 GN=rpsH PE=1 SV=2	DDB2_HUMAN DNA damage-binding protein 2 OS=Homo sapiens OX=9606 GN=DDB2 PE=1 SV=1	6	7	3178746	89	152	KDELPKVMAGLGIAVVSTSK	GIGAGGSITGLK	4	P0A7W7	Q92466	B181205_11_HF_FW_IN_130_ECLP_DSS01_SCX24_hSAX05_rep1	between	False	False	True	64.06314	10.096	24	5	True	KDELPKVMAGLGIAVVSTSK	GIGAGGSITGLK	KDELPKVMAGLGIAVVSTSKGIGAGGSITGLK	False	7	[0. 0. 0. 0. 0. 0. 0. 1. 0.]	[1. 1. 1. 1. 1. 1. 1. 0. 0.]	4	[0. 0. 0. 0. 1. 0. 0. 0. 0. 0.]	[1. 1. 1. 1. 0. 0. 0. 0. 0. 0.]	False	2.0	5.0	13.40076359619141	3.0	6.0	30.332469071044933	4.0	-0.1158379663085895	3.0	5.0	20.40076359619141
1397	3145087	DSS	False	True	0.4858029109997614	NIFJ_ECOLI Probable pyruvate-flavodoxin oxidoreductase OS=Escherichia coli (strain K12) OX=83333 GN=ydbK PE=3 SV=2	decoy	7	1	3145087	1109	90	LPLALDSRPPSEAPEETLLHEQR	TWVVLEQR	5	P52647	decoy:P77504	B181205_10_HF_FW_IN_130_ECLP_DSS01_SCX24_hSAX06_rep2	between	False	True	False	39.939843	11.2	24	6	False	LPLALDSRPPSEAPEETLLHEQR	TWVVLEQR	LPLALDSRPPSEAPEETLLHEQRTWVVLEQR	False	7	[0. 0. 0. 0. 0. 0. 0. 1. 0.]	[1. 1. 1. 1. 1. 1. 1. 0. 0.]	5	[0. 0. 0. 0. 0. 1. 0. 0. 0. 0.]	[1. 1. 1. 1. 1. 0. 0. 0. 0. 0.]	False	0.0	5.0	2.0195205817871127	-1.0	6.0	-1.0734512199706998	-2.0	-18.77971953051757	5.0	2.0195205817871127	7.019520581787112
1399	3092928	DSS	False	True	0.38612244897959186	ASPA_ECOLI Aspartate ammonia-lyase OS=Escherichia coli (strain K12) OX=83333 GN=aspA PE=1 SV=1	decoy	14	14	3092928	127	103	GEYQYLNPNDHVNKCcmQSTNDAYPTGFR	TAPISPGMoxISTSSSIEVGR	5	P0AC38	decoy:Q8N5M1	B181205_07_HF_FW_IN_130_ECLP_DSS01_SCX24_hSAX07_rep2	between	False	True	False	43.94906100000002	11.128	24	7	False	GEYQYLNPNDHVNKCcmQSTNDAYPTGFR	TAPISPGMoxISTSSSIEVGR	GEYQYLNPNDHVNKCcmQSTNDAYPTGFRTAPISPGMoxISTSSSIEVGR	False	7	[0. 0. 0. 0. 0. 0. 0. 1. 0.]	[1. 1. 1. 1. 1. 1. 1. 0. 0.]	6	[0. 0. 0. 0. 0. 0. 1. 0. 0. 0.]	[1. 1. 1. 1. 1. 1. 0. 0. 0. 0.]	False	1.0	5.0	8.748846614013686	4.0	6.0	7.351290309082046	1.0	-7.634850895751938	5.0	5.0	14.748846614013686
1403	2848571	DSS	False	True	0.3610323312535451	SUCC_ECOLI Succinate--CoA ligase [ADP-forming] subunit beta OS=Escherichia coli (strain K12) OX=83333 GN=sucC PE=1 SV=1	decoy	11	8	2848571	136	270	VAEETPHLIHKVALDPLTGPMPYQGR	SGMGMVVKVKGCcmWFK	5	P0A836	decoy:P45395	B181203_18_HF_FW_IN_130_ECLP_DSS01_SCX23_hSAX05_rep2	between	False	True	False	48.205072	9.992	23	5	False	VAEETPHLIHKVALDPLTGPMPYQGR	SGMGMVVKVKGCcmWFK	VAEETPHLIHKVALDPLTGPMPYQGRSGMGMVVKVKGCcmWFK	False	6	[0. 0. 0. 0. 0. 0. 1. 0. 0.]	[1. 1. 1. 1. 1. 1. 0. 0. 0.]	4	[0. 0. 0. 0. 1. 0. 0. 0. 0. 0.]	[1. 1. 1. 1. 0. 0. 0. 0. 0. 0.]	False	-1.0	4.0	6.338361337158197	3.0	4.0	7.791410043212885	0.0	-13.861238882568363	1.0	4.0	11.338361337158195
1404	205128	DSS	False	True	0.26594667566655417	SUCC_ECOLI Succinate--CoA ligase [ADP-forming] subunit beta OS=Escherichia coli (strain K12) OX=83333 GN=sucC PE=1 SV=1	decoy	10	6	205128	206	108	QGDLICcmLDGKLGADGNALFR	QVGCcmEKEWK	4	P0A836	decoy:P22255	B181117_12_HF_FW_IN_130_ECLP_DSS01_SCX17_hSAX06_rep2	between	False	True	False	58.62076200000002	11.752	17	6	False	QGDLICcmLDGKLGADGNALFR	QVGCcmEKEWK	QGDLICcmLDGKLGADGNALFRQVGCcmEKEWK	False	0	[1. 0. 0. 0. 0. 0. 0. 0. 0.]	[0. 0. 0. 0. 0. 0. 0. 0. 0.]	5	[0. 0. 0. 0. 0. 1. 0. 0. 0. 0.]	[1. 1. 1. 1. 1. 0. 0. 0. 0. 0.]	False	-1.0	-1.0	6.259525427734396	0.0	-2.0	31.499080786621118	-1.0	-0.6480864191894327	-2.0	1.0	8.259525427734394
1407	2428034	DSS	False	False	0.27621567978828976	RPOB_ECOLI DNA-directed RNA polymerase subunit beta OS=Escherichia coli (strain K12) OX=83333 GN=rpoB PE=1 SV=1	REEP1_HUMAN Receptor expression-enhancing protein 1 OS=Homo sapiens OX=9606 GN=REEP1 PE=1 SV=1	24	6	2428034	995	140	DRWLELGLTDEEKQNQLEQLAEQYDELK	GQGALSER	5	P0A8V2	Q9H902	B181130_05_HF_FW_IN_130_ECLP_DSS01_SCX22_hSAX08_rep2	between	False	False	True	70.24982700000001	10.023	22	8	False	DRWLELGLTDEEKQNQLEQLAEQYDELK	GQGALSER	DRWLELGLTDEEKQNQLEQLAEQYDELKGQGALSER	False	5	[0. 0. 0. 0. 0. 1. 0. 0. 0.]	[1. 1. 1. 1. 1. 0. 0. 0. 0.]	7	[0. 0. 0. 0. 0. 0. 0. 1. 0. 0.]	[1. 1. 1. 1. 1. 1. 1. 0. 0. 0.]	False	0.0	3.0	11.692701908447274	4.0	3.0	48.96262607226564	0.0	10.61957034716798	0.0	3.0	14.692701908447274
1408	2775032	DSS	False	True	0.42315680166147457	DNAK_ECOLI Chaperone protein DnaK OS=Escherichia coli (strain K12) OX=83333 GN=dnaK PE=1 SV=2	decoy	1	4	2775032	563	116	TAIESALTALETALKGEDKAAIEAK	KALYEGWEYTVK	5	P0A6Y8	decoy:P23847	B181203_15_HF_FW_IN_130_ECLP_DSS01_SCX23_hSAX06_rep1	between	False	True	False	62.18073100000001	12.05	23	6	False	TAIESALTALETALKGEDKAAIEAK	KALYEGWEYTVK	TAIESALTALETALKGEDKAAIEAKKALYEGWEYTVK	False	6	[0. 0. 0. 0. 0. 0. 1. 0. 0.]	[1. 1. 1. 1. 1. 1. 0. 0. 0.]	5	[0. 0. 0. 0. 0. 1. 0. 0. 0. 0.]	[1. 1. 1. 1. 1. 0. 0. 0. 0. 0.]	False	-1.0	4.0	4.702276410156252	-1.0	4.0	24.24380701928711	-2.0	-13.020593462890623	2.0	4.0	9.702276410156252
1412	1233296	DSS	False	True	0.17046413502109706	RS1_ECOLI 30S ribosomal protein S1 OS=Escherichia coli (strain K12) OX=83333 GN=rpsA PE=1 SV=1	decoy	6	3	1233296	523	293	DEADEKDAIATVNKQEDANFSNNAMAEAFK	KAKVTNIAK	5	P0AG67	decoy:P0AEP3	B181123_09_HF_FW_IN_130_ECLP_DSS01_SCX20_hSAX06_rep1	between	False	True	False	45.127349	13.037	20	6	False	DEADEKDAIATVNKQEDANFSNNAMAEAFK	KAKVTNIAK	DEADEKDAIATVNKQEDANFSNNAMAEAFKKAKVTNIAK	True	3	[0. 0. 0. 1. 0. 0. 0. 0. 0.]	[1. 1. 1. 0. 0. 0. 0. 0. 0.]	5	[0. 0. 0. 0. 0. 1. 0. 0. 0. 0.]	[1. 1. 1. 1. 1. 0. 0. 0. 0. 0.]	False	-1.0	1.0	0.462729554199214	5.0	0.0	25.894776444458003	0.0	1.4442206430664015	-2.0	1.0	2.462729554199214
1413	3168505	DSS	False	False	0.07307171853856563	SUCD_ECOLI Succinate--CoA ligase [ADP-forming] subunit alpha OS=Escherichia coli (strain K12) OX=83333 GN=sucD PE=1 SV=2	SUCC_ECOLI Succinate--CoA ligase [ADP-forming] subunit beta OS=Escherichia coli (strain K12) OX=83333 GN=sucC PE=1 SV=1	13	1	3168505	244	1	RMGHAGAIIAGGKGTADEK	MNLHEYQAK	5	P0AGE9	P0A836	B181205_11_HF_FW_IN_130_ECLP_DSS01_SCX24_hSAX05_rep1	between	False	False	True	31.507522	21.39	24	5	True	RMGHAGAIIAGGKGTADEK	MNLHEYQAK	RMGHAGAIIAGGKGTADEKMNLHEYQAK	True	7	[0. 0. 0. 0. 0. 0. 0. 1. 0.]	[1. 1. 1. 1. 1. 1. 1. 0. 0.]	4	[0. 0. 0. 0. 1. 0. 0. 0. 0. 0.]	[1. 1. 1. 1. 0. 0. 0. 0. 0. 0.]	True	0.0	1.0	8.628960980102537	0.0	6.0	0.5788778197021465	0.0	-2.0856138337402363	1.0	1.0	9.628960980102535
1417	1400701	DSS	False	False	0.03803131991051454	SYGA_ECOLI Glycine--tRNA ligase alpha subunit OS=Escherichia coli (strain K12) OX=83333 GN=glyQ PE=1 SV=2	GLN1B_ECOLI Glutamine synthetase OS=Escherichia coli (strain K12) OX=83333 GN=glnA PE=1 SV=2	3	8	1400701	248	346	ILKAAHSFNLLDAR	IPVVSSPKAR	4	P00960	P0A9C5	B181123_17_HF_FW_IN_130_ECLP_DSS01_SCX20_hSAX02_rep2	between	False	False	True	45.919777	11.163	20	2	False	ILKAAHSFNLLDAR	IPVVSSPKAR	ILKAAHSFNLLDARIPVVSSPKAR	False	3	[0. 0. 0. 1. 0. 0. 0. 0. 0.]	[1. 1. 1. 0. 0. 0. 0. 0. 0.]	1	[0. 1. 0. 0. 0. 0. 0. 0. 0. 0.]	[1. 0. 0. 0. 0. 0. 0. 0. 0. 0.]	False	-3.0	1.0	9.843765342285153	0.0	2.0	17.098899924804684	0.0	1.2369538188476523	-1.0	3.0	13.84376534228515
1422	2542817	DSS	False	False	0.03812636165577342	AHPC_ECOLI Alkyl hydroperoxide reductase C OS=Escherichia coli (strain K12) OX=83333 GN=ahpC PE=1 SV=2	ACEA_ECOLI Isocitrate lyase OS=Escherichia coli (strain K12) OX=83333 GN=aceA PE=1 SV=1	3	6	2542817	151	56	KIKAAQYVASHPGEVCcmPAK	LLHGESK	5	P0AE08	P0A9G6	B181130_11_HF_FW_IN_130_ECLP_DSS01_SCX23_hSAX02_rep1	between	False	False	True	27.345738	14.542	23	2	True	KIKAAQYVASHPGEVCcmPAK	LLHGESK	KIKAAQYVASHPGEVCcmPAKLLHGESK	False	6	[0. 0. 0. 0. 0. 0. 1. 0. 0.]	[1. 1. 1. 1. 1. 1. 0. 0. 0.]	1	[0. 1. 0. 0. 0. 0. 0. 0. 0. 0.]	[1. 0. 0. 0. 0. 0. 0. 0. 0. 0.]	False	0.0	3.0	4.805595940673829	-3.0	3.0	7.329203194702147	0.0	5.003128594482423	-1.0	3.0	7.805595940673829
1423	2824175	DSS	False	True	0.37576092971776426	SYY_ECOLI Tyrosine--tRNA ligase OS=Escherichia coli (strain K12) OX=83333 GN=tyrS PE=1 SV=2	decoy	24	17	2824175	60	215	RFQQAGHKPVALVGGATGLIGDPSFK	SLPGVFGLNEARMQAQSK	5	P0AGJ9	decoy:Q96I99	B181203_17_HF_FW_IN_130_ECLP_DSS01_SCX23_hSAX05_rep1	between	False	True	False	50.25234999999999	11.213	23	5	False	RFQQAGHKPVALVGGATGLIGDPSFK	SLPGVFGLNEARMQAQSK	RFQQAGHKPVALVGGATGLIGDPSFKSLPGVFGLNEARMQAQSK	False	6	[0. 0. 0. 0. 0. 0. 1. 0. 0.]	[1. 1. 1. 1. 1. 1. 0. 0. 0.]	4	[0. 0. 0. 0. 1. 0. 0. 0. 0. 0.]	[1. 1. 1. 1. 0. 0. 0. 0. 0. 0.]	False	3.0	0.0	17.356716302490227	2.0	4.0	8.992351678466788	4.0	-3.689216467285164	-1.0	3.0	20.356716302490227
1432	2323568	DSS	False	False	0.0	RPOC_ECOLI DNA-directed RNA polymerase subunit beta' OS=Escherichia coli (strain K12) OX=83333 GN=rpoC PE=1 SV=1	RPOB_ECOLI DNA-directed RNA polymerase subunit beta OS=Escherichia coli (strain K12) OX=83333 GN=rpoB PE=1 SV=1	1	2	2323568	781	162	KGLADTALK	GKTHSSGK	3	P0A8T7	P0A8V2	B181128_20_HF_FW_IN_130_ECLP_DSS01_SCX22_hSAX01_rep2	between	False	False	True	19.762721	18.198	22	1	True	KGLADTALK	GKTHSSGK	KGLADTALKGKTHSSGK	False	5	[0. 0. 0. 0. 0. 1. 0. 0. 0.]	[1. 1. 1. 1. 1. 0. 0. 0. 0.]	0	[1. 0. 0. 0. 0. 0. 0. 0. 0. 0.]	[0. 0. 0. 0. 0. 0. 0. 0. 0. 0.]	True	-9.0	5.0	-7.503573479370117	-1.0	3.0	8.178601203247071	0.0	-5.335593285278321	0.0	7.503573479370117	21.50357347937012
1433	2114925	DSS	False	False	0.07317073170731707	DNAK_ECOLI Chaperone protein DnaK OS=Escherichia coli (strain K12) OX=83333 GN=dnaK PE=1 SV=2	GRPE_ECOLI Protein GrpE OS=Escherichia coli (strain K12) OX=83333 GN=grpE PE=1 SV=1	7	2	2114925	415	65	NTTIPTKHSQVFSTAEDNQSAVTIHVLQGER	VKAEMENLR	4	P0A6Y8	P09372	B181128_10_HF_FW_IN_130_ECLP_DSS01_SCX21_hSAX06_rep1	between	False	False	True	45.273968	19.568	21	6	True	NTTIPTKHSQVFSTAEDNQSAVTIHVLQGER	VKAEMENLR	NTTIPTKHSQVFSTAEDNQSAVTIHVLQGERVKAEMENLR	True	4	[0. 0. 0. 0. 1. 0. 0. 0. 0.]	[1. 1. 1. 1. 0. 0. 0. 0. 0.]	5	[0. 0. 0. 0. 0. 1. 0. 0. 0. 0.]	[1. 1. 1. 1. 1. 0. 0. 0. 0. 0.]	True	0.0	2.0	7.688839215820309	1.0	3.0	16.94427897412109	0.0	-0.4267880729980504	-1.0	2.0	9.688839215820307
1434	2495916	DSS	False	False	0.4268073064059686	ODO1_ECOLI 2-oxoglutarate dehydrogenase E1 component OS=Escherichia coli (strain K12) OX=83333 GN=sucA PE=1 SV=1	AROK_ECOLI Shikimate kinase 1 OS=Escherichia coli (strain K12) OX=83333 GN=aroK PE=1 SV=2	19	5	2495916	458	110	HGHNEADEPSATQPLMYQKIK	QLARTQR	5	P0AFG3	P0A6D7	B181130_09_HF_FW_IN_130_ECLP_DSS01_SCX22_hSAX06_rep1	between	False	False	True	39.759516	10.189	22	6	False	HGHNEADEPSATQPLMYQKIK	QLARTQR	HGHNEADEPSATQPLMYQKIKQLARTQR	False	5	[0. 0. 0. 0. 0. 1. 0. 0. 0.]	[1. 1. 1. 1. 1. 0. 0. 0. 0.]	5	[0. 0. 0. 0. 0. 1. 0. 0. 0. 0.]	[1. 1. 1. 1. 1. 0. 0. 0. 0. 0.]	False	0.0	0.0	9.100441216674804	4.0	3.0	21.24335503503417	2.0	10.798347710815428	-2.0	0.0	9.100441216674804
1436	2139699	DSS	False	False	0.35785288270377735	DNAK_ECOLI Chaperone protein DnaK OS=Escherichia coli (strain K12) OX=83333 GN=dnaK PE=1 SV=2	CNOT3_HUMAN CCR4-NOT transcription complex subunit 3 OS=Homo sapiens OX=9606 GN=CNOT3 PE=1 SV=1	20	4	2139699	598	738	LMEIAQQQHAQQQTAGADASANNAK	EGFTFEYRYLEDR	5	P0A6Y8	O75175	B181128_11_HF_FW_IN_130_ECLP_DSS01_SCX21_hSAX06_rep2	between	False	False	True	38.56354	10.14	21	6	False	LMEIAQQQHAQQQTAGADASANNAK	EGFTFEYRYLEDR	LMEIAQQQHAQQQTAGADASANNAKEGFTFEYRYLEDR	False	4	[0. 0. 0. 0. 1. 0. 0. 0. 0.]	[1. 1. 1. 1. 0. 0. 0. 0. 0.]	5	[0. 0. 0. 0. 0. 1. 0. 0. 0. 0.]	[1. 1. 1. 1. 1. 0. 0. 0. 0. 0.]	False	1.0	2.0	11.411079901733393	-2.0	2.0	-5.128915291748051	-2.0	-12.06731556030274	0.0	2.0	14.411079901733393
1437	3092932	DSS	False	False	0.3514056224899598	SYT_ECOLI Threonine--tRNA ligase OS=Escherichia coli (strain K12) OX=83333 GN=thrS PE=1 SV=1	DGCM_ECOLI Diguanylate cyclase DgcM OS=Escherichia coli (strain K12) OX=83333 GN=dgcM PE=1 SV=2	22	6	3092932	157	209	VSILDENIAHDDKPGLYFHEEYVDMCcmR	LADGSTR	5	P0A8M3	P77302	B181205_07_HF_FW_IN_130_ECLP_DSS01_SCX24_hSAX07_rep2	between	False	False	True	44.009573	10.322	24	7	False	VSILDENIAHDDKPGLYFHEEYVDMCcmR	LADGSTR	VSILDENIAHDDKPGLYFHEEYVDMCcmRLADGSTR	False	7	[0. 0. 0. 0. 0. 0. 0. 1. 0.]	[1. 1. 1. 1. 1. 1. 1. 0. 0.]	6	[0. 0. 0. 0. 0. 0. 1. 0. 0. 0.]	[1. 1. 1. 1. 1. 1. 0. 0. 0. 0.]	False	0.0	5.0	-2.703538877441403	3.0	6.0	20.236537950561527	0.0	-6.262510282470701	2.0	2.703538877441403	7.703538877441403
1439	2583041	DSS	False	False	0.014563106796116505	SUCD_ECOLI Succinate--CoA ligase [ADP-forming] subunit alpha OS=Escherichia coli (strain K12) OX=83333 GN=sucD PE=1 SV=2	SUCC_ECOLI Succinate--CoA ligase [ADP-forming] subunit beta OS=Escherichia coli (strain K12) OX=83333 GN=sucC PE=1 SV=1	18	2	2583041	224	55	EHVTKPVVGYIAGVTAPKGK	GKAGGVK	3	P0AGE9	P0A836	B181130_13_HF_FW_IN_130_ECLP_DSS01_SCX23_hSAX01_rep1	between	False	False	True	31.358884000000003	15.306	23	1	True	EHVTKPVVGYIAGVTAPKGK	GKAGGVK	EHVTKPVVGYIAGVTAPKGKGKAGGVK	False	6	[0. 0. 0. 0. 0. 0. 1. 0. 0.]	[1. 1. 1. 1. 1. 1. 0. 0. 0.]	0	[1. 0. 0. 0. 0. 0. 0. 0. 0. 0.]	[0. 0. 0. 0. 0. 0. 0. 0. 0. 0.]	False	-1.0	4.0	-0.2334640987548866	-1.0	4.0	11.072215222534174	0.0	-0.30607113916016	1.0	1.0	5.233464098754887
1440	2246414	DSS	False	False	0.2682108089963075	CPOB_ECOLI Cell division coordinator CpoB OS=Escherichia coli (strain K12) OX=83333 GN=cpoB PE=1 SV=2	YGGE_ECOLI Uncharacterized protein YggE OS=Escherichia coli (strain K12) OX=83333 GN=yggE PE=4 SV=1	13	6	2246414	196	57	KDDAAYYFASVVKNYPK	DAATAKK	4	P45955	P0ADS6	B181128_16_HF_FW_IN_130_ECLP_DSS01_SCX22_hSAX03_rep1	between	False	False	True	46.731537	9.831	22	3	False	KDDAAYYFASVVKNYPK	DAATAKK	KDDAAYYFASVVKNYPKDAATAKK	False	5	[0. 0. 0. 0. 0. 1. 0. 0. 0.]	[1. 1. 1. 1. 1. 0. 0. 0. 0.]	2	[0. 0. 1. 0. 0. 0. 0. 0. 0. 0.]	[1. 1. 0. 0. 0. 0. 0. 0. 0. 0.]	False	-3.0	3.0	3.0172692692871053	0.0	4.0	24.29825224047851	-2.0	0.7980462468261678	2.0	3.0	9.017269269287103
1442	929531	DSS	False	False	0.3113236655353286	PUR8_ECOLI Adenylosuccinate lyase OS=Escherichia coli (strain K12) OX=83333 GN=purB PE=1 SV=1	BCSA_ECOLI Cellulose synthase catalytic subunit [UDP-forming] OS=Escherichia coli (strain K12) OX=83333 GN=bcsA PE=1 SV=3	14	6	929531	288	139	TIAGEIGSSTMPHKVNPIDFENSEGNLGLSNAVLQHLASK	ELGHLSAGAR	6	P0AB89	P37653	B181121_16_HF_FW_IN_130_ECLP_DSS01_SCX19_hSAX06_rep2	between	False	False	True	62.225259	11.302	19	6	False	TIAGEIGSSTMPHKVNPIDFENSEGNLGLSNAVLQHLASK	ELGHLSAGAR	TIAGEIGSSTMPHKVNPIDFENSEGNLGLSNAVLQHLASKELGHLSAGAR	False	2	[0. 0. 1. 0. 0. 0. 0. 0. 0.]	[1. 1. 0. 0. 0. 0. 0. 0. 0.]	5	[0. 0. 0. 0. 0. 1. 0. 0. 0. 0.]	[1. 1. 1. 1. 1. 0. 0. 0. 0. 0.]	False	0.0	0.0	11.76501196020508	1.0	0.0	37.64267271154785	0.0	7.396485501464845	-3.0	0.0	11.76501196020508
1445	3170279	DSS	False	False	0.41085067158282856	SYT_ECOLI Threonine--tRNA ligase OS=Escherichia coli (strain K12) OX=83333 GN=thrS PE=1 SV=1	YDBD_ECOLI Uncharacterized protein YdbD OS=Escherichia coli (strain K12) OX=83333 GN=ydbD PE=4 SV=2	8	7	3170279	307	746	TGHWDNYKDAMFTTSSENR	QLALNGKTR	4	P0A8M3	P25907	B181205_11_HF_FW_IN_130_ECLP_DSS01_SCX24_hSAX05_rep1	between	False	False	True	37.094966	9.698	24	5	False	TGHWDNYKDAMFTTSSENR	QLALNGKTR	TGHWDNYKDAMFTTSSENRQLALNGKTR	False	7	[0. 0. 0. 0. 0. 0. 0. 1. 0.]	[1. 1. 1. 1. 1. 1. 1. 0. 0.]	4	[0. 0. 0. 0. 1. 0. 0. 0. 0. 0.]	[1. 1. 1. 1. 0. 0. 0. 0. 0. 0.]	False	-2.0	5.0	0.0722761806640619	3.0	6.0	9.642243450561525	-2.0	-7.166386539062501	3.0	2.0	7.072276180664063
1449	3119570	DSS	False	False	0.0	ODO1_ECOLI 2-oxoglutarate dehydrogenase E1 component OS=Escherichia coli (strain K12) OX=83333 GN=sucA PE=1 SV=1	ODO2_ECOLI Dihydrolipoyllysine-residue succinyltransferase component of 2-oxoglutarate dehydrogenase complex OS=Escherichia coli (strain K12) OX=83333 GN=sucB PE=1 SV=2	19	13	3119570	458	121	HGHNEADEPSATQPLMYQKIK	LLAEHNLDASAIKGTGVGGR	6	P0AFG3	P0AFG6	B181205_09_HF_FW_IN_130_ECLP_DSS01_SCX24_hSAX06_rep1	between	False	False	True	43.069237	20.559	24	6	False	HGHNEADEPSATQPLMYQKIK	LLAEHNLDASAIKGTGVGGR	HGHNEADEPSATQPLMYQKIKLLAEHNLDASAIKGTGVGGR	False	7	[0. 0. 0. 0. 0. 0. 0. 1. 0.]	[1. 1. 1. 1. 1. 1. 1. 0. 0.]	5	[0. 0. 0. 0. 0. 1. 0. 0. 0. 0.]	[1. 1. 1. 1. 1. 0. 0. 0. 0. 0.]	True	-2.0	4.0	23.80234933520508	-2.0	7.0	16.992222076904298	0.0	0.4645540776367199	1.0	4.0	29.80234933520508
1450	1480459	DSS	False	True	0.19581523884721674	CYSK_ECOLI Cysteine synthase A OS=Escherichia coli (strain K12) OX=83333 GN=cysK PE=1 SV=2	decoy	28	5	1480459	194	112	GKTDLISVAVEPTDSPVIAQALAGEEIKPGPHK	QIAPTFR	5	P0ABK5	decoy:Q8TDP1	B181123_21_HF_FW_IN_130_ECLP_DSS01_SCX21_hSAX05_rep2	between	False	True	False	55.61659399999999	13.437	21	5	True	GKTDLISVAVEPTDSPVIAQALAGEEIKPGPHK	QIAPTFR	GKTDLISVAVEPTDSPVIAQALAGEEIKPGPHKQIAPTFR	False	4	[0. 0. 0. 0. 1. 0. 0. 0. 0.]	[1. 1. 1. 1. 0. 0. 0. 0. 0.]	4	[0. 0. 0. 0. 1. 0. 0. 0. 0. 0.]	[1. 1. 1. 1. 0. 0. 0. 0. 0. 0.]	False	-1.0	2.0	6.48502127661132	2.0	3.0	23.56756751074218	0.0	-5.349935846191414	0.0	2.0	9.48502127661132
1451	2798538	DSS	False	True	0.48838311996206735	GYRB_ECOLI DNA gyrase subunit B OS=Escherichia coli (strain K12) OX=83333 GN=gyrB PE=1 SV=2	decoy	8	4	2798538	548	49	DDEAMDQYQISIALDGATLHTNASAPALAGEALEK	RRTYLEK	5	P0AES6	decoy:Q9NUR3	B181203_16_HF_FW_IN_130_ECLP_DSS01_SCX23_hSAX06_rep2	between	False	True	False	52.454785	12.365	23	6	False	DDEAMDQYQISIALDGATLHTNASAPALAGEALEK	RRTYLEK	DDEAMDQYQISIALDGATLHTNASAPALAGEALEKRRTYLEK	False	6	[0. 0. 0. 0. 0. 0. 1. 0. 0.]	[1. 1. 1. 1. 1. 1. 0. 0. 0.]	5	[0. 0. 0. 0. 0. 1. 0. 0. 0. 0.]	[1. 1. 1. 1. 1. 0. 0. 0. 0. 0.]	False	-1.0	4.0	-11.594622958984376	2.0	0.0	31.84259666076661	-2.0	-11.992747653808587	-1.0	4.0	16.594622958984374
1454	3072322	DSS	False	False	0.39606892837910607	PFLB_ECOLI Formate acetyltransferase 1 OS=Escherichia coli (strain K12) OX=83333 GN=pflB PE=1 SV=2	HIS6_ECOLI Imidazole glycerol phosphate synthase subunit HisF OS=Escherichia coli (strain K12) OX=83333 GN=hisF PE=1 SV=1	10	1	3072322	8	85	LATAWEGFTKGDWQNEVNVR	SLEDAAK	3	P09373	P60664	B181205_06_HF_FW_IN_130_ECLP_DSS01_SCX24_hSAX07_rep1	between	False	False	True	62.76850200000001	12.02	24	7	False	LATAWEGFTKGDWQNEVNVR	SLEDAAK	LATAWEGFTKGDWQNEVNVRSLEDAAK	False	7	[0. 0. 0. 0. 0. 0. 0. 1. 0.]	[1. 1. 1. 1. 1. 1. 1. 0. 0.]	6	[0. 0. 0. 0. 0. 0. 1. 0. 0. 0.]	[1. 1. 1. 1. 1. 1. 0. 0. 0. 0.]	False	0.0	6.0	17.83848643603516	1.0	6.0	33.317644837524426	-1.0	8.601696732666017	7.0	6.0	23.83848643603516
1457	1754681	DSS	False	False	0.2674731182795699	PYRI_ECOLI Aspartate carbamoyltransferase regulatory chain OS=Escherichia coli (strain K12) OX=83333 GN=pyrI PE=1 SV=2	PGM_ECOLI Phosphoglucomutase OS=Escherichia coli (strain K12) OX=83333 GN=pgm PE=1 SV=1	5	6	1754681	56	428	KDLIKIENTFLSEDQVDQLALYAPQATVNR	NPQEHYNELAK	4	P0A7F3	P36938	B181126_07_HF_FW_IN_130_ECLP_DSS01_SCX25t27_hSAX07_rep2	between	False	False	True	69.89584599999999	10.118	25	7	False	KDLIKIENTFLSEDQVDQLALYAPQATVNR	NPQEHYNELAK	KDLIKIENTFLSEDQVDQLALYAPQATVNRNPQEHYNELAK	False	8	[0. 0. 0. 0. 0. 0. 0. 0. 1.]	[1. 1. 1. 1. 1. 1. 1. 1. 0.]	6	[0. 0. 0. 0. 0. 0. 1. 0. 0. 0.]	[1. 1. 1. 1. 1. 1. 0. 0. 0. 0.]	False	1.0	6.0	16.782995810791007	1.0	6.0	44.36872731713865	0.0	11.469938864990224	2.0	6.0	23.78299581079101
1462	2242775	DSS	False	False	0.14866112650046168	RS11_ECOLI 30S ribosomal protein S11 OS=Escherichia coli (strain K12) OX=83333 GN=rpsK PE=1 SV=2	RS7_ECOLI 30S ribosomal protein S7 OS=Escherichia coli (strain K12) OX=83333 GN=rpsG PE=1 SV=3	5	9	2242775	76	161	EYGIKNLEVMoxVK	SFSHQAGASSK	4	P0A7R9	P02359	B181128_16_HF_FW_IN_130_ECLP_DSS01_SCX22_hSAX03_rep1	between	False	False	True	35.738263999999994	10.974	22	3	True	EYGIKNLEVMoxVK	SFSHQAGASSK	EYGIKNLEVMoxVKSFSHQAGASSK	False	5	[0. 0. 0. 0. 0. 1. 0. 0. 0.]	[1. 1. 1. 1. 1. 0. 0. 0. 0.]	2	[0. 0. 1. 0. 0. 0. 0. 0. 0. 0.]	[1. 1. 0. 0. 0. 0. 0. 0. 0. 0.]	False	-3.0	4.0	-4.340185249267584	0.0	3.0	17.916431343139642	-1.0	-1.947954261718756	0.0	4.0	11.340185249267586
1465	1182651	DSS	False	False	0.3288849347568209	SERA_ECOLI D-3-phosphoglycerate dehydrogenase OS=Escherichia coli (strain K12) OX=83333 GN=serA PE=1 SV=2	F204A_HUMAN Protein FAM204A OS=Homo sapiens OX=9606 GN=FAM204A PE=1 SV=1	11	1	1182651	29	213	AAGYTNIEFHKGALDDEQLK	KLAWGFEAK	4	P0A9T0	Q9H8W3	B181123_06_HF_FW_IN_130_ECLP_DSS01_SCX20_hSAX07_rep1	between	False	False	True	46.355619	10.296	20	7	True	AAGYTNIEFHKGALDDEQLK	KLAWGFEAK	AAGYTNIEFHKGALDDEQLKKLAWGFEAK	False	3	[0. 0. 0. 1. 0. 0. 0. 0. 0.]	[1. 1. 1. 0. 0. 0. 0. 0. 0.]	6	[0. 0. 0. 0. 0. 0. 1. 0. 0. 0.]	[1. 1. 1. 1. 1. 1. 0. 0. 0. 0.]	False	0.0	1.0	9.380181835693357	1.0	2.0	8.32093195776367	-1.0	-8.440443469482425	-1.0	1.0	10.380181835693357
1466	1503177	DSS	False	False	0.41334033613445376	G3P1_ECOLI Glyceraldehyde-3-phosphate dehydrogenase A OS=Escherichia coli (strain K12) OX=83333 GN=gapA PE=1 SV=2	DGCI_ECOLI Probable diguanylate cyclase DgcI OS=Escherichia coli (strain K12) OX=83333 GN=dgcI PE=3 SV=1	9	2	1503177	116	113	KVVMTGPSKDNTPMFVK	NYCcmADIMQVVK	4	P0A9B2	P75801	B181123_23_HF_FW_IN_130_ECLP_DSS01_SCX21_hSAX04_rep1	between	False	False	True	42.767287	12.515999999999998	21	4	False	KVVMTGPSKDNTPMFVK	NYCcmADIMQVVK	KVVMTGPSKDNTPMFVKNYCcmADIMQVVK	False	4	[0. 0. 0. 0. 1. 0. 0. 0. 0.]	[1. 1. 1. 1. 0. 0. 0. 0. 0.]	3	[0. 0. 0. 1. 0. 0. 0. 0. 0. 0.]	[1. 1. 1. 0. 0. 0. 0. 0. 0. 0.]	False	2.0	2.0	10.502474530517574	-1.0	4.0	-2.99807097119141	1.0	-15.048814074218754	3.0	2.0	14.502474530517574
1468	2327373	DSS	False	False	0.07850707850707851	TNAA_ECOLI Tryptophanase OS=Escherichia coli (strain K12) OX=83333 GN=tnaA PE=1 SV=1	G3P1_ECOLI Glyceraldehyde-3-phosphate dehydrogenase A OS=Escherichia coli (strain K12) OX=83333 GN=gapA PE=1 SV=2	10	4	2327373	260	108	YADMLAMSAKK	KHITAGAK	5	P0A853	P0A9B2	B181128_20_HF_FW_IN_130_ECLP_DSS01_SCX22_hSAX01_rep2	between	False	False	True	31.799618	9.936	22	1	True	YADMLAMSAKK	KHITAGAK	YADMLAMSAKKKHITAGAK	True	5	[0. 0. 0. 0. 0. 1. 0. 0. 0.]	[1. 1. 1. 1. 1. 0. 0. 0. 0.]	0	[1. 0. 0. 0. 0. 0. 0. 0. 0. 0.]	[0. 0. 0. 0. 0. 0. 0. 0. 0. 0.]	False	-4.0	4.0	-4.141216045410154	-1.0	-1.0	17.180063480346682	-1.0	1.45328926464844	-2.0	4.0	12.141216045410154
1470	2721483	DSS	False	True	0.4956398774452039	PYRI_ECOLI Aspartate carbamoyltransferase regulatory chain OS=Escherichia coli (strain K12) OX=83333 GN=pyrI PE=1 SV=2	decoy	1	4	2721483	56	37	KDLIKIENTFLSEDQVDQLALYAPQATVNR	DDVYALLAAEFSGK	5	P0A7F3	decoy:P0ABB0	B181203_12_HF_FW_IN_130_ECLP_DSS01_SCX23_hSAX07_rep1	between	False	True	False	64.59773	11.754	23	7	False	KDLIKIENTFLSEDQVDQLALYAPQATVNR	DDVYALLAAEFSGK	KDLIKIENTFLSEDQVDQLALYAPQATVNRDDVYALLAAEFSGK	False	6	[0. 0. 0. 0. 0. 0. 1. 0. 0.]	[1. 1. 1. 1. 1. 1. 0. 0. 0.]	6	[0. 0. 0. 0. 0. 0. 1. 0. 0. 0.]	[1. 1. 1. 1. 1. 1. 0. 0. 0. 0.]	False	0.0	4.0	6.560189564208982	0.0	5.0	6.988103229980467	-1.0	-30.83537546875	2.0	4.0	10.560189564208985
1475	2196268	DSS	False	False	0.26319373510384747	SUCC_ECOLI Succinate--CoA ligase [ADP-forming] subunit beta OS=Escherichia coli (strain K12) OX=83333 GN=sucC PE=1 SV=1	C1QT7_HUMAN Complement C1q tumor necrosis factor-related protein 7 OS=Homo sapiens OX=9606 GN=C1QTNF7 PE=2 SV=1	11	10	2196268	136	85	VAEETPHLIHKVALDPLTGPMPYQGR	TGPLGLAGEKGDQGETGK	6	P0A836	Q9BXJ2	B181128_13_HF_FW_IN_130_ECLP_DSS01_SCX22_hSAX05_rep2	between	False	False	True	49.072935	9.783	22	5	False	VAEETPHLIHKVALDPLTGPMPYQGR	TGPLGLAGEKGDQGETGK	VAEETPHLIHKVALDPLTGPMPYQGRTGPLGLAGEKGDQGETGK	True	5	[0. 0. 0. 0. 0. 1. 0. 0. 0.]	[1. 1. 1. 1. 1. 0. 0. 0. 0.]	4	[0. 0. 0. 0. 1. 0. 0. 0. 0. 0.]	[1. 1. 1. 1. 0. 0. 0. 0. 0. 0.]	False	-1.0	3.0	7.206224337158204	-1.0	4.0	17.471740618286134	-1.0	-4.1809025854492186	3.0	3.0	11.206224337158202
1480	2745601	DSS	False	False	0.2779973649538867	RS15_ECOLI 30S ribosomal protein S15 OS=Escherichia coli (strain K12) OX=83333 GN=rpsO PE=1 SV=2	GLPR_ECOLI Glycerol-3-phosphate regulon repressor OS=Escherichia coli (strain K12) OX=83333 GN=glpR PE=1 SV=1;DIND_ECOLI DNA damage-inducible protein D OS=Escherichia coli (strain K12) OX=83333 GN=dinD PE=4 SV=1	30	4	2745601	18	72;210	DANDTGSTEVQVALLTAQINHLQGHFAEHKK	ATQTEEK	6	P0ADZ4	P0ACL0;P23840	B181203_13_HF_FW_IN_130_ECLP_DSS01_SCX23_hSAX07_rep2	between	False	False	True	55.667577	12.193	23	7	False	DANDTGSTEVQVALLTAQINHLQGHFAEHKK	ATQTEEK	DANDTGSTEVQVALLTAQINHLQGHFAEHKKATQTEEK	False	6	[0. 0. 0. 0. 0. 0. 1. 0. 0.]	[1. 1. 1. 1. 1. 1. 0. 0. 0.]	6	[0. 0. 0. 0. 0. 0. 1. 0. 0. 0.]	[1. 1. 1. 1. 1. 1. 0. 0. 0. 0.]	False	0.0	3.0	7.693459720947268	1.0	5.0	35.62755701098633	0.0	7.867501468994143	1.0	3.0	10.693459720947269
1486	2171006	DSS	False	True	0.3520160137260509	GLMS_ECOLI Glutamine--fructose-6-phosphate aminotransferase [isomerizing] OS=Escherichia coli (strain K12) OX=83333 GN=glmS PE=1 SV=4	decoy	5	3	2171006	425	531	GLDASIEHDIVHGLQALPSR	IAKVRSK	4	P17169	decoy:Q9NX78	B181128_12_HF_FW_IN_130_ECLP_DSS01_SCX22_hSAX05_rep1	between	False	True	False	51.692948	10.640999999999998	22	5	False	GLDASIEHDIVHGLQALPSR	IAKVRSK	GLDASIEHDIVHGLQALPSRIAKVRSK	False	5	[0. 0. 0. 0. 0. 1. 0. 0. 0.]	[1. 1. 1. 1. 1. 0. 0. 0. 0.]	4	[0. 0. 0. 0. 1. 0. 0. 0. 0. 0.]	[1. 1. 1. 1. 0. 0. 0. 0. 0. 0.]	False	-1.0	3.0	9.727368013427736	4.0	2.0	34.736441270874025	1.0	12.984928743408206	-1.0	3.0	13.727368013427734
1487	2311664	DSS	False	True	0.012962962962962963	SYY_ECOLI Tyrosine--tRNA ligase OS=Escherichia coli (strain K12) OX=83333 GN=tyrS PE=1 SV=2	decoy	25	4	2311664	61	126	FQQAGHKPVALVGGATGLIGDPSFKAAER	SIASFAK	6	P0AGJ9	decoy:P23435	B181128_19_HF_FW_IN_130_ECLP_DSS01_SCX22_hSAX01_rep1	between	False	True	False	41.56337800000001	10.034	22	1	False	FQQAGHKPVALVGGATGLIGDPSFKAAER	SIASFAK	FQQAGHKPVALVGGATGLIGDPSFKAAERSIASFAK	False	5	[0. 0. 0. 0. 0. 1. 0. 0. 0.]	[1. 1. 1. 1. 1. 0. 0. 0. 0.]	0	[1. 0. 0. 0. 0. 0. 0. 0. 0. 0.]	[0. 0. 0. 0. 0. 0. 0. 0. 0. 0.]	False	-4.0	3.0	4.913956308105477	-2.0	4.0	12.709513330200204	-1.0	-3.7258409025878834	0.0	4.0	11.913956308105474
1488	2375056	DSS	False	True	0.17627401837928153	GSP_ECOLI Bifunctional glutathionylspermidine synthetase/amidase OS=Escherichia coli (strain K12) OX=83333 GN=gss PE=1 SV=1	decoy	6	5	2375056	389	42	DIEENYHAQFMEQALHQAGFETR	QLVNYVHEAR	6	P0AES0	decoy:P77541	B181130_03_HF_FW_IN_130_ECLP_DSS01_SCX22_hSAX09_rep1	between	False	True	False	55.40498	10.734000000000002	22	9	False	DIEENYHAQFMEQALHQAGFETR	QLVNYVHEAR	DIEENYHAQFMEQALHQAGFETRQLVNYVHEAR	False	5	[0. 0. 0. 0. 0. 1. 0. 0. 0.]	[1. 1. 1. 1. 1. 0. 0. 0. 0.]	8	[0. 0. 0. 0. 0. 0. 0. 0. 1. 0.]	[1. 1. 1. 1. 1. 1. 1. 1. 0. 0.]	False	1.0	3.0	5.515194233398439	4.0	3.0	27.71246176574707	1.0	-1.96325272705078	-1.0	3.0	9.51519423339844
1491	1313654	DSS	False	False	0.4209157127991675	PPNN_ECOLI Pyrimidine/purine nucleotide 5'-monophosphate nucleosidase OS=Escherichia coli (strain K12) OX=83333 GN=ppnN PE=1 SV=1	ZNF18_HUMAN Zinc finger protein 18 OS=Homo sapiens OX=9606 GN=ZNF18 PE=1 SV=2	18	15	1313654	178	513	ELNICcmTGCcmGPGAMEAPMKGAAVGHAQQR	VHTGEKPYKCcmSHCcmGKSFSWSSSLDK	6	P0ADR8	P17022	B181123_12_HF_FW_IN_130_ECLP_DSS01_SCX20_hSAX05_rep2	between	False	False	True	49.17909	10.445	20	5	True	ELNICcmTGCcmGPGAMEAPMKGAAVGHAQQR	VHTGEKPYKCcmSHCcmGKSFSWSSSLDK	ELNICcmTGCcmGPGAMEAPMKGAAVGHAQQRVHTGEKPYKCcmSHCcmGKSFSWSSSLDK	False	3	[0. 0. 0. 1. 0. 0. 0. 0. 0.]	[1. 1. 1. 0. 0. 0. 0. 0. 0.]	4	[0. 0. 0. 0. 1. 0. 0. 0. 0. 0.]	[1. 1. 1. 1. 0. 0. 0. 0. 0. 0.]	False	0.0	2.0	13.426507449951169	0.0	-4.0	25.406484104003894	0.0	9.867967105712887	-4.0	2.0	15.426507449951169
1492	2241313	DSS	False	False	0.1974822974036192	AHPF_ECOLI Alkyl hydroperoxide reductase subunit F OS=Escherichia coli (strain K12) OX=83333 GN=ahpF PE=1 SV=2	FHUA_ECOLI Ferrichrome outer membrane transporter/phage receptor OS=Escherichia coli (strain K12) OX=83333 GN=fhuA PE=1 SV=2	3	6	2241313	341	65	GVTYCcmPHCcmDGPLFK	QSATGTK	3	P35340	P06971	B181128_16_HF_FW_IN_130_ECLP_DSS01_SCX22_hSAX03_rep1	between	False	False	True	31.489022	9.691	22	3	False	GVTYCcmPHCcmDGPLFK	QSATGTK	GVTYCcmPHCcmDGPLFKQSATGTK	False	5	[0. 0. 0. 0. 0. 1. 0. 0. 0.]	[1. 1. 1. 1. 1. 0. 0. 0. 0.]	2	[0. 0. 1. 0. 0. 0. 0. 0. 0. 0.]	[1. 1. 0. 0. 0. 0. 0. 0. 0. 0.]	False	-2.0	4.0	-2.4707634614257827	1.0	4.0	11.632601483032223	1.0	-2.113116519287111	3.0	2.4707634614257827	8.470763461425783
1494	1843633	DSS	False	False	0.22600963319748055	IF3_ECOLI Translation initiation factor IF-3 OS=Escherichia coli (strain K12) OX=83333 GN=infC PE=1 SV=1	IF2_ECOLI Translation initiation factor IF-2 OS=Escherichia coli (strain K12) OX=83333 GN=infB PE=1 SV=1	3	4	1843633	95	264	EIKFRPGTDEGDYQVK	KGNKHAESK	5	P0A707	P0A705	B181127_08_HF_FW_IN_130_ECLP_DSS01_SCX25t27_hSAX05_rep1	between	False	False	True	22.584812	12.446	25	5	True	EIKFRPGTDEGDYQVK	KGNKHAESK	EIKFRPGTDEGDYQVKKGNKHAESK	True	8	[0. 0. 0. 0. 0. 0. 0. 0. 1.]	[1. 1. 1. 1. 1. 1. 1. 1. 0.]	4	[0. 0. 0. 0. 1. 0. 0. 0. 0. 0.]	[1. 1. 1. 1. 0. 0. 0. 0. 0. 0.]	False	-1.0	6.0	-8.067604229248047	2.0	0.0	12.716970279418945	0.0	2.278611972534179	1.0	6.0	15.067604229248047
1500	2847344	DSS	False	False	0.11081654294803818	PLD2_HUMAN Phospholipase D2 OS=Homo sapiens OX=9606 GN=PLD2 PE=1 SV=2	DCEB_ECOLI Glutamate decarboxylase beta OS=Escherichia coli (strain K12) OX=83333 GN=gadB PE=1 SV=1;DCEA_ECOLI Glutamate decarboxylase alpha OS=Escherichia coli (strain K12) OX=83333 GN=gadA PE=1 SV=1	11	7	2847344	740	447;447	THGELGGHPVSELIYIHSK	YLSDHPKLQGIAQQNSFK	4	O14939	P69910;P69908	B181203_18_HF_FW_IN_130_ECLP_DSS01_SCX23_hSAX05_rep2	between	False	False	True	44.617787	9.938	23	5	False	THGELGGHPVSELIYIHSK	YLSDHPKLQGIAQQNSFK	THGELGGHPVSELIYIHSKYLSDHPKLQGIAQQNSFK	False	6	[0. 0. 0. 0. 0. 0. 1. 0. 0.]	[1. 1. 1. 1. 1. 1. 0. 0. 0.]	4	[0. 0. 0. 0. 1. 0. 0. 0. 0. 0.]	[1. 1. 1. 1. 0. 0. 0. 0. 0. 0.]	False	-1.0	0.0	15.51096212512207	0.0	4.0	10.382485028564451	-1.0	1.4897237980957032	-1.0	1.0	16.51096212512207
1509	1362674	DSS	False	False	0.2634628493524199	ACEA_ECOLI Isocitrate lyase OS=Escherichia coli (strain K12) OX=83333 GN=aceA PE=1 SV=1	EPMB_ECOLI L-lysine 23-aminomutase OS=Escherichia coli (strain K12) OX=83333 GN=epmB PE=1 SV=1	2	5	1362674	64	238	GYINSLGALTGGQALQQAK	QAMAKLR	4	P0A9G6	P39280	B181123_14_HF_FW_IN_130_ECLP_DSS01_SCX20_hSAX03_rep1	between	False	False	True	47.72398600000002	10.283	20	3	False	GYINSLGALTGGQALQQAK	QAMAKLR	GYINSLGALTGGQALQQAKQAMAKLR	False	3	[0. 0. 0. 1. 0. 0. 0. 0. 0.]	[1. 1. 1. 0. 0. 0. 0. 0. 0.]	2	[0. 0. 1. 0. 0. 0. 0. 0. 0. 0.]	[1. 1. 0. 0. 0. 0. 0. 0. 0. 0.]	False	0.0	3.0	2.1667273940429865	1.0	1.0	23.190821021972678	2.0	-2.152368217529279	2.0	2.1667273940429865	5.1667273940429865
1510	1480775	DSS	False	True	0.4487853744052091	SERA_ECOLI D-3-phosphoglycerate dehydrogenase OS=Escherichia coli (strain K12) OX=83333 GN=serA PE=1 SV=2	decoy	3	5	1480775	312	196	LIKYSDNGSTLSAVNFPEVSLPLHGGR	TLSLTIDGIK	6	P0A9T0	decoy:P37682	B181123_21_HF_FW_IN_130_ECLP_DSS01_SCX21_hSAX05_rep2	between	False	True	False	56.629066	11.345999999999998	21	5	False	LIKYSDNGSTLSAVNFPEVSLPLHGGR	TLSLTIDGIK	LIKYSDNGSTLSAVNFPEVSLPLHGGRTLSLTIDGIK	False	4	[0. 0. 0. 0. 1. 0. 0. 0. 0.]	[1. 1. 1. 1. 0. 0. 0. 0. 0.]	4	[0. 0. 0. 0. 1. 0. 0. 0. 0. 0.]	[1. 1. 1. 1. 0. 0. 0. 0. 0. 0.]	False	-1.0	3.0	9.629958639160158	0.0	3.0	14.06000090600586	-1.0	-12.725044717773436	4.0	3.0	13.629958639160158
[truncated: 5,858 more rows]
[truncated: 41 more columns]
