# Supplementary material for: Retention time prediction using neural networks increases identifications in crosslinking mass spectrometry
Source: Nat Commun. 2021 May 28;12:3237. doi: 10.1038/s41467-021-23441-0 (PMC8163845; doi:10.1038/s41467-021-23441-0)
Supplement: Supplementary file 4 — Source Data [file 41467_2021_23441_MOESM4_ESM.zip › Sources/Sources_manuscript/Fig4b_PPIs.csv]

	Link Type	level	scoring	counts
0	Hetero- meric	PPI	xiRESCORE	153
1	Within	PPI	xiRESCORE	543
0	Hetero- meric	PPI	xiSCORE	110
1	Within	PPI	xiSCORE	478
