# Supplementary material for: Retention time prediction using neural networks increases identifications in crosslinking mass spectrometry
Source: Nat Commun. 2021 May 28;12:3237. doi: 10.1038/s41467-021-23441-0 (PMC8163845; doi:10.1038/s41467-021-23441-0)
Supplement: Supplementary file 4 — Source Data [file 41467_2021_23441_MOESM4_ESM.zip › Sources/Sources_manuscript/Fig4c_lenz_source.csv]

	ProteinGroupPairID	LinkIDs	PeptidePairIDs	PSMIDs	Protein1	Descriptions1	isDecoy1	Protein2	Description2	isDecoy2	Crosslinker	Score	isDecoy	isTT	isTD	isDD	count PSMs	count peptide pairs	count links	fdrGroup	fdr	ifdr	PEP	Unnamed: 23	top link fdr	top peptide fdr	top psm_fdr	name	score_new	fdr_new	PPI_STR	APID	STRING	inDB
0	8709	3223	95	B190513_02_HF_LS_IN_130_ECLP_DSSO_01_SCX18_hSAX06_rep1_19491;B190702_03_HF_LS_IN_130_ECLP_DSSO_01_SCX19_hSAX06_rep1_19115	P0ADS6	YGGE_ECOLI Uncharacterized protein YggE OS=Escherichia coli (strain K12) OX=83333 GN=yggE PE=4 SV=1	False	P37330	MASZ_ECOLI Malate synthase G OS=Escherichia coli (strain K12) OX=83333 GN=glcB PE=1 SV=3	False	DSSO	22.526	False	True	False	False	2	1	1	Between	0.0069999999999999	99.1	0.04		0.002	0.002	0.002	P0ADS6-P37330	99.1	0.01	P0ADS6-P37330	False	False	False
1	8707	3219	9	B190511_03_HF_LS_IN_130_ECLP_DSSO_01_SCX17_hSAX06_rep2_3223;B190511_03_HF_LS_IN_130_ECLP_DSSO_01_SCX17_hSAX06_rep2_3217	P0A705	IF2_ECOLI Translation initiation factor IF-2 OS=Escherichia coli (strain K12) OX=83333 GN=infB PE=1 SV=1	False	P33195	GCSP_ECOLI Glycine dehydrogenase (decarboxylating) OS=Escherichia coli (strain K12) OX=83333 GN=gcvP PE=1 SV=3	False	DSSO	22.524	False	True	False	False	2	1	1	Between	0.0069999999999999	99.1	0.04		0.002	0.002	0.002	P0A705-P33195	99.1	0.01	P0A705-P33195	False	False	False
2	8706	3217	3487	B190702_06_HF_LS_IN_130_ECLP_DSSO_01_SCX19_hSAX07_rep2_10699	P0A7X3	RS9_ECOLI 30S ribosomal protein S9 OS=Escherichia coli (strain K12) OX=83333 GN=rpsI PE=1 SV=2	False	P0A707	IF3_ECOLI Translation initiation factor IF-3 OS=Escherichia coli (strain K12) OX=83333 GN=infC PE=1 SV=1	False	DSSO	22.512	False	True	False	False	1	1	1	Between	0.0069999999999999	99.1	0.04		0.002	0.002	0.0	P0A707-P0A7X3	99.1	0.01	P0A707-P0A7X3	True	True	True
4	8703	3207	3477	B190717_04_HF_LS_IN_130_ECLP_DSSO_01_SCX23_hSAX07_rep1_12781	P0AG67	RS1_ECOLI 30S ribosomal protein S1 OS=Escherichia coli (strain K12) OX=83333 GN=rpsA PE=1 SV=1	False	P0AEU7	SKP_ECOLI Chaperone protein Skp OS=Escherichia coli (strain K12) OX=83333 GN=skp PE=1 SV=1	False	DSSO	22.476	False	True	False	False	1	1	1	Between	0.0069999999999999	99.1	0.04		0.002	0.002	0.0	P0AEU7-P0AG67	99.1	0.01	P0AEU7-P0AG67	False	True	True
6	8700	3201	310	B190702_03_HF_LS_IN_130_ECLP_DSSO_01_SCX19_hSAX06_rep1_10092;B190702_13_HF_LS_IN_130_ECLP_DSSO_01_SCX19_hSAX05_rep2_9935	P0A7T7	RS18_ECOLI 30S ribosomal protein S18 OS=Escherichia coli (strain K12) OX=83333 GN=rpsR PE=1 SV=2	False	P0A7G2	RBFA_ECOLI 30S ribosome-binding factor OS=Escherichia coli (strain K12) OX=83333 GN=rbfA PE=1 SV=2	False	DSSO	22.451	False	True	False	False	2	1	1	Between	0.0069999999999999	99.1	0.04		0.002	0.002	0.006	P0A7G2-P0A7T7	99.1	0.01	P0A7G2-P0A7T7	False	True	True
8	8698	3195	3463	B190511_04_HF_LS_IN_130_ECLP_DSSO_01_SCX17_hSAX07_rep1_14217	P0ACF4	DBHB_ECOLI DNA-binding protein HU-beta OS=Escherichia coli (strain K12) OX=83333 GN=hupB PE=1 SV=1	False	P0A7G2	RBFA_ECOLI 30S ribosome-binding factor OS=Escherichia coli (strain K12) OX=83333 GN=rbfA PE=1 SV=2	False	DSSO	22.439	False	True	False	False	1	1	1	Between	0.0069999999999999	99.1	0.04		0.002	0.002	0.0	P0A7G2-P0ACF4	99.1	0.01	P0A7G2-P0ACF4	False	False	False
9	8675	3131	3391	B190717_17_HF_LS_IN_130_ECLP_DSSO_01_SCX23_hSAX02_rep1_4686	P0ADG7	IMDH_ECOLI Inosine-5'-monophosphate dehydrogenase OS=Escherichia coli (strain K12) OX=83333 GN=guaB PE=1 SV=1	False	P62399	RL5_ECOLI 50S ribosomal protein L5 OS=Escherichia coli (strain K12) OX=83333 GN=rplE PE=1 SV=2	False	DSSO	22.177	False	True	False	False	1	1	1	Between	0.0069999999999999	99.1	0.04		0.002	0.002	0.0	P0ADG7-P62399	99.1	0.01	P0ADG7-P62399	False	True	True
11	8980	879	835	B190119_06_HF_LS_IN_130_ECLP_BS3_01_SCX22_hSAX03_rep1_8028	P21599	KPYK2_ECOLI Pyruvate kinase II OS=Escherichia coli (strain K12) OX=83333 GN=pykA PE=1 SV=3	False	P0A853	TNAA_ECOLI Tryptophanase OS=Escherichia coli (strain K12) OX=83333 GN=tnaA PE=1 SV=1	False	BS3	12.728	False	True	False	False	1	1	1	Between	0.005	99.2	0.037		0.002	0.002	0.001	P0A853-P21599	99.2	0.01	P0A853-P21599	False	False	False
12	8981	881	837	B190121_16_HF_LS_IN_130_ECLP_BS3_01_SCX23_hSAX06_rep2_9281	P0A7U3	RS19_ECOLI 30S ribosomal protein S19 OS=Escherichia coli (strain K12) OX=83333 GN=rpsS PE=1 SV=2	False	P0AGL7	RSME_ECOLI Ribosomal RNA small subunit methyltransferase E OS=Escherichia coli (strain K12) OX=83333 GN=rsmE PE=1 SV=1	False	BS3	12.732	False	True	False	False	1	1	1	Between	0.005	99.2	0.037		0.002	0.002	0.001	P0A7U3-P0AGL7	99.2	0.01	P0A7U3-P0AGL7	False	True	True
14	8986	891	844	B181230_19_HF_LS_IN_130_ECLP_BS3_01_SCX18_hSAX04_rep2_17777	P0AE08	AHPC_ECOLI Alkyl hydroperoxide reductase C OS=Escherichia coli (strain K12) OX=83333 GN=ahpC PE=1 SV=2	False	P0A786	PYRB_ECOLI Aspartate carbamoyltransferase catalytic subunit OS=Escherichia coli (strain K12) OX=83333 GN=pyrB PE=1 SV=2	False	BS3	12.745	False	True	False	False	1	1	1	Between	0.005	99.2	0.037		0.002	0.002	0.001	P0A786-P0AE08	99.2	0.01	P0A786-P0AE08	False	False	False
15	8712	3229	3491	B190710_04_HF_LS_IN_130_ECLP_DSSO_01_SCX21_hSAX07_rep1_17411	P69931	HDA_ECOLI DnaA regulatory inactivator Hda OS=Escherichia coli (strain K12) OX=83333 GN=hda PE=1 SV=2	False	P0A988	DPO3B_ECOLI Beta sliding clamp OS=Escherichia coli (strain K12) OX=83333 GN=dnaN PE=1 SV=1	False	DSSO	22.543000000000003	False	True	False	False	1	1	1	Between	0.0069999999999999	99.2	0.04		0.002	0.002	0.0	P0A988-P69931	99.2	0.01	P0A988-P69931	True	True	True
17	7614	357;233	460;347	B190710_11_HF_LS_IN_130_ECLP_DSSO_01_SCX21_hSAX05_rep1_2950;B190705_02_HF_LS_IN_130_ECLP_DSSO_01_SCX25t27_hSAX06_rep1_2233	P0A7U3	RS19_ECOLI 30S ribosomal protein S19 OS=Escherichia coli (strain K12) OX=83333 GN=rpsS PE=1 SV=2	False	P0A7X3	RS9_ECOLI 30S ribosomal protein S9 OS=Escherichia coli (strain K12) OX=83333 GN=rpsI PE=1 SV=2	False	DSSO	22.595	False	True	False	False	2	2	2	Between	0.0069999999999999	99.2	0.04		0.01	0.008	0.005	P0A7U3-P0A7X3	99.2	0.01	P0A7U3-P0A7X3	False	True	True
19	8718	3251	31	B190717_14_HF_LS_IN_130_ECLP_DSSO_01_SCX23_hSAX04_rep1_9891;B190717_14_HF_LS_IN_130_ECLP_DSSO_01_SCX23_hSAX04_rep1_9879	P0A9F3	CYSB_ECOLI HTH-type transcriptional regulator CysB OS=Escherichia coli (strain K12) OX=83333 GN=cysB PE=3 SV=1	False	P0A7K6	RL19_ECOLI 50S ribosomal protein L19 OS=Escherichia coli (strain K12) OX=83333 GN=rplS PE=1 SV=2	False	DSSO	22.643	False	True	False	False	2	1	1	Between	0.0069999999999999	99.2	0.04		0.002	0.002	0.002	P0A7K6-P0A9F3	99.2	0.01	P0A7K6-P0A9F3	False	False	False
20	8988	895	849	B190119_04_HF_LS_IN_130_ECLP_BS3_01_SCX22_hSAX02_rep1_16693	P21179	CATE_ECOLI Catalase HPII OS=Escherichia coli (strain K12) OX=83333 GN=katE PE=1 SV=1	False	P37750	WBBJ_ECOLI Putative lipopolysaccharide biosynthesis O-acetyl transferase WbbJ OS=Escherichia coli (strain K12) OX=83333 GN=wbbJ PE=3 SV=2	False	BS3	12.758	False	True	False	False	1	1	1	Between	0.005	99.2	0.037		0.002	0.002	0.001	P21179-P37750	99.2	0.01	P21179-P37750	False	False	False
21	8720	3261	295	B190715_19_HF_LS_IN_130_ECLP_DSSO_01_SCX22_hSAX03_rep1_7063;B190715_19_HF_LS_IN_130_ECLP_DSSO_01_SCX22_hSAX03_rep1_7052	P0A7L8	RL27_ECOLI 50S ribosomal protein L27 OS=Escherichia coli (strain K12) OX=83333 GN=rpmA PE=1 SV=2	False	P0ADG4	SUHB_ECOLI Inositol-1-monophosphatase OS=Escherichia coli (strain K12) OX=83333 GN=suhB PE=1 SV=1	False	DSSO	22.673	False	True	False	False	2	1	1	Between	0.0069999999999999	99.2	0.04		0.002	0.002	0.004	P0A7L8-P0ADG4	99.2	0.01	P0A7L8-P0ADG4	False	True	True
23	8728	3291	3545	B190513_12_HF_LS_IN_130_ECLP_DSSO_01_SCX18_hSAX05_rep2_15132	P68679	RS21_ECOLI 30S ribosomal protein S21 OS=Escherichia coli (strain K12) OX=83333 GN=rpsU PE=1 SV=2	False	P0A832	SSRP_ECOLI SsrA-binding protein OS=Escherichia coli (strain K12) OX=83333 GN=smpB PE=1 SV=2	False	DSSO	22.733	False	True	False	False	1	1	1	Between	0.0069999999999999	99.2	0.04		0.002	0.002	0.0	P0A832-P68679	99.2	0.01	P0A832-P68679	False	False	False
24	8736	3307	3562	B190511_04_HF_LS_IN_130_ECLP_DSSO_01_SCX17_hSAX07_rep1_19497	P0A7R5	RS10_ECOLI 30S ribosomal protein S10 OS=Escherichia coli (strain K12) OX=83333 GN=rpsJ PE=1 SV=1	False	P02359	RS7_ECOLI 30S ribosomal protein S7 OS=Escherichia coli (strain K12) OX=83333 GN=rpsG PE=1 SV=3	False	DSSO	22.8	False	True	False	False	1	1	1	Between	0.0069999999999999	99.2	0.04		0.002	0.002	0.0	P02359-P0A7R5	99.2	0.01	P02359-P0A7R5	False	True	True
26	8740	3323	3576	B190715_11_HF_LS_IN_130_ECLP_DSSO_01_SCX22_hSAX08_rep1_14011	P0A9G6	ACEA_ECOLI Isocitrate lyase OS=Escherichia coli (strain K12) OX=83333 GN=aceA PE=1 SV=1	False	P0AES2	GUDD_ECOLI Glucarate dehydratase OS=Escherichia coli (strain K12) OX=83333 GN=gudD PE=1 SV=2	False	DSSO	22.853	False	True	False	False	1	1	1	Between	0.0069999999999999	99.2	0.04		0.002	0.002	0.0	P0A9G6-P0AES2	99.2	0.01	P0A9G6-P0AES2	False	False	False
27	7628	385;275	482;381	B190715_19_HF_LS_IN_130_ECLP_DSSO_01_SCX22_hSAX03_rep1_7601;B190702_12_HF_LS_IN_130_ECLP_DSSO_01_SCX19_hSAX05_rep1_7664	P0A6Y1	IHFB_ECOLI Integration host factor subunit beta OS=Escherichia coli (strain K12) OX=83333 GN=ihfB PE=1 SV=1	False	P0A832	SSRP_ECOLI SsrA-binding protein OS=Escherichia coli (strain K12) OX=83333 GN=smpB PE=1 SV=2	False	DSSO	22.665	False	True	False	False	2	2	2	Between	0.0069999999999999	99.2	0.04		0.01	0.008	0.005	P0A6Y1-P0A832	99.2	0.009	P0A6Y1-P0A832	False	True	True
29	8989	897	852	B190119_10_HF_LS_IN_130_ECLP_BS3_01_SCX22_hSAX05_rep1_6467	P25553	ALDA_ECOLI Lactaldehyde dehydrogenase OS=Escherichia coli (strain K12) OX=83333 GN=aldA PE=1 SV=2	False	P0ACF8	HNS_ECOLI DNA-binding protein H-NS OS=Escherichia coli (strain K12) OX=83333 GN=hns PE=1 SV=2	False	BS3	12.769	False	True	False	False	1	1	1	Between	0.005	99.3	0.037		0.002	0.002	0.001	P0ACF8-P25553	99.3	0.009	P0ACF8-P25553	False	False	False
30	8990	899	853	B190102_09_HF_LS_IN_130_ECLP_BS3_01_SCX19_hSAX07_rep1_16649	P09373	PFLB_ECOLI Formate acetyltransferase 1 OS=Escherichia coli (strain K12) OX=83333 GN=pflB PE=1 SV=2	False	P0A6U8	GLGA_ECOLI Glycogen synthase OS=Escherichia coli (strain K12) OX=83333 GN=glgA PE=1 SV=1	False	BS3	12.77	False	True	False	False	1	1	1	Between	0.005	99.3	0.037		0.002	0.002	0.001	P09373-P0A6U8	99.3	0.009	P09373-P0A6U8	False	False	False
31	8993	905	857	B190107_06_HF_LS_IN_130_ECLP_BS3_01_SCX21_hSAX08_rep1_18684	P0A9G6	ACEA_ECOLI Isocitrate lyase OS=Escherichia coli (strain K12) OX=83333 GN=aceA PE=1 SV=1	False	P0A879	TRPB_ECOLI Tryptophan synthase beta chain OS=Escherichia coli (strain K12) OX=83333 GN=trpB PE=1 SV=2	False	BS3	12.777	False	True	False	False	1	1	1	Between	0.005	99.3	0.037		0.002	0.002	0.001	P0A879-P0A9G6	99.3	0.009	P0A879-P0A9G6	False	False	False
32	8997	913	864	B190123_16_HF_LS_IN_130_ECLP_BS3_01_SCX24_hSAX03_rep1_5558	P0A6X7	IHFA_ECOLI Integration host factor subunit alpha OS=Escherichia coli (strain K12) OX=83333 GN=ihfA PE=1 SV=1	False	P0A7U7	RS20_ECOLI 30S ribosomal protein S20 OS=Escherichia coli (strain K12) OX=83333 GN=rpsT PE=1 SV=2	False	BS3	12.796	False	True	False	False	1	1	1	Between	0.005	99.3	0.037		0.002	0.002	0.001	P0A6X7-P0A7U7	99.3	0.009	P0A6X7-P0A7U7	False	False	False
33	9003	931	876	B181230_20_HF_LS_IN_130_ECLP_BS3_01_SCX18_hSAX03_rep1_15939	P0A7T7	RS18_ECOLI 30S ribosomal protein S18 OS=Escherichia coli (strain K12) OX=83333 GN=rpsR PE=1 SV=2	False	P0A7S3	RS12_ECOLI 30S ribosomal protein S12 OS=Escherichia coli (strain K12) OX=83333 GN=rpsL PE=1 SV=2	False	BS3	12.808	False	True	False	False	1	1	1	Between	0.005	99.3	0.037		0.002	0.002	0.001	P0A7S3-P0A7T7	99.3	0.009	P0A7S3-P0A7T7	False	True	True
35	9004	933	878	B190125_16_HF_LS_IN_130_ECLP_BS3_01_SCX25_hSAX03_rep1_8984	P0A8N3	SYK1_ECOLI Lysine--tRNA ligase OS=Escherichia coli (strain K12) OX=83333 GN=lysS PE=1 SV=2	False	P0A9B2	G3P1_ECOLI Glyceraldehyde-3-phosphate dehydrogenase A OS=Escherichia coli (strain K12) OX=83333 GN=gapA PE=1 SV=2	False	BS3	12.816	False	True	False	False	1	1	1	Between	0.005	99.3	0.037		0.002	0.002	0.001	P0A8N3-P0A9B2	99.3	0.009	P0A8N3-P0A9B2	False	True	True
37	9009	947	887	B190121_17_HF_LS_IN_130_ECLP_BS3_01_SCX23_hSAX05_rep1_7909	P0A7V0	RS2_ECOLI 30S ribosomal protein S2 OS=Escherichia coli (strain K12) OX=83333 GN=rpsB PE=1 SV=2	False	P60422	RL2_ECOLI 50S ribosomal protein L2 OS=Escherichia coli (strain K12) OX=83333 GN=rplB PE=1 SV=2	False	BS3	12.837	False	True	False	False	1	1	1	Between	0.005	99.3	0.037		0.002	0.002	0.001	P0A7V0-P60422	99.3	0.009	P0A7V0-P60422	False	True	True
39	8762	3385	3644	B190511_06_HF_LS_IN_130_ECLP_DSSO_01_SCX17_hSAX08_rep1_16648	P0A8V2	RPOB_ECOLI DNA-directed RNA polymerase subunit beta OS=Escherichia coli (strain K12) OX=83333 GN=rpoB PE=1 SV=1	False	P0AGB3	RPOH_ECOLI RNA polymerase sigma factor RpoH OS=Escherichia coli (strain K12) OX=83333 GN=rpoH PE=1 SV=1	False	DSSO	23.172	False	True	False	False	1	1	1	Between	0.005	99.3	0.04		0.002	0.002	0.0	P0A8V2-P0AGB3	99.3	0.009	P0A8V2-P0AGB3	True	True	True
41	9007	941	882	B190102_11_HF_LS_IN_130_ECLP_BS3_01_SCX18_hSAX02_rep1_11593	P62399	RL5_ECOLI 50S ribosomal protein L5 OS=Escherichia coli (strain K12) OX=83333 GN=rplE PE=1 SV=2	False	P0ACF4	DBHB_ECOLI DNA-binding protein HU-beta OS=Escherichia coli (strain K12) OX=83333 GN=hupB PE=1 SV=1	False	BS3	12.821	False	True	False	False	1	1	1	Between	0.005	99.3	0.037		0.002	0.002	0.001	P0ACF4-P62399	99.3	0.007	P0ACF4-P62399	False	False	False
42	9021	975	908	B190121_22_HF_LS_IN_130_ECLP_BS3_01_SCX23_hSAX03_rep1_10928	P0A7L8	RL27_ECOLI 50S ribosomal protein L27 OS=Escherichia coli (strain K12) OX=83333 GN=rpmA PE=1 SV=2	False	P0A7M9	RL31_ECOLI 50S ribosomal protein L31 OS=Escherichia coli (strain K12) OX=83333 GN=rpmE PE=1 SV=1	False	BS3	12.901	False	True	False	False	1	1	1	Between	0.005	99.4	0.037		0.002	0.002	0.001	P0A7L8-P0A7M9	99.4	0.007	P0A7L8-P0A7M9	False	True	True
44	9014	959	894	B181230_12_HF_LS_IN_130_ECLP_BS3_01_SCX18_hSAX07_rep2_12425	P0A6Y1	IHFB_ECOLI Integration host factor subunit beta OS=Escherichia coli (strain K12) OX=83333 GN=ihfB PE=1 SV=1	False	P0ADZ4	RS15_ECOLI 30S ribosomal protein S15 OS=Escherichia coli (strain K12) OX=83333 GN=rpsO PE=1 SV=2	False	BS3	12.854	False	True	False	False	1	1	1	Between	0.005	99.4	0.037		0.002	0.002	0.001	P0A6Y1-P0ADZ4	99.4	0.007	P0A6Y1-P0ADZ4	False	False	False
45	9018	969	902	B181230_16_HF_LS_IN_130_ECLP_BS3_01_SCX18_hSAX05_rep1_12388	P68679	RS21_ECOLI 30S ribosomal protein S21 OS=Escherichia coli (strain K12) OX=83333 GN=rpsU PE=1 SV=2	False	P0ACF4	DBHB_ECOLI DNA-binding protein HU-beta OS=Escherichia coli (strain K12) OX=83333 GN=hupB PE=1 SV=1	False	BS3	12.880999999999998	False	True	False	False	1	1	1	Between	0.005	99.4	0.037		0.002	0.002	0.001	P0ACF4-P68679	99.4	0.007	P0ACF4-P68679	False	True	True
47	9019	971	903	B190105_13_HF_LS_IN_130_ECLP_BS3_01_SCX20_hSAX06_rep2_22320	P0ACF0	DBHA_ECOLI DNA-binding protein HU-alpha OS=Escherichia coli (strain K12) OX=83333 GN=hupA PE=1 SV=1	False	P0AF36	ZAPB_ECOLI Cell division protein ZapB OS=Escherichia coli (strain K12) OX=83333 GN=zapB PE=1 SV=1	False	BS3	12.885	False	True	False	False	1	1	1	Between	0.005	99.4	0.037		0.002	0.002	0.001	P0ACF0-P0AF36	99.4	0.007	P0ACF0-P0AF36	False	True	True
49	9026	985	915	B190119_06_HF_LS_IN_130_ECLP_BS3_01_SCX22_hSAX03_rep1_12244	P25553	ALDA_ECOLI Lactaldehyde dehydrogenase OS=Escherichia coli (strain K12) OX=83333 GN=aldA PE=1 SV=2	False	P0A786	PYRB_ECOLI Aspartate carbamoyltransferase catalytic subunit OS=Escherichia coli (strain K12) OX=83333 GN=pyrB PE=1 SV=2	False	BS3	12.907	False	True	False	False	1	1	1	Between	0.005	99.4	0.037		0.002	0.002	0.001	P0A786-P25553	99.4	0.007	P0A786-P25553	False	False	False
50	9028	989	917	B190107_17_HF_LS_IN_130_ECLP_BS3_01_SCX20_hSAX03_rep2_13664	P60422	RL2_ECOLI 50S ribosomal protein L2 OS=Escherichia coli (strain K12) OX=83333 GN=rplB PE=1 SV=2	False	P75864	RLMKL_ECOLI Ribosomal RNA large subunit methyltransferase K/L OS=Escherichia coli (strain K12) OX=83333 GN=rlmL PE=1 SV=1	False	BS3	12.911	False	True	False	False	1	1	1	Between	0.005	99.4	0.037		0.002	0.002	0.001	P60422-P75864	99.4	0.007	P60422-P75864	True	False	True
51	7664	367;763	467;803	B190702_16_HF_LS_IN_130_ECLP_DSSO_01_SCX19_hSAX03_rep1_12176;B190702_19_HF_LS_IN_130_ECLP_DSSO_01_SCX19_hSAX01_rep1_4876	P0ACF4	DBHB_ECOLI DNA-binding protein HU-beta OS=Escherichia coli (strain K12) OX=83333 GN=hupB PE=1 SV=1	False	P0A7L8	RL27_ECOLI 50S ribosomal protein L27 OS=Escherichia coli (strain K12) OX=83333 GN=rpmA PE=1 SV=2	False	DSSO	23.197	False	True	False	False	2	2	2	Between	0.005	99.4	0.04		0.005	0.005	0.002	P0A7L8-P0ACF4	99.4	0.007	P0A7L8-P0ACF4	False	False	False
52	8765	3391	466	B190712_02_HF_LS_IN_130_ECLP_DSSO_01_SCX24_hSAX06_rep1_3841;B190712_02_HF_LS_IN_130_ECLP_DSSO_01_SCX24_hSAX06_rep1_3842	P0A7U3	RS19_ECOLI 30S ribosomal protein S19 OS=Escherichia coli (strain K12) OX=83333 GN=rpsS PE=1 SV=2	False	P0A832	SSRP_ECOLI SsrA-binding protein OS=Escherichia coli (strain K12) OX=83333 GN=smpB PE=1 SV=2	False	DSSO	23.201	False	True	False	False	2	1	1	Between	0.005	99.4	0.04		0.002	0.002	0.002	P0A7U3-P0A832	99.4	0.007	P0A7U3-P0A832	False	True	True
54	8766	3393	3653	B190513_04_HF_LS_IN_130_ECLP_DSSO_01_SCX18_hSAX07_rep1_12981	P0A7V3	RS3_ECOLI 30S ribosomal protein S3 OS=Escherichia coli (strain K12) OX=83333 GN=rpsC PE=1 SV=2	False	P21507	SRMB_ECOLI ATP-dependent RNA helicase SrmB OS=Escherichia coli (strain K12) OX=83333 GN=srmB PE=1 SV=1	False	DSSO	23.212	False	True	False	False	1	1	1	Between	0.005	99.4	0.04		0.002	0.002	0.0	P0A7V3-P21507	99.4	0.007	P0A7V3-P21507	True	True	True
56	7730	715;527	757;605	B190715_16_HF_LS_IN_130_ECLP_DSSO_01_SCX22_hSAX05_rep1_9616;B190702_16_HF_LS_IN_130_ECLP_DSSO_01_SCX19_hSAX03_rep1_7775	P0A6X7	IHFA_ECOLI Integration host factor subunit alpha OS=Escherichia coli (strain K12) OX=83333 GN=ihfA PE=1 SV=1	False	P0AEU7	SKP_ECOLI Chaperone protein Skp OS=Escherichia coli (strain K12) OX=83333 GN=skp PE=1 SV=1	False	DSSO	23.305	False	True	False	False	2	2	2	Between	0.005	99.4	0.04		0.005	0.005	0.002	P0A6X7-P0AEU7	99.4	0.007	P0A6X7-P0AEU7	False	True	True
58	8776	3421	202	B190704_16_HF_LS_IN_130_ECLP_DSSO_01_SCX20_hSAX03_rep1_7647;B190702_16_HF_LS_IN_130_ECLP_DSSO_01_SCX19_hSAX03_rep1_7600	P0ACF0	DBHA_ECOLI DNA-binding protein HU-alpha OS=Escherichia coli (strain K12) OX=83333 GN=hupA PE=1 SV=1	False	P0A7S9	RS13_ECOLI 30S ribosomal protein S13 OS=Escherichia coli (strain K12) OX=83333 GN=rpsM PE=1 SV=2	False	DSSO	23.323	False	True	False	False	2	1	1	Between	0.005	99.4	0.04		0.002	0.002	0.002	P0A7S9-P0ACF0	99.4	0.007	P0A7S9-P0ACF0	False	True	True
60	8764	3389	3652	B190702_09_HF_LS_IN_130_ECLP_DSSO_01_SCX19_hSAX09_rep1_27397	P0A7V3	RS3_ECOLI 30S ribosomal protein S3 OS=Escherichia coli (strain K12) OX=83333 GN=rpsC PE=1 SV=2	False	P0A8M6	YEEX_ECOLI UPF0265 protein YeeX OS=Escherichia coli (strain K12) OX=83333 GN=yeeX PE=1 SV=1	False	DSSO	23.192	False	True	False	False	1	1	1	Between	0.005	99.4	0.04		0.002	0.002	0.0	P0A7V3-P0A8M6	99.4	0.007	P0A7V3-P0A8M6	False	False	False
61	7667	375;1,305	472;1,265	B190717_20_HF_LS_IN_130_ECLP_DSSO_01_SCX23_hSAX01_rep2_5452;B190513_11_HF_LS_IN_130_ECLP_DSSO_01_SCX18_hSAX05_rep1_9179	P05042	FUMC_ECOLI Fumarate hydratase class II OS=Escherichia coli (strain K12) OX=83333 GN=fumC PE=1 SV=1	False	P46130	YBHC_ECOLI Putative acyl-CoA thioester hydrolase YbhC OS=Escherichia coli (strain K12) OX=83333 GN=ybhC PE=1 SV=2	False	DSSO	23.812	False	True	False	False	2	2	2	Between	0.003	99.5	0.039		0.003	0.003	0.001	P05042-P46130	99.5	0.007	P05042-P46130	False	False	False
62	9105	1171	1070	B190107_19_HF_LS_IN_130_ECLP_BS3_01_SCX20_hSAX02_rep2_11043	P02359	RS7_ECOLI 30S ribosomal protein S7 OS=Escherichia coli (strain K12) OX=83333 GN=rpsG PE=1 SV=3	False	P0A7X3	RS9_ECOLI 30S ribosomal protein S9 OS=Escherichia coli (strain K12) OX=83333 GN=rpsI PE=1 SV=2	False	BS3	13.238	False	True	False	False	1	1	1	Between	0.003	99.5	0.036		0.001	0.001	0.001	P02359-P0A7X3	99.5	0.007	P02359-P0A7X3	False	True	True
64	9110	1183	1086	B190107_17_HF_LS_IN_130_ECLP_BS3_01_SCX20_hSAX03_rep2_11787	P0A7U3	RS19_ECOLI 30S ribosomal protein S19 OS=Escherichia coli (strain K12) OX=83333 GN=rpsS PE=1 SV=2	False	P39406	RSMC_ECOLI Ribosomal RNA small subunit methyltransferase C OS=Escherichia coli (strain K12) OX=83333 GN=rsmC PE=1 SV=3	False	BS3	13.263	False	True	False	False	1	1	1	Between	0.003	99.5	0.036		0.001	0.001	0.001	P0A7U3-P39406	99.5	0.007	P0A7U3-P39406	False	False	False
65	9112	1187	1088	B190119_06_HF_LS_IN_130_ECLP_BS3_01_SCX22_hSAX03_rep1_12522	P0A9G6	ACEA_ECOLI Isocitrate lyase OS=Escherichia coli (strain K12) OX=83333 GN=aceA PE=1 SV=1	False	P05042	FUMC_ECOLI Fumarate hydratase class II OS=Escherichia coli (strain K12) OX=83333 GN=fumC PE=1 SV=1	False	BS3	13.264	False	True	False	False	1	1	1	Between	0.003	99.5	0.036		0.001	0.001	0.001	P05042-P0A9G6	99.5	0.007	P05042-P0A9G6	False	True	True
67	9118	1199	1099	B190117_15_HF_LS_IN_130_ECLP_BS3_01_SCX22_hSAX09_rep1_17050	P76143	LSRF_ECOLI 3-hydroxy-5-phosphonooxypentane-2,4-dione thiolase OS=Escherichia coli (strain K12) OX=83333 GN=lsrF PE=1 SV=1	False	P26616	MAO1_ECOLI NAD-dependent malic enzyme OS=Escherichia coli (strain K12) OX=83333 GN=maeA PE=1 SV=4	False	BS3	13.284	False	True	False	False	1	1	1	Between	0.003	99.5	0.036		0.001	0.001	0.001	P26616-P76143	99.5	0.007	P26616-P76143	False	False	False
68	9122	1207	1103	B181230_13_HF_LS_IN_130_ECLP_BS3_01_SCX18_hSAX06_rep1_20733	P23865	PRC_ECOLI Tail-specific protease OS=Escherichia coli (strain K12) OX=83333 GN=prc PE=1 SV=2	False	P22188	MURE_ECOLI UDP-N-acetylmuramoyl-L-alanyl-D-glutamate--2,6-diaminopimelate ligase OS=Escherichia coli (strain K12) OX=83333 GN=murE PE=1 SV=2	False	BS3	13.299	False	True	False	False	1	1	1	Between	0.003	99.5	0.036		0.001	0.001	0.001	P22188-P23865	99.5	0.007	P22188-P23865	False	False	False
69	9126	1219	1119	B190119_06_HF_LS_IN_130_ECLP_BS3_01_SCX22_hSAX03_rep1_7163	P0A9M8	PTA_ECOLI Phosphate acetyltransferase OS=Escherichia coli (strain K12) OX=83333 GN=pta PE=1 SV=2	False	P0AES4	GYRA_ECOLI DNA gyrase subunit A OS=Escherichia coli (strain K12) OX=83333 GN=gyrA PE=1 SV=1	False	BS3	13.363	False	True	False	False	1	1	1	Between	0.003	99.5	0.036		0.001	0.001	0.001	P0A9M8-P0AES4	99.5	0.007	P0A9M8-P0AES4	False	False	False
70	9136	1249	1146	B190121_26_HF_LS_IN_130_ECLP_BS3_01_SCX23_hSAX01_rep2_9720	P27302	TKT1_ECOLI Transketolase 1 OS=Escherichia coli (strain K12) OX=83333 GN=tktA PE=1 SV=5	False	P33570	TKT2_ECOLI Transketolase 2 OS=Escherichia coli (strain K12) OX=83333 GN=tktB PE=1 SV=1	False	BS3	13.448	False	True	False	False	1	1	1	Between	0.003	99.5	0.036		0.001	0.001	0.001	P27302-P33570	99.5	0.007	P27302-P33570	False	True	True
72	9130	1231	1126	B190125_16_HF_LS_IN_130_ECLP_BS3_01_SCX25_hSAX03_rep1_9608	P0A8N5	SYK2_ECOLI Lysine--tRNA ligase, heat inducible OS=Escherichia coli (strain K12) OX=83333 GN=lysU PE=1 SV=2	False	P0A9B2	G3P1_ECOLI Glyceraldehyde-3-phosphate dehydrogenase A OS=Escherichia coli (strain K12) OX=83333 GN=gapA PE=1 SV=2	False	BS3	13.397	False	True	False	False	1	1	1	Between	0.003	99.5	0.036		0.001	0.001	0.001	P0A8N5-P0A9B2	99.5	0.007	P0A8N5-P0A9B2	True	True	True
74	9095	1147	1049	B190107_17_HF_LS_IN_130_ECLP_BS3_01_SCX20_hSAX03_rep2_7257	P0ACF0	DBHA_ECOLI DNA-binding protein HU-alpha OS=Escherichia coli (strain K12) OX=83333 GN=hupA PE=1 SV=1	False	P00579	RPOD_ECOLI RNA polymerase sigma factor RpoD OS=Escherichia coli (strain K12) OX=83333 GN=rpoD PE=1 SV=2	False	BS3	13.191	False	True	False	False	1	1	1	Between	0.003	99.5	0.037		0.001	0.001	0.001	P00579-P0ACF0	99.5	0.007	P00579-P0ACF0	False	True	True
76	9141	1263	1154	B181228_16_HF_LS_IN_130_ECLP_BS3_01_SCX17_hSAX06_rep2_14681	P0A8V2	RPOB_ECOLI DNA-directed RNA polymerase subunit beta OS=Escherichia coli (strain K12) OX=83333 GN=rpoB PE=1 SV=1	False	P0A8E5	YACL_ECOLI UPF0231 protein YacL OS=Escherichia coli (strain K12) OX=83333 GN=yacL PE=1 SV=1	False	BS3	13.468	False	True	False	False	1	1	1	Between	0.003	99.5	0.036		0.001	0.001	0.001	P0A8E5-P0A8V2	99.5	0.007	P0A8E5-P0A8V2	True	True	True
78	8794	3467	270	B190702_06_HF_LS_IN_130_ECLP_DSSO_01_SCX19_hSAX07_rep2_10064;B190702_03_HF_LS_IN_130_ECLP_DSSO_01_SCX19_hSAX06_rep1_10754	P0A8J8	RHLB_ECOLI ATP-dependent RNA helicase RhlB OS=Escherichia coli (strain K12) OX=83333 GN=rhlB PE=1 SV=2	False	P21513	RNE_ECOLI Ribonuclease E OS=Escherichia coli (strain K12) OX=83333 GN=rne PE=1 SV=6	False	DSSO	23.524	False	True	False	False	2	1	1	Between	0.003	99.5	0.04		0.001	0.001	0.001	P0A8J8-P21513	99.5	0.007	P0A8J8-P21513	True	True	True
80	8805	3503	3765	B190511_15_HF_LS_IN_130_ECLP_DSSO_01_SCX17_hSAX03_rep1_14393	P0A6Y1	IHFB_ECOLI Integration host factor subunit beta OS=Escherichia coli (strain K12) OX=83333 GN=ihfB PE=1 SV=1	False	P0AG48	RL21_ECOLI 50S ribosomal protein L21 OS=Escherichia coli (strain K12) OX=83333 GN=rplU PE=1 SV=1	False	DSSO	23.675	False	True	False	False	1	1	1	Between	0.003	99.5	0.04		0.001	0.001	0.0	P0A6Y1-P0AG48	99.5	0.007	P0A6Y1-P0AG48	True	True	True
82	7661	1201;361	1180;463	B190715_16_HF_LS_IN_130_ECLP_DSSO_01_SCX22_hSAX05_rep1_12029;B190715_19_HF_LS_IN_130_ECLP_DSSO_01_SCX22_hSAX03_rep1_9738	P02359	RS7_ECOLI 30S ribosomal protein S7 OS=Escherichia coli (strain K12) OX=83333 GN=rpsG PE=1 SV=3	False	P0AG59	RS14_ECOLI 30S ribosomal protein S14 OS=Escherichia coli (strain K12) OX=83333 GN=rpsN PE=1 SV=2	False	DSSO	23.702	False	True	False	False	2	2	2	Between	0.003	99.5	0.04		0.004	0.004	0.001	P02359-P0AG59	99.5	0.007	P02359-P0AG59	False	True	True
84	9128	1227	1123	B181230_17_HF_LS_IN_130_ECLP_BS3_01_SCX18_hSAX05_rep2_17772	P60560	GUAC_ECOLI GMP reductase OS=Escherichia coli (strain K12) OX=83333 GN=guaC PE=1 SV=1	False	P05719	T1SK_ECOLI Type-1 restriction enzyme EcoKI specificity protein OS=Escherichia coli (strain K12) OX=83333 GN=hsdS PE=1 SV=1	False	BS3	13.384	False	True	False	False	1	1	1	Between	0.003	99.5	0.036		0.001	0.001	0.001	P05719-P60560	99.5	0.007	P05719-P60560	False	False	False
85	9088	1133	1041	B181230_20_HF_LS_IN_130_ECLP_BS3_01_SCX18_hSAX03_rep1_11278	P0A8V2	RPOB_ECOLI DNA-directed RNA polymerase subunit beta OS=Escherichia coli (strain K12) OX=83333 GN=rpoB PE=1 SV=1	False	P0ACF4	DBHB_ECOLI DNA-binding protein HU-beta OS=Escherichia coli (strain K12) OX=83333 GN=hupB PE=1 SV=1	False	BS3	13.175999999999998	False	True	False	False	1	1	1	Between	0.003	99.5	0.037		0.001	0.001	0.001	P0A8V2-P0ACF4	99.5	0.007	P0A8V2-P0ACF4	False	False	False
86	9080	1117	1029	B190121_25_HF_LS_IN_130_ECLP_BS3_01_SCX23_hSAX01_rep1_3647	P0A8H6	YIHI_ECOLI Der GTPase-activating protein YihI OS=Escherichia coli (strain K12) OX=83333 GN=yihI PE=1 SV=1	False	P0AGK4	YHBY_ECOLI RNA-binding protein YhbY OS=Escherichia coli (strain K12) OX=83333 GN=yhbY PE=1 SV=1	False	BS3	13.158	False	True	False	False	1	1	1	Between	0.003	99.5	0.037		0.001	0.001	0.001	P0A8H6-P0AGK4	99.5	0.007	P0A8H6-P0AGK4	False	True	True
88	9082	1121	1031	B190119_06_HF_LS_IN_130_ECLP_BS3_01_SCX22_hSAX03_rep1_11731	P09373	PFLB_ECOLI Formate acetyltransferase 1 OS=Escherichia coli (strain K12) OX=83333 GN=pflB PE=1 SV=2	False	P0ABD3	BFR_ECOLI Bacterioferritin OS=Escherichia coli (strain K12) OX=83333 GN=bfr PE=1 SV=1	False	BS3	13.162	False	True	False	False	1	1	1	Between	0.003	99.5	0.037		0.001	0.001	0.001	P09373-P0ABD3	99.5	0.007	P09373-P0ABD3	False	False	False
89	9078	1113	1026	B190125_17_HF_LS_IN_130_ECLP_BS3_01_SCX25_hSAX02_rep1_4570	P0AEU7	SKP_ECOLI Chaperone protein Skp OS=Escherichia coli (strain K12) OX=83333 GN=skp PE=1 SV=1	False	P0A7U3	RS19_ECOLI 30S ribosomal protein S19 OS=Escherichia coli (strain K12) OX=83333 GN=rpsS PE=1 SV=2	False	BS3	13.156	False	True	False	False	1	1	1	Between	0.003	99.5	0.037		0.001	0.001	0.001	P0A7U3-P0AEU7	99.5	0.007	P0A7U3-P0AEU7	False	True	True
91	9076	1109	1024	B190121_22_HF_LS_IN_130_ECLP_BS3_01_SCX23_hSAX03_rep1_11583	P0A9G6	ACEA_ECOLI Isocitrate lyase OS=Escherichia coli (strain K12) OX=83333 GN=aceA PE=1 SV=1	False	P0ABP8	DEOD_ECOLI Purine nucleoside phosphorylase DeoD-type OS=Escherichia coli (strain K12) OX=83333 GN=deoD PE=1 SV=2	False	BS3	13.15	False	True	False	False	1	1	1	Between	0.003	99.5	0.037		0.001	0.001	0.001	P0A9G6-P0ABP8	99.5	0.007	P0A9G6-P0ABP8	False	False	False
92	9074	1105	1020	B190125_16_HF_LS_IN_130_ECLP_BS3_01_SCX25_hSAX03_rep1_4757	P0ACF0	DBHA_ECOLI DNA-binding protein HU-alpha OS=Escherichia coli (strain K12) OX=83333 GN=hupA PE=1 SV=1	False	P0A6B7	ISCS_ECOLI Cysteine desulfurase IscS OS=Escherichia coli (strain K12) OX=83333 GN=iscS PE=1 SV=1	False	BS3	13.145	False	True	False	False	1	1	1	Between	0.003	99.5	0.037		0.001	0.001	0.001	P0A6B7-P0ACF0	99.5	0.007	P0A6B7-P0ACF0	False	False	False
93	9063	1073	990	B190123_10_HF_LS_IN_130_ECLP_BS3_01_SCX24_hSAX06_rep2_11240	P22523	MUKB_ECOLI Chromosome partition protein MukB OS=Escherichia coli (strain K12) OX=83333 GN=mukB PE=1 SV=2	False	P0A6A8	ACP_ECOLI Acyl carrier protein OS=Escherichia coli (strain K12) OX=83333 GN=acpP PE=1 SV=2	False	BS3	13.084	False	True	False	False	1	1	1	Between	0.003	99.5	0.037		0.001	0.001	0.001	P0A6A8-P22523	99.5	0.007	P0A6A8-P22523	True	True	True
95	9062	1069	988	B190121_16_HF_LS_IN_130_ECLP_BS3_01_SCX23_hSAX06_rep2_6433	P0A9G6	ACEA_ECOLI Isocitrate lyase OS=Escherichia coli (strain K12) OX=83333 GN=aceA PE=1 SV=1	False	P21889	SYD_ECOLI Aspartate--tRNA ligase OS=Escherichia coli (strain K12) OX=83333 GN=aspS PE=1 SV=1	False	BS3	13.082	False	True	False	False	1	1	1	Between	0.003	99.5	0.037		0.001	0.001	0.001	P0A9G6-P21889	99.5	0.007	P0A9G6-P21889	False	False	False
96	9061	1067	985	B190121_15_HF_LS_IN_130_ECLP_BS3_01_SCX23_hSAX06_rep1_10128	P0A7V0	RS2_ECOLI 30S ribosomal protein S2 OS=Escherichia coli (strain K12) OX=83333 GN=rpsB PE=1 SV=2	False	P0A6Y1	IHFB_ECOLI Integration host factor subunit beta OS=Escherichia coli (strain K12) OX=83333 GN=ihfB PE=1 SV=1	False	BS3	13.076	False	True	False	False	1	1	1	Between	0.003	99.5	0.037		0.001	0.001	0.001	P0A6Y1-P0A7V0	99.5	0.007	P0A6Y1-P0A7V0	False	False	False
97	9058	1061	978	B190121_22_HF_LS_IN_130_ECLP_BS3_01_SCX23_hSAX03_rep1_5072	P02359	RS7_ECOLI 30S ribosomal protein S7 OS=Escherichia coli (strain K12) OX=83333 GN=rpsG PE=1 SV=3	False	P0A7V3	RS3_ECOLI 30S ribosomal protein S3 OS=Escherichia coli (strain K12) OX=83333 GN=rpsC PE=1 SV=2	False	BS3	13.06	False	True	False	False	1	1	1	Between	0.003	99.5	0.037		0.001	0.001	0.001	P02359-P0A7V3	99.5	0.007	P02359-P0A7V3	False	True	True
99	9057	1059	977	B190103_15_HF_LS_IN_130_ECLP_BS3_01_SCX19_hSAX04_rep1_16455	P0A7S3	RS12_ECOLI 30S ribosomal protein S12 OS=Escherichia coli (strain K12) OX=83333 GN=rpsL PE=1 SV=2	False	Q46927	TCDA_ECOLI tRNA threonylcarbamoyladenosine dehydratase OS=Escherichia coli (strain K12) OX=83333 GN=tcdA PE=1 SV=1	False	BS3	13.059	False	True	False	False	1	1	1	Between	0.003	99.5	0.037		0.001	0.001	0.001	P0A7S3-Q46927	99.5	0.007	P0A7S3-Q46927	False	False	False
100	9055	1055	974	B190119_11_HF_LS_IN_130_ECLP_BS3_01_SCX22_hSAX05_rep2_14154	P21179	CATE_ECOLI Catalase HPII OS=Escherichia coli (strain K12) OX=83333 GN=katE PE=1 SV=1	False	P0A7F3	PYRI_ECOLI Aspartate carbamoyltransferase regulatory chain OS=Escherichia coli (strain K12) OX=83333 GN=pyrI PE=1 SV=2	False	BS3	13.056	False	True	False	False	1	1	1	Between	0.003	99.5	0.037		0.001	0.001	0.001	P0A7F3-P21179	99.5	0.007	P0A7F3-P21179	False	False	False
101	9046	1035	954	B190107_16_HF_LS_IN_130_ECLP_BS3_01_SCX20_hSAX03_rep1_6437	P25553	ALDA_ECOLI Lactaldehyde dehydrogenase OS=Escherichia coli (strain K12) OX=83333 GN=aldA PE=1 SV=2	False	P22256	GABT_ECOLI 4-aminobutyrate aminotransferase GabT OS=Escherichia coli (strain K12) OX=83333 GN=gabT PE=1 SV=1	False	BS3	12.992	False	True	False	False	1	1	1	Between	0.003	99.5	0.037		0.001	0.001	0.001	P22256-P25553	99.5	0.007	P22256-P25553	False	True	True
103	9045	1033	952	B190103_17_HF_LS_IN_130_ECLP_BS3_01_SCX19_hSAX03_rep1_12824	P08312	SYFA_ECOLI Phenylalanine--tRNA ligase alpha subunit OS=Escherichia coli (strain K12) OX=83333 GN=pheS PE=1 SV=2	False	P00960	SYGA_ECOLI Glycine--tRNA ligase alpha subunit OS=Escherichia coli (strain K12) OX=83333 GN=glyQ PE=1 SV=2	False	BS3	12.991	False	True	False	False	1	1	1	Between	0.003	99.5	0.037		0.001	0.001	0.001	P00960-P08312	99.5	0.007	P00960-P08312	False	True	True
105	9042	1027	949	B190105_13_HF_LS_IN_130_ECLP_BS3_01_SCX20_hSAX06_rep2_12155	P0A707	IF3_ECOLI Translation initiation factor IF-3 OS=Escherichia coli (strain K12) OX=83333 GN=infC PE=1 SV=1	False	P0A6X7	IHFA_ECOLI Integration host factor subunit alpha OS=Escherichia coli (strain K12) OX=83333 GN=ihfA PE=1 SV=1	False	BS3	12.983	False	True	False	False	1	1	1	Between	0.003	99.5	0.037		0.001	0.001	0.001	P0A6X7-P0A707	99.5	0.007	P0A6X7-P0A707	False	True	True
107	9039	1017	940	B181230_09_HF_LS_IN_130_ECLP_BS3_01_SCX18_hSAX08_rep1_13767	P0A9G6	ACEA_ECOLI Isocitrate lyase OS=Escherichia coli (strain K12) OX=83333 GN=aceA PE=1 SV=1	False	P0A759	NAGB_ECOLI Glucosamine-6-phosphate deaminase OS=Escherichia coli (strain K12) OX=83333 GN=nagB PE=1 SV=1	False	BS3	12.97	False	True	False	False	1	1	1	Between	0.003	99.5	0.037		0.001	0.001	0.001	P0A759-P0A9G6	99.5	0.007	P0A759-P0A9G6	False	False	False
108	9087	1131	1040	B190123_16_HF_LS_IN_130_ECLP_BS3_01_SCX24_hSAX03_rep1_6149	P68679	RS21_ECOLI 30S ribosomal protein S21 OS=Escherichia coli (strain K12) OX=83333 GN=rpsU PE=1 SV=2	False	P0A7U7	RS20_ECOLI 30S ribosomal protein S20 OS=Escherichia coli (strain K12) OX=83333 GN=rpsT PE=1 SV=2	False	BS3	13.175	False	True	False	False	1	1	1	Between	0.003	99.5	0.037		0.001	0.001	0.001	P0A7U7-P68679	99.5	0.007	P0A7U7-P68679	False	True	True
110	8816	3539	3790	B190710_15_HF_LS_IN_130_ECLP_DSSO_01_SCX21_hSAX02_rep1_14338	P0A6F5	CH60_ECOLI 60 kDa chaperonin OS=Escherichia coli (strain K12) OX=83333 GN=groL PE=1 SV=2	False	P75796	GSIA_ECOLI Glutathione import ATP-binding protein GsiA OS=Escherichia coli (strain K12) OX=83333 GN=gsiA PE=1 SV=3	False	DSSO	23.83	False	True	False	False	1	1	1	Between	0.003	99.5	0.039		0.001	0.0	0.0	P0A6F5-P75796	99.5	0.007	P0A6F5-P75796	False	False	False
111	7866	893;899	911;915	B190513_18_HF_LS_IN_130_ECLP_DSSO_01_SCX18_hSAX01_rep2_11915;B190513_13_HF_LS_IN_130_ECLP_DSSO_01_SCX18_hSAX04_rep1_17274	P0A6F5	CH60_ECOLI 60 kDa chaperonin OS=Escherichia coli (strain K12) OX=83333 GN=groL PE=1 SV=2	False	P0AFH0	OGT_ECOLI Methylated-DNA--protein-cysteine methyltransferase OS=Escherichia coli (strain K12) OX=83333 GN=ogt PE=1 SV=1	False	DSSO	23.904	False	True	False	False	2	2	2	Between	0.003	99.5	0.039		0.005	0.004	0.002	P0A6F5-P0AFH0	99.5	0.007	P0A6F5-P0AFH0	True	True	True
113	7782	665;1,065	719;1,056	B190715_21_HF_LS_IN_130_ECLP_DSSO_01_SCX22_hSAX02_rep1_7561;B190715_18_HF_LS_IN_130_ECLP_DSSO_01_SCX22_hSAX04_rep1_11462	P60723	RL4_ECOLI 50S ribosomal protein L4 OS=Escherichia coli (strain K12) OX=83333 GN=rplD PE=1 SV=1	False	P0ADZ0	RL23_ECOLI 50S ribosomal protein L23 OS=Escherichia coli (strain K12) OX=83333 GN=rplW PE=1 SV=1	False	DSSO	23.842	False	True	False	False	2	2	2	Between	0.003	99.5	0.039		0.004	0.004	0.002	P0ADZ0-P60723	99.5	0.007	P0ADZ0-P60723	True	True	True
115	8817	3541	3793	B190710_14_HF_LS_IN_130_ECLP_DSSO_01_SCX21_hSAX03_rep1_13108	P0AG59	RS14_ECOLI 30S ribosomal protein S14 OS=Escherichia coli (strain K12) OX=83333 GN=rpsN PE=1 SV=2	False	P0A9F3	CYSB_ECOLI HTH-type transcriptional regulator CysB OS=Escherichia coli (strain K12) OX=83333 GN=cysB PE=3 SV=1	False	DSSO	23.839	False	True	False	False	1	1	1	Between	0.003	99.5	0.039		0.001	0.0	0.0	P0A9F3-P0AG59	99.5	0.007	P0A9F3-P0AG59	False	False	False
116	8783	3441	3700	B190702_13_HF_LS_IN_130_ECLP_DSSO_01_SCX19_hSAX05_rep2_13995	P31979	NUOF_ECOLI NADH-quinone oxidoreductase subunit F OS=Escherichia coli (strain K12) OX=83333 GN=nuoF PE=1 SV=3	False	P33602	NUOG_ECOLI NADH-quinone oxidoreductase subunit G OS=Escherichia coli (strain K12) OX=83333 GN=nuoG PE=1 SV=4	False	DSSO	23.438	False	True	False	False	1	1	1	Between	0.005	99.5	0.04		0.002	0.002	0.0	P31979-P33602	99.5	0.006	P31979-P33602	False	True	True
118	8780	3433	3694	B190710_13_HF_LS_IN_130_ECLP_DSSO_01_SCX21_hSAX04_rep1_10442	P0A7S3	RS12_ECOLI 30S ribosomal protein S12 OS=Escherichia coli (strain K12) OX=83333 GN=rpsL PE=1 SV=2	False	P75864	RLMKL_ECOLI Ribosomal RNA large subunit methyltransferase K/L OS=Escherichia coli (strain K12) OX=83333 GN=rlmL PE=1 SV=1	False	DSSO	23.388	False	True	False	False	1	1	1	Between	0.005	99.5	0.04		0.002	0.002	0.0	P0A7S3-P75864	99.5	0.006	P0A7S3-P75864	False	False	False
119	9034	1005	932	B190119_11_HF_LS_IN_130_ECLP_BS3_01_SCX22_hSAX05_rep2_17106	P0A7V0	RS2_ECOLI 30S ribosomal protein S2 OS=Escherichia coli (strain K12) OX=83333 GN=rpsB PE=1 SV=2	False	P0ADZ4	RS15_ECOLI 30S ribosomal protein S15 OS=Escherichia coli (strain K12) OX=83333 GN=rpsO PE=1 SV=2	False	BS3	12.949000000000002	False	True	False	False	1	1	1	Between	0.005	99.5	0.037		0.002	0.002	0.001	P0A7V0-P0ADZ4	99.5	0.004	P0A7V0-P0ADZ4	False	True	True
121	7711	481;2,095	560;2,115	B190704_12_HF_LS_IN_130_ECLP_DSSO_01_SCX20_hSAX05_rep2_4170;B190702_13_HF_LS_IN_130_ECLP_DSSO_01_SCX19_hSAX05_rep2_8363	P0A6Y1	IHFB_ECOLI Integration host factor subunit beta OS=Escherichia coli (strain K12) OX=83333 GN=ihfB PE=1 SV=1	False	P68679	RS21_ECOLI 30S ribosomal protein S21 OS=Escherichia coli (strain K12) OX=83333 GN=rpsU PE=1 SV=2	False	DSSO	25.127	False	True	False	False	2	2	2	Between	0.003	99.5	0.039		0.003	0.003	0.0	P0A6Y1-P68679	99.5	0.004	P0A6Y1-P68679	False	True	True
123	8925	3843	1327	B190513_03_HF_LS_IN_130_ECLP_DSSO_01_SCX18_hSAX06_rep2_13388;B190513_02_HF_LS_IN_130_ECLP_DSSO_01_SCX18_hSAX06_rep1_13535	P0A7R1	RL9_ECOLI 50S ribosomal protein L9 OS=Escherichia coli (strain K12) OX=83333 GN=rplI PE=1 SV=1	False	P0AGJ5	YFIF_ECOLI Uncharacterized tRNA/rRNA methyltransferase YfiF OS=Escherichia coli (strain K12) OX=83333 GN=yfiF PE=1 SV=1	False	DSSO	25.121	False	True	False	False	2	1	1	Between	0.003	99.5	0.039		0.001	0.0	0.0	P0A7R1-P0AGJ5	99.5	0.004	P0A7R1-P0AGJ5	True	True	True
125	8917	671	724;1,865	B190712_04_HF_LS_IN_130_ECLP_DSSO_01_SCX24_hSAX07_rep1_4604;B190705_02_HF_LS_IN_130_ECLP_DSSO_01_SCX25t27_hSAX06_rep1_3915	P11349	NARH_ECOLI Respiratory nitrate reductase 1 beta chain OS=Escherichia coli (strain K12) OX=83333 GN=narH PE=1 SV=3	False	P19319	NARZ_ECOLI Respiratory nitrate reductase 2 alpha chain OS=Escherichia coli (strain K12) OX=83333 GN=narZ PE=1 SV=5	False	DSSO	24.982	False	True	False	False	2	2	1	Between	0.003	99.5	0.039		0.001	0.003	0.0	P11349-P19319	99.5	0.004	P11349-P19319	True	True	True
127	8912	3809	3959	B190511_07_HF_LS_IN_130_ECLP_DSSO_01_SCX17_hSAX08_rep2_16140	P0AG86	SECB_ECOLI Protein-export protein SecB OS=Escherichia coli (strain K12) OX=83333 GN=secB PE=1 SV=1	False	P0A917	OMPX_ECOLI Outer membrane protein X OS=Escherichia coli (strain K12) OX=83333 GN=ompX PE=1 SV=1	False	DSSO	24.95	False	True	False	False	1	1	1	Between	0.003	99.5	0.039		0.001	0.0	0.0	P0A917-P0AG86	99.5	0.004	P0A917-P0AG86	False	True	True
129	8911	227	343;2,161	B190717_15_HF_LS_IN_130_ECLP_DSSO_01_SCX23_hSAX03_rep1_4667;B190717_15_HF_LS_IN_130_ECLP_DSSO_01_SCX23_hSAX03_rep1_6275	P0ACF0	DBHA_ECOLI DNA-binding protein HU-alpha OS=Escherichia coli (strain K12) OX=83333 GN=hupA PE=1 SV=1	False	P0AEU7	SKP_ECOLI Chaperone protein Skp OS=Escherichia coli (strain K12) OX=83333 GN=skp PE=1 SV=1	False	DSSO	24.949	False	True	False	False	2	2	1	Between	0.003	99.5	0.039		0.001	0.003	0.0	P0ACF0-P0AEU7	99.5	0.004	P0ACF0-P0AEU7	False	False	False
130	7646	2011;315	2030;422	B190513_03_HF_LS_IN_130_ECLP_DSSO_01_SCX18_hSAX06_rep2_8214;B190702_12_HF_LS_IN_130_ECLP_DSSO_01_SCX19_hSAX05_rep1_7551	P0ACF4	DBHB_ECOLI DNA-binding protein HU-beta OS=Escherichia coli (strain K12) OX=83333 GN=hupB PE=1 SV=1	False	P45577	PROQ_ECOLI RNA chaperone ProQ OS=Escherichia coli (strain K12) OX=83333 GN=proQ PE=1 SV=2	False	DSSO	24.833	False	True	False	False	2	2	2	Between	0.003	99.5	0.039		0.003	0.003	0.0	P0ACF4-P45577	99.5	0.004	P0ACF4-P45577	False	False	False
131	7958	1129;1,485	1106;1,444	B190715_17_HF_LS_IN_130_ECLP_DSSO_01_SCX22_hSAX05_rep2_8847;B190715_17_HF_LS_IN_130_ECLP_DSSO_01_SCX22_hSAX05_rep2_8834	P0ACG1	STPA_ECOLI DNA-binding protein StpA OS=Escherichia coli (strain K12) OX=83333 GN=stpA PE=1 SV=1	False	P0A707	IF3_ECOLI Translation initiation factor IF-3 OS=Escherichia coli (strain K12) OX=83333 GN=infC PE=1 SV=1	False	DSSO	24.831	False	True	False	False	2	2	2	Between	0.003	99.5	0.039		0.003	0.003	0.0	P0A707-P0ACG1	99.5	0.004	P0A707-P0ACG1	False	False	False
132	8892	3745	875	B190717_15_HF_LS_IN_130_ECLP_DSSO_01_SCX23_hSAX03_rep1_3456;B190717_15_HF_LS_IN_130_ECLP_DSSO_01_SCX23_hSAX03_rep1_3470	P0A6Y1	IHFB_ECOLI Integration host factor subunit beta OS=Escherichia coli (strain K12) OX=83333 GN=ihfB PE=1 SV=1	False	P0A7W1	RS5_ECOLI 30S ribosomal protein S5 OS=Escherichia coli (strain K12) OX=83333 GN=rpsE PE=1 SV=2	False	DSSO	24.761	False	True	False	False	2	1	1	Between	0.003	99.5	0.039		0.001	0.0	0.0	P0A6Y1-P0A7W1	99.5	0.004	P0A6Y1-P0A7W1	True	True	True
134	7611	225;1,975	342;1,986	B190704_14_HF_LS_IN_130_ECLP_DSSO_01_SCX20_hSAX04_rep2_7537;B190704_16_HF_LS_IN_130_ECLP_DSSO_01_SCX20_hSAX03_rep1_3394	P0ACF0	DBHA_ECOLI DNA-binding protein HU-alpha OS=Escherichia coli (strain K12) OX=83333 GN=hupA PE=1 SV=1	False	P10408	SECA_ECOLI Protein translocase subunit SecA OS=Escherichia coli (strain K12) OX=83333 GN=secA PE=1 SV=2	False	DSSO	24.701	False	True	False	False	2	2	2	Between	0.003	99.5	0.039		0.003	0.003	0.0	P0ACF0-P10408	99.5	0.004	P0ACF0-P10408	False	False	False
135	8914	3813	3962	B190710_11_HF_LS_IN_130_ECLP_DSSO_01_SCX21_hSAX05_rep1_13700	P0A7K2	RL7_ECOLI 50S ribosomal protein L7/L12 OS=Escherichia coli (strain K12) OX=83333 GN=rplL PE=1 SV=2	False	P0A7N4	RL32_ECOLI 50S ribosomal protein L32 OS=Escherichia coli (strain K12) OX=83333 GN=rpmF PE=1 SV=2	False	DSSO	24.958	False	True	False	False	1	1	1	Between	0.003	99.5	0.039		0.001	0.0	0.0	P0A7K2-P0A7N4	99.5	0.004	P0A7K2-P0A7N4	False	True	True
137	8879	3709	794	B190715_07_HF_LS_IN_130_ECLP_DSSO_01_SCX22_hSAX06_rep2_6034;B190715_06_HF_LS_IN_130_ECLP_DSSO_01_SCX22_hSAX06_rep1_5973	P45577	PROQ_ECOLI RNA chaperone ProQ OS=Escherichia coli (strain K12) OX=83333 GN=proQ PE=1 SV=2	False	P0A7N9	RL33_ECOLI 50S ribosomal protein L33 OS=Escherichia coli (strain K12) OX=83333 GN=rpmG PE=1 SV=2	False	DSSO	24.634	False	True	False	False	2	1	1	Between	0.003	99.5	0.039		0.001	0.0	0.0	P0A7N9-P45577	99.5	0.004	P0A7N9-P45577	False	False	False
138	8822	3551	3803	B190710_14_HF_LS_IN_130_ECLP_DSSO_01_SCX21_hSAX03_rep1_12625	P02359	RS7_ECOLI 30S ribosomal protein S7 OS=Escherichia coli (strain K12) OX=83333 GN=rpsG PE=1 SV=3	False	P0A9F3	CYSB_ECOLI HTH-type transcriptional regulator CysB OS=Escherichia coli (strain K12) OX=83333 GN=cysB PE=3 SV=1	False	DSSO	23.895	False	True	False	False	1	1	1	Between	0.003	99.5	0.039		0.001	0.0	0.0	P02359-P0A9F3	99.5	0.004	P02359-P0A9F3	False	False	False
139	8886	3729	3923	B190710_03_HF_LS_IN_130_ECLP_DSSO_01_SCX21_hSAX06_rep2_9425	P69913	CSRA_ECOLI Carbon storage regulator OS=Escherichia coli (strain K12) OX=83333 GN=csrA PE=1 SV=1	False	P0A7V0	RS2_ECOLI 30S ribosomal protein S2 OS=Escherichia coli (strain K12) OX=83333 GN=rpsB PE=1 SV=2	False	DSSO	24.701	False	True	False	False	1	1	1	Between	0.003	99.5	0.039		0.001	0.0	0.0	P0A7V0-P69913	99.5	0.004	P0A7V0-P69913	False	False	False
140	8824	3555	537	B190715_25_HF_LS_IN_130_ECLP_DSSO_01_SCX22_hSAX01_rep2_5041;B190715_24_HF_LS_IN_130_ECLP_DSSO_01_SCX22_hSAX01_rep1_5003	P0ACF0	DBHA_ECOLI DNA-binding protein HU-alpha OS=Escherichia coli (strain K12) OX=83333 GN=hupA PE=1 SV=1	False	P0AA10	RL13_ECOLI 50S ribosomal protein L13 OS=Escherichia coli (strain K12) OX=83333 GN=rplM PE=1 SV=1	False	DSSO	23.9	False	True	False	False	2	1	1	Between	0.003	99.5	0.039		0.001	0.0	0.001	P0AA10-P0ACF0	99.5	0.004	P0AA10-P0ACF0	False	True	True
142	8828	3565	731	B190715_21_HF_LS_IN_130_ECLP_DSSO_01_SCX22_hSAX02_rep1_8826;B190715_21_HF_LS_IN_130_ECLP_DSSO_01_SCX22_hSAX02_rep1_8834	P0A9G6	ACEA_ECOLI Isocitrate lyase OS=Escherichia coli (strain K12) OX=83333 GN=aceA PE=1 SV=1	False	P0A8M3	SYT_ECOLI Threonine--tRNA ligase OS=Escherichia coli (strain K12) OX=83333 GN=thrS PE=1 SV=1	False	DSSO	23.97	False	True	False	False	2	1	1	Between	0.003	99.5	0.039		0.001	0.0	0.002	P0A8M3-P0A9G6	99.5	0.004	P0A8M3-P0A9G6	False	False	False
143	7767	613;1,283	674;1,251	B190715_16_HF_LS_IN_130_ECLP_DSSO_01_SCX22_hSAX05_rep1_19883;B190702_04_HF_LS_IN_130_ECLP_DSSO_01_SCX19_hSAX06_rep2_14332	P0A7R1	RL9_ECOLI 50S ribosomal protein L9 OS=Escherichia coli (strain K12) OX=83333 GN=rplI PE=1 SV=1	False	P0AG59	RS14_ECOLI 30S ribosomal protein S14 OS=Escherichia coli (strain K12) OX=83333 GN=rpsN PE=1 SV=2	False	DSSO	24.044	False	True	False	False	2	2	2	Between	0.003	99.5	0.039		0.003	0.003	0.001	P0A7R1-P0AG59	99.5	0.004	P0A7R1-P0AG59	False	True	True
145	7883	1043;935	1040;941	B190710_03_HF_LS_IN_130_ECLP_DSSO_01_SCX21_hSAX06_rep2_19554;B190715_22_HF_LS_IN_130_ECLP_DSSO_01_SCX22_hSAX02_rep2_13699	P0A7Z4	RPOA_ECOLI DNA-directed RNA polymerase subunit alpha OS=Escherichia coli (strain K12) OX=83333 GN=rpoA PE=1 SV=1	False	P00579	RPOD_ECOLI RNA polymerase sigma factor RpoD OS=Escherichia coli (strain K12) OX=83333 GN=rpoD PE=1 SV=2	False	DSSO	24.097	False	True	False	False	2	2	2	Between	0.003	99.5	0.039		0.004	0.004	0.002	P00579-P0A7Z4	99.5	0.004	P00579-P0A7Z4	True	True	True
147	7643	1633;309	1594;415	B190702_13_HF_LS_IN_130_ECLP_DSSO_01_SCX19_hSAX05_rep2_7359;B190717_14_HF_LS_IN_130_ECLP_DSSO_01_SCX23_hSAX04_rep1_6546	P0A6X7	IHFA_ECOLI Integration host factor subunit alpha OS=Escherichia coli (strain K12) OX=83333 GN=ihfA PE=1 SV=1	False	P68919	RL25_ECOLI 50S ribosomal protein L25 OS=Escherichia coli (strain K12) OX=83333 GN=rplY PE=1 SV=1	False	DSSO	24.186	False	True	False	False	2	2	2	Between	0.003	99.5	0.039		0.003	0.003	0.0	P0A6X7-P68919	99.5	0.004	P0A6X7-P68919	False	True	True
149	8833	3577	3830	B190715_18_HF_LS_IN_130_ECLP_DSSO_01_SCX22_hSAX04_rep1_15414	P0A7V0	RS2_ECOLI 30S ribosomal protein S2 OS=Escherichia coli (strain K12) OX=83333 GN=rpsB PE=1 SV=2	False	P0A6P7	ENGB_ECOLI Probable GTP-binding protein EngB OS=Escherichia coli (strain K12) OX=83333 GN=engB PE=1 SV=1	False	DSSO	24.051	False	True	False	False	1	1	1	Between	0.003	99.5	0.039		0.001	0.0	0.0	P0A6P7-P0A7V0	99.5	0.004	P0A6P7-P0A7V0	False	False	False
150	7797	1471;705	1426;751	B190702_19_HF_LS_IN_130_ECLP_DSSO_01_SCX19_hSAX01_rep1_10166;B190704_19_HF_LS_IN_130_ECLP_DSSO_01_SCX20_hSAX01_rep1_3807	P0A7K2	RL7_ECOLI 50S ribosomal protein L7/L12 OS=Escherichia coli (strain K12) OX=83333 GN=rplL PE=1 SV=2	False	P0A7K6	RL19_ECOLI 50S ribosomal protein L19 OS=Escherichia coli (strain K12) OX=83333 GN=rplS PE=1 SV=2	False	DSSO	24.366	False	True	False	False	2	2	2	Between	0.003	99.5	0.039		0.003	0.003	0.001	P0A7K2-P0A7K6	99.5	0.004	P0A7K2-P0A7K6	False	True	True
152	8857	3651	696	B190717_03_HF_LS_IN_130_ECLP_DSSO_01_SCX23_hSAX06_rep2_2495;B190717_02_HF_LS_IN_130_ECLP_DSSO_01_SCX23_hSAX06_rep1_2506	P0A7U3	RS19_ECOLI 30S ribosomal protein S19 OS=Escherichia coli (strain K12) OX=83333 GN=rpsS PE=1 SV=2	False	P45577	PROQ_ECOLI RNA chaperone ProQ OS=Escherichia coli (strain K12) OX=83333 GN=proQ PE=1 SV=2	False	DSSO	24.375	False	True	False	False	2	1	1	Between	0.003	99.5	0.039		0.001	0.0	0.0	P0A7U3-P45577	99.5	0.004	P0A7U3-P45577	False	False	False
153	8871	3681	3891	B190704_12_HF_LS_IN_130_ECLP_DSSO_01_SCX20_hSAX05_rep2_15375	P0A7R1	RL9_ECOLI 50S ribosomal protein L9 OS=Escherichia coli (strain K12) OX=83333 GN=rplI PE=1 SV=1	False	P21499	RNR_ECOLI Ribonuclease R OS=Escherichia coli (strain K12) OX=83333 GN=rnr PE=1 SV=2	False	DSSO	24.527	False	True	False	False	1	1	1	Between	0.003	99.5	0.039		0.001	0.0	0.0	P0A7R1-P21499	99.5	0.004	P0A7R1-P21499	True	True	True
155	8873	3685	3894	B190513_14_HF_LS_IN_130_ECLP_DSSO_01_SCX18_hSAX03_rep1_11103	P0ACF4	DBHB_ECOLI DNA-binding protein HU-beta OS=Escherichia coli (strain K12) OX=83333 GN=hupB PE=1 SV=1	False	P69797	PTNAB_ECOLI PTS system mannose-specific EIIAB component OS=Escherichia coli (strain K12) OX=83333 GN=manX PE=1 SV=2	False	DSSO	24.537	False	True	False	False	1	1	1	Between	0.003	99.5	0.039		0.001	0.0	0.0	P0ACF4-P69797	99.5	0.004	P0ACF4-P69797	False	False	False
156	8875	3687	3896	B190513_14_HF_LS_IN_130_ECLP_DSSO_01_SCX18_hSAX03_rep1_15809	P02359	RS7_ECOLI 30S ribosomal protein S7 OS=Escherichia coli (strain K12) OX=83333 GN=rpsG PE=1 SV=3	False	P0A7L3	RL20_ECOLI 50S ribosomal protein L20 OS=Escherichia coli (strain K12) OX=83333 GN=rplT PE=1 SV=2	False	DSSO	24.547	False	True	False	False	1	1	1	Between	0.003	99.5	0.039		0.001	0.0	0.0	P02359-P0A7L3	99.5	0.004	P02359-P0A7L3	False	True	True
158	8849	3619	338	B190717_15_HF_LS_IN_130_ECLP_DSSO_01_SCX23_hSAX03_rep1_10426;B190717_15_HF_LS_IN_130_ECLP_DSSO_01_SCX23_hSAX03_rep1_10437	P02359	RS7_ECOLI 30S ribosomal protein S7 OS=Escherichia coli (strain K12) OX=83333 GN=rpsG PE=1 SV=3	False	P60438	RL3_ECOLI 50S ribosomal protein L3 OS=Escherichia coli (strain K12) OX=83333 GN=rplC PE=1 SV=1	False	DSSO	24.23	False	True	False	False	2	1	1	Between	0.003	99.5	0.039		0.001	0.0	0.0	P02359-P60438	99.5	0.004	P02359-P60438	False	True	True
160	9216	1447	1329	B190119_13_HF_LS_IN_130_ECLP_BS3_01_SCX22_hSAX06_rep2_12085	P0A7V0	RS2_ECOLI 30S ribosomal protein S2 OS=Escherichia coli (strain K12) OX=83333 GN=rpsB PE=1 SV=2	False	P76053	SMRA_ECOLI Probable DNA endonuclease SmrA OS=Escherichia coli (strain K12) OX=83333 GN=smrA PE=1 SV=1	False	BS3	13.923	False	True	False	False	1	1	1	Between	0.003	99.6	0.036		0.001	0.001	0.001	P0A7V0-P76053	99.6	0.004	P0A7V0-P76053	False	False	False
161	8950	419	511;2,371	B190513_04_HF_LS_IN_130_ECLP_DSSO_01_SCX18_hSAX07_rep1_23263;B190702_03_HF_LS_IN_130_ECLP_DSSO_01_SCX19_hSAX06_rep1_8938	P0ACF4	DBHB_ECOLI DNA-binding protein HU-beta OS=Escherichia coli (strain K12) OX=83333 GN=hupB PE=1 SV=1	False	P0AF36	ZAPB_ECOLI Cell division protein ZapB OS=Escherichia coli (strain K12) OX=83333 GN=zapB PE=1 SV=1	False	DSSO	25.457	False	True	False	False	2	2	1	Between	0.003	99.6	0.039		0.001	0.003	0.0	P0ACF4-P0AF36	99.6	0.004	P0ACF4-P0AF36	False	False	False
162	9217	1451	1333	B190123_10_HF_LS_IN_130_ECLP_BS3_01_SCX24_hSAX06_rep2_15409	P0A8V2	RPOB_ECOLI DNA-directed RNA polymerase subunit beta OS=Escherichia coli (strain K12) OX=83333 GN=rpoB PE=1 SV=1	False	P0AG30	RHO_ECOLI Transcription termination factor Rho OS=Escherichia coli (strain K12) OX=83333 GN=rho PE=1 SV=1	False	BS3	13.933	False	True	False	False	1	1	1	Between	0.003	99.6	0.036		0.001	0.001	0.001	P0A8V2-P0AG30	99.6	0.004	P0A8V2-P0AG30	True	True	True
164	9230	1481	1371	B190121_22_HF_LS_IN_130_ECLP_BS3_01_SCX23_hSAX03_rep1_4363	P02359	RS7_ECOLI 30S ribosomal protein S7 OS=Escherichia coli (strain K12) OX=83333 GN=rpsG PE=1 SV=3	False	P68191	SRA_ECOLI Stationary-phase-induced ribosome-associated protein OS=Escherichia coli (strain K12) OX=83333 GN=sra PE=1 SV=1	False	BS3	14.043	False	True	False	False	1	1	1	Between	0.003	99.6	0.036		0.001	0.001	0.001	P02359-P68191	99.6	0.004	P02359-P68191	False	True	True
166	9234	1489	1378	B190123_16_HF_LS_IN_130_ECLP_BS3_01_SCX24_hSAX03_rep1_8239	P02359	RS7_ECOLI 30S ribosomal protein S7 OS=Escherichia coli (strain K12) OX=83333 GN=rpsG PE=1 SV=3	False	P0A7S3	RS12_ECOLI 30S ribosomal protein S12 OS=Escherichia coli (strain K12) OX=83333 GN=rpsL PE=1 SV=2	False	BS3	14.061	False	True	False	False	1	1	1	Between	0.003	99.6	0.036		0.001	0.001	0.001	P02359-P0A7S3	99.6	0.004	P02359-P0A7S3	True	True	True
168	9238	1497	1389	B190103_18_HF_LS_IN_130_ECLP_BS3_01_SCX19_hSAX03_rep2_19959	P0ACF0	DBHA_ECOLI DNA-binding protein HU-alpha OS=Escherichia coli (strain K12) OX=83333 GN=hupA PE=1 SV=1	False	P0A7L8	RL27_ECOLI 50S ribosomal protein L27 OS=Escherichia coli (strain K12) OX=83333 GN=rpmA PE=1 SV=2	False	BS3	14.075	False	True	False	False	1	1	1	Between	0.003	99.6	0.036		0.001	0.001	0.001	P0A7L8-P0ACF0	99.6	0.004	P0A7L8-P0ACF0	False	False	False
169	8954	3921	4025	B190717_12_HF_LS_IN_130_ECLP_DSSO_01_SCX23_hSAX05_rep1_12494	P60624	RL24_ECOLI 50S ribosomal protein L24 OS=Escherichia coli (strain K12) OX=83333 GN=rplX PE=1 SV=2	False	P21507	SRMB_ECOLI ATP-dependent RNA helicase SrmB OS=Escherichia coli (strain K12) OX=83333 GN=srmB PE=1 SV=1	False	DSSO	25.512	False	True	False	False	1	1	1	Between	0.003	99.6	0.039		0.001	0.0	0.0	P21507-P60624	99.6	0.004	P21507-P60624	True	True	True
171	7893	2295;969	2310;970	B190511_02_HF_LS_IN_130_ECLP_DSSO_01_SCX17_hSAX06_rep1_17517;B190710_14_HF_LS_IN_130_ECLP_DSSO_01_SCX21_hSAX03_rep1_10107	P0ACF0	DBHA_ECOLI DNA-binding protein HU-alpha OS=Escherichia coli (strain K12) OX=83333 GN=hupA PE=1 SV=1	False	P0A7R5	RS10_ECOLI 30S ribosomal protein S10 OS=Escherichia coli (strain K12) OX=83333 GN=rpsJ PE=1 SV=1	False	DSSO	25.906	False	True	False	False	2	2	2	Between	0.003	99.6	0.039		0.003	0.003	0.0	P0A7R5-P0ACF0	99.6	0.004	P0A7R5-P0ACF0	False	False	False
172	7737	2401;543	2428;621	B190715_18_HF_LS_IN_130_ECLP_DSSO_01_SCX22_hSAX04_rep1_9089;B190717_02_HF_LS_IN_130_ECLP_DSSO_01_SCX23_hSAX06_rep1_5451	P77718	THII_ECOLI tRNA sulfurtransferase OS=Escherichia coli (strain K12) OX=83333 GN=thiI PE=1 SV=1	False	P0A7K6	RL19_ECOLI 50S ribosomal protein L19 OS=Escherichia coli (strain K12) OX=83333 GN=rplS PE=1 SV=2	False	DSSO	25.678	False	True	False	False	2	2	2	Between	0.003	99.6	0.039		0.003	0.003	0.0	P0A7K6-P77718	99.6	0.004	P0A7K6-P77718	False	False	False
173	7985	2015;1,197	2035;1,174	B190702_03_HF_LS_IN_130_ECLP_DSSO_01_SCX19_hSAX06_rep1_10972;B190704_11_HF_LS_IN_130_ECLP_DSSO_01_SCX20_hSAX05_rep1_15165	P0AG63	RS17_ECOLI 30S ribosomal protein S17 OS=Escherichia coli (strain K12) OX=83333 GN=rpsQ PE=1 SV=2	False	P0ADZ4	RS15_ECOLI 30S ribosomal protein S15 OS=Escherichia coli (strain K12) OX=83333 GN=rpsO PE=1 SV=2	False	DSSO	25.754	False	True	False	False	2	2	2	Between	0.003	99.6	0.039		0.003	0.003	0.0	P0ADZ4-P0AG63	99.6	0.004	P0ADZ4-P0AG63	False	True	True
175	7714	2495;487	2528;563	B190702_13_HF_LS_IN_130_ECLP_DSSO_01_SCX19_hSAX05_rep2_7589;B190702_18_HF_LS_IN_130_ECLP_DSSO_01_SCX19_hSAX02_rep2_8952	P0ACF4	DBHB_ECOLI DNA-binding protein HU-beta OS=Escherichia coli (strain K12) OX=83333 GN=hupB PE=1 SV=1	False	P0A832	SSRP_ECOLI SsrA-binding protein OS=Escherichia coli (strain K12) OX=83333 GN=smpB PE=1 SV=2	False	DSSO	25.766	False	True	False	False	2	2	2	Between	0.003	99.6	0.039		0.003	0.003	0.0	P0A832-P0ACF4	99.6	0.004	P0A832-P0ACF4	True	True	True
177	8135	1575;1,739	1534;1,727	B190704_16_HF_LS_IN_130_ECLP_DSSO_01_SCX20_hSAX03_rep1_10234;B190511_17_HF_LS_IN_130_ECLP_DSSO_01_SCX17_hSAX02_rep2_6780	P68679	RS21_ECOLI 30S ribosomal protein S21 OS=Escherichia coli (strain K12) OX=83333 GN=rpsU PE=1 SV=2	False	P0A7X3	RS9_ECOLI 30S ribosomal protein S9 OS=Escherichia coli (strain K12) OX=83333 GN=rpsI PE=1 SV=2	False	DSSO	25.773000000000003	False	True	False	False	2	2	2	Between	0.003	99.6	0.039		0.003	0.003	0.0	P0A7X3-P68679	99.6	0.004	P0A7X3-P68679	False	True	True
179	8994	133	264;2,790	B190715_25_HF_LS_IN_130_ECLP_DSSO_01_SCX22_hSAX01_rep2_7068;B190513_15_HF_LS_IN_130_ECLP_DSSO_01_SCX18_hSAX02_rep1_8035	P0ACF4	DBHB_ECOLI DNA-binding protein HU-beta OS=Escherichia coli (strain K12) OX=83333 GN=hupB PE=1 SV=1	False	P0ADY3	RL14_ECOLI 50S ribosomal protein L14 OS=Escherichia coli (strain K12) OX=83333 GN=rplN PE=1 SV=1	False	DSSO	25.949	False	True	False	False	2	2	1	Between	0.003	99.6	0.039		0.001	0.003	0.0	P0ACF4-P0ADY3	99.6	0.004	P0ACF4-P0ADY3	False	False	False
180	9214	1439	1324	B181230_07_HF_LS_IN_130_ECLP_BS3_01_SCX18_hSAX09_rep2_21187	P22523	MUKB_ECOLI Chromosome partition protein MukB OS=Escherichia coli (strain K12) OX=83333 GN=mukB PE=1 SV=2	False	P22524	MUKE_ECOLI Chromosome partition protein MukE OS=Escherichia coli (strain K12) OX=83333 GN=mukE PE=1 SV=5	False	BS3	13.91	False	True	False	False	1	1	1	Between	0.003	99.6	0.036		0.001	0.001	0.001	P22523-P22524	99.6	0.004	P22523-P22524	True	True	True
182	8957	3935	1331	B190717_03_HF_LS_IN_130_ECLP_DSSO_01_SCX23_hSAX06_rep2_5901;B190717_02_HF_LS_IN_130_ECLP_DSSO_01_SCX23_hSAX06_rep1_5950	P0A7L8	RL27_ECOLI 50S ribosomal protein L27 OS=Escherichia coli (strain K12) OX=83333 GN=rpmA PE=1 SV=2	False	P0AA39	RLUC_ECOLI Ribosomal large subunit pseudouridine synthase C OS=Escherichia coli (strain K12) OX=83333 GN=rluC PE=1 SV=1	False	DSSO	25.571	False	True	False	False	2	1	1	Between	0.003	99.6	0.039		0.001	0.0	0.0	P0A7L8-P0AA39	99.6	0.004	P0A7L8-P0AA39	False	False	False
183	9208	1425	1312	B190121_12_HF_LS_IN_130_ECLP_BS3_01_SCX23_hSAX07_rep1_11263	P0AG67	RS1_ECOLI 30S ribosomal protein S1 OS=Escherichia coli (strain K12) OX=83333 GN=rpsA PE=1 SV=1	False	P0A7M9	RL31_ECOLI 50S ribosomal protein L31 OS=Escherichia coli (strain K12) OX=83333 GN=rpmE PE=1 SV=1	False	BS3	13.876	False	True	False	False	1	1	1	Between	0.003	99.6	0.036		0.001	0.001	0.001	P0A7M9-P0AG67	99.6	0.004	P0A7M9-P0AG67	False	True	True
185	9151	1289	1180	B181230_19_HF_LS_IN_130_ECLP_BS3_01_SCX18_hSAX04_rep2_17126	P0A8T7	RPOC_ECOLI DNA-directed RNA polymerase subunit beta' OS=Escherichia coli (strain K12) OX=83333 GN=rpoC PE=1 SV=1	False	P25738	MSYB_ECOLI Acidic protein MsyB OS=Escherichia coli (strain K12) OX=83333 GN=msyB PE=4 SV=1	False	BS3	13.539	False	True	False	False	1	1	1	Between	0.003	99.6	0.036		0.001	0.001	0.001	P0A8T7-P25738	99.6	0.004	P0A8T7-P25738	False	False	False
186	9204	1417	1299	B190125_11_HF_LS_IN_130_ECLP_BS3_01_SCX25_hSAX05_rep1_5859	P0AD61	KPYK1_ECOLI Pyruvate kinase I OS=Escherichia coli (strain K12) OX=83333 GN=pykF PE=1 SV=1	False	P25553	ALDA_ECOLI Lactaldehyde dehydrogenase OS=Escherichia coli (strain K12) OX=83333 GN=aldA PE=1 SV=2	False	BS3	13.844	False	True	False	False	1	1	1	Between	0.003	99.6	0.036		0.001	0.001	0.001	P0AD61-P25553	99.6	0.004	P0AD61-P25553	False	True	True
188	8995	4025	441	B190704_13_HF_LS_IN_130_ECLP_DSSO_01_SCX20_hSAX04_rep1_6683;B190702_14_HF_LS_IN_130_ECLP_DSSO_01_SCX19_hSAX04_rep1_6895	P0ACF0	DBHA_ECOLI DNA-binding protein HU-alpha OS=Escherichia coli (strain K12) OX=83333 GN=hupA PE=1 SV=1	False	P0A707	IF3_ECOLI Translation initiation factor IF-3 OS=Escherichia coli (strain K12) OX=83333 GN=infC PE=1 SV=1	False	DSSO	25.95	False	True	False	False	2	1	1	Between	0.003	99.6	0.039		0.001	0.0	0.0	P0A707-P0ACF0	99.6	0.004	P0A707-P0ACF0	False	True	True
190	9146	1273	1164	B190119_06_HF_LS_IN_130_ECLP_BS3_01_SCX22_hSAX03_rep1_7450	P0ACF0	DBHA_ECOLI DNA-binding protein HU-alpha OS=Escherichia coli (strain K12) OX=83333 GN=hupA PE=1 SV=1	False	P0A6X7	IHFA_ECOLI Integration host factor subunit alpha OS=Escherichia coli (strain K12) OX=83333 GN=ihfA PE=1 SV=1	False	BS3	13.496	False	True	False	False	1	1	1	Between	0.003	99.6	0.036		0.001	0.001	0.001	P0A6X7-P0ACF0	99.6	0.004	P0A6X7-P0ACF0	False	True	True
192	9152	1291	1181	B190103_19_HF_LS_IN_130_ECLP_BS3_01_SCX19_hSAX02_rep1_6295	P45577	PROQ_ECOLI RNA chaperone ProQ OS=Escherichia coli (strain K12) OX=83333 GN=proQ PE=1 SV=2	False	P0A7S3	RS12_ECOLI 30S ribosomal protein S12 OS=Escherichia coli (strain K12) OX=83333 GN=rpsL PE=1 SV=2	False	BS3	13.543	False	True	False	False	1	1	1	Between	0.003	99.6	0.036		0.001	0.001	0.001	P0A7S3-P45577	99.6	0.004	P0A7S3-P45577	False	True	True
194	9155	1303	1193	B181230_11_HF_LS_IN_130_ECLP_BS3_01_SCX18_hSAX07_rep1_19095	P0CE47	EFTU1_ECOLI Elongation factor Tu 1 OS=Escherichia coli (strain K12) OX=83333 GN=tufA PE=1 SV=1	False	P0A6P1	EFTS_ECOLI Elongation factor Ts OS=Escherichia coli (strain K12) OX=83333 GN=tsf PE=1 SV=2	False	BS3	13.589	False	True	False	False	1	1	1	Between	0.003	99.6	0.036		0.001	0.001	0.001	P0A6P1-P0CE47	99.6	0.004	P0A6P1-P0CE47	True	True	True
196	9156	1305	1194	B190119_06_HF_LS_IN_130_ECLP_BS3_01_SCX22_hSAX03_rep1_14916	P0AG30	RHO_ECOLI Transcription termination factor Rho OS=Escherichia coli (strain K12) OX=83333 GN=rho PE=1 SV=1	False	P0A7X3	RS9_ECOLI 30S ribosomal protein S9 OS=Escherichia coli (strain K12) OX=83333 GN=rpsI PE=1 SV=2	False	BS3	13.589	False	True	False	False	1	1	1	Between	0.003	99.6	0.036		0.001	0.001	0.001	P0A7X3-P0AG30	99.6	0.004	P0A7X3-P0AG30	False	True	True
198	9162	1319	1209	B190121_22_HF_LS_IN_130_ECLP_BS3_01_SCX23_hSAX03_rep1_7014	P0AFF6	NUSA_ECOLI Transcription termination/antitermination protein NusA OS=Escherichia coli (strain K12) OX=83333 GN=nusA PE=1 SV=1	False	P25553	ALDA_ECOLI Lactaldehyde dehydrogenase OS=Escherichia coli (strain K12) OX=83333 GN=aldA PE=1 SV=2	False	BS3	13.630999999999998	False	True	False	False	1	1	1	Between	0.003	99.6	0.036		0.001	0.001	0.001	P0AFF6-P25553	99.6	0.004	P0AFF6-P25553	False	False	False
199	9173	1343	1233	B190121_25_HF_LS_IN_130_ECLP_BS3_01_SCX23_hSAX01_rep1_9351	P68919	RL25_ECOLI 50S ribosomal protein L25 OS=Escherichia coli (strain K12) OX=83333 GN=rplY PE=1 SV=1	False	P0ADY7	RL16_ECOLI 50S ribosomal protein L16 OS=Escherichia coli (strain K12) OX=83333 GN=rplP PE=1 SV=1	False	BS3	13.693	False	True	False	False	1	1	1	Between	0.003	99.6	0.036		0.001	0.001	0.001	P0ADY7-P68919	99.6	0.004	P0ADY7-P68919	False	True	True
201	9174	1345	1235	B190121_22_HF_LS_IN_130_ECLP_BS3_01_SCX23_hSAX03_rep1_14992	P0C0V0	DEGP_ECOLI Periplasmic serine endoprotease DegP OS=Escherichia coli (strain K12) OX=83333 GN=degP PE=1 SV=1	False	P0A790	PAND_ECOLI Aspartate 1-decarboxylase OS=Escherichia coli (strain K12) OX=83333 GN=panD PE=1 SV=1	False	BS3	13.696	False	True	False	False	1	1	1	Between	0.003	99.6	0.036		0.001	0.001	0.001	P0A790-P0C0V0	99.6	0.004	P0A790-P0C0V0	False	False	False
202	9179	1355	1242	B190119_06_HF_LS_IN_130_ECLP_BS3_01_SCX22_hSAX03_rep1_5938	P0A9M8	PTA_ECOLI Phosphate acetyltransferase OS=Escherichia coli (strain K12) OX=83333 GN=pta PE=1 SV=2	False	P0A9C5	GLN1B_ECOLI Glutamine synthetase OS=Escherichia coli (strain K12) OX=83333 GN=glnA PE=1 SV=2	False	BS3	13.706	False	True	False	False	1	1	1	Between	0.003	99.6	0.036		0.001	0.001	0.001	P0A9C5-P0A9M8	99.6	0.004	P0A9C5-P0A9M8	False	True	True
204	9181	1359	1249	B190102_10_HF_LS_IN_130_ECLP_BS3_01_SCX19_hSAX07_rep2_16704	P0AG67	RS1_ECOLI 30S ribosomal protein S1 OS=Escherichia coli (strain K12) OX=83333 GN=rpsA PE=1 SV=1	False	P0A7U7	RS20_ECOLI 30S ribosomal protein S20 OS=Escherichia coli (strain K12) OX=83333 GN=rpsT PE=1 SV=2	False	BS3	13.722	False	True	False	False	1	1	1	Between	0.003	99.6	0.036		0.001	0.001	0.001	P0A7U7-P0AG67	99.6	0.004	P0A7U7-P0AG67	False	True	True
206	9182	1361	1251	B190119_05_HF_LS_IN_130_ECLP_BS3_01_SCX22_hSAX02_rep2_7663	P25553	ALDA_ECOLI Lactaldehyde dehydrogenase OS=Escherichia coli (strain K12) OX=83333 GN=aldA PE=1 SV=2	False	P0ABH7	CISY_ECOLI Citrate synthase OS=Escherichia coli (strain K12) OX=83333 GN=gltA PE=1 SV=1	False	BS3	13.727	False	True	False	False	1	1	1	Between	0.003	99.6	0.036		0.001	0.001	0.001	P0ABH7-P25553	99.6	0.004	P0ABH7-P25553	False	True	True
208	9192	1389	1277	B190107_14_HF_LS_IN_130_ECLP_BS3_01_SCX20_hSAX04_rep1_11137	P0A6Y1	IHFB_ECOLI Integration host factor subunit beta OS=Escherichia coli (strain K12) OX=83333 GN=ihfB PE=1 SV=1	False	P0ACF4	DBHB_ECOLI DNA-binding protein HU-beta OS=Escherichia coli (strain K12) OX=83333 GN=hupB PE=1 SV=1	False	BS3	13.788	False	True	False	False	1	1	1	Between	0.003	99.6	0.036		0.001	0.001	0.001	P0A6Y1-P0ACF4	99.6	0.004	P0A6Y1-P0ACF4	True	True	True
210	9194	1393	1280	B190123_04_HF_LS_IN_130_ECLP_BS3_01_SCX24_hSAX08_rep1_13458	P0A9G6	ACEA_ECOLI Isocitrate lyase OS=Escherichia coli (strain K12) OX=83333 GN=aceA PE=1 SV=1	False	P00968	CARB_ECOLI Carbamoyl-phosphate synthase large chain OS=Escherichia coli (strain K12) OX=83333 GN=carB PE=1 SV=2	False	BS3	13.789	False	True	False	False	1	1	1	Between	0.003	99.6	0.036		0.001	0.001	0.001	P00968-P0A9G6	99.6	0.004	P00968-P0A9G6	False	False	False
211	9195	1395	1281	B181230_21_HF_LS_IN_130_ECLP_BS3_01_SCX18_hSAX03_rep2_13700	P02359	RS7_ECOLI 30S ribosomal protein S7 OS=Escherichia coli (strain K12) OX=83333 GN=rpsG PE=1 SV=3	False	P45577	PROQ_ECOLI RNA chaperone ProQ OS=Escherichia coli (strain K12) OX=83333 GN=proQ PE=1 SV=2	False	BS3	13.789	False	True	False	False	1	1	1	Between	0.003	99.6	0.036		0.001	0.001	0.001	P02359-P45577	99.6	0.004	P02359-P45577	False	False	False
212	9199	1407	1291	B190119_06_HF_LS_IN_130_ECLP_BS3_01_SCX22_hSAX03_rep1_11146	P0A6P7	ENGB_ECOLI Probable GTP-binding protein EngB OS=Escherichia coli (strain K12) OX=83333 GN=engB PE=1 SV=1	False	P0A7U3	RS19_ECOLI 30S ribosomal protein S19 OS=Escherichia coli (strain K12) OX=83333 GN=rpsS PE=1 SV=2	False	BS3	13.818	False	True	False	False	1	1	1	Between	0.003	99.6	0.036		0.001	0.001	0.001	P0A6P7-P0A7U3	99.6	0.004	P0A6P7-P0A7U3	False	False	False
213	9205	1419	1300	B190121_22_HF_LS_IN_130_ECLP_BS3_01_SCX23_hSAX03_rep1_7982	P0ABH7	CISY_ECOLI Citrate synthase OS=Escherichia coli (strain K12) OX=83333 GN=gltA PE=1 SV=1	False	P67910	HLDD_ECOLI ADP-L-glycero-D-manno-heptose-6-epimerase OS=Escherichia coli (strain K12) OX=83333 GN=hldD PE=1 SV=1	False	BS3	13.848	False	True	False	False	1	1	1	Between	0.003	99.6	0.036		0.001	0.001	0.001	P0ABH7-P67910	99.6	0.004	P0ABH7-P67910	False	False	False
214	8039	1331;2,067	1289;2,094	B190717_15_HF_LS_IN_130_ECLP_DSSO_01_SCX23_hSAX03_rep1_9264;B190715_22_HF_LS_IN_130_ECLP_DSSO_01_SCX22_hSAX02_rep2_9014	P68191	SRA_ECOLI Stationary-phase-induced ribosome-associated protein OS=Escherichia coli (strain K12) OX=83333 GN=sra PE=1 SV=1	False	P0A7U7	RS20_ECOLI 30S ribosomal protein S20 OS=Escherichia coli (strain K12) OX=83333 GN=rpsT PE=1 SV=2	False	DSSO	25.98	False	True	False	False	2	2	2	Between	0.003	99.6	0.039		0.003	0.003	0.0	P0A7U7-P68191	99.6	0.004	P0A7U7-P68191	False	True	True
216	8955	3923	4026	B190513_13_HF_LS_IN_130_ECLP_DSSO_01_SCX18_hSAX04_rep1_16143	P02359	RS7_ECOLI 30S ribosomal protein S7 OS=Escherichia coli (strain K12) OX=83333 GN=rpsG PE=1 SV=3	False	P0A832	SSRP_ECOLI SsrA-binding protein OS=Escherichia coli (strain K12) OX=83333 GN=smpB PE=1 SV=2	False	DSSO	25.515	False	True	False	False	1	1	1	Between	0.003	99.6	0.039		0.001	0.0	0.0	P02359-P0A832	99.6	0.004	P02359-P0A832	False	True	True
218	9002	4049	112	B190710_18_HF_LS_IN_130_ECLP_DSSO_01_SCX21_hSAX01_rep2_7342;B190715_24_HF_LS_IN_130_ECLP_DSSO_01_SCX22_hSAX01_rep1_7677	P0A7K2	RL7_ECOLI 50S ribosomal protein L7/L12 OS=Escherichia coli (strain K12) OX=83333 GN=rplL PE=1 SV=2	False	P0A7S3	RS12_ECOLI 30S ribosomal protein S12 OS=Escherichia coli (strain K12) OX=83333 GN=rpsL PE=1 SV=2	False	DSSO	26.059	False	True	False	False	2	1	1	Between	0.003	99.6	0.039		0.001	0.0	0.0	P0A7K2-P0A7S3	99.6	0.004	P0A7K2-P0A7S3	False	True	True
220	7745	559;355	635;459;514	B190708_15_HF_LS_IN_130_ECLP_DSSO_01_SCX25t27_hSAX04_rep1_2587;B190704_17_HF_LS_IN_130_ECLP_DSSO_01_SCX20_hSAX02_rep1_8940;B190717_18_HF_LS_IN_130_ECLP_DSSO_01_SCX23_hSAX02_rep2_9988	P0A7S3	RS12_ECOLI 30S ribosomal protein S12 OS=Escherichia coli (strain K12) OX=83333 GN=rpsL PE=1 SV=2	False	P0ADZ4	RS15_ECOLI 30S ribosomal protein S15 OS=Escherichia coli (strain K12) OX=83333 GN=rpsO PE=1 SV=2	False	DSSO	28.07	False	True	False	False	3	3	2	Between	0.003	99.6	0.038		0.002	0.005	0.002	P0A7S3-P0ADZ4	99.6	0.004	P0A7S3-P0ADZ4	False	True	True
222	8282	2801;1,971	2877;1,984	B190513_13_HF_LS_IN_130_ECLP_DSSO_01_SCX18_hSAX04_rep1_15336;B190712_13_HF_LS_IN_130_ECLP_DSSO_01_SCX24_hSAX05_rep2_11361	P0A879	TRPB_ECOLI Tryptophan synthase beta chain OS=Escherichia coli (strain K12) OX=83333 GN=trpB PE=1 SV=2	False	P0A8F0	UPP_ECOLI Uracil phosphoribosyltransferase OS=Escherichia coli (strain K12) OX=83333 GN=upp PE=1 SV=1	False	DSSO	28.167	False	True	False	False	2	2	2	Between	0.003	99.6	0.038		0.003	0.003	0.0	P0A879-P0A8F0	99.6	0.004	P0A879-P0A8F0	False	False	False
223	7665	3377;371	3631;469	B190717_14_HF_LS_IN_130_ECLP_DSSO_01_SCX23_hSAX04_rep1_11258;B190712_05_HF_LS_IN_130_ECLP_DSSO_01_SCX24_hSAX07_rep2_5850	P0A853	TNAA_ECOLI Tryptophanase OS=Escherichia coli (strain K12) OX=83333 GN=tnaA PE=1 SV=1	False	P0A850	TIG_ECOLI Trigger factor OS=Escherichia coli (strain K12) OX=83333 GN=tig PE=1 SV=1	False	DSSO	28.176	False	True	False	False	2	2	2	Between	0.003	99.6	0.038		0.002	0.002	0.0	P0A850-P0A853	99.6	0.004	P0A850-P0A853	False	False	False
224	9175	4469	1896	B190715_18_HF_LS_IN_130_ECLP_DSSO_01_SCX22_hSAX04_rep1_10840;B190715_18_HF_LS_IN_130_ECLP_DSSO_01_SCX22_hSAX04_rep1_10814	P0A9B2	G3P1_ECOLI Glyceraldehyde-3-phosphate dehydrogenase A OS=Escherichia coli (strain K12) OX=83333 GN=gapA PE=1 SV=2	False	P0AD33	YFCZ_ECOLI UPF0381 protein YfcZ OS=Escherichia coli (strain K12) OX=83333 GN=yfcZ PE=3 SV=1	False	DSSO	28.207	False	True	False	False	2	1	1	Between	0.003	99.6	0.038		0.001	0.0	0.0	P0A9B2-P0AD33	99.6	0.004	P0A9B2-P0AD33	False	False	False
225	9178	819	855;3,550	B190715_06_HF_LS_IN_130_ECLP_DSSO_01_SCX22_hSAX06_rep1_12488;B190704_02_HF_LS_IN_130_ECLP_DSSO_01_SCX20_hSAX06_rep1_12214	P08839	PT1_ECOLI Phosphoenolpyruvate-protein phosphotransferase OS=Escherichia coli (strain K12) OX=83333 GN=ptsI PE=1 SV=1	False	P0A722	LPXA_ECOLI Acyl-[acyl-carrier-protein]--UDP-N-acetylglucosamine O-acyltransferase OS=Escherichia coli (strain K12) OX=83333 GN=lpxA PE=1 SV=1	False	DSSO	28.289	False	True	False	False	2	2	1	Between	0.003	99.6	0.038		0.001	0.002	0.0	P08839-P0A722	99.6	0.004	P08839-P0A722	False	False	False
226	7805	733;115	773;905;249	B190702_08_HF_LS_IN_130_ECLP_DSSO_01_SCX19_hSAX08_rep2_11219;B190710_07_HF_LS_IN_130_ECLP_DSSO_01_SCX21_hSAX08_rep2_10139;B190511_06_HF_LS_IN_130_ECLP_DSSO_01_SCX17_hSAX08_rep1_11326	P0AES4	GYRA_ECOLI DNA gyrase subunit A OS=Escherichia coli (strain K12) OX=83333 GN=gyrA PE=1 SV=1	False	P0A8H8	YACG_ECOLI DNA gyrase inhibitor YacG OS=Escherichia coli (strain K12) OX=83333 GN=yacG PE=1 SV=1	False	DSSO	28.441	False	True	False	False	3	3	2	Between	0.003	99.6	0.038		0.002	0.004	0.002	P0A8H8-P0AES4	99.6	0.004	P0A8H8-P0AES4	True	True	True
228	9193	4521	2050	B190513_02_HF_LS_IN_130_ECLP_DSSO_01_SCX18_hSAX06_rep1_13139;B190511_02_HF_LS_IN_130_ECLP_DSSO_01_SCX17_hSAX06_rep1_12563	P31663	PANC_ECOLI Pantothenate synthetase OS=Escherichia coli (strain K12) OX=83333 GN=panC PE=1 SV=1	False	P07024	USHA_ECOLI Protein UshA OS=Escherichia coli (strain K12) OX=83333 GN=ushA PE=1 SV=2	False	DSSO	28.464	False	True	False	False	2	1	1	Between	0.003	99.6	0.038		0.001	0.0	0.0	P07024-P31663	99.6	0.004	P07024-P31663	True	True	True
230	8001	1233;3,221	1206;288	B190715_21_HF_LS_IN_130_ECLP_DSSO_01_SCX22_hSAX02_rep1_7153;B190704_16_HF_LS_IN_130_ECLP_DSSO_01_SCX20_hSAX03_rep1_10613;B190704_16_HF_LS_IN_130_ECLP_DSSO_01_SCX20_hSAX03_rep1_10592	P0A7S3	RS12_ECOLI 30S ribosomal protein S12 OS=Escherichia coli (strain K12) OX=83333 GN=rpsL PE=1 SV=2	False	P0ACJ0	LRP_ECOLI Leucine-responsive regulatory protein OS=Escherichia coli (strain K12) OX=83333 GN=lrp PE=1 SV=2	False	DSSO	28.496	False	True	False	False	3	2	2	Between	0.003	99.6	0.038		0.002	0.002	0.001	P0A7S3-P0ACJ0	99.6	0.004	P0A7S3-P0ACJ0	False	False	False
231	9199	4537	2220	B190710_15_HF_LS_IN_130_ECLP_DSSO_01_SCX21_hSAX02_rep1_13603;B190715_22_HF_LS_IN_130_ECLP_DSSO_01_SCX22_hSAX02_rep2_13826	P62399	RL5_ECOLI 50S ribosomal protein L5 OS=Escherichia coli (strain K12) OX=83333 GN=rplE PE=1 SV=2	False	P21499	RNR_ECOLI Ribonuclease R OS=Escherichia coli (strain K12) OX=83333 GN=rnr PE=1 SV=2	False	DSSO	28.542	False	True	False	False	2	1	1	Between	0.003	99.6	0.038		0.001	0.0	0.0	P21499-P62399	99.6	0.004	P21499-P62399	False	False	False
232	9208	4567	2438	B190513_14_HF_LS_IN_130_ECLP_DSSO_01_SCX18_hSAX03_rep1_13147;B190513_14_HF_LS_IN_130_ECLP_DSSO_01_SCX18_hSAX03_rep1_13141	P0A8V2	RPOB_ECOLI DNA-directed RNA polymerase subunit beta OS=Escherichia coli (strain K12) OX=83333 GN=rpoB PE=1 SV=1	False	P60422	RL2_ECOLI 50S ribosomal protein L2 OS=Escherichia coli (strain K12) OX=83333 GN=rplB PE=1 SV=2	False	DSSO	28.685	False	True	False	False	2	1	1	Between	0.003	99.6	0.038		0.001	0.0	0.0	P0A8V2-P60422	99.6	0.004	P0A8V2-P60422	True	True	True
234	8009	3293;1,253	3549;1,227	B190511_13_HF_LS_IN_130_ECLP_DSSO_01_SCX17_hSAX04_rep1_17701;B190717_13_HF_LS_IN_130_ECLP_DSSO_01_SCX23_hSAX05_rep2_12361	P0A6F5	CH60_ECOLI 60 kDa chaperonin OS=Escherichia coli (strain K12) OX=83333 GN=groL PE=1 SV=2	False	P0AFR4	YCIO_ECOLI Uncharacterized protein YciO OS=Escherichia coli (strain K12) OX=83333 GN=yciO PE=1 SV=1	False	DSSO	28.696	False	True	False	False	2	2	2	Between	0.003	99.6	0.038		0.002	0.002	0.0	P0A6F5-P0AFR4	99.6	0.004	P0A6F5-P0AFR4	False	False	False
235	9221	4603	2243	B190715_25_HF_LS_IN_130_ECLP_DSSO_01_SCX22_hSAX01_rep2_13191;B190715_24_HF_LS_IN_130_ECLP_DSSO_01_SCX22_hSAX01_rep1_13230	P60422	RL2_ECOLI 50S ribosomal protein L2 OS=Escherichia coli (strain K12) OX=83333 GN=rplB PE=1 SV=2	False	P62399	RL5_ECOLI 50S ribosomal protein L5 OS=Escherichia coli (strain K12) OX=83333 GN=rplE PE=1 SV=2	False	DSSO	28.862	False	True	False	False	2	1	1	Between	0.003	99.6	0.038		0.001	0.0	0.0	P60422-P62399	99.6	0.004	P60422-P62399	False	True	True
237	7624	1455;261;519	1406;366;597	B190717_15_HF_LS_IN_130_ECLP_DSSO_01_SCX23_hSAX03_rep1_3009;B190702_03_HF_LS_IN_130_ECLP_DSSO_01_SCX19_hSAX06_rep1_10601;B190702_15_HF_LS_IN_130_ECLP_DSSO_01_SCX19_hSAX04_rep2_3627	P0A6Y8	DNAK_ECOLI Chaperone protein DnaK OS=Escherichia coli (strain K12) OX=83333 GN=dnaK PE=1 SV=2	False	P69797	PTNAB_ECOLI PTS system mannose-specific EIIAB component OS=Escherichia coli (strain K12) OX=83333 GN=manX PE=1 SV=2	False	DSSO	28.913	False	True	False	False	3	3	3	Between	0.003	99.6	0.038		0.003	0.003	0.001	P0A6Y8-P69797	99.6	0.004	P0A6Y8-P69797	False	False	False
238	8426	2375;2,937	2397;3,084	B190715_21_HF_LS_IN_130_ECLP_DSSO_01_SCX22_hSAX02_rep1_12332;B190702_03_HF_LS_IN_130_ECLP_DSSO_01_SCX19_hSAX06_rep1_14211	P02413	RL15_ECOLI 50S ribosomal protein L15 OS=Escherichia coli (strain K12) OX=83333 GN=rplO PE=1 SV=1	False	P0A7T3	RS16_ECOLI 30S ribosomal protein S16 OS=Escherichia coli (strain K12) OX=83333 GN=rpsP PE=1 SV=1	False	DSSO	29.027	False	True	False	False	2	2	2	Between	0.003	99.6	0.038		0.003	0.003	0.0	P02413-P0A7T3	99.6	0.004	P02413-P0A7T3	False	True	True
240	8998	661	2562;714	B190708_19_HF_LS_IN_130_ECLP_DSSO_01_SCX25t27_hSAX02_rep2_6210;B190708_19_HF_LS_IN_130_ECLP_DSSO_01_SCX25t27_hSAX02_rep2_4953	P0A7U3	RS19_ECOLI 30S ribosomal protein S19 OS=Escherichia coli (strain K12) OX=83333 GN=rpsS PE=1 SV=2	False	P60624	RL24_ECOLI 50S ribosomal protein L24 OS=Escherichia coli (strain K12) OX=83333 GN=rplX PE=1 SV=2	False	DSSO	26.003	False	True	False	False	2	2	1	Between	0.003	99.6	0.039		0.001	0.003	0.0	P0A7U3-P60624	99.6	0.004	P0A7U3-P60624	False	True	True
242	9166	4453	2109	B190717_03_HF_LS_IN_130_ECLP_DSSO_01_SCX23_hSAX06_rep2_15343;B190717_03_HF_LS_IN_130_ECLP_DSSO_01_SCX23_hSAX06_rep2_15362	P0A7G2	RBFA_ECOLI 30S ribosome-binding factor OS=Escherichia coli (strain K12) OX=83333 GN=rbfA PE=1 SV=2	False	P0A7R9	RS11_ECOLI 30S ribosomal protein S11 OS=Escherichia coli (strain K12) OX=83333 GN=rpsK PE=1 SV=2	False	DSSO	28.046	False	True	False	False	2	1	1	Between	0.003	99.6	0.038		0.001	0.0	0.0	P0A7G2-P0A7R9	99.6	0.004	P0A7G2-P0A7R9	False	False	False
243	9162	5	3660;168	B190702_03_HF_LS_IN_130_ECLP_DSSO_01_SCX19_hSAX06_rep1_9014;B190717_13_HF_LS_IN_130_ECLP_DSSO_01_SCX23_hSAX05_rep2_7103	P68679	RS21_ECOLI 30S ribosomal protein S21 OS=Escherichia coli (strain K12) OX=83333 GN=rpsU PE=1 SV=2	False	P45577	PROQ_ECOLI RNA chaperone ProQ OS=Escherichia coli (strain K12) OX=83333 GN=proQ PE=1 SV=2	False	DSSO	27.962	False	True	False	False	2	2	1	Between	0.003	99.6	0.038		0.001	0.002	0.0	P45577-P68679	99.6	0.004	P45577-P68679	False	True	True
245	7772	337;633	444;1,088;689	B190715_19_HF_LS_IN_130_ECLP_DSSO_01_SCX22_hSAX03_rep1_7569;B190704_02_HF_LS_IN_130_ECLP_DSSO_01_SCX20_hSAX06_rep1_3309;B190710_16_HF_LS_IN_130_ECLP_DSSO_01_SCX21_hSAX02_rep2_3816	P0A707	IF3_ECOLI Translation initiation factor IF-3 OS=Escherichia coli (strain K12) OX=83333 GN=infC PE=1 SV=1	False	P0A7L8	RL27_ECOLI 50S ribosomal protein L27 OS=Escherichia coli (strain K12) OX=83333 GN=rpmA PE=1 SV=2	False	DSSO	28.74	False	True	False	False	3	3	2	Between	0.003	99.6	0.038		0.001	0.004	0.002	P0A707-P0A7L8	99.6	0.004	P0A707-P0A7L8	False	True	True
247	9131	4369	2129	B190717_18_HF_LS_IN_130_ECLP_DSSO_01_SCX23_hSAX02_rep2_17989;B190715_21_HF_LS_IN_130_ECLP_DSSO_01_SCX22_hSAX02_rep1_17856	P21179	CATE_ECOLI Catalase HPII OS=Escherichia coli (strain K12) OX=83333 GN=katE PE=1 SV=1	False	P36879	YADG_ECOLI Uncharacterized ABC transporter ATP-binding protein YadG OS=Escherichia coli (strain K12) OX=83333 GN=yadG PE=1 SV=1	False	DSSO	27.572	False	True	False	False	2	1	1	Between	0.003	99.6	0.038		0.001	0.0	0.0	P21179-P36879	99.6	0.004	P21179-P36879	False	False	False
248	8406	2429;2,317	2462;2,327	B190702_16_HF_LS_IN_130_ECLP_DSSO_01_SCX19_hSAX03_rep1_20592;B190702_16_HF_LS_IN_130_ECLP_DSSO_01_SCX19_hSAX03_rep1_7228	P0ACF0	DBHA_ECOLI DNA-binding protein HU-alpha OS=Escherichia coli (strain K12) OX=83333 GN=hupA PE=1 SV=1	False	P0A7K6	RL19_ECOLI 50S ribosomal protein L19 OS=Escherichia coli (strain K12) OX=83333 GN=rplS PE=1 SV=2	False	DSSO	27.885	False	True	False	False	2	2	2	Between	0.003	99.6	0.038		0.003	0.003	0.0	P0A7K6-P0ACF0	99.6	0.004	P0A7K6-P0ACF0	False	False	False
249	9030	4141	1545	B190702_13_HF_LS_IN_130_ECLP_DSSO_01_SCX19_hSAX05_rep2_11392;B190702_13_HF_LS_IN_130_ECLP_DSSO_01_SCX19_hSAX05_rep2_11403	P0A8T7	RPOC_ECOLI DNA-directed RNA polymerase subunit beta' OS=Escherichia coli (strain K12) OX=83333 GN=rpoC PE=1 SV=1	False	P0AG59	RS14_ECOLI 30S ribosomal protein S14 OS=Escherichia coli (strain K12) OX=83333 GN=rpsN PE=1 SV=2	False	DSSO	26.379	False	True	False	False	2	1	1	Between	0.003	99.6	0.039		0.001	0.0	0.0	P0A8T7-P0AG59	99.6	0.004	P0A8T7-P0AG59	False	True	True
251	9031	1159	2512;1,129	B190712_03_HF_LS_IN_130_ECLP_DSSO_01_SCX24_hSAX06_rep2_8522;B190715_08_HF_LS_IN_130_ECLP_DSSO_01_SCX22_hSAX07_rep1_9432	P09373	PFLB_ECOLI Formate acetyltransferase 1 OS=Escherichia coli (strain K12) OX=83333 GN=pflB PE=1 SV=2	False	P42632	TDCE_ECOLI PFL-like enzyme TdcE OS=Escherichia coli (strain K12) OX=83333 GN=tdcE PE=1 SV=2	False	DSSO	26.405	False	True	False	False	2	2	1	Between	0.003	99.6	0.039		0.001	0.003	0.0	P09373-P42632	99.6	0.004	P09373-P42632	False	True	True
253	8242	2077;1,847	2101;1,842	B190715_19_HF_LS_IN_130_ECLP_DSSO_01_SCX22_hSAX03_rep1_6089;B190513_03_HF_LS_IN_130_ECLP_DSSO_01_SCX18_hSAX06_rep2_7285	P0A6Y1	IHFB_ECOLI Integration host factor subunit beta OS=Escherichia coli (strain K12) OX=83333 GN=ihfB PE=1 SV=1	False	P0A7X3	RS9_ECOLI 30S ribosomal protein S9 OS=Escherichia coli (strain K12) OX=83333 GN=rpsI PE=1 SV=2	False	DSSO	26.727	False	True	False	False	2	2	2	Between	0.003	99.6	0.039		0.003	0.003	0.0	P0A6Y1-P0A7X3	99.6	0.004	P0A6Y1-P0A7X3	False	False	False
254	9058	4213	1156	B190715_22_HF_LS_IN_130_ECLP_DSSO_01_SCX22_hSAX02_rep2_9100;B190715_21_HF_LS_IN_130_ECLP_DSSO_01_SCX22_hSAX02_rep1_9091	P0ACF0	DBHA_ECOLI DNA-binding protein HU-alpha OS=Escherichia coli (strain K12) OX=83333 GN=hupA PE=1 SV=1	False	P0A9Q1	ARCA_ECOLI Aerobic respiration control protein ArcA OS=Escherichia coli (strain K12) OX=83333 GN=arcA PE=1 SV=1	False	DSSO	26.737	False	True	False	False	2	1	1	Between	0.003	99.6	0.039		0.001	0.0	0.0	P0A9Q1-P0ACF0	99.6	0.004	P0A9Q1-P0ACF0	False	True	True
256	9072	4243	1467	B190704_02_HF_LS_IN_130_ECLP_DSSO_01_SCX20_hSAX06_rep1_11441;B190704_03_HF_LS_IN_130_ECLP_DSSO_01_SCX20_hSAX06_rep2_11417	P0ACF0	DBHA_ECOLI DNA-binding protein HU-alpha OS=Escherichia coli (strain K12) OX=83333 GN=hupA PE=1 SV=1	False	P0AG55	RL6_ECOLI 50S ribosomal protein L6 OS=Escherichia coli (strain K12) OX=83333 GN=rplF PE=1 SV=2	False	DSSO	26.886	False	True	False	False	2	1	1	Between	0.003	99.6	0.039		0.001	0.0	0.0	P0ACF0-P0AG55	99.6	0.004	P0ACF0-P0AG55	False	False	False
257	8112	1515;2,521	1477;2,555	B190704_05_HF_LS_IN_130_ECLP_DSSO_01_SCX20_hSAX07_rep2_9044;B190715_19_HF_LS_IN_130_ECLP_DSSO_01_SCX22_hSAX03_rep1_8480	P0A847	TGT_ECOLI Queuine tRNA-ribosyltransferase OS=Escherichia coli (strain K12) OX=83333 GN=tgt PE=1 SV=1	False	P0AA10	RL13_ECOLI 50S ribosomal protein L13 OS=Escherichia coli (strain K12) OX=83333 GN=rplM PE=1 SV=1	False	DSSO	26.897	False	True	False	False	2	2	2	Between	0.003	99.6	0.039		0.003	0.003	0.0	P0A847-P0AA10	99.6	0.004	P0A847-P0AA10	True	True	True
259	7980	1183;2,441	1161;2,480	B190702_19_HF_LS_IN_130_ECLP_DSSO_01_SCX19_hSAX01_rep1_10001;B190704_20_HF_LS_IN_130_ECLP_DSSO_01_SCX20_hSAX01_rep2_4204	P60422	RL2_ECOLI 50S ribosomal protein L2 OS=Escherichia coli (strain K12) OX=83333 GN=rplB PE=1 SV=2	False	P0ADY3	RL14_ECOLI 50S ribosomal protein L14 OS=Escherichia coli (strain K12) OX=83333 GN=rplN PE=1 SV=1	False	DSSO	26.41	False	True	False	False	2	2	2	Between	0.003	99.6	0.039		0.003	0.003	0.0	P0ADY3-P60422	99.6	0.004	P0ADY3-P60422	False	True	True
261	7784	2917;669	3051;723	B190513_13_HF_LS_IN_130_ECLP_DSSO_01_SCX18_hSAX04_rep1_12154;B190702_16_HF_LS_IN_130_ECLP_DSSO_01_SCX19_hSAX03_rep1_16200	P39099	DEGQ_ECOLI Periplasmic pH-dependent serine endoprotease DegQ OS=Escherichia coli (strain K12) OX=83333 GN=degQ PE=1 SV=1	False	P0A790	PAND_ECOLI Aspartate 1-decarboxylase OS=Escherichia coli (strain K12) OX=83333 GN=panD PE=1 SV=1	False	DSSO	26.932	False	True	False	False	2	2	2	Between	0.003	99.6	0.039		0.003	0.003	0.0	P0A790-P39099	99.6	0.004	P0A790-P39099	False	False	False
262	8348	2245;2,149	2265;2,177	B190715_21_HF_LS_IN_130_ECLP_DSSO_01_SCX22_hSAX02_rep1_7005;B190715_22_HF_LS_IN_130_ECLP_DSSO_01_SCX22_hSAX02_rep2_6990	P62399	RL5_ECOLI 50S ribosomal protein L5 OS=Escherichia coli (strain K12) OX=83333 GN=rplE PE=1 SV=2	False	P0A7U3	RS19_ECOLI 30S ribosomal protein S19 OS=Escherichia coli (strain K12) OX=83333 GN=rpsS PE=1 SV=2	False	DSSO	27.389	False	True	False	False	2	2	2	Between	0.003	99.6	0.038		0.003	0.003	0.0	P0A7U3-P62399	99.6	0.004	P0A7U3-P62399	False	True	True
264	9110	4323	627	B190704_19_HF_LS_IN_130_ECLP_DSSO_01_SCX20_hSAX01_rep1_12619;B190704_20_HF_LS_IN_130_ECLP_DSSO_01_SCX20_hSAX01_rep2_12568	P0A9G6	ACEA_ECOLI Isocitrate lyase OS=Escherichia coli (strain K12) OX=83333 GN=aceA PE=1 SV=1	False	P0A6T5	GCH1_ECOLI GTP cyclohydrolase 1 OS=Escherichia coli (strain K12) OX=83333 GN=folE PE=1 SV=2	False	DSSO	27.285	False	True	False	False	2	1	1	Between	0.003	99.6	0.038		0.001	0.0	0.0	P0A6T5-P0A9G6	99.6	0.004	P0A6T5-P0A9G6	False	False	False
265	9095	4299	1349	B190717_12_HF_LS_IN_130_ECLP_DSSO_01_SCX23_hSAX05_rep1_8478;B190717_13_HF_LS_IN_130_ECLP_DSSO_01_SCX23_hSAX05_rep2_8512	P0ACF0	DBHA_ECOLI DNA-binding protein HU-alpha OS=Escherichia coli (strain K12) OX=83333 GN=hupA PE=1 SV=1	False	P69913	CSRA_ECOLI Carbon storage regulator OS=Escherichia coli (strain K12) OX=83333 GN=csrA PE=1 SV=1	False	DSSO	27.133000000000003	False	True	False	False	2	1	1	Between	0.003	99.6	0.038		0.001	0.0	0.0	P0ACF0-P69913	99.6	0.004	P0ACF0-P69913	False	True	True
267	8168	1653;2,033	1618;2,059	B190511_18_HF_LS_IN_130_ECLP_DSSO_01_SCX17_hSAX01_rep1_17781;B190511_13_HF_LS_IN_130_ECLP_DSSO_01_SCX17_hSAX04_rep1_16268	P23839	YICC_ECOLI UPF0701 protein YicC OS=Escherichia coli (strain K12) OX=83333 GN=yicC PE=1 SV=2	False	P0A6T5	GCH1_ECOLI GTP cyclohydrolase 1 OS=Escherichia coli (strain K12) OX=83333 GN=folE PE=1 SV=2	False	DSSO	26.357	False	True	False	False	2	2	2	Between	0.003	99.6	0.039		0.003	0.003	0.0	P0A6T5-P23839	99.6	0.004	P0A6T5-P23839	False	False	False
268	9089	4283	1070	B190702_16_HF_LS_IN_130_ECLP_DSSO_01_SCX19_hSAX03_rep1_8904;B190702_16_HF_LS_IN_130_ECLP_DSSO_01_SCX19_hSAX03_rep1_8901	P0ACF0	DBHA_ECOLI DNA-binding protein HU-alpha OS=Escherichia coli (strain K12) OX=83333 GN=hupA PE=1 SV=1	False	P22523	MUKB_ECOLI Chromosome partition protein MukB OS=Escherichia coli (strain K12) OX=83333 GN=mukB PE=1 SV=2	False	DSSO	27.035	False	True	False	False	2	1	1	Between	0.003	99.6	0.038		0.001	0.0	0.0	P0ACF0-P22523	99.6	0.004	P0ACF0-P22523	False	False	False
269	9088	4281	4151	B190511_12_HF_LS_IN_130_ECLP_DSSO_01_SCX17_hSAX05_rep2_20772	P0A7R1	RL9_ECOLI 50S ribosomal protein L9 OS=Escherichia coli (strain K12) OX=83333 GN=rplI PE=1 SV=1	False	P45577	PROQ_ECOLI RNA chaperone ProQ OS=Escherichia coli (strain K12) OX=83333 GN=proQ PE=1 SV=2	False	DSSO	27.034	False	True	False	False	1	1	1	Between	0.003	99.6	0.038		0.001	0.0	0.0	P0A7R1-P45577	99.6	0.004	P0A7R1-P45577	False	False	False
270	9081	4265	234	B190717_14_HF_LS_IN_130_ECLP_DSSO_01_SCX23_hSAX04_rep1_10742;B190712_14_HF_LS_IN_130_ECLP_DSSO_01_SCX24_hSAX04_rep1_10356	P0A9P0	DLDH_ECOLI Dihydrolipoyl dehydrogenase OS=Escherichia coli (strain K12) OX=83333 GN=lpdA PE=1 SV=2	False	P0ACG1	STPA_ECOLI DNA-binding protein StpA OS=Escherichia coli (strain K12) OX=83333 GN=stpA PE=1 SV=1	False	DSSO	26.955	False	True	False	False	2	1	1	Between	0.003	99.6	0.038		0.001	0.0	0.0	P0A9P0-P0ACG1	99.6	0.004	P0A9P0-P0ACG1	False	True	True
272	8998	915;1,705	865;1,570	B190102_12_HF_LS_IN_130_ECLP_BS3_01_SCX18_hSAX02_rep2_16182;B190107_16_HF_LS_IN_130_ECLP_BS3_01_SCX20_hSAX03_rep1_8373	P0ACF0	DBHA_ECOLI DNA-binding protein HU-alpha OS=Escherichia coli (strain K12) OX=83333 GN=hupA PE=1 SV=1	False	P62399	RL5_ECOLI 50S ribosomal protein L5 OS=Escherichia coli (strain K12) OX=83333 GN=rplE PE=1 SV=2	False	BS3	19.467	False	True	False	False	2	2	2	Between	0.0	99.7	0.033		0.0	0.0	0.0	P0ACF0-P62399	99.7	0.004	P0ACF0-P62399	False	False	False
273	9167	1331;1,757	1220;1,631	B190121_22_HF_LS_IN_130_ECLP_BS3_01_SCX23_hSAX03_rep1_12053;B190121_25_HF_LS_IN_130_ECLP_BS3_01_SCX23_hSAX01_rep1_5641	P61175	RL22_ECOLI 50S ribosomal protein L22 OS=Escherichia coli (strain K12) OX=83333 GN=rplV PE=1 SV=1	False	P0A7N4	RL32_ECOLI 50S ribosomal protein L32 OS=Escherichia coli (strain K12) OX=83333 GN=rpmF PE=1 SV=2	False	BS3	20.232	False	True	False	False	2	2	2	Between	0.0	99.7	0.033		0.0	0.0	0.0	P0A7N4-P61175	99.7	0.004	P0A7N4-P61175	True	True	True
275	9131	1233;1,779	1129;1,654	B190119_04_HF_LS_IN_130_ECLP_BS3_01_SCX22_hSAX02_rep1_7902;B190119_04_HF_LS_IN_130_ECLP_BS3_01_SCX22_hSAX02_rep1_6420	P0ACF0	DBHA_ECOLI DNA-binding protein HU-alpha OS=Escherichia coli (strain K12) OX=83333 GN=hupA PE=1 SV=1	False	P0A7S3	RS12_ECOLI 30S ribosomal protein S12 OS=Escherichia coli (strain K12) OX=83333 GN=rpsL PE=1 SV=2	False	BS3	20.145	False	True	False	False	2	2	2	Between	0.0	99.7	0.033		0.0	0.0	0.0	P0A7S3-P0ACF0	99.7	0.004	P0A7S3-P0ACF0	False	True	True
277	9697	2651	182	B190121_22_HF_LS_IN_130_ECLP_BS3_01_SCX23_hSAX03_rep1_6484;B190121_22_HF_LS_IN_130_ECLP_BS3_01_SCX23_hSAX03_rep1_6446	P0A853	TNAA_ECOLI Tryptophanase OS=Escherichia coli (strain K12) OX=83333 GN=tnaA PE=1 SV=1	False	P0ACC7	GLMU_ECOLI Bifunctional protein GlmU OS=Escherichia coli (strain K12) OX=83333 GN=glmU PE=1 SV=1	False	BS3	20.363	False	True	False	False	2	1	1	Between	0.0	99.7	0.033		0.0	0.0	0.0	P0A853-P0ACC7	99.7	0.004	P0A853-P0ACC7	False	False	False
278	9134	1245;1,775	1142;1,650	B181228_18_HF_LS_IN_130_ECLP_BS3_01_SCX17_hSAX05_rep2_16383;B190105_13_HF_LS_IN_130_ECLP_BS3_01_SCX20_hSAX06_rep2_6743	P0A6X7	IHFA_ECOLI Integration host factor subunit alpha OS=Escherichia coli (strain K12) OX=83333 GN=ihfA PE=1 SV=1	False	P0A7V3	RS3_ECOLI 30S ribosomal protein S3 OS=Escherichia coli (strain K12) OX=83333 GN=rpsC PE=1 SV=2	False	BS3	20.143	False	True	False	False	2	2	2	Between	0.0	99.7	0.033		0.0	0.0	0.0	P0A6X7-P0A7V3	99.7	0.004	P0A6X7-P0A7V3	False	False	False
279	9676	2599	1196	B181230_21_HF_LS_IN_130_ECLP_BS3_01_SCX18_hSAX03_rep2_13203;B181230_20_HF_LS_IN_130_ECLP_BS3_01_SCX18_hSAX03_rep1_13111	P0A853	TNAA_ECOLI Tryptophanase OS=Escherichia coli (strain K12) OX=83333 GN=tnaA PE=1 SV=1	False	P17445	BETB_ECOLI NAD/NADP-dependent betaine aldehyde dehydrogenase OS=Escherichia coli (strain K12) OX=83333 GN=betB PE=1 SV=3	False	BS3	19.905	False	True	False	False	2	1	1	Between	0.0	99.7	0.033		0.0	0.0	0.001	P0A853-P17445	99.7	0.004	P0A853-P17445	False	False	False
280	9159	1313;1,575	1204;1,460	B190121_12_HF_LS_IN_130_ECLP_BS3_01_SCX23_hSAX07_rep1_10086;B190123_12_HF_LS_IN_130_ECLP_BS3_01_SCX24_hSAX05_rep2_7769	P0A705	IF2_ECOLI Translation initiation factor IF-2 OS=Escherichia coli (strain K12) OX=83333 GN=infB PE=1 SV=1	False	P0A7V0	RS2_ECOLI 30S ribosomal protein S2 OS=Escherichia coli (strain K12) OX=83333 GN=rpsB PE=1 SV=2	False	BS3	19.775	False	True	False	False	2	2	2	Between	0.0	99.7	0.033		0.001	0.001	0.001	P0A705-P0A7V0	99.7	0.004	P0A705-P0A7V0	False	True	True
282	9672	2589	701	B190123_06_HF_LS_IN_130_ECLP_BS3_01_SCX24_hSAX07_rep1_14026;B190123_07_HF_LS_IN_130_ECLP_BS3_01_SCX24_hSAX07_rep2_13879	P0AG67	RS1_ECOLI 30S ribosomal protein S1 OS=Escherichia coli (strain K12) OX=83333 GN=rpsA PE=1 SV=1	False	P68191	SRA_ECOLI Stationary-phase-induced ribosome-associated protein OS=Escherichia coli (strain K12) OX=83333 GN=sra PE=1 SV=1	False	BS3	19.762	False	True	False	False	2	1	1	Between	0.0	99.7	0.033		0.0	0.0	0.0	P0AG67-P68191	99.7	0.004	P0AG67-P68191	False	True	True
284	9193	1391;1,471	1278;1,354	B190121_20_HF_LS_IN_130_ECLP_BS3_01_SCX23_hSAX04_rep2_9539;B190119_06_HF_LS_IN_130_ECLP_BS3_01_SCX22_hSAX03_rep1_8670	P0A707	IF3_ECOLI Translation initiation factor IF-3 OS=Escherichia coli (strain K12) OX=83333 GN=infC PE=1 SV=1	False	P0A7S3	RS12_ECOLI 30S ribosomal protein S12 OS=Escherichia coli (strain K12) OX=83333 GN=rpsL PE=1 SV=2	False	BS3	19.647	False	True	False	False	2	2	2	Between	0.0	99.7	0.033		0.001	0.001	0.001	P0A707-P0A7S3	99.7	0.004	P0A707-P0A7S3	False	True	True
286	9038	1013;1,701	938;1,567	B190121_22_HF_LS_IN_130_ECLP_BS3_01_SCX23_hSAX03_rep1_3723;B190107_03_HF_LS_IN_130_ECLP_BS3_01_SCX21_hSAX06_rep2_11246	P0A7F3	PYRI_ECOLI Aspartate carbamoyltransferase regulatory chain OS=Escherichia coli (strain K12) OX=83333 GN=pyrI PE=1 SV=2	False	P0ABH7	CISY_ECOLI Citrate synthase OS=Escherichia coli (strain K12) OX=83333 GN=gltA PE=1 SV=1	False	BS3	19.561	False	True	False	False	2	2	2	Between	0.0	99.7	0.033		0.0	0.0	0.0	P0A7F3-P0ABH7	99.7	0.004	P0A7F3-P0ABH7	False	False	False
287	9663	2561	1232	B181230_10_HF_LS_IN_130_ECLP_BS3_01_SCX18_hSAX08_rep2_16202;B181230_10_HF_LS_IN_130_ECLP_BS3_01_SCX18_hSAX08_rep2_16198	P0AG67	RS1_ECOLI 30S ribosomal protein S1 OS=Escherichia coli (strain K12) OX=83333 GN=rpsA PE=1 SV=1	False	P0A7G2	RBFA_ECOLI 30S ribosome-binding factor OS=Escherichia coli (strain K12) OX=83333 GN=rbfA PE=1 SV=2	False	BS3	19.53	False	True	False	False	2	1	1	Between	0.0	99.7	0.033		0.0	0.0	0.001	P0A7G2-P0AG67	99.7	0.004	P0A7G2-P0AG67	False	True	True
289	9696	2647	1168	B190121_19_HF_LS_IN_130_ECLP_BS3_01_SCX23_hSAX04_rep1_7833;B190121_19_HF_LS_IN_130_ECLP_BS3_01_SCX23_hSAX04_rep1_7816	P02359	RS7_ECOLI 30S ribosomal protein S7 OS=Escherichia coli (strain K12) OX=83333 GN=rpsG PE=1 SV=3	False	P0ACF0	DBHA_ECOLI DNA-binding protein HU-alpha OS=Escherichia coli (strain K12) OX=83333 GN=hupA PE=1 SV=1	False	BS3	20.325	False	True	False	False	2	1	1	Between	0.0	99.7	0.033		0.0	0.0	0.0	P02359-P0ACF0	99.7	0.004	P02359-P0ACF0	False	False	False
290	9686	467	25;519	B181230_17_HF_LS_IN_130_ECLP_BS3_01_SCX18_hSAX05_rep2_18596;B181230_17_HF_LS_IN_130_ECLP_BS3_01_SCX18_hSAX05_rep2_18581;B181230_13_HF_LS_IN_130_ECLP_BS3_01_SCX18_hSAX06_rep1_20855	P09373	PFLB_ECOLI Formate acetyltransferase 1 OS=Escherichia coli (strain K12) OX=83333 GN=pflB PE=1 SV=2	False	P0A858	TPIS_ECOLI Triosephosphate isomerase OS=Escherichia coli (strain K12) OX=83333 GN=tpiA PE=1 SV=1	False	BS3	20.144	False	True	False	False	3	2	1	Between	0.0	99.7	0.033		0.0	0.0	0.004	P09373-P0A858	99.7	0.004	P09373-P0A858	True	True	True
292	9637	2495	661	B190107_16_HF_LS_IN_130_ECLP_BS3_01_SCX20_hSAX03_rep1_14986;B190107_16_HF_LS_IN_130_ECLP_BS3_01_SCX20_hSAX03_rep1_14959	P0A853	TNAA_ECOLI Tryptophanase OS=Escherichia coli (strain K12) OX=83333 GN=tnaA PE=1 SV=1	False	P0A9B2	G3P1_ECOLI Glyceraldehyde-3-phosphate dehydrogenase A OS=Escherichia coli (strain K12) OX=83333 GN=gapA PE=1 SV=2	False	BS3	18.847	False	True	False	False	2	1	1	Between	0.0	99.7	0.034		0.0	0.0	0.001	P0A853-P0A9B2	99.7	0.004	P0A853-P0A9B2	False	True	True
294	9065	1079;1,467	993;1,351	B190123_16_HF_LS_IN_130_ECLP_BS3_01_SCX24_hSAX03_rep1_9743;B190123_11_HF_LS_IN_130_ECLP_BS3_01_SCX24_hSAX05_rep1_9784	P0A7V3	RS3_ECOLI 30S ribosomal protein S3 OS=Escherichia coli (strain K12) OX=83333 GN=rpsC PE=1 SV=2	False	P68191	SRA_ECOLI Stationary-phase-induced ribosome-associated protein OS=Escherichia coli (strain K12) OX=83333 GN=sra PE=1 SV=1	False	BS3	19.154	False	True	False	False	2	2	2	Between	0.0	99.7	0.033		0.001	0.001	0.001	P0A7V3-P68191	99.7	0.004	P0A7V3-P68191	False	True	True
296	9651	2527	1106	B181230_16_HF_LS_IN_130_ECLP_BS3_01_SCX18_hSAX05_rep1_13771;B181230_17_HF_LS_IN_130_ECLP_BS3_01_SCX18_hSAX05_rep2_13735	P0AG59	RS14_ECOLI 30S ribosomal protein S14 OS=Escherichia coli (strain K12) OX=83333 GN=rpsN PE=1 SV=2	False	P0A6X7	IHFA_ECOLI Integration host factor subunit alpha OS=Escherichia coli (strain K12) OX=83333 GN=ihfA PE=1 SV=1	False	BS3	19.1	False	True	False	False	2	1	1	Between	0.0	99.7	0.033		0.0	0.0	0.001	P0A6X7-P0AG59	99.7	0.004	P0A6X7-P0AG59	False	True	True
298	9643	2505	1105	B190107_17_HF_LS_IN_130_ECLP_BS3_01_SCX20_hSAX03_rep2_8630;B190107_16_HF_LS_IN_130_ECLP_BS3_01_SCX20_hSAX03_rep1_8592	P0A7L8	RL27_ECOLI 50S ribosomal protein L27 OS=Escherichia coli (strain K12) OX=83333 GN=rpmA PE=1 SV=2	False	P0AEU7	SKP_ECOLI Chaperone protein Skp OS=Escherichia coli (strain K12) OX=83333 GN=skp PE=1 SV=1	False	BS3	18.973	False	True	False	False	2	1	1	Between	0.0	99.7	0.034		0.0	0.0	0.001	P0A7L8-P0AEU7	99.7	0.004	P0A7L8-P0AEU7	False	False	False
299	9642	2503	981	B181228_18_HF_LS_IN_130_ECLP_BS3_01_SCX17_hSAX05_rep2_16823;B181228_15_HF_LS_IN_130_ECLP_BS3_01_SCX17_hSAX06_rep1_16503	P0AG67	RS1_ECOLI 30S ribosomal protein S1 OS=Escherichia coli (strain K12) OX=83333 GN=rpsA PE=1 SV=1	False	P0A7R5	RS10_ECOLI 30S ribosomal protein S10 OS=Escherichia coli (strain K12) OX=83333 GN=rpsJ PE=1 SV=1	False	BS3	18.92	False	True	False	False	2	1	1	Between	0.0	99.7	0.034		0.0	0.0	0.001	P0A7R5-P0AG67	99.7	0.004	P0A7R5-P0AG67	True	True	True
301	9102	1275;1,163	1167;1,062	B190121_24_HF_LS_IN_130_ECLP_BS3_01_SCX23_hSAX02_rep2_11598;B190121_24_HF_LS_IN_130_ECLP_BS3_01_SCX23_hSAX02_rep2_11615	P0A8T7	RPOC_ECOLI DNA-directed RNA polymerase subunit beta' OS=Escherichia coli (strain K12) OX=83333 GN=rpoC PE=1 SV=1	False	P0AFG0	NUSG_ECOLI Transcription termination/antitermination protein NusG OS=Escherichia coli (strain K12) OX=83333 GN=nusG PE=1 SV=2	False	BS3	18.895	False	True	False	False	2	2	2	Between	0.0	99.7	0.034		0.001	0.001	0.001	P0A8T7-P0AFG0	99.7	0.004	P0A8T7-P0AFG0	True	True	True
303	9098	1153;1,271	1052;1,162	B190121_18_HF_LS_IN_130_ECLP_BS3_01_SCX23_hSAX05_rep2_7821;B190119_14_HF_LS_IN_130_ECLP_BS3_01_SCX22_hSAX07_rep1_14360	P09373	PFLB_ECOLI Formate acetyltransferase 1 OS=Escherichia coli (strain K12) OX=83333 GN=pflB PE=1 SV=2	False	P0ABH7	CISY_ECOLI Citrate synthase OS=Escherichia coli (strain K12) OX=83333 GN=gltA PE=1 SV=1	False	BS3	18.874	False	True	False	False	2	2	2	Between	0.0	99.7	0.034		0.001	0.001	0.001	P09373-P0ABH7	99.7	0.004	P09373-P0ABH7	False	True	True
305	9634	2489	901	B190107_17_HF_LS_IN_130_ECLP_BS3_01_SCX20_hSAX03_rep2_14855;B190107_17_HF_LS_IN_130_ECLP_BS3_01_SCX20_hSAX03_rep2_14849	P0A6F5	CH60_ECOLI 60 kDa chaperonin OS=Escherichia coli (strain K12) OX=83333 GN=groL PE=1 SV=2	False	P21156	CYSD_ECOLI Sulfate adenylyltransferase subunit 2 OS=Escherichia coli (strain K12) OX=83333 GN=cysD PE=1 SV=3	False	BS3	18.803	False	True	False	False	2	1	1	Between	0.0	99.7	0.034		0.0	0.0	0.001	P0A6F5-P21156	99.7	0.004	P0A6F5-P21156	False	True	True
307	8751	309;1,627	398;1,508	B190103_17_HF_LS_IN_130_ECLP_BS3_01_SCX19_hSAX03_rep1_8017;B190123_10_HF_LS_IN_130_ECLP_BS3_01_SCX24_hSAX06_rep2_6607	P0A817	METK_ECOLI S-adenosylmethionine synthase OS=Escherichia coli (strain K12) OX=83333 GN=metK PE=1 SV=2	False	P25553	ALDA_ECOLI Lactaldehyde dehydrogenase OS=Escherichia coli (strain K12) OX=83333 GN=aldA PE=1 SV=2	False	BS3	18.747	False	True	False	False	2	2	2	Between	0.0	99.7	0.034		0.001	0.001	0.001	P0A817-P25553	99.7	0.004	P0A817-P25553	False	False	False
308	9618	2443	153	B190119_06_HF_LS_IN_130_ECLP_BS3_01_SCX22_hSAX03_rep1_5676;B190119_06_HF_LS_IN_130_ECLP_BS3_01_SCX22_hSAX03_rep1_5675	P0A6X7	IHFA_ECOLI Integration host factor subunit alpha OS=Escherichia coli (strain K12) OX=83333 GN=ihfA PE=1 SV=1	False	P0A7J7	RL11_ECOLI 50S ribosomal protein L11 OS=Escherichia coli (strain K12) OX=83333 GN=rplK PE=1 SV=2	False	BS3	18.548	False	True	False	False	2	1	1	Between	0.0	99.7	0.034		0.0	0.0	0.001	P0A6X7-P0A7J7	99.7	0.004	P0A6X7-P0A7J7	False	False	False
309	8918	719;1,299	707;1,187	B190119_08_HF_LS_IN_130_ECLP_BS3_01_SCX22_hSAX04_rep1_16362;B181230_14_HF_LS_IN_130_ECLP_BS3_01_SCX18_hSAX06_rep2_21041	P02359	RS7_ECOLI 30S ribosomal protein S7 OS=Escherichia coli (strain K12) OX=83333 GN=rpsG PE=1 SV=3	False	P0A7S9	RS13_ECOLI 30S ribosomal protein S13 OS=Escherichia coli (strain K12) OX=83333 GN=rpsM PE=1 SV=2	False	BS3	18.437	False	True	False	False	2	2	2	Between	0.0	99.7	0.034		0.001	0.001	0.001	P02359-P0A7S9	99.7	0.004	P02359-P0A7S9	False	True	True
311	8729	1493;263	1383;362	B190103_12_HF_LS_IN_130_ECLP_BS3_01_SCX19_hSAX05_rep1_10513;B190119_06_HF_LS_IN_130_ECLP_BS3_01_SCX22_hSAX03_rep1_8853	P0A6Y1	IHFB_ECOLI Integration host factor subunit beta OS=Escherichia coli (strain K12) OX=83333 GN=ihfB PE=1 SV=1	False	P62399	RL5_ECOLI 50S ribosomal protein L5 OS=Escherichia coli (strain K12) OX=83333 GN=rplE PE=1 SV=2	False	BS3	18.389	False	True	False	False	2	2	2	Between	0.0	99.7	0.034		0.001	0.001	0.001	P0A6Y1-P62399	99.7	0.004	P0A6Y1-P62399	True	False	True
312	9603	2393	437	B190121_22_HF_LS_IN_130_ECLP_BS3_01_SCX23_hSAX03_rep1_4616;B190121_22_HF_LS_IN_130_ECLP_BS3_01_SCX23_hSAX03_rep1_4610	P0A7L0	RL1_ECOLI 50S ribosomal protein L1 OS=Escherichia coli (strain K12) OX=83333 GN=rplA PE=1 SV=2	False	P0AEU7	SKP_ECOLI Chaperone protein Skp OS=Escherichia coli (strain K12) OX=83333 GN=skp PE=1 SV=1	False	BS3	18.314	False	True	False	False	2	1	1	Between	0.0	99.7	0.034		0.0	0.0	0.001	P0A7L0-P0AEU7	99.7	0.004	P0A7L0-P0AEU7	False	True	True
314	8931	757;1,983	734;1,870	B190117_10_HF_LS_IN_130_ECLP_BS3_01_SCX21_hSAX02_rep2_7188;B190107_18_HF_LS_IN_130_ECLP_BS3_01_SCX20_hSAX02_rep1_9005	P0AE08	AHPC_ECOLI Alkyl hydroperoxide reductase C OS=Escherichia coli (strain K12) OX=83333 GN=ahpC PE=1 SV=2	False	P25553	ALDA_ECOLI Lactaldehyde dehydrogenase OS=Escherichia coli (strain K12) OX=83333 GN=aldA PE=1 SV=2	False	BS3	20.452	False	True	False	False	2	2	2	Between	0.0	99.7	0.033		0.0	0.0	0.0	P0AE08-P25553	99.7	0.004	P0AE08-P25553	False	True	True
316	9602	2391	2127	B190121_17_HF_LS_IN_130_ECLP_BS3_01_SCX23_hSAX05_rep1_13543	P0A9I8	NIRD_ECOLI Nitrite reductase (NADH) small subunit OS=Escherichia coli (strain K12) OX=83333 GN=nirD PE=1 SV=1	False	P08201	NIRB_ECOLI Nitrite reductase (NADH) large subunit OS=Escherichia coli (strain K12) OX=83333 GN=nirB PE=3 SV=4	False	BS3	18.309	False	True	False	False	1	1	1	Between	0.0	99.7	0.034		0.0	0.0	0.0	P08201-P0A9I8	99.7	0.004	P08201-P0A9I8	False	True	True
318	8805	1785;439	1664;501	B190121_12_HF_LS_IN_130_ECLP_BS3_01_SCX23_hSAX07_rep1_15168;B190103_08_HF_LS_IN_130_ECLP_BS3_01_SCX18_hSAX01_rep1_10989	P0AG67	RS1_ECOLI 30S ribosomal protein S1 OS=Escherichia coli (strain K12) OX=83333 GN=rpsA PE=1 SV=1	False	P0AG59	RS14_ECOLI 30S ribosomal protein S14 OS=Escherichia coli (strain K12) OX=83333 GN=rpsN PE=1 SV=2	False	BS3	19.315	False	True	False	False	2	2	2	Between	0.0	99.7	0.033		0.0	0.0	0.0	P0AG59-P0AG67	99.7	0.004	P0AG59-P0AG67	False	True	True
320	9709	2677	1156	B190105_05_HF_LS_IN_130_ECLP_BS3_01_SCX20_hSAX09_rep1_19005;B190105_06_HF_LS_IN_130_ECLP_BS3_01_SCX20_hSAX09_rep2_18936	P00579	RPOD_ECOLI RNA polymerase sigma factor RpoD OS=Escherichia coli (strain K12) OX=83333 GN=rpoD PE=1 SV=2	False	P0A8M6	YEEX_ECOLI UPF0265 protein YeeX OS=Escherichia coli (strain K12) OX=83333 GN=yeeX PE=1 SV=1	False	BS3	20.535	False	True	False	False	2	1	1	Between	0.0	99.7	0.033		0.0	0.0	0.0	P00579-P0A8M6	99.7	0.004	P00579-P0A8M6	True	False	True
321	9247	2051;1,521	1929;1,406	B190121_19_HF_LS_IN_130_ECLP_BS3_01_SCX23_hSAX04_rep1_9691;B181230_10_HF_LS_IN_130_ECLP_BS3_01_SCX18_hSAX08_rep2_15661	P0A9G6	ACEA_ECOLI Isocitrate lyase OS=Escherichia coli (strain K12) OX=83333 GN=aceA PE=1 SV=1	False	P0A6H1	CLPX_ECOLI ATP-dependent Clp protease ATP-binding subunit ClpX OS=Escherichia coli (strain K12) OX=83333 GN=clpX PE=1 SV=2	False	BS3	21.719	False	True	False	False	2	2	2	Between	0.0	99.7	0.032		0.0	0.0	0.0	P0A6H1-P0A9G6	99.7	0.004	P0A6H1-P0A9G6	False	False	False
322	8717	2171;239	2006;342	B190107_17_HF_LS_IN_130_ECLP_BS3_01_SCX20_hSAX03_rep2_15489;B190123_12_HF_LS_IN_130_ECLP_BS3_01_SCX24_hSAX05_rep2_11208	P0A705	IF2_ECOLI Translation initiation factor IF-2 OS=Escherichia coli (strain K12) OX=83333 GN=infB PE=1 SV=1	False	P69222	IF1_ECOLI Translation initiation factor IF-1 OS=Escherichia coli (strain K12) OX=83333 GN=infA PE=1 SV=2	False	BS3	20.73	False	True	False	False	2	2	2	Between	0.0	99.7	0.033		0.0	0.0	0.0	P0A705-P69222	99.7	0.004	P0A705-P69222	True	True	True
324	8676	393;2,003;143	461;1,885;273	B190103_21_HF_LS_IN_130_ECLP_BS3_01_SCX19_hSAX01_rep1_11321;B190121_26_HF_LS_IN_130_ECLP_BS3_01_SCX23_hSAX01_rep2_12594;B190123_19_HF_LS_IN_130_ECLP_BS3_01_SCX24_hSAX01_rep1_5271	P0A853	TNAA_ECOLI Tryptophanase OS=Escherichia coli (strain K12) OX=83333 GN=tnaA PE=1 SV=1	False	P0A8F0	UPP_ECOLI Uracil phosphoribosyltransferase OS=Escherichia coli (strain K12) OX=83333 GN=upp PE=1 SV=1	False	BS3	23.371	False	True	False	False	3	3	3	Between	0.0	99.7	0.032		0.0	0.0	0.0	P0A853-P0A8F0	99.7	0.004	P0A853-P0A8F0	False	False	False
325	8720	245;2,619	347;812	B190103_12_HF_LS_IN_130_ECLP_BS3_01_SCX19_hSAX05_rep1_13567;B190121_15_HF_LS_IN_130_ECLP_BS3_01_SCX23_hSAX06_rep1_10611;B190121_12_HF_LS_IN_130_ECLP_BS3_01_SCX23_hSAX07_rep1_10394	P60293	MUKF_ECOLI Chromosome partition protein MukF OS=Escherichia coli (strain K12) OX=83333 GN=mukF PE=1 SV=1	False	P22523	MUKB_ECOLI Chromosome partition protein MukB OS=Escherichia coli (strain K12) OX=83333 GN=mukB PE=1 SV=2	False	BS3	23.328000000000003	False	True	False	False	3	2	2	Between	0.0	99.7	0.032		0.0	0.0	0.0	P22523-P60293	99.7	0.004	P22523-P60293	True	True	True
327	9803	2881	1783	B190117_02_HF_LS_IN_130_ECLP_BS3_01_SCX21_hSAX05_rep1_16928;B190117_03_HF_LS_IN_130_ECLP_BS3_01_SCX21_hSAX05_rep2_16158	P0A7Z4	RPOA_ECOLI DNA-directed RNA polymerase subunit alpha OS=Escherichia coli (strain K12) OX=83333 GN=rpoA PE=1 SV=1	False	P0A800	RPOZ_ECOLI DNA-directed RNA polymerase subunit omega OS=Escherichia coli (strain K12) OX=83333 GN=rpoZ PE=1 SV=1	False	BS3	23.32	False	True	False	False	2	1	1	Between	0.0	99.7	0.032		0.0	0.0	0.0	P0A7Z4-P0A800	99.7	0.004	P0A7Z4-P0A800	True	True	True
329	9071	1095;1,211;1,371	1011;1,111;1,266	B190121_12_HF_LS_IN_130_ECLP_BS3_01_SCX23_hSAX07_rep1_14417;B190117_16_HF_LS_IN_130_ECLP_BS3_01_SCX22_hSAX08_rep1_14508;B190119_10_HF_LS_IN_130_ECLP_BS3_01_SCX22_hSAX05_rep1_8312	P0A9G6	ACEA_ECOLI Isocitrate lyase OS=Escherichia coli (strain K12) OX=83333 GN=aceA PE=1 SV=1	False	P15288	PEPD_ECOLI Cytosol non-specific dipeptidase OS=Escherichia coli (strain K12) OX=83333 GN=pepD PE=1 SV=3	False	BS3	23.212	False	True	False	False	3	3	3	Between	0.0	99.7	0.032		0.001	0.001	0.001	P0A9G6-P15288	99.7	0.004	P0A9G6-P15288	False	False	False
330	8698	293;193;1,953	386;304;1,846	B190121_13_HF_LS_IN_130_ECLP_BS3_01_SCX23_hSAX07_rep2_7362;B190119_12_HF_LS_IN_130_ECLP_BS3_01_SCX22_hSAX06_rep1_10122;B181230_16_HF_LS_IN_130_ECLP_BS3_01_SCX18_hSAX05_rep1_12963	P02359	RS7_ECOLI 30S ribosomal protein S7 OS=Escherichia coli (strain K12) OX=83333 GN=rpsG PE=1 SV=3	False	P0A6X7	IHFA_ECOLI Integration host factor subunit alpha OS=Escherichia coli (strain K12) OX=83333 GN=ihfA PE=1 SV=1	False	BS3	23.17	False	True	False	False	3	3	3	Between	0.0	99.7	0.032		0.0	0.0	0.0	P02359-P0A6X7	99.7	0.004	P02359-P0A6X7	False	True	True
332	9391	1841;2,107	1726;1,967	B190119_06_HF_LS_IN_130_ECLP_BS3_01_SCX22_hSAX03_rep1_9022;B190103_09_HF_LS_IN_130_ECLP_BS3_01_SCX18_hSAX01_rep2_10894	P0A8T7	RPOC_ECOLI DNA-directed RNA polymerase subunit beta' OS=Escherichia coli (strain K12) OX=83333 GN=rpoC PE=1 SV=1	False	P0AFF6	NUSA_ECOLI Transcription termination/antitermination protein NusA OS=Escherichia coli (strain K12) OX=83333 GN=nusA PE=1 SV=1	False	BS3	22.739	False	True	False	False	2	2	2	Between	0.0	99.7	0.032		0.0	0.0	0.0	P0A8T7-P0AFF6	99.7	0.004	P0A8T7-P0AFF6	True	True	True
334	9158	2363;1,311	195;1,201	B190105_08_HF_LS_IN_130_ECLP_BS3_01_SCX20_hSAX08_rep2_15121;B190105_08_HF_LS_IN_130_ECLP_BS3_01_SCX20_hSAX08_rep2_15116;B190119_12_HF_LS_IN_130_ECLP_BS3_01_SCX22_hSAX06_rep1_9527	P0A9G6	ACEA_ECOLI Isocitrate lyase OS=Escherichia coli (strain K12) OX=83333 GN=aceA PE=1 SV=1	False	P0ABH7	CISY_ECOLI Citrate synthase OS=Escherichia coli (strain K12) OX=83333 GN=gltA PE=1 SV=1	False	BS3	22.653	False	True	False	False	3	2	2	Between	0.0	99.7	0.032		0.0	0.0	0.001	P0A9G6-P0ABH7	99.7	0.004	P0A9G6-P0ABH7	False	True	True
336	9389	1837;2,013	1723;1,894	B190103_08_HF_LS_IN_130_ECLP_BS3_01_SCX18_hSAX01_rep1_13018;B190123_11_HF_LS_IN_130_ECLP_BS3_01_SCX24_hSAX05_rep1_12338	P08312	SYFA_ECOLI Phenylalanine--tRNA ligase alpha subunit OS=Escherichia coli (strain K12) OX=83333 GN=pheS PE=1 SV=2	False	P09372	GRPE_ECOLI Protein GrpE OS=Escherichia coli (strain K12) OX=83333 GN=grpE PE=1 SV=1	False	BS3	22.393	False	True	False	False	2	2	2	Between	0.0	99.7	0.032		0.0	0.0	0.0	P08312-P09372	99.7	0.004	P08312-P09372	False	True	True
338	9763	2819	744	B190121_20_HF_LS_IN_130_ECLP_BS3_01_SCX23_hSAX04_rep2_12359;B190121_19_HF_LS_IN_130_ECLP_BS3_01_SCX23_hSAX04_rep1_12343	P0A9T0	SERA_ECOLI D-3-phosphoglycerate dehydrogenase OS=Escherichia coli (strain K12) OX=83333 GN=serA PE=1 SV=2	False	P0A853	TNAA_ECOLI Tryptophanase OS=Escherichia coli (strain K12) OX=83333 GN=tnaA PE=1 SV=1	False	BS3	22.119	False	True	False	False	2	1	1	Between	0.0	99.7	0.032		0.0	0.0	0.0	P0A853-P0A9T0	99.7	0.004	P0A853-P0A9T0	False	True	True
340	8958	2359;821	2112;788	B190119_05_HF_LS_IN_130_ECLP_BS3_01_SCX22_hSAX02_rep2_5656;B190119_05_HF_LS_IN_130_ECLP_BS3_01_SCX22_hSAX02_rep2_5520	P0ACF0	DBHA_ECOLI DNA-binding protein HU-alpha OS=Escherichia coli (strain K12) OX=83333 GN=hupA PE=1 SV=1	False	P0A7U3	RS19_ECOLI 30S ribosomal protein S19 OS=Escherichia coli (strain K12) OX=83333 GN=rpsS PE=1 SV=2	False	BS3	22.069000000000003	False	True	False	False	2	2	2	Between	0.0	99.7	0.032		0.0	0.0	0.0	P0A7U3-P0ACF0	99.7	0.004	P0A7U3-P0ACF0	False	False	False
341	9396	1851;1,917	1739;1,799	B190125_16_HF_LS_IN_130_ECLP_BS3_01_SCX25_hSAX03_rep1_4821;B190121_22_HF_LS_IN_130_ECLP_BS3_01_SCX23_hSAX03_rep1_7579	P0A9G6	ACEA_ECOLI Isocitrate lyase OS=Escherichia coli (strain K12) OX=83333 GN=aceA PE=1 SV=1	False	P0A817	METK_ECOLI S-adenosylmethionine synthase OS=Escherichia coli (strain K12) OX=83333 GN=metK PE=1 SV=2	False	BS3	22.068	False	True	False	False	2	2	2	Between	0.0	99.7	0.032		0.0	0.0	0.0	P0A817-P0A9G6	99.7	0.004	P0A817-P0A9G6	False	False	False
342	9755	1535	1419;1,953	B190119_02_HF_LS_IN_130_ECLP_BS3_01_SCX22_hSAX01_rep1_7734;B190123_20_HF_LS_IN_130_ECLP_BS3_01_SCX24_hSAX01_rep2_6534	P0A7S3	RS12_ECOLI 30S ribosomal protein S12 OS=Escherichia coli (strain K12) OX=83333 GN=rpsL PE=1 SV=2	False	P0ACN4	ALLR_ECOLI HTH-type transcriptional repressor AllR OS=Escherichia coli (strain K12) OX=83333 GN=allR PE=1 SV=1	False	BS3	21.861	False	True	False	False	2	2	1	Between	0.0	99.7	0.032		0.0	0.0	0.0	P0A7S3-P0ACN4	99.7	0.004	P0A7S3-P0ACN4	True	True	True
344	9753	2793	1380	B190121_19_HF_LS_IN_130_ECLP_BS3_01_SCX23_hSAX04_rep1_10204;B190121_19_HF_LS_IN_130_ECLP_BS3_01_SCX23_hSAX04_rep1_10206	P0A6Y1	IHFB_ECOLI Integration host factor subunit beta OS=Escherichia coli (strain K12) OX=83333 GN=ihfB PE=1 SV=1	False	P60422	RL2_ECOLI 50S ribosomal protein L2 OS=Escherichia coli (strain K12) OX=83333 GN=rplB PE=1 SV=2	False	BS3	21.847	False	True	False	False	2	1	1	Between	0.0	99.7	0.032		0.0	0.0	0.0	P0A6Y1-P60422	99.7	0.004	P0A6Y1-P60422	True	False	True
345	8939	777;2,307	752;162	B190107_17_HF_LS_IN_130_ECLP_BS3_01_SCX20_hSAX03_rep2_8562;B190119_10_HF_LS_IN_130_ECLP_BS3_01_SCX22_hSAX05_rep1_14885;B190117_02_HF_LS_IN_130_ECLP_BS3_01_SCX21_hSAX05_rep1_14452	P0A7Z4	RPOA_ECOLI DNA-directed RNA polymerase subunit alpha OS=Escherichia coli (strain K12) OX=83333 GN=rpoA PE=1 SV=1	False	P24255	RP54_ECOLI RNA polymerase sigma-54 factor OS=Escherichia coli (strain K12) OX=83333 GN=rpoN PE=1 SV=2	False	BS3	21.82	False	True	False	False	3	2	2	Between	0.0	99.7	0.032		0.0	0.0	0.001	P0A7Z4-P24255	99.7	0.004	P0A7Z4-P24255	True	True	True
347	9010	951;1,037	889;955	B181228_19_HF_LS_IN_130_ECLP_BS3_01_SCX17_hSAX04_rep1_16386;B190119_06_HF_LS_IN_130_ECLP_BS3_01_SCX22_hSAX03_rep1_4194	P0A6Y8	DNAK_ECOLI Chaperone protein DnaK OS=Escherichia coli (strain K12) OX=83333 GN=dnaK PE=1 SV=2	False	P69910	DCEB_ECOLI Glutamate decarboxylase beta OS=Escherichia coli (strain K12) OX=83333 GN=gadB PE=1 SV=1	False	BS3	18.267	False	True	False	False	2	2	2	Between	0.0	99.7	0.034		0.001	0.001	0.001	P0A6Y8-P69910	99.7	0.004	P0A6Y8-P69910	True	True	True
349	9749	2781	874	B190102_05_HF_LS_IN_130_ECLP_BS3_01_SCX19_hSAX09_rep2_18319;B190105_06_HF_LS_IN_130_ECLP_BS3_01_SCX20_hSAX09_rep2_18109	P0AG59	RS14_ECOLI 30S ribosomal protein S14 OS=Escherichia coli (strain K12) OX=83333 GN=rpsN PE=1 SV=2	False	P21338	RNI_ECOLI Ribonuclease I OS=Escherichia coli (strain K12) OX=83333 GN=rna PE=1 SV=1	False	BS3	21.683000000000003	False	True	False	False	2	1	1	Between	0.0	99.7	0.032		0.0	0.0	0.0	P0AG59-P21338	99.7	0.004	P0AG59-P21338	False	False	False
350	9748	997	928;2,042	B181228_25_HF_LS_IN_130_ECLP_BS3_01_SCX17_hSAX02_rep2_13960;B190107_21_HF_LS_IN_130_ECLP_BS3_01_SCX20_hSAX01_rep2_12704	P0A7L0	RL1_ECOLI 50S ribosomal protein L1 OS=Escherichia coli (strain K12) OX=83333 GN=rplA PE=1 SV=2	False	P0ACF4	DBHB_ECOLI DNA-binding protein HU-beta OS=Escherichia coli (strain K12) OX=83333 GN=hupB PE=1 SV=1	False	BS3	21.681	False	True	False	False	2	2	1	Between	0.0	99.7	0.032		0.0	0.0	0.0	P0A7L0-P0ACF4	99.7	0.004	P0A7L0-P0ACF4	True	False	True
351	9315	1679;1,951	1554;5	B190119_12_HF_LS_IN_130_ECLP_BS3_01_SCX22_hSAX06_rep1_11591;B190121_12_HF_LS_IN_130_ECLP_BS3_01_SCX23_hSAX07_rep1_10063;B190121_12_HF_LS_IN_130_ECLP_BS3_01_SCX23_hSAX07_rep1_10044	P0A9G6	ACEA_ECOLI Isocitrate lyase OS=Escherichia coli (strain K12) OX=83333 GN=aceA PE=1 SV=1	False	P0AC38	ASPA_ECOLI Aspartate ammonia-lyase OS=Escherichia coli (strain K12) OX=83333 GN=aspA PE=1 SV=1	False	BS3	21.675	False	True	False	False	3	2	2	Between	0.0	99.7	0.032		0.0	0.0	0.0	P0A9G6-P0AC38	99.7	0.004	P0A9G6-P0AC38	False	True	True
353	9744	2771	1614	B190121_25_HF_LS_IN_130_ECLP_BS3_01_SCX23_hSAX01_rep1_8248;B190123_20_HF_LS_IN_130_ECLP_BS3_01_SCX24_hSAX01_rep2_8217	P05055	PNP_ECOLI Polyribonucleotide nucleotidyltransferase OS=Escherichia coli (strain K12) OX=83333 GN=pnp PE=1 SV=3	False	P21513	RNE_ECOLI Ribonuclease E OS=Escherichia coli (strain K12) OX=83333 GN=rne PE=1 SV=6	False	BS3	21.564	False	True	False	False	2	1	1	Between	0.0	99.7	0.032		0.0	0.0	0.0	P05055-P21513	99.7	0.004	P05055-P21513	True	True	True
355	8872	609;2,289	618;709	B181228_12_HF_LS_IN_130_ECLP_BS3_01_SCX17_hSAX07_rep1_15779;B181228_12_HF_LS_IN_130_ECLP_BS3_01_SCX17_hSAX07_rep1_15076;B181228_13_HF_LS_IN_130_ECLP_BS3_01_SCX17_hSAX07_rep2_15024	P0A705	IF2_ECOLI Translation initiation factor IF-2 OS=Escherichia coli (strain K12) OX=83333 GN=infB PE=1 SV=1	False	P0A7R5	RS10_ECOLI 30S ribosomal protein S10 OS=Escherichia coli (strain K12) OX=83333 GN=rpsJ PE=1 SV=1	False	BS3	21.547	False	True	False	False	3	2	2	Between	0.0	99.7	0.032		0.0	0.0	0.003	P0A705-P0A7R5	99.7	0.004	P0A705-P0A7R5	False	True	True
357	8838	2273;527	483;564	B190125_16_HF_LS_IN_130_ECLP_BS3_01_SCX25_hSAX03_rep1_4773;B190125_16_HF_LS_IN_130_ECLP_BS3_01_SCX25_hSAX03_rep1_4770;B181230_10_HF_LS_IN_130_ECLP_BS3_01_SCX18_hSAX08_rep2_14995	P0A705	IF2_ECOLI Translation initiation factor IF-2 OS=Escherichia coli (strain K12) OX=83333 GN=infB PE=1 SV=1	False	P0A6X7	IHFA_ECOLI Integration host factor subunit alpha OS=Escherichia coli (strain K12) OX=83333 GN=ihfA PE=1 SV=1	False	BS3	21.459	False	True	False	False	3	2	2	Between	0.0	99.7	0.032		0.0	0.0	0.001	P0A6X7-P0A705	99.7	0.004	P0A6X7-P0A705	False	False	False
358	9263	1561;1,935	1440;1,826	B181230_16_HF_LS_IN_130_ECLP_BS3_01_SCX18_hSAX05_rep1_14689;B181230_14_HF_LS_IN_130_ECLP_BS3_01_SCX18_hSAX06_rep2_18465	P0A7V3	RS3_ECOLI 30S ribosomal protein S3 OS=Escherichia coli (strain K12) OX=83333 GN=rpsC PE=1 SV=2	False	P0A7R5	RS10_ECOLI 30S ribosomal protein S10 OS=Escherichia coli (strain K12) OX=83333 GN=rpsJ PE=1 SV=1	False	BS3	21.354	False	True	False	False	2	2	2	Between	0.0	99.7	0.032		0.0	0.0	0.0	P0A7R5-P0A7V3	99.7	0.004	P0A7R5-P0A7V3	False	True	True
360	9731	1235	1130;1,923	B181230_16_HF_LS_IN_130_ECLP_BS3_01_SCX18_hSAX05_rep1_11553;B190117_07_HF_LS_IN_130_ECLP_BS3_01_SCX21_hSAX03_rep2_9380	P0A6X7	IHFA_ECOLI Integration host factor subunit alpha OS=Escherichia coli (strain K12) OX=83333 GN=ihfA PE=1 SV=1	False	P0ACF4	DBHB_ECOLI DNA-binding protein HU-beta OS=Escherichia coli (strain K12) OX=83333 GN=hupB PE=1 SV=1	False	BS3	21.235	False	True	False	False	2	2	1	Between	0.0	99.7	0.032		0.0	0.0	0.0	P0A6X7-P0ACF4	99.7	0.004	P0A6X7-P0ACF4	True	True	True
362	9729	633	641;21	B190121_15_HF_LS_IN_130_ECLP_BS3_01_SCX23_hSAX06_rep1_8408;B190123_14_HF_LS_IN_130_ECLP_BS3_01_SCX24_hSAX04_rep2_7341;B190125_13_HF_LS_IN_130_ECLP_BS3_01_SCX25_hSAX04_rep1_7045	P0A7J7	RL11_ECOLI 50S ribosomal protein L11 OS=Escherichia coli (strain K12) OX=83333 GN=rplK PE=1 SV=2	False	P62399	RL5_ECOLI 50S ribosomal protein L5 OS=Escherichia coli (strain K12) OX=83333 GN=rplE PE=1 SV=2	False	BS3	21.217	False	True	False	False	3	2	1	Between	0.0	99.7	0.032		0.0	0.0	0.001	P0A7J7-P62399	99.7	0.004	P0A7J7-P62399	False	True	True
364	9724	2727	1551	B190123_06_HF_LS_IN_130_ECLP_BS3_01_SCX24_hSAX07_rep1_9675;B190123_06_HF_LS_IN_130_ECLP_BS3_01_SCX24_hSAX07_rep1_9652	P0AG67	RS1_ECOLI 30S ribosomal protein S1 OS=Escherichia coli (strain K12) OX=83333 GN=rpsA PE=1 SV=1	False	P0A7U3	RS19_ECOLI 30S ribosomal protein S19 OS=Escherichia coli (strain K12) OX=83333 GN=rpsS PE=1 SV=2	False	BS3	21.126	False	True	False	False	2	1	1	Between	0.0	99.7	0.032		0.0	0.0	0.0	P0A7U3-P0AG67	99.7	0.004	P0A7U3-P0AG67	False	True	True
366	9043	1029;2,087	950;291	B190123_20_HF_LS_IN_130_ECLP_BS3_01_SCX24_hSAX01_rep2_5768;B190121_23_HF_LS_IN_130_ECLP_BS3_01_SCX23_hSAX02_rep1_4058;B190121_23_HF_LS_IN_130_ECLP_BS3_01_SCX23_hSAX02_rep1_4041	P0A853	TNAA_ECOLI Tryptophanase OS=Escherichia coli (strain K12) OX=83333 GN=tnaA PE=1 SV=1	False	P25553	ALDA_ECOLI Lactaldehyde dehydrogenase OS=Escherichia coli (strain K12) OX=83333 GN=aldA PE=1 SV=2	False	BS3	21.117	False	True	False	False	3	2	2	Between	0.0	99.7	0.032		0.0	0.0	0.001	P0A853-P25553	99.7	0.004	P0A853-P25553	False	True	True
368	9721	2719	986	B190123_11_HF_LS_IN_130_ECLP_BS3_01_SCX24_hSAX05_rep1_17058;B190123_12_HF_LS_IN_130_ECLP_BS3_01_SCX24_hSAX05_rep2_16871	P68191	SRA_ECOLI Stationary-phase-induced ribosome-associated protein OS=Escherichia coli (strain K12) OX=83333 GN=sra PE=1 SV=1	False	P0ADZ4	RS15_ECOLI 30S ribosomal protein S15 OS=Escherichia coli (strain K12) OX=83333 GN=rpsO PE=1 SV=2	False	BS3	21.042	False	True	False	False	2	1	1	Between	0.0	99.7	0.033		0.0	0.0	0.0	P0ADZ4-P68191	99.7	0.004	P0ADZ4-P68191	False	True	True
370	9718	2701	403	B190121_17_HF_LS_IN_130_ECLP_BS3_01_SCX23_hSAX05_rep1_7290;B190121_18_HF_LS_IN_130_ECLP_BS3_01_SCX23_hSAX05_rep2_7307	P09373	PFLB_ECOLI Formate acetyltransferase 1 OS=Escherichia coli (strain K12) OX=83333 GN=pflB PE=1 SV=2	False	P0A853	TNAA_ECOLI Tryptophanase OS=Escherichia coli (strain K12) OX=83333 GN=tnaA PE=1 SV=1	False	BS3	20.911	False	True	False	False	2	1	1	Between	0.0	99.7	0.033		0.0	0.0	0.0	P09373-P0A853	99.7	0.004	P09373-P0A853	False	False	False
371	8901	683;2,099	682;66	B181230_14_HF_LS_IN_130_ECLP_BS3_01_SCX18_hSAX06_rep2_11171;B190103_18_HF_LS_IN_130_ECLP_BS3_01_SCX19_hSAX03_rep2_8535;B190107_17_HF_LS_IN_130_ECLP_BS3_01_SCX20_hSAX03_rep2_8662	P0A6X7	IHFA_ECOLI Integration host factor subunit alpha OS=Escherichia coli (strain K12) OX=83333 GN=ihfA PE=1 SV=1	False	P0A7S3	RS12_ECOLI 30S ribosomal protein S12 OS=Escherichia coli (strain K12) OX=83333 GN=rpsL PE=1 SV=2	False	BS3	20.81	False	True	False	False	3	2	2	Between	0.0	99.7	0.033		0.0	0.0	0.003	P0A6X7-P0A7S3	99.7	0.004	P0A6X7-P0A7S3	False	True	True
373	9710	537	1933;569	B181230_20_HF_LS_IN_130_ECLP_BS3_01_SCX18_hSAX03_rep1_13701;B190119_03_HF_LS_IN_130_ECLP_BS3_01_SCX22_hSAX01_rep2_12013	P0ACF4	DBHB_ECOLI DNA-binding protein HU-beta OS=Escherichia coli (strain K12) OX=83333 GN=hupB PE=1 SV=1	False	P0ADZ4	RS15_ECOLI 30S ribosomal protein S15 OS=Escherichia coli (strain K12) OX=83333 GN=rpsO PE=1 SV=2	False	BS3	20.538	False	True	False	False	2	2	1	Between	0.0	99.7	0.033		0.0	0.0	0.0	P0ACF4-P0ADZ4	99.7	0.004	P0ACF4-P0ADZ4	False	False	False
374	8861	585;1,247	604;1,144	B181230_14_HF_LS_IN_130_ECLP_BS3_01_SCX18_hSAX06_rep2_9170;B181230_17_HF_LS_IN_130_ECLP_BS3_01_SCX18_hSAX05_rep2_9777	P0A910	OMPA_ECOLI Outer membrane protein A OS=Escherichia coli (strain K12) OX=83333 GN=ompA PE=1 SV=1	False	P69776	LPP_ECOLI Major outer membrane prolipoprotein Lpp OS=Escherichia coli (strain K12) OX=83333 GN=lpp PE=1 SV=1	False	BS3	18.191	False	True	False	False	2	2	2	Between	0.0	99.7	0.034		0.001	0.001	0.001	P0A910-P69776	99.7	0.004	P0A910-P69776	False	True	True
376	9539	2219	307	B190117_05_HF_LS_IN_130_ECLP_BS3_01_SCX21_hSAX04_rep2_13961;B190117_05_HF_LS_IN_130_ECLP_BS3_01_SCX21_hSAX04_rep2_13950	P0AE08	AHPC_ECOLI Alkyl hydroperoxide reductase C OS=Escherichia coli (strain K12) OX=83333 GN=ahpC PE=1 SV=2	False	P0A8N5	SYK2_ECOLI Lysine--tRNA ligase, heat inducible OS=Escherichia coli (strain K12) OX=83333 GN=lysU PE=1 SV=2	False	BS3	17.28	False	True	False	False	2	1	1	Between	0.0	99.7	0.034		0.0	0.0	0.003	P0A8N5-P0AE08	99.7	0.004	P0A8N5-P0AE08	False	False	False
377	9592	2361	178	B190107_03_HF_LS_IN_130_ECLP_BS3_01_SCX21_hSAX06_rep2_6111;B190107_02_HF_LS_IN_130_ECLP_BS3_01_SCX21_hSAX06_rep1_6200	P0A6Y8	DNAK_ECOLI Chaperone protein DnaK OS=Escherichia coli (strain K12) OX=83333 GN=dnaK PE=1 SV=2	False	P25553	ALDA_ECOLI Lactaldehyde dehydrogenase OS=Escherichia coli (strain K12) OX=83333 GN=aldA PE=1 SV=2	False	BS3	18.103	False	True	False	False	2	1	1	Between	0.0	99.7	0.034		0.0	0.0	0.001	P0A6Y8-P25553	99.7	0.004	P0A6Y8-P25553	False	False	False
378	9462	2007	1891	B190121_22_HF_LS_IN_130_ECLP_BS3_01_SCX23_hSAX03_rep1_6232	P16659	SYP_ECOLI Proline--tRNA ligase OS=Escherichia coli (strain K12) OX=83333 GN=proS PE=1 SV=4	False	P0A853	TNAA_ECOLI Tryptophanase OS=Escherichia coli (strain K12) OX=83333 GN=tnaA PE=1 SV=1	False	BS3	16.289	False	True	False	False	1	1	1	Between	0.0	99.7	0.035		0.0	0.0	0.0	P0A853-P16659	99.7	0.004	P0A853-P16659	False	False	False
379	9446	1973	1863	B190105_15_HF_LS_IN_130_ECLP_BS3_01_SCX20_hSAX05_rep2_9975	P0AE08	AHPC_ECOLI Alkyl hydroperoxide reductase C OS=Escherichia coli (strain K12) OX=83333 GN=ahpC PE=1 SV=2	False	P09373	PFLB_ECOLI Formate acetyltransferase 1 OS=Escherichia coli (strain K12) OX=83333 GN=pflB PE=1 SV=2	False	BS3	16.135	False	True	False	False	1	1	1	Between	0.0	99.7	0.035		0.0	0.0	0.0	P09373-P0AE08	99.7	0.004	P09373-P0AE08	False	False	False
380	9435	1947	1839	B190107_17_HF_LS_IN_130_ECLP_BS3_01_SCX20_hSAX03_rep2_10767	P02358	RS6_ECOLI 30S ribosomal protein S6 OS=Escherichia coli (strain K12) OX=83333 GN=rpsF PE=1 SV=1	False	P0ACF4	DBHB_ECOLI DNA-binding protein HU-beta OS=Escherichia coli (strain K12) OX=83333 GN=hupB PE=1 SV=1	False	BS3	15.98	False	True	False	False	1	1	1	Between	0.0	99.7	0.035		0.0	0.0	0.0	P02358-P0ACF4	99.7	0.004	P02358-P0ACF4	False	False	False
381	9434	1945	1838	B190102_11_HF_LS_IN_130_ECLP_BS3_01_SCX18_hSAX02_rep1_13802	P0A8T7	RPOC_ECOLI DNA-directed RNA polymerase subunit beta' OS=Escherichia coli (strain K12) OX=83333 GN=rpoC PE=1 SV=1	False	P0AGB6	RPOE_ECOLI ECF RNA polymerase sigma-E factor OS=Escherichia coli (strain K12) OX=83333 GN=rpoE PE=1 SV=1	False	BS3	15.978	False	True	False	False	1	1	1	Between	0.0	99.7	0.035		0.0	0.0	0.0	P0A8T7-P0AGB6	99.7	0.004	P0A8T7-P0AGB6	False	True	True
383	9428	1929	1813	B190103_15_HF_LS_IN_130_ECLP_BS3_01_SCX19_hSAX04_rep1_21183	P0A8V2	RPOB_ECOLI DNA-directed RNA polymerase subunit beta OS=Escherichia coli (strain K12) OX=83333 GN=rpoB PE=1 SV=1	False	P0AGB6	RPOE_ECOLI ECF RNA polymerase sigma-E factor OS=Escherichia coli (strain K12) OX=83333 GN=rpoE PE=1 SV=1	False	BS3	15.800999999999998	False	True	False	False	1	1	1	Between	0.0	99.7	0.035		0.0	0.0	0.0	P0A8V2-P0AGB6	99.7	0.004	P0A8V2-P0AGB6	False	True	True
385	9427	1927	1809	B190107_16_HF_LS_IN_130_ECLP_BS3_01_SCX20_hSAX03_rep1_17626	P21179	CATE_ECOLI Catalase HPII OS=Escherichia coli (strain K12) OX=83333 GN=katE PE=1 SV=1	False	Q46851	GPR_ECOLI L-glyceraldehyde 3-phosphate reductase OS=Escherichia coli (strain K12) OX=83333 GN=gpr PE=1 SV=1	False	BS3	15.791	False	True	False	False	1	1	1	Between	0.0	99.7	0.035		0.0	0.0	0.0	P21179-Q46851	99.7	0.004	P21179-Q46851	False	False	False
386	9417	1897	1777	B190107_17_HF_LS_IN_130_ECLP_BS3_01_SCX20_hSAX03_rep2_7807	P0A9G6	ACEA_ECOLI Isocitrate lyase OS=Escherichia coli (strain K12) OX=83333 GN=aceA PE=1 SV=1	False	P18335	ARGD_ECOLI Acetylornithine/succinyldiaminopimelate aminotransferase OS=Escherichia coli (strain K12) OX=83333 GN=argD PE=1 SV=4	False	BS3	15.624	False	True	False	False	1	1	1	Between	0.0	99.7	0.035		0.0	0.0	0.0	P0A9G6-P18335	99.7	0.004	P0A9G6-P18335	False	False	False
387	9415	1891	1773	B190123_04_HF_LS_IN_130_ECLP_BS3_01_SCX24_hSAX08_rep1_12886	P0A9G6	ACEA_ECOLI Isocitrate lyase OS=Escherichia coli (strain K12) OX=83333 GN=aceA PE=1 SV=1	False	P04079	GUAA_ECOLI GMP synthase [glutamine-hydrolyzing] OS=Escherichia coli (strain K12) OX=83333 GN=guaA PE=1 SV=1	False	BS3	15.614	False	True	False	False	1	1	1	Between	0.0	99.7	0.035		0.0	0.0	0.0	P04079-P0A9G6	99.7	0.004	P04079-P0A9G6	False	False	False
388	9401	1863	1748	B190117_07_HF_LS_IN_130_ECLP_BS3_01_SCX21_hSAX03_rep2_10580	P02359	RS7_ECOLI 30S ribosomal protein S7 OS=Escherichia coli (strain K12) OX=83333 GN=rpsG PE=1 SV=3	False	P0ACN4	ALLR_ECOLI HTH-type transcriptional repressor AllR OS=Escherichia coli (strain K12) OX=83333 GN=allR PE=1 SV=1	False	BS3	15.518	False	True	False	False	1	1	1	Between	0.0	99.7	0.035		0.0	0.0	0.0	P02359-P0ACN4	99.7	0.004	P02359-P0ACN4	True	False	True
389	9394	1847	1737	B190121_24_HF_LS_IN_130_ECLP_BS3_01_SCX23_hSAX02_rep2_9640	P0A9F3	CYSB_ECOLI HTH-type transcriptional regulator CysB OS=Escherichia coli (strain K12) OX=83333 GN=cysB PE=3 SV=1	False	P0A7S3	RS12_ECOLI 30S ribosomal protein S12 OS=Escherichia coli (strain K12) OX=83333 GN=rpsL PE=1 SV=2	False	BS3	15.481	False	True	False	False	1	1	1	Between	0.0	99.7	0.035		0.0	0.0	0.0	P0A7S3-P0A9F3	99.7	0.004	P0A7S3-P0A9F3	False	False	False
390	9393	1845	1729	B181230_20_HF_LS_IN_130_ECLP_BS3_01_SCX18_hSAX03_rep1_14585	P0A6F5	CH60_ECOLI 60 kDa chaperonin OS=Escherichia coli (strain K12) OX=83333 GN=groL PE=1 SV=2	False	P29012	ALR2_ECOLI Alanine racemase, catabolic OS=Escherichia coli (strain K12) OX=83333 GN=dadX PE=2 SV=2	False	BS3	15.443	False	True	False	False	1	1	1	Between	0.0	99.7	0.035		0.0	0.0	0.0	P0A6F5-P29012	99.7	0.004	P0A6F5-P29012	False	False	False
391	9383	1823	1710	B181230_20_HF_LS_IN_130_ECLP_BS3_01_SCX18_hSAX03_rep1_14777	P00957	SYA_ECOLI Alanine--tRNA ligase OS=Escherichia coli (strain K12) OX=83333 GN=alaS PE=1 SV=2	False	P08312	SYFA_ECOLI Phenylalanine--tRNA ligase alpha subunit OS=Escherichia coli (strain K12) OX=83333 GN=pheS PE=1 SV=2	False	BS3	15.291	False	True	False	False	1	1	1	Between	0.0	99.7	0.036		0.0	0.0	0.0	P00957-P08312	99.7	0.004	P00957-P08312	False	True	True
393	9365	1787	1668	B190119_06_HF_LS_IN_130_ECLP_BS3_01_SCX22_hSAX03_rep1_8400	P0A9G6	ACEA_ECOLI Isocitrate lyase OS=Escherichia coli (strain K12) OX=83333 GN=aceA PE=1 SV=1	False	P15639	PUR9_ECOLI Bifunctional purine biosynthesis protein PurH OS=Escherichia coli (strain K12) OX=83333 GN=purH PE=1 SV=1	False	BS3	15.097	False	True	False	False	1	1	1	Between	0.0	99.7	0.036		0.0	0.0	0.0	P0A9G6-P15639	99.7	0.004	P0A9G6-P15639	False	False	False
394	9466	2019	1903	B190107_07_HF_LS_IN_130_ECLP_BS3_01_SCX21_hSAX08_rep2_20173	P0AFD1	NUOE_ECOLI NADH-quinone oxidoreductase subunit E OS=Escherichia coli (strain K12) OX=83333 GN=nuoE PE=1 SV=1	False	P31979	NUOF_ECOLI NADH-quinone oxidoreductase subunit F OS=Escherichia coli (strain K12) OX=83333 GN=nuoF PE=1 SV=3	False	BS3	16.35	False	True	False	False	1	1	1	Between	0.0	99.7	0.035		0.0	0.0	0.0	P0AFD1-P31979	99.7	0.004	P0AFD1-P31979	False	True	True
396	9354	1763	1637	B181230_21_HF_LS_IN_130_ECLP_BS3_01_SCX18_hSAX03_rep2_18856	P0A991	ALF1_ECOLI Fructose-bisphosphate aldolase class 1 OS=Escherichia coli (strain K12) OX=83333 GN=fbaB PE=1 SV=2	False	P0C018	RL18_ECOLI 50S ribosomal protein L18 OS=Escherichia coli (strain K12) OX=83333 GN=rplR PE=1 SV=1	False	BS3	14.946	False	True	False	False	1	1	1	Between	0.0	99.7	0.036		0.0	0.0	0.0	P0A991-P0C018	99.7	0.004	P0A991-P0C018	False	False	False
397	9346	1747	1618	B181230_18_HF_LS_IN_130_ECLP_BS3_01_SCX18_hSAX04_rep1_10469	P0A7S3	RS12_ECOLI 30S ribosomal protein S12 OS=Escherichia coli (strain K12) OX=83333 GN=rpsL PE=1 SV=2	False	P0ACF4	DBHB_ECOLI DNA-binding protein HU-beta OS=Escherichia coli (strain K12) OX=83333 GN=hupB PE=1 SV=1	False	BS3	14.873	False	True	False	False	1	1	1	Between	0.0	99.7	0.036		0.0	0.0	0.0	P0A7S3-P0ACF4	99.7	0.004	P0A7S3-P0ACF4	False	True	True
399	9344	1741	1610	B190121_16_HF_LS_IN_130_ECLP_BS3_01_SCX23_hSAX06_rep2_8946	P0AG59	RS14_ECOLI 30S ribosomal protein S14 OS=Escherichia coli (strain K12) OX=83333 GN=rpsN PE=1 SV=2	False	P0A7V3	RS3_ECOLI 30S ribosomal protein S3 OS=Escherichia coli (strain K12) OX=83333 GN=rpsC PE=1 SV=2	False	BS3	14.837	False	True	False	False	1	1	1	Between	0.0	99.7	0.036		0.0	0.0	0.0	P0A7V3-P0AG59	99.7	0.004	P0A7V3-P0AG59	False	True	True
401	9342	1737	1607	B190121_17_HF_LS_IN_130_ECLP_BS3_01_SCX23_hSAX05_rep1_6086	P0A6X7	IHFA_ECOLI Integration host factor subunit alpha OS=Escherichia coli (strain K12) OX=83333 GN=ihfA PE=1 SV=1	False	P0A7U3	RS19_ECOLI 30S ribosomal protein S19 OS=Escherichia coli (strain K12) OX=83333 GN=rpsS PE=1 SV=2	False	BS3	14.821	False	True	False	False	1	1	1	Between	0.0	99.7	0.036		0.0	0.0	0.0	P0A6X7-P0A7U3	99.7	0.004	P0A6X7-P0A7U3	False	False	False
402	9339	1731	1602	B190123_11_HF_LS_IN_130_ECLP_BS3_01_SCX24_hSAX05_rep1_3650	P0A7V3	RS3_ECOLI 30S ribosomal protein S3 OS=Escherichia coli (strain K12) OX=83333 GN=rpsC PE=1 SV=2	False	P0A7U3	RS19_ECOLI 30S ribosomal protein S19 OS=Escherichia coli (strain K12) OX=83333 GN=rpsS PE=1 SV=2	False	BS3	14.811	False	True	False	False	1	1	1	Between	0.0	99.7	0.036		0.0	0.0	0.0	P0A7U3-P0A7V3	99.7	0.004	P0A7U3-P0A7V3	False	True	True
404	9329	1711	1583	B190123_13_HF_LS_IN_130_ECLP_BS3_01_SCX24_hSAX04_rep1_3783	P61175	RL22_ECOLI 50S ribosomal protein L22 OS=Escherichia coli (strain K12) OX=83333 GN=rplV PE=1 SV=1	False	P0ADZ4	RS15_ECOLI 30S ribosomal protein S15 OS=Escherichia coli (strain K12) OX=83333 GN=rpsO PE=1 SV=2	False	BS3	14.713	False	True	False	False	1	1	1	Between	0.0	99.7	0.036		0.0	0.0	0.0	P0ADZ4-P61175	99.7	0.004	P0ADZ4-P61175	False	True	True
406	9327	1707	1572	B190119_08_HF_LS_IN_130_ECLP_BS3_01_SCX22_hSAX04_rep1_11495	P02359	RS7_ECOLI 30S ribosomal protein S7 OS=Escherichia coli (strain K12) OX=83333 GN=rpsG PE=1 SV=3	False	P0A847	TGT_ECOLI Queuine tRNA-ribosyltransferase OS=Escherichia coli (strain K12) OX=83333 GN=tgt PE=1 SV=1	False	BS3	14.673	False	True	False	False	1	1	1	Between	0.0	99.7	0.036		0.0	0.0	0.0	P02359-P0A847	99.7	0.004	P02359-P0A847	True	True	True
408	9323	1699	1566	B190117_07_HF_LS_IN_130_ECLP_BS3_01_SCX21_hSAX03_rep2_11608	P0A9Q1	ARCA_ECOLI Aerobic respiration control protein ArcA OS=Escherichia coli (strain K12) OX=83333 GN=arcA PE=1 SV=1	False	P0ACF4	DBHB_ECOLI DNA-binding protein HU-beta OS=Escherichia coli (strain K12) OX=83333 GN=hupB PE=1 SV=1	False	BS3	14.647	False	True	False	False	1	1	1	Between	0.0	99.7	0.036		0.0	0.0	0.0	P0A9Q1-P0ACF4	99.7	0.004	P0A9Q1-P0ACF4	False	False	False
409	9321	1695	1564	B190107_17_HF_LS_IN_130_ECLP_BS3_01_SCX20_hSAX03_rep2_6076	P25553	ALDA_ECOLI Lactaldehyde dehydrogenase OS=Escherichia coli (strain K12) OX=83333 GN=aldA PE=1 SV=2	False	P00582	DPO1_ECOLI DNA polymerase I OS=Escherichia coli (strain K12) OX=83333 GN=polA PE=1 SV=1	False	BS3	14.638	False	True	False	False	1	1	1	Between	0.0	99.7	0.036		0.0	0.0	0.0	P00582-P25553	99.7	0.004	P00582-P25553	False	True	True
411	9313	1675	1550	B181230_12_HF_LS_IN_130_ECLP_BS3_01_SCX18_hSAX07_rep2_16145	P0AG86	SECB_ECOLI Protein-export protein SecB OS=Escherichia coli (strain K12) OX=83333 GN=secB PE=1 SV=1	False	P0A910	OMPA_ECOLI Outer membrane protein A OS=Escherichia coli (strain K12) OX=83333 GN=ompA PE=1 SV=1	False	BS3	14.597	False	True	False	False	1	1	1	Between	0.0	99.7	0.036		0.0	0.0	0.0	P0A910-P0AG86	99.7	0.004	P0A910-P0AG86	False	True	True
413	9308	1665	1545	B190119_06_HF_LS_IN_130_ECLP_BS3_01_SCX22_hSAX03_rep1_16522	P02359	RS7_ECOLI 30S ribosomal protein S7 OS=Escherichia coli (strain K12) OX=83333 GN=rpsG PE=1 SV=3	False	P62399	RL5_ECOLI 50S ribosomal protein L5 OS=Escherichia coli (strain K12) OX=83333 GN=rplE PE=1 SV=2	False	BS3	14.584	False	True	False	False	1	1	1	Between	0.0	99.7	0.036		0.0	0.0	0.0	P02359-P62399	99.7	0.004	P02359-P62399	False	True	True
415	9306	1661	1543	B190117_07_HF_LS_IN_130_ECLP_BS3_01_SCX21_hSAX03_rep2_2607	P0A7U3	RS19_ECOLI 30S ribosomal protein S19 OS=Escherichia coli (strain K12) OX=83333 GN=rpsS PE=1 SV=2	False	P0A8A8	RIMP_ECOLI Ribosome maturation factor RimP OS=Escherichia coli (strain K12) OX=83333 GN=rimP PE=1 SV=2	False	BS3	14.581	False	True	False	False	1	1	1	Between	0.0	99.7	0.036		0.0	0.0	0.0	P0A7U3-P0A8A8	99.7	0.004	P0A7U3-P0A8A8	False	True	True
417	9304	1657	1541	B190107_10_HF_LS_IN_130_ECLP_BS3_01_SCX21_hSAX09_rep2_14957	P0A9G6	ACEA_ECOLI Isocitrate lyase OS=Escherichia coli (strain K12) OX=83333 GN=aceA PE=1 SV=1	False	P0A786	PYRB_ECOLI Aspartate carbamoyltransferase catalytic subunit OS=Escherichia coli (strain K12) OX=83333 GN=pyrB PE=1 SV=2	False	BS3	14.58	False	True	False	False	1	1	1	Between	0.0	99.7	0.036		0.0	0.0	0.0	P0A786-P0A9G6	99.7	0.004	P0A786-P0A9G6	False	False	False
418	9299	1647;2,389	1525;517	B190123_17_HF_LS_IN_130_ECLP_BS3_01_SCX24_hSAX02_rep1_8587;B190123_06_HF_LS_IN_130_ECLP_BS3_01_SCX24_hSAX07_rep1_9359;B190123_10_HF_LS_IN_130_ECLP_BS3_01_SCX24_hSAX06_rep2_9561	P0A9P0	DLDH_ECOLI Dihydrolipoyl dehydrogenase OS=Escherichia coli (strain K12) OX=83333 GN=lpdA PE=1 SV=2	False	P0A6B7	ISCS_ECOLI Cysteine desulfurase IscS OS=Escherichia coli (strain K12) OX=83333 GN=iscS PE=1 SV=1	False	BS3	23.373	False	True	False	False	3	2	2	Between	0.0	99.7	0.032		0.0	0.0	0.001	P0A6B7-P0A9P0	99.7	0.004	P0A6B7-P0A9P0	False	False	False
419	9353	1761	1636	B190103_18_HF_LS_IN_130_ECLP_BS3_01_SCX19_hSAX03_rep2_7227	P0A9G6	ACEA_ECOLI Isocitrate lyase OS=Escherichia coli (strain K12) OX=83333 GN=aceA PE=1 SV=1	False	P0A858	TPIS_ECOLI Triosephosphate isomerase OS=Escherichia coli (strain K12) OX=83333 GN=tpiA PE=1 SV=1	False	BS3	14.942	False	True	False	False	1	1	1	Between	0.0	99.7	0.036		0.0	0.0	0.0	P0A858-P0A9G6	99.7	0.004	P0A858-P0A9G6	False	True	True
421	9472	2035	1919	B190121_22_HF_LS_IN_130_ECLP_BS3_01_SCX23_hSAX03_rep1_12187	P0A9G6	ACEA_ECOLI Isocitrate lyase OS=Escherichia coli (strain K12) OX=83333 GN=aceA PE=1 SV=1	False	P0A9B2	G3P1_ECOLI Glyceraldehyde-3-phosphate dehydrogenase A OS=Escherichia coli (strain K12) OX=83333 GN=gapA PE=1 SV=2	False	BS3	16.44	False	True	False	False	1	1	1	Between	0.0	99.7	0.034		0.0	0.0	0.0	P0A9B2-P0A9G6	99.7	0.004	P0A9B2-P0A9G6	False	True	True
423	9474	2041	1922	B190123_06_HF_LS_IN_130_ECLP_BS3_01_SCX24_hSAX07_rep1_8917	P0A6B7	ISCS_ECOLI Cysteine desulfurase IscS OS=Escherichia coli (strain K12) OX=83333 GN=iscS PE=1 SV=1	False	P77718	THII_ECOLI tRNA sulfurtransferase OS=Escherichia coli (strain K12) OX=83333 GN=thiI PE=1 SV=1	False	BS3	16.47	False	True	False	False	1	1	1	Between	0.0	99.7	0.034		0.0	0.0	0.0	P0A6B7-P77718	99.7	0.004	P0A6B7-P77718	False	True	True
425	9482	2059	140	B190107_17_HF_LS_IN_130_ECLP_BS3_01_SCX20_hSAX03_rep2_6608;B190107_16_HF_LS_IN_130_ECLP_BS3_01_SCX20_hSAX03_rep1_6518	P0A6X7	IHFA_ECOLI Integration host factor subunit alpha OS=Escherichia coli (strain K12) OX=83333 GN=ihfA PE=1 SV=1	False	P0A7L8	RL27_ECOLI 50S ribosomal protein L27 OS=Escherichia coli (strain K12) OX=83333 GN=rpmA PE=1 SV=2	False	BS3	16.51	False	True	False	False	2	1	1	Between	0.0	99.7	0.034		0.0	0.0	0.006	P0A6X7-P0A7L8	99.7	0.004	P0A6X7-P0A7L8	False	False	False
426	9585	2341	148	B190105_08_HF_LS_IN_130_ECLP_BS3_01_SCX20_hSAX08_rep2_13506;B190105_07_HF_LS_IN_130_ECLP_BS3_01_SCX20_hSAX08_rep1_13520	P0AG67	RS1_ECOLI 30S ribosomal protein S1 OS=Escherichia coli (strain K12) OX=83333 GN=rpsA PE=1 SV=1	False	P0A705	IF2_ECOLI Translation initiation factor IF-2 OS=Escherichia coli (strain K12) OX=83333 GN=infB PE=1 SV=1	False	BS3	18.022	False	True	False	False	2	1	1	Between	0.0	99.7	0.034		0.0	0.0	0.001	P0A705-P0AG67	99.7	0.004	P0A705-P0AG67	False	True	True
428	9583	167	287;1,217	B190107_21_HF_LS_IN_130_ECLP_BS3_01_SCX20_hSAX01_rep2_6812;B190117_07_HF_LS_IN_130_ECLP_BS3_01_SCX21_hSAX03_rep2_11645	P0AFG0	NUSG_ECOLI Transcription termination/antitermination protein NusG OS=Escherichia coli (strain K12) OX=83333 GN=nusG PE=1 SV=2	False	P0A8E5	YACL_ECOLI UPF0231 protein YacL OS=Escherichia coli (strain K12) OX=83333 GN=yacL PE=1 SV=1	False	BS3	18.000999999999998	False	True	False	False	2	2	1	Between	0.0	99.7	0.034		0.0	0.001	0.001	P0A8E5-P0AFG0	99.7	0.004	P0A8E5-P0AFG0	True	True	True
430	8821	477;1,193	528;1,092	B190103_09_HF_LS_IN_130_ECLP_BS3_01_SCX18_hSAX01_rep2_16928;B181230_21_HF_LS_IN_130_ECLP_BS3_01_SCX18_hSAX03_rep2_15289	P0A7Z4	RPOA_ECOLI DNA-directed RNA polymerase subunit alpha OS=Escherichia coli (strain K12) OX=83333 GN=rpoA PE=1 SV=1	False	P76558	MAO2_ECOLI NADP-dependent malic enzyme OS=Escherichia coli (strain K12) OX=83333 GN=maeB PE=1 SV=1	False	BS3	17.982	False	True	False	False	2	2	2	Between	0.0	99.7	0.034		0.001	0.001	0.001	P0A7Z4-P76558	99.7	0.004	P0A7Z4-P76558	False	False	False
431	9582	2337	150	B190123_11_HF_LS_IN_130_ECLP_BS3_01_SCX24_hSAX05_rep1_9174;B190123_11_HF_LS_IN_130_ECLP_BS3_01_SCX24_hSAX05_rep1_9180	P0A7V3	RS3_ECOLI 30S ribosomal protein S3 OS=Escherichia coli (strain K12) OX=83333 GN=rpsC PE=1 SV=2	False	P0A8B2	YFCN_ECOLI UPF0115 protein YfcN OS=Escherichia coli (strain K12) OX=83333 GN=yfcN PE=3 SV=1	False	BS3	17.980999999999998	False	True	False	False	2	1	1	Between	0.0	99.7	0.034		0.0	0.0	0.001	P0A7V3-P0A8B2	99.7	0.004	P0A7V3-P0A8B2	False	False	False
432	8837	519;1,115	560;1,027	B190117_05_HF_LS_IN_130_ECLP_BS3_01_SCX21_hSAX04_rep2_14443;B190119_11_HF_LS_IN_130_ECLP_BS3_01_SCX22_hSAX05_rep2_13941	P60422	RL2_ECOLI 50S ribosomal protein L2 OS=Escherichia coli (strain K12) OX=83333 GN=rplB PE=1 SV=2	False	P76086	PAAX_ECOLI Transcriptional repressor PaaX OS=Escherichia coli (strain K12) OX=83333 GN=paaX PE=1 SV=1	False	BS3	17.939	False	True	False	False	2	2	2	Between	0.0	99.7	0.034		0.001	0.001	0.001	P60422-P76086	99.7	0.004	P60422-P76086	False	False	False
433	8928	877;747	833;726	B181228_25_HF_LS_IN_130_ECLP_BS3_01_SCX17_hSAX02_rep2_12017;B190119_06_HF_LS_IN_130_ECLP_BS3_01_SCX22_hSAX03_rep1_8355	P0ACF0	DBHA_ECOLI DNA-binding protein HU-alpha OS=Escherichia coli (strain K12) OX=83333 GN=hupA PE=1 SV=1	False	P0A7L0	RL1_ECOLI 50S ribosomal protein L1 OS=Escherichia coli (strain K12) OX=83333 GN=rplA PE=1 SV=2	False	BS3	17.852	False	True	False	False	2	2	2	Between	0.0	99.7	0.034		0.002	0.002	0.001	P0A7L0-P0ACF0	99.7	0.004	P0A7L0-P0ACF0	True	False	True
434	9571	2309	2095	B181228_18_HF_LS_IN_130_ECLP_BS3_01_SCX17_hSAX05_rep2_12238	P0AFK0	PMBA_ECOLI Metalloprotease PmbA OS=Escherichia coli (strain K12) OX=83333 GN=pmbA PE=1 SV=1	False	P0AGG8	TLDD_ECOLI Metalloprotease TldD OS=Escherichia coli (strain K12) OX=83333 GN=tldD PE=1 SV=1	False	BS3	17.847	False	True	False	False	1	1	1	Between	0.0	99.7	0.034		0.0	0.0	0.0	P0AFK0-P0AGG8	99.7	0.004	P0AFK0-P0AGG8	False	True	True
436	8902	685;911	684;863	B190117_07_HF_LS_IN_130_ECLP_BS3_01_SCX21_hSAX03_rep2_13245;B181230_17_HF_LS_IN_130_ECLP_BS3_01_SCX18_hSAX05_rep2_15084	P02359	RS7_ECOLI 30S ribosomal protein S7 OS=Escherichia coli (strain K12) OX=83333 GN=rpsG PE=1 SV=3	False	P21499	RNR_ECOLI Ribonuclease R OS=Escherichia coli (strain K12) OX=83333 GN=rnr PE=1 SV=2	False	BS3	17.847	False	True	False	False	2	2	2	Between	0.0	99.7	0.034		0.002	0.002	0.001	P02359-P21499	99.7	0.004	P02359-P21499	True	False	True
437	9569	2305	85	B190121_22_HF_LS_IN_130_ECLP_BS3_01_SCX23_hSAX03_rep1_11028;B190121_22_HF_LS_IN_130_ECLP_BS3_01_SCX23_hSAX03_rep1_11016	P23830	PSS_ECOLI CDP-diacylglycerol--serine O-phosphatidyltransferase OS=Escherichia coli (strain K12) OX=83333 GN=pssA PE=1 SV=2	False	P60723	RL4_ECOLI 50S ribosomal protein L4 OS=Escherichia coli (strain K12) OX=83333 GN=rplD PE=1 SV=1	False	BS3	17.836	False	True	False	False	2	1	1	Between	0.0	99.7	0.034		0.0	0.0	0.001	P23830-P60723	99.7	0.004	P23830-P60723	False	False	False
438	9553	2265	56	B190103_17_HF_LS_IN_130_ECLP_BS3_01_SCX19_hSAX03_rep1_11503;B181230_20_HF_LS_IN_130_ECLP_BS3_01_SCX18_hSAX03_rep1_11362	P0A8T7	RPOC_ECOLI DNA-directed RNA polymerase subunit beta' OS=Escherichia coli (strain K12) OX=83333 GN=rpoC PE=1 SV=1	False	P0A8E5	YACL_ECOLI UPF0231 protein YacL OS=Escherichia coli (strain K12) OX=83333 GN=yacL PE=1 SV=1	False	BS3	17.602	False	True	False	False	2	1	1	Between	0.0	99.7	0.034		0.0	0.0	0.001	P0A8E5-P0A8T7	99.7	0.004	P0A8E5-P0A8T7	True	True	True
440	9550	2257	345	B190107_03_HF_LS_IN_130_ECLP_BS3_01_SCX21_hSAX06_rep2_17311;B190107_02_HF_LS_IN_130_ECLP_BS3_01_SCX21_hSAX06_rep1_17374	P0A7Z4	RPOA_ECOLI DNA-directed RNA polymerase subunit alpha OS=Escherichia coli (strain K12) OX=83333 GN=rpoA PE=1 SV=1	False	P11454	ENTF_ECOLI Enterobactin synthase component F OS=Escherichia coli (strain K12) OX=83333 GN=entF PE=1 SV=3	False	BS3	17.564	False	True	False	False	2	1	1	Between	0.0	99.7	0.034		0.0	0.0	0.001	P0A7Z4-P11454	99.7	0.004	P0A7Z4-P11454	False	True	True
442	8875	617;717	627;706	B190119_05_HF_LS_IN_130_ECLP_BS3_01_SCX22_hSAX02_rep2_7163;B190119_04_HF_LS_IN_130_ECLP_BS3_01_SCX22_hSAX02_rep1_7204	P21156	CYSD_ECOLI Sulfate adenylyltransferase subunit 2 OS=Escherichia coli (strain K12) OX=83333 GN=cysD PE=1 SV=3	False	P06611	BTUD_ECOLI Vitamin B12 import ATP-binding protein BtuD OS=Escherichia coli (strain K12) OX=83333 GN=btuD PE=1 SV=1	False	BS3	17.527	False	True	False	False	2	2	2	Between	0.0	99.7	0.034		0.004	0.003	0.003	P06611-P21156	99.7	0.004	P06611-P21156	False	False	False
443	8802	811;429	781;493	B190123_16_HF_LS_IN_130_ECLP_BS3_01_SCX24_hSAX03_rep1_11746;B190119_10_HF_LS_IN_130_ECLP_BS3_01_SCX22_hSAX05_rep1_18843	P21179	CATE_ECOLI Catalase HPII OS=Escherichia coli (strain K12) OX=83333 GN=katE PE=1 SV=1	False	P0ABH7	CISY_ECOLI Citrate synthase OS=Escherichia coli (strain K12) OX=83333 GN=gltA PE=1 SV=1	False	BS3	17.458	False	True	False	False	2	2	2	Between	0.0	99.7	0.034		0.004	0.003	0.003	P0ABH7-P21179	99.7	0.004	P0ABH7-P21179	False	True	True
445	8716	237;829	341;796	B190123_16_HF_LS_IN_130_ECLP_BS3_01_SCX24_hSAX03_rep1_3696;B190123_16_HF_LS_IN_130_ECLP_BS3_01_SCX24_hSAX03_rep1_3511	P0A6Y1	IHFB_ECOLI Integration host factor subunit beta OS=Escherichia coli (strain K12) OX=83333 GN=ihfB PE=1 SV=1	False	P0A7J7	RL11_ECOLI 50S ribosomal protein L11 OS=Escherichia coli (strain K12) OX=83333 GN=rplK PE=1 SV=2	False	BS3	17.317999999999998	False	True	False	False	2	2	2	Between	0.0	99.7	0.034		0.004	0.003	0.003	P0A6Y1-P0A7J7	99.7	0.004	P0A6Y1-P0A7J7	False	False	False
446	9540	2221	464	B190125_09_HF_LS_IN_130_ECLP_BS3_01_SCX25_hSAX06_rep1_18185;B190123_09_HF_LS_IN_130_ECLP_BS3_01_SCX24_hSAX06_rep1_18085	P0A7S9	RS13_ECOLI 30S ribosomal protein S13 OS=Escherichia coli (strain K12) OX=83333 GN=rpsM PE=1 SV=2	False	P63224	GMHA_ECOLI Phosphoheptose isomerase OS=Escherichia coli (strain K12) OX=83333 GN=gmhA PE=1 SV=1	False	BS3	17.288	False	True	False	False	2	1	1	Between	0.0	99.7	0.034		0.0	0.0	0.003	P0A7S9-P63224	99.7	0.004	P0A7S9-P63224	False	False	False
447	8685	843;161	804;284	B190117_02_HF_LS_IN_130_ECLP_BS3_01_SCX21_hSAX05_rep1_17291;B190102_04_HF_LS_IN_130_ECLP_BS3_01_SCX19_hSAX09_rep1_15776	P0ABH7	CISY_ECOLI Citrate synthase OS=Escherichia coli (strain K12) OX=83333 GN=gltA PE=1 SV=1	False	P0A786	PYRB_ECOLI Aspartate carbamoyltransferase catalytic subunit OS=Escherichia coli (strain K12) OX=83333 GN=pyrB PE=1 SV=2	False	BS3	17.257	False	True	False	False	2	2	2	Between	0.0	99.7	0.034		0.004	0.003	0.003	P0A786-P0ABH7	99.7	0.004	P0A786-P0ABH7	False	True	True
449	9538	2209	216	B190121_22_HF_LS_IN_130_ECLP_BS3_01_SCX23_hSAX03_rep1_3609;B190121_22_HF_LS_IN_130_ECLP_BS3_01_SCX23_hSAX03_rep1_3608	P0ACF0	DBHA_ECOLI DNA-binding protein HU-alpha OS=Escherichia coli (strain K12) OX=83333 GN=hupA PE=1 SV=1	False	P0A705	IF2_ECOLI Translation initiation factor IF-2 OS=Escherichia coli (strain K12) OX=83333 GN=infB PE=1 SV=1	False	BS3	17.243	False	True	False	False	2	1	1	Between	0.0	99.7	0.034		0.0	0.0	0.001	P0A705-P0ACF0	99.7	0.004	P0A705-P0ACF0	False	False	False
450	8735	723;277	711;370	B190105_07_HF_LS_IN_130_ECLP_BS3_01_SCX20_hSAX08_rep1_18099;B190125_10_HF_LS_IN_130_ECLP_BS3_01_SCX25_hSAX06_rep2_8256	P07118	SYV_ECOLI Valine--tRNA ligase OS=Escherichia coli (strain K12) OX=83333 GN=valS PE=1 SV=2	False	P0A9G6	ACEA_ECOLI Isocitrate lyase OS=Escherichia coli (strain K12) OX=83333 GN=aceA PE=1 SV=1	False	BS3	17.227	False	True	False	False	2	2	2	Between	0.0	99.7	0.034		0.004	0.003	0.003	P07118-P0A9G6	99.7	0.004	P07118-P0A9G6	False	False	False
451	8793	565;409	593;476	B181228_17_HF_LS_IN_130_ECLP_BS3_01_SCX17_hSAX05_rep1_13299;B190103_12_HF_LS_IN_130_ECLP_BS3_01_SCX19_hSAX05_rep1_8559	P0A8T7	RPOC_ECOLI DNA-directed RNA polymerase subunit beta' OS=Escherichia coli (strain K12) OX=83333 GN=rpoC PE=1 SV=1	False	P30128	GREB_ECOLI Transcription elongation factor GreB OS=Escherichia coli (strain K12) OX=83333 GN=greB PE=1 SV=2	False	BS3	17.177	False	True	False	False	2	2	2	Between	0.0	99.7	0.034		0.0069999999999999	0.006	0.004	P0A8T7-P30128	99.7	0.004	P0A8T7-P30128	True	True	True
453	8710	217;715	320;705	B190121_12_HF_LS_IN_130_ECLP_BS3_01_SCX23_hSAX07_rep1_19429;B190119_06_HF_LS_IN_130_ECLP_BS3_01_SCX22_hSAX03_rep1_6123	P02358	RS6_ECOLI 30S ribosomal protein S6 OS=Escherichia coli (strain K12) OX=83333 GN=rpsF PE=1 SV=1	False	P0ACF0	DBHA_ECOLI DNA-binding protein HU-alpha OS=Escherichia coli (strain K12) OX=83333 GN=hupA PE=1 SV=1	False	BS3	17.176	False	True	False	False	2	2	2	Between	0.0	99.7	0.034		0.004	0.003	0.003	P02358-P0ACF0	99.7	0.004	P02358-P0ACF0	False	False	False
454	9532	2191	413	B190123_16_HF_LS_IN_130_ECLP_BS3_01_SCX24_hSAX03_rep1_9160;B190123_11_HF_LS_IN_130_ECLP_BS3_01_SCX24_hSAX05_rep1_9335	P68191	SRA_ECOLI Stationary-phase-induced ribosome-associated protein OS=Escherichia coli (strain K12) OX=83333 GN=sra PE=1 SV=1	False	P23367	MUTL_ECOLI DNA mismatch repair protein MutL OS=Escherichia coli (strain K12) OX=83333 GN=mutL PE=1 SV=2	False	BS3	17.141	False	True	False	False	2	1	1	Between	0.0	99.7	0.034		0.0	0.0	0.004	P23367-P68191	99.7	0.004	P23367-P68191	False	False	False
455	8754	577;319	599;404	B190103_12_HF_LS_IN_130_ECLP_BS3_01_SCX19_hSAX05_rep1_7209;B190119_12_HF_LS_IN_130_ECLP_BS3_01_SCX22_hSAX06_rep1_13766	P09373	PFLB_ECOLI Formate acetyltransferase 1 OS=Escherichia coli (strain K12) OX=83333 GN=pflB PE=1 SV=2	False	P25553	ALDA_ECOLI Lactaldehyde dehydrogenase OS=Escherichia coli (strain K12) OX=83333 GN=aldA PE=1 SV=2	False	BS3	17.092	False	True	False	False	2	2	2	Between	0.0	99.7	0.034		0.006	0.005	0.004	P09373-P25553	99.7	0.004	P09373-P25553	False	True	True
457	9516	2161	2000	B190107_04_HF_LS_IN_130_ECLP_BS3_01_SCX21_hSAX07_rep1_18291	P0A7R5	RS10_ECOLI 30S ribosomal protein S10 OS=Escherichia coli (strain K12) OX=83333 GN=rpsJ PE=1 SV=1	False	P0A9F3	CYSB_ECOLI HTH-type transcriptional regulator CysB OS=Escherichia coli (strain K12) OX=83333 GN=cysB PE=3 SV=1	False	BS3	16.958	False	True	False	False	1	1	1	Between	0.0	99.7	0.034		0.0	0.0	0.0	P0A7R5-P0A9F3	99.7	0.004	P0A7R5-P0A9F3	False	False	False
458	9512	2151	83	B190107_03_HF_LS_IN_130_ECLP_BS3_01_SCX21_hSAX06_rep2_16793;B190107_02_HF_LS_IN_130_ECLP_BS3_01_SCX21_hSAX06_rep1_16873	P0AG59	RS14_ECOLI 30S ribosomal protein S14 OS=Escherichia coli (strain K12) OX=83333 GN=rpsN PE=1 SV=2	False	P0A6Y1	IHFB_ECOLI Integration host factor subunit beta OS=Escherichia coli (strain K12) OX=83333 GN=ihfB PE=1 SV=1	False	BS3	16.921	False	True	False	False	2	1	1	Between	0.0	99.7	0.034		0.0	0.0	0.003	P0A6Y1-P0AG59	99.7	0.004	P0A6Y1-P0AG59	False	True	True
460	8726	257;369	358;442	B190103_08_HF_LS_IN_130_ECLP_BS3_01_SCX18_hSAX01_rep1_15754;B190103_08_HF_LS_IN_130_ECLP_BS3_01_SCX18_hSAX01_rep1_12573	P0A6F5	CH60_ECOLI 60 kDa chaperonin OS=Escherichia coli (strain K12) OX=83333 GN=groL PE=1 SV=2	False	P0A8U2	YAFD_ECOLI UPF0294 protein YafD OS=Escherichia coli (strain K12) OX=83333 GN=yafD PE=3 SV=1	False	BS3	16.851	False	True	False	False	2	2	2	Between	0.0	99.7	0.034		0.0069999999999999	0.006	0.004	P0A6F5-P0A8U2	99.7	0.004	P0A6F5-P0A8U2	False	False	False
461	9507	2131	1981	B181230_16_HF_LS_IN_130_ECLP_BS3_01_SCX18_hSAX05_rep1_15019	P02359	RS7_ECOLI 30S ribosomal protein S7 OS=Escherichia coli (strain K12) OX=83333 GN=rpsG PE=1 SV=3	False	P0A7U7	RS20_ECOLI 30S ribosomal protein S20 OS=Escherichia coli (strain K12) OX=83333 GN=rpsT PE=1 SV=2	False	BS3	16.796	False	True	False	False	1	1	1	Between	0.0	99.7	0.034		0.0	0.0	0.0	P02359-P0A7U7	99.7	0.004	P02359-P0A7U7	False	True	True
463	9503	2123	171	B190123_18_HF_LS_IN_130_ECLP_BS3_01_SCX24_hSAX02_rep2_9307;B190123_18_HF_LS_IN_130_ECLP_BS3_01_SCX24_hSAX02_rep2_9305	P02359	RS7_ECOLI 30S ribosomal protein S7 OS=Escherichia coli (strain K12) OX=83333 GN=rpsG PE=1 SV=3	False	P76053	SMRA_ECOLI Probable DNA endonuclease SmrA OS=Escherichia coli (strain K12) OX=83333 GN=smrA PE=1 SV=1	False	BS3	16.76	False	True	False	False	2	1	1	Between	0.0	99.7	0.034		0.0	0.0	0.004	P02359-P76053	99.7	0.004	P02359-P76053	False	False	False
464	9493	2093	1955	B190103_11_HF_LS_IN_130_ECLP_BS3_01_SCX19_hSAX06_rep2_6395	P37313	DPPF_ECOLI Dipeptide transport ATP-binding protein DppF OS=Escherichia coli (strain K12) OX=83333 GN=dppF PE=3 SV=1	False	P0AEG1	DPPC_ECOLI Dipeptide transport system permease protein DppC OS=Escherichia coli (strain K12) OX=83333 GN=dppC PE=1 SV=1	False	BS3	16.674	False	True	False	False	1	1	1	Between	0.0	99.7	0.034		0.0	0.0	0.0	P0AEG1-P37313	99.7	0.004	P0AEG1-P37313	False	True	True
466	9490	2085	29	B190121_18_HF_LS_IN_130_ECLP_BS3_01_SCX23_hSAX05_rep2_16514;B190121_18_HF_LS_IN_130_ECLP_BS3_01_SCX23_hSAX05_rep2_16491	P32695	DUSA_ECOLI tRNA-dihydrouridine(20/20a) synthase OS=Escherichia coli (strain K12) OX=83333 GN=dusA PE=1 SV=4	False	P29217	YCEH_ECOLI UPF0502 protein YceH OS=Escherichia coli (strain K12) OX=83333 GN=yceH PE=1 SV=3	False	BS3	16.646	False	True	False	False	2	1	1	Between	0.0	99.7	0.034		0.0	0.0	0.004	P29217-P32695	99.7	0.004	P29217-P32695	False	False	False
467	8983	885;1,009	841;934	B190107_06_HF_LS_IN_130_ECLP_BS3_01_SCX21_hSAX08_rep1_13436;B190123_16_HF_LS_IN_130_ECLP_BS3_01_SCX24_hSAX03_rep1_6619	P0A9G6	ACEA_ECOLI Isocitrate lyase OS=Escherichia coli (strain K12) OX=83333 GN=aceA PE=1 SV=1	False	P0A6M8	EFG_ECOLI Elongation factor G OS=Escherichia coli (strain K12) OX=83333 GN=fusA PE=1 SV=2	False	BS3	18.166	False	True	False	False	2	2	2	Between	0.0	99.7	0.034		0.001	0.001	0.001	P0A6M8-P0A9G6	99.7	0.004	P0A6M8-P0A9G6	False	False	False
468	8800	423;2,671	490;845	B190123_12_HF_LS_IN_130_ECLP_BS3_01_SCX24_hSAX05_rep2_6942;B190119_06_HF_LS_IN_130_ECLP_BS3_01_SCX22_hSAX03_rep1_10555;B190121_22_HF_LS_IN_130_ECLP_BS3_01_SCX23_hSAX03_rep1_11126	P0A9G6	ACEA_ECOLI Isocitrate lyase OS=Escherichia coli (strain K12) OX=83333 GN=aceA PE=1 SV=1	False	P31660	PRPC_ECOLI 2-methylcitrate synthase OS=Escherichia coli (strain K12) OX=83333 GN=prpC PE=1 SV=2	False	BS3	23.773000000000003	False	True	False	False	3	2	2	Between	0.0	99.7	0.032		0.0	0.0	0.0	P0A9G6-P31660	99.7	0.004	P0A9G6-P31660	False	True	True
470	9196	1397;2,773	1282;1,185	B190107_04_HF_LS_IN_130_ECLP_BS3_01_SCX21_hSAX07_rep1_9297;B190121_18_HF_LS_IN_130_ECLP_BS3_01_SCX23_hSAX05_rep2_11389;B190121_18_HF_LS_IN_130_ECLP_BS3_01_SCX23_hSAX05_rep2_11377	P0A7V0	RS2_ECOLI 30S ribosomal protein S2 OS=Escherichia coli (strain K12) OX=83333 GN=rpsB PE=1 SV=2	False	P0A6X7	IHFA_ECOLI Integration host factor subunit alpha OS=Escherichia coli (strain K12) OX=83333 GN=ihfA PE=1 SV=1	False	BS3	25.622	False	True	False	False	3	2	2	Between	0.0	99.7	0.032		0.0	0.0	0.0	P0A6X7-P0A7V0	99.7	0.004	P0A6X7-P0A7V0	True	True	True
472	9402	2471;1,865	394;1,750	B190117_04_HF_LS_IN_130_ECLP_BS3_01_SCX21_hSAX04_rep1_12156;B190117_05_HF_LS_IN_130_ECLP_BS3_01_SCX21_hSAX04_rep2_12128;B190119_06_HF_LS_IN_130_ECLP_BS3_01_SCX22_hSAX03_rep1_10802	P0A6X7	IHFA_ECOLI Integration host factor subunit alpha OS=Escherichia coli (strain K12) OX=83333 GN=ihfA PE=1 SV=1	False	P60422	RL2_ECOLI 50S ribosomal protein L2 OS=Escherichia coli (strain K12) OX=83333 GN=rplB PE=1 SV=2	False	BS3	24.329	False	True	False	False	3	2	2	Between	0.0	99.7	0.032		0.0	0.0	0.0	P0A6X7-P60422	99.7	0.004	P0A6X7-P60422	False	False	False
473	8302	2025;3,339	2053;3,590	B190511_15_HF_LS_IN_130_ECLP_DSSO_01_SCX17_hSAX03_rep1_7718;B190702_13_HF_LS_IN_130_ECLP_DSSO_01_SCX19_hSAX05_rep2_6347	P69913	CSRA_ECOLI Carbon storage regulator OS=Escherichia coli (strain K12) OX=83333 GN=csrA PE=1 SV=1	False	P0A7S3	RS12_ECOLI 30S ribosomal protein S12 OS=Escherichia coli (strain K12) OX=83333 GN=rpsL PE=1 SV=2	False	DSSO	29.779	False	True	False	False	2	2	2	Between	0.003	99.7	0.038		0.002	0.002	0.0	P0A7S3-P69913	99.7	0.004	P0A7S3-P69913	False	False	False
474	8562	2787;2,901	2857;3,036	B190715_08_HF_LS_IN_130_ECLP_DSSO_01_SCX22_hSAX07_rep1_21868;B190717_02_HF_LS_IN_130_ECLP_DSSO_01_SCX23_hSAX06_rep1_21899	P0A8T7	RPOC_ECOLI DNA-directed RNA polymerase subunit beta' OS=Escherichia coli (strain K12) OX=83333 GN=rpoC PE=1 SV=1	False	P60240	RAPA_ECOLI RNA polymerase-associated protein RapA OS=Escherichia coli (strain K12) OX=83333 GN=rapA PE=1 SV=2	False	DSSO	29.702	False	True	False	False	2	2	2	Between	0.003	99.7	0.038		0.003	0.003	0.0	P0A8T7-P60240	99.7	0.004	P0A8T7-P60240	True	True	True
476	8134	3445;1,573	316;1,533	B190704_12_HF_LS_IN_130_ECLP_DSSO_01_SCX20_hSAX05_rep2_3122;B190704_02_HF_LS_IN_130_ECLP_DSSO_01_SCX20_hSAX06_rep1_3194;B190717_15_HF_LS_IN_130_ECLP_DSSO_01_SCX23_hSAX03_rep1_2881	P0A6Y1	IHFB_ECOLI Integration host factor subunit beta OS=Escherichia coli (strain K12) OX=83333 GN=ihfB PE=1 SV=1	False	P0A7L8	RL27_ECOLI 50S ribosomal protein L27 OS=Escherichia coli (strain K12) OX=83333 GN=rpmA PE=1 SV=2	False	DSSO	29.592	False	True	False	False	3	2	2	Between	0.003	99.7	0.038		0.002	0.002	0.0	P0A6Y1-P0A7L8	99.7	0.004	P0A6Y1-P0A7L8	False	False	False
477	7621	3807;255	251;363	B190717_12_HF_LS_IN_130_ECLP_DSSO_01_SCX23_hSAX05_rep1_7361;B190717_02_HF_LS_IN_130_ECLP_DSSO_01_SCX23_hSAX06_rep1_7395;B190717_15_HF_LS_IN_130_ECLP_DSSO_01_SCX23_hSAX03_rep1_8293	P0A7S3	RS12_ECOLI 30S ribosomal protein S12 OS=Escherichia coli (strain K12) OX=83333 GN=rpsL PE=1 SV=2	False	P77718	THII_ECOLI tRNA sulfurtransferase OS=Escherichia coli (strain K12) OX=83333 GN=thiI PE=1 SV=1	False	DSSO	29.569000000000003	False	True	False	False	3	2	2	Between	0.003	99.7	0.038		0.001	0.0	0.0	P0A7S3-P77718	99.7	0.004	P0A7S3-P77718	False	False	False
478	9260	4715	2398	B190704_11_HF_LS_IN_130_ECLP_DSSO_01_SCX20_hSAX05_rep1_12619;B190710_12_HF_LS_IN_130_ECLP_DSSO_01_SCX21_hSAX05_rep2_12900	P0C018	RL18_ECOLI 50S ribosomal protein L18 OS=Escherichia coli (strain K12) OX=83333 GN=rplR PE=1 SV=1	False	P0AD59	IVY_ECOLI Inhibitor of vertebrate lysozyme OS=Escherichia coli (strain K12) OX=83333 GN=ivy PE=1 SV=1	False	DSSO	29.557	False	True	False	False	2	1	1	Between	0.003	99.7	0.038		0.001	0.0	0.0	P0AD59-P0C018	99.7	0.004	P0AD59-P0C018	False	False	False
479	8345	3113;2,143	3367;2,169	B190710_14_HF_LS_IN_130_ECLP_DSSO_01_SCX21_hSAX03_rep1_14954;B190702_16_HF_LS_IN_130_ECLP_DSSO_01_SCX19_hSAX03_rep1_6024	P0A6Y8	DNAK_ECOLI Chaperone protein DnaK OS=Escherichia coli (strain K12) OX=83333 GN=dnaK PE=1 SV=2	False	P0ACF4	DBHB_ECOLI DNA-binding protein HU-beta OS=Escherichia coli (strain K12) OX=83333 GN=hupB PE=1 SV=1	False	DSSO	29.328000000000003	False	True	False	False	2	2	2	Between	0.003	99.7	0.038		0.003	0.003	0.0	P0A6Y8-P0ACF4	99.7	0.004	P0A6Y8-P0ACF4	True	True	True
481	9241	495	571;900	B190712_14_HF_LS_IN_130_ECLP_DSSO_01_SCX24_hSAX04_rep1_11213;B190715_25_HF_LS_IN_130_ECLP_DSSO_01_SCX22_hSAX01_rep2_11576;B190715_22_HF_LS_IN_130_ECLP_DSSO_01_SCX22_hSAX02_rep2_11579	P0A8T7	RPOC_ECOLI DNA-directed RNA polymerase subunit beta' OS=Escherichia coli (strain K12) OX=83333 GN=rpoC PE=1 SV=1	False	P0ADZ4	RS15_ECOLI 30S ribosomal protein S15 OS=Escherichia coli (strain K12) OX=83333 GN=rpsO PE=1 SV=2	False	DSSO	29.258000000000003	False	True	False	False	3	2	1	Between	0.003	99.7	0.038		0.001	0.0	0.001	P0A8T7-P0ADZ4	99.7	0.004	P0A8T7-P0ADZ4	False	True	True
483	9238	439	527;3,870	B190712_20_HF_LS_IN_130_ECLP_DSSO_01_SCX24_hSAX01_rep2_6623;B190715_25_HF_LS_IN_130_ECLP_DSSO_01_SCX22_hSAX01_rep2_7518	P0A8T7	RPOC_ECOLI DNA-directed RNA polymerase subunit beta' OS=Escherichia coli (strain K12) OX=83333 GN=rpoC PE=1 SV=1	False	P0ACF4	DBHB_ECOLI DNA-binding protein HU-beta OS=Escherichia coli (strain K12) OX=83333 GN=hupB PE=1 SV=1	False	DSSO	29.214	False	True	False	False	2	2	1	Between	0.003	99.7	0.038		0.001	0.0	0.0	P0A8T7-P0ACF4	99.7	0.004	P0A8T7-P0ACF4	False	False	False
484	9234	4651	1780	B190704_04_HF_LS_IN_130_ECLP_DSSO_01_SCX20_hSAX07_rep1_7351;B190704_04_HF_LS_IN_130_ECLP_DSSO_01_SCX20_hSAX07_rep1_7350	P02358	RS6_ECOLI 30S ribosomal protein S6 OS=Escherichia coli (strain K12) OX=83333 GN=rpsF PE=1 SV=1	False	P45577	PROQ_ECOLI RNA chaperone ProQ OS=Escherichia coli (strain K12) OX=83333 GN=proQ PE=1 SV=2	False	DSSO	29.124	False	True	False	False	2	1	1	Between	0.003	99.7	0.038		0.001	0.0	0.0	P02358-P45577	99.7	0.004	P02358-P45577	False	True	True
486	9233	4645	1262	B190712_15_HF_LS_IN_130_ECLP_DSSO_01_SCX24_hSAX03_rep1_10158;B190712_15_HF_LS_IN_130_ECLP_DSSO_01_SCX24_hSAX03_rep1_10142	P02359	RS7_ECOLI 30S ribosomal protein S7 OS=Escherichia coli (strain K12) OX=83333 GN=rpsG PE=1 SV=3	False	P60624	RL24_ECOLI 50S ribosomal protein L24 OS=Escherichia coli (strain K12) OX=83333 GN=rplX PE=1 SV=2	False	DSSO	29.117	False	True	False	False	2	1	1	Between	0.003	99.7	0.038		0.001	0.0	0.0	P02359-P60624	99.7	0.004	P02359-P60624	False	True	True
488	7771	3563;629	583;687	B190708_13_HF_LS_IN_130_ECLP_DSSO_01_SCX25t27_hSAX05_rep1_3276;B190708_14_HF_LS_IN_130_ECLP_DSSO_01_SCX25t27_hSAX05_rep2_3485;B190704_16_HF_LS_IN_130_ECLP_DSSO_01_SCX20_hSAX03_rep1_5867	P0A6B7	ISCS_ECOLI Cysteine desulfurase IscS OS=Escherichia coli (strain K12) OX=83333 GN=iscS PE=1 SV=1	False	P0A8F0	UPP_ECOLI Uracil phosphoribosyltransferase OS=Escherichia coli (strain K12) OX=83333 GN=upp PE=1 SV=1	False	DSSO	29.085	False	True	False	False	3	2	2	Between	0.003	99.7	0.038		0.001	0.0	0.001	P0A6B7-P0A8F0	99.7	0.004	P0A6B7-P0A8F0	False	False	False
489	9298	1645	1523	B190103_13_HF_LS_IN_130_ECLP_BS3_01_SCX19_hSAX05_rep2_21761	P0A7W1	RS5_ECOLI 30S ribosomal protein S5 OS=Escherichia coli (strain K12) OX=83333 GN=rpsE PE=1 SV=2	False	P0A7W7	RS8_ECOLI 30S ribosomal protein S8 OS=Escherichia coli (strain K12) OX=83333 GN=rpsH PE=1 SV=2	False	BS3	14.533	False	True	False	False	1	1	1	Between	0.003	99.7	0.036		0.001	0.001	0.001	P0A7W1-P0A7W7	99.7	0.004	P0A7W1-P0A7W7	True	True	True
491	9269	4741	394	B190715_19_HF_LS_IN_130_ECLP_DSSO_01_SCX22_hSAX03_rep1_9629;B190715_19_HF_LS_IN_130_ECLP_DSSO_01_SCX22_hSAX03_rep1_9589;B190715_19_HF_LS_IN_130_ECLP_DSSO_01_SCX22_hSAX03_rep1_9619	P0A7N9	RL33_ECOLI 50S ribosomal protein L33 OS=Escherichia coli (strain K12) OX=83333 GN=rpmG PE=1 SV=2	False	P76116	YNCE_ECOLI Uncharacterized protein YncE OS=Escherichia coli (strain K12) OX=83333 GN=yncE PE=1 SV=1	False	DSSO	29.791	False	True	False	False	3	1	1	Between	0.003	99.7	0.038		0.001	0.0	0.0	P0A7N9-P76116	99.7	0.004	P0A7N9-P76116	False	False	False
492	9297	1643	1521	B181230_20_HF_LS_IN_130_ECLP_BS3_01_SCX18_hSAX03_rep1_7902	P21599	KPYK2_ECOLI Pyruvate kinase II OS=Escherichia coli (strain K12) OX=83333 GN=pykA PE=1 SV=3	False	P0AD61	KPYK1_ECOLI Pyruvate kinase I OS=Escherichia coli (strain K12) OX=83333 GN=pykF PE=1 SV=1	False	BS3	14.529000000000002	False	True	False	False	1	1	1	Between	0.003	99.7	0.036		0.001	0.001	0.001	P0AD61-P21599	99.7	0.004	P0AD61-P21599	False	True	True
494	9284	1617	1499	B190107_17_HF_LS_IN_130_ECLP_BS3_01_SCX20_hSAX03_rep2_15075	P0A6F5	CH60_ECOLI 60 kDa chaperonin OS=Escherichia coli (strain K12) OX=83333 GN=groL PE=1 SV=2	False	P0A9X4	MREB_ECOLI Cell shape-determining protein MreB OS=Escherichia coli (strain K12) OX=83333 GN=mreB PE=1 SV=1	False	BS3	14.455	False	True	False	False	1	1	1	Between	0.003	99.7	0.036		0.001	0.001	0.001	P0A6F5-P0A9X4	99.7	0.004	P0A6F5-P0A9X4	True	True	True
496	9281	1607	1488	B190119_10_HF_LS_IN_130_ECLP_BS3_01_SCX22_hSAX05_rep1_8461	P00957	SYA_ECOLI Alanine--tRNA ligase OS=Escherichia coli (strain K12) OX=83333 GN=alaS PE=1 SV=2	False	P00960	SYGA_ECOLI Glycine--tRNA ligase alpha subunit OS=Escherichia coli (strain K12) OX=83333 GN=glyQ PE=1 SV=2	False	BS3	14.422	False	True	False	False	1	1	1	Between	0.003	99.7	0.036		0.001	0.001	0.001	P00957-P00960	99.7	0.004	P00957-P00960	False	True	True
498	9272	1585	1468	B190119_10_HF_LS_IN_130_ECLP_BS3_01_SCX22_hSAX05_rep1_15987	P0A707	IF3_ECOLI Translation initiation factor IF-3 OS=Escherichia coli (strain K12) OX=83333 GN=infC PE=1 SV=1	False	P43329	HRPA_ECOLI ATP-dependent RNA helicase HrpA OS=Escherichia coli (strain K12) OX=83333 GN=hrpA PE=3 SV=3	False	BS3	14.366	False	True	False	False	1	1	1	Between	0.003	99.7	0.036		0.001	0.001	0.001	P0A707-P43329	99.7	0.004	P0A707-P43329	False	False	False
499	9266	1569	1449	B181228_18_HF_LS_IN_130_ECLP_BS3_01_SCX17_hSAX05_rep2_10207	P68191	SRA_ECOLI Stationary-phase-induced ribosome-associated protein OS=Escherichia coli (strain K12) OX=83333 GN=sra PE=1 SV=1	False	P00490	PHSM_ECOLI Maltodextrin phosphorylase OS=Escherichia coli (strain K12) OX=83333 GN=malP PE=1 SV=7	False	BS3	14.31	False	True	False	False	1	1	1	Between	0.003	99.7	0.036		0.001	0.001	0.001	P00490-P68191	99.7	0.004	P00490-P68191	False	False	False
500	9262	1559	1439	B190119_10_HF_LS_IN_130_ECLP_BS3_01_SCX22_hSAX05_rep1_6632	P0AGE9	SUCD_ECOLI Succinate--CoA ligase [ADP-forming] subunit alpha OS=Escherichia coli (strain K12) OX=83333 GN=sucD PE=1 SV=2	False	P25553	ALDA_ECOLI Lactaldehyde dehydrogenase OS=Escherichia coli (strain K12) OX=83333 GN=aldA PE=1 SV=2	False	BS3	14.28	False	True	False	False	1	1	1	Between	0.003	99.7	0.036		0.001	0.001	0.001	P0AGE9-P25553	99.7	0.004	P0AGE9-P25553	False	True	True
502	9255	1543	1424	B190102_06_HF_LS_IN_130_ECLP_BS3_01_SCX19_hSAX08_rep1_16876	P0A9G6	ACEA_ECOLI Isocitrate lyase OS=Escherichia coli (strain K12) OX=83333 GN=aceA PE=1 SV=1	False	P00956	SYI_ECOLI Isoleucine--tRNA ligase OS=Escherichia coli (strain K12) OX=83333 GN=ileS PE=1 SV=5	False	BS3	14.195	False	True	False	False	1	1	1	Between	0.003	99.7	0.036		0.001	0.001	0.001	P00956-P0A9G6	99.7	0.004	P00956-P0A9G6	False	False	False
503	9253	1539	1422	B190121_22_HF_LS_IN_130_ECLP_BS3_01_SCX23_hSAX03_rep1_8233	P0AEU7	SKP_ECOLI Chaperone protein Skp OS=Escherichia coli (strain K12) OX=83333 GN=skp PE=1 SV=1	False	P0ADY3	RL14_ECOLI 50S ribosomal protein L14 OS=Escherichia coli (strain K12) OX=83333 GN=rplN PE=1 SV=1	False	BS3	14.19	False	True	False	False	1	1	1	Between	0.003	99.7	0.036		0.001	0.001	0.001	P0ADY3-P0AEU7	99.7	0.004	P0ADY3-P0AEU7	False	False	False
504	9252	1537	1420	B190121_19_HF_LS_IN_130_ECLP_BS3_01_SCX23_hSAX04_rep1_11529	P0A8V2	RPOB_ECOLI DNA-directed RNA polymerase subunit beta OS=Escherichia coli (strain K12) OX=83333 GN=rpoB PE=1 SV=1	False	P30128	GREB_ECOLI Transcription elongation factor GreB OS=Escherichia coli (strain K12) OX=83333 GN=greB PE=1 SV=2	False	BS3	14.173	False	True	False	False	1	1	1	Between	0.003	99.7	0.036		0.001	0.001	0.001	P0A8V2-P30128	99.7	0.004	P0A8V2-P30128	True	True	True
506	9250	1529	1411	B181230_17_HF_LS_IN_130_ECLP_BS3_01_SCX18_hSAX05_rep2_12432	P68679	RS21_ECOLI 30S ribosomal protein S21 OS=Escherichia coli (strain K12) OX=83333 GN=rpsU PE=1 SV=2	False	P0AFW2	RMF_ECOLI Ribosome modulation factor OS=Escherichia coli (strain K12) OX=83333 GN=rmf PE=1 SV=1	False	BS3	14.143	False	True	False	False	1	1	1	Between	0.003	99.7	0.036		0.001	0.001	0.001	P0AFW2-P68679	99.7	0.004	P0AFW2-P68679	False	False	False
507	7620	1115;1,659;2,049;249	1094;1,621;2,071;360	B190712_05_HF_LS_IN_130_ECLP_DSSO_01_SCX24_hSAX07_rep2_11956;B190710_11_HF_LS_IN_130_ECLP_DSSO_01_SCX21_hSAX05_rep1_11528;B190715_06_HF_LS_IN_130_ECLP_DSSO_01_SCX22_hSAX06_rep1_9395;B190715_22_HF_LS_IN_130_ECLP_DSSO_01_SCX22_hSAX02_rep2_11243	P60422	RL2_ECOLI 50S ribosomal protein L2 OS=Escherichia coli (strain K12) OX=83333 GN=rplB PE=1 SV=2	False	P0AGJ5	YFIF_ECOLI Uncharacterized tRNA/rRNA methyltransferase YfiF OS=Escherichia coli (strain K12) OX=83333 GN=yfiF PE=1 SV=1	False	DSSO	35.283	False	True	False	False	4	4	4	Between	0.0	99.7	0.037		0.003	0.003	0.0	P0AGJ5-P60422	99.7	0.004	P0AGJ5-P60422	True	True	True
509	9496	5329	3395	B190704_11_HF_LS_IN_130_ECLP_DSSO_01_SCX20_hSAX05_rep1_17250;B190704_03_HF_LS_IN_130_ECLP_DSSO_01_SCX20_hSAX06_rep2_17330	P21645	LPXD_ECOLI UDP-3-O-(3-hydroxymyristoyl)glucosamine N-acyltransferase OS=Escherichia coli (strain K12) OX=83333 GN=lpxD PE=1 SV=2	False	P39199	PRMB_ECOLI 50S ribosomal protein L3 glutamine methyltransferase OS=Escherichia coli (strain K12) OX=83333 GN=prmB PE=1 SV=3	False	DSSO	34.951	False	True	False	False	2	1	1	Between	0.0	99.7	0.037		0.0	0.0	0.0	P21645-P39199	99.7	0.004	P21645-P39199	False	True	True
511	8615	4367;2,947	1319;3,113	B190513_14_HF_LS_IN_130_ECLP_DSSO_01_SCX18_hSAX03_rep1_9693;B190513_14_HF_LS_IN_130_ECLP_DSSO_01_SCX18_hSAX03_rep1_9690;B190704_03_HF_LS_IN_130_ECLP_DSSO_01_SCX20_hSAX06_rep2_18152	P0ACF4	DBHB_ECOLI DNA-binding protein HU-beta OS=Escherichia coli (strain K12) OX=83333 GN=hupB PE=1 SV=1	False	P0A707	IF3_ECOLI Translation initiation factor IF-3 OS=Escherichia coli (strain K12) OX=83333 GN=infC PE=1 SV=1	False	DSSO	34.875	False	True	False	False	3	2	2	Between	0.0	99.7	0.037		0.001	0.0	0.0	P0A707-P0ACF4	99.7	0.004	P0A707-P0ACF4	True	False	True
512	7673	4125;395;387	1271;488;483	B190704_11_HF_LS_IN_130_ECLP_DSSO_01_SCX20_hSAX05_rep1_7225;B190704_11_HF_LS_IN_130_ECLP_DSSO_01_SCX20_hSAX05_rep1_7242;B190702_04_HF_LS_IN_130_ECLP_DSSO_01_SCX19_hSAX06_rep2_7694;B190704_05_HF_LS_IN_130_ECLP_DSSO_01_SCX20_hSAX07_rep2_3550	P0A705	IF2_ECOLI Translation initiation factor IF-2 OS=Escherichia coli (strain K12) OX=83333 GN=infB PE=1 SV=1	False	P0A7V8	RS4_ECOLI 30S ribosomal protein S4 OS=Escherichia coli (strain K12) OX=83333 GN=rpsD PE=1 SV=2	False	DSSO	34.811	False	True	False	False	4	3	3	Between	0.0	99.7	0.037		0.001	0.0	0.0	P0A705-P0A7V8	99.7	0.004	P0A705-P0A7V8	False	True	True
514	9287	1623	1504	B181230_11_HF_LS_IN_130_ECLP_BS3_01_SCX18_hSAX07_rep1_23270	P0AG67	RS1_ECOLI 30S ribosomal protein S1 OS=Escherichia coli (strain K12) OX=83333 GN=rpsA PE=1 SV=1	False	P0AD24	YEJL_ECOLI UPF0352 protein YejL OS=Escherichia coli (strain K12) OX=83333 GN=yejL PE=1 SV=1	False	BS3	14.474	False	True	False	False	1	1	1	Between	0.003	99.7	0.036		0.001	0.001	0.001	P0AD24-P0AG67	99.7	0.004	P0AD24-P0AG67	False	False	False
515	7686	1591;417;1,245	1556;510;1,219	B190715_18_HF_LS_IN_130_ECLP_DSSO_01_SCX22_hSAX04_rep1_7735;B190704_17_HF_LS_IN_130_ECLP_DSSO_01_SCX20_hSAX02_rep1_10859;B190715_21_HF_LS_IN_130_ECLP_DSSO_01_SCX22_hSAX02_rep1_13093	P0AG59	RS14_ECOLI 30S ribosomal protein S14 OS=Escherichia coli (strain K12) OX=83333 GN=rpsN PE=1 SV=2	False	P0ADZ0	RL23_ECOLI 50S ribosomal protein L23 OS=Escherichia coli (strain K12) OX=83333 GN=rplW PE=1 SV=1	False	DSSO	29.888	False	True	False	False	3	3	3	Between	0.003	99.7	0.038		0.003	0.003	0.0	P0ADZ0-P0AG59	99.7	0.004	P0ADZ0-P0AG59	False	True	True
517	8411	2327;3,275	2343;3,536	B190704_12_HF_LS_IN_130_ECLP_DSSO_01_SCX20_hSAX05_rep2_12151;B190715_08_HF_LS_IN_130_ECLP_DSSO_01_SCX22_hSAX07_rep1_8147	P02359	RS7_ECOLI 30S ribosomal protein S7 OS=Escherichia coli (strain K12) OX=83333 GN=rpsG PE=1 SV=3	False	P0A6Y1	IHFB_ECOLI Integration host factor subunit beta OS=Escherichia coli (strain K12) OX=83333 GN=ihfB PE=1 SV=1	False	DSSO	29.997	False	True	False	False	2	2	2	Between	0.003	99.7	0.038		0.002	0.002	0.0	P02359-P0A6Y1	99.7	0.004	P02359-P0A6Y1	True	True	True
519	8222	3499;1,801	526;1,791	B190513_06_HF_LS_IN_130_ECLP_DSSO_01_SCX18_hSAX08_rep1_19439;B190702_10_HF_LS_IN_130_ECLP_DSSO_01_SCX19_hSAX10_rep1_19341;B190511_14_HF_LS_IN_130_ECLP_DSSO_01_SCX17_hSAX04_rep2_20700	P0ADS6	YGGE_ECOLI Uncharacterized protein YggE OS=Escherichia coli (strain K12) OX=83333 GN=yggE PE=4 SV=1	False	P76015	DHAK_ECOLI PEP-dependent dihydroxyacetone kinase, dihydroxyacetone-binding subunit DhaK OS=Escherichia coli (strain K12) OX=83333 GN=dhaK PE=1 SV=2	False	DSSO	30.068	False	True	False	False	3	2	2	Between	0.003	99.7	0.038		0.001	0.001	0.0	P0ADS6-P76015	99.7	0.004	P0ADS6-P76015	False	False	False
520	9300	1649;485	1529;532;1,613	B190117_12_HF_LS_IN_130_ECLP_BS3_01_SCX21_hSAX01_rep2_11937;B181230_17_HF_LS_IN_130_ECLP_BS3_01_SCX18_hSAX05_rep2_7690;B190119_06_HF_LS_IN_130_ECLP_BS3_01_SCX22_hSAX03_rep1_6466	P60422	RL2_ECOLI 50S ribosomal protein L2 OS=Escherichia coli (strain K12) OX=83333 GN=rplB PE=1 SV=2	False	P0ACF4	DBHB_ECOLI DNA-binding protein HU-beta OS=Escherichia coli (strain K12) OX=83333 GN=hupB PE=1 SV=1	False	BS3	24.071	False	True	False	False	3	3	2	Between	0.0	99.7	0.032		0.0	0.0	0.0	P0ACF4-P60422	99.7	0.004	P0ACF4-P60422	True	True	True
522	8513	2613;3,981	2654;1,148	B190702_12_HF_LS_IN_130_ECLP_DSSO_01_SCX19_hSAX05_rep1_6276;B190717_04_HF_LS_IN_130_ECLP_DSSO_01_SCX23_hSAX07_rep1_4411;B190715_09_HF_LS_IN_130_ECLP_DSSO_01_SCX22_hSAX07_rep2_4310	P06710	DPO3X_ECOLI DNA polymerase III subunit tau OS=Escherichia coli (strain K12) OX=83333 GN=dnaX PE=1 SV=1	False	P28631	HOLB_ECOLI DNA polymerase III subunit delta' OS=Escherichia coli (strain K12) OX=83333 GN=holB PE=1 SV=2	False	DSSO	32.793	False	True	False	False	3	2	2	Between	0.003	99.7	0.037		0.001	0.0	0.0	P06710-P28631	99.7	0.0	P06710-P28631	True	True	True
524	8584	809;2,859	850;1,844;2,973	B190513_12_HF_LS_IN_130_ECLP_DSSO_01_SCX18_hSAX05_rep2_12895;B190715_22_HF_LS_IN_130_ECLP_DSSO_01_SCX22_hSAX02_rep2_12187;B190513_05_HF_LS_IN_130_ECLP_DSSO_01_SCX18_hSAX07_rep2_15336	P0ABB4	ATPB_ECOLI ATP synthase subunit beta OS=Escherichia coli (strain K12) OX=83333 GN=atpD PE=1 SV=2	False	P0ABA0	ATPF_ECOLI ATP synthase subunit b OS=Escherichia coli (strain K12) OX=83333 GN=atpF PE=1 SV=1	False	DSSO	32.772	False	True	False	False	3	3	2	Between	0.003	99.7	0.037		0.001	0.003	0.0	P0ABA0-P0ABB4	99.7	0.0	P0ABA0-P0ABB4	True	True	True
526	8169	1655;2,045	1619;2,230;2,069	B190717_13_HF_LS_IN_130_ECLP_DSSO_01_SCX23_hSAX05_rep2_9543;B190712_15_HF_LS_IN_130_ECLP_DSSO_01_SCX24_hSAX03_rep1_7622;B190710_03_HF_LS_IN_130_ECLP_DSSO_01_SCX21_hSAX06_rep2_8843	P09831	GLTB_ECOLI Glutamate synthase [NADPH] large chain OS=Escherichia coli (strain K12) OX=83333 GN=gltB PE=1 SV=3	False	P0ABH7	CISY_ECOLI Citrate synthase OS=Escherichia coli (strain K12) OX=83333 GN=gltA PE=1 SV=1	False	DSSO	32.729	False	True	False	False	3	3	2	Between	0.003	99.7	0.037		0.001	0.003	0.0	P09831-P0ABH7	99.7	0.0	P09831-P0ABH7	False	True	True
528	9419	5141	3415	B190511_05_HF_LS_IN_130_ECLP_DSSO_01_SCX17_hSAX07_rep2_15080;B190511_05_HF_LS_IN_130_ECLP_DSSO_01_SCX17_hSAX07_rep2_15037	P0AD33	YFCZ_ECOLI UPF0381 protein YfcZ OS=Escherichia coli (strain K12) OX=83333 GN=yfcZ PE=3 SV=1	False	P68066	GRCA_ECOLI Autonomous glycyl radical cofactor OS=Escherichia coli (strain K12) OX=83333 GN=grcA PE=1 SV=1	False	DSSO	32.676	False	True	False	False	2	1	1	Between	0.003	99.7	0.037		0.001	0.0	0.0	P0AD33-P68066	99.7	0.0	P0AD33-P68066	False	True	True
530	7629	277;1,967;2,919	382;1,982;3,052	B190710_03_HF_LS_IN_130_ECLP_DSSO_01_SCX21_hSAX06_rep2_13000;B190513_04_HF_LS_IN_130_ECLP_DSSO_01_SCX18_hSAX07_rep1_15972;B190511_04_HF_LS_IN_130_ECLP_DSSO_01_SCX17_hSAX07_rep1_18923	P0AG67	RS1_ECOLI 30S ribosomal protein S1 OS=Escherichia coli (strain K12) OX=83333 GN=rpsA PE=1 SV=1	False	P0A707	IF3_ECOLI Translation initiation factor IF-3 OS=Escherichia coli (strain K12) OX=83333 GN=infC PE=1 SV=1	False	DSSO	32.599000000000004	False	True	False	False	3	3	3	Between	0.003	99.7	0.037		0.003	0.003	0.0	P0A707-P0AG67	99.7	0.0	P0A707-P0AG67	True	True	True
532	7653	333;4,477	439;4,211	B190702_13_HF_LS_IN_130_ECLP_DSSO_01_SCX19_hSAX05_rep2_8910;B190511_13_HF_LS_IN_130_ECLP_DSSO_01_SCX17_hSAX04_rep1_11121	P68191	SRA_ECOLI Stationary-phase-induced ribosome-associated protein OS=Escherichia coli (strain K12) OX=83333 GN=sra PE=1 SV=1	False	P0ACF4	DBHB_ECOLI DNA-binding protein HU-beta OS=Escherichia coli (strain K12) OX=83333 GN=hupB PE=1 SV=1	False	DSSO	32.54	False	True	False	False	2	2	2	Between	0.003	99.7	0.037		0.001	0.0	0.0	P0ACF4-P68191	99.7	0.0	P0ACF4-P68191	False	False	False
533	9404	1571	1531;2,022	B190717_18_HF_LS_IN_130_ECLP_DSSO_01_SCX23_hSAX02_rep2_11757;B190704_17_HF_LS_IN_130_ECLP_DSSO_01_SCX20_hSAX02_rep1_10941;B190704_17_HF_LS_IN_130_ECLP_DSSO_01_SCX20_hSAX02_rep1_10929	P62399	RL5_ECOLI 50S ribosomal protein L5 OS=Escherichia coli (strain K12) OX=83333 GN=rplE PE=1 SV=2	False	P0ADZ4	RS15_ECOLI 30S ribosomal protein S15 OS=Escherichia coli (strain K12) OX=83333 GN=rpsO PE=1 SV=2	False	DSSO	32.424	False	True	False	False	3	2	1	Between	0.003	99.7	0.037		0.001	0.0	0.0	P0ADZ4-P62399	99.7	0.0	P0ADZ4-P62399	False	True	True
535	8360	3997;2,183	1170;2,206	B190715_19_HF_LS_IN_130_ECLP_DSSO_01_SCX22_hSAX03_rep1_7782;B190715_19_HF_LS_IN_130_ECLP_DSSO_01_SCX22_hSAX03_rep1_7791;B190715_21_HF_LS_IN_130_ECLP_DSSO_01_SCX22_hSAX02_rep1_8840	P0ACF4	DBHB_ECOLI DNA-binding protein HU-beta OS=Escherichia coli (strain K12) OX=83333 GN=hupB PE=1 SV=1	False	P0A7N9	RL33_ECOLI 50S ribosomal protein L33 OS=Escherichia coli (strain K12) OX=83333 GN=rpmG PE=1 SV=2	False	DSSO	32.276	False	True	False	False	3	2	2	Between	0.003	99.7	0.037		0.001	0.0	0.0	P0A7N9-P0ACF4	99.7	0.0	P0A7N9-P0ACF4	False	False	False
536	8146	4191;1,601	1033;1,564	B190704_13_HF_LS_IN_130_ECLP_DSSO_01_SCX20_hSAX04_rep1_16731;B190704_14_HF_LS_IN_130_ECLP_DSSO_01_SCX20_hSAX04_rep2_16728;B190513_08_HF_LS_IN_130_ECLP_DSSO_01_SCX18_hSAX09_rep1_21503	P0A7W1	RS5_ECOLI 30S ribosomal protein S5 OS=Escherichia coli (strain K12) OX=83333 GN=rpsE PE=1 SV=2	False	P0A7V8	RS4_ECOLI 30S ribosomal protein S4 OS=Escherichia coli (strain K12) OX=83333 GN=rpsD PE=1 SV=2	False	DSSO	32.172	False	True	False	False	3	2	2	Between	0.003	99.7	0.037		0.001	0.0	0.0	P0A7V8-P0A7W1	99.7	0.0	P0A7V8-P0A7W1	True	True	True
538	9386	359	1633;462	B190710_17_HF_LS_IN_130_ECLP_DSSO_01_SCX21_hSAX01_rep1_8105;B190710_17_HF_LS_IN_130_ECLP_DSSO_01_SCX21_hSAX01_rep1_8100;B190712_20_HF_LS_IN_130_ECLP_DSSO_01_SCX24_hSAX01_rep2_7477	P0ACF4	DBHB_ECOLI DNA-binding protein HU-beta OS=Escherichia coli (strain K12) OX=83333 GN=hupB PE=1 SV=1	False	P0AA10	RL13_ECOLI 50S ribosomal protein L13 OS=Escherichia coli (strain K12) OX=83333 GN=rplM PE=1 SV=1	False	DSSO	32.134	False	True	False	False	3	2	1	Between	0.003	99.7	0.037		0.001	0.0	0.0	P0AA10-P0ACF4	99.7	0.0	P0AA10-P0ACF4	False	True	True
540	8427	2377;3,885	2399;167	B190704_14_HF_LS_IN_130_ECLP_DSSO_01_SCX20_hSAX04_rep2_11326;B190717_18_HF_LS_IN_130_ECLP_DSSO_01_SCX23_hSAX02_rep2_11819;B190717_18_HF_LS_IN_130_ECLP_DSSO_01_SCX23_hSAX02_rep2_11830	P0A7Z4	RPOA_ECOLI DNA-directed RNA polymerase subunit alpha OS=Escherichia coli (strain K12) OX=83333 GN=rpoA PE=1 SV=1	False	P0A7S3	RS12_ECOLI 30S ribosomal protein S12 OS=Escherichia coli (strain K12) OX=83333 GN=rpsL PE=1 SV=2	False	DSSO	32.128	False	True	False	False	3	2	2	Between	0.003	99.7	0.037		0.001	0.0	0.0	P0A7S3-P0A7Z4	99.7	0.0	P0A7S3-P0A7Z4	False	True	True
542	8519	3759;2,629	380;2,682	B190704_02_HF_LS_IN_130_ECLP_DSSO_01_SCX20_hSAX06_rep1_2632;B190704_02_HF_LS_IN_130_ECLP_DSSO_01_SCX20_hSAX06_rep1_2633;B190710_11_HF_LS_IN_130_ECLP_DSSO_01_SCX21_hSAX05_rep1_3678	P0A7S3	RS12_ECOLI 30S ribosomal protein S12 OS=Escherichia coli (strain K12) OX=83333 GN=rpsL PE=1 SV=2	False	P0AGJ5	YFIF_ECOLI Uncharacterized tRNA/rRNA methyltransferase YfiF OS=Escherichia coli (strain K12) OX=83333 GN=yfiF PE=1 SV=1	False	DSSO	32.103	False	True	False	False	3	2	2	Between	0.003	99.7	0.037		0.001	0.0	0.0	P0A7S3-P0AGJ5	99.7	0.0	P0A7S3-P0AGJ5	True	False	True
543	8232	3967;1,825	1299;1,811	B190708_20_HF_LS_IN_130_ECLP_DSSO_01_SCX25t27_hSAX01_rep1_2838;B190708_21_HF_LS_IN_130_ECLP_DSSO_01_SCX25t27_hSAX01_rep2_2787;B190702_16_HF_LS_IN_130_ECLP_DSSO_01_SCX19_hSAX03_rep1_11115	P21177	FADB_ECOLI Fatty acid oxidation complex subunit alpha OS=Escherichia coli (strain K12) OX=83333 GN=fadB PE=1 SV=2	False	P21151	FADA_ECOLI 3-ketoacyl-CoA thiolase FadA OS=Escherichia coli (strain K12) OX=83333 GN=fadA PE=1 SV=3	False	DSSO	31.717	False	True	False	False	3	2	2	Between	0.003	99.7	0.037		0.001	0.0	0.0	P21151-P21177	99.7	0.0	P21151-P21177	False	True	True
545	8067	2131;1,401;1,439	2159;1,359;1,390	B190704_11_HF_LS_IN_130_ECLP_DSSO_01_SCX20_hSAX05_rep1_17756;B190710_14_HF_LS_IN_130_ECLP_DSSO_01_SCX21_hSAX03_rep1_3810;B190715_18_HF_LS_IN_130_ECLP_DSSO_01_SCX22_hSAX04_rep1_5314	P0A7S3	RS12_ECOLI 30S ribosomal protein S12 OS=Escherichia coli (strain K12) OX=83333 GN=rpsL PE=1 SV=2	False	P0A8M6	YEEX_ECOLI UPF0265 protein YeeX OS=Escherichia coli (strain K12) OX=83333 GN=yeeX PE=1 SV=1	False	DSSO	31.631	False	True	False	False	3	3	3	Between	0.003	99.7	0.037		0.003	0.003	0.0	P0A7S3-P0A8M6	99.7	0.0	P0A7S3-P0A8M6	False	False	False
546	7874	4203;913	657;926	B190513_15_HF_LS_IN_130_ECLP_DSSO_01_SCX18_hSAX02_rep1_15134;B190513_15_HF_LS_IN_130_ECLP_DSSO_01_SCX18_hSAX02_rep1_15108;B190717_18_HF_LS_IN_130_ECLP_DSSO_01_SCX23_hSAX02_rep2_14414	P68679	RS21_ECOLI 30S ribosomal protein S21 OS=Escherichia coli (strain K12) OX=83333 GN=rpsU PE=1 SV=2	False	P0A7R9	RS11_ECOLI 30S ribosomal protein S11 OS=Escherichia coli (strain K12) OX=83333 GN=rpsK PE=1 SV=2	False	DSSO	31.569000000000003	False	True	False	False	3	2	2	Between	0.003	99.7	0.037		0.001	0.0	0.0	P0A7R9-P68679	99.7	0.0	P0A7R9-P68679	True	True	True
548	8077	1425;4,039	1379;640	B190715_17_HF_LS_IN_130_ECLP_DSSO_01_SCX22_hSAX05_rep2_21809;B190715_16_HF_LS_IN_130_ECLP_DSSO_01_SCX22_hSAX05_rep1_21793;B190717_12_HF_LS_IN_130_ECLP_DSSO_01_SCX23_hSAX05_rep1_21836	P0A7L3	RL20_ECOLI 50S ribosomal protein L20 OS=Escherichia coli (strain K12) OX=83333 GN=rplT PE=1 SV=2	False	P0AA10	RL13_ECOLI 50S ribosomal protein L13 OS=Escherichia coli (strain K12) OX=83333 GN=rplM PE=1 SV=1	False	DSSO	31.489	False	True	False	False	3	2	2	Between	0.003	99.7	0.037		0.001	0.0	0.0	P0A7L3-P0AA10	99.7	0.0	P0A7L3-P0AA10	True	True	True
550	9351	651	705;609	B190715_19_HF_LS_IN_130_ECLP_DSSO_01_SCX22_hSAX03_rep1_12411;B190715_18_HF_LS_IN_130_ECLP_DSSO_01_SCX22_hSAX04_rep1_14169;B190715_18_HF_LS_IN_130_ECLP_DSSO_01_SCX22_hSAX04_rep1_14160	P0A850	TIG_ECOLI Trigger factor OS=Escherichia coli (strain K12) OX=83333 GN=tig PE=1 SV=1	False	P0AAC0	USPE_ECOLI Universal stress protein E OS=Escherichia coli (strain K12) OX=83333 GN=uspE PE=1 SV=2	False	DSSO	31.347	False	True	False	False	3	2	1	Between	0.003	99.7	0.037		0.001	0.0	0.0	P0A850-P0AAC0	99.7	0.0	P0A850-P0AAC0	False	True	True
552	8354	3669;2,167	355;2,190	B190717_14_HF_LS_IN_130_ECLP_DSSO_01_SCX23_hSAX04_rep1_4382;B190717_14_HF_LS_IN_130_ECLP_DSSO_01_SCX23_hSAX04_rep1_4386;B190717_15_HF_LS_IN_130_ECLP_DSSO_01_SCX23_hSAX03_rep1_5575	P0ACF0	DBHA_ECOLI DNA-binding protein HU-alpha OS=Escherichia coli (strain K12) OX=83333 GN=hupA PE=1 SV=1	False	P0A7N9	RL33_ECOLI 50S ribosomal protein L33 OS=Escherichia coli (strain K12) OX=83333 GN=rpmG PE=1 SV=2	False	DSSO	31.175	False	True	False	False	3	2	2	Between	0.003	99.7	0.038		0.001	0.0	0.0	P0A7N9-P0ACF0	99.7	0.0	P0A7N9-P0ACF0	False	False	False
553	9337	775	820;1,485	B190712_17_HF_LS_IN_130_ECLP_DSSO_01_SCX24_hSAX02_rep1_2965;B190717_18_HF_LS_IN_130_ECLP_DSSO_01_SCX23_hSAX02_rep2_4312;B190712_17_HF_LS_IN_130_ECLP_DSSO_01_SCX24_hSAX02_rep1_4628	P0A7U3	RS19_ECOLI 30S ribosomal protein S19 OS=Escherichia coli (strain K12) OX=83333 GN=rpsS PE=1 SV=2	False	P0A7S9	RS13_ECOLI 30S ribosomal protein S13 OS=Escherichia coli (strain K12) OX=83333 GN=rpsM PE=1 SV=2	False	DSSO	30.985	False	True	False	False	3	2	1	Between	0.003	99.7	0.038		0.001	0.0	0.0	P0A7S9-P0A7U3	99.7	0.0	P0A7S9-P0A7U3	True	True	True
555	9331	2911	3045;3,455	B190717_17_HF_LS_IN_130_ECLP_DSSO_01_SCX23_hSAX02_rep1_5724;B190710_12_HF_LS_IN_130_ECLP_DSSO_01_SCX21_hSAX05_rep2_6957	P02358	RS6_ECOLI 30S ribosomal protein S6 OS=Escherichia coli (strain K12) OX=83333 GN=rpsF PE=1 SV=1	False	P0A7S3	RS12_ECOLI 30S ribosomal protein S12 OS=Escherichia coli (strain K12) OX=83333 GN=rpsL PE=1 SV=2	False	DSSO	30.868	False	True	False	False	2	2	1	Between	0.003	99.7	0.038		0.001	0.002	0.0	P02358-P0A7S3	99.7	0.0	P02358-P0A7S3	False	True	True
557	8043	1397;1,559;1,341	1355;1,520;1,298	B190513_02_HF_LS_IN_130_ECLP_DSSO_01_SCX18_hSAX06_rep1_4662;B190702_17_HF_LS_IN_130_ECLP_DSSO_01_SCX19_hSAX02_rep1_8248;B190717_15_HF_LS_IN_130_ECLP_DSSO_01_SCX23_hSAX03_rep1_3122	P0ACF0	DBHA_ECOLI DNA-binding protein HU-alpha OS=Escherichia coli (strain K12) OX=83333 GN=hupA PE=1 SV=1	False	P45577	PROQ_ECOLI RNA chaperone ProQ OS=Escherichia coli (strain K12) OX=83333 GN=proQ PE=1 SV=2	False	DSSO	30.798	False	True	False	False	3	3	3	Between	0.003	99.7	0.038		0.003	0.003	0.0	P0ACF0-P45577	99.7	0.0	P0ACF0-P45577	False	False	False
558	7731	531;2,269;1,137	612;2,290;1,111	B190702_13_HF_LS_IN_130_ECLP_DSSO_01_SCX19_hSAX05_rep2_8985;B190715_24_HF_LS_IN_130_ECLP_DSSO_01_SCX22_hSAX01_rep1_7761;B190702_12_HF_LS_IN_130_ECLP_DSSO_01_SCX19_hSAX05_rep1_9488	P0A8T7	RPOC_ECOLI DNA-directed RNA polymerase subunit beta' OS=Escherichia coli (strain K12) OX=83333 GN=rpoC PE=1 SV=1	False	P0A6X7	IHFA_ECOLI Integration host factor subunit alpha OS=Escherichia coli (strain K12) OX=83333 GN=ihfA PE=1 SV=1	False	DSSO	30.74	False	True	False	False	3	3	3	Between	0.003	99.7	0.038		0.003	0.003	0.0	P0A6X7-P0A8T7	99.7	0.0	P0A6X7-P0A8T7	False	True	True
560	8143	3743;1,593	964;1,557	B190702_16_HF_LS_IN_130_ECLP_DSSO_01_SCX19_hSAX03_rep1_5141;B190702_16_HF_LS_IN_130_ECLP_DSSO_01_SCX19_hSAX03_rep1_5128;B190702_13_HF_LS_IN_130_ECLP_DSSO_01_SCX19_hSAX05_rep2_8931	P0ACF0	DBHA_ECOLI DNA-binding protein HU-alpha OS=Escherichia coli (strain K12) OX=83333 GN=hupA PE=1 SV=1	False	P0C018	RL18_ECOLI 50S ribosomal protein L18 OS=Escherichia coli (strain K12) OX=83333 GN=rplR PE=1 SV=1	False	DSSO	30.655	False	True	False	False	3	2	2	Between	0.003	99.7	0.038		0.001	0.0	0.0	P0ACF0-P0C018	99.7	0.0	P0ACF0-P0C018	False	True	True
562	9310	4855	3098	B190715_22_HF_LS_IN_130_ECLP_DSSO_01_SCX22_hSAX02_rep2_8283;B190715_21_HF_LS_IN_130_ECLP_DSSO_01_SCX22_hSAX02_rep1_8249	P0A9G6	ACEA_ECOLI Isocitrate lyase OS=Escherichia coli (strain K12) OX=83333 GN=aceA PE=1 SV=1	False	P0ACC7	GLMU_ECOLI Bifunctional protein GlmU OS=Escherichia coli (strain K12) OX=83333 GN=glmU PE=1 SV=1	False	DSSO	30.423	False	True	False	False	2	1	1	Between	0.003	99.7	0.038		0.001	0.0	0.0	P0A9G6-P0ACC7	99.7	0.0	P0A9G6-P0ACC7	False	False	False
563	7692	3965;433	1424;521	B190710_04_HF_LS_IN_130_ECLP_DSSO_01_SCX21_hSAX07_rep1_14312;B190710_07_HF_LS_IN_130_ECLP_DSSO_01_SCX21_hSAX08_rep2_13534;B190513_02_HF_LS_IN_130_ECLP_DSSO_01_SCX18_hSAX06_rep1_11586	P0AC41	SDHA_ECOLI Succinate dehydrogenase flavoprotein subunit OS=Escherichia coli (strain K12) OX=83333 GN=sdhA PE=1 SV=1	False	P07014	SDHB_ECOLI Succinate dehydrogenase iron-sulfur subunit OS=Escherichia coli (strain K12) OX=83333 GN=sdhB PE=1 SV=1	False	DSSO	30.358	False	True	False	False	3	2	2	Between	0.003	99.7	0.038		0.001	0.0	0.0	P07014-P0AC41	99.7	0.0	P07014-P0AC41	True	True	True
565	7843	3849;833	281;866	B190513_11_HF_LS_IN_130_ECLP_DSSO_01_SCX18_hSAX05_rep1_8176;B190513_12_HF_LS_IN_130_ECLP_DSSO_01_SCX18_hSAX05_rep2_8151;B190715_24_HF_LS_IN_130_ECLP_DSSO_01_SCX22_hSAX01_rep1_11502	P0ACF4	DBHB_ECOLI DNA-binding protein HU-beta OS=Escherichia coli (strain K12) OX=83333 GN=hupB PE=1 SV=1	False	P0AG63	RS17_ECOLI 30S ribosomal protein S17 OS=Escherichia coli (strain K12) OX=83333 GN=rpsQ PE=1 SV=2	False	DSSO	30.261	False	True	False	False	3	2	2	Between	0.003	99.7	0.038		0.001	0.0	0.0	P0ACF4-P0AG63	99.7	0.0	P0ACF4-P0AG63	False	False	False
566	8197	731;1,733	772;958;1,720	B190702_17_HF_LS_IN_130_ECLP_DSSO_01_SCX19_hSAX02_rep1_8993;B190710_18_HF_LS_IN_130_ECLP_DSSO_01_SCX21_hSAX01_rep2_11739;B190511_17_HF_LS_IN_130_ECLP_DSSO_01_SCX17_hSAX02_rep2_18220	P0A6F5	CH60_ECOLI 60 kDa chaperonin OS=Escherichia coli (strain K12) OX=83333 GN=groL PE=1 SV=2	False	P39407	YJJU_ECOLI Uncharacterized protein YjjU OS=Escherichia coli (strain K12) OX=83333 GN=yjjU PE=3 SV=1	False	DSSO	30.07	False	True	False	False	3	3	2	Between	0.003	99.7	0.038		0.001	0.003	0.0	P0A6F5-P39407	99.7	0.0	P0A6F5-P39407	True	False	True
567	8517	2623;4,443	2670;4,193	B190710_13_HF_LS_IN_130_ECLP_DSSO_01_SCX21_hSAX04_rep1_14425;B190511_24_HF_LS_IN_130_ECLP_DSSO_01_SCX17_hSAX02_rep1_17631	P0A6F5	CH60_ECOLI 60 kDa chaperonin OS=Escherichia coli (strain K12) OX=83333 GN=groL PE=1 SV=2	False	P0A9R7	FTSE_ECOLI Cell division ATP-binding protein FtsE OS=Escherichia coli (strain K12) OX=83333 GN=ftsE PE=1 SV=1	False	DSSO	34.611	False	True	False	False	2	2	2	Between	0.0	99.7	0.037		0.001	0.0	0.0	P0A6F5-P0A9R7	99.7	0.0	P0A6F5-P0A9R7	True	True	True
569	8410	4527;2,325	2025;2,342	B190513_13_HF_LS_IN_130_ECLP_DSSO_01_SCX18_hSAX04_rep1_9582;B190513_14_HF_LS_IN_130_ECLP_DSSO_01_SCX18_hSAX03_rep1_9092;B190702_16_HF_LS_IN_130_ECLP_DSSO_01_SCX19_hSAX03_rep1_6692	P02358	RS6_ECOLI 30S ribosomal protein S6 OS=Escherichia coli (strain K12) OX=83333 GN=rpsF PE=1 SV=1	False	P0ADZ4	RS15_ECOLI 30S ribosomal protein S15 OS=Escherichia coli (strain K12) OX=83333 GN=rpsO PE=1 SV=2	False	DSSO	34.582	False	True	False	False	3	2	2	Between	0.0	99.7	0.037		0.001	0.0	0.0	P02358-P0ADZ4	99.7	0.0	P02358-P0ADZ4	False	True	True
571	7868	3835;897	701;914	B190717_05_HF_LS_IN_130_ECLP_DSSO_01_SCX23_hSAX07_rep2_9680;B190717_04_HF_LS_IN_130_ECLP_DSSO_01_SCX23_hSAX07_rep1_9730;B190710_14_HF_LS_IN_130_ECLP_DSSO_01_SCX21_hSAX03_rep1_10200	P10443	DPO3A_ECOLI DNA polymerase III subunit alpha OS=Escherichia coli (strain K12) OX=83333 GN=dnaE PE=1 SV=1	False	P03007	DPO3E_ECOLI DNA polymerase III subunit epsilon OS=Escherichia coli (strain K12) OX=83333 GN=dnaQ PE=1 SV=1	False	DSSO	30.212	False	True	False	False	3	2	2	Between	0.003	99.7	0.038		0.001	0.0	0.0	P03007-P10443	99.7	0.0	P03007-P10443	True	True	True
573	8852	3663;3,625	294;607	B190715_19_HF_LS_IN_130_ECLP_DSSO_01_SCX22_hSAX03_rep1_3922;B190715_19_HF_LS_IN_130_ECLP_DSSO_01_SCX22_hSAX03_rep1_3947;B190704_12_HF_LS_IN_130_ECLP_DSSO_01_SCX20_hSAX05_rep2_4699;B190704_11_HF_LS_IN_130_ECLP_DSSO_01_SCX20_hSAX05_rep1_4730	P0ACF0	DBHA_ECOLI DNA-binding protein HU-alpha OS=Escherichia coli (strain K12) OX=83333 GN=hupA PE=1 SV=1	False	P0A7V8	RS4_ECOLI 30S ribosomal protein S4 OS=Escherichia coli (strain K12) OX=83333 GN=rpsD PE=1 SV=2	False	DSSO	34.433	False	True	False	False	4	2	2	Between	0.0	99.7	0.037		0.001	0.0	0.0	P0A7V8-P0ACF0	99.7	0.0	P0A7V8-P0ACF0	True	True	True
575	8797	779;417	755;1,443;2,022;486	B190125_19_HF_LS_IN_130_ECLP_BS3_01_SCX25_hSAX01_rep1_8441;B190103_16_HF_LS_IN_130_ECLP_BS3_01_SCX19_hSAX04_rep2_10895;B190121_23_HF_LS_IN_130_ECLP_BS3_01_SCX23_hSAX02_rep1_9872;B190117_12_HF_LS_IN_130_ECLP_BS3_01_SCX21_hSAX01_rep2_15658	P0ACF0	DBHA_ECOLI DNA-binding protein HU-alpha OS=Escherichia coli (strain K12) OX=83333 GN=hupA PE=1 SV=1	False	P0AG59	RS14_ECOLI 30S ribosomal protein S14 OS=Escherichia coli (strain K12) OX=83333 GN=rpsN PE=1 SV=2	False	BS3	28.34	False	True	False	False	4	4	2	Between	0.0	99.7	0.003		0.0	0.0	0.0	P0ACF0-P0AG59	99.7	0.0	P0ACF0-P0AG59	False	True	True
577	9453	1853;1,989	1985;1,740;1,874	B190107_15_HF_LS_IN_130_ECLP_BS3_01_SCX20_hSAX04_rep2_17120;B181230_04_HF_LS_IN_130_ECLP_BS3_01_SCX18_hSAX10_rep1_14204;B190121_22_HF_LS_IN_130_ECLP_BS3_01_SCX23_hSAX03_rep1_9163	P00961	SYGB_ECOLI Glycine--tRNA ligase beta subunit OS=Escherichia coli (strain K12) OX=83333 GN=glyS PE=1 SV=4	False	P00960	SYGA_ECOLI Glycine--tRNA ligase alpha subunit OS=Escherichia coli (strain K12) OX=83333 GN=glyQ PE=1 SV=2	False	BS3	28.024	False	True	False	False	3	3	2	Between	0.0	99.7	0.003		0.0	0.0	0.0	P00960-P00961	99.7	0.0	P00960-P00961	True	True	True
579	9894	3079	2157	B190103_13_HF_LS_IN_130_ECLP_BS3_01_SCX19_hSAX05_rep2_19855;B181230_16_HF_LS_IN_130_ECLP_BS3_01_SCX18_hSAX05_rep1_19579	P0A707	IF3_ECOLI Translation initiation factor IF-3 OS=Escherichia coli (strain K12) OX=83333 GN=infC PE=1 SV=1	False	P0A7L0	RL1_ECOLI 50S ribosomal protein L1 OS=Escherichia coli (strain K12) OX=83333 GN=rplA PE=1 SV=2	False	BS3	27.748	False	True	False	False	2	1	1	Between	0.0	99.7	0.003		0.0	0.0	0.0	P0A707-P0A7L0	99.7	0.0	P0A707-P0A7L0	False	True	True
581	8704	867;1,883;1,773;205	826;1,765;1,649;313	B190121_25_HF_LS_IN_130_ECLP_BS3_01_SCX23_hSAX01_rep1_12442;B190103_17_HF_LS_IN_130_ECLP_BS3_01_SCX19_hSAX03_rep1_17852;B190103_16_HF_LS_IN_130_ECLP_BS3_01_SCX19_hSAX04_rep2_17869;B190121_20_HF_LS_IN_130_ECLP_BS3_01_SCX23_hSAX04_rep2_12839	P0AGE9	SUCD_ECOLI Succinate--CoA ligase [ADP-forming] subunit alpha OS=Escherichia coli (strain K12) OX=83333 GN=sucD PE=1 SV=2	False	P0A853	TNAA_ECOLI Tryptophanase OS=Escherichia coli (strain K12) OX=83333 GN=tnaA PE=1 SV=1	False	BS3	27.728	False	True	False	False	4	4	4	Between	0.0	99.7	0.003		0.0	0.0	0.0	P0A853-P0AGE9	99.7	0.0	P0A853-P0AGE9	False	False	False
582	8731	739;267	75;721;364	B181230_20_HF_LS_IN_130_ECLP_BS3_01_SCX18_hSAX03_rep1_13717;B181230_20_HF_LS_IN_130_ECLP_BS3_01_SCX18_hSAX03_rep1_13711;B190119_05_HF_LS_IN_130_ECLP_BS3_01_SCX22_hSAX02_rep2_12526;B190117_02_HF_LS_IN_130_ECLP_BS3_01_SCX21_hSAX05_rep1_16554	P0AG59	RS14_ECOLI 30S ribosomal protein S14 OS=Escherichia coli (strain K12) OX=83333 GN=rpsN PE=1 SV=2	False	P0ACF4	DBHB_ECOLI DNA-binding protein HU-beta OS=Escherichia coli (strain K12) OX=83333 GN=hupB PE=1 SV=1	False	BS3	27.578000000000003	False	True	False	False	4	3	2	Between	0.0	99.7	0.003		0.0	0.0	0.0	P0ACF4-P0AG59	99.7	0.0	P0ACF4-P0AG59	False	True	True
584	9448	1911;1,977	1795;1,822;1,866	B190121_15_HF_LS_IN_130_ECLP_BS3_01_SCX23_hSAX06_rep1_8072;B190103_11_HF_LS_IN_130_ECLP_BS3_01_SCX19_hSAX06_rep2_9051;B190102_10_HF_LS_IN_130_ECLP_BS3_01_SCX19_hSAX07_rep2_9341	P0A6Z1	HSCA_ECOLI Chaperone protein HscA OS=Escherichia coli (strain K12) OX=83333 GN=hscA PE=1 SV=1	False	P0ACD4	ISCU_ECOLI Iron-sulfur cluster assembly scaffold protein IscU OS=Escherichia coli (strain K12) OX=83333 GN=iscU PE=1 SV=1	False	BS3	27.538	False	True	False	False	3	3	2	Between	0.0	99.7	0.003		0.0	0.0	0.0	P0A6Z1-P0ACD4	99.7	0.0	P0A6Z1-P0ACD4	True	True	True
586	8974	2441;1,869;863	2146;1,753;824	B181228_13_HF_LS_IN_130_ECLP_BS3_01_SCX17_hSAX07_rep2_17207;B190125_11_HF_LS_IN_130_ECLP_BS3_01_SCX25_hSAX05_rep1_17550;B181230_17_HF_LS_IN_130_ECLP_BS3_01_SCX18_hSAX05_rep2_11935	P09373	PFLB_ECOLI Formate acetyltransferase 1 OS=Escherichia coli (strain K12) OX=83333 GN=pflB PE=1 SV=2	False	P0AD33	YFCZ_ECOLI UPF0381 protein YfcZ OS=Escherichia coli (strain K12) OX=83333 GN=yfcZ PE=3 SV=1	False	BS3	27.327	False	True	False	False	3	3	3	Between	0.0	99.7	0.0069999999999999		0.0	0.0	0.0	P09373-P0AD33	99.7	0.0	P09373-P0AD33	True	True	True
588	8733	1957;735;273;1,181	1850;719;368;1,085	B190117_02_HF_LS_IN_130_ECLP_BS3_01_SCX21_hSAX05_rep1_10559;B181230_06_HF_LS_IN_130_ECLP_BS3_01_SCX18_hSAX09_rep1_13966;B190103_20_HF_LS_IN_130_ECLP_BS3_01_SCX19_hSAX02_rep2_8856;B190103_08_HF_LS_IN_130_ECLP_BS3_01_SCX18_hSAX01_rep1_10269	P0ACG1	STPA_ECOLI DNA-binding protein StpA OS=Escherichia coli (strain K12) OX=83333 GN=stpA PE=1 SV=1	False	P0ACF8	HNS_ECOLI DNA-binding protein H-NS OS=Escherichia coli (strain K12) OX=83333 GN=hns PE=1 SV=2	False	BS3	27.027	False	True	False	False	4	4	4	Between	0.0	99.7	0.012		0.0	0.0	0.0	P0ACF8-P0ACG1	99.7	0.0	P0ACF8-P0ACG1	True	True	True
590	9286	2843;1,621	681;1,501	B190119_06_HF_LS_IN_130_ECLP_BS3_01_SCX22_hSAX03_rep1_15499;B190119_06_HF_LS_IN_130_ECLP_BS3_01_SCX22_hSAX03_rep1_15526;B190119_06_HF_LS_IN_130_ECLP_BS3_01_SCX22_hSAX03_rep1_15481;B190117_10_HF_LS_IN_130_ECLP_BS3_01_SCX21_hSAX02_rep2_14565	P60422	RL2_ECOLI 50S ribosomal protein L2 OS=Escherichia coli (strain K12) OX=83333 GN=rplB PE=1 SV=2	False	P0AG30	RHO_ECOLI Transcription termination factor Rho OS=Escherichia coli (strain K12) OX=83333 GN=rho PE=1 SV=1	False	BS3	26.718000000000004	False	True	False	False	4	2	2	Between	0.0	99.7	0.023		0.0	0.0	0.001	P0AG30-P60422	99.7	0.0	P0AG30-P60422	False	True	True
592	9064	2879;1,075	1898;991	B190121_16_HF_LS_IN_130_ECLP_BS3_01_SCX23_hSAX06_rep2_11202;B190121_16_HF_LS_IN_130_ECLP_BS3_01_SCX23_hSAX06_rep2_11195;B190121_13_HF_LS_IN_130_ECLP_BS3_01_SCX23_hSAX07_rep2_6336	P0A9P0	DLDH_ECOLI Dihydrolipoyl dehydrogenase OS=Escherichia coli (strain K12) OX=83333 GN=lpdA PE=1 SV=2	False	P0AFG8	ODP1_ECOLI Pyruvate dehydrogenase E1 component OS=Escherichia coli (strain K12) OX=83333 GN=aceE PE=1 SV=2	False	BS3	26.648000000000003	False	True	False	False	3	2	2	Between	0.0	99.7	0.023		0.0	0.0	0.0	P0A9P0-P0AFG8	99.7	0.0	P0A9P0-P0AFG8	True	True	True
594	9876	2407	920;839	B190107_07_HF_LS_IN_130_ECLP_BS3_01_SCX21_hSAX08_rep2_19941;B190107_07_HF_LS_IN_130_ECLP_BS3_01_SCX21_hSAX08_rep2_19936;B190121_15_HF_LS_IN_130_ECLP_BS3_01_SCX23_hSAX06_rep1_19489;B190121_15_HF_LS_IN_130_ECLP_BS3_01_SCX23_hSAX06_rep1_19487	P0AG59	RS14_ECOLI 30S ribosomal protein S14 OS=Escherichia coli (strain K12) OX=83333 GN=rpsN PE=1 SV=2	False	P0A7U3	RS19_ECOLI 30S ribosomal protein S19 OS=Escherichia coli (strain K12) OX=83333 GN=rpsS PE=1 SV=2	False	BS3	26.543000000000003	False	True	False	False	4	2	1	Between	0.0	99.7	0.023		0.0	0.0	0.001	P0A7U3-P0AG59	99.7	0.0	P0A7U3-P0AG59	True	True	True
596	9511	2149;425	1997;491;1,921	B190107_18_HF_LS_IN_130_ECLP_BS3_01_SCX20_hSAX02_rep1_10417;B181230_20_HF_LS_IN_130_ECLP_BS3_01_SCX18_hSAX03_rep1_12876;B181230_21_HF_LS_IN_130_ECLP_BS3_01_SCX18_hSAX03_rep2_14612	P0AG59	RS14_ECOLI 30S ribosomal protein S14 OS=Escherichia coli (strain K12) OX=83333 GN=rpsN PE=1 SV=2	False	P45577	PROQ_ECOLI RNA chaperone ProQ OS=Escherichia coli (strain K12) OX=83333 GN=proQ PE=1 SV=2	False	BS3	26.498	False	True	False	False	3	3	2	Between	0.0	99.7	0.023		0.0	0.0	0.0	P0AG59-P45577	99.7	0.0	P0AG59-P45577	False	True	True
598	8811	801;1,321;1,633;453	774;1,210;1,513;509	B190107_06_HF_LS_IN_130_ECLP_BS3_01_SCX21_hSAX08_rep1_18401;B190119_08_HF_LS_IN_130_ECLP_BS3_01_SCX22_hSAX04_rep1_6174;B190117_04_HF_LS_IN_130_ECLP_BS3_01_SCX21_hSAX04_rep1_12135;B190103_12_HF_LS_IN_130_ECLP_BS3_01_SCX19_hSAX05_rep1_12646	P0ACF8	HNS_ECOLI DNA-binding protein H-NS OS=Escherichia coli (strain K12) OX=83333 GN=hns PE=1 SV=2	False	P0A8F0	UPP_ECOLI Uracil phosphoribosyltransferase OS=Escherichia coli (strain K12) OX=83333 GN=upp PE=1 SV=1	False	BS3	26.484	False	True	False	False	4	4	4	Between	0.0	99.7	0.025		0.001	0.001	0.001	P0A8F0-P0ACF8	99.7	0.0	P0A8F0-P0ACF8	False	False	False
599	9310	1669;1,825	1547;690;1,711	B190121_23_HF_LS_IN_130_ECLP_BS3_01_SCX23_hSAX02_rep1_8765;B190123_16_HF_LS_IN_130_ECLP_BS3_01_SCX24_hSAX03_rep1_7357;B190121_22_HF_LS_IN_130_ECLP_BS3_01_SCX23_hSAX03_rep1_7319;B190121_22_HF_LS_IN_130_ECLP_BS3_01_SCX23_hSAX03_rep1_8604	P0ACF0	DBHA_ECOLI DNA-binding protein HU-alpha OS=Escherichia coli (strain K12) OX=83333 GN=hupA PE=1 SV=1	False	P0A7V0	RS2_ECOLI 30S ribosomal protein S2 OS=Escherichia coli (strain K12) OX=83333 GN=rpsB PE=1 SV=2	False	BS3	28.668000000000003	False	True	False	False	4	3	2	Between	0.0	99.7	0.003		0.0	0.0	0.0	P0A7V0-P0ACF0	99.7	0.0	P0A7V0-P0ACF0	False	False	False
600	9533	2193;2,615	2018;1,258	B190107_15_HF_LS_IN_130_ECLP_BS3_01_SCX20_hSAX04_rep2_9089;B190105_14_HF_LS_IN_130_ECLP_BS3_01_SCX20_hSAX05_rep1_10100;B190105_15_HF_LS_IN_130_ECLP_BS3_01_SCX20_hSAX05_rep2_9978	P0AE08	AHPC_ECOLI Alkyl hydroperoxide reductase C OS=Escherichia coli (strain K12) OX=83333 GN=ahpC PE=1 SV=2	False	P0A9B2	G3P1_ECOLI Glyceraldehyde-3-phosphate dehydrogenase A OS=Escherichia coli (strain K12) OX=83333 GN=gapA PE=1 SV=2	False	BS3	26.402	False	True	False	False	3	2	2	Between	0.0	99.7	0.03		0.0	0.0	0.0	P0A9B2-P0AE08	99.7	0.0	P0A9B2-P0AE08	False	True	True
602	9872	3023	1159	B190123_16_HF_LS_IN_130_ECLP_BS3_01_SCX24_hSAX03_rep1_8117;B190123_16_HF_LS_IN_130_ECLP_BS3_01_SCX24_hSAX03_rep1_8081;B190123_16_HF_LS_IN_130_ECLP_BS3_01_SCX24_hSAX03_rep1_8100	P0A7L0	RL1_ECOLI 50S ribosomal protein L1 OS=Escherichia coli (strain K12) OX=83333 GN=rplA PE=1 SV=2	False	P45577	PROQ_ECOLI RNA chaperone ProQ OS=Escherichia coli (strain K12) OX=83333 GN=proQ PE=1 SV=2	False	BS3	26.254	False	True	False	False	3	1	1	Between	0.0	99.7	0.032		0.0	0.0	0.0	P0A7L0-P45577	99.7	0.0	P0A7L0-P45577	False	True	True
604	9037	1011;2,283;1,347	935;2,079;1,236	B190119_10_HF_LS_IN_130_ECLP_BS3_01_SCX22_hSAX05_rep1_10743;B190107_02_HF_LS_IN_130_ECLP_BS3_01_SCX21_hSAX06_rep1_14262;B190117_04_HF_LS_IN_130_ECLP_BS3_01_SCX21_hSAX04_rep1_12633	P0AD61	KPYK1_ECOLI Pyruvate kinase I OS=Escherichia coli (strain K12) OX=83333 GN=pykF PE=1 SV=1	False	P0A9G6	ACEA_ECOLI Isocitrate lyase OS=Escherichia coli (strain K12) OX=83333 GN=aceA PE=1 SV=1	False	BS3	25.848000000000003	False	True	False	False	3	3	3	Between	0.0	99.7	0.031		0.0	0.0	0.0	P0A9G6-P0AD61	99.7	0.0	P0A9G6-P0AD61	False	True	True
606	9866	2335	2103;2,145	B190103_10_HF_LS_IN_130_ECLP_BS3_01_SCX19_hSAX06_rep1_9544;B190119_11_HF_LS_IN_130_ECLP_BS3_01_SCX22_hSAX05_rep2_8382	P0A7S3	RS12_ECOLI 30S ribosomal protein S12 OS=Escherichia coli (strain K12) OX=83333 GN=rpsL PE=1 SV=2	False	P23830	PSS_ECOLI CDP-diacylglycerol--serine O-phosphatidyltransferase OS=Escherichia coli (strain K12) OX=83333 GN=pssA PE=1 SV=2	False	BS3	25.796	False	True	False	False	2	2	1	Between	0.0	99.7	0.031		0.0	0.0	0.0	P0A7S3-P23830	99.7	0.0	P0A7S3-P23830	False	False	False
607	9246	1889;1,615;1,519	1772;1,496;1,405	B190121_20_HF_LS_IN_130_ECLP_BS3_01_SCX23_hSAX04_rep2_7352;B190119_10_HF_LS_IN_130_ECLP_BS3_01_SCX22_hSAX05_rep1_21734;B190119_12_HF_LS_IN_130_ECLP_BS3_01_SCX22_hSAX06_rep1_10755	P0A836	SUCC_ECOLI Succinate--CoA ligase [ADP-forming] subunit beta OS=Escherichia coli (strain K12) OX=83333 GN=sucC PE=1 SV=1	False	P0A9G6	ACEA_ECOLI Isocitrate lyase OS=Escherichia coli (strain K12) OX=83333 GN=aceA PE=1 SV=1	False	BS3	25.538	False	True	False	False	3	3	3	Between	0.0	99.7	0.032		0.0	0.0	0.0	P0A836-P0A9G6	99.7	0.0	P0A836-P0A9G6	False	True	True
609	9413	2611;1,887	1359;1,770	B190117_05_HF_LS_IN_130_ECLP_BS3_01_SCX21_hSAX04_rep2_9987;B190117_05_HF_LS_IN_130_ECLP_BS3_01_SCX21_hSAX04_rep2_9994;B181230_20_HF_LS_IN_130_ECLP_BS3_01_SCX18_hSAX03_rep1_12834	P02359	RS7_ECOLI 30S ribosomal protein S7 OS=Escherichia coli (strain K12) OX=83333 GN=rpsG PE=1 SV=3	False	P0ACF4	DBHB_ECOLI DNA-binding protein HU-beta OS=Escherichia coli (strain K12) OX=83333 GN=hupB PE=1 SV=1	False	BS3	25.394	False	True	False	False	3	2	2	Between	0.0	99.7	0.032		0.0	0.0	0.0	P02359-P0ACF4	99.7	0.0	P02359-P0ACF4	True	True	True
611	8972	857;2,801	818;1,505	B181230_09_HF_LS_IN_130_ECLP_BS3_01_SCX18_hSAX08_rep1_17139;B190107_15_HF_LS_IN_130_ECLP_BS3_01_SCX20_hSAX04_rep2_17607;B190107_14_HF_LS_IN_130_ECLP_BS3_01_SCX20_hSAX04_rep1_17559	P00961	SYGB_ECOLI Glycine--tRNA ligase beta subunit OS=Escherichia coli (strain K12) OX=83333 GN=glyS PE=1 SV=4	False	P08312	SYFA_ECOLI Phenylalanine--tRNA ligase alpha subunit OS=Escherichia coli (strain K12) OX=83333 GN=pheS PE=1 SV=2	False	BS3	25.352	False	True	False	False	3	2	2	Between	0.0	99.7	0.032		0.0	0.0	0.0	P00961-P08312	99.7	0.0	P00961-P08312	False	True	True
613	9127	1749;1,829;1,225	1622;1,714;1,122	B181228_20_HF_LS_IN_130_ECLP_BS3_01_SCX17_hSAX04_rep2_16565;B190107_02_HF_LS_IN_130_ECLP_BS3_01_SCX21_hSAX06_rep1_16346;B190105_12_HF_LS_IN_130_ECLP_BS3_01_SCX20_hSAX06_rep1_10447	P0A6Y8	DNAK_ECOLI Chaperone protein DnaK OS=Escherichia coli (strain K12) OX=83333 GN=dnaK PE=1 SV=2	False	P69908	DCEA_ECOLI Glutamate decarboxylase alpha OS=Escherichia coli (strain K12) OX=83333 GN=gadA PE=1 SV=1	False	BS3	25.202	False	True	False	False	3	3	3	Between	0.0	99.7	0.032		0.0	0.0	0.0	P0A6Y8-P69908	99.7	0.0	P0A6Y8-P69908	True	True	True
615	8755	2187;321;1,423	237;405;1,310	B181230_16_HF_LS_IN_130_ECLP_BS3_01_SCX18_hSAX05_rep1_11552;B181230_17_HF_LS_IN_130_ECLP_BS3_01_SCX18_hSAX05_rep2_11562;B190103_16_HF_LS_IN_130_ECLP_BS3_01_SCX19_hSAX04_rep2_12026;B190107_03_HF_LS_IN_130_ECLP_BS3_01_SCX21_hSAX06_rep2_9012	P0A6X7	IHFA_ECOLI Integration host factor subunit alpha OS=Escherichia coli (strain K12) OX=83333 GN=ihfA PE=1 SV=1	False	P62399	RL5_ECOLI 50S ribosomal protein L5 OS=Escherichia coli (strain K12) OX=83333 GN=rplE PE=1 SV=2	False	BS3	25.063	False	True	False	False	4	3	3	Between	0.0	99.7	0.032		0.0	0.0	0.001	P0A6X7-P62399	99.7	0.0	P0A6X7-P62399	True	False	True
616	9054	1727;1,811;1,053	1598;1,698;971	B181230_19_HF_LS_IN_130_ECLP_BS3_01_SCX18_hSAX04_rep2_11139;B190119_11_HF_LS_IN_130_ECLP_BS3_01_SCX22_hSAX05_rep2_8508;B190103_16_HF_LS_IN_130_ECLP_BS3_01_SCX19_hSAX04_rep2_11996	P02359	RS7_ECOLI 30S ribosomal protein S7 OS=Escherichia coli (strain K12) OX=83333 GN=rpsG PE=1 SV=3	False	P0C018	RL18_ECOLI 50S ribosomal protein L18 OS=Escherichia coli (strain K12) OX=83333 GN=rplR PE=1 SV=1	False	BS3	24.929	False	True	False	False	3	3	3	Between	0.0	99.7	0.032		0.0	0.0	0.0	P02359-P0C018	99.7	0.0	P02359-P0C018	False	True	True
618	8982	883;2,745	840;1,360	B190121_11_HF_LS_IN_130_ECLP_BS3_01_SCX23_hSAX08_rep2_20127;B190119_06_HF_LS_IN_130_ECLP_BS3_01_SCX22_hSAX03_rep1_10584;B190119_06_HF_LS_IN_130_ECLP_BS3_01_SCX22_hSAX03_rep1_10599	P02359	RS7_ECOLI 30S ribosomal protein S7 OS=Escherichia coli (strain K12) OX=83333 GN=rpsG PE=1 SV=3	False	P02358	RS6_ECOLI 30S ribosomal protein S6 OS=Escherichia coli (strain K12) OX=83333 GN=rpsF PE=1 SV=1	False	BS3	24.825	False	True	False	False	3	2	2	Between	0.0	99.7	0.032		0.0	0.0	0.0	P02358-P02359	99.7	0.0	P02358-P02359	False	True	True
620	9030	1541;993;1,821	1423;925;1,708	B181228_10_HF_LS_IN_130_ECLP_BS3_01_SCX17_hSAX08_rep1_19109;B190121_13_HF_LS_IN_130_ECLP_BS3_01_SCX23_hSAX07_rep2_10240;B190107_03_HF_LS_IN_130_ECLP_BS3_01_SCX21_hSAX06_rep2_15159	P0A9G6	ACEA_ECOLI Isocitrate lyase OS=Escherichia coli (strain K12) OX=83333 GN=aceA PE=1 SV=1	False	P0A9T0	SERA_ECOLI D-3-phosphoglycerate dehydrogenase OS=Escherichia coli (strain K12) OX=83333 GN=serA PE=1 SV=2	False	BS3	24.531	False	True	False	False	3	3	3	Between	0.0	99.7	0.032		0.0	0.0	0.0	P0A9G6-P0A9T0	99.7	0.0	P0A9G6-P0A9T0	False	False	False
621	8683	4129;3,149	4095;3,409	B190702_14_HF_LS_IN_130_ECLP_DSSO_01_SCX19_hSAX04_rep1_14005;B190511_02_HF_LS_IN_130_ECLP_DSSO_01_SCX17_hSAX06_rep1_18397	P0A7T7	RS18_ECOLI 30S ribosomal protein S18 OS=Escherichia coli (strain K12) OX=83333 GN=rpsR PE=1 SV=2	False	P02359	RS7_ECOLI 30S ribosomal protein S7 OS=Escherichia coli (strain K12) OX=83333 GN=rpsG PE=1 SV=3	False	DSSO	34.463	False	True	False	False	2	2	2	Between	0.0	99.7	0.037		0.001	0.0	0.0	P02359-P0A7T7	99.7	0.0	P02359-P0A7T7	False	True	True
623	8955	815;1,589;1,807	785;1,470;1,694	B190105_10_HF_LS_IN_130_ECLP_BS3_01_SCX20_hSAX07_rep1_15345;B181230_12_HF_LS_IN_130_ECLP_BS3_01_SCX18_hSAX07_rep2_19962;B190103_10_HF_LS_IN_130_ECLP_BS3_01_SCX19_hSAX06_rep1_18116	P0A7T7	RS18_ECOLI 30S ribosomal protein S18 OS=Escherichia coli (strain K12) OX=83333 GN=rpsR PE=1 SV=2	False	P0AG67	RS1_ECOLI 30S ribosomal protein S1 OS=Escherichia coli (strain K12) OX=83333 GN=rpsA PE=1 SV=1	False	BS3	24.454	False	True	False	False	3	3	3	Between	0.0	99.7	0.032		0.0	0.0	0.0	P0A7T7-P0AG67	99.7	0.0	P0A7T7-P0AG67	True	True	True
625	9874	3029	16	B190121_22_HF_LS_IN_130_ECLP_BS3_01_SCX23_hSAX03_rep1_11496;B190121_22_HF_LS_IN_130_ECLP_BS3_01_SCX23_hSAX03_rep1_11472;B190121_22_HF_LS_IN_130_ECLP_BS3_01_SCX23_hSAX03_rep1_11484	P0A9G6	ACEA_ECOLI Isocitrate lyase OS=Escherichia coli (strain K12) OX=83333 GN=aceA PE=1 SV=1	False	P24182	ACCC_ECOLI Biotin carboxylase OS=Escherichia coli (strain K12) OX=83333 GN=accC PE=1 SV=2	False	BS3	26.348000000000003	False	True	False	False	3	1	1	Between	0.0	99.7	0.03		0.0	0.0	0.0	P0A9G6-P24182	99.7	0.0	P0A9G6-P24182	False	False	False
626	9908	2673	1301;1,104	B181230_17_HF_LS_IN_130_ECLP_BS3_01_SCX18_hSAX05_rep2_10977;B181230_17_HF_LS_IN_130_ECLP_BS3_01_SCX18_hSAX05_rep2_10959;B190117_07_HF_LS_IN_130_ECLP_BS3_01_SCX21_hSAX03_rep2_8747;B190117_07_HF_LS_IN_130_ECLP_BS3_01_SCX21_hSAX03_rep2_8740	P0ACF4	DBHB_ECOLI DNA-binding protein HU-beta OS=Escherichia coli (strain K12) OX=83333 GN=hupB PE=1 SV=1	False	P0A7U7	RS20_ECOLI 30S ribosomal protein S20 OS=Escherichia coli (strain K12) OX=83333 GN=rpsT PE=1 SV=2	False	BS3	29.116	False	True	False	False	4	2	1	Between	0.0	99.7	0.003		0.0	0.0	0.0	P0A7U7-P0ACF4	99.7	0.0	P0A7U7-P0ACF4	False	False	False
627	9048	1041;2,867	959;1,731	B190103_08_HF_LS_IN_130_ECLP_BS3_01_SCX18_hSAX01_rep1_13316;B190119_11_HF_LS_IN_130_ECLP_BS3_01_SCX22_hSAX05_rep2_11362;B190119_11_HF_LS_IN_130_ECLP_BS3_01_SCX22_hSAX05_rep2_11348	P08312	SYFA_ECOLI Phenylalanine--tRNA ligase alpha subunit OS=Escherichia coli (strain K12) OX=83333 GN=pheS PE=1 SV=2	False	P0A9C5	GLN1B_ECOLI Glutamine synthetase OS=Escherichia coli (strain K12) OX=83333 GN=glnA PE=1 SV=2	False	BS3	26.392	False	True	False	False	3	2	2	Between	0.0	99.7	0.03		0.0	0.0	0.0	P08312-P0A9C5	99.7	0.0	P08312-P0A9C5	False	True	True
629	8679	923;149	1951;870;277	B190117_04_HF_LS_IN_130_ECLP_BS3_01_SCX21_hSAX04_rep1_17413;B190117_04_HF_LS_IN_130_ECLP_BS3_01_SCX21_hSAX04_rep1_17417;B181228_17_HF_LS_IN_130_ECLP_BS3_01_SCX17_hSAX05_rep1_18934;B181228_23_HF_LS_IN_130_ECLP_BS3_01_SCX17_hSAX03_rep2_16011	P0A6F5	CH60_ECOLI 60 kDa chaperonin OS=Escherichia coli (strain K12) OX=83333 GN=groL PE=1 SV=2	False	P0A7Z4	RPOA_ECOLI DNA-directed RNA polymerase subunit alpha OS=Escherichia coli (strain K12) OX=83333 GN=rpoA PE=1 SV=1	False	BS3	29.481	False	True	False	False	4	3	2	Between	0.0	99.7	0.003		0.0	0.0	0.0	P0A6F5-P0A7Z4	99.7	0.0	P0A6F5-P0A7Z4	False	True	True
631	8368	2217;4,507	2244;897	B190702_12_HF_LS_IN_130_ECLP_DSSO_01_SCX19_hSAX05_rep1_5836;B190702_12_HF_LS_IN_130_ECLP_DSSO_01_SCX19_hSAX05_rep1_4535;B190702_12_HF_LS_IN_130_ECLP_DSSO_01_SCX19_hSAX05_rep1_4510	P0ACF0	DBHA_ECOLI DNA-binding protein HU-alpha OS=Escherichia coli (strain K12) OX=83333 GN=hupA PE=1 SV=1	False	P0AG63	RS17_ECOLI 30S ribosomal protein S17 OS=Escherichia coli (strain K12) OX=83333 GN=rpsQ PE=1 SV=2	False	DSSO	34.408	False	True	False	False	3	2	2	Between	0.0	99.7	0.037		0.001	0.0	0.0	P0ACF0-P0AG63	99.7	0.0	P0ACF0-P0AG63	False	False	False
632	9113	2523;2,351;1,189	740;855;1,089	B181230_18_HF_LS_IN_130_ECLP_BS3_01_SCX18_hSAX04_rep1_15395;B181230_18_HF_LS_IN_130_ECLP_BS3_01_SCX18_hSAX04_rep1_15369;B190121_17_HF_LS_IN_130_ECLP_BS3_01_SCX23_hSAX05_rep1_3811;B190121_17_HF_LS_IN_130_ECLP_BS3_01_SCX23_hSAX05_rep1_3799;B190107_17_HF_LS_IN_130_ECLP_BS3_01_SCX20_hSAX03_rep2_6598	P0ACF0	DBHA_ECOLI DNA-binding protein HU-alpha OS=Escherichia coli (strain K12) OX=83333 GN=hupA PE=1 SV=1	False	P0A7V3	RS3_ECOLI 30S ribosomal protein S3 OS=Escherichia coli (strain K12) OX=83333 GN=rpsC PE=1 SV=2	False	BS3	29.448	False	True	False	False	5	3	3	Between	0.0	99.7	0.003		0.0	0.0	0.001	P0A7V3-P0ACF0	99.7	0.0	P0A7V3-P0ACF0	False	False	False
633	7856	865;3,649;907	891;3,874;922	B190702_16_HF_LS_IN_130_ECLP_DSSO_01_SCX19_hSAX03_rep1_6449;B190704_11_HF_LS_IN_130_ECLP_DSSO_01_SCX20_hSAX05_rep1_9641;B190702_19_HF_LS_IN_130_ECLP_DSSO_01_SCX19_hSAX01_rep1_7088	P0ACF4	DBHB_ECOLI DNA-binding protein HU-beta OS=Escherichia coli (strain K12) OX=83333 GN=hupB PE=1 SV=1	False	P42641	OBG_ECOLI GTPase ObgE/CgtA OS=Escherichia coli (strain K12) OX=83333 GN=obgE PE=1 SV=1	False	DSSO	34.11	False	True	False	False	3	3	3	Between	0.0	99.7	0.037		0.001	0.0	0.0	P0ACF4-P42641	99.7	0.0	P0ACF4-P42641	False	False	False
634	8371	2225;4,431	2249;61	B190702_18_HF_LS_IN_130_ECLP_DSSO_01_SCX19_hSAX02_rep2_6113;B190513_02_HF_LS_IN_130_ECLP_DSSO_01_SCX18_hSAX06_rep1_12670;B190513_02_HF_LS_IN_130_ECLP_DSSO_01_SCX18_hSAX06_rep1_12658	P0A6X7	IHFA_ECOLI Integration host factor subunit alpha OS=Escherichia coli (strain K12) OX=83333 GN=ihfA PE=1 SV=1	False	P68679	RS21_ECOLI 30S ribosomal protein S21 OS=Escherichia coli (strain K12) OX=83333 GN=rpsU PE=1 SV=2	False	DSSO	33.994	False	True	False	False	3	2	2	Between	0.0	99.7	0.037		0.001	0.0	0.0	P0A6X7-P68679	99.7	0.0	P0A6X7-P68679	False	True	True
636	8163	4569;1,641	2217;1,601	B190513_13_HF_LS_IN_130_ECLP_DSSO_01_SCX18_hSAX04_rep1_11510;B190513_14_HF_LS_IN_130_ECLP_DSSO_01_SCX18_hSAX03_rep1_10981;B190704_05_HF_LS_IN_130_ECLP_DSSO_01_SCX20_hSAX07_rep2_18210	P0ACF0	DBHA_ECOLI DNA-binding protein HU-alpha OS=Escherichia coli (strain K12) OX=83333 GN=hupA PE=1 SV=1	False	P0AFF6	NUSA_ECOLI Transcription termination/antitermination protein NusA OS=Escherichia coli (strain K12) OX=83333 GN=nusA PE=1 SV=1	False	DSSO	33.96	False	True	False	False	3	2	2	Between	0.0	99.7	0.037		0.001	0.0	0.0	P0ACF0-P0AFF6	99.7	0.0	P0ACF0-P0AFF6	False	True	True
638	9459	2887	614;3,009	B190710_04_HF_LS_IN_130_ECLP_DSSO_01_SCX21_hSAX07_rep1_5333;B190710_04_HF_LS_IN_130_ECLP_DSSO_01_SCX21_hSAX07_rep1_5344;B190712_04_HF_LS_IN_130_ECLP_DSSO_01_SCX24_hSAX07_rep1_4636	P11349	NARH_ECOLI Respiratory nitrate reductase 1 beta chain OS=Escherichia coli (strain K12) OX=83333 GN=narH PE=1 SV=3	False	P09152	NARG_ECOLI Respiratory nitrate reductase 1 alpha chain OS=Escherichia coli (strain K12) OX=83333 GN=narG PE=1 SV=4	False	DSSO	33.753	False	True	False	False	3	2	1	Between	0.0	99.7	0.037		0.0	0.0	0.0	P09152-P11349	99.7	0.0	P09152-P11349	True	True	True
640	7864	2689;889	2759;2,828;907	B190704_03_HF_LS_IN_130_ECLP_DSSO_01_SCX20_hSAX06_rep2_13523;B190511_05_HF_LS_IN_130_ECLP_DSSO_01_SCX17_hSAX07_rep2_14645;B190717_15_HF_LS_IN_130_ECLP_DSSO_01_SCX23_hSAX03_rep1_8877	P0C018	RL18_ECOLI 50S ribosomal protein L18 OS=Escherichia coli (strain K12) OX=83333 GN=rplR PE=1 SV=1	False	P0A7V0	RS2_ECOLI 30S ribosomal protein S2 OS=Escherichia coli (strain K12) OX=83333 GN=rpsB PE=1 SV=2	False	DSSO	33.73	False	True	False	False	3	3	2	Between	0.0	99.7	0.037		0.001	0.003	0.0	P0A7V0-P0C018	99.7	0.0	P0A7V0-P0C018	False	True	True
642	9457	5229	3746	B190715_19_HF_LS_IN_130_ECLP_DSSO_01_SCX22_hSAX03_rep1_12093;B190715_19_HF_LS_IN_130_ECLP_DSSO_01_SCX22_hSAX03_rep1_12069	P0A7N9	RL33_ECOLI 50S ribosomal protein L33 OS=Escherichia coli (strain K12) OX=83333 GN=rpmG PE=1 SV=2	False	P0A7L8	RL27_ECOLI 50S ribosomal protein L27 OS=Escherichia coli (strain K12) OX=83333 GN=rpmA PE=1 SV=2	False	DSSO	33.601	False	True	False	False	2	1	1	Between	0.0	99.7	0.037		0.0	0.0	0.0	P0A7L8-P0A7N9	99.7	0.0	P0A7L8-P0A7N9	True	True	True
644	8537	4155;2,681	1276;2,753	B190710_11_HF_LS_IN_130_ECLP_DSSO_01_SCX21_hSAX05_rep1_12460;B190710_12_HF_LS_IN_130_ECLP_DSSO_01_SCX21_hSAX05_rep2_12438;B190704_11_HF_LS_IN_130_ECLP_DSSO_01_SCX20_hSAX05_rep1_12087	P68679	RS21_ECOLI 30S ribosomal protein S21 OS=Escherichia coli (strain K12) OX=83333 GN=rpsU PE=1 SV=2	False	P0A7V0	RS2_ECOLI 30S ribosomal protein S2 OS=Escherichia coli (strain K12) OX=83333 GN=rpsB PE=1 SV=2	False	DSSO	33.488	False	True	False	False	3	2	2	Between	0.0	99.7	0.037		0.001	0.0	0.0	P0A7V0-P68679	99.7	0.0	P0A7V0-P68679	False	True	True
646	7641	305;3,983;503	411;1,487;580	B190712_15_HF_LS_IN_130_ECLP_DSSO_01_SCX24_hSAX03_rep1_4571;B190513_02_HF_LS_IN_130_ECLP_DSSO_01_SCX18_hSAX06_rep1_6948;B190702_05_HF_LS_IN_130_ECLP_DSSO_01_SCX19_hSAX07_rep1_6420;B190710_03_HF_LS_IN_130_ECLP_DSSO_01_SCX21_hSAX06_rep2_5431	P0A6Y1	IHFB_ECOLI Integration host factor subunit beta OS=Escherichia coli (strain K12) OX=83333 GN=ihfB PE=1 SV=1	False	P0AG63	RS17_ECOLI 30S ribosomal protein S17 OS=Escherichia coli (strain K12) OX=83333 GN=rpsQ PE=1 SV=2	False	DSSO	34.412	False	True	False	False	4	3	3	Between	0.0	99.7	0.037		0.001	0.0	0.0	P0A6Y1-P0AG63	99.7	0.0	P0A6Y1-P0AG63	False	False	False
647	7800	4593;713	2393;756	B190715_17_HF_LS_IN_130_ECLP_DSSO_01_SCX22_hSAX05_rep2_16789;B190715_17_HF_LS_IN_130_ECLP_DSSO_01_SCX22_hSAX05_rep2_16783;B190702_20_HF_LS_IN_130_ECLP_DSSO_01_SCX19_hSAX01_rep2_5654	P0A7K2	RL7_ECOLI 50S ribosomal protein L7/L12 OS=Escherichia coli (strain K12) OX=83333 GN=rplL PE=1 SV=2	False	P68919	RL25_ECOLI 50S ribosomal protein L25 OS=Escherichia coli (strain K12) OX=83333 GN=rplY PE=1 SV=1	False	DSSO	33.249	False	True	False	False	3	2	2	Between	0.0	99.7	0.037		0.001	0.0	0.0	P0A7K2-P68919	99.7	0.0	P0A7K2-P68919	False	True	True
649	9440	5185	3688	B190715_17_HF_LS_IN_130_ECLP_DSSO_01_SCX22_hSAX05_rep2_10008;B190715_16_HF_LS_IN_130_ECLP_DSSO_01_SCX22_hSAX05_rep1_9997	P02359	RS7_ECOLI 30S ribosomal protein S7 OS=Escherichia coli (strain K12) OX=83333 GN=rpsG PE=1 SV=3	False	P0AFW2	RMF_ECOLI Ribosome modulation factor OS=Escherichia coli (strain K12) OX=83333 GN=rmf PE=1 SV=1	False	DSSO	33.2	False	True	False	False	2	1	1	Between	0.0	99.7	0.037		0.0	0.0	0.0	P02359-P0AFW2	99.7	0.0	P02359-P0AFW2	False	False	False
650	9438	5181	3703	B190710_14_HF_LS_IN_130_ECLP_DSSO_01_SCX21_hSAX03_rep1_11601;B190710_14_HF_LS_IN_130_ECLP_DSSO_01_SCX21_hSAX03_rep1_11586	P02359	RS7_ECOLI 30S ribosomal protein S7 OS=Escherichia coli (strain K12) OX=83333 GN=rpsG PE=1 SV=3	False	P69913	CSRA_ECOLI Carbon storage regulator OS=Escherichia coli (strain K12) OX=83333 GN=csrA PE=1 SV=1	False	DSSO	33.188	False	True	False	False	2	1	1	Between	0.0	99.7	0.037		0.0	0.0	0.0	P02359-P69913	99.7	0.0	P02359-P69913	False	False	False
651	7971	1163;4,473	1135;2,329	B190704_16_HF_LS_IN_130_ECLP_DSSO_01_SCX20_hSAX03_rep1_5432;B190710_11_HF_LS_IN_130_ECLP_DSSO_01_SCX21_hSAX05_rep1_13416;B190710_12_HF_LS_IN_130_ECLP_DSSO_01_SCX21_hSAX05_rep2_13432	P60422	RL2_ECOLI 50S ribosomal protein L2 OS=Escherichia coli (strain K12) OX=83333 GN=rplB PE=1 SV=2	False	P0ABF1	PCNB_ECOLI Poly(A) polymerase I OS=Escherichia coli (strain K12) OX=83333 GN=pcnB PE=1 SV=2	False	DSSO	33.138000000000005	False	True	False	False	3	2	2	Between	0.0	99.7	0.037		0.001	0.0	0.0	P0ABF1-P60422	99.7	0.0	P0ABF1-P60422	False	False	False
652	9435	1791	1857;1,785;2,565	B190710_03_HF_LS_IN_130_ECLP_DSSO_01_SCX21_hSAX06_rep2_11116;B190712_12_HF_LS_IN_130_ECLP_DSSO_01_SCX24_hSAX05_rep1_9783;B190712_13_HF_LS_IN_130_ECLP_DSSO_01_SCX24_hSAX05_rep2_9657	P0ACF0	DBHA_ECOLI DNA-binding protein HU-alpha OS=Escherichia coli (strain K12) OX=83333 GN=hupA PE=1 SV=1	False	P0A7N4	RL32_ECOLI 50S ribosomal protein L32 OS=Escherichia coli (strain K12) OX=83333 GN=rpmF PE=1 SV=2	False	DSSO	33.1	False	True	False	False	3	3	1	Between	0.0	99.7	0.037		0.0	0.003	0.0	P0A7N4-P0ACF0	99.7	0.0	P0A7N4-P0ACF0	False	True	True
654	9451	5215	3672	B190513_03_HF_LS_IN_130_ECLP_DSSO_01_SCX18_hSAX06_rep2_16628;B190513_03_HF_LS_IN_130_ECLP_DSSO_01_SCX18_hSAX06_rep2_16604	P0A8V2	RPOB_ECOLI DNA-directed RNA polymerase subunit beta OS=Escherichia coli (strain K12) OX=83333 GN=rpoB PE=1 SV=1	False	P0AG59	RS14_ECOLI 30S ribosomal protein S14 OS=Escherichia coli (strain K12) OX=83333 GN=rpsN PE=1 SV=2	False	DSSO	33.399	False	True	False	False	2	1	1	Between	0.0	99.7	0.037		0.0	0.0	0.0	P0A8V2-P0AG59	99.7	0.0	P0A8V2-P0AG59	True	True	True
656	8991	1333;901;1,597;2,493	1223;854;1,478;776	B190121_18_HF_LS_IN_130_ECLP_BS3_01_SCX23_hSAX05_rep2_9045;B190119_08_HF_LS_IN_130_ECLP_BS3_01_SCX22_hSAX04_rep1_13014;B190123_09_HF_LS_IN_130_ECLP_BS3_01_SCX24_hSAX06_rep1_14039;B190119_02_HF_LS_IN_130_ECLP_BS3_01_SCX22_hSAX01_rep1_13881;B190119_03_HF_LS_IN_130_ECLP_BS3_01_SCX22_hSAX01_rep2_13938	P0A7Z4	RPOA_ECOLI DNA-directed RNA polymerase subunit alpha OS=Escherichia coli (strain K12) OX=83333 GN=rpoA PE=1 SV=1	False	P60240	RAPA_ECOLI RNA polymerase-associated protein RapA OS=Escherichia coli (strain K12) OX=83333 GN=rapA PE=1 SV=2	False	BS3	30.188	False	True	False	False	5	4	4	Between	0.0	99.7	0.003		0.0	0.0	0.001	P0A7Z4-P60240	99.7	0.0	P0A7Z4-P60240	True	True	True
658	7878	3129;1,375;923	133;1,336;933	B190708_15_HF_LS_IN_130_ECLP_DSSO_01_SCX25t27_hSAX04_rep1_3868;B190708_15_HF_LS_IN_130_ECLP_DSSO_01_SCX25t27_hSAX04_rep1_3865;B190717_12_HF_LS_IN_130_ECLP_DSSO_01_SCX23_hSAX05_rep1_4463;B190702_20_HF_LS_IN_130_ECLP_DSSO_01_SCX19_hSAX01_rep2_10813	P0A7S3	RS12_ECOLI 30S ribosomal protein S12 OS=Escherichia coli (strain K12) OX=83333 GN=rpsL PE=1 SV=2	False	P0A832	SSRP_ECOLI SsrA-binding protein OS=Escherichia coli (strain K12) OX=83333 GN=smpB PE=1 SV=2	False	DSSO	33.019	False	True	False	False	4	3	3	Between	0.0	99.7	0.037		0.002	0.002	0.001	P0A7S3-P0A832	99.7	0.0	P0A7S3-P0A832	False	True	True
660	8103	1489;4,377	1448;4,176	B190704_16_HF_LS_IN_130_ECLP_DSSO_01_SCX20_hSAX03_rep1_18317;B190513_14_HF_LS_IN_130_ECLP_DSSO_01_SCX18_hSAX03_rep1_15392	P0ABK5	CYSK_ECOLI Cysteine synthase A OS=Escherichia coli (strain K12) OX=83333 GN=cysK PE=1 SV=2	False	P0A9D4	CYSE_ECOLI Serine acetyltransferase OS=Escherichia coli (strain K12) OX=83333 GN=cysE PE=1 SV=1	False	DSSO	32.902	False	True	False	False	2	2	2	Between	0.0	99.7	0.037		0.001	0.0	0.0	P0A9D4-P0ABK5	99.7	0.0	P0A9D4-P0ABK5	False	True	True
662	8153	1617;4,347	1580;1,781	B190702_13_HF_LS_IN_130_ECLP_DSSO_01_SCX19_hSAX05_rep2_6440;B190712_15_HF_LS_IN_130_ECLP_DSSO_01_SCX24_hSAX03_rep1_10080;B190712_15_HF_LS_IN_130_ECLP_DSSO_01_SCX24_hSAX03_rep1_10058	P0A6X7	IHFA_ECOLI Integration host factor subunit alpha OS=Escherichia coli (strain K12) OX=83333 GN=ihfA PE=1 SV=1	False	P0A7L0	RL1_ECOLI 50S ribosomal protein L1 OS=Escherichia coli (strain K12) OX=83333 GN=rplA PE=1 SV=2	False	DSSO	32.893	False	True	False	False	3	2	2	Between	0.0	99.7	0.037		0.001	0.0	0.0	P0A6X7-P0A7L0	99.7	0.0	P0A6X7-P0A7L0	True	False	True
663	8481	4053;2,523	1458;2,559	B190712_17_HF_LS_IN_130_ECLP_DSSO_01_SCX24_hSAX02_rep1_12592;B190712_17_HF_LS_IN_130_ECLP_DSSO_01_SCX24_hSAX02_rep1_12603;B190702_04_HF_LS_IN_130_ECLP_DSSO_01_SCX19_hSAX06_rep2_8298	P0ACF0	DBHA_ECOLI DNA-binding protein HU-alpha OS=Escherichia coli (strain K12) OX=83333 GN=hupA PE=1 SV=1	False	P0AG30	RHO_ECOLI Transcription termination factor Rho OS=Escherichia coli (strain K12) OX=83333 GN=rho PE=1 SV=1	False	DSSO	32.881	False	True	False	False	3	2	2	Between	0.0	99.7	0.037		0.001	0.0	0.0	P0ACF0-P0AG30	99.7	0.0	P0ACF0-P0AG30	False	False	False
664	8760	2045;335;1,871;1,717	1924;417;1,754;1,590	B190123_09_HF_LS_IN_130_ECLP_BS3_01_SCX24_hSAX06_rep1_5924;B190119_10_HF_LS_IN_130_ECLP_BS3_01_SCX22_hSAX05_rep1_8989;B190121_22_HF_LS_IN_130_ECLP_BS3_01_SCX23_hSAX03_rep1_3192;B190123_10_HF_LS_IN_130_ECLP_BS3_01_SCX24_hSAX06_rep2_5889	P0A6Y8	DNAK_ECOLI Chaperone protein DnaK OS=Escherichia coli (strain K12) OX=83333 GN=dnaK PE=1 SV=2	False	P0A853	TNAA_ECOLI Tryptophanase OS=Escherichia coli (strain K12) OX=83333 GN=tnaA PE=1 SV=1	False	BS3	29.542	False	True	False	False	4	4	4	Between	0.0	99.7	0.003		0.0	0.0	0.0	P0A6Y8-P0A853	99.7	0.0	P0A6Y8-P0A853	True	True	True
666	9426	2861	1388;2,980	B190702_13_HF_LS_IN_130_ECLP_DSSO_01_SCX19_hSAX05_rep2_10498;B190702_13_HF_LS_IN_130_ECLP_DSSO_01_SCX19_hSAX05_rep2_10459;B190715_21_HF_LS_IN_130_ECLP_DSSO_01_SCX22_hSAX02_rep1_8888	P0A7S3	RS12_ECOLI 30S ribosomal protein S12 OS=Escherichia coli (strain K12) OX=83333 GN=rpsL PE=1 SV=2	False	P33136	OPGG_ECOLI Glucans biosynthesis protein G OS=Escherichia coli (strain K12) OX=83333 GN=mdoG PE=1 SV=1	False	DSSO	32.879	False	True	False	False	3	2	1	Between	0.0	99.7	0.037		0.0	0.0	0.0	P0A7S3-P33136	99.7	0.0	P0A7S3-P33136	False	False	False
667	9176	1349;1,943;1,857;1,901	1238;1,835;1,744;1,780	B190121_15_HF_LS_IN_130_ECLP_BS3_01_SCX23_hSAX06_rep1_6517;B190102_09_HF_LS_IN_130_ECLP_BS3_01_SCX19_hSAX07_rep1_8848;B190123_12_HF_LS_IN_130_ECLP_BS3_01_SCX24_hSAX05_rep2_8417;B181230_12_HF_LS_IN_130_ECLP_BS3_01_SCX18_hSAX07_rep2_9356	P08839	PT1_ECOLI Phosphoenolpyruvate-protein phosphotransferase OS=Escherichia coli (strain K12) OX=83333 GN=ptsI PE=1 SV=1	False	P0A8M6	YEEX_ECOLI UPF0265 protein YeeX OS=Escherichia coli (strain K12) OX=83333 GN=yeeX PE=1 SV=1	False	BS3	30.455	False	True	False	False	4	4	4	Between	0.0	99.7	0.003		0.0	0.0	0.0	P08839-P0A8M6	99.7	0.0	P08839-P0A8M6	False	True	True
669	9369	2631;1,795;2,167	1349;1,677;2,004	B190102_12_HF_LS_IN_130_ECLP_BS3_01_SCX18_hSAX02_rep2_15073;B181228_25_HF_LS_IN_130_ECLP_BS3_01_SCX17_hSAX02_rep2_13864;B181228_20_HF_LS_IN_130_ECLP_BS3_01_SCX17_hSAX04_rep2_15253;B190107_14_HF_LS_IN_130_ECLP_BS3_01_SCX20_hSAX04_rep1_17675	P0AG30	RHO_ECOLI Transcription termination factor Rho OS=Escherichia coli (strain K12) OX=83333 GN=rho PE=1 SV=1	False	P0A7R1	RL9_ECOLI 50S ribosomal protein L9 OS=Escherichia coli (strain K12) OX=83333 GN=rplI PE=1 SV=1	False	BS3	30.447	False	True	False	False	4	3	3	Between	0.0	99.7	0.003		0.0	0.0	0.0	P0A7R1-P0AG30	99.7	0.0	P0A7R1-P0AG30	False	True	True
671	8746	1237;2,177;299;579;831	1131;2,009;390;601;797	B190119_08_HF_LS_IN_130_ECLP_BS3_01_SCX22_hSAX04_rep1_12809;B190121_19_HF_LS_IN_130_ECLP_BS3_01_SCX23_hSAX04_rep1_12772;B190121_17_HF_LS_IN_130_ECLP_BS3_01_SCX23_hSAX05_rep1_8842;B190123_12_HF_LS_IN_130_ECLP_BS3_01_SCX24_hSAX05_rep2_10347;B190107_04_HF_LS_IN_130_ECLP_BS3_01_SCX21_hSAX07_rep1_10801	P02359	RS7_ECOLI 30S ribosomal protein S7 OS=Escherichia coli (strain K12) OX=83333 GN=rpsG PE=1 SV=3	False	P0A7V0	RS2_ECOLI 30S ribosomal protein S2 OS=Escherichia coli (strain K12) OX=83333 GN=rpsB PE=1 SV=2	False	BS3	30.37	False	True	False	False	5	5	5	Between	0.0	99.7	0.003		0.0	0.0	0.0	P02359-P0A7V0	99.7	0.0	P02359-P0A7V0	False	True	True
673	9288	1625;2,277	1506;1,190;451	B181230_12_HF_LS_IN_130_ECLP_BS3_01_SCX18_hSAX07_rep2_17891;B190107_05_HF_LS_IN_130_ECLP_BS3_01_SCX21_hSAX07_rep2_15489;B190107_02_HF_LS_IN_130_ECLP_BS3_01_SCX21_hSAX06_rep1_15993;B190123_10_HF_LS_IN_130_ECLP_BS3_01_SCX24_hSAX06_rep2_14668;B190123_10_HF_LS_IN_130_ECLP_BS3_01_SCX24_hSAX06_rep2_14667	P0A9G6	ACEA_ECOLI Isocitrate lyase OS=Escherichia coli (strain K12) OX=83333 GN=aceA PE=1 SV=1	False	P0AG86	SECB_ECOLI Protein-export protein SecB OS=Escherichia coli (strain K12) OX=83333 GN=secB PE=1 SV=1	False	BS3	30.166	False	True	False	False	5	3	2	Between	0.0	99.7	0.003		0.0	0.0	0.001	P0A9G6-P0AG86	99.7	0.0	P0A9G6-P0AG86	False	False	False
674	9261	2799;1,557;1,583	1584;1,437;1,467	B190119_06_HF_LS_IN_130_ECLP_BS3_01_SCX22_hSAX03_rep1_11385;B190119_08_HF_LS_IN_130_ECLP_BS3_01_SCX22_hSAX04_rep1_11589;B190119_04_HF_LS_IN_130_ECLP_BS3_01_SCX22_hSAX02_rep1_10089;B190121_22_HF_LS_IN_130_ECLP_BS3_01_SCX23_hSAX03_rep1_3850	P0ACF0	DBHA_ECOLI DNA-binding protein HU-alpha OS=Escherichia coli (strain K12) OX=83333 GN=hupA PE=1 SV=1	False	P60422	RL2_ECOLI 50S ribosomal protein L2 OS=Escherichia coli (strain K12) OX=83333 GN=rplB PE=1 SV=2	False	BS3	29.858	False	True	False	False	4	3	3	Between	0.0	99.7	0.003		0.0	0.0	0.0	P0ACF0-P60422	99.7	0.0	P0ACF0-P60422	True	True	True
676	9913	3107	1749	B190121_17_HF_LS_IN_130_ECLP_BS3_01_SCX23_hSAX05_rep1_10577;B190121_18_HF_LS_IN_130_ECLP_BS3_01_SCX23_hSAX05_rep2_10544;B190121_17_HF_LS_IN_130_ECLP_BS3_01_SCX23_hSAX05_rep1_10540	P0AFD6	NUOI_ECOLI NADH-quinone oxidoreductase subunit I OS=Escherichia coli (strain K12) OX=83333 GN=nuoI PE=1 SV=1	False	P0AFD1	NUOE_ECOLI NADH-quinone oxidoreductase subunit E OS=Escherichia coli (strain K12) OX=83333 GN=nuoE PE=1 SV=1	False	BS3	29.674	False	True	False	False	3	1	1	Between	0.0	99.7	0.003		0.0	0.0	0.0	P0AFD1-P0AFD6	99.7	0.0	P0AFD1-P0AFD6	False	True	True
678	8148	1605;2,281;2,305	1567;2,300;2,319	B190702_13_HF_LS_IN_130_ECLP_DSSO_01_SCX19_hSAX05_rep2_15128;B190511_15_HF_LS_IN_130_ECLP_DSSO_01_SCX17_hSAX03_rep1_16500;B190702_16_HF_LS_IN_130_ECLP_DSSO_01_SCX19_hSAX03_rep1_13943	P62399	RL5_ECOLI 50S ribosomal protein L5 OS=Escherichia coli (strain K12) OX=83333 GN=rplE PE=1 SV=2	False	P0AEU7	SKP_ECOLI Chaperone protein Skp OS=Escherichia coli (strain K12) OX=83333 GN=skp PE=1 SV=1	False	DSSO	33.041	False	True	False	False	3	3	3	Between	0.0	99.7	0.037		0.003	0.003	0.0	P0AEU7-P62399	99.7	0.0	P0AEU7-P62399	True	True	True
680	9278	4771;4,881	2831;1,884	B190513_14_HF_LS_IN_130_ECLP_DSSO_01_SCX18_hSAX03_rep1_10688;B190513_14_HF_LS_IN_130_ECLP_DSSO_01_SCX18_hSAX03_rep1_10689;B190511_15_HF_LS_IN_130_ECLP_DSSO_01_SCX17_hSAX03_rep1_13846;B190511_15_HF_LS_IN_130_ECLP_DSSO_01_SCX17_hSAX03_rep1_13855	P69908	DCEA_ECOLI Glutamate decarboxylase alpha OS=Escherichia coli (strain K12) OX=83333 GN=gadA PE=1 SV=1	False	P69910	DCEB_ECOLI Glutamate decarboxylase beta OS=Escherichia coli (strain K12) OX=83333 GN=gadB PE=1 SV=1	False	DSSO	42.839	False	True	False	False	4	2	2	Between	0.0	99.8	0.036		0.001	0.0	0.0	P69908-P69910	99.8	0.0	P69908-P69910	True	True	True
682	7759	2083;1,059;289;593	2107;1,051;1,112;395;663	B190717_14_HF_LS_IN_130_ECLP_DSSO_01_SCX23_hSAX04_rep1_12744;B190717_19_HF_LS_IN_130_ECLP_DSSO_01_SCX23_hSAX01_rep1_7458;B190715_25_HF_LS_IN_130_ECLP_DSSO_01_SCX22_hSAX01_rep2_9872;B190717_19_HF_LS_IN_130_ECLP_DSSO_01_SCX23_hSAX01_rep1_10129;B190704_13_HF_LS_IN_130_ECLP_DSSO_01_SCX20_hSAX04_rep1_11043;B190710_18_HF_LS_IN_130_ECLP_DSSO_01_SCX21_hSAX01_rep2_2588	P60422	RL2_ECOLI 50S ribosomal protein L2 OS=Escherichia coli (strain K12) OX=83333 GN=rplB PE=1 SV=2	False	P0A7L8	RL27_ECOLI 50S ribosomal protein L27 OS=Escherichia coli (strain K12) OX=83333 GN=rpmA PE=1 SV=2	False	DSSO	43.205	False	True	False	False	6	5	4	Between	0.0	99.8	0.0279999999999999		0.001	0.0	0.0	P0A7L8-P60422	99.8	0.0	P0A7L8-P60422	False	True	True
684	8900	3777;4,955	766;3,349	B190702_16_HF_LS_IN_130_ECLP_DSSO_01_SCX19_hSAX03_rep1_8881;B190702_16_HF_LS_IN_130_ECLP_DSSO_01_SCX19_hSAX03_rep1_8876;B190710_18_HF_LS_IN_130_ECLP_DSSO_01_SCX21_hSAX01_rep2_9424;B190710_18_HF_LS_IN_130_ECLP_DSSO_01_SCX21_hSAX01_rep2_9421	P0A9G6	ACEA_ECOLI Isocitrate lyase OS=Escherichia coli (strain K12) OX=83333 GN=aceA PE=1 SV=1	False	P0ACF4	DBHB_ECOLI DNA-binding protein HU-beta OS=Escherichia coli (strain K12) OX=83333 GN=hupB PE=1 SV=1	False	DSSO	40.01	False	True	False	False	4	2	2	Between	0.0	99.8	0.036		0.001	0.0	0.0	P0A9G6-P0ACF4	99.8	0.0	P0A9G6-P0ACF4	False	False	False
685	9685	1631	3504;807;3,217;1,591	B190511_24_HF_LS_IN_130_ECLP_DSSO_01_SCX17_hSAX02_rep1_19800;B190702_19_HF_LS_IN_130_ECLP_DSSO_01_SCX19_hSAX01_rep1_16355;B190702_20_HF_LS_IN_130_ECLP_DSSO_01_SCX19_hSAX01_rep2_16234;B190511_17_HF_LS_IN_130_ECLP_DSSO_01_SCX17_hSAX02_rep2_17213;B190702_19_HF_LS_IN_130_ECLP_DSSO_01_SCX19_hSAX01_rep1_14945	P0A7J7	RL11_ECOLI 50S ribosomal protein L11 OS=Escherichia coli (strain K12) OX=83333 GN=rplK PE=1 SV=2	False	P0A7J3	RL10_ECOLI 50S ribosomal protein L10 OS=Escherichia coli (strain K12) OX=83333 GN=rplJ PE=1 SV=2	False	DSSO	43.683	False	True	False	False	5	4	1	Between	0.0	99.8	0.021		0.0	0.0	0.0	P0A7J3-P0A7J7	99.8	0.0	P0A7J3-P0A7J7	True	True	True
687	8057	3891;1,381	2643;413;1,343	B190702_19_HF_LS_IN_130_ECLP_DSSO_01_SCX19_hSAX01_rep1_9845;B190702_20_HF_LS_IN_130_ECLP_DSSO_01_SCX19_hSAX01_rep2_9805;B190715_24_HF_LS_IN_130_ECLP_DSSO_01_SCX22_hSAX01_rep1_8616;B190717_19_HF_LS_IN_130_ECLP_DSSO_01_SCX23_hSAX01_rep1_8636;B190511_17_HF_LS_IN_130_ECLP_DSSO_01_SCX17_hSAX02_rep2_14656	P62399	RL5_ECOLI 50S ribosomal protein L5 OS=Escherichia coli (strain K12) OX=83333 GN=rplE PE=1 SV=2	False	P0A6R3	FIS_ECOLI DNA-binding protein Fis OS=Escherichia coli (strain K12) OX=83333 GN=fis PE=1 SV=1	False	DSSO	42.352	False	True	False	False	5	3	2	Between	0.0	99.8	0.035		0.0	0.0	0.0	P0A6R3-P62399	99.8	0.0	P0A6R3-P62399	False	True	True
689	8746	877;1,713;3,335	898;1,058;3,611;1,685;3,586	B190717_19_HF_LS_IN_130_ECLP_DSSO_01_SCX23_hSAX01_rep1_6048;B190708_20_HF_LS_IN_130_ECLP_DSSO_01_SCX25t27_hSAX01_rep1_5093;B190715_16_HF_LS_IN_130_ECLP_DSSO_01_SCX22_hSAX05_rep1_8043;B190712_17_HF_LS_IN_130_ECLP_DSSO_01_SCX24_hSAX02_rep1_6818;B190715_16_HF_LS_IN_130_ECLP_DSSO_01_SCX22_hSAX05_rep1_11743	P0A7S3	RS12_ECOLI 30S ribosomal protein S12 OS=Escherichia coli (strain K12) OX=83333 GN=rpsL PE=1 SV=2	False	P0AEU7	SKP_ECOLI Chaperone protein Skp OS=Escherichia coli (strain K12) OX=83333 GN=skp PE=1 SV=1	False	DSSO	44.367	False	True	False	False	5	5	3	Between	0.0	99.8	0.015		0.001	0.002	0.0	P0A7S3-P0AEU7	99.8	0.0	P0A7S3-P0AEU7	False	True	True
691	9683	4675	2659;3,552	B190715_18_HF_LS_IN_130_ECLP_DSSO_01_SCX22_hSAX04_rep1_9996;B190715_18_HF_LS_IN_130_ECLP_DSSO_01_SCX22_hSAX04_rep1_9993;B190715_18_HF_LS_IN_130_ECLP_DSSO_01_SCX22_hSAX04_rep1_11549;B190715_18_HF_LS_IN_130_ECLP_DSSO_01_SCX22_hSAX04_rep1_11559	P02359	RS7_ECOLI 30S ribosomal protein S7 OS=Escherichia coli (strain K12) OX=83333 GN=rpsG PE=1 SV=3	False	P0AEU7	SKP_ECOLI Chaperone protein Skp OS=Escherichia coli (strain K12) OX=83333 GN=skp PE=1 SV=1	False	DSSO	43.606	False	True	False	False	4	2	1	Between	0.0	99.8	0.023		0.0	0.0	0.0	P02359-P0AEU7	99.8	0.0	P02359-P0AEU7	False	True	True
693	8220	1797;4,071;4,313	1789;479;2,116	B190702_18_HF_LS_IN_130_ECLP_DSSO_01_SCX19_hSAX02_rep2_8177;B190702_12_HF_LS_IN_130_ECLP_DSSO_01_SCX19_hSAX05_rep1_7849;B190702_12_HF_LS_IN_130_ECLP_DSSO_01_SCX19_hSAX05_rep1_7845;B190704_14_HF_LS_IN_130_ECLP_DSSO_01_SCX20_hSAX04_rep2_7043;B190704_14_HF_LS_IN_130_ECLP_DSSO_01_SCX20_hSAX04_rep2_7033	P0ACF0	DBHA_ECOLI DNA-binding protein HU-alpha OS=Escherichia coli (strain K12) OX=83333 GN=hupA PE=1 SV=1	False	P0A8V2	RPOB_ECOLI DNA-directed RNA polymerase subunit beta OS=Escherichia coli (strain K12) OX=83333 GN=rpoB PE=1 SV=1	False	DSSO	42.012	False	True	False	False	5	3	3	Between	0.0	99.8	0.035		0.001	0.0	0.0	P0A8V2-P0ACF0	99.8	0.0	P0A8V2-P0ACF0	True	True	True
695	7970	1161;2,679;4,853	1134;2,751;2,242	B190702_04_HF_LS_IN_130_ECLP_DSSO_01_SCX19_hSAX06_rep2_21116;B190511_04_HF_LS_IN_130_ECLP_DSSO_01_SCX17_hSAX07_rep1_20208;B190511_15_HF_LS_IN_130_ECLP_DSSO_01_SCX17_hSAX03_rep1_14740;B190511_15_HF_LS_IN_130_ECLP_DSSO_01_SCX17_hSAX03_rep1_14760	P0ACF4	DBHB_ECOLI DNA-binding protein HU-beta OS=Escherichia coli (strain K12) OX=83333 GN=hupB PE=1 SV=1	False	P0AFF6	NUSA_ECOLI Transcription termination/antitermination protein NusA OS=Escherichia coli (strain K12) OX=83333 GN=nusA PE=1 SV=1	False	DSSO	40.583	False	True	False	False	4	3	3	Between	0.0	99.8	0.036		0.001	0.0	0.0	P0ACF4-P0AFF6	99.8	0.0	P0ACF4-P0AFF6	False	True	True
697	9204	2525;4,811	2681;2,561;4,250	B190715_17_HF_LS_IN_130_ECLP_DSSO_01_SCX22_hSAX05_rep2_10738;B190704_18_HF_LS_IN_130_ECLP_DSSO_01_SCX20_hSAX02_rep2_8991;B190702_16_HF_LS_IN_130_ECLP_DSSO_01_SCX19_hSAX03_rep1_7940	P0ACF4	DBHB_ECOLI DNA-binding protein HU-beta OS=Escherichia coli (strain K12) OX=83333 GN=hupB PE=1 SV=1	False	P69913	CSRA_ECOLI Carbon storage regulator OS=Escherichia coli (strain K12) OX=83333 GN=csrA PE=1 SV=1	False	DSSO	41.611	False	True	False	False	3	3	2	Between	0.0	99.8	0.035		0.001	0.0	0.0	P0ACF4-P69913	99.8	0.0	P0ACF4-P69913	False	True	True
699	8204	1751;2,711;3,451;2,497	1740;2,775;641;2,530	B190717_15_HF_LS_IN_130_ECLP_DSSO_01_SCX23_hSAX03_rep1_7002;B190717_14_HF_LS_IN_130_ECLP_DSSO_01_SCX23_hSAX04_rep1_8562;B190715_19_HF_LS_IN_130_ECLP_DSSO_01_SCX22_hSAX03_rep1_6929;B190715_19_HF_LS_IN_130_ECLP_DSSO_01_SCX22_hSAX03_rep1_6949;B190717_14_HF_LS_IN_130_ECLP_DSSO_01_SCX23_hSAX04_rep1_8752	P0AEU7	SKP_ECOLI Chaperone protein Skp OS=Escherichia coli (strain K12) OX=83333 GN=skp PE=1 SV=1	False	P0A7J7	RL11_ECOLI 50S ribosomal protein L11 OS=Escherichia coli (strain K12) OX=83333 GN=rplK PE=1 SV=2	False	DSSO	41.402	False	True	False	False	5	4	4	Between	0.0	99.8	0.035		0.002	0.002	0.0	P0A7J7-P0AEU7	99.8	0.0	P0A7J7-P0AEU7	False	True	True
701	7704	467;1,057;1,399;2,445	551;1,050;2,456;1,357;2,483	B190702_04_HF_LS_IN_130_ECLP_DSSO_01_SCX19_hSAX06_rep2_9067;B190702_05_HF_LS_IN_130_ECLP_DSSO_01_SCX19_hSAX07_rep1_8812;B190717_03_HF_LS_IN_130_ECLP_DSSO_01_SCX23_hSAX06_rep2_7675;B190715_19_HF_LS_IN_130_ECLP_DSSO_01_SCX22_hSAX03_rep1_7205;B190715_19_HF_LS_IN_130_ECLP_DSSO_01_SCX22_hSAX03_rep1_7551	P0AG59	RS14_ECOLI 30S ribosomal protein S14 OS=Escherichia coli (strain K12) OX=83333 GN=rpsN PE=1 SV=2	False	P0A705	IF2_ECOLI Translation initiation factor IF-2 OS=Escherichia coli (strain K12) OX=83333 GN=infB PE=1 SV=1	False	DSSO	40.768	False	True	False	False	5	5	4	Between	0.0	99.8	0.036		0.001	0.003	0.0	P0A705-P0AG59	99.8	0.0	P0A705-P0AG59	False	True	True
703	7972	1165;1,679;2,161	1136;1,650;2,187;841	B190511_11_HF_LS_IN_130_ECLP_DSSO_01_SCX17_hSAX05_rep1_6325;B190702_17_HF_LS_IN_130_ECLP_DSSO_01_SCX19_hSAX02_rep1_7364;B190513_02_HF_LS_IN_130_ECLP_DSSO_01_SCX18_hSAX06_rep1_13342;B190704_04_HF_LS_IN_130_ECLP_DSSO_01_SCX20_hSAX07_rep1_14275;B190704_05_HF_LS_IN_130_ECLP_DSSO_01_SCX20_hSAX07_rep2_14232	P0ACF0	DBHA_ECOLI DNA-binding protein HU-alpha OS=Escherichia coli (strain K12) OX=83333 GN=hupA PE=1 SV=1	False	P0A7T3	RS16_ECOLI 30S ribosomal protein S16 OS=Escherichia coli (strain K12) OX=83333 GN=rpsP PE=1 SV=1	False	DSSO	40.573	False	True	False	False	5	4	3	Between	0.0	99.8	0.036		0.001	0.0	0.0	P0A7T3-P0ACF0	99.8	0.0	P0A7T3-P0ACF0	False	False	False
704	9625	2265	2288;3,673	B190511_07_HF_LS_IN_130_ECLP_DSSO_01_SCX17_hSAX08_rep2_22564;B190704_07_HF_LS_IN_130_ECLP_DSSO_01_SCX20_hSAX08_rep2_23227;B190704_07_HF_LS_IN_130_ECLP_DSSO_01_SCX20_hSAX08_rep2_23235	P0ABB4	ATPB_ECOLI ATP synthase subunit beta OS=Escherichia coli (strain K12) OX=83333 GN=atpD PE=1 SV=2	False	P0ABA6	ATPG_ECOLI ATP synthase gamma chain OS=Escherichia coli (strain K12) OX=83333 GN=atpG PE=1 SV=1	False	DSSO	39.851	False	True	False	False	3	2	1	Between	0.0	99.8	0.036		0.0	0.0	0.0	P0ABA6-P0ABB4	99.8	0.0	P0ABA6-P0ABB4	True	True	True
706	8741	3325;1,075	3578;2,422;1,063	B190702_09_HF_LS_IN_130_ECLP_DSSO_01_SCX19_hSAX09_rep1_24209;B190704_02_HF_LS_IN_130_ECLP_DSSO_01_SCX20_hSAX06_rep1_15730;B190704_02_HF_LS_IN_130_ECLP_DSSO_01_SCX20_hSAX06_rep1_15722;B190715_17_HF_LS_IN_130_ECLP_DSSO_01_SCX22_hSAX05_rep2_14406	P08957	T1MK_ECOLI Type I restriction enzyme EcoKI M protein OS=Escherichia coli (strain K12) OX=83333 GN=hsdM PE=1 SV=1	False	P05719	T1SK_ECOLI Type-1 restriction enzyme EcoKI specificity protein OS=Escherichia coli (strain K12) OX=83333 GN=hsdS PE=1 SV=1	False	DSSO	40.253	False	True	False	False	4	3	2	Between	0.0	99.8	0.036		0.0	0.0	0.0	P05719-P08957	99.8	0.0	P05719-P08957	True	True	True
708	7851	855;3,569;4,731	886;373;2,146	B190712_03_HF_LS_IN_130_ECLP_DSSO_01_SCX24_hSAX06_rep2_16270;B190704_17_HF_LS_IN_130_ECLP_DSSO_01_SCX20_hSAX02_rep1_5751;B190702_18_HF_LS_IN_130_ECLP_DSSO_01_SCX19_hSAX02_rep2_6092;B190712_03_HF_LS_IN_130_ECLP_DSSO_01_SCX24_hSAX06_rep2_16425;B190712_03_HF_LS_IN_130_ECLP_DSSO_01_SCX24_hSAX06_rep2_16408	P0ABA6	ATPG_ECOLI ATP synthase gamma chain OS=Escherichia coli (strain K12) OX=83333 GN=atpG PE=1 SV=1	False	P0A6E6	ATPE_ECOLI ATP synthase epsilon chain OS=Escherichia coli (strain K12) OX=83333 GN=atpC PE=1 SV=2	False	DSSO	41.722	False	True	False	False	5	3	3	Between	0.0	99.8	0.035		0.001	0.0	0.0	P0A6E6-P0ABA6	99.8	0.0	P0A6E6-P0ABA6	True	True	True
710	7753	1993;581;3,051;1,333;3,751	2011;651;3,260;1,291;546	B190702_13_HF_LS_IN_130_ECLP_DSSO_01_SCX19_hSAX05_rep2_7645;B190702_16_HF_LS_IN_130_ECLP_DSSO_01_SCX19_hSAX03_rep1_12393;B190513_14_HF_LS_IN_130_ECLP_DSSO_01_SCX18_hSAX03_rep1_10768;B190702_19_HF_LS_IN_130_ECLP_DSSO_01_SCX19_hSAX01_rep1_5279;B190702_20_HF_LS_IN_130_ECLP_DSSO_01_SCX19_hSAX01_rep2_4949;B190702_19_HF_LS_IN_130_ECLP_DSSO_01_SCX19_hSAX01_rep1_4965	P0ACF4	DBHB_ECOLI DNA-binding protein HU-beta OS=Escherichia coli (strain K12) OX=83333 GN=hupB PE=1 SV=1	False	P0A7K6	RL19_ECOLI 50S ribosomal protein L19 OS=Escherichia coli (strain K12) OX=83333 GN=rplS PE=1 SV=2	False	DSSO	45.032	False	True	False	False	6	5	5	Between	0.0	99.8	0.013		0.001	0.0	0.0	P0A7K6-P0ACF4	99.8	0.0	P0A7K6-P0ACF4	True	False	True
711	9464	2723;5,243	2791;3,197;475	B190702_05_HF_LS_IN_130_ECLP_DSSO_01_SCX19_hSAX07_rep1_14493;B190702_05_HF_LS_IN_130_ECLP_DSSO_01_SCX19_hSAX07_rep1_15979;B190704_04_HF_LS_IN_130_ECLP_DSSO_01_SCX20_hSAX07_rep1_15830;B190710_14_HF_LS_IN_130_ECLP_DSSO_01_SCX21_hSAX03_rep1_9531;B190710_14_HF_LS_IN_130_ECLP_DSSO_01_SCX21_hSAX03_rep1_9500;B190710_14_HF_LS_IN_130_ECLP_DSSO_01_SCX21_hSAX03_rep1_9496	P0A8V2	RPOB_ECOLI DNA-directed RNA polymerase subunit beta OS=Escherichia coli (strain K12) OX=83333 GN=rpoB PE=1 SV=1	False	P0ADN2	YIFE_ECOLI UPF0438 protein YifE OS=Escherichia coli (strain K12) OX=83333 GN=yifE PE=1 SV=2	False	DSSO	50.063	False	True	False	False	6	3	2	Between	0.0	99.8	0.006		0.0	0.0	0.0	P0A8V2-P0ADN2	99.8	0.0	P0A8V2-P0ADN2	False	False	False
712	7983	4889;1,189;761	2274;1,166;383;802	B190715_08_HF_LS_IN_130_ECLP_DSSO_01_SCX22_hSAX07_rep1_12134;B190715_09_HF_LS_IN_130_ECLP_DSSO_01_SCX22_hSAX07_rep2_12188;B190715_18_HF_LS_IN_130_ECLP_DSSO_01_SCX22_hSAX04_rep1_11749;B190513_03_HF_LS_IN_130_ECLP_DSSO_01_SCX18_hSAX06_rep2_8808;B190702_04_HF_LS_IN_130_ECLP_DSSO_01_SCX19_hSAX06_rep2_8976;B190712_15_HF_LS_IN_130_ECLP_DSSO_01_SCX24_hSAX03_rep1_6474	P0A6X7	IHFA_ECOLI Integration host factor subunit alpha OS=Escherichia coli (strain K12) OX=83333 GN=ihfA PE=1 SV=1	False	P0AG63	RS17_ECOLI 30S ribosomal protein S17 OS=Escherichia coli (strain K12) OX=83333 GN=rpsQ PE=1 SV=2	False	DSSO	45.591	False	True	False	False	6	4	3	Between	0.0	99.8	0.0139999999999999		0.001	0.0	0.0	P0A6X7-P0AG63	99.8	0.0	P0A6X7-P0AG63	False	False	False
713	9759	2449	3955;3,099;2,485;4,020	B190511_02_HF_LS_IN_130_ECLP_DSSO_01_SCX17_hSAX06_rep1_15102;B190702_04_HF_LS_IN_130_ECLP_DSSO_01_SCX19_hSAX06_rep2_17132;B190702_04_HF_LS_IN_130_ECLP_DSSO_01_SCX19_hSAX06_rep2_17127;B190704_11_HF_LS_IN_130_ECLP_DSSO_01_SCX20_hSAX05_rep1_13616;B190715_07_HF_LS_IN_130_ECLP_DSSO_01_SCX22_hSAX06_rep2_15292	P0ACF4	DBHB_ECOLI DNA-binding protein HU-beta OS=Escherichia coli (strain K12) OX=83333 GN=hupB PE=1 SV=1	False	P0A7T3	RS16_ECOLI 30S ribosomal protein S16 OS=Escherichia coli (strain K12) OX=83333 GN=rpsP PE=1 SV=1	False	DSSO	51.806	False	True	False	False	5	4	1	Between	0.0	99.8	0.003		0.0	0.0	0.0	P0A7T3-P0ACF4	99.8	0.0	P0A7T3-P0ACF4	False	False	False
714	8235	827;1,831	2040;860;1,821	B190511_11_HF_LS_IN_130_ECLP_DSSO_01_SCX17_hSAX05_rep1_15283;B190511_12_HF_LS_IN_130_ECLP_DSSO_01_SCX17_hSAX05_rep2_15394;B190710_14_HF_LS_IN_130_ECLP_DSSO_01_SCX21_hSAX03_rep1_13281;B190702_14_HF_LS_IN_130_ECLP_DSSO_01_SCX19_hSAX04_rep1_9230	P0ACF0	DBHA_ECOLI DNA-binding protein HU-alpha OS=Escherichia coli (strain K12) OX=83333 GN=hupA PE=1 SV=1	False	P0A7T7	RS18_ECOLI 30S ribosomal protein S18 OS=Escherichia coli (strain K12) OX=83333 GN=rpsR PE=1 SV=2	False	DSSO	39.359	False	True	False	False	4	3	2	Between	0.0	99.8	0.036		0.0	0.0	0.0	P0A7T7-P0ACF0	99.8	0.0	P0A7T7-P0ACF0	False	True	True
716	7705	5193;469	1892;1,462;552	B190715_16_HF_LS_IN_130_ECLP_DSSO_01_SCX22_hSAX05_rep1_9656;B190715_17_HF_LS_IN_130_ECLP_DSSO_01_SCX22_hSAX05_rep2_9664;B190710_12_HF_LS_IN_130_ECLP_DSSO_01_SCX21_hSAX05_rep2_9642;B190712_15_HF_LS_IN_130_ECLP_DSSO_01_SCX24_hSAX03_rep1_8462;B190708_16_HF_LS_IN_130_ECLP_DSSO_01_SCX25t27_hSAX03_rep1_8889;B190712_18_HF_LS_IN_130_ECLP_DSSO_01_SCX24_hSAX02_rep2_8507;B190710_18_HF_LS_IN_130_ECLP_DSSO_01…	P0C018	RL18_ECOLI 50S ribosomal protein L18 OS=Escherichia coli (strain K12) OX=83333 GN=rplR PE=1 SV=1	False	P0A7L8	RL27_ECOLI 50S ribosomal protein L27 OS=Escherichia coli (strain K12) OX=83333 GN=rpmA PE=1 SV=2	False	DSSO	51.67100000000001	False	True	False	False	7	3	2	Between	0.0	99.8	0.003		0.0	0.0	0.0	P0A7L8-P0C018	99.8	0.0	P0A7L8-P0C018	False	True	True
718	9048	3455;4,189	1642;3,710;3,867;4,114	B190704_18_HF_LS_IN_130_ECLP_DSSO_01_SCX20_hSAX02_rep2_14486;B190704_18_HF_LS_IN_130_ECLP_DSSO_01_SCX20_hSAX02_rep2_14487;B190511_11_HF_LS_IN_130_ECLP_DSSO_01_SCX17_hSAX05_rep1_17150;B190702_04_HF_LS_IN_130_ECLP_DSSO_01_SCX19_hSAX06_rep2_21389;B190513_14_HF_LS_IN_130_ECLP_DSSO_01_SCX18_hSAX03_rep1_11691	P0A7T7	RS18_ECOLI 30S ribosomal protein S18 OS=Escherichia coli (strain K12) OX=83333 GN=rpsR PE=1 SV=2	False	P0ACF4	DBHB_ECOLI DNA-binding protein HU-beta OS=Escherichia coli (strain K12) OX=83333 GN=hupB PE=1 SV=1	False	DSSO	50.622	False	True	False	False	5	4	2	Between	0.0	99.8	0.003		0.0	0.0	0.0	P0A7T7-P0ACF4	99.8	0.0	P0A7T7-P0ACF4	False	True	True
720	7654	3593;2,455;2,661;3,737;1,015;335	785;2,492;2,730;1,150;1,008;443	B190704_16_HF_LS_IN_130_ECLP_DSSO_01_SCX20_hSAX03_rep1_5440;B190704_16_HF_LS_IN_130_ECLP_DSSO_01_SCX20_hSAX03_rep1_5450;B190715_18_HF_LS_IN_130_ECLP_DSSO_01_SCX22_hSAX04_rep1_11816;B190702_12_HF_LS_IN_130_ECLP_DSSO_01_SCX19_hSAX05_rep1_6919;B190717_20_HF_LS_IN_130_ECLP_DSSO_01_SCX23_hSAX01_rep2_4253;B190717_19_HF_LS_IN_130_ECLP_DSSO_01_SCX23_hSAX01_rep1_4239;B190715_24_HF_LS_IN_130_ECLP_DSSO_01_S…	P0A8T7	RPOC_ECOLI DNA-directed RNA polymerase subunit beta' OS=Escherichia coli (strain K12) OX=83333 GN=rpoC PE=1 SV=1	False	P0ACF0	DBHA_ECOLI DNA-binding protein HU-alpha OS=Escherichia coli (strain K12) OX=83333 GN=hupA PE=1 SV=1	False	DSSO	50.594	False	True	False	False	8	6	6	Between	0.0	99.8	0.003		0.001	0.0	0.0	P0A8T7-P0ACF0	99.8	0.0	P0A8T7-P0ACF0	True	True	True
722	7873	1185;909;957;841	1162;924;959;2,804;871;1,786;3,180	B190702_16_HF_LS_IN_130_ECLP_DSSO_01_SCX19_hSAX03_rep1_21384;B190704_20_HF_LS_IN_130_ECLP_DSSO_01_SCX20_hSAX01_rep2_3297;B190708_21_HF_LS_IN_130_ECLP_DSSO_01_SCX25t27_hSAX01_rep2_2486;B190717_19_HF_LS_IN_130_ECLP_DSSO_01_SCX23_hSAX01_rep1_2353;B190717_20_HF_LS_IN_130_ECLP_DSSO_01_SCX23_hSAX01_rep2_2386;B190710_18_HF_LS_IN_130_ECLP_DSSO_01_SCX21_hSAX01_rep2_2562;B190712_19_HF_LS_IN_130_ECLP_DSSO_0…	P0ACF0	DBHA_ECOLI DNA-binding protein HU-alpha OS=Escherichia coli (strain K12) OX=83333 GN=hupA PE=1 SV=1	False	P0A7J7	RL11_ECOLI 50S ribosomal protein L11 OS=Escherichia coli (strain K12) OX=83333 GN=rplK PE=1 SV=2	False	DSSO	48.948	False	True	False	False	7	7	4	Between	0.0	99.8	0.011		0.0	0.003	0.0	P0A7J7-P0ACF0	99.8	0.0	P0A7J7-P0ACF0	False	True	True
724	8391	5125;3,045;2,921;2,279	3404;3,249;3,057;2,298	B190710_14_HF_LS_IN_130_ECLP_DSSO_01_SCX21_hSAX03_rep1_6805;B190710_14_HF_LS_IN_130_ECLP_DSSO_01_SCX21_hSAX03_rep1_6812;B190511_11_HF_LS_IN_130_ECLP_DSSO_01_SCX17_hSAX05_rep1_18699;B190513_12_HF_LS_IN_130_ECLP_DSSO_01_SCX18_hSAX05_rep2_11955;B190702_15_HF_LS_IN_130_ECLP_DSSO_01_SCX19_hSAX04_rep2_8539	P0ACF4	DBHB_ECOLI DNA-binding protein HU-beta OS=Escherichia coli (strain K12) OX=83333 GN=hupB PE=1 SV=1	False	P0A7V8	RS4_ECOLI 30S ribosomal protein S4 OS=Escherichia coli (strain K12) OX=83333 GN=rpsD PE=1 SV=2	False	DSSO	48.653	False	True	False	False	5	4	4	Between	0.0	99.8	0.0139999999999999		0.001	0.0	0.0	P0A7V8-P0ACF4	99.8	0.0	P0A7V8-P0ACF4	True	True	True
726	9469	5307;5,253	1887;3,575	B190702_08_HF_LS_IN_130_ECLP_DSSO_01_SCX19_hSAX08_rep2_19501;B190702_07_HF_LS_IN_130_ECLP_DSSO_01_SCX19_hSAX08_rep1_19503;B190715_07_HF_LS_IN_130_ECLP_DSSO_01_SCX22_hSAX06_rep2_13961;B190715_07_HF_LS_IN_130_ECLP_DSSO_01_SCX22_hSAX06_rep2_13968	P36683	ACNB_ECOLI Aconitate hydratase B OS=Escherichia coli (strain K12) OX=83333 GN=acnB PE=1 SV=3	False	P63020	NFUA_ECOLI Fe/S biogenesis protein NfuA OS=Escherichia coli (strain K12) OX=83333 GN=nfuA PE=1 SV=1	False	DSSO	48.514	False	True	False	False	4	2	2	Between	0.0	99.8	0.0139999999999999		0.0	0.0	0.0	P36683-P63020	99.8	0.0	P36683-P63020	False	True	True
728	8471	4429;2,499;1,511	2304;2,532;1,475;1,320	B190710_02_HF_LS_IN_130_ECLP_DSSO_01_SCX21_hSAX06_rep1_18635;B190710_03_HF_LS_IN_130_ECLP_DSSO_01_SCX21_hSAX06_rep2_18600;B190717_07_HF_LS_IN_130_ECLP_DSSO_01_SCX23_hSAX08_rep1_21359;B190717_19_HF_LS_IN_130_ECLP_DSSO_01_SCX23_hSAX01_rep1_6791;B190717_20_HF_LS_IN_130_ECLP_DSSO_01_SCX23_hSAX01_rep2_8751;B190717_20_HF_LS_IN_130_ECLP_DSSO_01_SCX23_hSAX01_rep2_8741	P77522	SUFB_ECOLI FeS cluster assembly protein SufB OS=Escherichia coli (strain K12) OX=83333 GN=sufB PE=1 SV=2	False	P77689	SUFD_ECOLI FeS cluster assembly protein SufD OS=Escherichia coli (strain K12) OX=83333 GN=sufD PE=1 SV=1	False	DSSO	48.163	False	True	False	False	6	4	3	Between	0.0	99.8	0.0139999999999999		0.0	0.0	0.0	P77522-P77689	99.8	0.0	P77522-P77689	True	True	True
730	9025	1853;4,121	818;1,846;2,348;4,091	B190704_16_HF_LS_IN_130_ECLP_DSSO_01_SCX20_hSAX03_rep1_17041;B190710_13_HF_LS_IN_130_ECLP_DSSO_01_SCX21_hSAX04_rep1_17615;B190710_14_HF_LS_IN_130_ECLP_DSSO_01_SCX21_hSAX03_rep1_16968;B190511_02_HF_LS_IN_130_ECLP_DSSO_01_SCX17_hSAX06_rep1_18776;B190511_02_HF_LS_IN_130_ECLP_DSSO_01_SCX17_hSAX06_rep1_24137	P67910	HLDD_ECOLI ADP-L-glycero-D-manno-heptose-6-epimerase OS=Escherichia coli (strain K12) OX=83333 GN=hldD PE=1 SV=1	False	P64476	YDIH_ECOLI Uncharacterized protein YdiH OS=Escherichia coli (strain K12) OX=83333 GN=ydiH PE=4 SV=2	False	DSSO	47.567	False	True	False	False	5	4	2	Between	0.0	99.8	0.016		0.0	0.0	0.0	P64476-P67910	99.8	0.0	P64476-P67910	True	False	True
731	9724	5163	3157;2,618	B190717_14_HF_LS_IN_130_ECLP_DSSO_01_SCX23_hSAX04_rep1_15832;B190717_14_HF_LS_IN_130_ECLP_DSSO_01_SCX23_hSAX04_rep1_15836;B190704_11_HF_LS_IN_130_ECLP_DSSO_01_SCX20_hSAX05_rep1_16609;B190704_11_HF_LS_IN_130_ECLP_DSSO_01_SCX20_hSAX05_rep1_16573	P60624	RL24_ECOLI 50S ribosomal protein L24 OS=Escherichia coli (strain K12) OX=83333 GN=rplX PE=1 SV=2	False	P02413	RL15_ECOLI 50S ribosomal protein L15 OS=Escherichia coli (strain K12) OX=83333 GN=rplO PE=1 SV=1	False	DSSO	46.717	False	True	False	False	4	2	1	Between	0.0	99.8	0.015		0.0	0.0	0.0	P02413-P60624	99.8	0.0	P02413-P60624	False	True	True
733	7709	477;743;4,703;2,511	556;2,132;780;2,404;2,541	B190702_12_HF_LS_IN_130_ECLP_DSSO_01_SCX19_hSAX05_rep1_4610;B190715_13_HF_LS_IN_130_ECLP_DSSO_01_SCX22_hSAX09_rep1_16564;B190712_07_HF_LS_IN_130_ECLP_DSSO_01_SCX24_hSAX08_rep1_14944;B190717_14_HF_LS_IN_130_ECLP_DSSO_01_SCX23_hSAX04_rep1_10286;B190712_14_HF_LS_IN_130_ECLP_DSSO_01_SCX24_hSAX04_rep1_9993;B190704_06_HF_LS_IN_130_ECLP_DSSO_01_SCX20_hSAX08_rep1_10524	P0A7S3	RS12_ECOLI 30S ribosomal protein S12 OS=Escherichia coli (strain K12) OX=83333 GN=rpsL PE=1 SV=2	False	P00490	PHSM_ECOLI Maltodextrin phosphorylase OS=Escherichia coli (strain K12) OX=83333 GN=malP PE=1 SV=7	False	DSSO	46.678	False	True	False	False	6	5	4	Between	0.0	99.8	0.015		0.001	0.0	0.0	P00490-P0A7S3	99.8	0.0	P00490-P0A7S3	False	False	False
734	8356	2999;4,499;2,175	3184;47;1,061;2,195	B190710_14_HF_LS_IN_130_ECLP_DSSO_01_SCX21_hSAX03_rep1_8815;B190710_14_HF_LS_IN_130_ECLP_DSSO_01_SCX21_hSAX03_rep1_7281;B190710_14_HF_LS_IN_130_ECLP_DSSO_01_SCX21_hSAX03_rep1_7295;B190715_17_HF_LS_IN_130_ECLP_DSSO_01_SCX22_hSAX05_rep2_8843;B190715_17_HF_LS_IN_130_ECLP_DSSO_01_SCX22_hSAX05_rep2_8839;B190704_12_HF_LS_IN_130_ECLP_DSSO_01_SCX20_hSAX05_rep2_16679	P0A8V2	RPOB_ECOLI DNA-directed RNA polymerase subunit beta OS=Escherichia coli (strain K12) OX=83333 GN=rpoB PE=1 SV=1	False	P00579	RPOD_ECOLI RNA polymerase sigma factor RpoD OS=Escherichia coli (strain K12) OX=83333 GN=rpoD PE=1 SV=2	False	DSSO	46.56399999999999	False	True	False	False	6	4	3	Between	0.0	99.8	0.015		0.001	0.0	0.0	P00579-P0A8V2	99.8	0.0	P00579-P0A8V2	True	True	True
736	8972	3429;3,977	3687;3,092;208	B190710_14_HF_LS_IN_130_ECLP_DSSO_01_SCX21_hSAX03_rep1_14745;B190710_14_HF_LS_IN_130_ECLP_DSSO_01_SCX21_hSAX03_rep1_13244;B190710_14_HF_LS_IN_130_ECLP_DSSO_01_SCX21_hSAX03_rep1_13242;B190702_14_HF_LS_IN_130_ECLP_DSSO_01_SCX19_hSAX04_rep1_13079;B190702_15_HF_LS_IN_130_ECLP_DSSO_01_SCX19_hSAX04_rep2_13032	P60422	RL2_ECOLI 50S ribosomal protein L2 OS=Escherichia coli (strain K12) OX=83333 GN=rplB PE=1 SV=2	False	P45577	PROQ_ECOLI RNA chaperone ProQ OS=Escherichia coli (strain K12) OX=83333 GN=proQ PE=1 SV=2	False	DSSO	46.406000000000006	False	True	False	False	5	3	2	Between	0.0	99.8	0.015		0.0	0.0	0.0	P45577-P60422	99.8	0.0	P45577-P60422	False	True	True
738	7790	685;253;2,839;985;2,609	736;362;3,114;2,954;980;2,650	B190715_19_HF_LS_IN_130_ECLP_DSSO_01_SCX22_hSAX03_rep1_10622;B190715_25_HF_LS_IN_130_ECLP_DSSO_01_SCX22_hSAX01_rep2_6518;B190702_20_HF_LS_IN_130_ECLP_DSSO_01_SCX19_hSAX01_rep2_7155;B190702_19_HF_LS_IN_130_ECLP_DSSO_01_SCX19_hSAX01_rep1_5207;B190702_19_HF_LS_IN_130_ECLP_DSSO_01_SCX19_hSAX01_rep1_6719;B190710_16_HF_LS_IN_130_ECLP_DSSO_01_SCX21_hSAX02_rep2_2787	P0ACF4	DBHB_ECOLI DNA-binding protein HU-beta OS=Escherichia coli (strain K12) OX=83333 GN=hupB PE=1 SV=1	False	P0A7J7	RL11_ECOLI 50S ribosomal protein L11 OS=Escherichia coli (strain K12) OX=83333 GN=rplK PE=1 SV=2	False	DSSO	46.131	False	True	False	False	6	6	5	Between	0.0	99.8	0.015		0.001	0.003	0.0	P0A7J7-P0ACF4	99.8	0.0	P0A7J7-P0ACF4	False	True	True
740	8510	4519;4,605;2,601	2292;159;2,640	B190702_13_HF_LS_IN_130_ECLP_DSSO_01_SCX19_hSAX05_rep2_6991;B190702_12_HF_LS_IN_130_ECLP_DSSO_01_SCX19_hSAX05_rep1_6865;B190712_15_HF_LS_IN_130_ECLP_DSSO_01_SCX24_hSAX03_rep1_10745;B190712_15_HF_LS_IN_130_ECLP_DSSO_01_SCX24_hSAX03_rep1_10731;B190712_15_HF_LS_IN_130_ECLP_DSSO_01_SCX24_hSAX03_rep1_10741;B190715_19_HF_LS_IN_130_ECLP_DSSO_01_SCX22_hSAX03_rep1_6501	P0ACF0	DBHA_ECOLI DNA-binding protein HU-alpha OS=Escherichia coli (strain K12) OX=83333 GN=hupA PE=1 SV=1	False	P0A7U7	RS20_ECOLI 30S ribosomal protein S20 OS=Escherichia coli (strain K12) OX=83333 GN=rpsT PE=1 SV=2	False	DSSO	45.327	False	True	False	False	6	3	3	Between	0.0	99.8	0.0139999999999999		0.001	0.0	0.0	P0A7U7-P0ACF0	99.8	0.0	P0A7U7-P0ACF0	False	False	False
741	9608	5563	1658	B190717_02_HF_LS_IN_130_ECLP_DSSO_01_SCX23_hSAX06_rep1_13010;B190717_02_HF_LS_IN_130_ECLP_DSSO_01_SCX23_hSAX06_rep1_12994;B190712_03_HF_LS_IN_130_ECLP_DSSO_01_SCX24_hSAX06_rep2_12911	P0A8V2	RPOB_ECOLI DNA-directed RNA polymerase subunit beta OS=Escherichia coli (strain K12) OX=83333 GN=rpoB PE=1 SV=1	False	P24255	RP54_ECOLI RNA polymerase sigma-54 factor OS=Escherichia coli (strain K12) OX=83333 GN=rpoN PE=1 SV=2	False	DSSO	38.824	False	True	False	False	3	1	1	Between	0.0	99.8	0.036		0.0	0.0	0.0	P0A8V2-P24255	99.8	0.0	P0A8V2-P24255	True	True	True
743	8915	599;1,903;713;937;2,143	1121;612;1,784;703;880;1,991	B190123_16_HF_LS_IN_130_ECLP_BS3_01_SCX24_hSAX03_rep1_7214;B190123_16_HF_LS_IN_130_ECLP_BS3_01_SCX24_hSAX03_rep1_9578;B190121_20_HF_LS_IN_130_ECLP_BS3_01_SCX23_hSAX04_rep2_7279;B190119_15_HF_LS_IN_130_ECLP_BS3_01_SCX22_hSAX07_rep2_10769;B190121_15_HF_LS_IN_130_ECLP_BS3_01_SCX23_hSAX06_rep1_7556;B190107_17_HF_LS_IN_130_ECLP_BS3_01_SCX20_hSAX03_rep2_18219	P0A9G6	ACEA_ECOLI Isocitrate lyase OS=Escherichia coli (strain K12) OX=83333 GN=aceA PE=1 SV=1	False	P0AB89	PUR8_ECOLI Adenylosuccinate lyase OS=Escherichia coli (strain K12) OX=83333 GN=purB PE=1 SV=1	False	BS3	34.336	False	True	False	False	6	6	5	Between	0.0	99.8	0.003		0.0	0.0	0.0	P0A9G6-P0AB89	99.8	0.0	P0A9G6-P0AB89	False	False	False
744	8719	4959;3,253	2891;3,523	B190702_13_HF_LS_IN_130_ECLP_DSSO_01_SCX19_hSAX05_rep2_19334;B190702_13_HF_LS_IN_130_ECLP_DSSO_01_SCX19_hSAX05_rep2_19361;B190715_22_HF_LS_IN_130_ECLP_DSSO_01_SCX22_hSAX02_rep2_13991	P0C018	RL18_ECOLI 50S ribosomal protein L18 OS=Escherichia coli (strain K12) OX=83333 GN=rplR PE=1 SV=1	False	P0A7W1	RS5_ECOLI 30S ribosomal protein S5 OS=Escherichia coli (strain K12) OX=83333 GN=rpsE PE=1 SV=2	False	DSSO	38.718	False	True	False	False	3	2	2	Between	0.0	99.8	0.036		0.001	0.0	0.0	P0A7W1-P0C018	99.8	0.0	P0A7W1-P0C018	False	True	True
746	8925	1475;2,845;1,789;1,855;1,309;2,553;2,603;2,365;741	1361;1,382;1,670;1,741;1,198;847;1,061;496;723	B190119_12_HF_LS_IN_130_ECLP_BS3_01_SCX22_hSAX06_rep1_9370;B190105_07_HF_LS_IN_130_ECLP_BS3_01_SCX20_hSAX08_rep1_17557;B190105_07_HF_LS_IN_130_ECLP_BS3_01_SCX20_hSAX08_rep1_17564;B190123_11_HF_LS_IN_130_ECLP_BS3_01_SCX24_hSAX05_rep1_12233;B190107_04_HF_LS_IN_130_ECLP_BS3_01_SCX21_hSAX07_rep1_13101;B190125_16_HF_LS_IN_130_ECLP_BS3_01_SCX25_hSAX03_rep1_8906;B190119_08_HF_LS_IN_130_ECLP_BS3_01_SCX22…	P0A9G6	ACEA_ECOLI Isocitrate lyase OS=Escherichia coli (strain K12) OX=83333 GN=aceA PE=1 SV=1	False	P0A8N5	SYK2_ECOLI Lysine--tRNA ligase, heat inducible OS=Escherichia coli (strain K12) OX=83333 GN=lysU PE=1 SV=2	False	BS3	51.144	False	True	False	False	13	9	9	Between	0.0	99.8	0.003		0.0	0.0	0.0	P0A8N5-P0A9G6	99.8	0.0	P0A8N5-P0A9G6	False	True	True
748	8819	473;517;569;1,137;2,271;2,925;547;1,351;841;2,833	525;558;595;1,043;2,070;1,888;581;1,239;803;1,379	B190123_16_HF_LS_IN_130_ECLP_BS3_01_SCX24_hSAX03_rep1_7983;B190107_17_HF_LS_IN_130_ECLP_BS3_01_SCX20_hSAX03_rep2_11734;B190117_02_HF_LS_IN_130_ECLP_BS3_01_SCX21_hSAX05_rep1_8133;B190107_17_HF_LS_IN_130_ECLP_BS3_01_SCX20_hSAX03_rep2_14321;B190121_24_HF_LS_IN_130_ECLP_BS3_01_SCX23_hSAX02_rep2_7290;B190105_15_HF_LS_IN_130_ECLP_BS3_01_SCX20_hSAX05_rep2_13166;B190105_14_HF_LS_IN_130_ECLP_BS3_01_SCX20_…	P0AE08	AHPC_ECOLI Alkyl hydroperoxide reductase C OS=Escherichia coli (strain K12) OX=83333 GN=ahpC PE=1 SV=2	False	P0A853	TNAA_ECOLI Tryptophanase OS=Escherichia coli (strain K12) OX=83333 GN=tnaA PE=1 SV=1	False	BS3	50.059	False	True	False	False	12	10	10	Between	0.0	99.8	0.003		0.0	0.0	0.0	P0A853-P0AE08	99.8	0.0	P0A853-P0AE08	False	True	True
750	8741	2597;1,257;413;1,261;2,501;289;927	2193;1,509;927;1,151;481;1,153;760;381;873	B181230_13_HF_LS_IN_130_ECLP_BS3_01_SCX18_hSAX06_rep1_12448;B181230_14_HF_LS_IN_130_ECLP_BS3_01_SCX18_hSAX06_rep2_15549;B181228_15_HF_LS_IN_130_ECLP_BS3_01_SCX17_hSAX06_rep1_14019;B190105_15_HF_LS_IN_130_ECLP_BS3_01_SCX20_hSAX05_rep2_13019;B190105_12_HF_LS_IN_130_ECLP_BS3_01_SCX20_hSAX06_rep1_13109;B190105_14_HF_LS_IN_130_ECLP_BS3_01_SCX20_hSAX05_rep1_12819;B190121_17_HF_LS_IN_130_ECLP_BS3_01_SCX…	P0A7V0	RS2_ECOLI 30S ribosomal protein S2 OS=Escherichia coli (strain K12) OX=83333 GN=rpsB PE=1 SV=2	False	P0A7V3	RS3_ECOLI 30S ribosomal protein S3 OS=Escherichia coli (strain K12) OX=83333 GN=rpsC PE=1 SV=2	False	BS3	49.512	False	True	False	False	12	9	7	Between	0.0	99.8	0.003		0.0	0.0	0.0	P0A7V0-P0A7V3	99.8	0.0	P0A7V0-P0A7V3	True	True	True
752	8752	311;917;2,195;2,725;1,405;1,723;3,103	399;867;107;523;1,290;1,595;765	B190119_13_HF_LS_IN_130_ECLP_BS3_01_SCX22_hSAX06_rep2_11080;B190119_10_HF_LS_IN_130_ECLP_BS3_01_SCX22_hSAX05_rep1_16177;B190119_11_HF_LS_IN_130_ECLP_BS3_01_SCX22_hSAX05_rep2_17416;B190119_11_HF_LS_IN_130_ECLP_BS3_01_SCX22_hSAX05_rep2_17429;B190123_11_HF_LS_IN_130_ECLP_BS3_01_SCX24_hSAX05_rep1_7973;B190123_12_HF_LS_IN_130_ECLP_BS3_01_SCX24_hSAX05_rep2_7960;B190123_14_HF_LS_IN_130_ECLP_BS3_01_SCX24…	P0A8N3	SYK1_ECOLI Lysine--tRNA ligase OS=Escherichia coli (strain K12) OX=83333 GN=lysS PE=1 SV=2	False	P0A853	TNAA_ECOLI Tryptophanase OS=Escherichia coli (strain K12) OX=83333 GN=tnaA PE=1 SV=1	False	BS3	48.17	False	True	False	False	11	7	7	Between	0.0	99.8	0.003		0.0	0.0	0.0	P0A853-P0A8N3	99.8	0.0	P0A853-P0A8N3	False	False	False
753	8730	1065;1,831;265;903;1,765;281;1,511;1,783;2,065;1,553	983;1,717;363;856;1,639;2,037;373;1,401;1,660;1,940;1,431	B190121_25_HF_LS_IN_130_ECLP_BS3_01_SCX23_hSAX01_rep1_11567;B181228_13_HF_LS_IN_130_ECLP_BS3_01_SCX17_hSAX07_rep2_18019;B190119_08_HF_LS_IN_130_ECLP_BS3_01_SCX22_hSAX04_rep1_15779;B190107_07_HF_LS_IN_130_ECLP_BS3_01_SCX21_hSAX08_rep2_14692;B190119_06_HF_LS_IN_130_ECLP_BS3_01_SCX22_hSAX03_rep1_13904;B190119_06_HF_LS_IN_130_ECLP_BS3_01_SCX22_hSAX03_rep1_14439;B190121_25_HF_LS_IN_130_ECLP_BS3_01_SCX…	P0AGE9	SUCD_ECOLI Succinate--CoA ligase [ADP-forming] subunit alpha OS=Escherichia coli (strain K12) OX=83333 GN=sucD PE=1 SV=2	False	P0A9G6	ACEA_ECOLI Isocitrate lyase OS=Escherichia coli (strain K12) OX=83333 GN=aceA PE=1 SV=1	False	BS3	47.73	False	True	False	False	11	11	10	Between	0.0	99.8	0.003		0.0	0.0	0.0	P0A9G6-P0AGE9	99.8	0.0	P0A9G6-P0AGE9	False	True	True
755	8680	151;1,641;529;1,127;435;1,813;3,111	278;1,520;565;1,038;497;1,699;784	B190119_06_HF_LS_IN_130_ECLP_BS3_01_SCX22_hSAX03_rep1_4740;B190105_14_HF_LS_IN_130_ECLP_BS3_01_SCX20_hSAX05_rep1_13517;B190123_12_HF_LS_IN_130_ECLP_BS3_01_SCX24_hSAX05_rep2_13470;B190119_10_HF_LS_IN_130_ECLP_BS3_01_SCX22_hSAX05_rep1_6519;B190123_16_HF_LS_IN_130_ECLP_BS3_01_SCX24_hSAX03_rep1_10170;B190119_11_HF_LS_IN_130_ECLP_BS3_01_SCX22_hSAX05_rep2_6281;B190107_16_HF_LS_IN_130_ECLP_BS3_01_SCX20_…	P21599	KPYK2_ECOLI Pyruvate kinase II OS=Escherichia coli (strain K12) OX=83333 GN=pykA PE=1 SV=3	False	P0A9G6	ACEA_ECOLI Isocitrate lyase OS=Escherichia coli (strain K12) OX=83333 GN=aceA PE=1 SV=1	False	BS3	43.965	False	True	False	False	9	7	7	Between	0.0	99.8	0.003		0.0	0.0	0.0	P0A9G6-P21599	99.8	0.0	P0A9G6-P21599	False	True	True
757	8804	759;1,093;437;2,497;463	735;632;1,009;500;861;514	B190125_20_HF_LS_IN_130_ECLP_BS3_01_SCX25_hSAX01_rep2_6592;B190119_04_HF_LS_IN_130_ECLP_BS3_01_SCX22_hSAX02_rep1_7101;B190119_05_HF_LS_IN_130_ECLP_BS3_01_SCX22_hSAX02_rep2_7042;B181230_11_HF_LS_IN_130_ECLP_BS3_01_SCX18_hSAX07_rep1_11753;B181230_13_HF_LS_IN_130_ECLP_BS3_01_SCX18_hSAX06_rep1_11160;B190119_10_HF_LS_IN_130_ECLP_BS3_01_SCX22_hSAX05_rep1_8145;B190121_17_HF_LS_IN_130_ECLP_BS3_01_SCX23_h…	P0A9G6	ACEA_ECOLI Isocitrate lyase OS=Escherichia coli (strain K12) OX=83333 GN=aceA PE=1 SV=1	False	P25553	ALDA_ECOLI Lactaldehyde dehydrogenase OS=Escherichia coli (strain K12) OX=83333 GN=aldA PE=1 SV=2	False	BS3	35.881	False	True	False	False	8	6	5	Between	0.0	99.8	0.003		0.0	0.0	0.001	P0A9G6-P25553	99.8	0.0	P0A9G6-P25553	False	True	True
759	8691	2485;2,803;179;2,263	699;2,240;295;292	B190105_08_HF_LS_IN_130_ECLP_BS3_01_SCX20_hSAX08_rep2_15557;B190105_07_HF_LS_IN_130_ECLP_BS3_01_SCX20_hSAX08_rep1_15493;B190121_15_HF_LS_IN_130_ECLP_BS3_01_SCX23_hSAX06_rep1_7928;B190121_13_HF_LS_IN_130_ECLP_BS3_01_SCX23_hSAX07_rep2_8793;B190123_09_HF_LS_IN_130_ECLP_BS3_01_SCX24_hSAX06_rep1_5655;B190123_09_HF_LS_IN_130_ECLP_BS3_01_SCX24_hSAX06_rep1_5634	P0A6Y8	DNAK_ECOLI Chaperone protein DnaK OS=Escherichia coli (strain K12) OX=83333 GN=dnaK PE=1 SV=2	False	P0A9G6	ACEA_ECOLI Isocitrate lyase OS=Escherichia coli (strain K12) OX=83333 GN=aceA PE=1 SV=1	False	BS3	35.829	False	True	False	False	6	4	4	Between	0.0	99.8	0.003		0.0	0.0	0.0	P0A6Y8-P0A9G6	99.8	0.0	P0A6Y8-P0A9G6	False	False	False
760	8865	2875;593;1,671;2,023	1672;609;1,548;3	B190125_11_HF_LS_IN_130_ECLP_BS3_01_SCX25_hSAX05_rep1_9852;B190125_11_HF_LS_IN_130_ECLP_BS3_01_SCX25_hSAX05_rep1_9828;B190119_11_HF_LS_IN_130_ECLP_BS3_01_SCX22_hSAX05_rep2_5540;B190125_12_HF_LS_IN_130_ECLP_BS3_01_SCX25_hSAX05_rep2_11267;B190119_10_HF_LS_IN_130_ECLP_BS3_01_SCX22_hSAX05_rep1_17690;B190119_10_HF_LS_IN_130_ECLP_BS3_01_SCX22_hSAX05_rep1_17669	P0A8N5	SYK2_ECOLI Lysine--tRNA ligase, heat inducible OS=Escherichia coli (strain K12) OX=83333 GN=lysU PE=1 SV=2	False	P0A853	TNAA_ECOLI Tryptophanase OS=Escherichia coli (strain K12) OX=83333 GN=tnaA PE=1 SV=1	False	BS3	34.161	False	True	False	False	6	4	4	Between	0.0	99.8	0.003		0.0	0.0	0.0	P0A853-P0A8N5	99.8	0.0	P0A853-P0A8N5	True	True	True
762	9187	1939;2,011;1,505;1,375;1,809	1829;1,893;1,396;1,268;1,697	B190119_06_HF_LS_IN_130_ECLP_BS3_01_SCX22_hSAX03_rep1_9422;B181230_17_HF_LS_IN_130_ECLP_BS3_01_SCX18_hSAX05_rep2_12138;B190121_26_HF_LS_IN_130_ECLP_BS3_01_SCX23_hSAX01_rep2_6115;B181228_18_HF_LS_IN_130_ECLP_BS3_01_SCX17_hSAX05_rep2_17203;B190107_15_HF_LS_IN_130_ECLP_BS3_01_SCX20_hSAX04_rep2_13434	P0A9G6	ACEA_ECOLI Isocitrate lyase OS=Escherichia coli (strain K12) OX=83333 GN=aceA PE=1 SV=1	False	P17445	BETB_ECOLI NAD/NADP-dependent betaine aldehyde dehydrogenase OS=Escherichia coli (strain K12) OX=83333 GN=betB PE=1 SV=3	False	BS3	33.762	False	True	False	False	5	5	5	Between	0.0	99.8	0.003		0.0	0.0	0.0	P0A9G6-P17445	99.8	0.0	P0A9G6-P17445	False	False	False
763	8833	955;2,877;509;1,681	892;1,387;552;1,555	B190119_05_HF_LS_IN_130_ECLP_BS3_01_SCX22_hSAX02_rep2_8709;B190105_08_HF_LS_IN_130_ECLP_BS3_01_SCX20_hSAX08_rep2_21184;B190105_07_HF_LS_IN_130_ECLP_BS3_01_SCX20_hSAX08_rep1_21154;B190119_12_HF_LS_IN_130_ECLP_BS3_01_SCX22_hSAX06_rep1_9407;B190121_20_HF_LS_IN_130_ECLP_BS3_01_SCX23_hSAX04_rep2_5647	P0A9G6	ACEA_ECOLI Isocitrate lyase OS=Escherichia coli (strain K12) OX=83333 GN=aceA PE=1 SV=1	False	P04036	DAPB_ECOLI 4-hydroxy-tetrahydrodipicolinate reductase OS=Escherichia coli (strain K12) OX=83333 GN=dapB PE=1 SV=1	False	BS3	32.634	False	True	False	False	5	4	4	Between	0.0	99.8	0.003		0.0	0.0	0.0	P04036-P0A9G6	99.8	0.0	P04036-P0A9G6	False	False	False
764	8881	1753;909;1,379;631;1,993	1627;862;1,270;640;1,876	B190121_11_HF_LS_IN_130_ECLP_BS3_01_SCX23_hSAX08_rep2_15845;B190117_12_HF_LS_IN_130_ECLP_BS3_01_SCX21_hSAX01_rep2_9188;B190125_11_HF_LS_IN_130_ECLP_BS3_01_SCX25_hSAX05_rep1_8366;B190121_24_HF_LS_IN_130_ECLP_BS3_01_SCX23_hSAX02_rep2_7209;B190117_02_HF_LS_IN_130_ECLP_BS3_01_SCX21_hSAX05_rep1_10324	P0A9G6	ACEA_ECOLI Isocitrate lyase OS=Escherichia coli (strain K12) OX=83333 GN=aceA PE=1 SV=1	False	P0A9J8	CMPDT_ECOLI Bifunctional chorismate mutase/prephenate dehydratase OS=Escherichia coli (strain K12) OX=83333 GN=pheA PE=1 SV=1	False	BS3	31.477	False	True	False	False	5	5	5	Between	0.0	99.8	0.003		0.0	0.0	0.0	P0A9G6-P0A9J8	99.8	0.0	P0A9G6-P0A9J8	False	False	False
765	8779	2117;397;379;1,879;819	1973;468;448;1,760;787	B181230_09_HF_LS_IN_130_ECLP_BS3_01_SCX18_hSAX08_rep1_15825;B190121_22_HF_LS_IN_130_ECLP_BS3_01_SCX23_hSAX03_rep1_11139;B190105_10_HF_LS_IN_130_ECLP_BS3_01_SCX20_hSAX07_rep1_13483;B190121_16_HF_LS_IN_130_ECLP_BS3_01_SCX23_hSAX06_rep2_11540;B190121_17_HF_LS_IN_130_ECLP_BS3_01_SCX23_hSAX05_rep1_8765	P0A9G6	ACEA_ECOLI Isocitrate lyase OS=Escherichia coli (strain K12) OX=83333 GN=aceA PE=1 SV=1	False	P0A7F3	PYRI_ECOLI Aspartate carbamoyltransferase regulatory chain OS=Escherichia coli (strain K12) OX=83333 GN=pyrI PE=1 SV=2	False	BS3	31.174	False	True	False	False	5	5	5	Between	0.0	99.8	0.003		0.0	0.0	0.0	P0A7F3-P0A9G6	99.8	0.0	P0A7F3-P0A9G6	False	False	False
766	8750	307;2,731;2,451	396;2,223;321	B190123_06_HF_LS_IN_130_ECLP_BS3_01_SCX24_hSAX07_rep1_10848;B190105_07_HF_LS_IN_130_ECLP_BS3_01_SCX20_hSAX08_rep1_17989;B190123_06_HF_LS_IN_130_ECLP_BS3_01_SCX24_hSAX07_rep1_12529;B190123_06_HF_LS_IN_130_ECLP_BS3_01_SCX24_hSAX07_rep1_12491	P0A9G6	ACEA_ECOLI Isocitrate lyase OS=Escherichia coli (strain K12) OX=83333 GN=aceA PE=1 SV=1	False	P0A9Q1	ARCA_ECOLI Aerobic respiration control protein ArcA OS=Escherichia coli (strain K12) OX=83333 GN=arcA PE=1 SV=1	False	BS3	30.591	False	True	False	False	4	3	3	Between	0.0	99.8	0.003		0.0	0.0	0.0	P0A9G6-P0A9Q1	99.8	0.0	P0A9G6-P0A9Q1	False	False	False
767	8515	173;2,619	58;1,392;300;923;2,660	B190708_06_HF_LS_IN_130_ECLP_DSSO_01_SCX25t27_hSAX07_rep2_2007;B190708_23_HF_LS_IN_130_ECLP_DSSO_01_SCX25t27_hSAX08_rep2_1814;B190708_14_HF_LS_IN_130_ECLP_DSSO_01_SCX25t27_hSAX05_rep2_2100;B190705_02_HF_LS_IN_130_ECLP_DSSO_01_SCX25t27_hSAX06_rep1_2084;B190705_04_HF_LS_IN_130_ECLP_DSSO_01_SCX25t27_hSAX07_rep1_2026;B190708_16_HF_LS_IN_130_ECLP_DSSO_01_SCX25t27_hSAX03_rep1_2381;B190705_04_HF_LS_IN_1…	P0A705	IF2_ECOLI Translation initiation factor IF-2 OS=Escherichia coli (strain K12) OX=83333 GN=infB PE=1 SV=1	False	P0A7X3	RS9_ECOLI 30S ribosomal protein S9 OS=Escherichia coli (strain K12) OX=83333 GN=rpsI PE=1 SV=2	False	DSSO	52.37	False	True	False	False	9	5	2	Between	0.0	99.8	0.003		0.0	0.0	0.0	P0A705-P0A7X3	99.8	0.0	P0A705-P0A7X3	False	True	True
769	9273	3011;1,587;2,985;1,663;2,979;2,403	1219;1,469;1,910;1,544;2,084;2,131	B190121_19_HF_LS_IN_130_ECLP_BS3_01_SCX23_hSAX04_rep1_13248;B190121_19_HF_LS_IN_130_ECLP_BS3_01_SCX23_hSAX04_rep1_13281;B190123_16_HF_LS_IN_130_ECLP_BS3_01_SCX24_hSAX03_rep1_10149;B190102_07_HF_LS_IN_130_ECLP_BS3_01_SCX19_hSAX08_rep2_19229;B190102_07_HF_LS_IN_130_ECLP_BS3_01_SCX19_hSAX08_rep2_19220;B190123_12_HF_LS_IN_130_ECLP_BS3_01_SCX24_hSAX05_rep2_11272;B190107_17_HF_LS_IN_130_ECLP_BS3_01_SCX…	P0A9G6	ACEA_ECOLI Isocitrate lyase OS=Escherichia coli (strain K12) OX=83333 GN=aceA PE=1 SV=1	False	P07813	SYL_ECOLI Leucine--tRNA ligase OS=Escherichia coli (strain K12) OX=83333 GN=leuS PE=1 SV=2	False	BS3	52.021	False	True	False	False	9	6	6	Between	0.0	99.8	0.003		0.0	0.0	0.0	P07813-P0A9G6	99.8	0.0	P07813-P0A9G6	False	False	False
770	9606	2831	2935;1,014	B190702_13_HF_LS_IN_130_ECLP_DSSO_01_SCX19_hSAX05_rep2_9725;B190715_22_HF_LS_IN_130_ECLP_DSSO_01_SCX22_hSAX02_rep2_8176;B190715_22_HF_LS_IN_130_ECLP_DSSO_01_SCX22_hSAX02_rep2_8164;B190715_21_HF_LS_IN_130_ECLP_DSSO_01_SCX22_hSAX02_rep1_8115	P0A7S3	RS12_ECOLI 30S ribosomal protein S12 OS=Escherichia coli (strain K12) OX=83333 GN=rpsL PE=1 SV=2	False	P0A8W0	NANR_ECOLI HTH-type transcriptional repressor NanR OS=Escherichia coli (strain K12) OX=83333 GN=nanR PE=1 SV=1	False	DSSO	38.72	False	True	False	False	4	2	1	Between	0.0	99.8	0.036		0.0	0.0	0.0	P0A7S3-P0A8W0	99.8	0.0	P0A7S3-P0A8W0	False	False	False
771	9245	1777;1,577;2,275;3,109;2,593;1,515;2,121;3,007	1651;1,461;2,074;1,954;2,191;1,403;1,975;1,625	B190107_17_HF_LS_IN_130_ECLP_BS3_01_SCX20_hSAX03_rep2_13523;B181230_13_HF_LS_IN_130_ECLP_BS3_01_SCX18_hSAX06_rep1_17415;B190103_10_HF_LS_IN_130_ECLP_BS3_01_SCX19_hSAX06_rep1_12098;B190119_10_HF_LS_IN_130_ECLP_BS3_01_SCX22_hSAX05_rep1_9938;B190121_17_HF_LS_IN_130_ECLP_BS3_01_SCX23_hSAX05_rep1_10128;B181230_10_HF_LS_IN_130_ECLP_BS3_01_SCX18_hSAX08_rep2_14718;B190103_20_HF_LS_IN_130_ECLP_BS3_01_SCX1…	P0AE08	AHPC_ECOLI Alkyl hydroperoxide reductase C OS=Escherichia coli (strain K12) OX=83333 GN=ahpC PE=1 SV=2	False	P0A9G6	ACEA_ECOLI Isocitrate lyase OS=Escherichia coli (strain K12) OX=83333 GN=aceA PE=1 SV=1	False	BS3	56.214	False	True	False	False	10	8	8	Between	0.0	99.8	0.003		0.0	0.0	0.0	P0A9G6-P0AE08	99.8	0.0	P0A9G6-P0AE08	False	False	False
772	8860	1827;2,199;2,311;2,185;1,797;1,931;583;893;2,025;1,057;919;1,267;2,659	1712;135;336;890;2,015;1,679;1,814;603;846;1,905;975;868;1,158;570	B190107_04_HF_LS_IN_130_ECLP_BS3_01_SCX21_hSAX07_rep1_14334;B190121_22_HF_LS_IN_130_ECLP_BS3_01_SCX23_hSAX03_rep1_5637;B190121_22_HF_LS_IN_130_ECLP_BS3_01_SCX23_hSAX03_rep1_5644;B190121_10_HF_LS_IN_130_ECLP_BS3_01_SCX23_hSAX08_rep1_14025;B190121_13_HF_LS_IN_130_ECLP_BS3_01_SCX23_hSAX07_rep2_14824;B190105_07_HF_LS_IN_130_ECLP_BS3_01_SCX20_hSAX08_rep1_15332;B190102_06_HF_LS_IN_130_ECLP_BS3_01_SCX19…	P09373	PFLB_ECOLI Formate acetyltransferase 1 OS=Escherichia coli (strain K12) OX=83333 GN=pflB PE=1 SV=2	False	P0A9G6	ACEA_ECOLI Isocitrate lyase OS=Escherichia coli (strain K12) OX=83333 GN=aceA PE=1 SV=1	False	BS3	59.045	False	True	False	False	18	14	13	Between	0.0	99.8	0.003		0.0	0.0	0.0	P09373-P0A9G6	99.8	0.0	P09373-P0A9G6	False	True	True
774	8681	3145;1,703	3407;1,680;3	B190702_05_HF_LS_IN_130_ECLP_DSSO_01_SCX19_hSAX07_rep1_20290;B190513_13_HF_LS_IN_130_ECLP_DSSO_01_SCX18_hSAX04_rep1_10546;B190715_21_HF_LS_IN_130_ECLP_DSSO_01_SCX22_hSAX02_rep1_9440;B190715_22_HF_LS_IN_130_ECLP_DSSO_01_SCX22_hSAX02_rep2_9465	P0A8T7	RPOC_ECOLI DNA-directed RNA polymerase subunit beta' OS=Escherichia coli (strain K12) OX=83333 GN=rpoC PE=1 SV=1	False	P0ABS1	DKSA_ECOLI RNA polymerase-binding transcription factor DksA OS=Escherichia coli (strain K12) OX=83333 GN=dksA PE=1 SV=1	False	DSSO	38.616	False	True	False	False	4	3	2	Between	0.0	99.8	0.036		0.001	0.0	0.0	P0A8T7-P0ABS1	99.8	0.0	P0A8T7-P0ABS1	False	True	True
776	9600	2173	2193;3,401	B190712_13_HF_LS_IN_130_ECLP_DSSO_01_SCX24_hSAX05_rep2_12306;B190704_11_HF_LS_IN_130_ECLP_DSSO_01_SCX20_hSAX05_rep1_13572;B190710_12_HF_LS_IN_130_ECLP_DSSO_01_SCX21_hSAX05_rep2_13868	P0ACF4	DBHB_ECOLI DNA-binding protein HU-beta OS=Escherichia coli (strain K12) OX=83333 GN=hupB PE=1 SV=1	False	P0A7N4	RL32_ECOLI 50S ribosomal protein L32 OS=Escherichia coli (strain K12) OX=83333 GN=rpmF PE=1 SV=2	False	DSSO	38.53	False	True	False	False	3	2	1	Between	0.0	99.8	0.036		0.0	0.0	0.0	P0A7N4-P0ACF4	99.8	0.0	P0A7N4-P0ACF4	False	True	True
778	9584	3791	12;236	B190708_18_HF_LS_IN_130_ECLP_DSSO_01_SCX25t27_hSAX02_rep1_9467;B190708_18_HF_LS_IN_130_ECLP_DSSO_01_SCX25t27_hSAX02_rep1_9441;B190708_19_HF_LS_IN_130_ECLP_DSSO_01_SCX25t27_hSAX02_rep2_8351;B190708_19_HF_LS_IN_130_ECLP_DSSO_01_SCX25t27_hSAX02_rep2_8341	P60422	RL2_ECOLI 50S ribosomal protein L2 OS=Escherichia coli (strain K12) OX=83333 GN=rplB PE=1 SV=2	False	P60624	RL24_ECOLI 50S ribosomal protein L24 OS=Escherichia coli (strain K12) OX=83333 GN=rplX PE=1 SV=2	False	DSSO	37.983	False	True	False	False	4	2	1	Between	0.0	99.8	0.036		0.0	0.0	0.0	P60422-P60624	99.8	0.0	P60422-P60624	False	True	True
780	9581	2793	3090;2,871	B190702_06_HF_LS_IN_130_ECLP_DSSO_01_SCX19_hSAX07_rep2_9511;B190702_05_HF_LS_IN_130_ECLP_DSSO_01_SCX19_hSAX07_rep1_9502;B190702_05_HF_LS_IN_130_ECLP_DSSO_01_SCX19_hSAX07_rep1_8226	P0AG44	RL17_ECOLI 50S ribosomal protein L17 OS=Escherichia coli (strain K12) OX=83333 GN=rplQ PE=1 SV=1	False	P0A9Q1	ARCA_ECOLI Aerobic respiration control protein ArcA OS=Escherichia coli (strain K12) OX=83333 GN=arcA PE=1 SV=1	False	DSSO	37.883	False	True	False	False	3	2	1	Between	0.0	99.8	0.036		0.0	0.0	0.0	P0A9Q1-P0AG44	99.8	0.0	P0A9Q1-P0AG44	False	False	False
781	8267	3939;2,277;1,935	647;2,296;1,942	B190712_14_HF_LS_IN_130_ECLP_DSSO_01_SCX24_hSAX04_rep1_12499;B190712_14_HF_LS_IN_130_ECLP_DSSO_01_SCX24_hSAX04_rep1_12513;B190710_02_HF_LS_IN_130_ECLP_DSSO_01_SCX21_hSAX06_rep1_16719;B190513_13_HF_LS_IN_130_ECLP_DSSO_01_SCX18_hSAX04_rep1_15017	P60422	RL2_ECOLI 50S ribosomal protein L2 OS=Escherichia coli (strain K12) OX=83333 GN=rplB PE=1 SV=2	False	P0AEU7	SKP_ECOLI Chaperone protein Skp OS=Escherichia coli (strain K12) OX=83333 GN=skp PE=1 SV=1	False	DSSO	37.291	False	True	False	False	4	3	3	Between	0.0	99.8	0.036		0.001	0.0	0.0	P0AEU7-P60422	99.8	0.0	P0AEU7-P60422	False	True	True
783	8896	3761;4,413	1202;1,911	B190717_15_HF_LS_IN_130_ECLP_DSSO_01_SCX23_hSAX03_rep1_4051;B190712_15_HF_LS_IN_130_ECLP_DSSO_01_SCX24_hSAX03_rep1_4222;B190702_13_HF_LS_IN_130_ECLP_DSSO_01_SCX19_hSAX05_rep2_12446;B190513_12_HF_LS_IN_130_ECLP_DSSO_01_SCX18_hSAX05_rep2_12004	P0ADP7	UBIJ_ECOLI Ubiquinone biosynthesis accessory factor UbiJ OS=Escherichia coli (strain K12) OX=83333 GN=ubiJ PE=1 SV=1	False	Q46868	UBIK_ECOLI Ubiquinone biosynthesis accessory factor UbiK OS=Escherichia coli (strain K12) OX=83333 GN=ubiK PE=1 SV=2	False	DSSO	37.23	False	True	False	False	4	2	2	Between	0.0	99.8	0.036		0.001	0.0	0.0	P0ADP7-Q46868	99.8	0.0	P0ADP7-Q46868	False	True	True
785	7648	1017;319;4,529	1009;425;1,813	B190704_16_HF_LS_IN_130_ECLP_DSSO_01_SCX20_hSAX03_rep1_2774;B190704_14_HF_LS_IN_130_ECLP_DSSO_01_SCX20_hSAX04_rep2_6526;B190710_02_HF_LS_IN_130_ECLP_DSSO_01_SCX21_hSAX06_rep1_6813;B190710_02_HF_LS_IN_130_ECLP_DSSO_01_SCX21_hSAX06_rep1_6812	P0ACF0	DBHA_ECOLI DNA-binding protein HU-alpha OS=Escherichia coli (strain K12) OX=83333 GN=hupA PE=1 SV=1	False	P42641	OBG_ECOLI GTPase ObgE/CgtA OS=Escherichia coli (strain K12) OX=83333 GN=obgE PE=1 SV=1	False	DSSO	36.883	False	True	False	False	4	3	3	Between	0.0	99.8	0.036		0.001	0.0	0.0	P0ACF0-P42641	99.8	0.0	P0ACF0-P42641	False	False	False
786	8323	4969;2,079	2630;2,102	B190717_14_HF_LS_IN_130_ECLP_DSSO_01_SCX23_hSAX04_rep1_12553;B190717_14_HF_LS_IN_130_ECLP_DSSO_01_SCX23_hSAX04_rep1_12537;B190717_15_HF_LS_IN_130_ECLP_DSSO_01_SCX23_hSAX03_rep1_11881	P0A853	TNAA_ECOLI Tryptophanase OS=Escherichia coli (strain K12) OX=83333 GN=tnaA PE=1 SV=1	False	P0ABP8	DEOD_ECOLI Purine nucleoside phosphorylase DeoD-type OS=Escherichia coli (strain K12) OX=83333 GN=deoD PE=1 SV=2	False	DSSO	36.843	False	True	False	False	3	2	2	Between	0.0	99.8	0.036		0.001	0.0	0.0	P0A853-P0ABP8	99.8	0.0	P0A853-P0ABP8	False	False	False
787	8223	2995;1,803;3,331	3176;1,792;3,583	B190513_16_HF_LS_IN_130_ECLP_DSSO_01_SCX18_hSAX02_rep2_14079;B190715_18_HF_LS_IN_130_ECLP_DSSO_01_SCX22_hSAX04_rep1_20109;B190511_12_HF_LS_IN_130_ECLP_DSSO_01_SCX17_hSAX05_rep2_15053	P0A7K2	RL7_ECOLI 50S ribosomal protein L7/L12 OS=Escherichia coli (strain K12) OX=83333 GN=rplL PE=1 SV=2	False	P0A7R1	RL9_ECOLI 50S ribosomal protein L9 OS=Escherichia coli (strain K12) OX=83333 GN=rplI PE=1 SV=1	False	DSSO	36.521	False	True	False	False	3	3	3	Between	0.0	99.8	0.037		0.002	0.002	0.0	P0A7K2-P0A7R1	99.8	0.0	P0A7K2-P0A7R1	True	True	True
789	8791	4303;3,459	1723;331	B190717_14_HF_LS_IN_130_ECLP_DSSO_01_SCX23_hSAX04_rep1_9830;B190717_14_HF_LS_IN_130_ECLP_DSSO_01_SCX23_hSAX04_rep1_9844;B190712_13_HF_LS_IN_130_ECLP_DSSO_01_SCX24_hSAX05_rep2_6706;B190712_13_HF_LS_IN_130_ECLP_DSSO_01_SCX24_hSAX05_rep2_6705	P0A9G6	ACEA_ECOLI Isocitrate lyase OS=Escherichia coli (strain K12) OX=83333 GN=aceA PE=1 SV=1	False	P0A8N3	SYK1_ECOLI Lysine--tRNA ligase OS=Escherichia coli (strain K12) OX=83333 GN=lysS PE=1 SV=2	False	DSSO	35.906	False	True	False	False	4	2	2	Between	0.0	99.8	0.037		0.001	0.0	0.0	P0A8N3-P0A9G6	99.8	0.0	P0A8N3-P0A9G6	False	True	True
791	8330	2795;2,099	3132;2,873;2,119	B190717_02_HF_LS_IN_130_ECLP_DSSO_01_SCX23_hSAX06_rep1_5336;B190712_12_HF_LS_IN_130_ECLP_DSSO_01_SCX24_hSAX05_rep1_4543;B190712_12_HF_LS_IN_130_ECLP_DSSO_01_SCX24_hSAX05_rep1_4443	P77718	THII_ECOLI tRNA sulfurtransferase OS=Escherichia coli (strain K12) OX=83333 GN=thiI PE=1 SV=1	False	P0A7J7	RL11_ECOLI 50S ribosomal protein L11 OS=Escherichia coli (strain K12) OX=83333 GN=rplK PE=1 SV=2	False	DSSO	35.516	False	True	False	False	3	3	2	Between	0.0	99.8	0.037		0.001	0.003	0.0	P0A7J7-P77718	99.8	0.0	P0A7J7-P77718	False	True	True
793	7808	2675;739;3,487	2748;778;3,748	B190704_12_HF_LS_IN_130_ECLP_DSSO_01_SCX20_hSAX05_rep2_19732;B190702_19_HF_LS_IN_130_ECLP_DSSO_01_SCX19_hSAX01_rep1_7485;B190710_16_HF_LS_IN_130_ECLP_DSSO_01_SCX21_hSAX02_rep2_14198	P0A7Z4	RPOA_ECOLI DNA-directed RNA polymerase subunit alpha OS=Escherichia coli (strain K12) OX=83333 GN=rpoA PE=1 SV=1	False	P0ACF4	DBHB_ECOLI DNA-binding protein HU-beta OS=Escherichia coli (strain K12) OX=83333 GN=hupB PE=1 SV=1	False	DSSO	35.446	False	True	False	False	3	3	3	Between	0.0	99.8	0.037		0.001	0.001	0.0	P0A7Z4-P0ACF4	99.8	0.0	P0A7Z4-P0ACF4	True	True	True
795	8041	1335;595;1,753	1292;664;1,624;1,741	B190710_16_HF_LS_IN_130_ECLP_DSSO_01_SCX21_hSAX02_rep2_16274;B190717_19_HF_LS_IN_130_ECLP_DSSO_01_SCX23_hSAX01_rep1_9167;B190702_16_HF_LS_IN_130_ECLP_DSSO_01_SCX19_hSAX03_rep1_10232;B190511_05_HF_LS_IN_130_ECLP_DSSO_01_SCX17_hSAX07_rep2_19091	P0AG67	RS1_ECOLI 30S ribosomal protein S1 OS=Escherichia coli (strain K12) OX=83333 GN=rpsA PE=1 SV=1	False	P0A7S9	RS13_ECOLI 30S ribosomal protein S13 OS=Escherichia coli (strain K12) OX=83333 GN=rpsM PE=1 SV=2	False	DSSO	35.381	False	True	False	False	4	4	3	Between	0.0	99.8	0.037		0.001	0.003	0.0	P0A7S9-P0AG67	99.8	0.0	P0A7S9-P0AG67	False	True	True
797	8681	1599;157;1,603;153;2,181;2,583;2,755;2,321;545;2,095	1480;281;1,482;834;1,912;628;279;2,014;1,188;750;1,259;179;577;1,957	B190125_06_HF_LS_IN_130_ECLP_BS3_01_SCX25_hSAX07_rep1_3245;B190119_12_HF_LS_IN_130_ECLP_BS3_01_SCX22_hSAX06_rep1_3764;B190121_12_HF_LS_IN_130_ECLP_BS3_01_SCX23_hSAX07_rep1_10377;B190121_13_HF_LS_IN_130_ECLP_BS3_01_SCX23_hSAX07_rep2_10121;B190123_06_HF_LS_IN_130_ECLP_BS3_01_SCX24_hSAX07_rep1_10326;B190125_10_HF_LS_IN_130_ECLP_BS3_01_SCX25_hSAX06_rep2_10213;B190125_10_HF_LS_IN_130_ECLP_BS3_01_SCX25…	P02359	RS7_ECOLI 30S ribosomal protein S7 OS=Escherichia coli (strain K12) OX=83333 GN=rpsG PE=1 SV=3	False	P0A7G2	RBFA_ECOLI 30S ribosome-binding factor OS=Escherichia coli (strain K12) OX=83333 GN=rbfA PE=1 SV=2	False	BS3	71.498	False	True	False	False	23	14	10	Between	0.0	99.8	0.003		0.0	0.0	0.0	P02359-P0A7G2	99.8	0.0	P02359-P0A7G2	False	True	True
799	8711	1269;2,015;2,021;507;227;457;1,427;2,893;2,977;2,133;1,381;221	1161;1,895;762;161;551;400;330;748;511;1,315;104;166;1,982;1,272;1,313;325	B190123_10_HF_LS_IN_130_ECLP_BS3_01_SCX24_hSAX06_rep2_5444;B190107_15_HF_LS_IN_130_ECLP_BS3_01_SCX20_hSAX04_rep2_8082;B190121_18_HF_LS_IN_130_ECLP_BS3_01_SCX23_hSAX05_rep2_6755;B190121_18_HF_LS_IN_130_ECLP_BS3_01_SCX23_hSAX05_rep2_6746;B190119_08_HF_LS_IN_130_ECLP_BS3_01_SCX22_hSAX04_rep1_5997;B190119_08_HF_LS_IN_130_ECLP_BS3_01_SCX22_hSAX04_rep1_5986;B190121_16_HF_LS_IN_130_ECLP_BS3_01_SCX23_hSA…	P64581	YQJD_ECOLI Uncharacterized protein YqjD OS=Escherichia coli (strain K12) OX=83333 GN=yqjD PE=1 SV=1	False	P0AEH5	ELAB_ECOLI Protein ElaB OS=Escherichia coli (strain K12) OX=83333 GN=elaB PE=1 SV=1	False	BS3	64.873	False	True	False	False	24	16	12	Between	0.0	99.8	0.003		0.0	0.0	0.0	P0AEH5-P64581	99.8	0.0	P0AEH5-P64581	False	True	True
801	8906	2239;1,925;693;2,769;2,581;2,941;2,951;1,285;1,963	589;1,808;689;482;384;2,007;1,825;1,175;1,855	B181230_13_HF_LS_IN_130_ECLP_BS3_01_SCX18_hSAX06_rep1_11225;B181230_16_HF_LS_IN_130_ECLP_BS3_01_SCX18_hSAX05_rep1_10855;B190105_14_HF_LS_IN_130_ECLP_BS3_01_SCX20_hSAX05_rep1_14063;B190107_20_HF_LS_IN_130_ECLP_BS3_01_SCX20_hSAX01_rep1_6987;B190103_21_HF_LS_IN_130_ECLP_BS3_01_SCX19_hSAX01_rep1_11664;B190103_22_HF_LS_IN_130_ECLP_BS3_01_SCX19_hSAX01_rep2_11659;B190103_15_HF_LS_IN_130_ECLP_BS3_01_SCX1…	P0AG55	RL6_ECOLI 50S ribosomal protein L6 OS=Escherichia coli (strain K12) OX=83333 GN=rplF PE=1 SV=2	False	P0A7K2	RL7_ECOLI 50S ribosomal protein L7/L12 OS=Escherichia coli (strain K12) OX=83333 GN=rplL PE=1 SV=2	False	BS3	56.466	False	True	False	False	14	9	9	Between	0.0	99.8	0.003		0.0	0.0	0.0	P0A7K2-P0AG55	99.8	0.0	P0A7K2-P0AG55	True	True	True
803	8992	4021;2,733	1199;2,808;3,380;282	B190704_19_HF_LS_IN_130_ECLP_DSSO_01_SCX20_hSAX01_rep1_4627;B190704_20_HF_LS_IN_130_ECLP_DSSO_01_SCX20_hSAX01_rep2_4606;B190717_15_HF_LS_IN_130_ECLP_DSSO_01_SCX23_hSAX03_rep1_7457;B190702_13_HF_LS_IN_130_ECLP_DSSO_01_SCX19_hSAX05_rep2_8864;B190702_13_HF_LS_IN_130_ECLP_DSSO_01_SCX19_hSAX05_rep2_8861;B190715_19_HF_LS_IN_130_ECLP_DSSO_01_SCX22_hSAX03_rep1_7476;B190717_15_HF_LS_IN_130_ECLP_DSSO_01_SC…	P0ACF0	DBHA_ECOLI DNA-binding protein HU-alpha OS=Escherichia coli (strain K12) OX=83333 GN=hupA PE=1 SV=1	False	P68679	RS21_ECOLI 30S ribosomal protein S21 OS=Escherichia coli (strain K12) OX=83333 GN=rpsU PE=1 SV=2	False	DSSO	52.742	False	True	False	False	7	4	2	Between	0.0	99.8	0.003		0.0	0.0	0.0	P0ACF0-P68679	99.8	0.0	P0ACF0-P68679	False	True	True
805	8019	1279;5,627;793;2,719;3,019;5,057	1248;3,634;3,335;3,643;835;3,065;2,735;2,789;3,208;1,028	B190708_16_HF_LS_IN_130_ECLP_DSSO_01_SCX25t27_hSAX03_rep1_8249;B190715_19_HF_LS_IN_130_ECLP_DSSO_01_SCX22_hSAX03_rep1_14623;B190715_19_HF_LS_IN_130_ECLP_DSSO_01_SCX22_hSAX03_rep1_14611;B190715_21_HF_LS_IN_130_ECLP_DSSO_01_SCX22_hSAX02_rep1_14682;B190712_17_HF_LS_IN_130_ECLP_DSSO_01_SCX24_hSAX02_rep1_12854;B190712_15_HF_LS_IN_130_ECLP_DSSO_01_SCX24_hSAX03_rep1_12759;B190708_18_HF_LS_IN_130_ECLP_DS…	P0A786	PYRB_ECOLI Aspartate carbamoyltransferase catalytic subunit OS=Escherichia coli (strain K12) OX=83333 GN=pyrB PE=1 SV=2	False	P0A7F3	PYRI_ECOLI Aspartate carbamoyltransferase regulatory chain OS=Escherichia coli (strain K12) OX=83333 GN=pyrI PE=1 SV=2	False	DSSO	100.202	False	True	False	False	20	10	6	Between	0.0	99.8	0.003		0.0	0.0	0.0	P0A786-P0A7F3	99.8	0.0	P0A786-P0A7F3	True	True	True
807	7916	1021;2,561;4,017;3,957	1012;2,594;1,347;2,301;1,157	B190715_19_HF_LS_IN_130_ECLP_DSSO_01_SCX22_hSAX03_rep1_16842;B190704_05_HF_LS_IN_130_ECLP_DSSO_01_SCX20_hSAX07_rep2_15350;B190717_03_HF_LS_IN_130_ECLP_DSSO_01_SCX23_hSAX06_rep2_8474;B190717_03_HF_LS_IN_130_ECLP_DSSO_01_SCX23_hSAX06_rep2_8479;B190702_06_HF_LS_IN_130_ECLP_DSSO_01_SCX19_hSAX07_rep2_9928;B190702_04_HF_LS_IN_130_ECLP_DSSO_01_SCX19_hSAX06_rep2_10636;B190513_03_HF_LS_IN_130_ECLP_DSSO_01…	P0A705	IF2_ECOLI Translation initiation factor IF-2 OS=Escherichia coli (strain K12) OX=83333 GN=infB PE=1 SV=1	False	P0A7S9	RS13_ECOLI 30S ribosomal protein S13 OS=Escherichia coli (strain K12) OX=83333 GN=rpsM PE=1 SV=2	False	DSSO	53.728	False	True	False	False	8	5	4	Between	0.0	99.8	0.003		0.0	0.0	0.0	P0A705-P0A7S9	99.8	0.0	P0A705-P0A7S9	True	True	True
809	7669	821;2,823;1,827;3,887;379;2,283;1,311;2,583;3,409;1,421;4,005;2,597;3,573;5,223;2,365	857;2,916;1,812;210;474;2,302;478;1,275;2,616;520;1,375;1,179;2,634;453;1,993;3,519;2,382	B190715_21_HF_LS_IN_130_ECLP_DSSO_01_SCX22_hSAX02_rep1_4960;B190712_15_HF_LS_IN_130_ECLP_DSSO_01_SCX24_hSAX03_rep1_5124;B190715_16_HF_LS_IN_130_ECLP_DSSO_01_SCX22_hSAX05_rep1_5594;B190712_15_HF_LS_IN_130_ECLP_DSSO_01_SCX24_hSAX03_rep1_3876;B190712_15_HF_LS_IN_130_ECLP_DSSO_01_SCX24_hSAX03_rep1_3874;B190702_14_HF_LS_IN_130_ECLP_DSSO_01_SCX19_hSAX04_rep1_9934;B190715_25_HF_LS_IN_130_ECLP_DSSO_01_SC…	P0A7K2	RL7_ECOLI 50S ribosomal protein L7/L12 OS=Escherichia coli (strain K12) OX=83333 GN=rplL PE=1 SV=2	False	P0A7J7	RL11_ECOLI 50S ribosomal protein L11 OS=Escherichia coli (strain K12) OX=83333 GN=rplK PE=1 SV=2	False	DSSO	94.42	False	True	False	False	25	17	15	Between	0.0	99.8	0.003		0.0	0.0	0.0	P0A7J7-P0A7K2	99.8	0.0	P0A7J7-P0A7K2	True	True	True
811	7932	4463;1,055;15;1,061;1,821;5,649;1,799;5,609;4,023;3,285;5,121	1092;1,049;175;2,612;1,052;1,807;2,647;1,790;3,074;1,398;3,540;3,094	B190717_18_HF_LS_IN_130_ECLP_DSSO_01_SCX23_hSAX02_rep2_4370;B190717_18_HF_LS_IN_130_ECLP_DSSO_01_SCX23_hSAX02_rep2_4386;B190717_14_HF_LS_IN_130_ECLP_DSSO_01_SCX23_hSAX04_rep1_18845;B190708_21_HF_LS_IN_130_ECLP_DSSO_01_SCX25t27_hSAX01_rep2_4139;B190717_17_HF_LS_IN_130_ECLP_DSSO_01_SCX23_hSAX02_rep1_4538;B190717_18_HF_LS_IN_130_ECLP_DSSO_01_SCX23_hSAX02_rep2_4620;B190717_20_HF_LS_IN_130_ECLP_DSSO_0…	P0ACF4	DBHB_ECOLI DNA-binding protein HU-beta OS=Escherichia coli (strain K12) OX=83333 GN=hupB PE=1 SV=1	False	P0A7U3	RS19_ECOLI 30S ribosomal protein S19 OS=Escherichia coli (strain K12) OX=83333 GN=rpsS PE=1 SV=2	False	DSSO	93.384	False	True	False	False	20	12	11	Between	0.0	99.8	0.003		0.0	0.0	0.0	P0A7U3-P0ACF4	99.8	0.0	P0A7U3-P0ACF4	False	True	True
813	7687	5049;5,421;4,843;5,551;421;5,507;2,599;4,457;3,097;1,735;799	3509;2,482;2,863;4,129;512;1,854;2,638;1,834;3,341;1,721;840	B190511_15_HF_LS_IN_130_ECLP_DSSO_01_SCX17_hSAX03_rep1_14991;B190513_14_HF_LS_IN_130_ECLP_DSSO_01_SCX18_hSAX03_rep1_14758;B190715_19_HF_LS_IN_130_ECLP_DSSO_01_SCX22_hSAX03_rep1_12283;B190715_19_HF_LS_IN_130_ECLP_DSSO_01_SCX22_hSAX03_rep1_12220;B190715_19_HF_LS_IN_130_ECLP_DSSO_01_SCX22_hSAX03_rep1_12241;B190702_19_HF_LS_IN_130_ECLP_DSSO_01_SCX19_hSAX01_rep1_10026;B190702_20_HF_LS_IN_130_ECLP_DSSO…	P0A6F5	CH60_ECOLI 60 kDa chaperonin OS=Escherichia coli (strain K12) OX=83333 GN=groL PE=1 SV=2	False	P0A817	METK_ECOLI S-adenosylmethionine synthase OS=Escherichia coli (strain K12) OX=83333 GN=metK PE=1 SV=2	False	DSSO	93.215	False	True	False	False	19	11	11	Between	0.0	99.8	0.003		0.0	0.0	0.0	P0A6F5-P0A817	99.8	0.0	P0A6F5-P0A817	True	True	True
815	7749	4259;4,767;571;4,317;3,321;1,463;1,983;4,355;4,287;2,965;3,287;2,465;2,891;3,557;1,709	1249;2,951;643;1,712;3,574;3,140;1,411;1,996;253;629;3,139;3,542;2,500;3,013;628;1,683	B190712_02_HF_LS_IN_130_ECLP_DSSO_01_SCX24_hSAX06_rep1_10856;B190712_02_HF_LS_IN_130_ECLP_DSSO_01_SCX24_hSAX06_rep1_10845;B190712_02_HF_LS_IN_130_ECLP_DSSO_01_SCX24_hSAX06_rep1_3713;B190712_05_HF_LS_IN_130_ECLP_DSSO_01_SCX24_hSAX07_rep2_3344;B190715_18_HF_LS_IN_130_ECLP_DSSO_01_SCX22_hSAX04_rep1_5954;B190717_02_HF_LS_IN_130_ECLP_DSSO_01_SCX23_hSAX06_rep1_7098;B190717_03_HF_LS_IN_130_ECLP_DSSO_01_…	P0A7U3	RS19_ECOLI 30S ribosomal protein S19 OS=Escherichia coli (strain K12) OX=83333 GN=rpsS PE=1 SV=2	False	P0A705	IF2_ECOLI Translation initiation factor IF-2 OS=Escherichia coli (strain K12) OX=83333 GN=infB PE=1 SV=1	False	DSSO	92.24	False	True	False	False	22	16	15	Between	0.0	99.8	0.003		0.001	0.0	0.0	P0A705-P0A7U3	99.8	0.0	P0A705-P0A7U3	False	True	True
817	7681	2943;547;405;3,139;525;3,717;4,293;413;2,069;1,199;3,133;5,639	3088;3,880;626;497;213;602;1,132;1,883;505;2,464;2,095;1,178;106;34;1,133	B190511_11_HF_LS_IN_130_ECLP_DSSO_01_SCX17_hSAX05_rep1_11845;B190710_16_HF_LS_IN_130_ECLP_DSSO_01_SCX21_hSAX02_rep2_9775;B190715_19_HF_LS_IN_130_ECLP_DSSO_01_SCX22_hSAX03_rep1_2201;B190511_02_HF_LS_IN_130_ECLP_DSSO_01_SCX17_hSAX06_rep1_5005;B190717_03_HF_LS_IN_130_ECLP_DSSO_01_SCX23_hSAX06_rep2_12723;B190717_02_HF_LS_IN_130_ECLP_DSSO_01_SCX23_hSAX06_rep1_12677;B190717_20_HF_LS_IN_130_ECLP_DSSO_01…	P68191	SRA_ECOLI Stationary-phase-induced ribosome-associated protein OS=Escherichia coli (strain K12) OX=83333 GN=sra PE=1 SV=1	False	P0A7T3	RS16_ECOLI 30S ribosomal protein S16 OS=Escherichia coli (strain K12) OX=83333 GN=rpsP PE=1 SV=1	False	DSSO	91.738	False	True	False	False	25	15	12	Between	0.0	99.8	0.003		0.0	0.0	0.0	P0A7T3-P68191	99.8	0.0	P0A7T3-P68191	False	True	True
819	7950	2815;4,389;1,273;2,851;5,151;1,705;185;1,105;1,523;3,703	2902;322;1,245;2,256;2,967;29;2,668;1,681;1,575;307;1,087;2,118;1,482;3,173;3,912	B190704_11_HF_LS_IN_130_ECLP_DSSO_01_SCX20_hSAX05_rep1_18037;B190715_16_HF_LS_IN_130_ECLP_DSSO_01_SCX22_hSAX05_rep1_7014;B190715_16_HF_LS_IN_130_ECLP_DSSO_01_SCX22_hSAX05_rep1_7000;B190715_16_HF_LS_IN_130_ECLP_DSSO_01_SCX22_hSAX05_rep1_6996;B190717_14_HF_LS_IN_130_ECLP_DSSO_01_SCX23_hSAX04_rep1_10929;B190704_12_HF_LS_IN_130_ECLP_DSSO_01_SCX20_hSAX05_rep2_11601;B190702_07_HF_LS_IN_130_ECLP_DSSO_01…	P0A705	IF2_ECOLI Translation initiation factor IF-2 OS=Escherichia coli (strain K12) OX=83333 GN=infB PE=1 SV=1	False	P0A707	IF3_ECOLI Translation initiation factor IF-3 OS=Escherichia coli (strain K12) OX=83333 GN=infC PE=1 SV=1	False	DSSO	90.813	False	True	False	False	22	15	10	Between	0.0	99.8	0.003		0.0	0.0	0.0	P0A705-P0A707	99.8	0.0	P0A705-P0A707	True	True	True
821	8051	1367;5,391;4,805;4,709;5,689	1329;1,858;1,823;2,060;2,688;2,466;3,766	B190715_19_HF_LS_IN_130_ECLP_DSSO_01_SCX22_hSAX03_rep1_11149;B190715_17_HF_LS_IN_130_ECLP_DSSO_01_SCX22_hSAX05_rep2_15315;B190715_16_HF_LS_IN_130_ECLP_DSSO_01_SCX22_hSAX05_rep1_15320;B190717_13_HF_LS_IN_130_ECLP_DSSO_01_SCX23_hSAX05_rep2_15130;B190715_17_HF_LS_IN_130_ECLP_DSSO_01_SCX22_hSAX05_rep2_14092;B190717_13_HF_LS_IN_130_ECLP_DSSO_01_SCX23_hSAX05_rep2_13974;B190717_12_HF_LS_IN_130_ECLP_DSSO…	P0ACF4	DBHB_ECOLI DNA-binding protein HU-beta OS=Escherichia coli (strain K12) OX=83333 GN=hupB PE=1 SV=1	False	P0A7V0	RS2_ECOLI 30S ribosomal protein S2 OS=Escherichia coli (strain K12) OX=83333 GN=rpsB PE=1 SV=2	False	DSSO	89.49799999999999	False	True	False	False	17	7	5	Between	0.0	99.8	0.003		0.0	0.0	0.0	P0A7V0-P0ACF4	99.8	0.0	P0A7V0-P0ACF4	False	False	False
822	9722	5063;5,031;1,661	3436;3,779;3,137;4,206;1,622;3,012;3,822	B190702_03_HF_LS_IN_130_ECLP_DSSO_01_SCX19_hSAX06_rep1_21194;B190702_05_HF_LS_IN_130_ECLP_DSSO_01_SCX19_hSAX07_rep1_20431;B190513_15_HF_LS_IN_130_ECLP_DSSO_01_SCX18_hSAX02_rep1_16560;B190513_16_HF_LS_IN_130_ECLP_DSSO_01_SCX18_hSAX02_rep2_16534;B190715_18_HF_LS_IN_130_ECLP_DSSO_01_SCX22_hSAX04_rep1_11956;B190717_14_HF_LS_IN_130_ECLP_DSSO_01_SCX23_hSAX04_rep1_12222;B190513_03_HF_LS_IN_130_ECLP_DSSO…	P0A7T7	RS18_ECOLI 30S ribosomal protein S18 OS=Escherichia coli (strain K12) OX=83333 GN=rpsR PE=1 SV=2	False	P68679	RS21_ECOLI 30S ribosomal protein S21 OS=Escherichia coli (strain K12) OX=83333 GN=rpsU PE=1 SV=2	False	DSSO	88.509	False	True	False	False	13	7	3	Between	0.0	99.8	0.003		0.0	0.0	0.0	P0A7T7-P68679	99.8	0.0	P0A7T7-P68679	True	True	True
824	7637	295;749;1,607;2,159;1,195;1,717;4,175;4,009;1,081;2,125;869;1,771	402;789;1,568;2,185;1,083;1,171;1,687;1,306;4,059;1,067;2,496;2,917;2,154;893;1,762;1,307	B190513_14_HF_LS_IN_130_ECLP_DSSO_01_SCX18_hSAX03_rep1_14827;B190717_14_HF_LS_IN_130_ECLP_DSSO_01_SCX23_hSAX04_rep1_10008;B190704_03_HF_LS_IN_130_ECLP_DSSO_01_SCX20_hSAX06_rep2_13913;B190511_05_HF_LS_IN_130_ECLP_DSSO_01_SCX17_hSAX07_rep2_14490;B190704_18_HF_LS_IN_130_ECLP_DSSO_01_SCX20_hSAX02_rep2_8746;B190704_18_HF_LS_IN_130_ECLP_DSSO_01_SCX20_hSAX02_rep2_8735;B190717_17_HF_LS_IN_130_ECLP_DSSO_0…	P68679	RS21_ECOLI 30S ribosomal protein S21 OS=Escherichia coli (strain K12) OX=83333 GN=rpsU PE=1 SV=2	False	P0AG67	RS1_ECOLI 30S ribosomal protein S1 OS=Escherichia coli (strain K12) OX=83333 GN=rpsA PE=1 SV=1	False	DSSO	88.01299999999999	False	True	False	False	21	16	12	Between	0.0	99.8	0.003		0.0	0.0	0.0	P0AG67-P68679	99.8	0.0	P0AG67-P68679	False	True	True
826	7728	4711;1,121;2,307;523;1,621;5,429;4,885;2,853;5,127;4,927;1,131;2,977	2581;1,099;2,320;599;1,584;4,016;2,747;2,968;3,402;2,816;1,107;3,148	B190511_03_HF_LS_IN_130_ECLP_DSSO_01_SCX17_hSAX06_rep2_18431;B190511_03_HF_LS_IN_130_ECLP_DSSO_01_SCX17_hSAX06_rep2_18450;B190710_02_HF_LS_IN_130_ECLP_DSSO_01_SCX21_hSAX06_rep1_14225;B190717_17_HF_LS_IN_130_ECLP_DSSO_01_SCX23_hSAX02_rep1_4920;B190717_13_HF_LS_IN_130_ECLP_DSSO_01_SCX23_hSAX05_rep2_12509;B190710_03_HF_LS_IN_130_ECLP_DSSO_01_SCX21_hSAX06_rep2_7721;B190511_04_HF_LS_IN_130_ECLP_DSSO_0…	P0A7V3	RS3_ECOLI 30S ribosomal protein S3 OS=Escherichia coli (strain K12) OX=83333 GN=rpsC PE=1 SV=2	False	P0AG67	RS1_ECOLI 30S ribosomal protein S1 OS=Escherichia coli (strain K12) OX=83333 GN=rpsA PE=1 SV=1	False	DSSO	87.26899999999999	False	True	False	False	17	12	12	Between	0.0	99.8	0.003		0.0	0.0	0.0	P0A7V3-P0AG67	99.8	0.0	P0A7V3-P0AG67	False	True	True
828	7668	1029;2,259;5,493;377;4,387;1,393;4,269;1,677;4,385;4,343;3,483	1018;2,277;1,042;473;2,214;1,351;1,909;1,648;1,314;1,889;152;782	B190712_03_HF_LS_IN_130_ECLP_DSSO_01_SCX24_hSAX06_rep2_6188;B190704_03_HF_LS_IN_130_ECLP_DSSO_01_SCX20_hSAX06_rep2_7402;B190717_15_HF_LS_IN_130_ECLP_DSSO_01_SCX23_hSAX03_rep1_9120;B190717_15_HF_LS_IN_130_ECLP_DSSO_01_SCX23_hSAX03_rep1_9130;B190717_15_HF_LS_IN_130_ECLP_DSSO_01_SCX23_hSAX03_rep1_9154;B190710_12_HF_LS_IN_130_ECLP_DSSO_01_SCX21_hSAX05_rep2_8976;B190702_03_HF_LS_IN_130_ECLP_DSSO_01_SC…	P0A7V3	RS3_ECOLI 30S ribosomal protein S3 OS=Escherichia coli (strain K12) OX=83333 GN=rpsC PE=1 SV=2	False	P0A6Y1	IHFB_ECOLI Integration host factor subunit beta OS=Escherichia coli (strain K12) OX=83333 GN=ihfB PE=1 SV=1	False	DSSO	87.154	False	True	False	False	21	12	11	Between	0.0	99.8	0.003		0.0	0.0	0.0	P0A6Y1-P0A7V3	99.8	0.0	P0A6Y1-P0A7V3	True	False	True
829	8120	5621;5,103;5,051;4,705;4,831;1,537	4194;3,240;3,579;3,390;2,716;2,312;1,499	B190511_03_HF_LS_IN_130_ECLP_DSSO_01_SCX17_hSAX06_rep2_18425;B190705_02_HF_LS_IN_130_ECLP_DSSO_01_SCX25t27_hSAX06_rep1_18690;B190704_03_HF_LS_IN_130_ECLP_DSSO_01_SCX20_hSAX06_rep2_17315;B190704_11_HF_LS_IN_130_ECLP_DSSO_01_SCX20_hSAX05_rep1_17246;B190704_03_HF_LS_IN_130_ECLP_DSSO_01_SCX20_hSAX06_rep2_17306;B190513_02_HF_LS_IN_130_ECLP_DSSO_01_SCX18_hSAX06_rep1_10485;B190513_04_HF_LS_IN_130_ECLP_D…	P60422	RL2_ECOLI 50S ribosomal protein L2 OS=Escherichia coli (strain K12) OX=83333 GN=rplB PE=1 SV=2	False	P0A7R1	RL9_ECOLI 50S ribosomal protein L9 OS=Escherichia coli (strain K12) OX=83333 GN=rplI PE=1 SV=1	False	DSSO	86.92	False	True	False	False	14	7	6	Between	0.0	99.8	0.003		0.0	0.0	0.0	P0A7R1-P60422	99.8	0.0	P0A7R1-P60422	True	True	True
831	9460	215;5,237	677;349;330;969;3,381	B190513_17_HF_LS_IN_130_ECLP_DSSO_01_SCX18_hSAX01_rep1_11487;B190513_17_HF_LS_IN_130_ECLP_DSSO_01_SCX18_hSAX01_rep1_11454;B190513_18_HF_LS_IN_130_ECLP_DSSO_01_SCX18_hSAX01_rep2_12214;B190513_18_HF_LS_IN_130_ECLP_DSSO_01_SCX18_hSAX01_rep2_12536;B190513_18_HF_LS_IN_130_ECLP_DSSO_01_SCX18_hSAX01_rep2_10332;B190513_15_HF_LS_IN_130_ECLP_DSSO_01_SCX18_hSAX02_rep1_13335;B190715_18_HF_LS_IN_130_ECLP_DSSO…	P0A7V0	RS2_ECOLI 30S ribosomal protein S2 OS=Escherichia coli (strain K12) OX=83333 GN=rpsB PE=1 SV=2	False	P0A7W7	RS8_ECOLI 30S ribosomal protein S8 OS=Escherichia coli (strain K12) OX=83333 GN=rpsH PE=1 SV=2	False	DSSO	53.202	False	True	False	False	8	5	2	Between	0.0	99.8	0.003		0.0	0.0	0.0	P0A7V0-P0A7W7	99.8	0.0	P0A7V0-P0A7W7	False	True	True
833	7956	4733;4,841;4,321;3,735;4,891;1,123	2997;1,627;3,046;960;73;709;3,138;2,920;1,100	B190513_07_HF_LS_IN_130_ECLP_DSSO_01_SCX18_hSAX08_rep2_21222;B190513_06_HF_LS_IN_130_ECLP_DSSO_01_SCX18_hSAX08_rep1_21208;B190717_09_HF_LS_IN_130_ECLP_DSSO_01_SCX23_hSAX09_rep1_19935;B190717_08_HF_LS_IN_130_ECLP_DSSO_01_SCX23_hSAX08_rep2_20019;B190702_07_HF_LS_IN_130_ECLP_DSSO_01_SCX19_hSAX08_rep1_14208;B190710_07_HF_LS_IN_130_ECLP_DSSO_01_SCX21_hSAX08_rep2_13993;B190704_07_HF_LS_IN_130_ECLP_DSSO…	P0A7R1	RL9_ECOLI 50S ribosomal protein L9 OS=Escherichia coli (strain K12) OX=83333 GN=rplI PE=1 SV=1	False	P0A7M2	RL28_ECOLI 50S ribosomal protein L28 OS=Escherichia coli (strain K12) OX=83333 GN=rpmB PE=1 SV=2	False	DSSO	84.88600000000001	False	True	False	False	18	9	6	Between	0.0	99.8	0.003		0.0	0.0	0.0	P0A7M2-P0A7R1	99.8	0.0	P0A7M2-P0A7R1	True	True	True
835	8033	1737;2,457;1,313;4,773;3,621;3,653;1,577;5,469;3,785;5,465;2,291	1726;2,493;1,278;2,636;737;97;1,537;2,324;266;2,009;2,307	B190705_02_HF_LS_IN_130_ECLP_DSSO_01_SCX25t27_hSAX06_rep1_2330;B190705_04_HF_LS_IN_130_ECLP_DSSO_01_SCX25t27_hSAX07_rep1_6360;B190712_14_HF_LS_IN_130_ECLP_DSSO_01_SCX24_hSAX04_rep1_10503;B190710_14_HF_LS_IN_130_ECLP_DSSO_01_SCX21_hSAX03_rep1_9782;B190710_14_HF_LS_IN_130_ECLP_DSSO_01_SCX21_hSAX03_rep1_9792;B190715_07_HF_LS_IN_130_ECLP_DSSO_01_SCX22_hSAX06_rep2_7848;B190715_06_HF_LS_IN_130_ECLP_DSS…	P23845	CYSN_ECOLI Sulfate adenylyltransferase subunit 1 OS=Escherichia coli (strain K12) OX=83333 GN=cysN PE=1 SV=1	False	P21156	CYSD_ECOLI Sulfate adenylyltransferase subunit 2 OS=Escherichia coli (strain K12) OX=83333 GN=cysD PE=1 SV=3	False	DSSO	84.50200000000001	False	True	False	False	19	11	11	Between	0.0	99.8	0.003		0.0	0.0	0.0	P21156-P23845	99.8	0.0	P21156-P23845	True	True	True
837	8247	5393;47;3,937;2,503;3,233;1,873;4,309	4076;3,839;1,395;196;1,308;2,812;2,702;1,440;2,260;2,535;3,497;1,866;1,768	B190511_02_HF_LS_IN_130_ECLP_DSSO_01_SCX17_hSAX06_rep1_12959;B190513_11_HF_LS_IN_130_ECLP_DSSO_01_SCX18_hSAX05_rep1_12971;B190511_11_HF_LS_IN_130_ECLP_DSSO_01_SCX17_hSAX05_rep1_12369;B190511_11_HF_LS_IN_130_ECLP_DSSO_01_SCX17_hSAX05_rep1_12481;B190511_03_HF_LS_IN_130_ECLP_DSSO_01_SCX17_hSAX06_rep2_15712;B190511_02_HF_LS_IN_130_ECLP_DSSO_01_SCX17_hSAX06_rep1_15648;B190704_12_HF_LS_IN_130_ECLP_DSSO…	P0A6Y8	DNAK_ECOLI Chaperone protein DnaK OS=Escherichia coli (strain K12) OX=83333 GN=dnaK PE=1 SV=2	False	P09372	GRPE_ECOLI Protein GrpE OS=Escherichia coli (strain K12) OX=83333 GN=grpE PE=1 SV=1	False	DSSO	94.611	False	True	False	False	20	13	7	Between	0.0	99.8	0.003		0.0	0.0	0.0	P09372-P0A6Y8	99.8	0.0	P09372-P0A6Y8	True	True	True
839	9803	327	433;2,365;3,328;1,800;4,029;774;4,018	B190717_04_HF_LS_IN_130_ECLP_DSSO_01_SCX23_hSAX07_rep1_10382;B190717_05_HF_LS_IN_130_ECLP_DSSO_01_SCX23_hSAX07_rep2_18043;B190717_04_HF_LS_IN_130_ECLP_DSSO_01_SCX23_hSAX07_rep1_10208;B190717_05_HF_LS_IN_130_ECLP_DSSO_01_SCX23_hSAX07_rep2_10160;B190712_04_HF_LS_IN_130_ECLP_DSSO_01_SCX24_hSAX07_rep1_10428;B190717_04_HF_LS_IN_130_ECLP_DSSO_01_SCX23_hSAX07_rep1_16546;B190710_04_HF_LS_IN_130_ECLP_DSSO…	P0A7N4	RL32_ECOLI 50S ribosomal protein L32 OS=Escherichia coli (strain K12) OX=83333 GN=rpmF PE=1 SV=2	False	P0AG44	RL17_ECOLI 50S ribosomal protein L17 OS=Escherichia coli (strain K12) OX=83333 GN=rplQ PE=1 SV=1	False	DSSO	84.429	False	True	False	False	13	7	1	Between	0.0	99.8	0.003		0.0	0.0	0.0	P0A7N4-P0AG44	99.8	0.0	P0A7N4-P0AG44	True	True	True
841	7930	3237;3,581;3,037;3,099;2,743;4,041;1,049;5,483;3,929	3901;3,507;3,838;1,718;3,237;3,343;2,814;4,066;1,046;4,037;1,057;1,699	B190513_03_HF_LS_IN_130_ECLP_DSSO_01_SCX18_hSAX06_rep2_17974;B190702_04_HF_LS_IN_130_ECLP_DSSO_01_SCX19_hSAX06_rep2_17976;B190513_03_HF_LS_IN_130_ECLP_DSSO_01_SCX18_hSAX06_rep2_16353;B190715_18_HF_LS_IN_130_ECLP_DSSO_01_SCX22_hSAX04_rep1_9628;B190715_18_HF_LS_IN_130_ECLP_DSSO_01_SCX22_hSAX04_rep1_10418;B190715_18_HF_LS_IN_130_ECLP_DSSO_01_SCX22_hSAX04_rep1_10392;B190715_19_HF_LS_IN_130_ECLP_DSSO_…	P02359	RS7_ECOLI 30S ribosomal protein S7 OS=Escherichia coli (strain K12) OX=83333 GN=rpsG PE=1 SV=3	False	P0A7R9	RS11_ECOLI 30S ribosomal protein S11 OS=Escherichia coli (strain K12) OX=83333 GN=rpsK PE=1 SV=2	False	DSSO	96.894	False	True	False	False	19	12	9	Between	0.0	99.8	0.003		0.0	0.0	0.0	P02359-P0A7R9	99.8	0.0	P02359-P0A7R9	False	True	True
843	7835	811;4,325;3,173;1,151;3,083;3,079;5,037;3,027;3,371;4,765;5,677;5,573;2,953	851;1,967;177;1,124;3,312;3,297;3,080;3,224;3,615;735;3,026;1,535;3,124	B190715_09_HF_LS_IN_130_ECLP_DSSO_01_SCX22_hSAX07_rep2_12619;B190704_04_HF_LS_IN_130_ECLP_DSSO_01_SCX20_hSAX07_rep1_14656;B190710_04_HF_LS_IN_130_ECLP_DSSO_01_SCX21_hSAX07_rep1_15044;B190712_14_HF_LS_IN_130_ECLP_DSSO_01_SCX24_hSAX04_rep1_8851;B190712_13_HF_LS_IN_130_ECLP_DSSO_01_SCX24_hSAX05_rep2_8941;B190513_13_HF_LS_IN_130_ECLP_DSSO_01_SCX18_hSAX04_rep1_6007;B190511_14_HF_LS_IN_130_ECLP_DSSO_01…	P0A9P0	DLDH_ECOLI Dihydrolipoyl dehydrogenase OS=Escherichia coli (strain K12) OX=83333 GN=lpdA PE=1 SV=2	False	P06959	ODP2_ECOLI Dihydrolipoyllysine-residue acetyltransferase component of pyruvate dehydrogenase complex OS=Escherichia coli (strain K12) OX=83333 GN=aceF PE=1 SV=3	False	DSSO	97.483	False	True	False	False	23	13	13	Between	0.0	99.8	0.003		0.0	0.0	0.0	P06959-P0A9P0	99.8	0.0	P06959-P0A9P0	True	True	True
845	8034	3683;4,511;3,697;4,743;3,513;5,575;1,391;5,399;2,271;121;1,315;1,693;3,343;3,869;3,739	3893;2,263;3,513;1,974;15;3,354;2,450;832;3,392;1,350;4,186;3,641;2,291;800;255;3,674;2,701;1,279;1,664;41;1,328;494	B190511_13_HF_LS_IN_130_ECLP_DSSO_01_SCX17_hSAX04_rep1_16736;B190513_02_HF_LS_IN_130_ECLP_DSSO_01_SCX18_hSAX06_rep1_7072;B190513_02_HF_LS_IN_130_ECLP_DSSO_01_SCX18_hSAX06_rep1_7068;B190715_16_HF_LS_IN_130_ECLP_DSSO_01_SCX22_hSAX05_rep1_5492;B190715_16_HF_LS_IN_130_ECLP_DSSO_01_SCX22_hSAX05_rep1_5485;B190715_24_HF_LS_IN_130_ECLP_DSSO_01_SCX22_hSAX01_rep1_7850;B190715_24_HF_LS_IN_130_ECLP_DSSO_01_S…	P0A7V3	RS3_ECOLI 30S ribosomal protein S3 OS=Escherichia coli (strain K12) OX=83333 GN=rpsC PE=1 SV=2	False	P0ACF4	DBHB_ECOLI DNA-binding protein HU-beta OS=Escherichia coli (strain K12) OX=83333 GN=hupB PE=1 SV=1	False	DSSO	133.709	False	True	False	False	40	22	15	Between	0.0	99.8	0.003		0.0	0.0	0.0	P0A7V3-P0ACF4	99.8	0.0	P0A7V3-P0ACF4	False	False	False
846	7622	2201;1,249;3,525;1,741;4,723;3,509;1,581;2,101;3,823;3,271;3,501;257;3,987;2,333;3,727;591;861;2,133;2,691;2,053;2,197;4,509	2223;1,222;3,780;1,729;1,433;717;2,685;412;1,546;2,120;912;3,967;1,724;3,534;3,772;3,764;3,273;364;1,218;2,352;3,922;662;889;2,160;2,760;2,776;2,825;2,073;2,221;4,216	B190511_17_HF_LS_IN_130_ECLP_DSSO_01_SCX17_hSAX02_rep2_15486;B190513_18_HF_LS_IN_130_ECLP_DSSO_01_SCX18_hSAX01_rep2_13355;B190511_12_HF_LS_IN_130_ECLP_DSSO_01_SCX17_hSAX05_rep2_21378;B190511_12_HF_LS_IN_130_ECLP_DSSO_01_SCX17_hSAX05_rep2_8416;B190710_16_HF_LS_IN_130_ECLP_DSSO_01_SCX21_hSAX02_rep2_4930;B190704_16_HF_LS_IN_130_ECLP_DSSO_01_SCX20_hSAX03_rep1_4858;B190715_24_HF_LS_IN_130_ECLP_DSSO_01…	P0ACF0	DBHA_ECOLI DNA-binding protein HU-alpha OS=Escherichia coli (strain K12) OX=83333 GN=hupA PE=1 SV=1	False	P0ACF4	DBHB_ECOLI DNA-binding protein HU-beta OS=Escherichia coli (strain K12) OX=83333 GN=hupB PE=1 SV=1	False	DSSO	133.614	False	True	False	False	42	30	22	Between	0.0	99.8	0.003		0.0	0.0	0.0	P0ACF0-P0ACF4	99.8	0.0	P0ACF0-P0ACF4	True	True	True
848	8613	2061;771;1,669;2,939	2086;3,685;4,088;2,717;1,502;4,135;417;4,017;813;3,245;2,645;4,192;1,630;3,841;620;3,086	B190715_07_HF_LS_IN_130_ECLP_DSSO_01_SCX22_hSAX06_rep2_8596;B190715_07_HF_LS_IN_130_ECLP_DSSO_01_SCX22_hSAX06_rep2_9831;B190704_11_HF_LS_IN_130_ECLP_DSSO_01_SCX20_hSAX05_rep1_14781;B190710_12_HF_LS_IN_130_ECLP_DSSO_01_SCX21_hSAX05_rep2_15090;B190704_11_HF_LS_IN_130_ECLP_DSSO_01_SCX20_hSAX05_rep1_14779;B190717_03_HF_LS_IN_130_ECLP_DSSO_01_SCX23_hSAX06_rep2_12487;B190717_02_HF_LS_IN_130_ECLP_DSSO_0…	P02358	RS6_ECOLI 30S ribosomal protein S6 OS=Escherichia coli (strain K12) OX=83333 GN=rpsF PE=1 SV=1	False	P0A7T7	RS18_ECOLI 30S ribosomal protein S18 OS=Escherichia coli (strain K12) OX=83333 GN=rpsR PE=1 SV=2	False	DSSO	133.333	False	True	False	False	31	16	4	Between	0.0	99.8	0.003		0.0	0.0	0.0	P02358-P0A7T7	99.8	0.0	P02358-P0A7T7	True	True	True
850	7695	2551;4,867;3,609;1,937;441;2,769;5,035;2,119;2,249;2,247;3,493;2,335;2,889;631;1,047;3,867;4,545;1,251;2,477;23;1,901;3,461;1,979;5,061	3454;2,587;2,687;3,856;1,945;528;2,840;3,233;2,141;2,268;2,266;622;830;2,353;1,770;3,011;2,845;688;996;1,043;656;1,538;1,223;1,313;2,678;2,508;608;181;1,906;3,720;1,990;3,043	B190513_02_HF_LS_IN_130_ECLP_DSSO_01_SCX18_hSAX06_rep1_8122;B190715_07_HF_LS_IN_130_ECLP_DSSO_01_SCX22_hSAX06_rep2_7586;B190513_02_HF_LS_IN_130_ECLP_DSSO_01_SCX18_hSAX06_rep1_10603;B190513_03_HF_LS_IN_130_ECLP_DSSO_01_SCX18_hSAX06_rep2_10492;B190704_12_HF_LS_IN_130_ECLP_DSSO_01_SCX20_hSAX05_rep2_12884;B190513_02_HF_LS_IN_130_ECLP_DSSO_01_SCX18_hSAX06_rep1_19131;B190702_05_HF_LS_IN_130_ECLP_DSSO_0…	P0A7K2	RL7_ECOLI 50S ribosomal protein L7/L12 OS=Escherichia coli (strain K12) OX=83333 GN=rplL PE=1 SV=2	False	P0A7J3	RL10_ECOLI 50S ribosomal protein L10 OS=Escherichia coli (strain K12) OX=83333 GN=rplJ PE=1 SV=2	False	DSSO	131.148	False	True	False	False	44	32	24	Between	0.0	99.8	0.003		0.0	0.0	0.0	P0A7J3-P0A7K2	99.8	0.0	P0A7J3-P0A7K2	True	True	True
852	9076	2707;4,251;3,647;5,099;97;5,675;5,039;815;3,121	3879;2,773;1,455;2,950;3,452;4,145;3,872;1,445;2,336;237;1,772;3,370;3,032;853;2,005;987;2,538;594;242;910;109;142	B190702_08_HF_LS_IN_130_ECLP_DSSO_01_SCX19_hSAX08_rep2_19683;B190702_07_HF_LS_IN_130_ECLP_DSSO_01_SCX19_hSAX08_rep1_18792;B190710_05_HF_LS_IN_130_ECLP_DSSO_01_SCX21_hSAX07_rep2_19973;B190710_06_HF_LS_IN_130_ECLP_DSSO_01_SCX21_hSAX08_rep1_19154;B190702_07_HF_LS_IN_130_ECLP_DSSO_01_SCX19_hSAX08_rep1_19989;B190702_07_HF_LS_IN_130_ECLP_DSSO_01_SCX19_hSAX08_rep1_20837;B190513_07_HF_LS_IN_130_ECLP_DSSO…	P09832	GLTD_ECOLI Glutamate synthase [NADPH] small chain OS=Escherichia coli (strain K12) OX=83333 GN=gltD PE=1 SV=3	False	P09831	GLTB_ECOLI Glutamate synthase [NADPH] large chain OS=Escherichia coli (strain K12) OX=83333 GN=gltB PE=1 SV=3	False	DSSO	129.136	False	True	False	False	40	22	9	Between	0.0	99.8	0.003		0.0	0.0	0.0	P09831-P09832	99.8	0.0	P09831-P09832	True	True	True
854	8249	2667;2,773;3,127;5,343;1,877;4,753;2,875;2,825;1,543;3,515;2,863;2,389;1,933	2734;233;2,843;3,386;2,593;2,511;1,871;2,038;2,165;2,657;2,079;1,905;2,524;2,999;2,919;1,505;1,937;3,773;3,931;2,986;2,413;1,938	B190717_13_HF_LS_IN_130_ECLP_DSSO_01_SCX23_hSAX05_rep2_19669;B190715_16_HF_LS_IN_130_ECLP_DSSO_01_SCX22_hSAX05_rep1_6112;B190715_16_HF_LS_IN_130_ECLP_DSSO_01_SCX22_hSAX05_rep1_6103;B190702_03_HF_LS_IN_130_ECLP_DSSO_01_SCX19_hSAX06_rep1_7885;B190715_09_HF_LS_IN_130_ECLP_DSSO_01_SCX22_hSAX07_rep2_17123;B190712_15_HF_LS_IN_130_ECLP_DSSO_01_SCX24_hSAX03_rep1_7896;B190712_15_HF_LS_IN_130_ECLP_DSSO_01_…	P09373	PFLB_ECOLI Formate acetyltransferase 1 OS=Escherichia coli (strain K12) OX=83333 GN=pflB PE=1 SV=2	False	P68066	GRCA_ECOLI Autonomous glycyl radical cofactor OS=Escherichia coli (strain K12) OX=83333 GN=grcA PE=1 SV=1	False	DSSO	124.905	False	True	False	False	37	22	13	Between	0.0	99.8	0.003		0.0	0.0	0.0	P09373-P68066	99.8	0.0	P09373-P68066	True	True	True
856	7752	3881;2,425;3,111;4,949;941;3,485;1,411;4,979;4,599;4,833;4,109;77;251;853;5,027;2,073;579;1,433;2,215;3,517;1,961	1022;2,459;3,361;2,251;946;3,742;1,367;2,834;2,174;3,029;4,089;3,342;222;361;638;2,765;884;1,519;1,089;2,097;650;1,385;2,237;3,774;1,897;1,978	B190704_12_HF_LS_IN_130_ECLP_DSSO_01_SCX20_hSAX05_rep2_20198;B190704_02_HF_LS_IN_130_ECLP_DSSO_01_SCX20_hSAX06_rep1_20290;B190717_02_HF_LS_IN_130_ECLP_DSSO_01_SCX23_hSAX06_rep1_11706;B190710_02_HF_LS_IN_130_ECLP_DSSO_01_SCX21_hSAX06_rep1_15988;B190704_06_HF_LS_IN_130_ECLP_DSSO_01_SCX20_hSAX08_rep1_15447;B190704_06_HF_LS_IN_130_ECLP_DSSO_01_SCX20_hSAX08_rep1_15417;B190710_13_HF_LS_IN_130_ECLP_DSSO…	P09373	PFLB_ECOLI Formate acetyltransferase 1 OS=Escherichia coli (strain K12) OX=83333 GN=pflB PE=1 SV=2	False	P29745	PEPT_ECOLI Peptidase T OS=Escherichia coli (strain K12) OX=83333 GN=pepT PE=1 SV=2	False	DSSO	123.977	False	True	False	False	38	26	21	Between	0.0	99.8	0.003		0.0	0.0	0.0	P09373-P29745	99.8	0.0	P09373-P29745	True	True	True
858	7727	2617;563;4,131;4,875;2,221;3,181;1,395;1,689;521;1,309;4,491;1,505;1,247;1,277;4,821;663;659;5,221;2,037;3,961;849;3,147;1,773;2,725;4,435	3544;2,658;637;1,523;2,297;2,247;273;1,353;1,662;598;1,273;1,989;2,551;1,465;1,304;1,221;1,247;2,903;3,903;718;712;1,971;2,062;4,040;879;3,408;1,764;2,801;2,799;4,190	B190511_12_HF_LS_IN_130_ECLP_DSSO_01_SCX17_hSAX05_rep2_19212;B190710_14_HF_LS_IN_130_ECLP_DSSO_01_SCX21_hSAX03_rep1_17594;B190702_05_HF_LS_IN_130_ECLP_DSSO_01_SCX19_hSAX07_rep1_14677;B190704_02_HF_LS_IN_130_ECLP_DSSO_01_SCX20_hSAX06_rep1_12571;B190704_02_HF_LS_IN_130_ECLP_DSSO_01_SCX20_hSAX06_rep1_12567;B190513_03_HF_LS_IN_130_ECLP_DSSO_01_SCX18_hSAX06_rep2_17042;B190513_03_HF_LS_IN_130_ECLP_DSSO…	P0AES4	GYRA_ECOLI DNA gyrase subunit A OS=Escherichia coli (strain K12) OX=83333 GN=gyrA PE=1 SV=1	False	P0AES6	GYRB_ECOLI DNA gyrase subunit B OS=Escherichia coli (strain K12) OX=83333 GN=gyrB PE=1 SV=2	False	DSSO	123.96	False	True	False	False	39	30	25	Between	0.0	99.8	0.003		0.0	0.0	0.0	P0AES4-P0AES6	99.8	0.0	P0AES4-P0AES6	True	True	True
860	8357	3065;3,841;4,495;3,255;2,177;773;901;2,751;5,045;3,877;1,099	3278;1,173;1,408;3,150;3,524;2,198;2,273;815;2,926;2,577;916;2,821;2,080;4,202;3,038;4,001;4,080;1,082	B190702_12_HF_LS_IN_130_ECLP_DSSO_01_SCX19_hSAX05_rep1_11309;B190715_21_HF_LS_IN_130_ECLP_DSSO_01_SCX22_hSAX02_rep1_13058;B190715_22_HF_LS_IN_130_ECLP_DSSO_01_SCX22_hSAX02_rep2_13059;B190704_02_HF_LS_IN_130_ECLP_DSSO_01_SCX20_hSAX06_rep1_19137;B190704_03_HF_LS_IN_130_ECLP_DSSO_01_SCX20_hSAX06_rep2_19155;B190710_12_HF_LS_IN_130_ECLP_DSSO_01_SCX21_hSAX05_rep2_14887;B190710_12_HF_LS_IN_130_ECLP_DSSO…	P0A8V2	RPOB_ECOLI DNA-directed RNA polymerase subunit beta OS=Escherichia coli (strain K12) OX=83333 GN=rpoB PE=1 SV=1	False	P0A7Z4	RPOA_ECOLI DNA-directed RNA polymerase subunit alpha OS=Escherichia coli (strain K12) OX=83333 GN=rpoA PE=1 SV=1	False	DSSO	115.002	False	True	False	False	27	18	11	Between	0.0	99.8	0.003		0.0	0.0	0.0	P0A7Z4-P0A8V2	99.8	0.0	P0A7Z4-P0A8V2	True	True	True
862	8287	1985;2,987;2,413;3,329;3,213;3,873;445;711;1,529;2,757	2002;1,139;3,167;2,690;2,992;2,448;3,241;519;3,526;4,111;3,482;1,610;1,437;532;137;755;1,048;1,490;2,540;2,824;1,748	B190710_03_HF_LS_IN_130_ECLP_DSSO_01_SCX21_hSAX06_rep2_10694;B190717_13_HF_LS_IN_130_ECLP_DSSO_01_SCX23_hSAX05_rep2_15189;B190702_12_HF_LS_IN_130_ECLP_DSSO_01_SCX19_hSAX05_rep1_15274;B190702_03_HF_LS_IN_130_ECLP_DSSO_01_SCX19_hSAX06_rep1_20326;B190702_12_HF_LS_IN_130_ECLP_DSSO_01_SCX19_hSAX05_rep1_18401;B190702_13_HF_LS_IN_130_ECLP_DSSO_01_SCX19_hSAX05_rep2_18444;B190710_11_HF_LS_IN_130_ECLP_DSSO…	P0A7S3	RS12_ECOLI 30S ribosomal protein S12 OS=Escherichia coli (strain K12) OX=83333 GN=rpsL PE=1 SV=2	False	P0A705	IF2_ECOLI Translation initiation factor IF-2 OS=Escherichia coli (strain K12) OX=83333 GN=infB PE=1 SV=1	False	DSSO	114.744	False	True	False	False	33	21	10	Between	0.0	99.8	0.003		0.0	0.0	0.0	P0A705-P0A7S3	99.8	0.0	P0A705-P0A7S3	False	True	True
864	7799	2685;1,327;2,223;4,277;393;709;2,785;1,519;4,319;1,389;2,841;1,289;4,475;567;1,083;4,713	2757;1,286;4,134;2,248;3,200;3,481;2,026;1,691;486;753;2,852;1,479;1,574;1,348;2,956;1,254;2,003;2,421;639;3,657;1,068;2,476	B190704_08_HF_LS_IN_130_ECLP_DSSO_01_SCX20_hSAX09_rep1_18655;B190704_09_HF_LS_IN_130_ECLP_DSSO_01_SCX20_hSAX10_rep1_19506;B190511_15_HF_LS_IN_130_ECLP_DSSO_01_SCX17_hSAX03_rep1_16952;B190511_15_HF_LS_IN_130_ECLP_DSSO_01_SCX17_hSAX03_rep1_16919;B190511_15_HF_LS_IN_130_ECLP_DSSO_01_SCX17_hSAX03_rep1_15660;B190511_17_HF_LS_IN_130_ECLP_DSSO_01_SCX17_hSAX02_rep2_15390;B190511_15_HF_LS_IN_130_ECLP_DSSO…	P0A8T7	RPOC_ECOLI DNA-directed RNA polymerase subunit beta' OS=Escherichia coli (strain K12) OX=83333 GN=rpoC PE=1 SV=1	False	P0A7Z4	RPOA_ECOLI DNA-directed RNA polymerase subunit alpha OS=Escherichia coli (strain K12) OX=83333 GN=rpoA PE=1 SV=1	False	DSSO	114.04	False	True	False	False	31	22	16	Between	0.0	99.8	0.003		0.0	0.0	0.0	P0A7Z4-P0A8T7	99.8	0.0	P0A7Z4-P0A8T7	True	True	True
866	7746	2625;1,849;3,693;4,163;2,515;3,047;4,629;3,639;2,391;2,843;2,129;3,535;4,253;3,713;3,993;5,401;4,919;3,191;3,723;4,725;561	2671;1,843;618;1,607;2,547;3,254;1,949;3,869;2,416;2,957;2,158;743;1,674;398;4,054;713;3,111;3,458;985;2,792;636	B190704_13_HF_LS_IN_130_ECLP_DSSO_01_SCX20_hSAX04_rep1_8994;B190715_06_HF_LS_IN_130_ECLP_DSSO_01_SCX22_hSAX06_rep1_10527;B190717_13_HF_LS_IN_130_ECLP_DSSO_01_SCX23_hSAX05_rep2_15032;B190717_13_HF_LS_IN_130_ECLP_DSSO_01_SCX23_hSAX05_rep2_15016;B190710_07_HF_LS_IN_130_ECLP_DSSO_01_SCX21_hSAX08_rep2_18525;B190710_07_HF_LS_IN_130_ECLP_DSSO_01_SCX21_hSAX08_rep2_18497;B190712_03_HF_LS_IN_130_ECLP_DSSO_…	P0A9G6	ACEA_ECOLI Isocitrate lyase OS=Escherichia coli (strain K12) OX=83333 GN=aceA PE=1 SV=1	False	P0A853	TNAA_ECOLI Tryptophanase OS=Escherichia coli (strain K12) OX=83333 GN=tnaA PE=1 SV=1	False	DSSO	112.419	False	True	False	False	32	21	21	Between	0.0	99.8	0.003		0.0	0.0	0.0	P0A853-P0A9G6	99.8	0.0	P0A853-P0A9G6	False	False	False
867	7756	1271;1,811;587;1,745;5,537;1,833;5,005;2,951;3,369	1244;1,798;659;1,732;3,054;1,827;3,953;823;566;2,987;155;3,115;420;1,646	B190710_03_HF_LS_IN_130_ECLP_DSSO_01_SCX21_hSAX06_rep2_13062;B190511_04_HF_LS_IN_130_ECLP_DSSO_01_SCX17_hSAX07_rep1_18929;B190702_04_HF_LS_IN_130_ECLP_DSSO_01_SCX19_hSAX06_rep2_11313;B190511_05_HF_LS_IN_130_ECLP_DSSO_01_SCX17_hSAX07_rep2_21299;B190717_03_HF_LS_IN_130_ECLP_DSSO_01_SCX23_hSAX06_rep2_15270;B190717_02_HF_LS_IN_130_ECLP_DSSO_01_SCX23_hSAX06_rep1_15194;B190717_02_HF_LS_IN_130_ECLP_DSSO…	P0AG67	RS1_ECOLI 30S ribosomal protein S1 OS=Escherichia coli (strain K12) OX=83333 GN=rpsA PE=1 SV=1	False	P0A7R9	RS11_ECOLI 30S ribosomal protein S11 OS=Escherichia coli (strain K12) OX=83333 GN=rpsK PE=1 SV=2	False	DSSO	108.876	False	True	False	False	29	14	9	Between	0.0	99.8	0.003		0.0	0.0	0.0	P0A7R9-P0AG67	99.8	0.0	P0A7R9-P0AG67	False	True	True
869	8369	2289;1,281;3,795;4,107;4,641;3,203;4,177;4,623;5,105;2,219;2,913;4,877;2,983;3,931	2306;1,250;801;3,947;1,358;2,205;3,468;652;1,928;2,940;24;2,245;3,048;3,162;3,156;1,435;2,246	B190710_08_HF_LS_IN_130_ECLP_DSSO_01_SCX21_hSAX09_rep1_15911;B190702_16_HF_LS_IN_130_ECLP_DSSO_01_SCX19_hSAX03_rep1_7553;B190702_16_HF_LS_IN_130_ECLP_DSSO_01_SCX19_hSAX03_rep1_8790;B190513_14_HF_LS_IN_130_ECLP_DSSO_01_SCX18_hSAX03_rep1_8390;B190511_07_HF_LS_IN_130_ECLP_DSSO_01_SCX17_hSAX08_rep2_14960;B190702_13_HF_LS_IN_130_ECLP_DSSO_01_SCX19_hSAX05_rep2_10194;B190702_03_HF_LS_IN_130_ECLP_DSSO_01…	P07395	SYFB_ECOLI Phenylalanine--tRNA ligase beta subunit OS=Escherichia coli (strain K12) OX=83333 GN=pheT PE=1 SV=2	False	P08312	SYFA_ECOLI Phenylalanine--tRNA ligase alpha subunit OS=Escherichia coli (strain K12) OX=83333 GN=pheS PE=1 SV=2	False	DSSO	105.609	False	True	False	False	28	17	14	Between	0.0	99.8	0.003		0.0	0.0	0.0	P07395-P08312	99.8	0.0	P07395-P08312	True	True	True
871	7810	3481;3,659;2,577;4,839;2,453;5,591;3,665;745;1,459;2,109	716;66;2,606;3,276;2,494;2,490;2,472;3,069;4,184;591;784;1,409;2,125	B190717_17_HF_LS_IN_130_ECLP_DSSO_01_SCX23_hSAX02_rep1_9680;B190717_17_HF_LS_IN_130_ECLP_DSSO_01_SCX23_hSAX02_rep1_9685;B190708_14_HF_LS_IN_130_ECLP_DSSO_01_SCX25t27_hSAX05_rep2_8653;B190708_14_HF_LS_IN_130_ECLP_DSSO_01_SCX25t27_hSAX05_rep2_8643;B190715_06_HF_LS_IN_130_ECLP_DSSO_01_SCX22_hSAX06_rep1_11130;B190513_06_HF_LS_IN_130_ECLP_DSSO_01_SCX18_hSAX08_rep1_17149;B190702_08_HF_LS_IN_130_ECLP_DS…	P0A7M9	RL31_ECOLI 50S ribosomal protein L31 OS=Escherichia coli (strain K12) OX=83333 GN=rpmE PE=1 SV=1	False	P62399	RL5_ECOLI 50S ribosomal protein L5 OS=Escherichia coli (strain K12) OX=83333 GN=rplE PE=1 SV=2	False	DSSO	105.392	False	True	False	False	24	13	10	Between	0.0	99.8	0.003		0.0	0.0	0.0	P0A7M9-P62399	99.8	0.0	P0A7M9-P62399	False	True	True
873	7984	1329;2,589;4,011;5,345;5,385;189;5,515;1,193	1287;2,623;4,060;267;2,282;1,836;1,332;967;309;4,103;1,774;1,168	B190715_19_HF_LS_IN_130_ECLP_DSSO_01_SCX22_hSAX03_rep1_8393;B190715_19_HF_LS_IN_130_ECLP_DSSO_01_SCX22_hSAX03_rep1_4658;B190710_02_HF_LS_IN_130_ECLP_DSSO_01_SCX21_hSAX06_rep1_6712;B190712_14_HF_LS_IN_130_ECLP_DSSO_01_SCX24_hSAX04_rep1_5650;B190717_12_HF_LS_IN_130_ECLP_DSSO_01_SCX23_hSAX05_rep1_5521;B190717_14_HF_LS_IN_130_ECLP_DSSO_01_SCX23_hSAX04_rep1_5728;B190710_14_HF_LS_IN_130_ECLP_DSSO_01_SC…	P0A6Y1	IHFB_ECOLI Integration host factor subunit beta OS=Escherichia coli (strain K12) OX=83333 GN=ihfB PE=1 SV=1	False	P0A7S3	RS12_ECOLI 30S ribosomal protein S12 OS=Escherichia coli (strain K12) OX=83333 GN=rpsL PE=1 SV=2	False	DSSO	97.457	False	True	False	False	22	12	8	Between	0.0	99.8	0.003		0.0	0.0	0.0	P0A6Y1-P0A7S3	99.8	0.0	P0A6Y1-P0A7S3	False	False	False
874	7625	997;267;279;2,435;2,771;3,553;1,467;3,587;1,089;2,765;2,339;4,183	992;371;384;2,469;2,842;544;1,414;655;1,075;2,833;2,357;1,830;1,098;1,782	B190715_16_HF_LS_IN_130_ECLP_DSSO_01_SCX22_hSAX05_rep1_12759;B190715_22_HF_LS_IN_130_ECLP_DSSO_01_SCX22_hSAX02_rep2_5325;B190712_05_HF_LS_IN_130_ECLP_DSSO_01_SCX24_hSAX07_rep2_11234;B190710_04_HF_LS_IN_130_ECLP_DSSO_01_SCX21_hSAX07_rep1_7940;B190513_04_HF_LS_IN_130_ECLP_DSSO_01_SCX18_hSAX07_rep1_9592;B190717_02_HF_LS_IN_130_ECLP_DSSO_01_SCX23_hSAX06_rep1_5257;B190717_02_HF_LS_IN_130_ECLP_DSSO_01_…	P0A9P0	DLDH_ECOLI Dihydrolipoyl dehydrogenase OS=Escherichia coli (strain K12) OX=83333 GN=lpdA PE=1 SV=2	False	P0AFG3	ODO1_ECOLI 2-oxoglutarate dehydrogenase E1 component OS=Escherichia coli (strain K12) OX=83333 GN=sucA PE=1 SV=1	False	DSSO	83.57600000000001	False	True	False	False	20	14	12	Between	0.0	99.8	0.003		0.0	0.0	0.0	P0A9P0-P0AFG3	99.8	0.0	P0A9P0-P0AFG3	True	True	True
876	7803	1623;451;1,819;3,403;723;4,905;5,369;5,211;3,029;3,611	1586;1,176;538;1,805;3,661;765;4,261;227;1,689;3,225;406	B190704_02_HF_LS_IN_130_ECLP_DSSO_01_SCX20_hSAX06_rep1_5081;B190715_17_HF_LS_IN_130_ECLP_DSSO_01_SCX22_hSAX05_rep2_11444;B190715_17_HF_LS_IN_130_ECLP_DSSO_01_SCX22_hSAX05_rep2_11433;B190715_17_HF_LS_IN_130_ECLP_DSSO_01_SCX22_hSAX05_rep2_11455;B190717_12_HF_LS_IN_130_ECLP_DSSO_01_SCX23_hSAX05_rep1_11465;B190702_12_HF_LS_IN_130_ECLP_DSSO_01_SCX19_hSAX05_rep1_21077;B190715_17_HF_LS_IN_130_ECLP_DSSO_…	P0ADG7	IMDH_ECOLI Inosine-5'-monophosphate dehydrogenase OS=Escherichia coli (strain K12) OX=83333 GN=guaB PE=1 SV=1	False	P60560	GUAC_ECOLI GMP reductase OS=Escherichia coli (strain K12) OX=83333 GN=guaC PE=1 SV=1	False	DSSO	85.45	False	True	False	False	18	11	10	Between	0.0	99.8	0.003		0.0	0.0	0.0	P0ADG7-P60560	99.8	0.0	P0ADG7-P60560	False	True	True
878	8185	3479;5,335;5,043;2,151;1,699;1,423;4,411	3740;3,165;2,554;3,753;2,178;3,338;1,672;1,377;2,988;4,185	B190511_11_HF_LS_IN_130_ECLP_DSSO_01_SCX17_hSAX05_rep1_16926;B190710_13_HF_LS_IN_130_ECLP_DSSO_01_SCX21_hSAX04_rep1_18801;B190710_13_HF_LS_IN_130_ECLP_DSSO_01_SCX21_hSAX04_rep1_18811;B190717_17_HF_LS_IN_130_ECLP_DSSO_01_SCX23_hSAX02_rep1_12706;B190717_18_HF_LS_IN_130_ECLP_DSSO_01_SCX23_hSAX02_rep2_12700;B190704_12_HF_LS_IN_130_ECLP_DSSO_01_SCX20_hSAX05_rep2_13736;B190704_12_HF_LS_IN_130_ECLP_DSSO…	P60624	RL24_ECOLI 50S ribosomal protein L24 OS=Escherichia coli (strain K12) OX=83333 GN=rplX PE=1 SV=2	False	P60723	RL4_ECOLI 50S ribosomal protein L4 OS=Escherichia coli (strain K12) OX=83333 GN=rplD PE=1 SV=1	False	DSSO	83.40299999999999	False	True	False	False	13	10	7	Between	0.0	99.8	0.003		0.0	0.0	0.0	P60624-P60723	99.8	0.0	P60624-P60723	True	True	True
880	7701	459;1,337;3,361;4,635;993;1,887;867;2,021;2,253	543;1,294;336;1,266;2,208;986;3,152;1,890;892;2,042;2,272	B190511_02_HF_LS_IN_130_ECLP_DSSO_01_SCX17_hSAX06_rep1_17800;B190704_04_HF_LS_IN_130_ECLP_DSSO_01_SCX20_hSAX07_rep1_11509;B190704_16_HF_LS_IN_130_ECLP_DSSO_01_SCX20_hSAX03_rep1_6761;B190704_14_HF_LS_IN_130_ECLP_DSSO_01_SCX20_hSAX04_rep2_6766;B190704_16_HF_LS_IN_130_ECLP_DSSO_01_SCX20_hSAX03_rep1_6251;B190702_16_HF_LS_IN_130_ECLP_DSSO_01_SCX19_hSAX03_rep1_6219;B190715_16_HF_LS_IN_130_ECLP_DSSO_01_…	P0ACF0	DBHA_ECOLI DNA-binding protein HU-alpha OS=Escherichia coli (strain K12) OX=83333 GN=hupA PE=1 SV=1	False	P0AG67	RS1_ECOLI 30S ribosomal protein S1 OS=Escherichia coli (strain K12) OX=83333 GN=rpsA PE=1 SV=1	False	DSSO	66.69	False	True	False	False	13	11	9	Between	0.0	99.8	0.003		0.001	0.0	0.0	P0ACF0-P0AG67	99.8	0.0	P0ACF0-P0AG67	False	True	True
882	7827	4077;791;5,419;2,379;2,881;2,927	1549;833;1,077;2,405;3,004;3,066;1,705	B190704_11_HF_LS_IN_130_ECLP_DSSO_01_SCX20_hSAX05_rep1_7977;B190704_12_HF_LS_IN_130_ECLP_DSSO_01_SCX20_hSAX05_rep2_7950;B190715_18_HF_LS_IN_130_ECLP_DSSO_01_SCX22_hSAX04_rep1_5033;B190715_17_HF_LS_IN_130_ECLP_DSSO_01_SCX22_hSAX05_rep2_4836;B190715_16_HF_LS_IN_130_ECLP_DSSO_01_SCX22_hSAX05_rep1_4810;B190715_16_HF_LS_IN_130_ECLP_DSSO_01_SCX22_hSAX05_rep1_4853;B190710_12_HF_LS_IN_130_ECLP_DSSO_01_SC…	P0ACF0	DBHA_ECOLI DNA-binding protein HU-alpha OS=Escherichia coli (strain K12) OX=83333 GN=hupA PE=1 SV=1	False	P0A6Y1	IHFB_ECOLI Integration host factor subunit beta OS=Escherichia coli (strain K12) OX=83333 GN=ihfB PE=1 SV=1	False	DSSO	65.844	False	True	False	False	11	7	6	Between	0.0	99.8	0.003		0.0	0.0	0.0	P0A6Y1-P0ACF0	99.8	0.0	P0A6Y1-P0ACF0	True	True	True
884	8272	1949;5,581;5,089;4,699	1968;4,189;4,086;3,483;4,132;919	B190704_08_HF_LS_IN_130_ECLP_DSSO_01_SCX20_hSAX09_rep1_20461;B190704_12_HF_LS_IN_130_ECLP_DSSO_01_SCX20_hSAX05_rep2_18803;B190704_11_HF_LS_IN_130_ECLP_DSSO_01_SCX20_hSAX05_rep1_18894;B190702_12_HF_LS_IN_130_ECLP_DSSO_01_SCX19_hSAX05_rep1_19725;B190710_12_HF_LS_IN_130_ECLP_DSSO_01_SCX21_hSAX05_rep2_19845;B190702_13_HF_LS_IN_130_ECLP_DSSO_01_SCX19_hSAX05_rep2_14137;B190702_13_HF_LS_IN_130_ECLP_DSSO…	P0A8T7	RPOC_ECOLI DNA-directed RNA polymerase subunit beta' OS=Escherichia coli (strain K12) OX=83333 GN=rpoC PE=1 SV=1	False	P0A800	RPOZ_ECOLI DNA-directed RNA polymerase subunit omega OS=Escherichia coli (strain K12) OX=83333 GN=rpoZ PE=1 SV=1	False	DSSO	83.48299999999999	False	True	False	False	11	6	4	Between	0.0	99.8	0.003		0.0	0.0	0.0	P0A800-P0A8T7	99.8	0.0	P0A800-P0A8T7	True	True	True
886	7757	5375;3,453;1,003;3,067;673;933;1,671;3,567;589	2044;550;998;3,280;725;940;1,640;3,815;660	B190715_25_HF_LS_IN_130_ECLP_DSSO_01_SCX22_hSAX01_rep2_8627;B190715_22_HF_LS_IN_130_ECLP_DSSO_01_SCX22_hSAX02_rep2_8592;B190715_19_HF_LS_IN_130_ECLP_DSSO_01_SCX22_hSAX03_rep1_8545;B190717_19_HF_LS_IN_130_ECLP_DSSO_01_SCX23_hSAX01_rep1_4775;B190717_20_HF_LS_IN_130_ECLP_DSSO_01_SCX23_hSAX01_rep2_4733;B190715_16_HF_LS_IN_130_ECLP_DSSO_01_SCX22_hSAX05_rep1_12652;B190511_04_HF_LS_IN_130_ECLP_DSSO_01_S…	P0A8T7	RPOC_ECOLI DNA-directed RNA polymerase subunit beta' OS=Escherichia coli (strain K12) OX=83333 GN=rpoC PE=1 SV=1	False	P00579	RPOD_ECOLI RNA polymerase sigma factor RpoD OS=Escherichia coli (strain K12) OX=83333 GN=rpoD PE=1 SV=2	False	DSSO	65.652	False	True	False	False	12	9	9	Between	0.0	99.8	0.003		0.0	0.0	0.0	P00579-P0A8T7	99.8	0.0	P00579-P0A8T7	True	True	True
888	9024	2665;4,117;5,699	2733;3,900;3,731;1,647;3,998	B190702_03_HF_LS_IN_130_ECLP_DSSO_01_SCX19_hSAX06_rep1_19668;B190511_04_HF_LS_IN_130_ECLP_DSSO_01_SCX17_hSAX07_rep1_20533;B190710_02_HF_LS_IN_130_ECLP_DSSO_01_SCX21_hSAX06_rep1_20207;B190702_03_HF_LS_IN_130_ECLP_DSSO_01_SCX19_hSAX06_rep1_21474;B190702_04_HF_LS_IN_130_ECLP_DSSO_01_SCX19_hSAX06_rep2_21476;B190704_06_HF_LS_IN_130_ECLP_DSSO_01_SCX20_hSAX08_rep1_23368;B190704_05_HF_LS_IN_130_ECLP_DSSO…	P0A9Q5	ACCD_ECOLI Acetyl-coenzyme A carboxylase carboxyl transferase subunit beta OS=Escherichia coli (strain K12) OX=83333 GN=accD PE=1 SV=1	False	P0ABD5	ACCA_ECOLI Acetyl-coenzyme A carboxylase carboxyl transferase subunit alpha OS=Escherichia coli (strain K12) OX=83333 GN=accA PE=1 SV=2	False	DSSO	65.406	False	True	False	False	8	5	3	Between	0.0	99.8	0.003		0.0	0.0	0.0	P0A9Q5-P0ABD5	99.8	0.0	P0A9Q5-P0ABD5	True	True	True
890	7891	963;4,963;1,675;2,437;3,811	966;3,072;557;1,644;2,475;224	B190715_09_HF_LS_IN_130_ECLP_DSSO_01_SCX22_hSAX07_rep2_8423;B190717_15_HF_LS_IN_130_ECLP_DSSO_01_SCX23_hSAX03_rep1_6970;B190717_15_HF_LS_IN_130_ECLP_DSSO_01_SCX23_hSAX03_rep1_6978;B190708_19_HF_LS_IN_130_ECLP_DSSO_01_SCX25t27_hSAX02_rep2_5832;B190708_18_HF_LS_IN_130_ECLP_DSSO_01_SCX25t27_hSAX02_rep1_5816;B190712_18_HF_LS_IN_130_ECLP_DSSO_01_SCX24_hSAX02_rep2_5615;B190708_19_HF_LS_IN_130_ECLP_DSSO…	P02359	RS7_ECOLI 30S ribosomal protein S7 OS=Escherichia coli (strain K12) OX=83333 GN=rpsG PE=1 SV=3	False	P0A705	IF2_ECOLI Translation initiation factor IF-2 OS=Escherichia coli (strain K12) OX=83333 GN=infB PE=1 SV=1	False	DSSO	64.998	False	True	False	False	11	6	5	Between	0.0	99.8	0.003		0.0	0.0	0.0	P02359-P0A705	99.8	0.0	P02359-P0A705	False	True	True
892	7820	769;4,583;2,459;5,227;3,431	812;1,879;2,495;3,017;3,189;3,690	B190513_16_HF_LS_IN_130_ECLP_DSSO_01_SCX18_hSAX02_rep2_11255;B190513_15_HF_LS_IN_130_ECLP_DSSO_01_SCX18_hSAX02_rep1_9143;B190513_15_HF_LS_IN_130_ECLP_DSSO_01_SCX18_hSAX02_rep1_9133;B190715_06_HF_LS_IN_130_ECLP_DSSO_01_SCX22_hSAX06_rep1_9345;B190513_05_HF_LS_IN_130_ECLP_DSSO_01_SCX18_hSAX07_rep2_10690;B190702_06_HF_LS_IN_130_ECLP_DSSO_01_SCX19_hSAX07_rep2_10471;B190511_11_HF_LS_IN_130_ECLP_DSSO_01…	P0A8V2	RPOB_ECOLI DNA-directed RNA polymerase subunit beta OS=Escherichia coli (strain K12) OX=83333 GN=rpoB PE=1 SV=1	False	P0AFF6	NUSA_ECOLI Transcription termination/antitermination protein NusA OS=Escherichia coli (strain K12) OX=83333 GN=nusA PE=1 SV=1	False	DSSO	64.46	False	True	False	False	9	6	5	Between	0.0	99.8	0.003		0.0	0.0	0.0	P0A8V2-P0AFF6	99.8	0.0	P0A8V2-P0AFF6	True	True	True
894	8027	1297;5,467;29;4,381;2,687	1259;2,443;1,700;185;1,632;2,758;685	B190712_15_HF_LS_IN_130_ECLP_DSSO_01_SCX24_hSAX03_rep1_6380;B190712_15_HF_LS_IN_130_ECLP_DSSO_01_SCX24_hSAX03_rep1_7128;B190717_15_HF_LS_IN_130_ECLP_DSSO_01_SCX23_hSAX03_rep1_7354;B190717_15_HF_LS_IN_130_ECLP_DSSO_01_SCX23_hSAX03_rep1_7403;B190712_15_HF_LS_IN_130_ECLP_DSSO_01_SCX24_hSAX03_rep1_6381;B190712_15_HF_LS_IN_130_ECLP_DSSO_01_SCX24_hSAX03_rep1_5625;B190715_21_HF_LS_IN_130_ECLP_DSSO_01_SC…	P02359	RS7_ECOLI 30S ribosomal protein S7 OS=Escherichia coli (strain K12) OX=83333 GN=rpsG PE=1 SV=3	False	P0A7U3	RS19_ECOLI 30S ribosomal protein S19 OS=Escherichia coli (strain K12) OX=83333 GN=rpsS PE=1 SV=2	False	DSSO	63.699	False	True	False	False	11	7	5	Between	0.0	99.8	0.003		0.0	0.0	0.0	P02359-P0A7U3	99.8	0.0	P02359-P0A7U3	False	True	True
896	7894	2683;971;4,915;1,087	2755;971;3,109;1,840;1,073;2,167	B190717_05_HF_LS_IN_130_ECLP_DSSO_01_SCX23_hSAX07_rep2_15731;B190708_14_HF_LS_IN_130_ECLP_DSSO_01_SCX25t27_hSAX05_rep2_4138;B190715_06_HF_LS_IN_130_ECLP_DSSO_01_SCX22_hSAX06_rep1_17750;B190715_07_HF_LS_IN_130_ECLP_DSSO_01_SCX22_hSAX06_rep2_17626;B190715_18_HF_LS_IN_130_ECLP_DSSO_01_SCX22_hSAX04_rep1_13393;B190715_11_HF_LS_IN_130_ECLP_DSSO_01_SCX22_hSAX08_rep1_12227;B190715_18_HF_LS_IN_130_ECLP_DS…	P0A6X7	IHFA_ECOLI Integration host factor subunit alpha OS=Escherichia coli (strain K12) OX=83333 GN=ihfA PE=1 SV=1	False	P0ADZ4	RS15_ECOLI 30S ribosomal protein S15 OS=Escherichia coli (strain K12) OX=83333 GN=rpsO PE=1 SV=2	False	DSSO	63.558	False	True	False	False	10	6	4	Between	0.0	99.8	0.003		0.0	0.0	0.0	P0A6X7-P0ADZ4	99.8	0.0	P0A6X7-P0ADZ4	False	False	False
897	9546	2669;3,943	3022;2,738;2,299;1,036;1,711	B190511_15_HF_LS_IN_130_ECLP_DSSO_01_SCX17_hSAX03_rep1_17691;B190513_14_HF_LS_IN_130_ECLP_DSSO_01_SCX18_hSAX03_rep1_17834;B190710_14_HF_LS_IN_130_ECLP_DSSO_01_SCX21_hSAX03_rep1_17523;B190704_14_HF_LS_IN_130_ECLP_DSSO_01_SCX20_hSAX04_rep2_9572;B190702_15_HF_LS_IN_130_ECLP_DSSO_01_SCX19_hSAX04_rep2_9730;B190717_20_HF_LS_IN_130_ECLP_DSSO_01_SCX23_hSAX01_rep2_8425;B190717_18_HF_LS_IN_130_ECLP_DSSO_01…	P0ACF0	DBHA_ECOLI DNA-binding protein HU-alpha OS=Escherichia coli (strain K12) OX=83333 GN=hupA PE=1 SV=1	False	P0ADZ4	RS15_ECOLI 30S ribosomal protein S15 OS=Escherichia coli (strain K12) OX=83333 GN=rpsO PE=1 SV=2	False	DSSO	59.004	False	True	False	False	9	5	2	Between	0.0	99.8	0.003		0.0	0.0	0.0	P0ACF0-P0ADZ4	99.8	0.0	P0ACF0-P0ADZ4	False	False	False
898	7750	3231;3,007;2,039;4,951;3,365;573;1,603	3493;3,195;2,063;961;3,608;644;1,565	B190717_14_HF_LS_IN_130_ECLP_DSSO_01_SCX23_hSAX04_rep1_7982;B190715_06_HF_LS_IN_130_ECLP_DSSO_01_SCX22_hSAX06_rep1_5648;B190710_03_HF_LS_IN_130_ECLP_DSSO_01_SCX21_hSAX06_rep2_5711;B190715_18_HF_LS_IN_130_ECLP_DSSO_01_SCX22_hSAX04_rep1_7711;B190715_18_HF_LS_IN_130_ECLP_DSSO_01_SCX22_hSAX04_rep1_7695;B190717_12_HF_LS_IN_130_ECLP_DSSO_01_SCX23_hSAX05_rep1_13441;B190715_08_HF_LS_IN_130_ECLP_DSSO_01_S…	P0A6Y1	IHFB_ECOLI Integration host factor subunit beta OS=Escherichia coli (strain K12) OX=83333 GN=ihfB PE=1 SV=1	False	P0A7U3	RS19_ECOLI 30S ribosomal protein S19 OS=Escherichia coli (strain K12) OX=83333 GN=rpsS PE=1 SV=2	False	DSSO	58.695	False	True	False	False	8	7	7	Between	0.0	99.8	0.003		0.001	0.0	0.0	P0A6Y1-P0A7U3	99.8	0.0	P0A6Y1-P0A7U3	True	False	True
899	8116	3171;1,525;1,785;2,985;4,275	3440;1,483;1,779;3,164;3,172;1,957	B190704_02_HF_LS_IN_130_ECLP_DSSO_01_SCX20_hSAX06_rep1_15873;B190710_18_HF_LS_IN_130_ECLP_DSSO_01_SCX21_hSAX01_rep2_13168;B190710_15_HF_LS_IN_130_ECLP_DSSO_01_SCX21_hSAX02_rep1_13754;B190511_17_HF_LS_IN_130_ECLP_DSSO_01_SCX17_hSAX02_rep2_14641;B190513_13_HF_LS_IN_130_ECLP_DSSO_01_SCX18_hSAX04_rep1_15570;B190513_13_HF_LS_IN_130_ECLP_DSSO_01_SCX18_hSAX04_rep1_15597;B190710_18_HF_LS_IN_130_ECLP_DSSO…	P60422	RL2_ECOLI 50S ribosomal protein L2 OS=Escherichia coli (strain K12) OX=83333 GN=rplB PE=1 SV=2	False	P0A7K2	RL7_ECOLI 50S ribosomal protein L7/L12 OS=Escherichia coli (strain K12) OX=83333 GN=rplL PE=1 SV=2	False	DSSO	58.535	False	True	False	False	8	6	5	Between	0.0	99.8	0.003		0.0	0.0	0.0	P0A7K2-P60422	99.8	0.0	P0A7K2-P60422	True	True	True
901	7765	3197;607;2,303;953;2,367	2603;3,464;671;2,318;957;2,823;2,385	B190710_02_HF_LS_IN_130_ECLP_DSSO_01_SCX21_hSAX06_rep1_11362;B190710_05_HF_LS_IN_130_ECLP_DSSO_01_SCX21_hSAX07_rep2_10903;B190513_04_HF_LS_IN_130_ECLP_DSSO_01_SCX18_hSAX07_rep1_12019;B190513_12_HF_LS_IN_130_ECLP_DSSO_01_SCX18_hSAX05_rep2_14713;B190715_16_HF_LS_IN_130_ECLP_DSSO_01_SCX22_hSAX05_rep1_15770;B190705_03_HF_LS_IN_130_ECLP_DSSO_01_SCX25t27_hSAX06_rep2_10017;B190712_03_HF_LS_IN_130_ECLP_D…	P0AG67	RS1_ECOLI 30S ribosomal protein S1 OS=Escherichia coli (strain K12) OX=83333 GN=rpsA PE=1 SV=1	False	P0A7X3	RS9_ECOLI 30S ribosomal protein S9 OS=Escherichia coli (strain K12) OX=83333 GN=rpsI PE=1 SV=2	False	DSSO	56.448	False	True	False	False	8	7	5	Between	0.0	99.8	0.003		0.0	0.0	0.0	P0A7X3-P0AG67	99.8	0.0	P0A7X3-P0AG67	False	True	True
903	9421	5153;125	1010;259;1,613	B190715_07_HF_LS_IN_130_ECLP_DSSO_01_SCX22_hSAX06_rep2_13605;B190715_06_HF_LS_IN_130_ECLP_DSSO_01_SCX22_hSAX06_rep1_13567;B190715_06_HF_LS_IN_130_ECLP_DSSO_01_SCX22_hSAX06_rep1_13574;B190710_04_HF_LS_IN_130_ECLP_DSSO_01_SCX21_hSAX07_rep1_16802;B190712_02_HF_LS_IN_130_ECLP_DSSO_01_SCX24_hSAX06_rep1_14644;B190712_02_HF_LS_IN_130_ECLP_DSSO_01_SCX24_hSAX06_rep1_14626;B190712_03_HF_LS_IN_130_ECLP_DSSO…	P0A7U3	RS19_ECOLI 30S ribosomal protein S19 OS=Escherichia coli (strain K12) OX=83333 GN=rpsS PE=1 SV=2	False	P0A707	IF3_ECOLI Translation initiation factor IF-3 OS=Escherichia coli (strain K12) OX=83333 GN=infC PE=1 SV=1	False	DSSO	55.822	False	True	False	False	8	3	2	Between	0.0	99.8	0.003		0.0	0.0	0.0	P0A707-P0A7U3	99.8	0.0	P0A707-P0A7U3	True	True	True
905	8214	5113;2,431;2,767;1,779;1,837;1,907	3420;2,465;2,836;1,773;1,831;1,910	B190710_16_HF_LS_IN_130_ECLP_DSSO_01_SCX21_hSAX02_rep2_14141;B190710_16_HF_LS_IN_130_ECLP_DSSO_01_SCX21_hSAX02_rep2_14128;B190710_16_HF_LS_IN_130_ECLP_DSSO_01_SCX21_hSAX02_rep2_13859;B190702_16_HF_LS_IN_130_ECLP_DSSO_01_SCX19_hSAX03_rep1_9730;B190511_13_HF_LS_IN_130_ECLP_DSSO_01_SCX17_hSAX04_rep1_17351;B190511_14_HF_LS_IN_130_ECLP_DSSO_01_SCX17_hSAX04_rep2_17564;B190513_03_HF_LS_IN_130_ECLP_DSSO_…	P0ACF4	DBHB_ECOLI DNA-binding protein HU-beta OS=Escherichia coli (strain K12) OX=83333 GN=hupB PE=1 SV=1	False	P00579	RPOD_ECOLI RNA polymerase sigma factor RpoD OS=Escherichia coli (strain K12) OX=83333 GN=rpoD PE=1 SV=2	False	DSSO	54.059	False	True	False	False	7	6	6	Between	0.0	99.8	0.003		0.001	0.0	0.0	P00579-P0ACF4	99.8	0.0	P00579-P0ACF4	False	True	True
907	7671	4353;3,537;4,739;4,233;667;1,143;383;767;3,585	1761;810;386;4,141;721;1,118;481;811;930	B190511_13_HF_LS_IN_130_ECLP_DSSO_01_SCX17_hSAX04_rep1_15083;B190511_13_HF_LS_IN_130_ECLP_DSSO_01_SCX17_hSAX04_rep1_15078;B190704_17_HF_LS_IN_130_ECLP_DSSO_01_SCX20_hSAX02_rep1_12391;B190704_17_HF_LS_IN_130_ECLP_DSSO_01_SCX20_hSAX02_rep1_12385;B190712_14_HF_LS_IN_130_ECLP_DSSO_01_SCX24_hSAX04_rep1_4752;B190712_14_HF_LS_IN_130_ECLP_DSSO_01_SCX24_hSAX04_rep1_4748;B190712_14_HF_LS_IN_130_ECLP_DSSO_0…	P0A7V3	RS3_ECOLI 30S ribosomal protein S3 OS=Escherichia coli (strain K12) OX=83333 GN=rpsC PE=1 SV=2	False	P45577	PROQ_ECOLI RNA chaperone ProQ OS=Escherichia coli (strain K12) OX=83333 GN=proQ PE=1 SV=2	False	DSSO	68.001	False	True	False	False	14	9	9	Between	0.0	99.8	0.003		0.001	0.0	0.0	P0A7V3-P45577	99.8	0.0	P0A7V3-P45577	False	True	True
909	8028	2313;1,729;4,813;3,457;5,531;1,299;4,231	2325;1,716;4,253;3,715;4,107;1,260;4,138	B190513_16_HF_LS_IN_130_ECLP_DSSO_01_SCX18_hSAX02_rep2_15659;B190715_21_HF_LS_IN_130_ECLP_DSSO_01_SCX22_hSAX02_rep1_13972;B190702_13_HF_LS_IN_130_ECLP_DSSO_01_SCX19_hSAX05_rep2_19368;B190513_05_HF_LS_IN_130_ECLP_DSSO_01_SCX18_hSAX07_rep2_15559;B190704_11_HF_LS_IN_130_ECLP_DSSO_01_SCX20_hSAX05_rep1_16115;B190704_11_HF_LS_IN_130_ECLP_DSSO_01_SCX20_hSAX05_rep1_16106;B190704_17_HF_LS_IN_130_ECLP_DSSO…	P02359	RS7_ECOLI 30S ribosomal protein S7 OS=Escherichia coli (strain K12) OX=83333 GN=rpsG PE=1 SV=3	False	P0A9M0	LON_ECOLI Lon protease OS=Escherichia coli (strain K12) OX=83333 GN=lon PE=1 SV=1	False	DSSO	68.171	False	True	False	False	8	7	7	Between	0.0	99.8	0.003		0.0	0.0	0.0	P02359-P0A9M0	99.8	0.0	P02359-P0A9M0	True	True	True
911	8507	3883;2,595;4,197;3,363	4004;3,368;2,633;4,119;3,607	B190513_02_HF_LS_IN_130_ECLP_DSSO_01_SCX18_hSAX06_rep1_18937;B190710_13_HF_LS_IN_130_ECLP_DSSO_01_SCX21_hSAX04_rep1_16627;B190710_13_HF_LS_IN_130_ECLP_DSSO_01_SCX21_hSAX04_rep1_16614;B190710_13_HF_LS_IN_130_ECLP_DSSO_01_SCX21_hSAX04_rep1_16620;B190702_16_HF_LS_IN_130_ECLP_DSSO_01_SCX19_hSAX03_rep1_12641;B190511_03_HF_LS_IN_130_ECLP_DSSO_01_SCX17_hSAX06_rep2_18849;B190513_05_HF_LS_IN_130_ECLP_DSSO…	P02359	RS7_ECOLI 30S ribosomal protein S7 OS=Escherichia coli (strain K12) OX=83333 GN=rpsG PE=1 SV=3	False	P67910	HLDD_ECOLI ADP-L-glycero-D-manno-heptose-6-epimerase OS=Escherichia coli (strain K12) OX=83333 GN=hldD PE=1 SV=1	False	DSSO	65.8	False	True	False	False	7	5	4	Between	0.0	99.8	0.003		0.0	0.0	0.0	P02359-P67910	99.8	0.0	P02359-P67910	True	False	True
912	9239	5331;5,017;3,017;2,141;4,685	3835;2,983;3,207;3,377;2,166;3,325;2,680	B190704_05_HF_LS_IN_130_ECLP_DSSO_01_SCX20_hSAX07_rep2_12516;B190704_05_HF_LS_IN_130_ECLP_DSSO_01_SCX20_hSAX07_rep2_12502;B190704_03_HF_LS_IN_130_ECLP_DSSO_01_SCX20_hSAX06_rep2_19313;B190704_02_HF_LS_IN_130_ECLP_DSSO_01_SCX20_hSAX06_rep1_19252;B190702_06_HF_LS_IN_130_ECLP_DSSO_01_SCX19_hSAX07_rep2_11804;B190710_02_HF_LS_IN_130_ECLP_DSSO_01_SCX21_hSAX06_rep1_14057;B190704_18_HF_LS_IN_130_ECLP_DSSO…	P02359	RS7_ECOLI 30S ribosomal protein S7 OS=Escherichia coli (strain K12) OX=83333 GN=rpsG PE=1 SV=3	False	P0A707	IF3_ECOLI Translation initiation factor IF-3 OS=Escherichia coli (strain K12) OX=83333 GN=infC PE=1 SV=1	False	DSSO	70.07	False	True	False	False	10	7	5	Between	0.0	99.8	0.003		0.0	0.0	0.0	P02359-P0A707	99.8	0.0	P02359-P0A707	True	True	True
914	7880	1905;5,363;1,725;2,381;4,801;5,157;1,447;2,057;929;4,535	1908;3,750;1,709;1,924;2,406;2,806;3,243;1,400;2,082;937;1,636	B190702_13_HF_LS_IN_130_ECLP_DSSO_01_SCX19_hSAX05_rep2_6013;B190717_03_HF_LS_IN_130_ECLP_DSSO_01_SCX23_hSAX06_rep2_7072;B190717_02_HF_LS_IN_130_ECLP_DSSO_01_SCX23_hSAX06_rep1_7148;B190717_19_HF_LS_IN_130_ECLP_DSSO_01_SCX23_hSAX01_rep1_7290;B190717_20_HF_LS_IN_130_ECLP_DSSO_01_SCX23_hSAX01_rep2_5601;B190717_20_HF_LS_IN_130_ECLP_DSSO_01_SCX23_hSAX01_rep2_5605;B190702_18_HF_LS_IN_130_ECLP_DSSO_01_SC…	P64581	YQJD_ECOLI Uncharacterized protein YqjD OS=Escherichia coli (strain K12) OX=83333 GN=yqjD PE=1 SV=1	False	P0ADQ7	YGAM_ECOLI Uncharacterized protein YgaM OS=Escherichia coli (strain K12) OX=83333 GN=ygaM PE=1 SV=2	False	DSSO	82.70100000000001	False	True	False	False	16	11	10	Between	0.0	99.8	0.003		0.0	0.0	0.0	P0ADQ7-P64581	99.8	0.0	P0ADQ7-P64581	False	True	True
916	8529	2659;1,265;3,161;3,845;2,193;5,279;5,433;3,833	2728;1,240;2,713;3,777;3,431;920;2,215;2,933;3,318;3,951;1,120	B190513_16_HF_LS_IN_130_ECLP_DSSO_01_SCX18_hSAX02_rep2_9123;B190511_03_HF_LS_IN_130_ECLP_DSSO_01_SCX17_hSAX06_rep2_15392;B190710_13_HF_LS_IN_130_ECLP_DSSO_01_SCX21_hSAX04_rep1_14249;B190702_03_HF_LS_IN_130_ECLP_DSSO_01_SCX19_hSAX06_rep1_14960;B190715_06_HF_LS_IN_130_ECLP_DSSO_01_SCX22_hSAX06_rep1_13219;B190513_14_HF_LS_IN_130_ECLP_DSSO_01_SCX18_hSAX03_rep1_10451;B190702_16_HF_LS_IN_130_ECLP_DSSO_…	P0ACF4	DBHB_ECOLI DNA-binding protein HU-beta OS=Escherichia coli (strain K12) OX=83333 GN=hupB PE=1 SV=1	False	P0AG67	RS1_ECOLI 30S ribosomal protein S1 OS=Escherichia coli (strain K12) OX=83333 GN=rpsA PE=1 SV=1	False	DSSO	82.227	False	True	False	False	15	11	8	Between	0.0	99.8	0.003		0.0	0.0	0.0	P0ACF4-P0AG67	99.8	0.0	P0ACF4-P0AG67	False	True	True
918	8310	2043;5,347;2,231;3,531;977	2067;3,924;2,253;2,649;3,785;4,024;976;2,048	B190710_13_HF_LS_IN_130_ECLP_DSSO_01_SCX21_hSAX04_rep1_7529;B190511_15_HF_LS_IN_130_ECLP_DSSO_01_SCX17_hSAX03_rep1_10634;B190511_15_HF_LS_IN_130_ECLP_DSSO_01_SCX17_hSAX03_rep1_10617;B190513_13_HF_LS_IN_130_ECLP_DSSO_01_SCX18_hSAX04_rep1_14298;B190511_17_HF_LS_IN_130_ECLP_DSSO_01_SCX17_hSAX02_rep2_11576;B190513_12_HF_LS_IN_130_ECLP_DSSO_01_SCX18_hSAX05_rep2_14026;B190511_13_HF_LS_IN_130_ECLP_DSSO_…	P0C0V0	DEGP_ECOLI Periplasmic serine endoprotease DegP OS=Escherichia coli (strain K12) OX=83333 GN=degP PE=1 SV=1	False	P39099	DEGQ_ECOLI Periplasmic pH-dependent serine endoprotease DegQ OS=Escherichia coli (strain K12) OX=83333 GN=degQ PE=1 SV=1	False	DSSO	69.485	False	True	False	False	10	8	5	Between	0.0	99.8	0.003		0.0	0.0	0.0	P0C0V0-P39099	99.8	0.0	P0C0V0-P39099	False	False	False
919	7678	399;2,605;2,653;1,867;1,695;4,795;2,559;609;369	492;2,644;2,720;1,860;1,667;2,478;2,592;2,224;1,387;1,038;672;1,121;468;771;1,464	B190712_13_HF_LS_IN_130_ECLP_DSSO_01_SCX24_hSAX05_rep2_13341;B190511_06_HF_LS_IN_130_ECLP_DSSO_01_SCX17_hSAX08_rep1_22253;B190715_19_HF_LS_IN_130_ECLP_DSSO_01_SCX22_hSAX03_rep1_10423;B190717_04_HF_LS_IN_130_ECLP_DSSO_01_SCX23_hSAX07_rep1_9244;B190712_12_HF_LS_IN_130_ECLP_DSSO_01_SCX24_hSAX05_rep1_13458;B190511_04_HF_LS_IN_130_ECLP_DSSO_01_SCX17_hSAX07_rep1_20864;B190705_04_HF_LS_IN_130_ECLP_DSSO_…	P17846	CYSI_ECOLI Sulfite reductase [NADPH] hemoprotein beta-component OS=Escherichia coli (strain K12) OX=83333 GN=cysI PE=1 SV=4	False	P38038	CYSJ_ECOLI Sulfite reductase [NADPH] flavoprotein alpha-component OS=Escherichia coli (strain K12) OX=83333 GN=cysJ PE=1 SV=4	False	DSSO	79.118	False	True	False	False	18	15	9	Between	0.0	99.8	0.003		0.0	0.0	0.0	P17846-P38038	99.8	0.0	P17846-P38038	True	True	True
921	7786	1035;4,543;675	1025;3,489;3,547;667;1,708;726	B190715_18_HF_LS_IN_130_ECLP_DSSO_01_SCX22_hSAX04_rep1_13600;B190710_05_HF_LS_IN_130_ECLP_DSSO_01_SCX21_hSAX07_rep2_13286;B190715_07_HF_LS_IN_130_ECLP_DSSO_01_SCX22_hSAX06_rep2_13673;B190712_12_HF_LS_IN_130_ECLP_DSSO_01_SCX24_hSAX05_rep1_12317;B190712_13_HF_LS_IN_130_ECLP_DSSO_01_SCX24_hSAX05_rep2_12221;B190712_13_HF_LS_IN_130_ECLP_DSSO_01_SCX24_hSAX05_rep2_12187;B190712_13_HF_LS_IN_130_ECLP_DSSO…	P0A7Z4	RPOA_ECOLI DNA-directed RNA polymerase subunit alpha OS=Escherichia coli (strain K12) OX=83333 GN=rpoA PE=1 SV=1	False	P0AFF6	NUSA_ECOLI Transcription termination/antitermination protein NusA OS=Escherichia coli (strain K12) OX=83333 GN=nusA PE=1 SV=1	False	DSSO	78.888	False	True	False	False	13	6	3	Between	0.0	99.8	0.003		0.0	0.0	0.0	P0A7Z4-P0AFF6	99.8	0.0	P0A7Z4-P0AFF6	True	True	True
923	7863	1563;4,663;1,045;883;2,671;4,015;2,929;1,473;4,201	1522;2,497;1,041;903;2,742;3,873;455;3,071;1,427;2,358;4,120	B190715_22_HF_LS_IN_130_ECLP_DSSO_01_SCX22_hSAX02_rep2_14410;B190704_02_HF_LS_IN_130_ECLP_DSSO_01_SCX20_hSAX06_rep1_13469;B190704_03_HF_LS_IN_130_ECLP_DSSO_01_SCX20_hSAX06_rep2_13464;B190702_20_HF_LS_IN_130_ECLP_DSSO_01_SCX19_hSAX01_rep2_16109;B190704_18_HF_LS_IN_130_ECLP_DSSO_01_SCX20_hSAX02_rep2_7970;B190715_18_HF_LS_IN_130_ECLP_DSSO_01_SCX22_hSAX04_rep1_17037;B190715_18_HF_LS_IN_130_ECLP_DSSO_…	P02359	RS7_ECOLI 30S ribosomal protein S7 OS=Escherichia coli (strain K12) OX=83333 GN=rpsG PE=1 SV=3	False	P0A7W1	RS5_ECOLI 30S ribosomal protein S5 OS=Escherichia coli (strain K12) OX=83333 GN=rpsE PE=1 SV=2	False	DSSO	77.138	False	True	False	False	14	11	9	Between	0.0	99.8	0.003		0.0	0.0	0.0	P02359-P0A7W1	99.8	0.0	P02359-P0A7W1	True	True	True
925	8211	3427;2,519;837;4,223;1,767;3,699;3,863;1,889	3686;2,553;869;1,285;3,484;57;1,758;490;698;828;1,920;1,891	B190717_13_HF_LS_IN_130_ECLP_DSSO_01_SCX23_hSAX05_rep2_10806;B190704_12_HF_LS_IN_130_ECLP_DSSO_01_SCX20_hSAX05_rep2_17157;B190712_14_HF_LS_IN_130_ECLP_DSSO_01_SCX24_hSAX04_rep1_13315;B190708_15_HF_LS_IN_130_ECLP_DSSO_01_SCX25t27_hSAX04_rep1_12451;B190708_15_HF_LS_IN_130_ECLP_DSSO_01_SCX25t27_hSAX04_rep1_13454;B190715_13_HF_LS_IN_130_ECLP_DSSO_01_SCX22_hSAX09_rep1_23201;B190715_13_HF_LS_IN_130_ECL…	P02358	RS6_ECOLI 30S ribosomal protein S6 OS=Escherichia coli (strain K12) OX=83333 GN=rpsF PE=1 SV=1	False	P0AG67	RS1_ECOLI 30S ribosomal protein S1 OS=Escherichia coli (strain K12) OX=83333 GN=rpsA PE=1 SV=1	False	DSSO	76.982	False	True	False	False	17	12	8	Between	0.0	99.8	0.003		0.0	0.0	0.0	P02358-P0AG67	99.8	0.0	P02358-P0AG67	False	True	True
927	7635	2137;3,941;3,277;3,911;291;2,489;1,229;1,893;4,417;5,119;2,115;4,103	2162;1,187;151;1,500;399;2,523;1,203;1,895;285;1,054;2,133;1,151	B190717_18_HF_LS_IN_130_ECLP_DSSO_01_SCX23_hSAX02_rep2_4446;B190704_12_HF_LS_IN_130_ECLP_DSSO_01_SCX20_hSAX05_rep2_16135;B190704_11_HF_LS_IN_130_ECLP_DSSO_01_SCX20_hSAX05_rep1_16138;B190702_06_HF_LS_IN_130_ECLP_DSSO_01_SCX19_hSAX07_rep2_15172;B190702_07_HF_LS_IN_130_ECLP_DSSO_01_SCX19_hSAX08_rep1_14729;B190511_14_HF_LS_IN_130_ECLP_DSSO_01_SCX17_hSAX04_rep2_7699;B190511_13_HF_LS_IN_130_ECLP_DSSO_0…	P0AFG8	ODP1_ECOLI Pyruvate dehydrogenase E1 component OS=Escherichia coli (strain K12) OX=83333 GN=aceE PE=1 SV=2	False	P06959	ODP2_ECOLI Dihydrolipoyllysine-residue acetyltransferase component of pyruvate dehydrogenase complex OS=Escherichia coli (strain K12) OX=83333 GN=aceF PE=1 SV=3	False	DSSO	79.923	False	True	False	False	20	12	12	Between	0.0	99.8	0.003		0.001	0.0	0.0	P06959-P0AFG8	99.8	0.0	P06959-P0AFG8	True	True	True
929	8693	4241;3,179;4,403;4,379;4,471;3,507	99;3,449;4,183;4,106;2,017;4,203;169	B190715_21_HF_LS_IN_130_ECLP_DSSO_01_SCX22_hSAX02_rep1_12851;B190715_24_HF_LS_IN_130_ECLP_DSSO_01_SCX22_hSAX01_rep1_12849;B190511_03_HF_LS_IN_130_ECLP_DSSO_01_SCX17_hSAX06_rep2_14942;B190511_12_HF_LS_IN_130_ECLP_DSSO_01_SCX17_hSAX05_rep2_18529;B190704_18_HF_LS_IN_130_ECLP_DSSO_01_SCX20_hSAX02_rep2_15978;B190704_17_HF_LS_IN_130_ECLP_DSSO_01_SCX20_hSAX02_rep1_16027;B190513_05_HF_LS_IN_130_ECLP_DSSO…	P0A6F5	CH60_ECOLI 60 kDa chaperonin OS=Escherichia coli (strain K12) OX=83333 GN=groL PE=1 SV=2	False	P75949	NAGZ_ECOLI Beta-hexosaminidase OS=Escherichia coli (strain K12) OX=83333 GN=nagZ PE=1 SV=1	False	DSSO	75.135	False	True	False	False	11	7	6	Between	0.0	99.8	0.003		0.0	0.0	0.0	P0A6F5-P75949	99.8	0.0	P0A6F5-P75949	False	False	False
930	7993	4735;4,357;1,899;5,231;1,213;3,901;2,349	1722;2,925;1,158;1,904;1,736;1,191;1,293;2,366	B190710_13_HF_LS_IN_130_ECLP_DSSO_01_SCX21_hSAX04_rep1_6591;B190710_13_HF_LS_IN_130_ECLP_DSSO_01_SCX21_hSAX04_rep1_6577;B190513_03_HF_LS_IN_130_ECLP_DSSO_01_SCX18_hSAX06_rep2_8593;B190702_03_HF_LS_IN_130_ECLP_DSSO_01_SCX19_hSAX06_rep1_8700;B190513_02_HF_LS_IN_130_ECLP_DSSO_01_SCX18_hSAX06_rep1_11444;B190513_02_HF_LS_IN_130_ECLP_DSSO_01_SCX18_hSAX06_rep1_11450;B190704_20_HF_LS_IN_130_ECLP_DSSO_01_…	P0AEH5	ELAB_ECOLI Protein ElaB OS=Escherichia coli (strain K12) OX=83333 GN=elaB PE=1 SV=1	False	P0ADQ7	YGAM_ECOLI Uncharacterized protein YgaM OS=Escherichia coli (strain K12) OX=83333 GN=ygaM PE=1 SV=2	False	DSSO	73.381	False	True	False	False	13	8	7	Between	0.0	99.8	0.003		0.0	0.0	0.0	P0ADQ7-P0AEH5	99.8	0.0	P0ADQ7-P0AEH5	False	True	True
932	8278	2397;1,963;721;3,543;2,807;3,349	2425;1,979;764;2,849;4,109;246;4,064;2,885;3,596;4,175	B190702_03_HF_LS_IN_130_ECLP_DSSO_01_SCX19_hSAX06_rep1_14099;B190710_13_HF_LS_IN_130_ECLP_DSSO_01_SCX21_hSAX04_rep1_13854;B190715_19_HF_LS_IN_130_ECLP_DSSO_01_SCX22_hSAX03_rep1_16658;B190704_11_HF_LS_IN_130_ECLP_DSSO_01_SCX20_hSAX05_rep1_16754;B190702_13_HF_LS_IN_130_ECLP_DSSO_01_SCX19_hSAX05_rep2_18344;B190710_12_HF_LS_IN_130_ECLP_DSSO_01_SCX21_hSAX05_rep2_13755;B190710_13_HF_LS_IN_130_ECLP_DSSO…	P05055	PNP_ECOLI Polyribonucleotide nucleotidyltransferase OS=Escherichia coli (strain K12) OX=83333 GN=pnp PE=1 SV=3	False	P21645	LPXD_ECOLI UDP-3-O-(3-hydroxymyristoyl)glucosamine N-acyltransferase OS=Escherichia coli (strain K12) OX=83333 GN=lpxD PE=1 SV=2	False	DSSO	71.616	False	True	False	False	11	10	6	Between	0.0	99.8	0.003		0.0	0.0	0.0	P05055-P21645	99.8	0.0	P05055-P21645	False	True	True
934	8111	2031;2,533;2,059;2,371;2,775;2,191;1,513;2,697;2,821	2057;2,567;2,083;2,390;2,844;2,693;3,704;2,212;1,476;2,763;2,915	B190513_02_HF_LS_IN_130_ECLP_DSSO_01_SCX18_hSAX06_rep1_9268;B190513_18_HF_LS_IN_130_ECLP_DSSO_01_SCX18_hSAX01_rep2_11361;B190702_16_HF_LS_IN_130_ECLP_DSSO_01_SCX19_hSAX03_rep1_5835;B190710_12_HF_LS_IN_130_ECLP_DSSO_01_SCX21_hSAX05_rep2_8313;B190513_18_HF_LS_IN_130_ECLP_DSSO_01_SCX18_hSAX01_rep2_11072;B190710_18_HF_LS_IN_130_ECLP_DSSO_01_SCX21_hSAX01_rep2_9885;B190710_18_HF_LS_IN_130_ECLP_DSSO_01_…	P0ACF4	DBHB_ECOLI DNA-binding protein HU-beta OS=Escherichia coli (strain K12) OX=83333 GN=hupB PE=1 SV=1	False	P0A705	IF2_ECOLI Translation initiation factor IF-2 OS=Escherichia coli (strain K12) OX=83333 GN=infB PE=1 SV=1	False	DSSO	71.595	False	True	False	False	12	11	9	Between	0.0	99.8	0.003		0.0	0.0	0.0	P0A705-P0ACF4	99.8	0.0	P0A705-P0ACF4	False	False	False
935	8055	1377;3,345;2,501;39;1,385;2,297	1340;3,593;1,378;2,533;1,401;191;1,345;1,154;2,314	B190708_21_HF_LS_IN_130_ECLP_DSSO_01_SCX25t27_hSAX01_rep2_2851;B190702_19_HF_LS_IN_130_ECLP_DSSO_01_SCX19_hSAX01_rep1_12955;B190702_20_HF_LS_IN_130_ECLP_DSSO_01_SCX19_hSAX01_rep2_14133;B190513_18_HF_LS_IN_130_ECLP_DSSO_01_SCX18_hSAX01_rep2_14604;B190717_12_HF_LS_IN_130_ECLP_DSSO_01_SCX23_hSAX05_rep1_14207;B190704_17_HF_LS_IN_130_ECLP_DSSO_01_SCX20_hSAX02_rep1_12524;B190704_17_HF_LS_IN_130_ECLP_DS…	P0A7L0	RL1_ECOLI 50S ribosomal protein L1 OS=Escherichia coli (strain K12) OX=83333 GN=rplA PE=1 SV=2	False	P0A7N9	RL33_ECOLI 50S ribosomal protein L33 OS=Escherichia coli (strain K12) OX=83333 GN=rpmG PE=1 SV=2	False	DSSO	71.528	False	True	False	False	13	9	6	Between	0.0	99.8	0.003		0.0	0.0	0.0	P0A7L0-P0A7N9	99.8	0.0	P0A7L0-P0A7N9	True	True	True
937	8593	3949;3,273;3,269;3,417;2,885	4035;3,535;3,179;3,532;4,039;3,678;3,008	B190511_12_HF_LS_IN_130_ECLP_DSSO_01_SCX17_hSAX05_rep2_14961;B190511_14_HF_LS_IN_130_ECLP_DSSO_01_SCX17_hSAX04_rep2_14901;B190715_19_HF_LS_IN_130_ECLP_DSSO_01_SCX22_hSAX03_rep1_12371;B190715_19_HF_LS_IN_130_ECLP_DSSO_01_SCX22_hSAX03_rep1_12373;B190702_12_HF_LS_IN_130_ECLP_DSSO_01_SCX19_hSAX05_rep1_13935;B190710_15_HF_LS_IN_130_ECLP_DSSO_01_SCX21_hSAX02_rep1_12173;B190710_15_HF_LS_IN_130_ECLP_DSSO…	P0ACF4	DBHB_ECOLI DNA-binding protein HU-beta OS=Escherichia coli (strain K12) OX=83333 GN=hupB PE=1 SV=1	False	P0A7R1	RL9_ECOLI 50S ribosomal protein L9 OS=Escherichia coli (strain K12) OX=83333 GN=rplI PE=1 SV=1	False	DSSO	70.95100000000001	False	True	False	False	9	7	5	Between	0.0	99.8	0.003		0.0	0.0	0.0	P0A7R1-P0ACF4	99.8	0.0	P0A7R1-P0ACF4	True	True	True
939	8121	2285;2,537;2,479;4,647;4,153;5,065;1,539	2303;2,571;2,509;2,181;2,721;48;3,329;1,501	B190702_12_HF_LS_IN_130_ECLP_DSSO_01_SCX19_hSAX05_rep1_12353;B190511_02_HF_LS_IN_130_ECLP_DSSO_01_SCX17_hSAX06_rep1_23953;B190513_14_HF_LS_IN_130_ECLP_DSSO_01_SCX18_hSAX03_rep1_17264;B190717_14_HF_LS_IN_130_ECLP_DSSO_01_SCX23_hSAX04_rep1_9306;B190717_14_HF_LS_IN_130_ECLP_DSSO_01_SCX23_hSAX04_rep1_9326;B190704_11_HF_LS_IN_130_ECLP_DSSO_01_SCX20_hSAX05_rep1_10515;B190702_03_HF_LS_IN_130_ECLP_DSSO_0…	P0ACF0	DBHA_ECOLI DNA-binding protein HU-alpha OS=Escherichia coli (strain K12) OX=83333 GN=hupA PE=1 SV=1	False	P0A7R1	RL9_ECOLI 50S ribosomal protein L9 OS=Escherichia coli (strain K12) OX=83333 GN=rplI PE=1 SV=1	False	DSSO	70.333	False	True	False	False	12	8	7	Between	0.0	99.8	0.003		0.0	0.0	0.0	P0A7R1-P0ACF0	99.8	0.0	P0A7R1-P0ACF0	False	False	False
940	7895	4967;3,075;4,465;2,355;4,515;973;4,607	3977;2,700;3,293;864;2,373;1,657;973;1,626	B190702_12_HF_LS_IN_130_ECLP_DSSO_01_SCX19_hSAX05_rep1_13981;B190702_12_HF_LS_IN_130_ECLP_DSSO_01_SCX19_hSAX05_rep1_13956;B190717_14_HF_LS_IN_130_ECLP_DSSO_01_SCX23_hSAX04_rep1_12771;B190715_18_HF_LS_IN_130_ECLP_DSSO_01_SCX22_hSAX04_rep1_12520;B190704_20_HF_LS_IN_130_ECLP_DSSO_01_SCX20_hSAX01_rep2_10976;B190717_15_HF_LS_IN_130_ECLP_DSSO_01_SCX23_hSAX03_rep1_6658;B190717_15_HF_LS_IN_130_ECLP_DSSO_…	P02359	RS7_ECOLI 30S ribosomal protein S7 OS=Escherichia coli (strain K12) OX=83333 GN=rpsG PE=1 SV=3	False	P68679	RS21_ECOLI 30S ribosomal protein S21 OS=Escherichia coli (strain K12) OX=83333 GN=rpsU PE=1 SV=2	False	DSSO	76.83800000000001	False	True	False	False	13	8	7	Between	0.0	99.8	0.003		0.0	0.0	0.0	P02359-P68679	99.8	0.0	P02359-P68679	False	True	True
942	7871	1319;905;875;3,529;999;341;1,697;1,749;5,075;3,355;2,047;351;1,231;263;3,023;3,985	3508;1,282;921;896;1,105;387;2,032;2,207;993;2,875;2,219;447;1,668;1,738;2,846;3,604;4,220;3,202;4,065;2,070;456;2,349;2,901;2,543;2,362;1,204;3,467;1,389;1,872;368;1,405;3,216;1,459;2,714;1,169;3,412	B190710_12_HF_LS_IN_130_ECLP_DSSO_01_SCX21_hSAX05_rep2_10380;B190511_03_HF_LS_IN_130_ECLP_DSSO_01_SCX17_hSAX06_rep2_11658;B190712_04_HF_LS_IN_130_ECLP_DSSO_01_SCX24_hSAX07_rep1_13922;B190513_03_HF_LS_IN_130_ECLP_DSSO_01_SCX18_hSAX06_rep2_26420;B190511_03_HF_LS_IN_130_ECLP_DSSO_01_SCX17_hSAX06_rep2_24721;B190715_19_HF_LS_IN_130_ECLP_DSSO_01_SCX22_hSAX03_rep1_9728;B190715_19_HF_LS_IN_130_ECLP_DSSO_…	P0AG67	RS1_ECOLI 30S ribosomal protein S1 OS=Escherichia coli (strain K12) OX=83333 GN=rpsA PE=1 SV=1	False	P0A7V0	RS2_ECOLI 30S ribosomal protein S2 OS=Escherichia coli (strain K12) OX=83333 GN=rpsB PE=1 SV=2	False	DSSO	150.841	False	True	False	False	52	36	16	Between	0.0	99.9	0.003		0.0	0.0	0.0	P0A7V0-P0AG67	99.9	0.0	P0A7V0-P0AG67	True	True	True
944	7770	719;1,507;947;3,831;2,745;4,487;2,071;4,561;5,189;2,469;2,311;4,349;2,923;5,477;3,989;4,717;4,225;5,283;619;1,917;5,549;3,575;3,415;3,601	1946;761;1,469;2,754;1,675;816;953;777;2,815;3,938;2,427;2,096;206;2,908;3,465;2,502;2,323;2,736;1,412;3,059;2,204;826;945;318;1,421;680;1,923;3,248;80;624;1,918;2,233;577;917	B190717_03_HF_LS_IN_130_ECLP_DSSO_01_SCX23_hSAX06_rep2_4747;B190717_02_HF_LS_IN_130_ECLP_DSSO_01_SCX23_hSAX06_rep1_4814;B190513_05_HF_LS_IN_130_ECLP_DSSO_01_SCX18_hSAX07_rep2_5401;B190702_05_HF_LS_IN_130_ECLP_DSSO_01_SCX19_hSAX07_rep1_16008;B190702_04_HF_LS_IN_130_ECLP_DSSO_01_SCX19_hSAX06_rep2_18660;B190702_06_HF_LS_IN_130_ECLP_DSSO_01_SCX19_hSAX07_rep2_17763;B190715_19_HF_LS_IN_130_ECLP_DSSO_01…	P0A6X7	IHFA_ECOLI Integration host factor subunit alpha OS=Escherichia coli (strain K12) OX=83333 GN=ihfA PE=1 SV=1	False	P0A6Y1	IHFB_ECOLI Integration host factor subunit beta OS=Escherichia coli (strain K12) OX=83333 GN=ihfB PE=1 SV=1	False	DSSO	163.351	False	True	False	False	65	34	24	Between	0.0	99.9	0.003		0.0	0.0	0.0	P0A6X7-P0A6Y1	99.9	0.0	P0A6X7-P0A6Y1	True	True	True
946	7662	1373;2,471;3,673;3,799;4,401;3,021;5,321;1,359;2,585;625;3,579;1,405;3,141;1,807;839;4,211;2,065;1,361;3,889;1,711;3,159;4,961;483;5,693;363;1,369;4,639;1,449;3,241;4,099;391;981;2,631;3,827;3,199;3,895;237;3,351;1,495;2,179;1,859;1,685;4,083	1335;2,504;559;297;1,122;3,215;3,355;3,849;1,321;2,619;574;963;684;2,170;3,834;1,361;3,400;1,795;870;1,915;2,093;1,322;2,560;1,416;1,684;3,428;2,321;3,568;561;3,564;464;1,330;1,817;1,402;3,510;760;485;978;2,683;545;3,466;1,226;1,297;706;351;182;165;1,454;2,199;1,851;286;1,655;4,078	B190704_12_HF_LS_IN_130_ECLP_DSSO_01_SCX20_hSAX05_rep2_2440;B190704_04_HF_LS_IN_130_ECLP_DSSO_01_SCX20_hSAX07_rep1_20859;B190702_13_HF_LS_IN_130_ECLP_DSSO_01_SCX19_hSAX05_rep2_4849;B190704_11_HF_LS_IN_130_ECLP_DSSO_01_SCX20_hSAX05_rep1_4771;B190715_09_HF_LS_IN_130_ECLP_DSSO_01_SCX22_hSAX07_rep2_20243;B190715_08_HF_LS_IN_130_ECLP_DSSO_01_SCX22_hSAX07_rep1_20252;B190715_17_HF_LS_IN_130_ECLP_DSSO_01…	P0AFG6	ODO2_ECOLI Dihydrolipoyllysine-residue succinyltransferase component of 2-oxoglutarate dehydrogenase complex OS=Escherichia coli (strain K12) OX=83333 GN=sucB PE=1 SV=2	False	P0AFG3	ODO1_ECOLI 2-oxoglutarate dehydrogenase E1 component OS=Escherichia coli (strain K12) OX=83333 GN=sucA PE=1 SV=1	False	DSSO	169.99599999999998	False	True	False	False	75	53	43	Between	0.0	99.9	0.003		0.0	0.0	0.0	P0AFG3-P0AFG6	99.9	0.0	P0AFG3-P0AFG6	True	True	True
948	7696	3495;887;4,965;1,093;4,271;4,285;1,903;5,657;2,309;465;5,725;4,903;3,005;2,945;5,501;4,289;5,213;539;5,681;1,419;3,583;2,055;27;1,651;7;537;1,351;4,701;4,745;1,005;1,805;3,107;3,333;4,793;639;2,275;479;1,501;443;2,791;3,661;4,707;4,359;4,307;1,259;4,933;3,951;4,437;5,617;3,707;2,207;1,461;649;5,003;105;989;1,237;3,711;5,129;2,147	506;906;3,537;3,107;1,078;4,149;1,728;1,907;3,271;4,156;2,322;549;4,179;863;3,194;834;3,100;2,718;4,152;788;617;1,757;1,373;345;588;2,078;184;1,372;1,616;379;611;170;616;1,309;2,740;1,554;999;1,794;3,914;3,358;3,585;1,930;2,853;695;2,295;558;1,461;529;2,867;3,881;2,739;2,074;868;1,234;84;1,516;2,285;2,518;471;2,229;531;1,410;703;2,872;241;1,912;982;1,210;741;1,422;2,176	B190704_02_HF_LS_IN_130_ECLP_DSSO_01_SCX20_hSAX06_rep1_2981;B190704_03_HF_LS_IN_130_ECLP_DSSO_01_SCX20_hSAX06_rep2_2996;B190712_17_HF_LS_IN_130_ECLP_DSSO_01_SCX24_hSAX02_rep1_8605;B190704_11_HF_LS_IN_130_ECLP_DSSO_01_SCX20_hSAX05_rep1_9327;B190715_19_HF_LS_IN_130_ECLP_DSSO_01_SCX22_hSAX03_rep1_13591;B190715_19_HF_LS_IN_130_ECLP_DSSO_01_SCX22_hSAX03_rep1_13611;B190715_18_HF_LS_IN_130_ECLP_DSSO_01_…	P0A9P0	DLDH_ECOLI Dihydrolipoyl dehydrogenase OS=Escherichia coli (strain K12) OX=83333 GN=lpdA PE=1 SV=2	False	P0AFG6	ODO2_ECOLI Dihydrolipoyllysine-residue succinyltransferase component of 2-oxoglutarate dehydrogenase complex OS=Escherichia coli (strain K12) OX=83333 GN=sucB PE=1 SV=2	False	DSSO	213.317	False	True	False	False	114	71	60	Between	0.0	99.9	0.003		0.0	0.0	0.0	P0A9P0-P0AFG6	99.9	0.0	P0A9P0-P0AFG6	True	True	True
950	7762	3155;765;1,783;4,975;273;3,925;2,581;5,577;1,585;2,323;5,673;2,409;4,899;601;2,345;3,381;4,579;3,773;5,137;2,063;3,143;3,741;1,013;3,205;3,245;5,623;695;3,087;5,711;3,449;4,923;3,975;4,803;701;3,263;2,003;795;1,141;2,427;3,675;3,313;1,923;4,563;3,073;5,427	3424;805;1,778;3,339;2,136;377;4,028;2,613;4,144;1,548;2,337;3,829;2,436;2,665;668;2,364;3,635;4,222;496;4,047;646;2,087;3,405;694;1,007;3,472;248;2,347;2,744;745;3,323;2,140;4,055;212;2,367;4,045;4,249;749;3,529;2,023;837;1,116;2,460;3,518;3,887;4,230;3,570;1,929;2,566;3,292;2,356;2,958	B190704_05_HF_LS_IN_130_ECLP_DSSO_01_SCX20_hSAX07_rep2_17242;B190511_12_HF_LS_IN_130_ECLP_DSSO_01_SCX17_hSAX05_rep2_12928;B190717_03_HF_LS_IN_130_ECLP_DSSO_01_SCX23_hSAX06_rep2_13170;B190704_04_HF_LS_IN_130_ECLP_DSSO_01_SCX20_hSAX07_rep1_20554;B190704_05_HF_LS_IN_130_ECLP_DSSO_01_SCX20_hSAX07_rep2_20521;B190702_13_HF_LS_IN_130_ECLP_DSSO_01_SCX19_hSAX05_rep2_13442;B190702_13_HF_LS_IN_130_ECLP_DSSO…	P02359	RS7_ECOLI 30S ribosomal protein S7 OS=Escherichia coli (strain K12) OX=83333 GN=rpsG PE=1 SV=3	False	P0AG67	RS1_ECOLI 30S ribosomal protein S1 OS=Escherichia coli (strain K12) OX=83333 GN=rpsA PE=1 SV=1	False	DSSO	194.702	False	True	False	False	80	52	45	Between	0.0	99.9	0.003		0.0	0.0	0.0	P02359-P0AG67	99.9	0.0	P02359-P0AG67	False	True	True
952	7861	1133;5,435;1,135;5,239;621;3,043;4,001;199;1,997;4,093;2,867;4,971;2,195;5,687;3,497;2,591;3,855;3,035;2,017;879;3,629;3,875;5,073;5,439;2,257;3,227	1109;3,878;2,600;1,110;477;400;3,944;681;3,743;2,316;3,930;3,246;290;3,516;315;536;2,014;1,769;2,989;3,538;3,788;2,864;3,659;4,248;2,218;4,219;3,945;3,730;4,005;4,115;2,138;4,137;1,224;3,752;2,624;1,261;3,235;2,036;2,584;899;885;4,000;3,378;3,937;3,990;2,276;3,490	B190511_12_HF_LS_IN_130_ECLP_DSSO_01_SCX17_hSAX05_rep2_22288;B190717_17_HF_LS_IN_130_ECLP_DSSO_01_SCX23_hSAX02_rep1_9985;B190717_19_HF_LS_IN_130_ECLP_DSSO_01_SCX23_hSAX01_rep1_11190;B190717_17_HF_LS_IN_130_ECLP_DSSO_01_SCX23_hSAX02_rep1_11748;B190717_20_HF_LS_IN_130_ECLP_DSSO_01_SCX23_hSAX01_rep2_11836;B190717_17_HF_LS_IN_130_ECLP_DSSO_01_SCX23_hSAX02_rep1_11810;B190717_19_HF_LS_IN_130_ECLP_DSSO_…	P0A836	SUCC_ECOLI Succinate--CoA ligase [ADP-forming] subunit beta OS=Escherichia coli (strain K12) OX=83333 GN=sucC PE=1 SV=1	False	P0AGE9	SUCD_ECOLI Succinate--CoA ligase [ADP-forming] subunit alpha OS=Escherichia coli (strain K12) OX=83333 GN=sucD PE=1 SV=2	False	DSSO	213.143	False	True	False	False	83	47	26	Between	0.0	99.9	0.003		0.0	0.0	0.0	P0A836-P0AGE9	99.9	0.0	P0A836-P0AGE9	True	True	True
954	7779	9;2,517;931;1,025;2,611;787;937;4,749;1,951;1,989;657;3,637;2,145;3,243;1,943;789;1,945;1,113;1,627;3,599;2,213;3,805;3,645;753;3,767;4,459;4,761;3,411;4,445;1,211;1,443;4,295;4,589;4,363;2,315;1,663;3,559;4,029	1947;172;2,549;938;1,015;2,652;487;829;943;438;1,969;2,006;710;1,237;3,868;3,347;2,171;219;1,955;2,641;831;1,959;1,093;3,966;882;1,588;324;2,112;2,234;1,035;1,932;2,287;586;793;427;317;431;1,649;2,960;3,671;2,419;1,188;1,397;1,354;3,548;1,877;2,536;2,281;2,326;2,481;1,623;606;1,216	B190712_03_HF_LS_IN_130_ECLP_DSSO_01_SCX24_hSAX06_rep2_4474;B190704_05_HF_LS_IN_130_ECLP_DSSO_01_SCX20_hSAX07_rep2_4586;B190715_09_HF_LS_IN_130_ECLP_DSSO_01_SCX22_hSAX07_rep2_3835;B190704_06_HF_LS_IN_130_ECLP_DSSO_01_SCX20_hSAX08_rep1_11569;B190717_05_HF_LS_IN_130_ECLP_DSSO_01_SCX23_hSAX07_rep2_7228;B190708_19_HF_LS_IN_130_ECLP_DSSO_01_SCX25t27_hSAX02_rep2_7397;B190715_16_HF_LS_IN_130_ECLP_DSSO_0…	P0A7V3	RS3_ECOLI 30S ribosomal protein S3 OS=Escherichia coli (strain K12) OX=83333 GN=rpsC PE=1 SV=2	False	P0A705	IF2_ECOLI Translation initiation factor IF-2 OS=Escherichia coli (strain K12) OX=83333 GN=infB PE=1 SV=1	False	DSSO	171.91099999999997	False	True	False	False	81	53	38	Between	0.0	99.9	0.003		0.0	0.0	0.0	P0A705-P0A7V3	99.9	0.0	P0A705-P0A7V3	False	True	True
956	8664	3091	3327	B190513_12_HF_LS_IN_130_ECLP_DSSO_01_SCX18_hSAX05_rep2_10926	P0C018	RL18_ECOLI 50S ribosomal protein L18 OS=Escherichia coli (strain K12) OX=83333 GN=rplR PE=1 SV=1	False	P0A6X7	IHFA_ECOLI Integration host factor subunit alpha OS=Escherichia coli (strain K12) OX=83333 GN=ihfA PE=1 SV=1	False	DSSO	22.012	False	True	False	False	1	1	1	Between	0.009	100.0	0.04		0.003	0.003	0.0	P0A6X7-P0C018	100.0	0.0	P0A6X7-P0C018	False	False	False
957	8668	3103	103	B190513_03_HF_LS_IN_130_ECLP_DSSO_01_SCX18_hSAX06_rep2_13365;B190513_02_HF_LS_IN_130_ECLP_DSSO_01_SCX18_hSAX06_rep1_13512	P07118	SYV_ECOLI Valine--tRNA ligase OS=Escherichia coli (strain K12) OX=83333 GN=valS PE=1 SV=2	False	P23878	FEPC_ECOLI Ferric enterobactin transport ATP-binding protein FepC OS=Escherichia coli (strain K12) OX=83333 GN=fepC PE=2 SV=2	False	DSSO	22.089	False	True	False	False	2	1	1	Between	0.009	100.0	0.04		0.003	0.003	0.0069999999999999	P07118-P23878	100.0	0.0	P07118-P23878	False	False	False
958	7638	5525;507;3,899;2,121;681;3,337;4,869;5,629;2,111;4,941;5,149;4,817;4,879;615;4,335;2,915;1,379;2,415;1,565;5,047;297;635;677;2,475;5,007;4,797;4,341;4,815;1,777;1,527;4,157;3,691;4,973;5,093;703;4,669;1,269;1,895;1,149;4,573;4,693;205;2,971;5,167;3,897;4,819;5,199;1,317;5,431;5,251;3,225;2,837;5,001;4,069;4,013;1,417;4,695;4,747;5,171;2,117;5,341;2,907;3,383;3,327;2,293;4,105;3,489;1,639;1,629;2,…	7;582;711;2,150;732;23;2,939;2,918;3,501;754;2,131;2,262;3,230;2,386;3,003;661;675;1,127;4,031;3,866;3,050;2,441;1,342;2,452;1,115;1,525;2,778;3,781;1,130;405;691;814;728;593;367;2,507;2,869;3,096;2,856;1,882;2,912;1,767;1,863;1,230;1,488;2,435;1,752;2,676;3,899;3,898;3,719;2,669;1,436;750;2,679;1,243;1,899;1,123;1,468;428;3,298;1,228;323;3,142;3,365;1,315;2,922;1,544;1,280;2,484;3,861;2,213;140;…	B190715_21_HF_LS_IN_130_ECLP_DSSO_01_SCX22_hSAX02_rep1_9964;B190715_22_HF_LS_IN_130_ECLP_DSSO_01_SCX22_hSAX02_rep2_9941;B190715_21_HF_LS_IN_130_ECLP_DSSO_01_SCX22_hSAX02_rep1_9942;B190712_13_HF_LS_IN_130_ECLP_DSSO_01_SCX24_hSAX05_rep2_8656;B190717_17_HF_LS_IN_130_ECLP_DSSO_01_SCX23_hSAX02_rep1_6081;B190717_18_HF_LS_IN_130_ECLP_DSSO_01_SCX23_hSAX02_rep2_6081;B190702_13_HF_LS_IN_130_ECLP_DSSO_01_SC…	P0A8T7	RPOC_ECOLI DNA-directed RNA polymerase subunit beta' OS=Escherichia coli (strain K12) OX=83333 GN=rpoC PE=1 SV=1	False	P0A8V2	RPOB_ECOLI DNA-directed RNA polymerase subunit beta OS=Escherichia coli (strain K12) OX=83333 GN=rpoB PE=1 SV=1	False	DSSO	284.66200000000003	False	True	False	False	194	108	76	Between	0.0	100.0	0.003		0.0	0.0	0.0	P0A8T7-P0A8V2	100.0	0.0	P0A8T7-P0A8V2	True	True	True
