# Supplementary material for: Retention time prediction using neural networks increases identifications in crosslinking mass spectrometry
Source: Nat Commun. 2021 May 28;12:3237. doi: 10.1038/s41467-021-23441-0 (PMC8163845; doi:10.1038/s41467-021-23441-0)
Supplement: Supplementary file 4 — Source Data [file 41467_2021_23441_MOESM4_ESM.zip › Sources/Sources_manuscript/Fig4c_rescore_source.csv]

	ProteinGroupPairID	LinkIDs	PeptidePairIDs	PSMIDs	Protein1	Descriptions1	isDecoy1	Protein2	Description2	isDecoy2	Crosslinker	Score	isDecoy	isTT	isTD	isDD	count PSMs	count peptide pairs	count links	fdrGroup	fdr	ifdr	PEP	Unnamed: 23	top link fdr	top peptide fdr	top psm_fdr	PSMID_single	OS	PPI_STR	APID	STRING	inDB
0	475	15835;15817;15443;14797;15265;14335;15861;15341;15591;15679	11859;11799;12298;12107;12236;11997;11971;11526;10840;11946;11976;11656;11634;11342;11054;11142;10990;12174;11762;12077;12198;11371;11465;12110;11878;10664;11193	2311409;2311342;2895374;2601932;2309809;2328729;2267652;2600485;3120254;3146787;3120238;2523804;3120878;1800524;3172595;3119886;3172596;2770620;2446707;2797093;2497754;2769774;2796218;2522864;2497451;2769467;3173428;3172085;3172066;3171757;3171827;3168518;3168505;1471864;1444685;1444747;1473089;1445929;1473111;1473650;1256558;1309162;3194087;3194088;1471312;1444139;3167162;3167105;3192620;2957283…	P0A836	SUCC_ECOLI Succinate--CoA ligase [ADP-forming] subunit beta OS=Escherichia coli (strain K12) OX=83333 GN=sucC PE=1 SV=1	False	P0AGE9	SUCD_ECOLI Succinate--CoA ligase [ADP-forming] subunit alpha OS=Escherichia coli (strain K12) OX=83333 GN=sucD PE=1 SV=2	False	DSS	296.785	False	True	False	False	65	27	10	Between	0.0	0.0	0.007		0.0	0.0	0.0	2311409	Escherichia coli	P0A836-P0AGE9	True	True	2
2	59	15551;15609;15691;14389;14267;15841;14255;14659;14849;14535;15147;14961;15659;15129;13917;14223;13861;13887;15547;15013;15503;15811;15533;14635;15681;14191;15409;13825;15357;15297;13821;14037;14973;15115	11647;11901;11818;11407;11737;11680;11314;11914;11889;11151;11138;11653;11323;11301;10662;10888;11532;12009;11884;12295;11998;11034;11440;11279;10989;11013;11480;10876;11516;10942;10965;11622;10830;11254;11695;10961;11061;12093;12145;10957;11130;11891;11317	1004038;1027603;2821751;2846823;1911082;1967277;3119544;1384825;1384802;1383818;1401056;2715154;2715151;2715164;1551274;1551254;1551257;1548529;1570757;1380182;1571918;1380365;3219882;3218618;2666615;2666534;1434332;1434349;1314817;902931;2970426;1209832;2088676;2312481;1361908;1361884;2601792;2521703;112097;2115834;2115854;2273423;2273472;2955655;2955623;2114158;2114159;2114205;3117492;3144088;2…	P0A853	TNAA_ECOLI Tryptophanase OS=Escherichia coli (strain K12) OX=83333 GN=tnaA PE=1 SV=1	False	P0A9G6	ACEA_ECOLI Isocitrate lyase OS=Escherichia coli (strain K12) OX=83333 GN=aceA PE=1 SV=1	False	DSS	219.248	False	True	False	False	68	43	34	Between	0.0	0.002	0.007		0.0	0.0	0.0	1004038	Escherichia coli	P0A853-P0A9G6	False	False	0
3	7	15603;14499;14101;14409;14875;13829;15519;15323;15025;13945;15143;13885;15137;13707;15645;15331;14761;15151;13713;14151;15139;15445;13629;14759;14737;14033;13735;14121;13785;15157	11009;11500;11182;11428;10657;10963;10810;10842;10980;11930;11059;10987;11012;12141;12005;10873;11114;12104;11731;12011;11008;10877;11827;12272;11222;11369;10754;12177;11596;11246;10814;11730;11627;11712;11331;10859;10793;11128;10893;11036;11200;10928;12014	1526395;1526386;534159;1527709;1953101;1185779;1210927;2193574;2218226;2218276;2166796;2218232;1569023;1546879;773825;384580;2971260;1556743;403137;403072;2845399;202411;1474835;806297;2600224;2545428;2584451;486832;2116082;2327273;2427178;2427158;1007008;1552735;2291855;1338862;2958967;1556948;2274442;2267035;2545018;2267087;2288566;2323568;954787;980006;562746;585896;1613077;2307952;2307963;157…	P0A8T7	RPOC_ECOLI DNA-directed RNA polymerase subunit beta' OS=Escherichia coli (strain K12) OX=83333 GN=rpoC PE=1 SV=1	False	P0A8V2	RPOB_ECOLI DNA-directed RNA polymerase subunit beta OS=Escherichia coli (strain K12) OX=83333 GN=rpoB PE=1 SV=1	False	DSS	218.024	False	True	False	False	69	43	30	Between	0.0	0.002	0.007		0.0	0.0	0.0	1526395	Escherichia coli	P0A8T7-P0A8V2	True	True	2
5	134	13875;15761;15035;14947;15091;15759;15647;15033;15623;13987;14079;15795;14325;15763;14145;14945	12184;11000;12172;10865;10933;12041;11968;12147;11764;11934;11064;11096;11163;11335;11359;11347;11397;11343;11770;11218;11021	1283033;2239791;902413;902407;1204006;1203997;969078;969068;1769594;2793216;3171113;3171122;3122082;3148584;2764248;1501253;2243175;2522742;2743323;2869633;2869649;2869632;2598734;2743355;2716245;2743343;2218292;2290018;1550809;2957381;3195715;2957368;1549751;2242683;2935280;2888810;2888837	P0A6Y1	IHFB_ECOLI Integration host factor subunit beta OS=Escherichia coli (strain K12) OX=83333 GN=ihfB PE=1 SV=1	False	P0A6X7	IHFA_ECOLI Integration host factor subunit alpha OS=Escherichia coli (strain K12) OX=83333 GN=ihfA PE=1 SV=1	False	DSS	169.235	False	True	False	False	37	21	16	Between	0.0	0.003	0.007		0.0	0.0	0.0	1283033	Escherichia coli	P0A6X7-P0A6Y1	True	True	2
7	77	15799;15279;15275;13865;14355;15073;15471;15719;15747;14383;15827;14683;14717;14241;15651;15207;15847	12173;11311;10902;10995;11383;11959;11075;11295;11964;11403;11073;11661;11696;11292;11224;12039;12091	2267211;2267130;1932032;1932037;3113519;3113470;3140116;3193389;2847037;2136956;2762689;2789289;2841318;2816211;3166692;1549379;1549350;2814936;1912648;1912672;1892194;1912666;419870;2840010;2711264;3166246;2840904;3166173;2219569;3170822;3170816	P0AFG6	ODO2_ECOLI Dihydrolipoyllysine-residue succinyltransferase component of 2-oxoglutarate dehydrogenase complex OS=Escherichia coli (strain K12) OX=83333 GN=sucB PE=1 SV=2	False	P0A9P0	DLDH_ECOLI Dihydrolipoyl dehydrogenase OS=Escherichia coli (strain K12) OX=83333 GN=lpdA PE=1 SV=2	False	DSS	159.076	False	True	False	False	31	17	17	Between	0.0	0.004	0.007		0.0	0.0	0.0	2267211	Escherichia coli	P0A9P0-P0AFG6	True	True	2
9	227	14203;15367;15401;15451;14655;15153;14459;14923;14197;15393;14249;14205;15561;14367;15855;14467;14275;15001;15435	11261;12127;11215;12182;11642;12012;11467;11857;11257;12138;11485;11297;11262;11196;12178;11462;11390;12144;11472;11321;11908;11309	1530072;2562955;1614661;1418828;1433547;827801;874153;874335;1553686;975684;2917998;874985;2168229;2194362;2168195;3220841;1526462;2891774;2891762;1360696;805478;805300;806564;806605;806614;2598826;1379558;1336534;1502749;2244692	P0A853	TNAA_ECOLI Tryptophanase OS=Escherichia coli (strain K12) OX=83333 GN=tnaA PE=1 SV=1	False	P0AE08	AHPC_ECOLI Alkyl hydroperoxide reductase C OS=Escherichia coli (strain K12) OX=83333 GN=ahpC PE=1 SV=2	False	DSS	153.146	False	True	False	False	30	22	19	Between	0.0	0.004	0.007		0.0	0.0	0.0	1530072	Escherichia coli	P0A853-P0AE08	False	True	1
11	72	15793;13993;15141;14379;15343;15459;14521;13613;15649;13853;14283;14723;14177;14525;15165;14627;14631;14515;15617;14727	11520;11100;12007;11398;12111;11677;11521;11660;10803;11584;10982;11326;10686;11241;11524;12262;12018;11613;11619;11338;11514;11057;11469;11703	2794737;2768133;2768155;2769390;2241732;2289882;1214455;951585;951525;2767017;2713430;3144514;2793638;2767064;827552;2441344;2062749;2062789;2716054;2289725;2847086;1260575;2843702;2818686;2935008;2935041;2191431;2869347;2869359;2715291;2445755;2742367;2714796	P0AG67	RS1_ECOLI 30S ribosomal protein S1 OS=Escherichia coli (strain K12) OX=83333 GN=rpsA PE=1 SV=1	False	P02359	RS7_ECOLI 30S ribosomal protein S7 OS=Escherichia coli (strain K12) OX=83333 GN=rpsG PE=1 SV=3	False	DSS	148.383	False	True	False	False	33	24	20	Between	0.0	0.004	0.007		0.0	0.0	0.0	2794737	Escherichia coli	P02359-P0AG67	False	True	1
13	299	15579;15215;15613;15867;15809;15821;14377;15621;15183;14625	11743;11355;11387;11939;11011;11899;11396;12284;11154;11612	2891550;2867274;1471369;1444140;2914549;2914586;2817337;2842391;2842445;2842428;2714203;2741290;2714191;2741275;2164732;2190843;2164749;78440;606981;2844121;2844115;3119261	P0A9P0	DLDH_ECOLI Dihydrolipoyl dehydrogenase OS=Escherichia coli (strain K12) OX=83333 GN=lpdA PE=1 SV=2	False	P06959	ODP2_ECOLI Dihydrolipoyllysine-residue acetyltransferase component of pyruvate dehydrogenase complex OS=Escherichia coli (strain K12) OX=83333 GN=aceF PE=1 SV=3	False	DSS	141.52	False	True	False	False	22	10	10	Between	0.0	0.004	0.007		0.0	0.0	0.0	2891550	Escherichia coli	P06959-P0A9P0	True	True	2
15	36	13919;15059;15209;15287;15745;14827;13769;14393;14741;15317;15805	11035;11949;11298;12075;12089;12285;11910;11794;10918;11412;11714;12099;12119	1383625;537114;2542796;2542817;897174;897208;2193173;2191981;2165889;3218714;3218791;2891618;1288695;1502514;2580835;2114694;2327960;2308964	P0A9G6	ACEA_ECOLI Isocitrate lyase OS=Escherichia coli (strain K12) OX=83333 GN=aceA PE=1 SV=1	False	P0AE08	AHPC_ECOLI Alkyl hydroperoxide reductase C OS=Escherichia coli (strain K12) OX=83333 GN=ahpC PE=1 SV=2	False	DSS	140.124	False	True	False	False	18	13	11	Between	0.0	0.004	0.007		0.0	0.0	0.0	1383625	Escherichia coli	P0A9G6-P0AE08	False	False	0
16	255	15345;15449;14265;15271	11328;11912;11199;11552;11473;10778;10863;11312;11474;11230;11289	3116770;2792696;2766113;2766161;3115687;3142327;3142343;1180734;1205795;1179625;2085309;2115246;2142242;2143082;2498873;2770851;3194775;3194726;3218207;1314900;2167206;2167194;2167196;2166064;2192248;2115571;2498447	P09373	PFLB_ECOLI Formate acetyltransferase 1 OS=Escherichia coli (strain K12) OX=83333 GN=pflB PE=1 SV=2	False	P68066	GRCA_ECOLI Autonomous glycyl radical cofactor OS=Escherichia coli (strain K12) OX=83333 GN=grcA PE=1 SV=1	False	DSS	140.065	False	True	False	False	27	11	4	Between	0.0	0.004	0.007		0.0	0.0	0.0	3116770	Escherichia coli	P09373-P68066	True	True	2
18	83	15813;13881;15421;14897;14567;13787;13933;15155;14095;14931;14925;15461;14823;14661;15571	10895;11005;11066;11843;11566;11879;10801;10929;11050;11507;11349;11175;11863;11047;11136;11790;11648;12266	1504462;1477507;868267;3215801;3215811;3215819;1426526;2894519;2241155;2241154;2239730;2239705;459966;3166572;2599514;2583673;2865309;845030;3170119;2889068;2889055;83499;83509;2161118;3192266;3119570	P0AFG6	ODO2_ECOLI Dihydrolipoyllysine-residue succinyltransferase component of 2-oxoglutarate dehydrogenase complex OS=Escherichia coli (strain K12) OX=83333 GN=sucB PE=1 SV=2	False	P0AFG3	ODO1_ECOLI 2-oxoglutarate dehydrogenase E1 component OS=Escherichia coli (strain K12) OX=83333 GN=sucA PE=1 SV=1	False	DSS	128.834	False	True	False	False	26	18	15	Between	0.0	0.004	0.007		0.0	0.0	0.0	1504462	Escherichia coli	P0AFG3-P0AFG6	True	True	2
20	411	14395;14629;14689;14941;15769;15369;15315	11221;12209;11417;11615;11783;11865;11664;11870;11178;11723;11252	1238419;1265027;1264360;2120138;2312419;1236750;2145176;2117614;2117613;1312518;899650;2116665;1453192;1480325;1311119;1285480	P0A8V2	RPOB_ECOLI DNA-directed RNA polymerase subunit beta OS=Escherichia coli (strain K12) OX=83333 GN=rpoB PE=1 SV=1	False	P0A7Z4	RPOA_ECOLI DNA-directed RNA polymerase subunit alpha OS=Escherichia coli (strain K12) OX=83333 GN=rpoA PE=1 SV=1	False	DSS	122.412	False	True	False	False	16	11	7	Between	0.0	0.004	0.007		0.0	0.0	0.0	1238419	Escherichia coli	P0A7Z4-P0A8V2	True	True	2
22	105	14643;15133;13927;14261;14879;14387;15195;14725;13817	11380;11633;12002;11043;11306;11667;12094;11832;10879;11841;11406;12033;12074;11702;12020;10953	3171384;3171408;2768891;1033847;3092314;2893523;2695540;2695525;2695603;2748401;1118716;1141703;1118689;1117730;1117081;2446807;1009961;2023588;1140736;2042146;2671586	P0AG67	RS1_ECOLI 30S ribosomal protein S1 OS=Escherichia coli (strain K12) OX=83333 GN=rpsA PE=1 SV=1	False	P0A7V0	RS2_ECOLI 30S ribosomal protein S2 OS=Escherichia coli (strain K12) OX=83333 GN=rpsB PE=1 SV=2	False	DSS	117.36	False	True	False	False	21	16	9	Between	0.0	0.005	0.007		0.0	0.0	0.0	3171384	Escherichia coli	P0A7V0-P0AG67	True	True	2
24	1	14339;15159;13695;15753;14731;15803;15031;15023	11373;12015;10862;11791;12113;11706;11497;11933;11929	423921;2196680;86504;1528395;1528434;1528431;2895577;2895539;686796;2894785;2894787;2894803;2326767;2971013	P0A6F5	CH60_ECOLI 60 kDa chaperonin OS=Escherichia coli (strain K12) OX=83333 GN=groL PE=1 SV=2	False	P0A817	METK_ECOLI S-adenosylmethionine synthase OS=Escherichia coli (strain K12) OX=83333 GN=metK PE=1 SV=2	False	DSS	113.546	False	True	False	False	14	9	8	Between	0.0	0.005	0.007		0.0	0.0	0.0	423921	Escherichia coli	P0A6F5-P0A817	True	True	2
26	14	14565;15199;15289;13725	11564;11019;11410;10887;12308;12123;11304;10886	2774920;1526152;1526200;1479058;2824414;1313070;1362653;1362686;2195794;2146499;2120175;2120184;875963	P02358	RS6_ECOLI 30S ribosomal protein S6 OS=Escherichia coli (strain K12) OX=83333 GN=rpsF PE=1 SV=1	False	P0A7T7	RS18_ECOLI 30S ribosomal protein S18 OS=Escherichia coli (strain K12) OX=83333 GN=rpsR PE=1 SV=2	False	DSS	112.255	False	True	False	False	13	8	4	Between	0.0	0.005	0.007		0.0	0.0	0.0	2774920	Escherichia coli	P02358-P0A7T7	True	True	2
28	80	14371;14611;13687;15089;13871;14693	11392;11583;10758;11604;11551;10855;11645;10854;11007;10998;11668	2846036;1478332;1451119;1287863;1313520;2896629;2114925;2141926;2141928;2113939;2140949;2795199;2795238;2820589;3168947;3168950;3217579;3067378	P0A6Y8	DNAK_ECOLI Chaperone protein DnaK OS=Escherichia coli (strain K12) OX=83333 GN=dnaK PE=1 SV=2	False	P09372	GRPE_ECOLI Protein GrpE OS=Escherichia coli (strain K12) OX=83333 GN=grpE PE=1 SV=1	False	DSS	110.531	False	True	False	False	18	11	6	Between	0.0	0.005	0.007		0.0	0.0	0.0	2846036	Escherichia coli	P09372-P0A6Y8	True	True	2
30	603	14921;14721;15099	12106;11956;11856;11672;11006;11810;11699;11973	899513;925567;1477471;1476116;1312091;1312051;1286385;851097;897602;1448186;849640;1448125	P0A7V3	RS3_ECOLI 30S ribosomal protein S3 OS=Escherichia coli (strain K12) OX=83333 GN=rpsC PE=1 SV=2	False	P0A7V0	RS2_ECOLI 30S ribosomal protein S2 OS=Escherichia coli (strain K12) OX=83333 GN=rpsB PE=1 SV=2	False	DSS	108.984	False	True	False	False	12	8	3	Between	0.0	0.005	0.007		0.0	0.0	0.0	899513	Escherichia coli	P0A7V0-P0A7V3	True	True	2
32	434	15661;15355;14691;15351;15095;15477;15251	11402;12115;11666;11140;12114;11263;10817;11774;11361	2215715;2241122;3221081;2241171;2847792;2822689;1235653;2918336;2939611;2163676;2189883;2867450;2867446;2866080;3192617	P0A6Y1	IHFB_ECOLI Integration host factor subunit beta OS=Escherichia coli (strain K12) OX=83333 GN=ihfB PE=1 SV=1	False	P0A7U3	RS19_ECOLI 30S ribosomal protein S19 OS=Escherichia coli (strain K12) OX=83333 GN=rpsS PE=1 SV=2	False	DSS	108.018	False	True	False	False	15	9	7	Between	0.0	0.005	0.007		0.0	0.0	0.0	2215715	Escherichia coli	P0A6Y1-P0A7U3	True	False	1
33	511	14917;15675;15037;14353;14883;15181;15191;15585;15711	10970;11954;10857;11116;11382;11838;10981;11117;11084;11808	2015102;1114787;2218284;2218282;870597;870593;1610732;2288775;2326816;805368;849045;483456;802986;823531;827280;420226;2328315;2328314	P08312	SYFA_ECOLI Phenylalanine--tRNA ligase alpha subunit OS=Escherichia coli (strain K12) OX=83333 GN=pheS PE=1 SV=2	False	P07395	SYFB_ECOLI Phenylalanine--tRNA ligase beta subunit OS=Escherichia coli (strain K12) OX=83333 GN=pheT PE=1 SV=2	False	DSS	106.953	False	True	False	False	18	10	9	Between	0.0	0.005	0.007		0.0	0.0	0.0	2015102	Escherichia coli	P07395-P08312	True	True	2
35	338	15499;15075;15507;15405;15683;15349;14463;15727	10901;11961;11065;12143;11176;11413;11470;11693	2894190;2894189;1576555;1553062;2292051;2292060;158943;2796034;2168811;1575270;1575329;1314637;2144218;1452246	P02359	RS7_ECOLI 30S ribosomal protein S7 OS=Escherichia coli (strain K12) OX=83333 GN=rpsG PE=1 SV=3	False	P0A9M0	LON_ECOLI Lon protease OS=Escherichia coli (strain K12) OX=83333 GN=lon PE=1 SV=1	False	DSS	105.694	False	True	False	False	14	8	8	Between	0.0	0.005	0.007		0.0	0.0	0.0	2894190	Escherichia coli	P02359-P0A9M0	True	True	2
37	0	14139;15595;13693;15781;15465;15797;14433;15045	11214;10780;10861;11274;12188;11665;11447;11940	356890;2193150;2193081;2193117;872126;2218557;2218495;1447961;2112663;2847579;2822541;2822552;1574371;2190630	P0ADG7	IMDH_ECOLI Inosine-5'-monophosphate dehydrogenase OS=Escherichia coli (strain K12) OX=83333 GN=guaB PE=1 SV=1	False	P60560	GUAC_ECOLI GMP reductase OS=Escherichia coli (strain K12) OX=83333 GN=guaC PE=1 SV=1	False	DSS	105.276	False	True	False	False	14	8	8	Between	0.0	0.005	0.007		0.0	0.0	0.0	356890	Escherichia coli	P0ADG7-P60560	False	True	1
39	5	14943;15549;13703	12161;11871;12124;11330;10868	3119093;3118966;3119125;3119127;1798857;3145520;3065606;3145521;1846486	P0A7M9	RL31_ECOLI 50S ribosomal protein L31 OS=Escherichia coli (strain K12) OX=83333 GN=rpmE PE=1 SV=1	False	P62399	RL5_ECOLI 50S ribosomal protein L5 OS=Escherichia coli (strain K12) OX=83333 GN=rplE PE=1 SV=2	False	DSS	101.712	False	True	False	False	9	5	3	Between	0.0	0.005	0.007		0.0	0.0	0.0	3119093	Escherichia coli	P0A7M9-P62399	False	True	1
41	27	15285;13751;13857;14641;15365;15481;13711;14519	12088;10905;11533;10986;11798;11632;10948;11629;11574;10875;11519	2711292;2738033;2738342;2738333;2738325;2659918;2913414;2913417;1473012;2711016;2738100;2711018;3090430;3063791;2738340;2738382;2467484;2738160	P0A705	IF2_ECOLI Translation initiation factor IF-2 OS=Escherichia coli (strain K12) OX=83333 GN=infB PE=1 SV=1	False	P0A7V3	RS3_ECOLI 30S ribosomal protein S3 OS=Escherichia coli (strain K12) OX=83333 GN=rpsC PE=1 SV=2	False	DSS	100.182	False	True	False	False	18	11	8	Between	0.0	0.005	0.008		0.0	0.0	0.0	2711292	Escherichia coli	P0A705-P0A7V3	False	True	1
43	600	15475;15557;15631;15085;15521;15399;15431	12196;12253;11547;11269;12229;11608;10809	3119133;3169178;2869434;2869404;3192712;3192699;2767251;3167579;3167563;3171115;3171067	P0A8N3	SYK1_ECOLI Lysine--tRNA ligase OS=Escherichia coli (strain K12) OX=83333 GN=lysS PE=1 SV=2	False	P0A9G6	ACEA_ECOLI Isocitrate lyase OS=Escherichia coli (strain K12) OX=83333 GN=aceA PE=1 SV=1	False	DSS	99.239	False	True	False	False	11	7	7	Between	0.0	0.005	0.008		0.0	0.0	0.0	3119133	Escherichia coli	P0A8N3-P0A9G6	False	True	1
45	99	14193;14061;14663;14341;14047;14807;13915	12084;11255;11153;11578;12158;11807;11649;11238;11375;11144;11769;11032	2719092;2065183;1507950;87538;87576;85708;84315;1364923;2330392;1612703;2311557;2309755;697636;157062;530201	P0A8T7	RPOC_ECOLI DNA-directed RNA polymerase subunit beta' OS=Escherichia coli (strain K12) OX=83333 GN=rpoC PE=1 SV=1	False	P0A7Z4	RPOA_ECOLI DNA-directed RNA polymerase subunit alpha OS=Escherichia coli (strain K12) OX=83333 GN=rpoA PE=1 SV=1	False	DSS	98.577	False	True	False	False	15	12	7	Between	0.0	0.005	0.008		0.0	0.0	0.0	2719092	Escherichia coli	P0A7Z4-P0A8T7	True	True	2
47	264	15441;15689;14287;14647	11277;11709;11953;11782;11329;11637	2713172;2740265;2713160;1796993;1770608;2142379;2142380;2821784;2821828;971139;2737144	P0A7G2	RBFA_ECOLI 30S ribosome-binding factor OS=Escherichia coli (strain K12) OX=83333 GN=rbfA PE=1 SV=2	False	P02359	RS7_ECOLI 30S ribosomal protein S7 OS=Escherichia coli (strain K12) OX=83333 GN=rpsG PE=1 SV=3	False	DSS	98.384	False	True	False	False	11	6	4	Between	0.0	0.005	0.008		0.0	0.0	0.0	2713172	Escherichia coli	P02359-P0A7G2	False	True	1
49	109	13937;14375;15047;15697;14867;14613;14605;14069;14399;14907	11052;11395;11310;12042;11823;10984;11605;11601;11158;11420;11058	2111167;2888529;925449;899371;1213536;1188455;2093317;3064285;3090900;3090904;1769847;3194574;2916608;2090618;929184;929171	P09373	PFLB_ECOLI Formate acetyltransferase 1 OS=Escherichia coli (strain K12) OX=83333 GN=pflB PE=1 SV=2	False	P29745	PEPT_ECOLI Peptidase T OS=Escherichia coli (strain K12) OX=83333 GN=pepT PE=1 SV=2	False	DSS	94.438	False	True	False	False	16	11	10	Between	0.0	0.005	0.008		0.0	0.0	0.0	2111167	Escherichia coli	P09373-P29745	True	True	2
51	24	13745;15667	10900;11738;10909;11721	422334;1236332;900784;1236262;2771219;2771206;2771203;1261710;1261670	P0AG67	RS1_ECOLI 30S ribosomal protein S1 OS=Escherichia coli (strain K12) OX=83333 GN=rpsA PE=1 SV=1	False	P0A7R9	RS11_ECOLI 30S ribosomal protein S11 OS=Escherichia coli (strain K12) OX=83333 GN=rpsK PE=1 SV=2	False	DSS	93.19	False	True	False	False	9	4	2	Between	0.0	0.005	0.008		0.0	0.0	0.0	422334	Escherichia coli	P0A7R9-P0AG67	False	True	1
53	127	15407;13835;13973;15669;14179;14853;14581;14887	11754;12118;10968;11082;12299;11242;11546;11811;11580;10792	1473778;1473796;2822852;3170652;2818171;2219471;1525243;2768404;2768382;2114719;2870794;2874044;2874091	P17846	CYSI_ECOLI Sulfite reductase [NADPH] hemoprotein beta-component OS=Escherichia coli (strain K12) OX=83333 GN=cysI PE=1 SV=4	False	P38038	CYSJ_ECOLI Sulfite reductase [NADPH] flavoprotein alpha-component OS=Escherichia coli (strain K12) OX=83333 GN=cysJ PE=1 SV=4	False	DSS	92.238	False	True	False	False	13	10	8	Between	0.0	0.005	0.008		0.0	0.0	0.0	1473778	Escherichia coli	P17846-P38038	True	True	2
55	303	15567;14385;15397;15193;15105;14821;14987	10870;11404;11400;12031;11549;11431;10721;11900	1005028;1051381;2474618;2448506;2398982;227149;1419147;1419124;2312370;2312427;2398190;2447697;976396	P09831	GLTB_ECOLI Glutamate synthase [NADPH] large chain OS=Escherichia coli (strain K12) OX=83333 GN=gltB PE=1 SV=3	False	P09832	GLTD_ECOLI Glutamate synthase [NADPH] small chain OS=Escherichia coli (strain K12) OX=83333 GN=gltD PE=1 SV=3	False	DSS	90.873	False	True	False	False	13	8	7	Between	0.0	0.005	0.008		0.0	0.0	0.0	1005028	Escherichia coli	P09831-P09832	True	True	2
57	377	14549;15537;14263;15615	11544;11250;11426;12057;11308;12283	773321;132777;510994;1527061;1527040;1527050;1360722;1526680;1530057	P69910	DCEB_ECOLI Glutamate decarboxylase beta OS=Escherichia coli (strain K12) OX=83333 GN=gadB PE=1 SV=1	False	P69908	DCEA_ECOLI Glutamate decarboxylase alpha OS=Escherichia coli (strain K12) OX=83333 GN=gadA PE=1 SV=1	False	DSS	85.216	False	True	False	False	9	6	4	Between	0.0	0.005	0.008		0.0	0.0	0.0	773321	Escherichia coli	P69908-P69910	True	True	2
59	2	14745;15619;14053;13697;15555;14847;15055	11717;11675;11758;11147;10864;12252;11809;10983	536968;1501543;1501464;1500929;1447361;716361;2214390;897814;2142718;2115677	P02359	RS7_ECOLI 30S ribosomal protein S7 OS=Escherichia coli (strain K12) OX=83333 GN=rpsG PE=1 SV=3	False	P0A7R9	RS11_ECOLI 30S ribosomal protein S11 OS=Escherichia coli (strain K12) OX=83333 GN=rpsK PE=1 SV=2	False	DSS	82.961	False	True	False	False	10	8	7	Between	0.0	0.005	0.008		0.0	0.0	0.0	536968	Escherichia coli	P02359-P0A7R9	False	True	1
61	342	14471;14557;15779;14537;15015;15053;14965	11478;11557;12067;11535;11921;11945;11887	3170442;370398;2214899;2214918;1528006;2866857;86004;2544525	P0A836	SUCC_ECOLI Succinate--CoA ligase [ADP-forming] subunit beta OS=Escherichia coli (strain K12) OX=83333 GN=sucC PE=1 SV=1	False	P0A853	TNAA_ECOLI Tryptophanase OS=Escherichia coli (strain K12) OX=83333 GN=tnaA PE=1 SV=1	False	DSS	81.959	False	True	False	False	8	7	7	Between	0.0	0.005	0.008		0.0	0.0	0.0	3170442	Escherichia coli	P0A836-P0A853	False	False	0
62	378	14551;15673;14995;14999	11545;11626;11416;11905;11907	2217923;3198640;2976147;3222021;1505070;2271458;2038570;1478607	P0A7F3	PYRI_ECOLI Aspartate carbamoyltransferase regulatory chain OS=Escherichia coli (strain K12) OX=83333 GN=pyrI PE=1 SV=2	False	P0A786	PYRB_ECOLI Aspartate carbamoyltransferase catalytic subunit OS=Escherichia coli (strain K12) OX=83333 GN=pyrB PE=1 SV=2	False	DSS	81.92	False	True	False	False	8	5	4	Between	0.0	0.005	0.008		0.0	0.0	0.0	2217923	Escherichia coli	P0A786-P0A7F3	True	True	2
64	153	14533;14025;14475;14697;14105;15231;15685;15363	11531;11123;11481;10670;11184;11460;11732;10994	683290;107472;2191885;875032;1313022;697108;356627;371923;132428;132435;688122;357046	P0A7K2	RL7_ECOLI 50S ribosomal protein L7/L12 OS=Escherichia coli (strain K12) OX=83333 GN=rplL PE=1 SV=2	False	P0AG55	RL6_ECOLI 50S ribosomal protein L6 OS=Escherichia coli (strain K12) OX=83333 GN=rplF PE=1 SV=2	False	DSS	81.567	False	True	False	False	12	8	8	Between	0.0	0.005	0.008		0.0	0.0	0.0	683290	Escherichia coli	P0A7K2-P0AG55	True	True	2
66	265	14705;15429;14289	11679;11868;12163;11332	1525913;1501135;1501134;1501096;1500536;421339	P02359	RS7_ECOLI 30S ribosomal protein S7 OS=Escherichia coli (strain K12) OX=83333 GN=rpsG PE=1 SV=3	False	P0ACF4	DBHB_ECOLI DNA-binding protein HU-beta OS=Escherichia coli (strain K12) OX=83333 GN=hupB PE=1 SV=1	False	DSS	80.243	False	True	False	False	6	4	3	Between	0.0	0.006	0.008		0.0	0.0	0.0	1525913	Escherichia coli	P02359-P0ACF4	True	True	2
68	229	15483;15741;15145;14201;15111	12200;10993;12008;11260;11989	2144914;1570842;1548627;1570799;2520146;2865921;1506508	P0A9G6	ACEA_ECOLI Isocitrate lyase OS=Escherichia coli (strain K12) OX=83333 GN=aceA PE=1 SV=1	False	P0ACC7	GLMU_ECOLI Bifunctional protein GlmU OS=Escherichia coli (strain K12) OX=83333 GN=glmU PE=1 SV=1	False	DSS	78.104	False	True	False	False	7	5	5	Between	0.0	0.006	0.008		0.0	0.0	0.0	2144914	Escherichia coli	P0A9G6-P0ACC7	False	False	0
69	310	14771;14405	11992;11739;11424	1506689;1506616;2222871;512750;206622	P02359	RS7_ECOLI 30S ribosomal protein S7 OS=Escherichia coli (strain K12) OX=83333 GN=rpsG PE=1 SV=3	False	P67910	HLDD_ECOLI ADP-L-glycero-D-manno-heptose-6-epimerase OS=Escherichia coli (strain K12) OX=83333 GN=hldD PE=1 SV=1	False	DSS	76.267	False	True	False	False	5	3	2	Between	0.0	0.006	0.008		0.0	0.0	0.0	1506689	Escherichia coli	P02359-P67910	True	False	1
70	933	15873	11817	2870167;2845128;2845138;3196746	P0A9P0	DLDH_ECOLI Dihydrolipoyl dehydrogenase OS=Escherichia coli (strain K12) OX=83333 GN=lpdA PE=1 SV=2	False	P0ACG1	STPA_ECOLI DNA-binding protein StpA OS=Escherichia coli (strain K12) OX=83333 GN=stpA PE=1 SV=1	False	DSS	75.702	False	True	False	False	4	1	1	Between	0.0	0.006	0.009		0.0	0.0	0.0	2870167	Escherichia coli	P0A9P0-P0ACG1	False	True	1
72	365	15237;14767;15505;14523;15639	12060;11734;12219;11523;10954	2890686;2197573;1824075;3094642;3195080;3195034	P0A8N3	SYK1_ECOLI Lysine--tRNA ligase OS=Escherichia coli (strain K12) OX=83333 GN=lysS PE=1 SV=2	False	P0A853	TNAA_ECOLI Tryptophanase OS=Escherichia coli (strain K12) OX=83333 GN=tnaA PE=1 SV=1	False	DSS	74.218	False	True	False	False	6	5	5	Between	0.0	0.006	0.009		0.0	0.0	0.0	2890686	Escherichia coli	P0A853-P0A8N3	False	False	0
73	165	15765;14057;15313;14511;14841	11017;11149;11393;11510;10825	2893163;2893138;2893140;529424;1445898;1473067;506252;1471410;1471381	P0A6Y1	IHFB_ECOLI Integration host factor subunit beta OS=Escherichia coli (strain K12) OX=83333 GN=ihfB PE=1 SV=1	False	P0A7V3	RS3_ECOLI 30S ribosomal protein S3 OS=Escherichia coli (strain K12) OX=83333 GN=rpsC PE=1 SV=2	False	DSS	73.616	False	True	False	False	9	5	5	Between	0.0	0.006	0.009		0.0	0.0	0.0	2893163	Escherichia coli	P0A6Y1-P0A7V3	True	False	1
74	40	14601;15087;14669;14833;14391;13777;14155	11598;11464;11258;11652;11797;11669;11411;10924;11226	1377473;1592390;1609887;401984;402047;803699;10703;1608732;803909;1528367;774131	P0ACF0	DBHA_ECOLI DNA-binding protein HU-alpha OS=Escherichia coli (strain K12) OX=83333 GN=hupA PE=1 SV=1	False	P0ACF4	DBHB_ECOLI DNA-binding protein HU-beta OS=Escherichia coli (strain K12) OX=83333 GN=hupB PE=1 SV=1	False	DSS	72.801	False	True	False	False	11	9	7	Between	0.0	0.006	0.009		0.0	0.003	0.0	1377473	Escherichia coli	P0ACF0-P0ACF4	True	True	2
76	251	14293;14251;15773;15539	11334;11299;11955;12240	3171348;2472848;3119393;3119395;3169568	P0A8N5	SYK2_ECOLI Lysine--tRNA ligase heat inducible OS=Escherichia coli (strain K12) OX=83333 GN=lysU PE=1 SV=2	False	P0A9G6	ACEA_ECOLI Isocitrate lyase OS=Escherichia coli (strain K12) OX=83333 GN=aceA PE=1 SV=1	False	DSS	72.247	False	True	False	False	5	4	4	Between	0.0	0.006	0.009		0.0	0.0	0.0	3171348	Escherichia coli	P0A8N5-P0A9G6	False	True	1
78	458	15743;15565;14753	12315;10944;11726	1337655;1547786;1395717;1569911	P0ACF4	DBHB_ECOLI DNA-binding protein HU-beta OS=Escherichia coli (strain K12) OX=83333 GN=hupB PE=1 SV=1	False	P0A7U3	RS19_ECOLI 30S ribosomal protein S19 OS=Escherichia coli (strain K12) OX=83333 GN=rpsS PE=1 SV=2	False	DSS	68.663	False	True	False	False	4	3	3	Between	0.0	0.006	0.009		0.0	0.0	0.0	1337655	Escherichia coli	P0A7U3-P0ACF4	False	True	1
80	11	14673;14779;13719;15353;13897;14585;14073	11654;11882;11746;10882;11060;11022;11585;11160	2142428;2193840;1476539;2711434;771893;771921;2136288;3195596;867146	P0AG67	RS1_ECOLI 30S ribosomal protein S1 OS=Escherichia coli (strain K12) OX=83333 GN=rpsA PE=1 SV=1	False	P0A7V3	RS3_ECOLI 30S ribosomal protein S3 OS=Escherichia coli (strain K12) OX=83333 GN=rpsC PE=1 SV=2	False	DSS	67.992	False	True	False	False	9	8	7	Between	0.0	0.006	0.009		0.005	0.003	0.0	2142428	Escherichia coli	P0A7V3-P0AG67	False	True	1
82	548	15223;14981;14969	12048;11896;11202;11888	1507021;809270;1575385;1575425;1575437;1574513	P0A6F5	CH60_ECOLI 60 kDa chaperonin OS=Escherichia coli (strain K12) OX=83333 GN=groL PE=1 SV=2	False	P21156	CYSD_ECOLI Sulfate adenylyltransferase subunit 2 OS=Escherichia coli (strain K12) OX=83333 GN=cysD PE=1 SV=3	False	DSS	67.473	False	True	False	False	6	4	3	Between	0.0	0.006	0.009		0.0	0.0	0.0	1507021	Escherichia coli	P0A6F5-P21156	False	True	1
84	159	14041;15735;15569	11132;11875;11935	1552573;1365478;1365507;1363509;1363523	P0A6F5	CH60_ECOLI 60 kDa chaperonin OS=Escherichia coli (strain K12) OX=83333 GN=groL PE=1 SV=2	False	P75949	NAGZ_ECOLI Beta-hexosaminidase OS=Escherichia coli (strain K12) OX=83333 GN=nagZ PE=1 SV=1	False	DSS	66.441	False	True	False	False	5	3	3	Between	0.0	0.006	0.009		0.0	0.0	0.0	1552573	Escherichia coli	P0A6F5-P75949	False	False	0
85	921	15077	11419;10959	1500711;1500695;1500691;128127;128158	P68191	SRA_ECOLI Stationary-phase-induced ribosome-associated protein OS=Escherichia coli (strain K12) OX=83333 GN=sra PE=1 SV=1	False	P00490	PHSM_ECOLI Maltodextrin phosphorylase OS=Escherichia coli (strain K12) OX=83333 GN=malP PE=1 SV=7	False	DSS	65.279	False	True	False	False	5	2	1	Between	0.0	0.006	0.009		0.0	0.0	0.0	1500711	Escherichia coli	P00490-P68191	False	False	0
86	920	15439	11844;12171	2720719;2720714;2747823;2018805	P0A7U3	RS19_ECOLI 30S ribosomal protein S19 OS=Escherichia coli (strain K12) OX=83333 GN=rpsS PE=1 SV=2	False	P0AG59	RS14_ECOLI 30S ribosomal protein S14 OS=Escherichia coli (strain K12) OX=83333 GN=rpsN PE=1 SV=2	False	DSS	65.174	False	True	False	False	4	2	1	Between	0.0	0.006	0.009		0.0	0.0	0.0	2720719	Escherichia coli	P0A7U3-P0AG59	True	True	2
88	512	14885;14971;14049;15229	10921;11173;11040;11145;12055	2891280;2891270;2891717;2891740;2891263;3217066;3216464;1818976	P02359	RS7_ECOLI 30S ribosomal protein S7 OS=Escherichia coli (strain K12) OX=83333 GN=rpsG PE=1 SV=3	False	P0A7U3	RS19_ECOLI 30S ribosomal protein S19 OS=Escherichia coli (strain K12) OX=83333 GN=rpsS PE=1 SV=2	False	DSS	64.413	False	True	False	False	8	5	4	Between	0.0	0.006	0.009		0.0	0.0	0.0	2891280	Escherichia coli	P02359-P0A7U3	False	True	1
90	632	15501;14333	11482;11575;11638;11368	2244750;2244761;2244825;851782;851777;1480751;206527	P0A7T7	RS18_ECOLI 30S ribosomal protein S18 OS=Escherichia coli (strain K12) OX=83333 GN=rpsR PE=1 SV=2	False	P68679	RS21_ECOLI 30S ribosomal protein S21 OS=Escherichia coli (strain K12) OX=83333 GN=rpsU PE=1 SV=2	False	DSS	64.192	False	True	False	False	7	4	2	Between	0.0	0.006	0.009		0.0	0.0	0.0	2244750	Escherichia coli	P0A7T7-P68679	True	True	2
92	6	14009;14039;15599;13705	11110;11244;11131;11511;10869	3194414;2818897;2843958;1258063;2818660;2818664;2193499	P0A7F3	PYRI_ECOLI Aspartate carbamoyltransferase regulatory chain OS=Escherichia coli (strain K12) OX=83333 GN=pyrI PE=1 SV=2	False	P0ABH7	CISY_ECOLI Citrate synthase OS=Escherichia coli (strain K12) OX=83333 GN=gltA PE=1 SV=1	False	DSS	64.191	False	True	False	False	7	5	4	Between	0.0	0.006	0.009		0.0	0.0	0.0	3194414	Escherichia coli	P0A7F3-P0ABH7	False	False	0
93	12	14769;14431;14157;14989;15473;13721	11736;11444;11227;11902;12194;10883	1475114;2287313;2265780;829378;1504162;206427	P02359	RS7_ECOLI 30S ribosomal protein S7 OS=Escherichia coli (strain K12) OX=83333 GN=rpsG PE=1 SV=3	False	P0A7T7	RS18_ECOLI 30S ribosomal protein S18 OS=Escherichia coli (strain K12) OX=83333 GN=rpsR PE=1 SV=2	False	DSS	62.438	False	True	False	False	6	6	6	Between	0.0	0.006	0.009		0.005	0.0	0.0	1475114	Escherichia coli	P02359-P0A7T7	False	True	1
95	335	13797;14527;14457	11592;10936;11505;11525;11463	42417;1592331;1548339;1548322;713087;420259	P0ACF4	DBHB_ECOLI DNA-binding protein HU-beta OS=Escherichia coli (strain K12) OX=83333 GN=hupB PE=1 SV=1	False	P0A7V3	RS3_ECOLI 30S ribosomal protein S3 OS=Escherichia coli (strain K12) OX=83333 GN=rpsC PE=1 SV=2	False	DSS	62.127	False	True	False	False	6	5	3	Between	0.0	0.006	0.009		0.0	0.0	0.0	42417	Escherichia coli	P0A7V3-P0ACF4	False	False	0
96	320	15493;14425;15653	12212;11441;12293	1549874;1524576;2112816	P0A836	SUCC_ECOLI Succinate--CoA ligase [ADP-forming] subunit beta OS=Escherichia coli (strain K12) OX=83333 GN=sucC PE=1 SV=1	False	P0A9G6	ACEA_ECOLI Isocitrate lyase OS=Escherichia coli (strain K12) OX=83333 GN=aceA PE=1 SV=1	False	DSS	61.989	False	True	False	False	3	3	3	Between	0.0	0.006	0.009		0.0	0.0	0.0	1549874	Escherichia coli	P0A836-P0A9G6	False	True	1
98	33	14453;15257;14713;14591;13877;13763	11461;12073;11692;11589;11674;11001;10913	405905;1548721;2895010;2895212;2288838;441456;1574026	P0AES4	GYRA_ECOLI DNA gyrase subunit A OS=Escherichia coli (strain K12) OX=83333 GN=gyrA PE=1 SV=1	False	P0AES6	GYRB_ECOLI DNA gyrase subunit B OS=Escherichia coli (strain K12) OX=83333 GN=gyrB PE=1 SV=2	False	DSS	61.941	False	True	False	False	7	7	6	Between	0.0	0.006	0.009		0.006	0.003	0.0	405905	Escherichia coli	P0AES4-P0AES6	True	True	2
100	103	14915;13923	11835;11049;11038	2215093;2215073;2214546;2214515;2241781	P02359	RS7_ECOLI 30S ribosomal protein S7 OS=Escherichia coli (strain K12) OX=83333 GN=rpsG PE=1 SV=3	False	P0ACF0	DBHA_ECOLI DNA-binding protein HU-alpha OS=Escherichia coli (strain K12) OX=83333 GN=hupA PE=1 SV=1	False	DSS	61.217	False	True	False	False	5	3	2	Between	0.0	0.006	0.009		0.0	0.0	0.0	2215093	Escherichia coli	P02359-P0ACF0	False	False	0
101	56	14019;15325;14065;14913;14953;13815	11120;12101;11156;11855;11877;10951	1311917;1797663;2286230;1502096;1447289;1526111	P0A9G6	ACEA_ECOLI Isocitrate lyase OS=Escherichia coli (strain K12) OX=83333 GN=aceA PE=1 SV=1	False	P0A9J8	CMPDT_ECOLI Bifunctional chorismate mutase/prephenate dehydratase OS=Escherichia coli (strain K12) OX=83333 GN=pheA PE=1 SV=1	False	DSS	60.479	False	True	False	False	6	6	6	Between	0.0	0.006	0.01		0.006	0.003	0.0	1311917	Escherichia coli	P0A9G6-P0A9J8	False	False	0
102	348	14789;15007;14483;15003;15135	11757;11915;11489;11002;12003	1549099;2189695;2887782;1365228;1365232;2112592	P0A9G6	ACEA_ECOLI Isocitrate lyase OS=Escherichia coli (strain K12) OX=83333 GN=aceA PE=1 SV=1	False	P09373	PFLB_ECOLI Formate acetyltransferase 1 OS=Escherichia coli (strain K12) OX=83333 GN=pflB PE=1 SV=2	False	DSS	60.236	False	True	False	False	6	5	5	Between	0.0	0.006	0.01		0.006	0.005	0.0	1549099	Escherichia coli	P09373-P0A9G6	False	True	1
104	514	14927;15307;14893;15219	11860;11555;10915;12044	2746026;2712650;2739713;3068739;1723280;3164790	P23845	CYSN_ECOLI Sulfate adenylyltransferase subunit 1 OS=Escherichia coli (strain K12) OX=83333 GN=cysN PE=1 SV=1	False	P21156	CYSD_ECOLI Sulfate adenylyltransferase subunit 2 OS=Escherichia coli (strain K12) OX=83333 GN=cysD PE=1 SV=3	False	DSS	59.811	False	True	False	False	6	4	4	Between	0.0	0.006	0.01		0.006	0.003	0.0	2746026	Escherichia coli	P21156-P23845	True	True	2
106	580	15553;15043;15239	11715;10738;12061	2873454;2873418;2215407;2817540;3145442	P0A6X7	IHFA_ECOLI Integration host factor subunit alpha OS=Escherichia coli (strain K12) OX=83333 GN=ihfA PE=1 SV=1	False	P0A7U3	RS19_ECOLI 30S ribosomal protein S19 OS=Escherichia coli (strain K12) OX=83333 GN=rpsS PE=1 SV=2	False	DSS	59.205	False	True	False	False	5	3	3	Between	0.0	0.006	0.01		0.0	0.0	0.0	2873454	Escherichia coli	P0A6X7-P0A7U3	False	False	0
107	913	15829	12223	2166213;2192356	P0AFD6	NUOI_ECOLI NADH-quinone oxidoreductase subunit I OS=Escherichia coli (strain K12) OX=83333 GN=nuoI PE=1 SV=1	False	P0AFD1	NUOE_ECOLI NADH-quinone oxidoreductase subunit E OS=Escherichia coli (strain K12) OX=83333 GN=nuoE PE=1 SV=1	False	DSS	58.829	False	True	False	False	2	1	1	Between	0.0	0.006	0.01		0.0	0.0	0.0	2166213	Escherichia coli	P0AFD1-P0AFD6	False	True	1
109	28	15755;13753;14441	12027;10906;11453	2221397;2221393;1533080;830432	P0A853	TNAA_ECOLI Tryptophanase OS=Escherichia coli (strain K12) OX=83333 GN=tnaA PE=1 SV=1	False	P0AGJ9	SYY_ECOLI Tyrosine--tRNA ligase OS=Escherichia coli (strain K12) OX=83333 GN=tyrS PE=1 SV=2	False	DSS	58.701	False	True	False	False	4	3	3	Between	0.0	0.006	0.01		0.0	0.0	0.0	2221397	Escherichia coli	P0A853-P0AGJ9	False	False	0
110	477	14801;15373	11765;12232;11658	2548442;830222;2568396;2568379	P60723	RL4_ECOLI 50S ribosomal protein L4 OS=Escherichia coli (strain K12) OX=83333 GN=rplD PE=1 SV=1	False	P60624	RL24_ECOLI 50S ribosomal protein L24 OS=Escherichia coli (strain K12) OX=83333 GN=rplX PE=1 SV=2	False	DSS	58.204	False	True	False	False	4	3	2	Between	0.0	0.006	0.01		0.0	0.0	0.0	2548442	Escherichia coli	P60624-P60723	True	True	2
112	41	15179;14573;15529;13779	11092;11569;12235;10925	2821950;2847079;3170602;2769846;1527175	P0A9G6	ACEA_ECOLI Isocitrate lyase OS=Escherichia coli (strain K12) OX=83333 GN=aceA PE=1 SV=1	False	P07813	SYL_ECOLI Leucine--tRNA ligase OS=Escherichia coli (strain K12) OX=83333 GN=leuS PE=1 SV=2	False	DSS	58.026	False	True	False	False	5	4	4	Between	0.0	0.006	0.01		0.005	0.0	0.0	2821950	Escherichia coli	P07813-P0A9G6	False	False	0
113	250	14247;14599;15737	11296;11597;11938	2870054;82876;3119485;3119508	P0A853	TNAA_ECOLI Tryptophanase OS=Escherichia coli (strain K12) OX=83333 GN=tnaA PE=1 SV=1	False	P0A9J8	CMPDT_ECOLI Bifunctional chorismate mutase/prephenate dehydratase OS=Escherichia coli (strain K12) OX=83333 GN=pheA PE=1 SV=1	False	DSS	57.672	False	True	False	False	4	3	3	Between	0.0	0.006	0.01		0.0	0.0	0.0	2870054	Escherichia coli	P0A853-P0A9J8	False	True	1
115	4	14513;13801;14675;14347;13701;14603;14869	11513;10939;11655;11378;10867;11599;11824	1332596;2162664;2867776;2595639;1817978;2761972;2190823	P64581	YQJD_ECOLI Uncharacterized protein YqjD OS=Escherichia coli (strain K12) OX=83333 GN=yqjD PE=1 SV=1	False	P0AEH5	ELAB_ECOLI Protein ElaB OS=Escherichia coli (strain K12) OX=83333 GN=elaB PE=1 SV=1	False	DSS	57.43	False	True	False	False	7	7	7	Between	0.0	0.006	0.01		0.009	0.008	0.0	1332596	Escherichia coli	P0AEH5-P64581	False	True	1
117	432	14685;14873;14979;15403	11662;10973;11893;12142	2249421;3170267;1848040;3120295;3172189	P0A9G6	ACEA_ECOLI Isocitrate lyase OS=Escherichia coli (strain K12) OX=83333 GN=aceA PE=1 SV=1	False	P0A879	TRPB_ECOLI Tryptophan synthase beta chain OS=Escherichia coli (strain K12) OX=83333 GN=trpB PE=1 SV=2	False	DSS	57.03	False	True	False	False	5	4	4	Between	0.0	0.006	0.01		0.005	0.0	0.0	2249421	Escherichia coli	P0A879-P0A9G6	False	False	0
118	23	14699;14129;14505;15291;13743;13771	10663;11208;11506;11280;10898;10919	2847368;2822296;1825278;2173987;2172920;2172908;2799559;2717612	P0A853	TNAA_ECOLI Tryptophanase OS=Escherichia coli (strain K12) OX=83333 GN=tnaA PE=1 SV=1	False	P0A879	TRPB_ECOLI Tryptophan synthase beta chain OS=Escherichia coli (strain K12) OX=83333 GN=trpB PE=1 SV=2	False	DSS	56.376	False	True	False	False	8	6	6	Between	0.0	0.006	0.01		0.006	0.003	0.0	2847368	Escherichia coli	P0A853-P0A879	False	True	1
120	161	14045;15767	11143;11802	105342;3197203;3197178;3197179	P68191	SRA_ECOLI Stationary-phase-induced ribosome-associated protein OS=Escherichia coli (strain K12) OX=83333 GN=sra PE=1 SV=1	False	P0A7T3	RS16_ECOLI 30S ribosomal protein S16 OS=Escherichia coli (strain K12) OX=83333 GN=rpsP PE=1 SV=1	False	DSS	56.084	False	True	False	False	4	2	2	Between	0.0	0.006	0.01		0.0	0.0	0.0	105342	Escherichia coli	P0A7T3-P68191	False	True	1
122	9	13965;14749;15415;13715;14729	11077;10680;12148;10880;11705	2815313;1529376;1529391;2866580;715846;2560381	P0A853	TNAA_ECOLI Tryptophanase OS=Escherichia coli (strain K12) OX=83333 GN=tnaA PE=1 SV=1	False	P25553	ALDA_ECOLI Lactaldehyde dehydrogenase OS=Escherichia coli (strain K12) OX=83333 GN=aldA PE=1 SV=2	False	DSS	55.888	False	True	False	False	6	5	5	Between	0.0	0.006	0.011		0.005	0.0	0.0	2815313	Escherichia coli	P0A853-P25553	False	True	1
124	91	13899;15523;14161;15061	11023;12231;11229;11363	2192912;3170628;3198232;715471;442635	P0A853	TNAA_ECOLI Tryptophanase OS=Escherichia coli (strain K12) OX=83333 GN=tnaA PE=1 SV=1	False	P07813	SYL_ECOLI Leucine--tRNA ligase OS=Escherichia coli (strain K12) OX=83333 GN=leuS PE=1 SV=2	False	DSS	55.829	False	True	False	False	5	4	4	Between	0.0	0.006	0.011		0.005	0.0	0.0	2192912	Escherichia coli	P07813-P0A853	False	True	1
126	629	15329;15189;15149	12103;12030;12010	2646041;1113447;955375	P0A7M2	RL28_ECOLI 50S ribosomal protein L28 OS=Escherichia coli (strain K12) OX=83333 GN=rpmB PE=1 SV=2	False	P0A7R1	RL9_ECOLI 50S ribosomal protein L9 OS=Escherichia coli (strain K12) OX=83333 GN=rplI PE=1 SV=1	False	DSS	55.739	False	True	False	False	3	3	3	Between	0.0	0.006	0.011		0.006	0.003	0.0	2646041	Escherichia coli	P0A7M2-P0A7R1	True	True	2
128	894	15791	11083	1217455;1217440;1167210	P0A9Q5	ACCD_ECOLI Acetyl-coenzyme A carboxylase carboxyl transferase subunit beta OS=Escherichia coli (strain K12) OX=83333 GN=accD PE=1 SV=1	False	P0ABD5	ACCA_ECOLI Acetyl-coenzyme A carboxylase carboxyl transferase subunit alpha OS=Escherichia coli (strain K12) OX=83333 GN=accA PE=1 SV=2	False	DSS	55.401	False	True	False	False	3	1	1	Between	0.0	0.006	0.011		0.0	0.0	0.0	1217455	Escherichia coli	P0A9Q5-P0ABD5	True	True	2
130	81	14955;13873;14539;14825;14315;13895	11042;10999;11537;11793;11353;11018	2242081;2242084;2815029;2326865;2863882;2164101;2215469	P0A9G6	ACEA_ECOLI Isocitrate lyase OS=Escherichia coli (strain K12) OX=83333 GN=aceA PE=1 SV=1	False	P25553	ALDA_ECOLI Lactaldehyde dehydrogenase OS=Escherichia coli (strain K12) OX=83333 GN=aldA PE=1 SV=2	False	DSS	54.63	False	True	False	False	7	6	6	Between	0.0	0.006	0.011		0.009	0.008	0.0	2242081	Escherichia coli	P0A9G6-P25553	False	True	1
132	356	14503;15627;14803	11504;11436;11766	2492372;2109474;2517853;1547259	P0A705	IF2_ECOLI Translation initiation factor IF-2 OS=Escherichia coli (strain K12) OX=83333 GN=infB PE=1 SV=1	False	P0A7U3	RS19_ECOLI 30S ribosomal protein S19 OS=Escherichia coli (strain K12) OX=83333 GN=rpsS PE=1 SV=2	False	DSS	54.392	False	True	False	False	4	3	3	Between	0.0	0.006	0.011		0.0	0.0	0.0	2492372	Escherichia coli	P0A705-P0A7U3	False	True	1
134	53	14905;14529;13809;14709;14081;14543	11850;11528;10947;11689;11164;11540	1233258;2012406;1238695;3064306;2562218;2712713	P02359	RS7_ECOLI 30S ribosomal protein S7 OS=Escherichia coli (strain K12) OX=83333 GN=rpsG PE=1 SV=3	False	P0A707	IF3_ECOLI Translation initiation factor IF-3 OS=Escherichia coli (strain K12) OX=83333 GN=infC PE=1 SV=1	False	DSS	54.287	False	True	False	False	6	6	6	Between	0.0	0.006	0.011		0.009	0.008	0.0	1233258	Escherichia coli	P02359-P0A707	True	True	2
136	579	15267;15197;15041	12078;11090;11937	2821457;2893209;2893198;1549710	P0A9G6	ACEA_ECOLI Isocitrate lyase OS=Escherichia coli (strain K12) OX=83333 GN=aceA PE=1 SV=1	False	P0AB89	PUR8_ECOLI Adenylosuccinate lyase OS=Escherichia coli (strain K12) OX=83333 GN=purB PE=1 SV=1	False	DSS	53.828	False	True	False	False	4	3	3	Between	0.0	0.006	0.011		0.006	0.003	0.0	2821457	Escherichia coli	P0A9G6-P0AB89	False	False	0
137	889	15319	11881;11234	2935862;2914615;2935333;2935346	P02359	RS7_ECOLI 30S ribosomal protein S7 OS=Escherichia coli (strain K12) OX=83333 GN=rpsG PE=1 SV=3	False	P76053	SMRA_ECOLI Probable DNA endonuclease SmrA OS=Escherichia coli (strain K12) OX=83333 GN=smrA PE=1 SV=1	False	DSS	53.575	False	True	False	False	4	2	1	Between	0.0	0.006	0.011		0.0	0.0	0.0	2935862	Escherichia coli	P02359-P76053	False	False	0
138	675	15247;15597	12066;11313	2895644;2869381;3195877	P69908;P69910	DCEA_ECOLI Glutamate decarboxylase alpha OS=Escherichia coli (strain K12) OX=83333 GN=gadA PE=1 SV=1;DCEB_ECOLI Glutamate decarboxylase beta OS=Escherichia coli (strain K12) OX=83333 GN=gadB PE=1 SV=1	False	P0ABH7	CISY_ECOLI Citrate synthase OS=Escherichia coli (strain K12) OX=83333 GN=gltA PE=1 SV=1	False	DSS	53.06	False	True	False	False	3	2	2	Between	0.0	0.006	0.011		0.0	0.0	0.0	2895644	Escherichia coli	P0ABH7-P69908;P69910	False	False	0
139	640	15601;15173	12277;11192	2822564;3118021;3117997	P08201	NIRB_ECOLI Nitrite reductase (NADH) large subunit OS=Escherichia coli (strain K12) OX=83333 GN=nirB PE=3 SV=4	False	P0A9I8	NIRD_ECOLI Nitrite reductase (NADH) small subunit OS=Escherichia coli (strain K12) OX=83333 GN=nirD PE=1 SV=1	False	DSS	52.617	False	True	False	False	3	2	2	Between	0.0	0.006	0.012		0.0	0.0	0.0	2822564	Escherichia coli	P08201-P0A9I8	False	True	1
141	216	14171;14489;15635	11237;11493;11788	2870423;1396645;2288115;2266636	P0A9P0	DLDH_ECOLI Dihydrolipoyl dehydrogenase OS=Escherichia coli (strain K12) OX=83333 GN=lpdA PE=1 SV=2	False	P0AFG3	ODO1_ECOLI 2-oxoglutarate dehydrogenase E1 component OS=Escherichia coli (strain K12) OX=83333 GN=sucA PE=1 SV=1	False	DSS	52.434	False	True	False	False	4	3	3	Between	0.0	0.006	0.012		0.0	0.0	0.0	2870423	Escherichia coli	P0A9P0-P0AFG3	True	True	2
143	141	14103;14633;15495;14001	11183;11621;11558;11105	407122;1611544;1397271;1397295;2122100	P00864	CAPP_ECOLI Phosphoenolpyruvate carboxylase OS=Escherichia coli (strain K12) OX=83333 GN=ppc PE=1 SV=1	False	P0A9C5	GLN1B_ECOLI Glutamine synthetase OS=Escherichia coli (strain K12) OX=83333 GN=glnA PE=1 SV=2	False	DSS	52.002	False	True	False	False	5	4	4	Between	0.0	0.006	0.012		0.005	0.0	0.0	407122	Escherichia coli	P00864-P0A9C5	False	True	1
145	876	15311	11271;10910	1447402;1447379;3195654;3195647;3195649	P0A7L8	RL27_ECOLI 50S ribosomal protein L27 OS=Escherichia coli (strain K12) OX=83333 GN=rpmA PE=1 SV=2	False	P0C018	RL18_ECOLI 50S ribosomal protein L18 OS=Escherichia coli (strain K12) OX=83333 GN=rplR PE=1 SV=1	False	DSS	51.529	False	True	False	False	5	2	1	Between	0.0	0.006	0.012		0.0	0.0	0.0	1447402	Escherichia coli	P0A7L8-P0C018	False	True	1
147	197	14127;14309;14871;15321	11206;11350;10782;10722	63257;107397;556166;580182;104395;826461	P0A8V2	RPOB_ECOLI DNA-directed RNA polymerase subunit beta OS=Escherichia coli (strain K12) OX=83333 GN=rpoB PE=1 SV=1	False	P0AFF6	NUSA_ECOLI Transcription termination/antitermination protein NusA OS=Escherichia coli (strain K12) OX=83333 GN=nusA PE=1 SV=1	False	DSS	51.279	False	True	False	False	6	4	4	Between	0.0	0.006	0.012		0.006	0.003	0.0	63257	Escherichia coli	P0A8V2-P0AFF6	True	True	2
149	249	15695;14245	12309;11294	3169661;2197812	P0A8N5	SYK2_ECOLI Lysine--tRNA ligase heat inducible OS=Escherichia coli (strain K12) OX=83333 GN=lysU PE=1 SV=2	False	P0A853	TNAA_ECOLI Tryptophanase OS=Escherichia coli (strain K12) OX=83333 GN=tnaA PE=1 SV=1	False	DSS	51.027	False	True	False	False	2	2	2	Between	0.0	0.006	0.013		0.0	0.0	0.0	3169661	Escherichia coli	P0A853-P0A8N5	True	True	2
151	489	15633;14829	11710;11795	1549887;1572010;2595974	P0A8T7	RPOC_ECOLI DNA-directed RNA polymerase subunit beta' OS=Escherichia coli (strain K12) OX=83333 GN=rpoC PE=1 SV=1	False	P0ABS1	DKSA_ECOLI RNA polymerase-binding transcription factor DksA OS=Escherichia coli (strain K12) OX=83333 GN=dksA PE=1 SV=1	False	DSS	50.382	False	True	False	False	3	2	2	Between	0.0	0.006	0.013		0.0	0.0	0.0	1549887	Escherichia coli	P0A8T7-P0ABS1	False	True	1
153	872	15749	10916	2121454;2121472	P09373	PFLB_ECOLI Formate acetyltransferase 1 OS=Escherichia coli (strain K12) OX=83333 GN=pflB PE=1 SV=2	False	P0A858	TPIS_ECOLI Triosephosphate isomerase OS=Escherichia coli (strain K12) OX=83333 GN=tpiA PE=1 SV=1	False	DSS	50.365	False	True	False	False	2	1	1	Between	0.0	0.006	0.013		0.0	0.0	0.0	2121454	Escherichia coli	P09373-P0A858	True	True	2
155	706	15455;15333	10806;11492	2242004;2242003;7312;7327	P0A8T7	RPOC_ECOLI DNA-directed RNA polymerase subunit beta' OS=Escherichia coli (strain K12) OX=83333 GN=rpoC PE=1 SV=1	False	P0AFF6	NUSA_ECOLI Transcription termination/antitermination protein NusA OS=Escherichia coli (strain K12) OX=83333 GN=nusA PE=1 SV=1	False	DSS	50.006	False	True	False	False	4	2	2	Between	0.0	0.006	0.013		0.005	0.0	0.0	2242004	Escherichia coli	P0A8T7-P0AFF6	True	True	2
157	26	14677;14911;13749	11983;11657;11853;10904	3215092;2188162;802205;824528	P0ACF0	DBHA_ECOLI DNA-binding protein HU-alpha OS=Escherichia coli (strain K12) OX=83333 GN=hupA PE=1 SV=1	False	P0A7V3	RS3_ECOLI 30S ribosomal protein S3 OS=Escherichia coli (strain K12) OX=83333 GN=rpsC PE=1 SV=2	False	DSS	50.003	False	True	False	False	4	4	3	Between	0.0	0.006	0.013		0.005	0.005	0.0	3215092	Escherichia coli	P0A7V3-P0ACF0	False	False	0
158	125	15021;13969;15121;14063	11924;11079;10676;11155	1361105;1505258;1527172;1527170;1359949;2911245	P0A853	TNAA_ECOLI Tryptophanase OS=Escherichia coli (strain K12) OX=83333 GN=tnaA PE=1 SV=1	False	P36683	ACNB_ECOLI Aconitate hydratase B OS=Escherichia coli (strain K12) OX=83333 GN=acnB PE=1 SV=3	False	DSS	49.622	False	True	False	False	6	4	4	Between	0.0	0.006	0.013		0.006	0.005	0.0	1361105	Escherichia coli	P0A853-P36683	False	False	0
159	321	15453;14427;14817	12183;11442;11786	2893863;1470328;1358237	P0A9G6	ACEA_ECOLI Isocitrate lyase OS=Escherichia coli (strain K12) OX=83333 GN=aceA PE=1 SV=1	False	P21599	KPYK2_ECOLI Pyruvate kinase II OS=Escherichia coli (strain K12) OX=83333 GN=pykA PE=1 SV=3	False	DSS	49.323	False	True	False	False	3	3	3	Between	0.0	0.006	0.013		0.005	0.0	0.0	2893863	Escherichia coli	P0A9G6-P21599	False	True	1
161	79	15011;13869;15387	11917;10997;11409	358346;1383476;1552251;1574457	P0A7N9	RL33_ECOLI 50S ribosomal protein L33 OS=Escherichia coli (strain K12) OX=83333 GN=rpmG PE=1 SV=2	False	P0A7L0	RL1_ECOLI 50S ribosomal protein L1 OS=Escherichia coli (strain K12) OX=83333 GN=rplA PE=1 SV=2	False	DSS	48.648	False	True	False	False	4	3	3	Between	0.0	0.006	0.014		0.006	0.003	0.0	358346	Escherichia coli	P0A7L0-P0A7N9	True	True	2
163	861	15725	11969	2894732;2894721	P0A9G6	ACEA_ECOLI Isocitrate lyase OS=Escherichia coli (strain K12) OX=83333 GN=aceA PE=1 SV=1	False	P0ABP8	DEOD_ECOLI Purine nucleoside phosphorylase DeoD-type OS=Escherichia coli (strain K12) OX=83333 GN=deoD PE=1 SV=2	False	DSS	48.093	False	True	False	False	2	1	1	Between	0.0	0.006	0.014		0.0	0.0	0.0	2894732	Escherichia coli	P0A9G6-P0ABP8	False	False	0
164	449	14733;15577	10786;10845	2223668;719214;2892702;2892699;2892683	P00961	SYGB_ECOLI Glycine--tRNA ligase beta subunit OS=Escherichia coli (strain K12) OX=83333 GN=glyS PE=1 SV=4	False	P00960	SYGA_ECOLI Glycine--tRNA ligase alpha subunit OS=Escherichia coli (strain K12) OX=83333 GN=glyQ PE=1 SV=2	False	DSS	47.785	False	True	False	False	5	2	2	Between	0.0	0.006	0.014		0.0	0.0	0.0	2223668	Escherichia coli	P00960-P00961	True	True	2
166	857	15705	11104	1553138;2246055;1553082	P0AGJ9	SYY_ECOLI Tyrosine--tRNA ligase OS=Escherichia coli (strain K12) OX=83333 GN=tyrS PE=1 SV=2	False	Q46802	YGEV_ECOLI Uncharacterized sigma-54-dependent transcriptional regulator YgeV OS=Escherichia coli (strain K12) OX=83333 GN=ygeV PE=4 SV=1	False	DSS	47.334	False	True	False	False	3	1	1	Between	0.0	0.006	0.014		0.0	0.0	0.0	1553138	Escherichia coli	P0AGJ9-Q46802	False	False	0
167	851	15693	11975	2821147;2821153	P0A8N5	SYK2_ECOLI Lysine--tRNA ligase heat inducible OS=Escherichia coli (strain K12) OX=83333 GN=lysU PE=1 SV=2	False	P0AE08	AHPC_ECOLI Alkyl hydroperoxide reductase C OS=Escherichia coli (strain K12) OX=83333 GN=ahpC PE=1 SV=2	False	DSS	46.719	False	True	False	False	2	1	1	Between	0.0	0.006	0.015		0.0	0.0	0.0	2821147	Escherichia coli	P0A8N5-P0AE08	False	False	0
168	613	15389;15119	11676;11446	1609437;1591981;2598764;2583011	P0A705	IF2_ECOLI Translation initiation factor IF-2 OS=Escherichia coli (strain K12) OX=83333 GN=infB PE=1 SV=1	False	P0A7S3	RS12_ECOLI 30S ribosomal protein S12 OS=Escherichia coli (strain K12) OX=83333 GN=rpsL PE=1 SV=2	False	DSS	46.671	False	True	False	False	4	2	2	Between	0.0	0.006	0.015		0.006	0.003	0.0	1609437	Escherichia coli	P0A705-P0A7S3	False	True	1
170	111	14087;14083;13941	11167;10834;11165;11055	2790138;2040439;2040341;1139704;530989	P08839	PT1_ECOLI Phosphoenolpyruvate-protein phosphotransferase OS=Escherichia coli (strain K12) OX=83333 GN=ptsI PE=1 SV=1	False	P0A8M6	YEEX_ECOLI UPF0265 protein YeeX OS=Escherichia coli (strain K12) OX=83333 GN=yeeX PE=1 SV=1	False	DSS	46.663	False	True	False	False	5	4	3	Between	0.0	0.006	0.015		0.005	0.003	0.0	2790138	Escherichia coli	P08839-P0A8M6	False	True	1
172	674	15245;15293	12065;11168	1451178;803804;1357822	P0A7Z4	RPOA_ECOLI DNA-directed RNA polymerase subunit alpha OS=Escherichia coli (strain K12) OX=83333 GN=rpoA PE=1 SV=1	False	P24255	RP54_ECOLI RNA polymerase sigma-54 factor OS=Escherichia coli (strain K12) OX=83333 GN=rpoN PE=1 SV=2	False	DSS	46.567	False	True	False	False	3	2	2	Between	0.0	0.006	0.015		0.006	0.003	0.0	1451178	Escherichia coli	P0A7Z4-P24255	True	True	2
174	847	13669	11697;10841	2113293;2140304;948364	P0AG67	RS1_ECOLI 30S ribosomal protein S1 OS=Escherichia coli (strain K12) OX=83333 GN=rpsA PE=1 SV=1	False	P0A7X3	RS9_ECOLI 30S ribosomal protein S9 OS=Escherichia coli (strain K12) OX=83333 GN=rpsI PE=1 SV=2	False	DSS	46.499	False	True	False	False	3	2	1	Between	0.0	0.006	0.015		0.0	0.0	0.0	2113293	Escherichia coli	P0A7X3-P0AG67	False	True	1
176	64	13837;15605	10969;11822	2264152;1522737;1522731	P02358	RS6_ECOLI 30S ribosomal protein S6 OS=Escherichia coli (strain K12) OX=83333 GN=rpsF PE=1 SV=1	False	P0ACF0	DBHA_ECOLI DNA-binding protein HU-alpha OS=Escherichia coli (strain K12) OX=83333 GN=hupA PE=1 SV=1	False	DSS	46.387	False	True	False	False	3	2	2	Between	0.0	0.006	0.015		0.0	0.0	0.0	2264152	Escherichia coli	P02358-P0ACF0	False	False	0
177	844	15167	12109;12019	1341290;1507462	P67910	HLDD_ECOLI ADP-L-glycero-D-manno-heptose-6-epimerase OS=Escherichia coli (strain K12) OX=83333 GN=hldD PE=1 SV=1	False	P64476	YDIH_ECOLI Uncharacterized protein YdiH OS=Escherichia coli (strain K12) OX=83333 GN=ydiH PE=4 SV=2	False	DSS	46.262	False	True	False	False	2	2	1	Between	0.0	0.006	0.015		0.0	0.003	0.0	1341290	Escherichia coli	P64476-P67910	True	False	1
178	142	14003;15413;14553	11106;12146;11550	2187001;1567797;2263347	P0ACF0	DBHA_ECOLI DNA-binding protein HU-alpha OS=Escherichia coli (strain K12) OX=83333 GN=hupA PE=1 SV=1	False	P0A7U3	RS19_ECOLI 30S ribosomal protein S19 OS=Escherichia coli (strain K12) OX=83333 GN=rpsS PE=1 SV=2	False	DSS	46.049	False	True	False	False	3	3	3	Between	0.0	0.006	0.015		0.005	0.0	0.0	2187001	Escherichia coli	P0A7U3-P0ACF0	False	False	0
179	278	14323;14857;15205	11358;10847;12038	2468102;2970128;2911833;3115067	P02359	RS7_ECOLI 30S ribosomal protein S7 OS=Escherichia coli (strain K12) OX=83333 GN=rpsG PE=1 SV=3	False	P0A705	IF2_ECOLI Translation initiation factor IF-2 OS=Escherichia coli (strain K12) OX=83333 GN=infB PE=1 SV=1	False	DSS	45.866	False	True	False	False	4	3	3	Between	0.0	0.006	0.015		0.006	0.003	0.0	2468102	Escherichia coli	P02359-P0A705	False	True	1
181	182	14093;14975;13805	11174;10871;10677;10941	2816592;2239071;2239107;2238684;2238694;845992	P0A6Y1	IHFB_ECOLI Integration host factor subunit beta OS=Escherichia coli (strain K12) OX=83333 GN=ihfB PE=1 SV=1	False	P0A7S3	RS12_ECOLI 30S ribosomal protein S12 OS=Escherichia coli (strain K12) OX=83333 GN=rpsL PE=1 SV=2	False	DSS	45.68	False	True	False	False	6	4	3	Between	0.0	0.006	0.015		0.006	0.008	0.016	2816592	Escherichia coli	P0A6Y1-P0A7S3	False	False	0
182	82	15583;13879	11591;11004	2935153;2913920;3063248	P0A9P0	DLDH_ECOLI Dihydrolipoyl dehydrogenase OS=Escherichia coli (strain K12) OX=83333 GN=lpdA PE=1 SV=2	False	P0A6B7	ISCS_ECOLI Cysteine desulfurase IscS OS=Escherichia coli (strain K12) OX=83333 GN=iscS PE=1 SV=1	False	DSS	45.332	False	True	False	False	3	2	2	Between	0.0	0.006	0.016		0.0	0.0	0.0	2935153	Escherichia coli	P0A6B7-P0A9P0	False	False	0
183	560	15379;15005	12134;11913	851261;1455544	P0A8V2	RPOB_ECOLI DNA-directed RNA polymerase subunit beta OS=Escherichia coli (strain K12) OX=83333 GN=rpoB PE=1 SV=1	False	P24255	RP54_ECOLI RNA polymerase sigma-54 factor OS=Escherichia coli (strain K12) OX=83333 GN=rpoN PE=1 SV=2	False	DSS	44.908	False	True	False	False	2	2	2	Between	0.0	0.006	0.016		0.006	0.003	0.0	851261	Escherichia coli	P0A8V2-P24255	True	True	2
185	275	14799;15113;14317	11763;11445;11354	790610;698390;1414669;2266249	P02359	RS7_ECOLI 30S ribosomal protein S7 OS=Escherichia coli (strain K12) OX=83333 GN=rpsG PE=1 SV=3	False	P0A7X3	RS9_ECOLI 30S ribosomal protein S9 OS=Escherichia coli (strain K12) OX=83333 GN=rpsI PE=1 SV=2	False	DSS	44.498	False	True	False	False	4	3	3	Between	0.0	0.006	0.016		0.006	0.005	0.003	790610	Escherichia coli	P02359-P0A7X3	False	True	1
187	13	15177;14819;13723	12024;11787;10884	1522651;2842731;3215007	P02359	RS7_ECOLI 30S ribosomal protein S7 OS=Escherichia coli (strain K12) OX=83333 GN=rpsG PE=1 SV=3	False	P0A6Y1	IHFB_ECOLI Integration host factor subunit beta OS=Escherichia coli (strain K12) OX=83333 GN=ihfB PE=1 SV=1	False	DSS	44.041	False	True	False	False	3	3	3	Between	0.0	0.006	0.017		0.006	0.003	0.0	1522651	Escherichia coli	P02359-P0A6Y1	True	True	2
189	211	15101;14795;14159	11189;11760;11228	1426516;1426513;2953723;700682	P0A832	SSRP_ECOLI SsrA-binding protein OS=Escherichia coli (strain K12) OX=83333 GN=smpB PE=1 SV=2	False	P0A7S3	RS12_ECOLI 30S ribosomal protein S12 OS=Escherichia coli (strain K12) OX=83333 GN=rpsL PE=1 SV=2	False	DSS	43.841	False	True	False	False	4	3	3	Between	0.0	0.006	0.017		0.008	0.007	0.003	1426516	Escherichia coli	P0A7S3-P0A832	False	True	1
191	94	14855;14021;14583;13905	11813;11121;11582;11026	1950005;3196111;2868595;2327366	P0A853	TNAA_ECOLI Tryptophanase OS=Escherichia coli (strain K12) OX=83333 GN=tnaA PE=1 SV=1	False	P0A9B2	G3P1_ECOLI Glyceraldehyde-3-phosphate dehydrogenase A OS=Escherichia coli (strain K12) OX=83333 GN=gapA PE=1 SV=2	False	DSS	43.419	False	True	False	False	4	4	4	Between	0.0	0.006	0.017		0.01	0.009	0.0	1950005	Escherichia coli	P0A853-P0A9B2	False	True	1
193	58	15517;13823	12226;10958	3165557;3165556	P64581	YQJD_ECOLI Uncharacterized protein YqjD OS=Escherichia coli (strain K12) OX=83333 GN=yqjD PE=1 SV=1	False	P0ADQ7	YGAM_ECOLI Uncharacterized protein YgaM OS=Escherichia coli (strain K12) OX=83333 GN=ygaM PE=1 SV=2	False	DSS	43.05	False	True	False	False	2	2	2	Between	0.0	0.006	0.017		0.005	0.0	0.0	3165557	Escherichia coli	P0ADQ7-P64581	False	True	1
195	591	15171;15063	12021;11232	2870687;422372;422366	P0A853	TNAA_ECOLI Tryptophanase OS=Escherichia coli (strain K12) OX=83333 GN=tnaA PE=1 SV=1	False	P0A850	TIG_ECOLI Trigger factor OS=Escherichia coli (strain K12) OX=83333 GN=tig PE=1 SV=1	False	DSS	42.766	False	True	False	False	3	2	2	Between	0.0	0.006	0.018		0.006	0.005	0.0	2870687	Escherichia coli	P0A850-P0A853	False	False	0
196	518	15253;14903	12072;11847	229419;855008	P09373	PFLB_ECOLI Formate acetyltransferase 1 OS=Escherichia coli (strain K12) OX=83333 GN=pflB PE=1 SV=2	False	P0AD33	YFCZ_ECOLI UPF0381 protein YfcZ OS=Escherichia coli (strain K12) OX=83333 GN=yfcZ PE=3 SV=1	False	DSS	41.99	False	True	False	False	2	2	2	Between	0.0	0.006	0.019		0.006	0.003	0.0	229419	Escherichia coli	P09373-P0AD33	True	True	2
198	441	14711;14495	11690;11840;11498	1578662;2565844;872235	P0ACF0	DBHA_ECOLI DNA-binding protein HU-alpha OS=Escherichia coli (strain K12) OX=83333 GN=hupA PE=1 SV=1	False	P0ADZ4	RS15_ECOLI 30S ribosomal protein S15 OS=Escherichia coli (strain K12) OX=83333 GN=rpsO PE=1 SV=2	False	DSS	41.764	False	True	False	False	3	3	2	Between	0.0	0.006	0.02		0.006	0.008	0.0	1578662	Escherichia coli	P0ACF0-P0ADZ4	False	False	0
199	96	13909;14493;14507;14403	11029;11496;11508;11422	847836;711616;951169;803685	P0AFG8	ODP1_ECOLI Pyruvate dehydrogenase E1 component OS=Escherichia coli (strain K12) OX=83333 GN=aceE PE=1 SV=2	False	P06959	ODP2_ECOLI Dihydrolipoyllysine-residue acetyltransferase component of pyruvate dehydrogenase complex OS=Escherichia coli (strain K12) OX=83333 GN=aceF PE=1 SV=3	False	DSS	41.623	False	True	False	False	4	4	4	Between	0.0	0.007	0.02		0.016	0.016	0.01	847836	Escherichia coli	P06959-P0AFG8	True	True	2
201	419	14651;15309	11639;12096	1453615;248499	P0A8T7	RPOC_ECOLI DNA-directed RNA polymerase subunit beta' OS=Escherichia coli (strain K12) OX=83333 GN=rpoC PE=1 SV=1	False	P0A800	RPOZ_ECOLI DNA-directed RNA polymerase subunit omega OS=Escherichia coli (strain K12) OX=83333 GN=rpoZ PE=1 SV=1	False	DSS	40.97	False	True	False	False	2	2	2	Between	0.0	0.007	0.021		0.006	0.003	0.0	1453615	Escherichia coli	P0A800-P0A8T7	True	True	2
203	268	14297;15371	11337;11687	2871789;3169779;3169791	P02359	RS7_ECOLI 30S ribosomal protein S7 OS=Escherichia coli (strain K12) OX=83333 GN=rpsG PE=1 SV=3	False	P0A7V0	RS2_ECOLI 30S ribosomal protein S2 OS=Escherichia coli (strain K12) OX=83333 GN=rpsB PE=1 SV=2	False	DSS	40.374	False	True	False	False	3	2	2	Between	0.0	0.007	0.022		0.006	0.003	0.003	2871789	Escherichia coli	P02359-P0A7V0	False	True	1
205	70	14023;14195;14575;13849	11122;11256;11572;10978	1572108;2243698;920723;2866228	P09373	PFLB_ECOLI Formate acetyltransferase 1 OS=Escherichia coli (strain K12) OX=83333 GN=pflB PE=1 SV=2	False	P0ABH7	CISY_ECOLI Citrate synthase OS=Escherichia coli (strain K12) OX=83333 GN=gltA PE=1 SV=1	False	DSS	39.917	False	True	False	False	4	4	4	Between	0.007	-0.069	0.023		0.016	0.016	0.009	1572108	Escherichia coli	P09373-P0ABH7	False	True	1
207	783	15527	11594	3195164;3195160	P02359	RS7_ECOLI 30S ribosomal protein S7 OS=Escherichia coli (strain K12) OX=83333 GN=rpsG PE=1 SV=3	False	P0AEU7	SKP_ECOLI Chaperone protein Skp OS=Escherichia coli (strain K12) OX=83333 GN=skp PE=1 SV=1	False	DSS	39.365	False	True	False	False	2	1	1	Between	0.007	-0.18	0.044		0.005	0.0	0.0	3195164	Escherichia coli	P02359-P0AEU7	False	True	1
209	54	15375;13811	11534;10949	1948687;1910324;3052265	P21177	FADB_ECOLI Fatty acid oxidation complex subunit alpha OS=Escherichia coli (strain K12) OX=83333 GN=fadB PE=1 SV=2	False	P21151	FADA_ECOLI 3-ketoacyl-CoA thiolase FadA OS=Escherichia coli (strain K12) OX=83333 GN=fadA PE=1 SV=3	False	DSS	39.336	False	True	False	False	3	2	2	Between	0.007	-0.185	0.044		0.006	0.003	0.0	1948687	Escherichia coli	P21151-P21177	False	True	1
211	782	14291	11663;11333	1504001;1504016;1503481	P02359	RS7_ECOLI 30S ribosomal protein S7 OS=Escherichia coli (strain K12) OX=83333 GN=rpsG PE=1 SV=3	False	P0A7L3	RL20_ECOLI 50S ribosomal protein L20 OS=Escherichia coli (strain K12) OX=83333 GN=rplT PE=1 SV=2	False	DSS	39.294	False	True	False	False	3	2	1	Between	0.007	-0.194	0.044		0.005	0.003	0.004	1504001	Escherichia coli	P02359-P0A7L3	False	True	1
213	501	14861;15065	11816;11951	2710036;2240116	P02359	RS7_ECOLI 30S ribosomal protein S7 OS=Escherichia coli (strain K12) OX=83333 GN=rpsG PE=1 SV=3	False	P0A6X7	IHFA_ECOLI Integration host factor subunit alpha OS=Escherichia coli (strain K12) OX=83333 GN=ihfA PE=1 SV=1	False	DSS	39.056	False	True	False	False	2	2	2	Between	0.007	-0.242	0.044		0.008	0.007	0.0	2710036	Escherichia coli	P02359-P0A6X7	False	True	1
215	355	14501;15241	11501;11172	3198648;3195864;3195828	P0A6Y1	IHFB_ECOLI Integration host factor subunit beta OS=Escherichia coli (strain K12) OX=83333 GN=ihfB PE=1 SV=1	False	P0AG59	RS14_ECOLI 30S ribosomal protein S14 OS=Escherichia coli (strain K12) OX=83333 GN=rpsN PE=1 SV=2	False	DSS	39.023	False	True	False	False	3	2	2	Between	0.007	-0.248	0.044		0.006	0.003	0.0	3198648	Escherichia coli	P0A6Y1-P0AG59	False	True	1
217	237	14217;14305	11273;11852;11348	2214018;2955431;2287959	P0A8T7	RPOC_ECOLI DNA-directed RNA polymerase subunit beta' OS=Escherichia coli (strain K12) OX=83333 GN=rpoC PE=1 SV=1	False	P30128	GREB_ECOLI Transcription elongation factor GreB OS=Escherichia coli (strain K12) OX=83333 GN=greB PE=1 SV=2	False	DSS	39.023	False	True	False	False	3	3	2	Between	0.007	-0.248	0.044		0.006	0.008	0.0	2214018	Escherichia coli	P0A8T7-P30128	True	True	2
219	778	14311	12086;11351	2542702;1472090	P02358	RS6_ECOLI 30S ribosomal protein S6 OS=Escherichia coli (strain K12) OX=83333 GN=rpsF PE=1 SV=1	False	P0A7S3	RS12_ECOLI 30S ribosomal protein S12 OS=Escherichia coli (strain K12) OX=83333 GN=rpsL PE=1 SV=2	False	DSS	38.977	False	True	False	False	2	2	1	Between	0.007	-0.257	0.044		0.005	0.003	0.0	2542702	Escherichia coli	P02358-P0A7S3	False	True	1
221	776	14369	12079;11391	2795073;3171804	P08839	PT1_ECOLI Phosphoenolpyruvate-protein phosphotransferase OS=Escherichia coli (strain K12) OX=83333 GN=ptsI PE=1 SV=1	False	P10408	SECA_ECOLI Protein translocase subunit SecA OS=Escherichia coli (strain K12) OX=83333 GN=secA PE=1 SV=2	False	DSS	38.871	False	True	False	False	2	2	1	Between	0.007	-0.279	0.045		0.005	0.003	0.0	2795073	Escherichia coli	P08839-P10408	False	True	1
223	261	14497;14281	11751;11499;11325	2973539;2244263;2973488	P61175	RL22_ECOLI 50S ribosomal protein L22 OS=Escherichia coli (strain K12) OX=83333 GN=rplV PE=1 SV=1	False	P0A7N4	RL32_ECOLI 50S ribosomal protein L32 OS=Escherichia coli (strain K12) OX=83333 GN=rpmF PE=1 SV=2	False	DSS	38.783	False	True	False	False	3	3	2	Between	0.007	-0.296	0.045		0.006	0.01	0.003	2973539	Escherichia coli	P0A7N4-P61175	True	True	2
225	774	15509	11593	2223254;2223358	P02359	RS7_ECOLI 30S ribosomal protein S7 OS=Escherichia coli (strain K12) OX=83333 GN=rpsG PE=1 SV=3	False	P0A7W1	RS5_ECOLI 30S ribosomal protein S5 OS=Escherichia coli (strain K12) OX=83333 GN=rpsE PE=1 SV=2	False	DSS	38.53	False	True	False	False	2	1	1	Between	0.007	-0.347	0.044		0.005	0.0	0.0	2223254	Escherichia coli	P02359-P0A7W1	True	True	2
227	407	15127;14619	11996;11609	1571896;804747	P0A9C5	GLN1B_ECOLI Glutamine synthetase OS=Escherichia coli (strain K12) OX=83333 GN=glnA PE=1 SV=2	False	P07395	SYFB_ECOLI Phenylalanine--tRNA ligase beta subunit OS=Escherichia coli (strain K12) OX=83333 GN=pheT PE=1 SV=2	False	DSS	38.29	False	True	False	False	2	2	2	Between	0.007	-0.395	0.044		0.006	0.005	0.0	1571896	Escherichia coli	P07395-P0A9C5	False	False	0
228	22	13741;15305	10897;12095	2914823;1530246	P0A9G6	ACEA_ECOLI Isocitrate lyase OS=Escherichia coli (strain K12) OX=83333 GN=aceA PE=1 SV=1	False	P0AGE9	SUCD_ECOLI Succinate--CoA ligase [ADP-forming] subunit alpha OS=Escherichia coli (strain K12) OX=83333 GN=sucD PE=1 SV=2	False	DSS	38.095	False	True	False	False	2	2	2	Between	0.007	-0.434	0.044		0.006	0.003	0.0	2914823	Escherichia coli	P0A9G6-P0AGE9	False	True	1
230	359	15161;14509	12016;11509	2090891;807428	P37095	PEPB_ECOLI Peptidase B OS=Escherichia coli (strain K12) OX=83333 GN=pepB PE=1 SV=2	False	P07024	USHA_ECOLI Protein UshA OS=Escherichia coli (strain K12) OX=83333 GN=ushA PE=1 SV=2	False	DSS	38.034	False	True	False	False	2	2	2	Between	0.007	-0.446	0.044		0.006	0.005	0.0	2090891	Escherichia coli	P07024-P37095	False	False	0
231	463	14765;15057	11733;11947	1356740;1358015	P09373	PFLB_ECOLI Formate acetyltransferase 1 OS=Escherichia coli (strain K12) OX=83333 GN=pflB PE=1 SV=2	False	P0AE08	AHPC_ECOLI Alkyl hydroperoxide reductase C OS=Escherichia coli (strain K12) OX=83333 GN=ahpC PE=1 SV=2	False	DSS	38.018	False	True	False	False	2	2	2	Between	0.007	-0.449	0.044		0.008	0.007	0.0	1356740	Escherichia coli	P09373-P0AE08	False	False	0
232	218	14175;14413;14755	11240;11430;11728	2545576;3165715;2262348	P0AFG6	ODO2_ECOLI Dihydrolipoyllysine-residue succinyltransferase component of 2-oxoglutarate dehydrogenase complex OS=Escherichia coli (strain K12) OX=83333 GN=sucB PE=1 SV=2	False	P50552	VASP_HUMAN Vasodilator-stimulated phosphoprotein OS=Homo sapiens OX=9606 GN=VASP PE=1 SV=3	False	DSS	37.906	False	True	False	False	3	3	3	Between	0.007	-0.472	0.043		0.01	0.01	0.003	2545576	Mix	P0AFG6-P50552	False	False	0
233	493	13929;14839	11300;11045;11804	1497879;2933007;2887450	P0A6Y8	DNAK_ECOLI Chaperone protein DnaK OS=Escherichia coli (strain K12) OX=83333 GN=dnaK PE=1 SV=2	False	P0A9G6	ACEA_ECOLI Isocitrate lyase OS=Escherichia coli (strain K12) OX=83333 GN=aceA PE=1 SV=1	False	DSS	37.603	False	True	False	False	3	3	2	Between	0.007	-0.532	0.042		0.009	0.009	0.0	1497879	Escherichia coli	P0A6Y8-P0A9G6	False	False	0
234	765	15487	12205	3120020	P0A9G6	ACEA_ECOLI Isocitrate lyase OS=Escherichia coli (strain K12) OX=83333 GN=aceA PE=1 SV=1	False	P22256	GABT_ECOLI 4-aminobutyrate aminotransferase GabT OS=Escherichia coli (strain K12) OX=83333 GN=gabT PE=1 SV=1	False	DSS	37.541	False	True	False	False	1	1	1	Between	0.007	-0.545	0.042		0.005	0.0	0.0	3120020	Escherichia coli	P0A9G6-P22256	False	False	0
235	93	15263;13903	11225;11025	2910391;2931601;1400716	P0A7V3	RS3_ECOLI 30S ribosomal protein S3 OS=Escherichia coli (strain K12) OX=83333 GN=rpsC PE=1 SV=2	False	P45577	PROQ_ECOLI RNA chaperone ProQ OS=Escherichia coli (strain K12) OX=83333 GN=proQ PE=1 SV=2	False	DSS	37.54	False	True	False	False	3	2	2	Between	0.007	-0.545	0.042		0.006	0.003	0.0	2910391	Escherichia coli	P0A7V3-P45577	False	True	1
237	763	15485	10945	2868410;2868426	P0A853	TNAA_ECOLI Tryptophanase OS=Escherichia coli (strain K12) OX=83333 GN=tnaA PE=1 SV=1	False	P09373	PFLB_ECOLI Formate acetyltransferase 1 OS=Escherichia coli (strain K12) OX=83333 GN=pflB PE=1 SV=2	False	DSS	37.51	False	True	False	False	2	1	1	Between	0.007	-0.551	0.043		0.005	0.0	0.0	2868410	Escherichia coli	P09373-P0A853	False	False	0
238	346	14479;15123	11487;11020	2113792;2242886;2242861	P02359	RS7_ECOLI 30S ribosomal protein S7 OS=Escherichia coli (strain K12) OX=83333 GN=rpsG PE=1 SV=3	False	P0AG59	RS14_ECOLI 30S ribosomal protein S14 OS=Escherichia coli (strain K12) OX=83333 GN=rpsN PE=1 SV=2	False	DSS	37.467	False	True	False	False	3	2	2	Between	0.007	-0.56	0.043		0.006	0.005	0.003	2113792	Escherichia coli	P02359-P0AG59	False	True	1
240	88	15249;13893	12071;11016	1253799;461832	P0A7V3	RS3_ECOLI 30S ribosomal protein S3 OS=Escherichia coli (strain K12) OX=83333 GN=rpsC PE=1 SV=2	False	P0A6X7	IHFA_ECOLI Integration host factor subunit alpha OS=Escherichia coli (strain K12) OX=83333 GN=ihfA PE=1 SV=1	False	DSS	37.402	False	True	False	False	2	2	2	Between	0.007	-0.573	0.043		0.006	0.003	0.0	1253799	Escherichia coli	P0A6X7-P0A7V3	False	False	0
241	760	14559	11415;11559	1607495;1590074;3215076	P0A7K2	RL7_ECOLI 50S ribosomal protein L7/L12 OS=Escherichia coli (strain K12) OX=83333 GN=rplL PE=1 SV=2	False	P0A7J7	RL11_ECOLI 50S ribosomal protein L11 OS=Escherichia coli (strain K12) OX=83333 GN=rplK PE=1 SV=2	False	DSS	37.202	False	True	False	False	3	2	1	Between	0.007	-0.613	0.043		0.005	0.007	0.01	1607495	Escherichia coli	P0A7J7-P0A7K2	True	True	2
243	755	15469	12191	2797115	P0A707	IF3_ECOLI Translation initiation factor IF-3 OS=Escherichia coli (strain K12) OX=83333 GN=infC PE=1 SV=1	False	P0A7U3	RS19_ECOLI 30S ribosomal protein S19 OS=Escherichia coli (strain K12) OX=83333 GN=rpsS PE=1 SV=2	False	DSS	36.896	False	True	False	False	1	1	1	Between	0.007	-0.674	0.043		0.005	0.0	0.0	2797115	Escherichia coli	P0A707-P0A7U3	True	True	2
245	753	15467	12189	1525649	P0ADP7	UBIJ_ECOLI Ubiquinone biosynthesis accessory factor UbiJ OS=Escherichia coli (strain K12) OX=83333 GN=ubiJ PE=1 SV=1	False	P0A887	UBIE_ECOLI Ubiquinone/menaquinone biosynthesis C-methyltransferase UbiE OS=Escherichia coli (strain K12) OX=83333 GN=ubiE PE=1 SV=1	False	DSS	36.828	False	True	False	False	1	1	1	Between	0.007	-0.688	0.042		0.005	0.0	0.0	1525649	Escherichia coli	P0A887-P0ADP7	False	True	1
247	368	15071;14531	11958;11530	1526757;2819214	P02359	RS7_ECOLI 30S ribosomal protein S7 OS=Escherichia coli (strain K12) OX=83333 GN=rpsG PE=1 SV=3	False	P02358	RS6_ECOLI 30S ribosomal protein S6 OS=Escherichia coli (strain K12) OX=83333 GN=rpsF PE=1 SV=1	False	DSS	36.639	False	True	False	False	2	2	2	Between	0.007	-0.725	0.041		0.008	0.007	0.0	1526757	Escherichia coli	P02358-P02359	False	True	1
249	748	15457	10775	1480732;1480709	P0A7Z4	RPOA_ECOLI DNA-directed RNA polymerase subunit alpha OS=Escherichia coli (strain K12) OX=83333 GN=rpoA PE=1 SV=1	False	P0A800	RPOZ_ECOLI DNA-directed RNA polymerase subunit omega OS=Escherichia coli (strain K12) OX=83333 GN=rpoZ PE=1 SV=1	False	DSS	36.632	False	True	False	False	2	1	1	Between	0.007	-0.727	0.041		0.005	0.0	0.0	1480732	Escherichia coli	P0A7Z4-P0A800	True	True	2
251	382	15051;14561	11943;11561	1359001;1524002	P69910	DCEB_ECOLI Glutamate decarboxylase beta OS=Escherichia coli (strain K12) OX=83333 GN=gadB PE=1 SV=1	False	P23538	PPSA_ECOLI Phosphoenolpyruvate synthase OS=Escherichia coli (strain K12) OX=83333 GN=ppsA PE=1 SV=5	False	DSS	36.547	False	True	False	False	2	2	2	Between	0.007	-0.744	0.04		0.008	0.007	0.0	1359001	Escherichia coli	P23538-P69910	False	False	0
252	399	14597;15027	11595;11931	851073;801894	P0ACF8	HNS_ECOLI DNA-binding protein H-NS OS=Escherichia coli (strain K12) OX=83333 GN=hns PE=1 SV=2	False	P0A8F0	UPP_ECOLI Uracil phosphoribosyltransferase OS=Escherichia coli (strain K12) OX=83333 GN=upp PE=1 SV=1	False	DSS	36.513	False	True	False	False	2	2	2	Between	0.007	-0.751	0.04		0.008	0.007	0.0	851073	Escherichia coli	P0A8F0-P0ACF8	False	False	0
253	239	14365;14541;14221	11389;11539;11276	1504209;29438;3172211	P0A7Z4	RPOA_ECOLI DNA-directed RNA polymerase subunit alpha OS=Escherichia coli (strain K12) OX=83333 GN=rpoA PE=1 SV=1	False	P0AFF6	NUSA_ECOLI Transcription termination/antitermination protein NusA OS=Escherichia coli (strain K12) OX=83333 GN=nusA PE=1 SV=1	False	DSS	36.348	False	True	False	False	3	3	3	Between	0.007	-0.784	0.038		0.016	0.016	0.01	1504209	Escherichia coli	P0A7Z4-P0AFF6	True	True	2
255	743	15437	12170	1528501	P0A9G6	ACEA_ECOLI Isocitrate lyase OS=Escherichia coli (strain K12) OX=83333 GN=aceA PE=1 SV=1	False	P05042	FUMC_ECOLI Fumarate hydratase class II OS=Escherichia coli (strain K12) OX=83333 GN=fumC PE=1 SV=1	False	DSS	36.265	False	True	False	False	1	1	1	Between	0.007	-0.8	0.038		0.005	0.0	0.0	1528501	Escherichia coli	P05042-P0A9G6	False	True	1
257	217	14227;14173	11602;11282;11239	154792;2219588;2766137	P0A6X7	IHFA_ECOLI Integration host factor subunit alpha OS=Escherichia coli (strain K12) OX=83333 GN=ihfA PE=1 SV=1	False	P0AG59	RS14_ECOLI 30S ribosomal protein S14 OS=Escherichia coli (strain K12) OX=83333 GN=rpsN PE=1 SV=2	False	DSS	36.207	False	True	False	False	3	3	2	Between	0.007	-0.812	0.038		0.006	0.013	0.005	154792	Escherichia coli	P0A6X7-P0AG59	False	True	1
259	86	13889;14517;14487	11014;11515;11491	2794888;2844905;2243898	P09372	GRPE_ECOLI Protein GrpE OS=Escherichia coli (strain K12) OX=83333 GN=grpE PE=1 SV=1	False	P69908	DCEA_ECOLI Glutamate decarboxylase alpha OS=Escherichia coli (strain K12) OX=83333 GN=gadA PE=1 SV=1	False	DSS	35.875	False	True	False	False	3	3	3	Between	0.007	-0.879	0.034		0.016	0.016	0.01	2794888	Escherichia coli	P09372-P69908	True	True	2
261	739	15417	12156	2845946	P0A8N3	SYK1_ECOLI Lysine--tRNA ligase OS=Escherichia coli (strain K12) OX=83333 GN=lysS PE=1 SV=2	False	P0AE08	AHPC_ECOLI Alkyl hydroperoxide reductase C OS=Escherichia coli (strain K12) OX=83333 GN=ahpC PE=1 SV=2	False	DSS	35.839	False	True	False	False	1	1	1	Between	0.007	-0.886	0.034		0.005	0.0	0.0	2845946	Escherichia coli	P0A8N3-P0AE08	False	False	0
