# Supplementary material for: Retention time prediction using neural networks increases identifications in crosslinking mass spectrometry
Source: Nat Commun. 2021 May 28;12:3237. doi: 10.1038/s41467-021-23441-0 (PMC8163845; doi:10.1038/s41467-021-23441-0)
Supplement: Supplementary file 4 — Source Data [file 41467_2021_23441_MOESM4_ESM.zip › Sources/Sources_manuscript/Fig4c_xiML_source.csv]

	ProteinGroupPairID	LinkIDs	PeptidePairIDs	PSMIDs	Protein1	Descriptions1	isDecoy1	Protein2	Description2	isDecoy2	Crosslinker	Score	isDecoy	isTT	isTD	isDD	count PSMs	count peptide pairs	count links	fdrGroup	fdr	ifdr	PEP	Unnamed: 23	top link fdr	top peptide fdr	top psm_fdr	PSMID_single	OS	PPI_STR	APID	STRING	inDB
0	57	14805;14869;14425;13745;14235;14473;14933;14333;14629;14053	10694;10955;11566;11482;11483;11561;11350;10891;10920;11424;11510;11496;11279;11441;11065;11532;11529;11337;10810;11168;11388;11432;11253;11098;10802;11020	2311409;2311342;2895374;2601932;2309809;2328729;2267652;3120254;3146787;3120238;2770620;2446707;2797093;2523804;3120878;1800524;3172595;3119886;3172596;2497754;2769774;2796218;3173428;3172085;3172066;2522864;2497451;2769467;3171757;3171827;3168518;3168505;1473650;1256558;1473089;1445929;1471864;1444685;3194087;3194088;3167162;1471312;3192620;1511506;2874384;2263681;2173060;1481315;1481314;1263555…	P0A836	SUCC_ECOLI Succinate--CoA ligase [ADP-forming] subunit beta OS=Escherichia coli (strain K12) OX=83333 GN=sucC PE=1 SV=1	False	P0AGE9	SUCD_ECOLI Succinate--CoA ligase [ADP-forming] subunit alpha OS=Escherichia coli (strain K12) OX=83333 GN=sucD PE=1 SV=2	False	DSS	161.206	False	True	False	False	55	26	10	Between	0.0	0.0	0.009		0.0	0.0	0.0	2311409	Escherichia coli	P0A836-P0AGE9	True	True	2
2	14	14519;13685;14207;14579;14037;14639;14007;14667;14429;14065;13845;13651;13787;13829;14471;13649;13693;13981;14427;13793;13645;14039;14125;14309	11438;10770;11141;11377;11495;11008;10919;10982;11518;10946;11267;11340;11031;11122;10869;10751;10834;10858;11387;10750;11421;11488;10800;10773;10965;11486;11339;10917;10838;10747;11011;11072;11230	1526395;2116082;2327273;1552735;2291855;1338862;534159;1185779;1210927;2193574;2218226;2218276;2166796;1569023;1546879;2267035;2545018;2267087;2323568;773825;954787;980006;562746;538669;1774244;2971260;2307952;403137;2270407;2270346;2959056;2971368;1593077;927395;1474835;202411;154402;486199;2564961;1231520;2600224;3169711;486832	P0A8T7	RPOC_ECOLI DNA-directed RNA polymerase subunit beta' OS=Escherichia coli (strain K12) OX=83333 GN=rpoC PE=1 SV=1	False	P0A8V2	RPOB_ECOLI DNA-directed RNA polymerase subunit beta OS=Escherichia coli (strain K12) OX=83333 GN=rpoB PE=1 SV=1	False	DSS	116.295	False	True	False	False	43	33	24	Between	0.0	0.003	0.009		0.0	0.0	0.0	1526395	Escherichia coli	P0A8T7-P0A8V2	True	True	2
4	25	13709;14651;13671;14103;14503;14719;14259;14513;14859;13737;14299;14155;14837;14401;13755;14375;14117;14727;13761;13877;14631;14281;14395;14599	10789;11119;10763;11056;11422;11162;11187;10692;10896;10853;11159;10805;11222;11097;11417;11310;10816;11290;11066;11284;10820;10890;11530;11205;11306;11517	230708;1004038;1027603;1188257;2088676;1911082;2821751;2846823;1361908;1384825;1384802;2715154;2715151;2715164;1551274;1551254;1551257;1548529;1380182;2115834;2955655;2114158;2114159;3117492;1137854;294651;902931;3195050;3195032;2970426;1530881;1209832;1289037;1499848;902333	P0A853	TNAA_ECOLI Tryptophanase OS=Escherichia coli (strain K12) OX=83333 GN=tnaA PE=1 SV=1	False	P0A9G6	ACEA_ECOLI Isocitrate lyase OS=Escherichia coli (strain K12) OX=83333 GN=aceA PE=1 SV=1	False	DSS	101.977	False	True	False	False	35	26	24	Between	0.0	0.004	0.009		0.0	0.0	0.0	230708	Escherichia coli	P0A853-P0A9G6	False	False	0
5	39	14847;14781;13953;14201;14029;14287;14733;14731;13839;14875;13701;13821;14817;14179;14865	11430;10884;10944;11138;10999;11207;11090;11021;10865;11183;10781;10852;10972;11116;11278	2267211;2267130;3113519;3113470;3140116;3193389;2847037;2136956;2762689;2816211;3166692;1549379;1549350;1819611;1912648;1912672;1892194;2840010;419870;3166246;2840904;3166173;2219569;3170822;3170816	P0AFG6	ODO2_ECOLI Dihydrolipoyllysine-residue succinyltransferase component of 2-oxoglutarate dehydrogenase complex OS=Escherichia coli (strain K12) OX=83333 GN=sucB PE=1 SV=2	False	P0A9P0	DLDH_ECOLI Dihydrolipoyl dehydrogenase OS=Escherichia coli (strain K12) OX=83333 GN=lpdA PE=1 SV=2	False	DSS	87.352	False	True	False	False	25	15	15	Between	0.0	0.005	0.009		0.0	0.0	0.0	2267211	Escherichia coli	P0A9P0-P0AFG6	True	True	2
7	33	14451;14767;13687;13689;14141;14877;14465;14617;14051;14511;14763;14721;13757;14563	11363;11362;10771;10772;11115;11085;11522;11376;10806;11019;11428;11338;10902;10659;11398;10817;10779	1283033;902413;902407;1204006;969078;1769594;2793216;3171113;3171122;3122082;2380267;2020264;2764248;1501253;2869633;2869649;2743355;2716245;1549751;2242683;2218292;3195715;2888810;2888837	P0A6Y1	IHFB_ECOLI Integration host factor subunit beta OS=Escherichia coli (strain K12) OX=83333 GN=ihfB PE=1 SV=1	False	P0A6X7	IHFA_ECOLI Integration host factor subunit alpha OS=Escherichia coli (strain K12) OX=83333 GN=ihfA PE=1 SV=1	False	DSS	84.671	False	True	False	False	24	17	14	Between	0.0	0.005	0.009		0.0	0.0	0.0	1283033	Escherichia coli	P0A6X7-P0A6Y1	True	True	2
9	38	14833;13699;14107;14343;14715;13775;14457;14799;13747;14135;14369;14173;14741;14885	10732;10780;11059;11260;11155;10828;11368;11367;10811;11470;11079;11282;11110;11212;11084	2794737;2768133;1185926;2241732;1214455;951585;951525;2713430;2767017;2793638;2767064;2062749;2847086;1260575;2843702;2818686;2869347;2869359;2715291;2445755;2742367	P0AG67	RS1_ECOLI 30S ribosomal protein S1 OS=Escherichia coli (strain K12) OX=83333 GN=rpsA PE=1 SV=1	False	P02359	RS7_ECOLI 30S ribosomal protein S7 OS=Escherichia coli (strain K12) OX=83333 GN=rpsG PE=1 SV=3	False	DSS	81.876	False	True	False	False	21	15	14	Between	0.0	0.005	0.009		0.0	0.0	0.0	2794737	Escherichia coli	P02359-P0AG67	False	True	1
11	99	14695;13837;14045;14359	10928;11176;11038;11060;11113;11192;10864;11016;11408;11315;11274	2143082;2498873;2770851;3115687;3142327;3142343;3116770;2792696;2766113;1180734;1205795;1179625;2085309;2115246;2142242;3194775;1314900;2115571;2167206;2166064	P09373	PFLB_ECOLI Formate acetyltransferase 1 OS=Escherichia coli (strain K12) OX=83333 GN=pflB PE=1 SV=2	False	P68066	GRCA_ECOLI Autonomous glycyl radical cofactor OS=Escherichia coli (strain K12) OX=83333 GN=grcA PE=1 SV=1	False	DSS	77.417	False	True	False	False	20	11	4	Between	0.0	0.006	0.01		0.0	0.0	0.0	2143082	Escherichia coli	P09373-P68066	True	True	2
13	48	14703;13721;14483;14919;14879;14881;14621;14353	11200;10795;11400;11128;10887;11268;11524;11271	2891550;2867274;109466;2914549;2817337;2842391;2842445;2842428;2714203;2741290;2714191;2164732;2190843;2164749;606981;2844121	P0A9P0	DLDH_ECOLI Dihydrolipoyl dehydrogenase OS=Escherichia coli (strain K12) OX=83333 GN=lpdA PE=1 SV=2	False	P06959	ODP2_ECOLI Dihydrolipoyllysine-residue acetyltransferase component of pyruvate dehydrogenase complex OS=Escherichia coli (strain K12) OX=83333 GN=aceF PE=1 SV=3	False	DSS	74.901	False	True	False	False	16	8	8	Between	0.0	0.006	0.01		0.0	0.0	0.0	2891550	Escherichia coli	P06959-P0A9P0	True	True	2
15	35	14383;14435;14121;14439;14161;14385;14739;13691;14403;13957;14893;14277;14397	11296;11347;11070;11351;11101;11298;11166;10774;11312;11341;11022;10947;11316;11201;11307	2562955;827801;874335;874153;975684;874985;2168229;2194362;1527613;2891774;1360696;805478;805300;806564;806605;806614;1336534;1502749	P0A853	TNAA_ECOLI Tryptophanase OS=Escherichia coli (strain K12) OX=83333 GN=tnaA PE=1 SV=1	False	P0AE08	AHPC_ECOLI Alkyl hydroperoxide reductase C OS=Escherichia coli (strain K12) OX=83333 GN=ahpC PE=1 SV=2	False	DSS	73.983	False	True	False	False	18	15	13	Between	0.0	0.006	0.01		0.0	0.0	0.0	2562955	Escherichia coli	P0A853-P0AE08	False	True	1
17	104	14491;13849;14285;14729;14077;14301;14849	11407;10873;11425;11208;11544;10924;11037;11226;11378	537114;2542817;897174;897208;2193173;2191981;2165889;3218714;3218791;1502514;2114694;2327960;2308964	P0A9G6	ACEA_ECOLI Isocitrate lyase OS=Escherichia coli (strain K12) OX=83333 GN=aceA PE=1 SV=1	False	P0AE08	AHPC_ECOLI Alkyl hydroperoxide reductase C OS=Escherichia coli (strain K12) OX=83333 GN=ahpC PE=1 SV=2	False	DSS	72.924	False	True	False	False	13	9	7	Between	0.0	0.006	0.01		0.0	0.0	0.0	537114	Escherichia coli	P0A9G6-P0AE08	False	False	0
18	154	13939;14193;13969;14857;14605;14647	11096;11391;10933;11451;11360;11133;10954;11386;11010;10664	1238419;1265027;1264360;2120138;1236750;2145176;2117613;2117614;1312518;899650;2116665;1453192;1480325;1311119;1285480	P0A8V2	RPOB_ECOLI DNA-directed RNA polymerase subunit beta OS=Escherichia coli (strain K12) OX=83333 GN=rpoB PE=1 SV=1	False	P0A7Z4	RPOA_ECOLI DNA-directed RNA polymerase subunit alpha OS=Escherichia coli (strain K12) OX=83333 GN=rpoA PE=1 SV=1	False	DSS	71.564	False	True	False	False	15	10	6	Between	0.0	0.006	0.01		0.0	0.0	0.0	1238419	Escherichia coli	P0A7Z4-P0A8V2	True	True	2
20	207	14091;14009;13937;14157;14269;14021	11048;11214;11216;10983;11213;11047;10932;11099;11228;11194;11195;10993	1033847;2695540;2695525;2695603;2748401;1118716;1141703;1118689;1117081;1117730;2446807;2023588;1009961;1140736;2042146;2671586	P0AG67	RS1_ECOLI 30S ribosomal protein S1 OS=Escherichia coli (strain K12) OX=83333 GN=rpsA PE=1 SV=1	False	P0A7V0	RS2_ECOLI 30S ribosomal protein S2 OS=Escherichia coli (strain K12) OX=83333 GN=rpsB PE=1 SV=2	False	DSS	67.502	False	True	False	False	16	12	6	Between	0.0	0.006	0.01		0.0	0.0	0.0	1033847	Escherichia coli	P0A7V0-P0AG67	True	True	2
22	50	14415;14379;13725;13753	11327;10701;11265;11236;11548;11292;10798;10815	2774920;1479058;2824414;2170881;2120175;2120184;1313070;1362653;2195794;2146499;2139063;875963	P02358	RS6_ECOLI 30S ribosomal protein S6 OS=Escherichia coli (strain K12) OX=83333 GN=rpsF PE=1 SV=1	False	P0A7T7	RS18_ECOLI 30S ribosomal protein S18 OS=Escherichia coli (strain K12) OX=83333 GN=rpsR PE=1 SV=2	False	DSS	67.437	False	True	False	False	12	8	4	Between	0.0	0.006	0.01		0.0	0.0	0.0	2774920	Escherichia coli	P02358-P0A7T7	True	True	2
24	272	13717;13861;14245	11416;11083;10878;10793;10963;11239;10968;10879;11178	899513;925567;1477471;202059;1476116;1312091;1312051;1286385;851097;897602;849640;1448186;1448125	P0A7V3	RS3_ECOLI 30S ribosomal protein S3 OS=Escherichia coli (strain K12) OX=83333 GN=rpsC PE=1 SV=2	False	P0A7V0	RS2_ECOLI 30S ribosomal protein S2 OS=Escherichia coli (strain K12) OX=83333 GN=rpsB PE=1 SV=2	False	DSS	63.829	False	True	False	False	13	9	3	Between	0.0	0.007	0.01		0.0	0.0	0.0	899513	Escherichia coli	P0A7V0-P0A7V3	True	True	2
26	142	14515;14337;14487;14331;14315;13935;14659	11435;11257;11403;11335;11251;11318;11234;10930;11102	2215715;3221081;2241171;2847792;2822689;1235653;2867450;2867446;2163676;2787959;2866080;3192617	P0A6Y1	IHFB_ECOLI Integration host factor subunit beta OS=Escherichia coli (strain K12) OX=83333 GN=ihfB PE=1 SV=1	False	P0A7U3	RS19_ECOLI 30S ribosomal protein S19 OS=Escherichia coli (strain K12) OX=83333 GN=rpsS PE=1 SV=2	False	DSS	61.821	False	True	False	False	12	9	7	Between	0.0	0.007	0.01		0.0	0.0	0.0	2215715	Escherichia coli	P0A6Y1-P0A7U3	True	False	1
27	3	14633;14713;14747;13899;13943;14035;14047;13621;14455;14541	10818;11203;11146;10906;10936;11005;11017;10734;11366;11457	2069783;2043690;2015102;1114787;2218284;2218282;870597;805368;849045;2044901;802986;827280;2328315	P08312	SYFA_ECOLI Phenylalanine--tRNA ligase alpha subunit OS=Escherichia coli (strain K12) OX=83333 GN=pheS PE=1 SV=2	False	P07395	SYFB_ECOLI Phenylalanine--tRNA ligase beta subunit OS=Escherichia coli (strain K12) OX=83333 GN=pheT PE=1 SV=2	False	DSS	60.29	False	True	False	False	13	10	10	Between	0.0	0.007	0.01		0.0	0.0	0.0	2069783	Escherichia coli	P07395-P08312	True	True	2
29	1	14853;14159;13617;14419;14019;14567;14711;13863;14555	10690;11100;10731;11330;10992;10657;11160;10880;11478	1504462;1477507;3215811;3170119;1426526;2894519;83499;83509;2241155;2241154;3192266;3119570	P0AFG6	ODO2_ECOLI Dihydrolipoyllysine-residue succinyltransferase component of 2-oxoglutarate dehydrogenase complex OS=Escherichia coli (strain K12) OX=83333 GN=sucB PE=1 SV=2	False	P0AFG3	ODO1_ECOLI 2-oxoglutarate dehydrogenase E1 component OS=Escherichia coli (strain K12) OX=83333 GN=sucA PE=1 SV=1	False	DSS	60.273	False	True	False	False	12	9	9	Between	0.0	0.007	0.01		0.0	0.0	0.0	1504462	Escherichia coli	P0AFG3-P0AFG6	True	True	2
31	97	14307;13833;14149;14701;14387;14587;14755;14775	11229;10861;11093;11135;11299;11506;11156;11171	2894190;1555698;1576555;1553062;2292051;158943;2796034;1575270;1575329;2144218;1452246	P02359	RS7_ECOLI 30S ribosomal protein S7 OS=Escherichia coli (strain K12) OX=83333 GN=rpsG PE=1 SV=3	False	P0A9M0	LON_ECOLI Lon protease OS=Escherichia coli (strain K12) OX=83333 GN=lon PE=1 SV=1	False	DSS	59.188	False	True	False	False	11	8	8	Between	0.0	0.007	0.01		0.0	0.0	0.0	2894190	Escherichia coli	P02359-P0A9M0	True	True	2
33	407	14671;14619;14577	10655;11144;11026;11015;10912	1478332;1451119;2114925;2141926;2141928;2113939;2140949;2795199;2795238;2066679;2092840	P0A6Y8	DNAK_ECOLI Chaperone protein DnaK OS=Escherichia coli (strain K12) OX=83333 GN=dnaK PE=1 SV=2	False	P09372	GRPE_ECOLI Protein GrpE OS=Escherichia coli (strain K12) OX=83333 GN=grpE PE=1 SV=1	False	DSS	58.058	False	True	False	False	11	5	3	Between	0.0	0.007	0.011		0.0	0.0	0.0	1478332	Escherichia coli	P09372-P0A6Y8	True	True	2
35	264	13879;14829;14229;14735;14521;14303	11232;10892;11381;11163;10676;10663;11227	1005028;1051381;2041724;2448506;2398982;1419147;227149;250380;2398190;2447697;976396	P09831	GLTB_ECOLI Glutamate synthase [NADPH] large chain OS=Escherichia coli (strain K12) OX=83333 GN=gltB PE=1 SV=3	False	P09832	GLTD_ECOLI Glutamate synthase [NADPH] small chain OS=Escherichia coli (strain K12) OX=83333 GN=gltD PE=1 SV=3	False	DSS	57.419	False	True	False	False	11	7	6	Between	0.0	0.007	0.011		0.0	0.0	0.0	1005028	Escherichia coli	P09831-P09832	True	True	2
37	18	14279;13653;14777;13893;14597;14761;14011;14115	11202;10752;10790;11106;10903;10937;10678;10984;11063	2711292;2417400;2738342;2738333;2738325;2913417;1473012;3090430;3063791;2711016;2738100;2711018;2738160;2890709	P0A705	IF2_ECOLI Translation initiation factor IF-2 OS=Escherichia coli (strain K12) OX=83333 GN=infB PE=1 SV=1	False	P0A7V3	RS3_ECOLI 30S ribosomal protein S3 OS=Escherichia coli (strain K12) OX=83333 GN=rpsC PE=1 SV=2	False	DSS	57.244	False	True	False	False	14	9	8	Between	0.0	0.007	0.011		0.0	0.0	0.005	2711292	Escherichia coli	P0A705-P0A7V3	False	True	1
39	354	14585;14899;14447;14737;14645	10786;11114;11359;11014;11051	2193150;2193081;2218557;2218495;1447961;2112663;2822541;2822552;2164517;2190630	P0ADG7	IMDH_ECOLI Inosine-5'-monophosphate dehydrogenase OS=Escherichia coli (strain K12) OX=83333 GN=guaB PE=1 SV=1	False	P60560	GUAC_ECOLI GMP reductase OS=Escherichia coli (strain K12) OX=83333 GN=guaC PE=1 SV=1	False	DSS	55.801	False	True	False	False	10	5	5	Between	0.0	0.007	0.011		0.0	0.0	0.0	2193150	Escherichia coli	P0ADG7-P60560	False	True	1
41	500	14477;14677	11447;11395;11415;10854	3119093;3118966;3119125;3119127;1798857;3145520;3065606	P0A7M9	RL31_ECOLI 50S ribosomal protein L31 OS=Escherichia coli (strain K12) OX=83333 GN=rpmE PE=1 SV=1	False	P62399	RL5_ECOLI 50S ribosomal protein L5 OS=Escherichia coli (strain K12) OX=83333 GN=rplE PE=1 SV=2	False	DSS	55.703	False	True	False	False	7	4	2	Between	0.0	0.007	0.011		0.0	0.0	0.0	3119093	Escherichia coli	P0A7M9-P62399	False	True	1
43	79	14127;14759;14753;13795;14123	11073;10727;11254;11151;10839;11071	2196680;1528395;1528434;1528431;2895577;2895539;2894787;2894803;2326767;2971013	P0A6F5	CH60_ECOLI 60 kDa chaperonin OS=Escherichia coli (strain K12) OX=83333 GN=groL PE=1 SV=2	False	P0A817	METK_ECOLI S-adenosylmethionine synthase OS=Escherichia coli (strain K12) OX=83333 GN=metK PE=1 SV=2	False	DSS	54.31	False	True	False	False	10	6	5	Between	0.0	0.007	0.011		0.0	0.0	0.0	2196680	Escherichia coli	P0A6F5-P0A817	True	True	2
45	86	14505;14543;14827;13979;14553;13809;14231	11423;11461;10787;10962;11477;10846;11164	3119133;3169178;2869434;2869404;3192712;2767251;3167579;3171115	P0A8N3	SYK1_ECOLI Lysine--tRNA ligase OS=Escherichia coli (strain K12) OX=83333 GN=lysS PE=1 SV=2	False	P0A9G6	ACEA_ECOLI Isocitrate lyase OS=Escherichia coli (strain K12) OX=83333 GN=aceA PE=1 SV=1	False	DSS	52.336	False	True	False	False	8	7	7	Between	0.0	0.008	0.011		0.0	0.0	0.0	3119133	Escherichia coli	P0A8N3-P0A9G6	False	True	1
47	65	13931;14791;14237;13889;14679;13763;14603	10929;11361;11172;10899;10822;10821;10994	2768167;1213536;1188455;2093317;2038036;3064285;3090900;981111;929184;929171	P09373	PFLB_ECOLI Formate acetyltransferase 1 OS=Escherichia coli (strain K12) OX=83333 GN=pflB PE=1 SV=2	False	P29745	PEPT_ECOLI Peptidase T OS=Escherichia coli (strain K12) OX=83333 GN=pepT PE=1 SV=2	False	DSS	51.656	False	True	False	False	10	7	7	Between	0.0	0.008	0.011		0.0	0.0	0.0	2768167	Escherichia coli	P09373-P29745	True	True	2
49	559	14665	10778;10997;10684	1236332;900784;1236262;2771219;2771206;1261710;1261670	P0AG67	RS1_ECOLI 30S ribosomal protein S1 OS=Escherichia coli (strain K12) OX=83333 GN=rpsA PE=1 SV=1	False	P0A7R9	RS11_ECOLI 30S ribosomal protein S11 OS=Escherichia coli (strain K12) OX=83333 GN=rpsK PE=1 SV=2	False	DSS	48.056	False	True	False	False	7	3	1	Between	0.0	0.008	0.012		0.0	0.0	0.0	1236332	Escherichia coli	P0A7R9-P0AG67	False	True	1
51	517	13963;14709	10797;10951;11217;10978	2713172;2740265;1770608;2142379;2142380;2821784;2821828	P0A7G2	RBFA_ECOLI 30S ribosome-binding factor OS=Escherichia coli (strain K12) OX=83333 GN=rbfA PE=1 SV=2	False	P02359	RS7_ECOLI 30S ribosomal protein S7 OS=Escherichia coli (strain K12) OX=83333 GN=rpsG PE=1 SV=3	False	DSS	48.018	False	True	False	False	7	4	2	Between	0.0	0.008	0.012		0.0	0.0	0.0	2713172	Escherichia coli	P02359-P0A7G2	False	True	1
53	41	14691;14655;13705;13727;13835;14325	11111;11543;10784;11023;10799;10863;11244	2822852;2847804;2219471;1525243;2114719;2768382;2870794;2874091	P17846	CYSI_ECOLI Sulfite reductase [NADPH] hemoprotein beta-component OS=Escherichia coli (strain K12) OX=83333 GN=cysI PE=1 SV=4	False	P38038	CYSJ_ECOLI Sulfite reductase [NADPH] flavoprotein alpha-component OS=Escherichia coli (strain K12) OX=83333 GN=cysJ PE=1 SV=4	False	DSS	47.381	False	True	False	False	8	7	6	Between	0.0	0.008	0.012		0.0	0.0	0.0	2822852	Escherichia coli	P17846-P38038	True	True	2
55	12	14657;13641;14615;13941	11346;10720;10744;10813;10934	1505070;2271458;3198640;2976147;82997;1185081;2038570;1478607	P0A7F3	PYRI_ECOLI Aspartate carbamoyltransferase regulatory chain OS=Escherichia coli (strain K12) OX=83333 GN=pyrI PE=1 SV=2	False	P0A786	PYRB_ECOLI Aspartate carbamoyltransferase catalytic subunit OS=Escherichia coli (strain K12) OX=83333 GN=pyrB PE=1 SV=2	False	DSS	47.055	False	True	False	False	8	5	4	Between	0.0	0.008	0.012		0.0	0.0	0.0	1505070	Escherichia coli	P0A786-P0A7F3	True	True	2
57	2	14311;14593;14811;13619;14185	11231;10835;10708;10733;11123	2746026;2712650;2739713;3068739;1723280;3095270;2468874;3164790	P23845	CYSN_ECOLI Sulfate adenylyltransferase subunit 1 OS=Escherichia coli (strain K12) OX=83333 GN=cysN PE=1 SV=1	False	P21156	CYSD_ECOLI Sulfate adenylyltransferase subunit 2 OS=Escherichia coli (strain K12) OX=83333 GN=cysD PE=1 SV=3	False	DSS	44.552	False	True	False	False	8	5	5	Between	0.0	0.008	0.012		0.0	0.0	0.0	2746026	Escherichia coli	P21156-P23845	True	True	2
59	328	14381;13983;14673	11295;11333;11245;11109;10964;11124	2719092;85708;87576;84315;1364923;2330392;1612703	P0A8T7	RPOC_ECOLI DNA-directed RNA polymerase subunit beta' OS=Escherichia coli (strain K12) OX=83333 GN=rpoC PE=1 SV=1	False	P0A7Z4	RPOA_ECOLI DNA-directed RNA polymerase subunit alpha OS=Escherichia coli (strain K12) OX=83333 GN=rpoA PE=1 SV=1	False	DSS	44.31	False	True	False	False	7	6	3	Between	0.0	0.008	0.012		0.0	0.0	0.0	2719092	Escherichia coli	P0A7Z4-P0A8T7	True	True	2
61	555	14823	11250;11000	2720719;2720714;2747823;2018805;2068913;2478462	P0A7U3	RS19_ECOLI 30S ribosomal protein S19 OS=Escherichia coli (strain K12) OX=83333 GN=rpsS PE=1 SV=2	False	P0AG59	RS14_ECOLI 30S ribosomal protein S14 OS=Escherichia coli (strain K12) OX=83333 GN=rpsN PE=1 SV=2	False	DSS	44.114	False	True	False	False	6	2	1	Between	0.0	0.008	0.012		0.0	0.0	0.0	2720719	Escherichia coli	P0A7U3-P0AG59	True	True	2
63	554	14931	10991	2870167;2845128;2845138;3196746	P0A9P0	DLDH_ECOLI Dihydrolipoyl dehydrogenase OS=Escherichia coli (strain K12) OX=83333 GN=lpdA PE=1 SV=2	False	P0ACG1	STPA_ECOLI DNA-binding protein StpA OS=Escherichia coli (strain K12) OX=83333 GN=stpA PE=1 SV=1	False	DSS	43.992	False	True	False	False	4	1	1	Between	0.0	0.008	0.012		0.0	0.0	0.0	2870167	Escherichia coli	P0A9P0-P0ACG1	False	True	1
65	152	14463;14687;13965;14119;14111	11375;11188;10952;11068;11061	2144914;1570842;1548627;2062260;2520146;1506508	P0A9G6	ACEA_ECOLI Isocitrate lyase OS=Escherichia coli (strain K12) OX=83333 GN=aceA PE=1 SV=1	False	P0ACC7	GLMU_ECOLI Bifunctional protein GlmU OS=Escherichia coli (strain K12) OX=83333 GN=glmU PE=1 SV=1	False	DSS	40.227	False	True	False	False	6	5	5	Between	0.0	0.008	0.013		0.0	0.0	0.0	2144914	Escherichia coli	P0A9G6-P0ACC7	False	False	0
66	545	14421	10872;11331	1501135;1501134;1501096;1500536	P02359	RS7_ECOLI 30S ribosomal protein S7 OS=Escherichia coli (strain K12) OX=83333 GN=rpsG PE=1 SV=3	False	P0ACF4	DBHB_ECOLI DNA-binding protein HU-beta OS=Escherichia coli (strain K12) OX=83333 GN=hupB PE=1 SV=1	False	DSS	38.3	False	True	False	False	4	2	1	Between	0.0	0.008	0.013		0.0	0.0	0.0	1501135	Escherichia coli	P02359-P0ACF4	True	True	2
68	68	14289;13769;14497;13881;14525	11215;10825;11412;10894;11443	2890686;2197573;1824075;3094642;3195080	P0A8N3	SYK1_ECOLI Lysine--tRNA ligase OS=Escherichia coli (strain K12) OX=83333 GN=lysS PE=1 SV=2	False	P0A853	TNAA_ECOLI Tryptophanase OS=Escherichia coli (strain K12) OX=83333 GN=tnaA PE=1 SV=1	False	DSS	38.275	False	True	False	False	5	5	5	Between	0.0	0.009	0.013		0.02	0.014	0.0	2890686	Escherichia coli	P0A853-P0A8N3	False	False	0
69	28	14797;14087;14143;13677	11240;11044;11087;10766	2214899;2214918;86004;2866857;2544525	P0A836	SUCC_ECOLI Succinate--CoA ligase [ADP-forming] subunit beta OS=Escherichia coli (strain K12) OX=83333 GN=sucC PE=1 SV=1	False	P0A853	TNAA_ECOLI Tryptophanase OS=Escherichia coli (strain K12) OX=83333 GN=tnaA PE=1 SV=1	False	DSS	37.797	False	True	False	False	5	4	4	Between	0.0	0.009	0.013		0.0	0.0	0.0	2214899	Escherichia coli	P0A836-P0A853	False	False	0
70	309	14339;14205;14595	11258;11454;11140;11512	132777;1527061;1360722;1530057	P69910	DCEB_ECOLI Glutamate decarboxylase beta OS=Escherichia coli (strain K12) OX=83333 GN=gadB PE=1 SV=1	False	P69908	DCEA_ECOLI Glutamate decarboxylase alpha OS=Escherichia coli (strain K12) OX=83333 GN=gadA PE=1 SV=1	False	DSS	37.684	False	True	False	False	4	4	3	Between	0.0	0.009	0.013		0.0	0.006	0.0	132777	Escherichia coli	P69908-P69910	True	True	2
72	42	13707;13711;13933;14129;13903;14225	10785;10788;10931;11074;10909;11158	1726990;2193840;2711434;771893;3195596;867146	P0AG67	RS1_ECOLI 30S ribosomal protein S1 OS=Escherichia coli (strain K12) OX=83333 GN=rpsA PE=1 SV=1	False	P0A7V3	RS3_ECOLI 30S ribosomal protein S3 OS=Escherichia coli (strain K12) OX=83333 GN=rpsC PE=1 SV=2	False	DSS	36.727	False	True	False	False	6	6	6	Between	0.0	0.009	0.013		0.024	0.018	0.008	1726990	Escherichia coli	P0A7V3-P0AG67	False	True	1
74	88	14195;13813;14411;13901;14399	11134;10848;11321;10907;11308	1332596;2867776;2761972;2709630;2190823	P64581	YQJD_ECOLI Uncharacterized protein YqjD OS=Escherichia coli (strain K12) OX=83333 GN=yqjD PE=1 SV=1	False	P0AEH5	ELAB_ECOLI Protein ElaB OS=Escherichia coli (strain K12) OX=83333 GN=elaB PE=1 SV=1	False	DSS	36.476	False	True	False	False	5	5	5	Between	0.0	0.009	0.013		0.02	0.014	0.0	1332596	Escherichia coli	P0AEH5-P64581	False	True	1
76	161	14059;13985;14469;14239;14005	11024;10967;11385;11173;10981	2761841;2791473;2109474;1547259;1575178	P0A705	IF2_ECOLI Translation initiation factor IF-2 OS=Escherichia coli (strain K12) OX=83333 GN=infB PE=1 SV=1	False	P0A7U3	RS19_ECOLI 30S ribosomal protein S19 OS=Escherichia coli (strain K12) OX=83333 GN=rpsS PE=1 SV=2	False	DSS	36.16	False	True	False	False	5	5	5	Between	0.0	0.009	0.013		0.02	0.014	0.0	2761841	Escherichia coli	P0A705-P0A7U3	False	True	1
78	541	13885	11513;10897	1500711;1500695;128158	P68191	SRA_ECOLI Stationary-phase-induced ribosome-associated protein OS=Escherichia coli (strain K12) OX=83333 GN=sra PE=1 SV=1	False	P00490	PHSM_ECOLI Maltodextrin phosphorylase OS=Escherichia coli (strain K12) OX=83333 GN=malP PE=1 SV=7	False	DSS	36.136	False	True	False	False	3	2	1	Between	0.0	0.009	0.013		0.0	0.0	0.0	1500711	Escherichia coli	P00490-P68191	False	False	0
79	149	13955;14873	10945;11055	980084;1217455;1217440;1167210	P0A9Q5	ACCD_ECOLI Acetyl-coenzyme A carboxylase carboxyl transferase subunit beta OS=Escherichia coli (strain K12) OX=83333 GN=accD PE=1 SV=1	False	P0ABD5	ACCA_ECOLI Acetyl-coenzyme A carboxylase carboxyl transferase subunit alpha OS=Escherichia coli (strain K12) OX=83333 GN=accA PE=1 SV=2	False	DSS	35.41	False	True	False	False	4	2	2	Between	0.0	0.009	0.013		0.0	0.0	0.0	980084	Escherichia coli	P0A9Q5-P0ABD5	True	True	2
81	539	14903	11081	1506689;1506616;2222871	P02359	RS7_ECOLI 30S ribosomal protein S7 OS=Escherichia coli (strain K12) OX=83333 GN=rpsG PE=1 SV=3	False	P67910	HLDD_ECOLI ADP-L-glycero-D-manno-heptose-6-epimerase OS=Escherichia coli (strain K12) OX=83333 GN=hldD PE=1 SV=1	False	DSS	34.765	False	True	False	False	3	1	1	Between	0.0	0.009	0.014		0.0	0.0	0.0	1506689	Escherichia coli	P02359-P67910	True	False	1
82	132	14637;14583;13915	10685;11505;10916	1501543;1501464;2214390;897814	P02359	RS7_ECOLI 30S ribosomal protein S7 OS=Escherichia coli (strain K12) OX=83333 GN=rpsG PE=1 SV=3	False	P0A7R9	RS11_ECOLI 30S ribosomal protein S11 OS=Escherichia coli (strain K12) OX=83333 GN=rpsK PE=1 SV=2	False	DSS	34.364	False	True	False	False	4	3	3	Between	0.0	0.009	0.014		0.0	0.0	0.0	1501543	Escherichia coli	P02359-P0A7R9	False	True	1
84	56	13743;14263;14041;14013;14097	10809;11190;11012;10985;11052	1549099;2189695;2162902;1365232;2112592	P0A9G6	ACEA_ECOLI Isocitrate lyase OS=Escherichia coli (strain K12) OX=83333 GN=aceA PE=1 SV=1	False	P09373	PFLB_ECOLI Formate acetyltransferase 1 OS=Escherichia coli (strain K12) OX=83333 GN=pflB PE=1 SV=2	False	DSS	34.322	False	True	False	False	5	5	5	Between	0.0	0.009	0.014		0.024	0.018	0.008	1549099	Escherichia coli	P09373-P0A9G6	False	True	1
86	114	14785;13991;13873	11287;10970;10888	2893163;2893138;1445898;1471410	P0A6Y1	IHFB_ECOLI Integration host factor subunit beta OS=Escherichia coli (strain K12) OX=83333 GN=ihfB PE=1 SV=1	False	P0A7V3	RS3_ECOLI 30S ribosomal protein S3 OS=Escherichia coli (strain K12) OX=83333 GN=rpsC PE=1 SV=2	False	DSS	34.194	False	True	False	False	4	3	3	Between	0.0	0.009	0.014		0.0	0.0	0.0	2893163	Escherichia coli	P0A6Y1-P0A7V3	True	False	1
87	45	14073;13831;14641;13713	11035;10859;11538;10791	829378;956541;1504162;206427	P02359	RS7_ECOLI 30S ribosomal protein S7 OS=Escherichia coli (strain K12) OX=83333 GN=rpsG PE=1 SV=3	False	P0A7T7	RS18_ECOLI 30S ribosomal protein S18 OS=Escherichia coli (strain K12) OX=83333 GN=rpsR PE=1 SV=2	False	DSS	34.139	False	True	False	False	4	4	4	Between	0.0	0.009	0.014		0.0	0.0	0.0	829378	Escherichia coli	P02359-P0A7T7	False	True	1
89	314	14495;14349;14613	11410;11269;11523	2893863;1470328;1358237	P0A9G6	ACEA_ECOLI Isocitrate lyase OS=Escherichia coli (strain K12) OX=83333 GN=aceA PE=1 SV=1	False	P21599	KPYK2_ECOLI Pyruvate kinase II OS=Escherichia coli (strain K12) OX=83333 GN=pykA PE=1 SV=3	False	DSS	33.99	False	True	False	False	3	3	3	Between	0.0	0.009	0.014		0.006	0.006	0.0	2893863	Escherichia coli	P0A9G6-P21599	False	True	1
91	127	14313;13905;13777	11233;10910;10866;10829	1507021;809270;1575385;1575425;1574513	P0A6F5	CH60_ECOLI 60 kDa chaperonin OS=Escherichia coli (strain K12) OX=83333 GN=groL PE=1 SV=2	False	P21156	CYSD_ECOLI Sulfate adenylyltransferase subunit 2 OS=Escherichia coli (strain K12) OX=83333 GN=cysD PE=1 SV=3	False	DSS	33.871	False	True	False	False	5	4	3	Between	0.0	0.009	0.014		0.0	0.01	0.005	1507021	Escherichia coli	P0A6F5-P21156	False	True	1
93	416	14745;14601	11154;10961	1365478;1365507;1363509;1363523	P0A6F5	CH60_ECOLI 60 kDa chaperonin OS=Escherichia coli (strain K12) OX=83333 GN=groL PE=1 SV=2	False	P75949	NAGZ_ECOLI Beta-hexosaminidase OS=Escherichia coli (strain K12) OX=83333 GN=nagZ PE=1 SV=1	False	DSS	33.666	False	True	False	False	4	2	2	Between	0.0	0.009	0.014		0.0	0.0	0.0	1365478	Escherichia coli	P0A6F5-P75949	False	False	0
94	83	13803;14757;14063	10843;11249;11028	875032;132428;132435;688122	P0A7K2	RL7_ECOLI 50S ribosomal protein L7/L12 OS=Escherichia coli (strain K12) OX=83333 GN=rplL PE=1 SV=2	False	P0AG55	RL6_ECOLI 50S ribosomal protein L6 OS=Escherichia coli (strain K12) OX=83333 GN=rplF PE=1 SV=2	False	DSS	33.589	False	True	False	False	4	3	3	Between	0.0	0.009	0.014		0.0	0.0	0.0	875032	Escherichia coli	P0A7K2-P0AG55	True	True	2
96	389	14783;14529	11030;11446	3119393;3119395;3169568	P0A8N5	SYK2_ECOLI Lysine--tRNA ligase heat inducible OS=Escherichia coli (strain K12) OX=83333 GN=lysU PE=1 SV=2	False	P0A9G6	ACEA_ECOLI Isocitrate lyase OS=Escherichia coli (strain K12) OX=83333 GN=aceA PE=1 SV=1	False	DSS	33.51	False	True	False	False	3	2	2	Between	0.0	0.009	0.014		0.0	0.0	0.0	3119393	Escherichia coli	P0A8N5-P0A9G6	False	True	1
98	408	14581;14689	11501;10783	2822564;3118021;3117997	P08201	NIRB_ECOLI Nitrite reductase (NADH) large subunit OS=Escherichia coli (strain K12) OX=83333 GN=nirB PE=3 SV=4	False	P0A9I8	NIRD_ECOLI Nitrite reductase (NADH) small subunit OS=Escherichia coli (strain K12) OX=83333 GN=nirD PE=1 SV=1	False	DSS	31.874	False	True	False	False	3	2	2	Between	0.0	0.009	0.015		0.0	0.0	0.0	2822564	Escherichia coli	P08201-P0A9I8	False	True	1
100	69	14187;13771;13891;14371	11130;10826;10900;11286	2873454;2817540;2815888;3145442	P0A6X7	IHFA_ECOLI Integration host factor subunit alpha OS=Escherichia coli (strain K12) OX=83333 GN=ihfA PE=1 SV=1	False	P0A7U3	RS19_ECOLI 30S ribosomal protein S19 OS=Escherichia coli (strain K12) OX=83333 GN=rpsS PE=1 SV=2	False	DSS	31.42	False	True	False	False	4	4	4	Between	0.0	0.009	0.015		0.02	0.014	0.0	2873454	Escherichia coli	P0A6X7-P0A7U3	False	False	0
101	520	13827	10745;10857	1553138;2246055;1553082;3119148	P0AGJ9	SYY_ECOLI Tyrosine--tRNA ligase OS=Escherichia coli (strain K12) OX=83333 GN=tyrS PE=1 SV=2	False	Q46802	YGEV_ECOLI Uncharacterized sigma-54-dependent transcriptional regulator YgeV OS=Escherichia coli (strain K12) OX=83333 GN=ygeV PE=4 SV=1	False	DSS	31.026	False	True	False	False	4	2	1	Between	0.0	0.009	0.016		0.0	0.0	0.0	1553138	Escherichia coli	P0AGJ9-Q46802	False	False	0
102	73	13781;14017	10831;11009;10989	2790138;2040439;2040341;1139704	P08839	PT1_ECOLI Phosphoenolpyruvate-protein phosphotransferase OS=Escherichia coli (strain K12) OX=83333 GN=ptsI PE=1 SV=1	False	P0A8M6	YEEX_ECOLI UPF0265 protein YeeX OS=Escherichia coli (strain K12) OX=83333 GN=yeeX PE=1 SV=1	False	DSS	30.962	False	True	False	False	4	3	2	Between	0.0	0.009	0.016		0.0	0.0	0.005	2790138	Escherichia coli	P08839-P0A8M6	False	True	1
104	518	14855	11494	2166213;2192356	P0AFD6	NUOI_ECOLI NADH-quinone oxidoreductase subunit I OS=Escherichia coli (strain K12) OX=83333 GN=nuoI PE=1 SV=1	False	P0AFD1	NUOE_ECOLI NADH-quinone oxidoreductase subunit E OS=Escherichia coli (strain K12) OX=83333 GN=nuoE PE=1 SV=1	False	DSS	30.872	False	True	False	False	2	1	1	Between	0.0	0.009	0.016		0.0	0.0	0.0	2166213	Escherichia coli	P0AFD1-P0AFD6	False	True	1
106	351	14705;14441	11567;11355	1337655;1547786	P0ACF4	DBHB_ECOLI DNA-binding protein HU-beta OS=Escherichia coli (strain K12) OX=83333 GN=hupB PE=1 SV=1	False	P0A7U3	RS19_ECOLI 30S ribosomal protein S19 OS=Escherichia coli (strain K12) OX=83333 GN=rpsS PE=1 SV=2	False	DSS	30.78	False	True	False	False	2	2	2	Between	0.0	0.009	0.016		0.0	0.0	0.0	1337655	Escherichia coli	P0A7U3-P0ACF4	False	True	1
108	281	14393;14265;14273	11305;11191;11197	2646041;1113447;955375	P0A7M2	RL28_ECOLI 50S ribosomal protein L28 OS=Escherichia coli (strain K12) OX=83333 GN=rpmB PE=1 SV=2	False	P0A7R1	RL9_ECOLI 50S ribosomal protein L9 OS=Escherichia coli (strain K12) OX=83333 GN=rplI PE=1 SV=1	False	DSS	29.54	False	True	False	False	3	3	3	Between	0.009	-0.014	0.018		0.02	0.014	0.0	2646041	Escherichia coli	P0A7M2-P0A7R1	True	True	2
110	511	14831	10986	3197203;3197178;3197179	P68191	SRA_ECOLI Stationary-phase-induced ribosome-associated protein OS=Escherichia coli (strain K12) OX=83333 GN=sra PE=1 SV=1	False	P0A7T3	RS16_ECOLI 30S ribosomal protein S16 OS=Escherichia coli (strain K12) OX=83333 GN=rpsP PE=1 SV=1	False	DSS	29.398	False	True	False	False	3	1	1	Between	0.009	-0.03	0.018		0.0	0.0	0.0	3197203	Escherichia coli	P0A7T3-P68191	False	True	1
112	24	14223;13669;14517	11157;10762;11436	2821950;3170602;2769846	P0A9G6	ACEA_ECOLI Isocitrate lyase OS=Escherichia coli (strain K12) OX=83333 GN=aceA PE=1 SV=1	False	P07813	SYL_ECOLI Leucine--tRNA ligase OS=Escherichia coli (strain K12) OX=83333 GN=leuS PE=1 SV=2	False	DSS	29.189	False	True	False	False	3	3	3	Between	0.009	-0.054	0.018		0.02	0.014	0.0	2821950	Escherichia coli	P07813-P0A9G6	False	False	0
113	366	14479;14625	11397;11527	1549874;2112816	P0A836	SUCC_ECOLI Succinate--CoA ligase [ADP-forming] subunit beta OS=Escherichia coli (strain K12) OX=83333 GN=sucC PE=1 SV=1	False	P0A9G6	ACEA_ECOLI Isocitrate lyase OS=Escherichia coli (strain K12) OX=83333 GN=aceA PE=1 SV=1	False	DSS	29.176	False	True	False	False	2	2	2	Between	0.009	-0.056	0.018		0.0	0.0	0.0	1549874	Escherichia coli	P0A836-P0A9G6	False	True	1
115	504	14815	11050	2121454;2121472	P09373	PFLB_ECOLI Formate acetyltransferase 1 OS=Escherichia coli (strain K12) OX=83333 GN=pflB PE=1 SV=2	False	P0A858	TPIS_ECOLI Triosephosphate isomerase OS=Escherichia coli (strain K12) OX=83333 GN=tpiA PE=1 SV=1	False	DSS	28.332	False	True	False	False	2	1	1	Between	0.009	-0.153	0.018		0.0	0.0	0.0	2121454	Escherichia coli	P09373-P0A858	True	True	2
117	101	14319;13841;14275	11241;10867;11199	1797663;1502096;1447289	P0A9G6	ACEA_ECOLI Isocitrate lyase OS=Escherichia coli (strain K12) OX=83333 GN=aceA PE=1 SV=1	False	P0A9J8	CMPDT_ECOLI Bifunctional chorismate mutase/prephenate dehydratase OS=Escherichia coli (strain K12) OX=83333 GN=pheA PE=1 SV=1	False	DSS	27.949	False	True	False	False	3	3	3	Between	0.009	-0.197	0.019		0.024	0.018	0.005	1797663	Escherichia coli	P0A9G6-P0A9J8	False	False	0
118	70	14363;13773;14083	11276;10827;11041	2821457;2893209;1549710	P0A9G6	ACEA_ECOLI Isocitrate lyase OS=Escherichia coli (strain K12) OX=83333 GN=aceA PE=1 SV=1	False	P0AB89	PUR8_ECOLI Adenylosuccinate lyase OS=Escherichia coli (strain K12) OX=83333 GN=purB PE=1 SV=1	False	DSS	27.32	False	True	False	False	3	3	3	Between	0.009	-0.269	0.02		0.02	0.014	0.0	2821457	Escherichia coli	P0A9G6-P0AB89	False	False	0
119	496	14283	10966;11206	2244750;2244761;851782	P0A7T7	RS18_ECOLI 30S ribosomal protein S18 OS=Escherichia coli (strain K12) OX=83333 GN=rpsR PE=1 SV=2	False	P68679	RS21_ECOLI 30S ribosomal protein S21 OS=Escherichia coli (strain K12) OX=83333 GN=rpsU PE=1 SV=2	False	DSS	27.178	False	True	False	False	3	2	1	Between	0.009	-0.285	0.02		0.0	0.006	0.005	2244750	Escherichia coli	P0A7T7-P68679	True	True	2
121	110	14211;13865;14079	11143;10881;11039	1522651;2842731;3215007	P02359	RS7_ECOLI 30S ribosomal protein S7 OS=Escherichia coli (strain K12) OX=83333 GN=rpsG PE=1 SV=3	False	P0A6Y1	IHFB_ECOLI Integration host factor subunit beta OS=Escherichia coli (strain K12) OX=83333 GN=ihfB PE=1 SV=1	False	DSS	26.656	False	True	False	False	3	3	3	Between	0.009	-0.345	0.02		0.024	0.018	0.008	1522651	Escherichia coli	P02359-P0A6Y1	True	True	2
123	489	14769	10703	2215093;2215073	P02359	RS7_ECOLI 30S ribosomal protein S7 OS=Escherichia coli (strain K12) OX=83333 GN=rpsG PE=1 SV=3	False	P0ACF0	DBHA_ECOLI DNA-binding protein HU-alpha OS=Escherichia coli (strain K12) OX=83333 GN=hupA PE=1 SV=1	False	DSS	26.311	False	True	False	False	2	1	1	Between	0.009	-0.385	0.018		0.0	0.0	0.0	2215093	Escherichia coli	P02359-P0ACF0	False	False	0
124	307	14533;14335	11448;11256	2242004;7312	P0A8T7	RPOC_ECOLI DNA-directed RNA polymerase subunit beta' OS=Escherichia coli (strain K12) OX=83333 GN=rpoC PE=1 SV=1	False	P0AFF6	NUSA_ECOLI Transcription termination/antitermination protein NusA OS=Escherichia coli (strain K12) OX=83333 GN=nusA PE=1 SV=1	False	DSS	26.271	False	True	False	False	2	2	2	Between	0.009	-0.389	0.019		0.02	0.014	0.0	2242004	Escherichia coli	P0A8T7-P0AFF6	True	True	2
126	486	14765	11170	2221397;2221393	P0A853	TNAA_ECOLI Tryptophanase OS=Escherichia coli (strain K12) OX=83333 GN=tnaA PE=1 SV=1	False	P0AGJ9	SYY_ECOLI Tyrosine--tRNA ligase OS=Escherichia coli (strain K12) OX=83333 GN=tyrS PE=1 SV=2	False	DSS	26.269	False	True	False	False	2	1	1	Between	0.009	-0.39	0.019		0.0	0.0	0.0	2221397	Escherichia coli	P0A853-P0AGJ9	False	False	0
127	480	14751	11323	2894732;2894721	P0A9G6	ACEA_ECOLI Isocitrate lyase OS=Escherichia coli (strain K12) OX=83333 GN=aceA PE=1 SV=1	False	P0ABP8	DEOD_ECOLI Purine nucleoside phosphorylase DeoD-type OS=Escherichia coli (strain K12) OX=83333 GN=deoD PE=1 SV=2	False	DSS	26.103	False	True	False	False	2	1	1	Between	0.009	-0.409	0.019		0.0	0.0	0.0	2894732	Escherichia coli	P0A9G6-P0ABP8	False	False	0
128	475	14743	11169	3119485;3119508	P0A853	TNAA_ECOLI Tryptophanase OS=Escherichia coli (strain K12) OX=83333 GN=tnaA PE=1 SV=1	False	P0A9J8	CMPDT_ECOLI Bifunctional chorismate mutase/prephenate dehydratase OS=Escherichia coli (strain K12) OX=83333 GN=pheA PE=1 SV=1	False	DSS	25.725	False	True	False	False	2	1	1	Between	0.009	-0.452	0.02		0.0	0.0	0.0	3119485	Escherichia coli	P0A853-P0A9J8	False	True	1
130	473	13665	10908;10760	2223254;2223358;1506783	P02359	RS7_ECOLI 30S ribosomal protein S7 OS=Escherichia coli (strain K12) OX=83333 GN=rpsG PE=1 SV=3	False	P0A7W1	RS5_ECOLI 30S ribosomal protein S5 OS=Escherichia coli (strain K12) OX=83333 GN=rpsE PE=1 SV=2	False	DSS	25.65	False	True	False	False	3	2	1	Between	0.009	-0.461	0.02		0.0	0.006	0.009	2223254	Escherichia coli	P02359-P0A7W1	True	True	2
132	40	13801;14105;13703	10842;11057;10782	2710036;2240116;2240121	P02359	RS7_ECOLI 30S ribosomal protein S7 OS=Escherichia coli (strain K12) OX=83333 GN=rpsG PE=1 SV=3	False	P0A6X7	IHFA_ECOLI Integration host factor subunit alpha OS=Escherichia coli (strain K12) OX=83333 GN=ihfA PE=1 SV=1	False	DSS	25.485	False	True	False	False	3	3	3	Between	0.009	-0.48	0.02		0.026	0.019	0.009	2710036	Escherichia coli	P02359-P0A6X7	False	True	1
134	340	14407;14413	11317;11325	2818897;2818660	P0A7F3	PYRI_ECOLI Aspartate carbamoyltransferase regulatory chain OS=Escherichia coli (strain K12) OX=83333 GN=pyrI PE=1 SV=2	False	P0ABH7	CISY_ECOLI Citrate synthase OS=Escherichia coli (strain K12) OX=83333 GN=gltA PE=1 SV=1	False	DSS	25.458	False	True	False	False	2	2	2	Between	0.009	-0.483	0.02		0.02	0.014	0.0	2818897	Escherichia coli	P0A7F3-P0ABH7	False	False	0
135	23	14081;13667;13681	11040;10761;10768	3215092;802205;824528	P0ACF0	DBHA_ECOLI DNA-binding protein HU-alpha OS=Escherichia coli (strain K12) OX=83333 GN=hupA PE=1 SV=1	False	P0A7V3	RS3_ECOLI 30S ribosomal protein S3 OS=Escherichia coli (strain K12) OX=83333 GN=rpsC PE=1 SV=2	False	DSS	25.225	False	True	False	False	3	3	3	Between	0.009	-0.51	0.02		0.027	0.021	0.011	3215092	Escherichia coli	P0A7V3-P0ACF0	False	False	0
136	465	13625	10675;10736	2935862;2914615;2935333	P02359	RS7_ECOLI 30S ribosomal protein S7 OS=Escherichia coli (strain K12) OX=83333 GN=rpsG PE=1 SV=3	False	P76053	SMRA_ECOLI Probable DNA endonuclease SmrA OS=Escherichia coli (strain K12) OX=83333 GN=smrA PE=1 SV=1	False	DSS	25.142	False	True	False	False	3	2	1	Between	0.009	-0.519	0.02		0.0	0.01	0.009	2935862	Escherichia coli	P02359-P76053	False	False	0
137	9	13807;13749;13635	10845;10812;10741	951169;1497075;2712148	P0AFG8	ODP1_ECOLI Pyruvate dehydrogenase E1 component OS=Escherichia coli (strain K12) OX=83333 GN=aceE PE=1 SV=2	False	P06959	ODP2_ECOLI Dihydrolipoyllysine-residue acetyltransferase component of pyruvate dehydrogenase complex OS=Escherichia coli (strain K12) OX=83333 GN=aceF PE=1 SV=3	False	DSS	24.702	False	True	False	False	3	3	3	Between	0.009	-0.57	0.02		0.041	0.035	0.027	951169	Escherichia coli	P06959-P0AFG8	True	True	2
139	260	14219;14443	11150;11356	2895644;2869381	P69908;P69910	DCEA_ECOLI Glutamate decarboxylase alpha OS=Escherichia coli (strain K12) OX=83333 GN=gadA PE=1 SV=1;DCEB_ECOLI Glutamate decarboxylase beta OS=Escherichia coli (strain K12) OX=83333 GN=gadB PE=1 SV=1	False	P0ABH7	CISY_ECOLI Citrate synthase OS=Escherichia coli (strain K12) OX=83333 GN=gltA PE=1 SV=1	False	DSS	24.519	False	True	False	False	2	2	2	Between	0.009	-0.591	0.02		0.02	0.014	0.0	2895644	Escherichia coli	P0ABH7-P69908;P69910	False	False	0
140	151	13961;14501	10950;11418	1453615;248499	P0A8T7	RPOC_ECOLI DNA-directed RNA polymerase subunit beta' OS=Escherichia coli (strain K12) OX=83333 GN=rpoC PE=1 SV=1	False	P0A800	RPOZ_ECOLI DNA-directed RNA polymerase subunit omega OS=Escherichia coli (strain K12) OX=83333 GN=rpoZ PE=1 SV=1	False	DSS	24.438	False	True	False	False	2	2	2	Between	0.009	-0.6	0.02		0.02	0.014	0.0	1453615	Escherichia coli	P0A800-P0A8T7	True	True	2
142	456	14147	11373;11092	2740561;948904	P0A7N4	RL32_ECOLI 50S ribosomal protein L32 OS=Escherichia coli (strain K12) OX=83333 GN=rpmF PE=1 SV=2	False	P0AG44	RL17_ECOLI 50S ribosomal protein L17 OS=Escherichia coli (strain K12) OX=83333 GN=rplQ PE=1 SV=1	False	DSS	24.35	False	True	False	False	2	2	1	Between	0.009	-0.61	0.02		0.0	0.014	0.0	2740561	Escherichia coli	P0A7N4-P0AG44	True	True	2
144	455	14693	11153	855041;878180	P05055	PNP_ECOLI Polyribonucleotide nucleotidyltransferase OS=Escherichia coli (strain K12) OX=83333 GN=pnp PE=1 SV=3	False	P21645	LPXD_ECOLI UDP-3-O-(3-hydroxymyristoyl)glucosamine N-acyltransferase OS=Escherichia coli (strain K12) OX=83333 GN=lpxD PE=1 SV=2	False	DSS	24.129	False	True	False	False	2	1	1	Between	0.009	-0.636	0.02		0.0	0.0	0.0	855041	Escherichia coli	P05055-P21645	False	True	1
146	451	14685	11204	1522737;1522731	P02358	RS6_ECOLI 30S ribosomal protein S6 OS=Escherichia coli (strain K12) OX=83333 GN=rpsF PE=1 SV=1	False	P0ACF0	DBHA_ECOLI DNA-binding protein HU-alpha OS=Escherichia coli (strain K12) OX=83333 GN=hupA PE=1 SV=1	False	DSS	23.799	False	True	False	False	2	1	1	Between	0.009	-0.674	0.021		0.0	0.0	0.005	1522737	Escherichia coli	P02358-P0ACF0	False	False	0
147	449	14681	11001	2288115;2266636	P0A9P0	DLDH_ECOLI Dihydrolipoyl dehydrogenase OS=Escherichia coli (strain K12) OX=83333 GN=lpdA PE=1 SV=2	False	P0AFG3	ODO1_ECOLI 2-oxoglutarate dehydrogenase E1 component OS=Escherichia coli (strain K12) OX=83333 GN=sucA PE=1 SV=1	False	DSS	23.574	False	True	False	False	2	1	1	Between	0.009	-0.699	0.064		0.0	0.0	0.0	2288115	Escherichia coli	P0A9P0-P0AFG3	True	True	2
149	447	14675	11025	2821147;2821153	P0A8N5	SYK2_ECOLI Lysine--tRNA ligase heat inducible OS=Escherichia coli (strain K12) OX=83333 GN=lysU PE=1 SV=2	False	P0AE08	AHPC_ECOLI Alkyl hydroperoxide reductase C OS=Escherichia coli (strain K12) OX=83333 GN=ahpC PE=1 SV=2	False	DSS	23.551	False	True	False	False	2	1	1	Between	0.009	-0.702	0.064		0.0	0.0	0.0	2821147	Escherichia coli	P0A8N5-P0AE08	False	False	0
150	226	14377;14131	11291;11075	851261;1455544	P0A8V2	RPOB_ECOLI DNA-directed RNA polymerase subunit beta OS=Escherichia coli (strain K12) OX=83333 GN=rpoB PE=1 SV=1	False	P24255	RP54_ECOLI RNA polymerase sigma-54 factor OS=Escherichia coli (strain K12) OX=83333 GN=rpoN PE=1 SV=2	False	DSS	23.503	False	True	False	False	2	2	2	Between	0.009	-0.708	0.062		0.02	0.014	0.0	851261	Escherichia coli	P0A8V2-P24255	True	True	2
152	444	14669	11549	3169661	P0A8N5	SYK2_ECOLI Lysine--tRNA ligase heat inducible OS=Escherichia coli (strain K12) OX=83333 GN=lysU PE=1 SV=2	False	P0A853	TNAA_ECOLI Tryptophanase OS=Escherichia coli (strain K12) OX=83333 GN=tnaA PE=1 SV=1	False	DSS	23.451	False	True	False	False	1	1	1	Between	0.009	-0.714	0.062		0.0	0.0	0.0	3169661	Escherichia coli	P0A853-P0A8N5	True	True	2
154	84	14445;13805	11358;10844	2146692;879445	P77689	SUFD_ECOLI FeS cluster assembly protein SufD OS=Escherichia coli (strain K12) OX=83333 GN=sufD PE=1 SV=1	False	P77522	SUFB_ECOLI FeS cluster assembly protein SufB OS=Escherichia coli (strain K12) OX=83333 GN=sufB PE=1 SV=2	False	DSS	23.395	False	True	False	False	2	2	2	Between	0.009	-0.72	0.061		0.02	0.014	0.0	2146692	Escherichia coli	P77522-P77689	True	True	2
156	443	14153	11243;11095	1341290;1507462	P67910	HLDD_ECOLI ADP-L-glycero-D-manno-heptose-6-epimerase OS=Escherichia coli (strain K12) OX=83333 GN=hldD PE=1 SV=1	False	P64476	YDIH_ECOLI Uncharacterized protein YdiH OS=Escherichia coli (strain K12) OX=83333 GN=ydiH PE=4 SV=2	False	DSS	23.231	False	True	False	False	2	2	1	Between	0.009	-0.739	0.061		0.0	0.018	0.005	1341290	Escherichia coli	P64476-P67910	True	False	1
157	442	14661	10862	1549887;1572010	P0A8T7	RPOC_ECOLI DNA-directed RNA polymerase subunit beta' OS=Escherichia coli (strain K12) OX=83333 GN=rpoC PE=1 SV=1	False	P0ABS1	DKSA_ECOLI RNA polymerase-binding transcription factor DksA OS=Escherichia coli (strain K12) OX=83333 GN=dksA PE=1 SV=1	False	DSS	23.15	False	True	False	False	2	1	1	Between	0.009	-0.748	0.06		0.0	0.0	0.0	1549887	Escherichia coli	P0A8T7-P0ABS1	False	True	1
159	250	14243;14197	11177;11136	2891263;1818976	P02359	RS7_ECOLI 30S ribosomal protein S7 OS=Escherichia coli (strain K12) OX=83333 GN=rpsG PE=1 SV=3	False	P0A7U3	RS19_ECOLI 30S ribosomal protein S19 OS=Escherichia coli (strain K12) OX=83333 GN=rpsS PE=1 SV=2	False	DSS	23.0	False	True	False	False	2	2	2	Between	0.009	-0.765	0.062		0.024	0.018	0.008	2891263	Escherichia coli	P02359-P0A7U3	False	True	1
161	439	14653	10871	2935153;2913920	P0A9P0	DLDH_ECOLI Dihydrolipoyl dehydrogenase OS=Escherichia coli (strain K12) OX=83333 GN=lpdA PE=1 SV=2	False	P0A6B7	ISCS_ECOLI Cysteine desulfurase IscS OS=Escherichia coli (strain K12) OX=83333 GN=iscS PE=1 SV=1	False	DSS	22.875	False	True	False	False	2	1	1	Between	0.009	-0.78	0.062		0.0	0.0	0.0	2935153	Escherichia coli	P0A6B7-P0A9P0	False	False	0
162	147	14351;13951	11270;10943	1233258;3064306	P02359	RS7_ECOLI 30S ribosomal protein S7 OS=Escherichia coli (strain K12) OX=83333 GN=rpsG PE=1 SV=3	False	P0A707	IF3_ECOLI Translation initiation factor IF-3 OS=Escherichia coli (strain K12) OX=83333 GN=infC PE=1 SV=1	False	DSS	22.866	False	True	False	False	2	2	2	Between	0.009	-0.781	0.062		0.02	0.014	0.0	1233258	Escherichia coli	P02359-P0A707	True	True	2
164	134	13919;14357	10921;11273	2141069;2114214	P0AG67	RS1_ECOLI 30S ribosomal protein S1 OS=Escherichia coli (strain K12) OX=83333 GN=rpsA PE=1 SV=1	False	P77757	ARNC_ECOLI Undecaprenyl-phosphate 4-deoxy-4-formamido-L-arabinose transferase OS=Escherichia coli (strain K12) OX=83333 GN=arnC PE=1 SV=1	False	DSS	22.854	False	True	False	False	2	2	2	Between	0.009	-0.782	0.062		0.02	0.014	0.0	2141069	Escherichia coli	P0AG67-P77757	False	False	0
165	241	14233;14175	11167;11112	229419;855008	P09373	PFLB_ECOLI Formate acetyltransferase 1 OS=Escherichia coli (strain K12) OX=83333 GN=pflB PE=1 SV=2	False	P0AD33	YFCZ_ECOLI UPF0381 protein YfcZ OS=Escherichia coli (strain K12) OX=83333 GN=yfcZ PE=3 SV=1	False	DSS	22.823	False	True	False	False	2	2	2	Between	0.009	-0.786	0.064		0.024	0.018	0.008	229419	Escherichia coli	P09373-P0AD33	True	True	2
167	435	14643	10749	2113293;2140304	P0AG67	RS1_ECOLI 30S ribosomal protein S1 OS=Escherichia coli (strain K12) OX=83333 GN=rpsA PE=1 SV=1	False	P0A7X3	RS9_ECOLI 30S ribosomal protein S9 OS=Escherichia coli (strain K12) OX=83333 GN=rpsI PE=1 SV=2	False	DSS	22.797	False	True	False	False	2	1	1	Between	0.009	-0.789	0.064		0.0	0.0	0.0	2113293	Escherichia coli	P0A7X3-P0AG67	False	True	1
169	431	14075	11185;11036	2795073;3171804	P08839	PT1_ECOLI Phosphoenolpyruvate-protein phosphotransferase OS=Escherichia coli (strain K12) OX=83333 GN=ptsI PE=1 SV=1	False	P10408	SECA_ECOLI Protein translocase subunit SecA OS=Escherichia coli (strain K12) OX=83333 GN=secA PE=1 SV=2	False	DSS	22.544	False	True	False	False	2	2	1	Between	0.009	-0.818	0.061		0.0	0.018	0.008	2795073	Escherichia coli	P08839-P10408	False	True	1
171	122	14297;13897	11221;10905	1548721;2288838	P0AES4	GYRA_ECOLI DNA gyrase subunit A OS=Escherichia coli (strain K12) OX=83333 GN=gyrA PE=1 SV=1	False	P0AES6	GYRB_ECOLI DNA gyrase subunit B OS=Escherichia coli (strain K12) OX=83333 GN=gyrB PE=1 SV=2	False	DSS	22.377	False	True	False	False	2	2	2	Between	0.009	-0.837	0.062		0.024	0.018	0.005	1548721	Escherichia coli	P0AES4-P0AES6	True	True	2
173	156	14209;13973	11142;10957	920434;2085273	P0A6Z1	HSCA_ECOLI Chaperone protein HscA OS=Escherichia coli (strain K12) OX=83333 GN=hscA PE=1 SV=1	False	P0ACD4	ISCU_ECOLI Iron-sulfur cluster assembly scaffold protein IscU OS=Escherichia coli (strain K12) OX=83333 GN=iscU PE=1 SV=1	False	DSS	22.04	False	True	False	False	2	2	2	Between	0.009	-0.876	0.062		0.024	0.018	0.008	920434	Escherichia coli	P0A6Z1-P0ACD4	True	True	2
175	421	14611	10938	1480732;1480709	P0A7Z4	RPOA_ECOLI DNA-directed RNA polymerase subunit alpha OS=Escherichia coli (strain K12) OX=83333 GN=rpoA PE=1 SV=1	False	P0A800	RPOZ_ECOLI DNA-directed RNA polymerase subunit omega OS=Escherichia coli (strain K12) OX=83333 GN=rpoZ PE=1 SV=1	False	DSS	22.009	False	True	False	False	2	1	1	Between	0.009	-0.879	0.062		0.006	0.006	0.008	1480732	Escherichia coli	P0A7Z4-P0A800	True	True	2
177	420	14607	10990	2498604;2498578	P37095	PEPB_ECOLI Peptidase B OS=Escherichia coli (strain K12) OX=83333 GN=pepB PE=1 SV=2	False	A6NFE2	SMCO2_HUMAN Single-pass membrane and coiled-coil domain-containing protein 2 OS=Homo sapiens OX=9606 GN=SMCO2 PE=2 SV=2	False	DSS	21.971	False	True	False	False	2	1	1	Between	0.009	-0.884	0.061		0.006	0.006	0.008	2498604	Mix	A6NFE2-P37095	False	False	0
178	136	14213;13923	11145;10923	1397271;2122100	P00864	CAPP_ECOLI Phosphoenolpyruvate carboxylase OS=Escherichia coli (strain K12) OX=83333 GN=ppc PE=1 SV=1	False	P0A9C5	GLN1B_ECOLI Glutamine synthetase OS=Escherichia coli (strain K12) OX=83333 GN=glnA PE=1 SV=2	False	DSS	21.957	False	True	False	False	2	2	2	Between	0.009	-0.885	0.062		0.024	0.018	0.008	1397271	Escherichia coli	P00864-P0A9C5	False	True	1
180	208	14093;14133	11049;11077	851073;801894	P0ACF8	HNS_ECOLI DNA-binding protein H-NS OS=Escherichia coli (strain K12) OX=83333 GN=hns PE=1 SV=2	False	P0A8F0	UPP_ECOLI Uracil phosphoribosyltransferase OS=Escherichia coli (strain K12) OX=83333 GN=upp PE=1 SV=1	False	DSS	21.945	False	True	False	False	2	2	2	Between	0.009	-0.887	0.062		0.026	0.019	0.009	851073	Escherichia coli	P0A8F0-P0ACF8	False	False	0
181	49	14253;13723	11184;10796	80953;1451569	P02358	RS6_ECOLI 30S ribosomal protein S6 OS=Escherichia coli (strain K12) OX=83333 GN=rpsF PE=1 SV=1	False	P0ADZ4	RS15_ECOLI 30S ribosomal protein S15 OS=Escherichia coli (strain K12) OX=83333 GN=rpsO PE=1 SV=2	False	DSS	21.771	False	True	False	False	2	2	2	Between	0.009	-0.907	0.062		0.024	0.018	0.008	80953	Escherichia coli	P02358-P0ADZ4	False	True	1
183	67	14215;13767	11147;10824	358346;1552251	P0A7N9	RL33_ECOLI 50S ribosomal protein L33 OS=Escherichia coli (strain K12) OX=83333 GN=rpmG PE=1 SV=2	False	P0A7L0	RL1_ECOLI 50S ribosomal protein L1 OS=Escherichia coli (strain K12) OX=83333 GN=rplA PE=1 SV=2	False	DSS	21.627	False	True	False	False	2	2	2	Between	0.009	-0.923	0.061		0.024	0.018	0.008	358346	Escherichia coli	P0A7L0-P0A7N9	True	True	2
185	137	14101;13927	11054;10925	826461;1806943	P0A8V2	RPOB_ECOLI DNA-directed RNA polymerase subunit beta OS=Escherichia coli (strain K12) OX=83333 GN=rpoB PE=1 SV=1	False	P0AFF6	NUSA_ECOLI Transcription termination/antitermination protein NusA OS=Escherichia coli (strain K12) OX=83333 GN=nusA PE=1 SV=1	False	DSS	21.441	False	True	False	False	2	2	2	Between	0.009	-0.945	0.059		0.026	0.019	0.009	826461	Escherichia coli	P0A8V2-P0AFF6	True	True	2
187	128	13907;13997	10911;10976	3218957;3169200	P0A7V3	RS3_ECOLI 30S ribosomal protein S3 OS=Escherichia coli (strain K12) OX=83333 GN=rpsC PE=1 SV=2	False	P68191	SRA_ECOLI Stationary-phase-induced ribosome-associated protein OS=Escherichia coli (strain K12) OX=83333 GN=sra PE=1 SV=1	False	DSS	21.083	False	True	False	False	2	2	2	Between	0.009	-0.986	0.061		0.035	0.027	0.016	3218957	Escherichia coli	P0A7V3-P68191	False	True	1
189	406	14575	10756	1485034;1320258	P0A7W1	RS5_ECOLI 30S ribosomal protein S5 OS=Escherichia coli (strain K12) OX=83333 GN=rpsE PE=1 SV=2	False	P0A7W7	RS8_ECOLI 30S ribosomal protein S8 OS=Escherichia coli (strain K12) OX=83333 GN=rpsH PE=1 SV=2	False	DSS	20.979	False	True	False	False	2	1	1	Between	0.009	-0.998	0.059		0.006	0.006	0.009	1485034	Escherichia coli	P0A7W1-P0A7W7	True	True	2
