# Supplementary material for: Retention time prediction using neural networks increases identifications in crosslinking mass spectrometry
Source: Nat Commun. 2021 May 28;12:3237. doi: 10.1038/s41467-021-23441-0 (PMC8163845; doi:10.1038/s41467-021-23441-0)
Supplement: Supplementary file 4 — Source Data [file 41467_2021_23441_MOESM4_ESM.zip › Sources/Sources_manuscript/Fig4e_binned_csms_source.csv]

	CSM per PPI	score	OS	ID Type	Link Type	bin
0	336	xiML	Escherichia coli	xiML-Escherichia coli	Within	150
1	303	xiML	Escherichia coli	xiML-Escherichia coli	Within	150
2	153	xiML	Escherichia coli	xiML-Escherichia coli	Within	150
3	222	xiML	Escherichia coli	xiML-Escherichia coli	Within	150
4	229	xiML	Escherichia coli	xiML-Escherichia coli	Within	150
5	185	xiML	Escherichia coli	xiML-Escherichia coli	Within	150
6	126	xiML	Escherichia coli	xiML-Escherichia coli	Within	100
8	141	xiML	Escherichia coli	xiML-Escherichia coli	Within	100
9	99	xiML	Escherichia coli	xiML-Escherichia coli	Within	50
10	164	xiML	Escherichia coli	xiML-Escherichia coli	Within	150
11	133	xiML	Escherichia coli	xiML-Escherichia coli	Within	100
12	125	xiML	Escherichia coli	xiML-Escherichia coli	Within	100
13	89	xiML	Escherichia coli	xiML-Escherichia coli	Within	50
14	106	xiML	Escherichia coli	xiML-Escherichia coli	Within	100
15	102	xiML	Escherichia coli	xiML-Escherichia coli	Within	100
16	111	xiML	Escherichia coli	xiML-Escherichia coli	Within	100
17	158	xiML	Escherichia coli	xiML-Escherichia coli	Within	150
18	164	xiML	Escherichia coli	xiML-Escherichia coli	Within	150
19	91	xiML	Escherichia coli	xiML-Escherichia coli	Within	50
20	158	xiML	Escherichia coli	xiML-Escherichia coli	Within	150
21	63	xiML	Escherichia coli	xiML-Escherichia coli	Within	50
24	109	xiML	Escherichia coli	xiML-Escherichia coli	Within	100
25	133	xiML	Escherichia coli	xiML-Escherichia coli	Within	100
26	99	xiML	Escherichia coli	xiML-Escherichia coli	Within	50
27	77	xiML	Escherichia coli	xiML-Escherichia coli	Within	50
28	70	xiML	Escherichia coli	xiML-Escherichia coli	Within	50
29	112	xiML	Escherichia coli	xiML-Escherichia coli	Within	100
30	86	xiML	Escherichia coli	xiML-Escherichia coli	Within	50
31	98	xiML	Escherichia coli	xiML-Escherichia coli	Within	50
32	34	xiML	Escherichia coli	xiML-Escherichia coli	Within	20
33	77	xiML	Escherichia coli	xiML-Escherichia coli	Within	50
34	49	xiML	Escherichia coli	xiML-Escherichia coli	Within	20
35	77	xiML	Escherichia coli	xiML-Escherichia coli	Within	50
36	44	xiML	Escherichia coli	xiML-Escherichia coli	Within	20
37	64	xiML	Escherichia coli	xiML-Escherichia coli	Within	50
38	58	xiML	Escherichia coli	xiML-Escherichia coli	Within	50
39	61	xiML	Escherichia coli	xiML-Escherichia coli	Within	50
40	60	xiML	Escherichia coli	xiML-Escherichia coli	Within	50
41	53	xiML	Escherichia coli	xiML-Escherichia coli	Within	50
42	70	xiML	Escherichia coli	xiML-Escherichia coli	Within	50
43	61	xiML	Escherichia coli	xiML-Escherichia coli	Within	50
45	58	xiML	Escherichia coli	xiML-Escherichia coli	Within	50
46	44	xiML	Escherichia coli	xiML-Escherichia coli	Within	20
47	50	xiML	Escherichia coli	xiML-Escherichia coli	Within	50
48	36	xiML	Escherichia coli	xiML-Escherichia coli	Within	20
49	55	xiML	Escherichia coli	xiML-Escherichia coli	Within	50
51	59	xiML	Escherichia coli	xiML-Escherichia coli	Within	50
52	54	xiML	Escherichia coli	xiML-Escherichia coli	Within	50
53	40	xiML	Escherichia coli	xiML-Escherichia coli	Within	20
54	55	xiML	Escherichia coli	xiML-Escherichia coli	Within	50
55	41	xiML	Escherichia coli	xiML-Escherichia coli	Within	20
56	54	xiML	Escherichia coli	xiML-Escherichia coli	Within	50
58	48	xiML	Escherichia coli	xiML-Escherichia coli	Within	20
59	33	xiML	Escherichia coli	xiML-Escherichia coli	Within	20
60	46	xiML	Escherichia coli	xiML-Escherichia coli	Within	20
61	37	xiML	Escherichia coli	xiML-Escherichia coli	Within	20
62	44	xiML	Escherichia coli	xiML-Escherichia coli	Within	20
64	39	xiML	Escherichia coli	xiML-Escherichia coli	Within	20
65	48	xiML	Escherichia coli	xiML-Escherichia coli	Within	20
66	43	xiML	Escherichia coli	xiML-Escherichia coli	Within	20
67	30	xiML	Escherichia coli	xiML-Escherichia coli	Within	20
68	52	xiML	Escherichia coli	xiML-Escherichia coli	Within	50
69	63	xiML	Escherichia coli	xiML-Escherichia coli	Within	50
70	48	xiML	Escherichia coli	xiML-Escherichia coli	Within	20
71	29	xiML	Escherichia coli	xiML-Escherichia coli	Within	20
75	29	xiML	Escherichia coli	xiML-Escherichia coli	Within	20
76	42	xiML	Escherichia coli	xiML-Escherichia coli	Within	20
77	31	xiML	Escherichia coli	xiML-Escherichia coli	Within	20
78	52	xiML	Escherichia coli	xiML-Escherichia coli	Within	50
79	48	xiML	Escherichia coli	xiML-Escherichia coli	Within	20
80	23	xiML	Escherichia coli	xiML-Escherichia coli	Within	20
81	39	xiML	Escherichia coli	xiML-Escherichia coli	Within	20
82	29	xiML	Escherichia coli	xiML-Escherichia coli	Within	20
83	40	xiML	Escherichia coli	xiML-Escherichia coli	Within	20
84	35	xiML	Escherichia coli	xiML-Escherichia coli	Within	20
85	26	xiML	Escherichia coli	xiML-Escherichia coli	Within	20
86	33	xiML	Escherichia coli	xiML-Escherichia coli	Within	20
87	41	xiML	Escherichia coli	xiML-Escherichia coli	Within	20
88	48	xiML	Escherichia coli	xiML-Escherichia coli	Within	20
89	38	xiML	Escherichia coli	xiML-Escherichia coli	Within	20
90	33	xiML	Escherichia coli	xiML-Escherichia coli	Within	20
91	37	xiML	Escherichia coli	xiML-Escherichia coli	Within	20
92	28	xiML	Escherichia coli	xiML-Escherichia coli	Within	20
93	18	xiML	Escherichia coli	xiML-Escherichia coli	Within	10
95	39	xiML	Escherichia coli	xiML-Escherichia coli	Within	20
96	21	xiML	Escherichia coli	xiML-Escherichia coli	Within	20
97	33	xiML	Escherichia coli	xiML-Escherichia coli	Within	20
98	31	xiML	Escherichia coli	xiML-Escherichia coli	Within	20
99	27	xiML	Escherichia coli	xiML-Escherichia coli	Within	20
100	25	xiML	Escherichia coli	xiML-Escherichia coli	Within	20
101	41	xiML	Escherichia coli	xiML-Escherichia coli	Within	20
102	27	xiML	Escherichia coli	xiML-Escherichia coli	Within	20
103	22	xiML	Escherichia coli	xiML-Escherichia coli	Within	20
104	39	xiML	Escherichia coli	xiML-Escherichia coli	Within	20
105	31	xiML	Escherichia coli	xiML-Escherichia coli	Within	20
107	33	xiML	Escherichia coli	xiML-Escherichia coli	Within	20
108	41	xiML	Escherichia coli	xiML-Escherichia coli	Within	20
109	30	xiML	Escherichia coli	xiML-Escherichia coli	Within	20
110	24	xiML	Escherichia coli	xiML-Escherichia coli	Within	20
111	49	xiML	Escherichia coli	xiML-Escherichia coli	Within	20
112	24	xiML	Escherichia coli	xiML-Escherichia coli	Within	20
114	31	xiML	Escherichia coli	xiML-Escherichia coli	Within	20
115	18	xiML	Escherichia coli	xiML-Escherichia coli	Within	10
116	32	xiML	Escherichia coli	xiML-Escherichia coli	Within	20
117	30	xiML	Escherichia coli	xiML-Escherichia coli	Within	20
118	24	xiML	Escherichia coli	xiML-Escherichia coli	Within	20
119	38	xiML	Escherichia coli	xiML-Escherichia coli	Within	20
120	27	xiML	Escherichia coli	xiML-Escherichia coli	Within	20
121	21	xiML	Escherichia coli	xiML-Escherichia coli	Within	20
122	21	xiML	Escherichia coli	xiML-Escherichia coli	Within	20
124	24	xiML	Escherichia coli	xiML-Escherichia coli	Within	20
125	24	xiML	Escherichia coli	xiML-Escherichia coli	Within	20
126	29	xiML	Escherichia coli	xiML-Escherichia coli	Within	20
129	35	xiML	Escherichia coli	xiML-Escherichia coli	Within	20
130	41	xiML	Escherichia coli	xiML-Escherichia coli	Within	20
132	23	xiML	Escherichia coli	xiML-Escherichia coli	Within	20
134	20	xiML	Escherichia coli	xiML-Escherichia coli	Within	20
135	35	xiML	Escherichia coli	xiML-Escherichia coli	Within	20
136	22	xiML	Escherichia coli	xiML-Escherichia coli	Within	20
138	27	xiML	Escherichia coli	xiML-Escherichia coli	Within	20
139	33	xiML	Escherichia coli	xiML-Escherichia coli	Within	20
141	21	xiML	Escherichia coli	xiML-Escherichia coli	Within	20
143	20	xiML	Escherichia coli	xiML-Escherichia coli	Within	20
144	18	xiML	Escherichia coli	xiML-Escherichia coli	Within	10
145	17	xiML	Escherichia coli	xiML-Escherichia coli	Within	10
146	34	xiML	Escherichia coli	xiML-Escherichia coli	Within	20
148	17	xiML	Escherichia coli	xiML-Escherichia coli	Within	10
149	23	xiML	Escherichia coli	xiML-Escherichia coli	Within	20
150	16	xiML	Escherichia coli	xiML-Escherichia coli	Within	10
152	19	xiML	Escherichia coli	xiML-Escherichia coli	Within	10
153	16	xiML	Escherichia coli	xiML-Escherichia coli	Within	10
157	16	xiML	Escherichia coli	xiML-Escherichia coli	Within	10
158	22	xiML	Escherichia coli	xiML-Escherichia coli	Within	20
159	30	xiML	Escherichia coli	xiML-Escherichia coli	Within	20
160	24	xiML	Escherichia coli	xiML-Escherichia coli	Within	20
161	16	xiML	Escherichia coli	xiML-Escherichia coli	Within	10
162	17	xiML	Escherichia coli	xiML-Escherichia coli	Within	10
163	24	xiML	Escherichia coli	xiML-Escherichia coli	Within	20
164	26	xiML	Escherichia coli	xiML-Escherichia coli	Within	20
166	26	xiML	Escherichia coli	xiML-Escherichia coli	Within	20
167	12	xiML	Escherichia coli	xiML-Escherichia coli	Within	10
168	27	xiML	Escherichia coli	xiML-Escherichia coli	Within	20
169	37	xiML	Escherichia coli	xiML-Escherichia coli	Within	20
172	14	xiML	Escherichia coli	xiML-Escherichia coli	Within	10
173	22	xiML	Escherichia coli	xiML-Escherichia coli	Within	20
174	12	xiML	Escherichia coli	xiML-Escherichia coli	Within	10
175	22	xiML	Escherichia coli	xiML-Escherichia coli	Within	20
177	24	xiML	Escherichia coli	xiML-Escherichia coli	Within	20
178	21	xiML	Escherichia coli	xiML-Escherichia coli	Within	20
179	16	xiML	Escherichia coli	xiML-Escherichia coli	Within	10
180	15	xiML	Escherichia coli	xiML-Escherichia coli	Within	10
181	17	xiML	Escherichia coli	xiML-Escherichia coli	Within	10
182	21	xiML	Escherichia coli	xiML-Escherichia coli	Within	20
183	12	xiML	Escherichia coli	xiML-Escherichia coli	Within	10
184	20	xiML	Escherichia coli	xiML-Escherichia coli	Within	20
185	22	xiML	Escherichia coli	xiML-Escherichia coli	Within	20
186	12	xiML	Escherichia coli	xiML-Escherichia coli	Within	10
188	16	xiML	Escherichia coli	xiML-Escherichia coli	Within	10
189	16	xiML	Escherichia coli	xiML-Escherichia coli	Within	10
190	10	xiML	Escherichia coli	xiML-Escherichia coli	Within	10
191	17	xiML	Escherichia coli	xiML-Escherichia coli	Within	10
192	25	xiML	Escherichia coli	xiML-Escherichia coli	Within	20
193	11	xiML	Escherichia coli	xiML-Escherichia coli	Within	10
194	15	xiML	Escherichia coli	xiML-Escherichia coli	Within	10
195	20	xiML	Escherichia coli	xiML-Escherichia coli	Within	20
196	15	xiML	Escherichia coli	xiML-Escherichia coli	Within	10
197	13	xiML	Escherichia coli	xiML-Escherichia coli	Within	10
198	15	xiML	Escherichia coli	xiML-Escherichia coli	Within	10
200	10	xiML	Escherichia coli	xiML-Escherichia coli	Within	10
201	6	xiML	Escherichia coli	xiML-Escherichia coli	Within	5
202	14	xiML	Escherichia coli	xiML-Escherichia coli	Within	10
205	13	xiML	Escherichia coli	xiML-Escherichia coli	Within	10
206	13	xiML	Escherichia coli	xiML-Escherichia coli	Within	10
208	15	xiML	Escherichia coli	xiML-Escherichia coli	Within	10
209	13	xiML	Escherichia coli	xiML-Escherichia coli	Within	10
210	16	xiML	Escherichia coli	xiML-Escherichia coli	Within	10
211	21	xiML	Escherichia coli	xiML-Escherichia coli	Within	20
212	16	xiML	Escherichia coli	xiML-Escherichia coli	Within	10
213	22	xiML	Escherichia coli	xiML-Escherichia coli	Within	20
214	8	xiML	Escherichia coli	xiML-Escherichia coli	Within	5
216	16	xiML	Escherichia coli	xiML-Escherichia coli	Within	10
218	13	xiML	Escherichia coli	xiML-Escherichia coli	Within	10
219	7	xiML	Escherichia coli	xiML-Escherichia coli	Within	5
220	14	xiML	Escherichia coli	xiML-Escherichia coli	Within	10
221	12	xiML	Escherichia coli	xiML-Escherichia coli	Within	10
223	16	xiML	Escherichia coli	xiML-Escherichia coli	Within	10
225	14	xiML	Escherichia coli	xiML-Escherichia coli	Within	10
226	10	xiML	Escherichia coli	xiML-Escherichia coli	Within	10
227	23	xiML	Escherichia coli	xiML-Escherichia coli	Within	20
228	13	xiML	Escherichia coli	xiML-Escherichia coli	Within	10
229	9	xiML	Escherichia coli	xiML-Escherichia coli	Within	5
230	14	xiML	Escherichia coli	xiML-Escherichia coli	Within	10
231	13	xiML	Escherichia coli	xiML-Escherichia coli	Within	10
232	17	xiML	Escherichia coli	xiML-Escherichia coli	Within	10
235	6	xiML	Escherichia coli	xiML-Escherichia coli	Within	5
236	21	xiML	Escherichia coli	xiML-Escherichia coli	Within	20
238	12	xiML	Escherichia coli	xiML-Escherichia coli	Within	10
240	13	xiML	Escherichia coli	xiML-Escherichia coli	Within	10
241	9	xiML	Escherichia coli	xiML-Escherichia coli	Within	5
242	14	xiML	Escherichia coli	xiML-Escherichia coli	Within	10
243	12	xiML	Escherichia coli	xiML-Escherichia coli	Within	10
244	7	xiML	Escherichia coli	xiML-Escherichia coli	Within	5
245	11	xiML	Escherichia coli	xiML-Escherichia coli	Within	10
246	8	xiML	Escherichia coli	xiML-Escherichia coli	Within	5
247	11	xiML	Escherichia coli	xiML-Escherichia coli	Within	10
248	6	xiML	Escherichia coli	xiML-Escherichia coli	Within	5
249	18	xiML	Escherichia coli	xiML-Escherichia coli	Within	10
250	7	xiML	Escherichia coli	xiML-Escherichia coli	Within	5
251	16	xiML	Escherichia coli	xiML-Escherichia coli	Within	10
252	17	xiML	Escherichia coli	xiML-Escherichia coli	Within	10
254	12	xiML	Escherichia coli	xiML-Escherichia coli	Within	10
255	11	xiML	Escherichia coli	xiML-Escherichia coli	Within	10
256	10	xiML	Escherichia coli	xiML-Escherichia coli	Within	10
257	7	xiML	Escherichia coli	xiML-Escherichia coli	Within	5
259	8	xiML	Escherichia coli	xiML-Escherichia coli	Within	5
261	8	xiML	Escherichia coli	xiML-Escherichia coli	Within	5
262	15	xiML	Escherichia coli	xiML-Escherichia coli	Within	10
263	14	xiML	Escherichia coli	xiML-Escherichia coli	Within	10
264	12	xiML	Escherichia coli	xiML-Escherichia coli	Within	10
266	16	xiML	Escherichia coli	xiML-Escherichia coli	Within	10
267	5	xiML	Escherichia coli	xiML-Escherichia coli	Within	5
268	6	xiML	Escherichia coli	xiML-Escherichia coli	Within	5
269	9	xiML	Escherichia coli	xiML-Escherichia coli	Within	5
272	10	xiML	Escherichia coli	xiML-Escherichia coli	Within	10
273	9	xiML	Escherichia coli	xiML-Escherichia coli	Within	5
275	21	xiML	Escherichia coli	xiML-Escherichia coli	Within	20
276	15	xiML	Escherichia coli	xiML-Escherichia coli	Within	10
279	8	xiML	Escherichia coli	xiML-Escherichia coli	Within	5
280	10	xiML	Escherichia coli	xiML-Escherichia coli	Within	10
281	8	xiML	Escherichia coli	xiML-Escherichia coli	Within	5
283	8	xiML	Escherichia coli	xiML-Escherichia coli	Within	5
286	5	xiML	Escherichia coli	xiML-Escherichia coli	Within	5
288	9	xiML	Escherichia coli	xiML-Escherichia coli	Within	5
289	11	xiML	Escherichia coli	xiML-Escherichia coli	Within	10
290	11	xiML	Escherichia coli	xiML-Escherichia coli	Within	10
291	12	xiML	Escherichia coli	xiML-Escherichia coli	Within	10
292	5	xiML	Escherichia coli	xiML-Escherichia coli	Within	5
294	11	xiML	Escherichia coli	xiML-Escherichia coli	Within	10
295	12	xiML	Escherichia coli	xiML-Escherichia coli	Within	10
296	8	xiML	Escherichia coli	xiML-Escherichia coli	Within	5
297	7	xiML	Escherichia coli	xiML-Escherichia coli	Within	5
301	9	xiML	Escherichia coli	xiML-Escherichia coli	Within	5
302	10	xiML	Escherichia coli	xiML-Escherichia coli	Within	10
303	7	xiML	Escherichia coli	xiML-Escherichia coli	Within	5
304	8	xiML	Escherichia coli	xiML-Escherichia coli	Within	5
306	8	xiML	Escherichia coli	xiML-Escherichia coli	Within	5
307	13	xiML	Escherichia coli	xiML-Escherichia coli	Within	10
310	13	xiML	Escherichia coli	xiML-Escherichia coli	Within	10
311	6	xiML	Escherichia coli	xiML-Escherichia coli	Within	5
312	7	xiML	Escherichia coli	xiML-Escherichia coli	Within	5
313	7	xiML	Escherichia coli	xiML-Escherichia coli	Within	5
314	8	xiML	Escherichia coli	xiML-Escherichia coli	Within	5
315	9	xiML	Escherichia coli	xiML-Escherichia coli	Within	5
318	9	xiML	Escherichia coli	xiML-Escherichia coli	Within	5
319	4	xiML	Escherichia coli	xiML-Escherichia coli	Within	2
320	5	xiML	Escherichia coli	xiML-Escherichia coli	Within	5
322	6	xiML	Escherichia coli	xiML-Escherichia coli	Within	5
324	6	xiML	Escherichia coli	xiML-Escherichia coli	Within	5
328	13	xiML	Escherichia coli	xiML-Escherichia coli	Within	10
332	17	xiML	Escherichia coli	xiML-Escherichia coli	Within	10
333	7	xiML	Escherichia coli	xiML-Escherichia coli	Within	5
335	10	xiML	Escherichia coli	xiML-Escherichia coli	Within	10
336	9	xiML	Escherichia coli	xiML-Escherichia coli	Within	5
338	8	xiML	Escherichia coli	xiML-Escherichia coli	Within	5
341	4	xiML	Escherichia coli	xiML-Escherichia coli	Within	2
342	4	xiML	Escherichia coli	xiML-Escherichia coli	Within	2
345	7	xiML	Escherichia coli	xiML-Escherichia coli	Within	5
346	6	xiML	Escherichia coli	xiML-Escherichia coli	Within	5
347	6	xiML	Escherichia coli	xiML-Escherichia coli	Within	5
350	9	xiML	Escherichia coli	xiML-Escherichia coli	Within	5
352	4	xiML	Escherichia coli	xiML-Escherichia coli	Within	2
353	6	xiML	Escherichia coli	xiML-Escherichia coli	Within	5
354	10	xiML	Escherichia coli	xiML-Escherichia coli	Within	10
356	4	xiML	Escherichia coli	xiML-Escherichia coli	Within	2
358	7	xiML	Escherichia coli	xiML-Escherichia coli	Within	5
359	6	xiML	Escherichia coli	xiML-Escherichia coli	Within	5
361	5	xiML	Escherichia coli	xiML-Escherichia coli	Within	5
363	7	xiML	Escherichia coli	xiML-Escherichia coli	Within	5
364	8	xiML	Escherichia coli	xiML-Escherichia coli	Within	5
365	4	xiML	Escherichia coli	xiML-Escherichia coli	Within	2
368	5	xiML	Escherichia coli	xiML-Escherichia coli	Within	5
371	8	xiML	Escherichia coli	xiML-Escherichia coli	Within	5
372	7	xiML	Escherichia coli	xiML-Escherichia coli	Within	5
373	4	xiML	Escherichia coli	xiML-Escherichia coli	Within	2
374	7	xiML	Escherichia coli	xiML-Escherichia coli	Within	5
376	5	xiML	Escherichia coli	xiML-Escherichia coli	Within	5
377	5	xiML	Escherichia coli	xiML-Escherichia coli	Within	5
379	7	xiML	Escherichia coli	xiML-Escherichia coli	Within	5
380	7	xiML	Escherichia coli	xiML-Escherichia coli	Within	5
381	4	xiML	Escherichia coli	xiML-Escherichia coli	Within	2
382	7	xiML	Escherichia coli	xiML-Escherichia coli	Within	5
383	4	xiML	Escherichia coli	xiML-Escherichia coli	Within	2
385	10	xiML	Escherichia coli	xiML-Escherichia coli	Within	10
386	5	xiML	Escherichia coli	xiML-Escherichia coli	Within	5
387	5	xiML	Escherichia coli	xiML-Escherichia coli	Within	5
389	6	xiML	Escherichia coli	xiML-Escherichia coli	Within	5
390	3	xiML	Escherichia coli	xiML-Escherichia coli	Within	2
391	5	xiML	Escherichia coli	xiML-Escherichia coli	Within	5
392	3	xiML	Escherichia coli	xiML-Escherichia coli	Within	2
394	4	xiML	Escherichia coli	xiML-Escherichia coli	Within	2
395	3	xiML	Escherichia coli	xiML-Escherichia coli	Within	2
396	2	xiML	Escherichia coli	xiML-Escherichia coli	Within	2
397	4	xiML	Escherichia coli	xiML-Escherichia coli	Within	2
400	5	xiML	Escherichia coli	xiML-Escherichia coli	Within	5
404	5	xiML	Escherichia coli	xiML-Escherichia coli	Within	5
410	3	xiML	Escherichia coli	xiML-Escherichia coli	Within	2
412	3	xiML	Escherichia coli	xiML-Escherichia coli	Within	2
414	4	xiML	Escherichia coli	xiML-Escherichia coli	Within	2
416	10	xiML	Escherichia coli	xiML-Escherichia coli	Within	10
417	4	xiML	Escherichia coli	xiML-Escherichia coli	Within	2
418	5	xiML	Escherichia coli	xiML-Escherichia coli	Within	5
419	11	xiML	Escherichia coli	xiML-Escherichia coli	Within	10
421	2	xiML	Escherichia coli	xiML-Escherichia coli	Within	2
422	4	xiML	Escherichia coli	xiML-Escherichia coli	Within	2
423	4	xiML	Escherichia coli	xiML-Escherichia coli	Within	2
425	2	xiML	Escherichia coli	xiML-Escherichia coli	Within	2
427	4	xiML	Escherichia coli	xiML-Escherichia coli	Within	2
428	3	xiML	Escherichia coli	xiML-Escherichia coli	Within	2
429	3	xiML	Escherichia coli	xiML-Escherichia coli	Within	2
430	5	xiML	Escherichia coli	xiML-Escherichia coli	Within	5
432	5	xiML	Escherichia coli	xiML-Escherichia coli	Within	5
433	6	xiML	Escherichia coli	xiML-Escherichia coli	Within	5
435	8	xiML	Escherichia coli	xiML-Escherichia coli	Within	5
436	3	xiML	Escherichia coli	xiML-Escherichia coli	Within	2
437	5	xiML	Escherichia coli	xiML-Escherichia coli	Within	5
438	5	xiML	Escherichia coli	xiML-Escherichia coli	Within	5
440	5	xiML	Escherichia coli	xiML-Escherichia coli	Within	5
441	2	xiML	Escherichia coli	xiML-Escherichia coli	Within	2
442	4	xiML	Escherichia coli	xiML-Escherichia coli	Within	2
444	7	xiML	Escherichia coli	xiML-Escherichia coli	Within	5
447	2	xiML	Escherichia coli	xiML-Escherichia coli	Within	2
448	3	xiML	Escherichia coli	xiML-Escherichia coli	Within	2
449	3	xiML	Escherichia coli	xiML-Escherichia coli	Within	2
450	4	xiML	Escherichia coli	xiML-Escherichia coli	Within	2
451	6	xiML	Escherichia coli	xiML-Escherichia coli	Within	5
452	5	xiML	Escherichia coli	xiML-Escherichia coli	Within	5
454	7	xiML	Escherichia coli	xiML-Escherichia coli	Within	5
455	4	xiML	Escherichia coli	xiML-Escherichia coli	Within	2
458	5	xiML	Escherichia coli	xiML-Escherichia coli	Within	5
459	6	xiML	Escherichia coli	xiML-Escherichia coli	Within	5
461	7	xiML	Escherichia coli	xiML-Escherichia coli	Within	5
462	2	xiML	Escherichia coli	xiML-Escherichia coli	Within	2
463	3	xiML	Escherichia coli	xiML-Escherichia coli	Within	2
464	4	xiML	Escherichia coli	xiML-Escherichia coli	Within	2
465	3	xiML	Escherichia coli	xiML-Escherichia coli	Within	2
468	7	xiML	Escherichia coli	xiML-Escherichia coli	Within	5
470	4	xiML	Escherichia coli	xiML-Escherichia coli	Within	2
476	3	xiML	Escherichia coli	xiML-Escherichia coli	Within	2
478	3	xiML	Escherichia coli	xiML-Escherichia coli	Within	2
479	2	xiML	Escherichia coli	xiML-Escherichia coli	Within	2
480	8	xiML	Escherichia coli	xiML-Escherichia coli	Within	5
481	3	xiML	Escherichia coli	xiML-Escherichia coli	Within	2
483	2	xiML	Escherichia coli	xiML-Escherichia coli	Within	2
484	4	xiML	Escherichia coli	xiML-Escherichia coli	Within	2
485	2	xiML	Escherichia coli	xiML-Escherichia coli	Within	2
486	1	xiML	Escherichia coli	xiML-Escherichia coli	Within	1
488	3	xiML	Escherichia coli	xiML-Escherichia coli	Within	2
490	3	xiML	Escherichia coli	xiML-Escherichia coli	Within	2
493	2	xiML	Escherichia coli	xiML-Escherichia coli	Within	2
494	5	xiML	Escherichia coli	xiML-Escherichia coli	Within	5
496	6	xiML	Escherichia coli	xiML-Escherichia coli	Within	5
500	4	xiML	Escherichia coli	xiML-Escherichia coli	Within	2
504	6	xiML	Escherichia coli	xiML-Escherichia coli	Within	5
505	3	xiML	Escherichia coli	xiML-Escherichia coli	Within	2
506	3	xiML	Escherichia coli	xiML-Escherichia coli	Within	2
507	4	xiML	Escherichia coli	xiML-Escherichia coli	Within	2
509	6	xiML	Escherichia coli	xiML-Escherichia coli	Within	5
510	5	xiML	Escherichia coli	xiML-Escherichia coli	Within	5
511	2	xiML	Escherichia coli	xiML-Escherichia coli	Within	2
512	2	xiML	Escherichia coli	xiML-Escherichia coli	Within	2
513	3	xiML	Escherichia coli	xiML-Escherichia coli	Within	2
515	4	xiML	Escherichia coli	xiML-Escherichia coli	Within	2
524	2	xiML	Escherichia coli	xiML-Escherichia coli	Within	2
527	4	xiML	Escherichia coli	xiML-Escherichia coli	Within	2
528	6	xiML	Escherichia coli	xiML-Escherichia coli	Within	5
529	5	xiML	Escherichia coli	xiML-Escherichia coli	Within	5
530	1	xiML	Escherichia coli	xiML-Escherichia coli	Within	1
531	3	xiML	Escherichia coli	xiML-Escherichia coli	Within	2
532	2	xiML	Escherichia coli	xiML-Escherichia coli	Within	2
533	6	xiML	Escherichia coli	xiML-Escherichia coli	Within	5
534	7	xiML	Escherichia coli	xiML-Escherichia coli	Within	5
535	1	xiML	Escherichia coli	xiML-Escherichia coli	Within	1
536	1	xiML	Escherichia coli	xiML-Escherichia coli	Within	1
537	5	xiML	Escherichia coli	xiML-Escherichia coli	Within	5
538	2	xiML	Escherichia coli	xiML-Escherichia coli	Within	2
539	2	xiML	Escherichia coli	xiML-Escherichia coli	Within	2
540	2	xiML	Escherichia coli	xiML-Escherichia coli	Within	2
541	2	xiML	Escherichia coli	xiML-Escherichia coli	Within	2
542	2	xiML	Escherichia coli	xiML-Escherichia coli	Within	2
543	6	xiML	Escherichia coli	xiML-Escherichia coli	Within	5
544	3	xiML	Escherichia coli	xiML-Escherichia coli	Within	2
545	4	xiML	Escherichia coli	xiML-Escherichia coli	Within	2
546	2	xiML	Escherichia coli	xiML-Escherichia coli	Within	2
547	6	xiML	Escherichia coli	xiML-Escherichia coli	Within	5
548	3	xiML	Escherichia coli	xiML-Escherichia coli	Within	2
549	3	xiML	Escherichia coli	xiML-Escherichia coli	Within	2
550	5	xiML	Escherichia coli	xiML-Escherichia coli	Within	5
551	3	xiML	Escherichia coli	xiML-Escherichia coli	Within	2
552	4	xiML	Escherichia coli	xiML-Escherichia coli	Within	2
553	3	xiML	Escherichia coli	xiML-Escherichia coli	Within	2
554	2	xiML	Escherichia coli	xiML-Escherichia coli	Within	2
555	1	xiML	Escherichia coli	xiML-Escherichia coli	Within	1
556	3	xiML	Escherichia coli	xiML-Escherichia coli	Within	2
557	4	xiML	Escherichia coli	xiML-Escherichia coli	Within	2
558	2	xiML	Escherichia coli	xiML-Escherichia coli	Within	2
559	5	xiML	Escherichia coli	xiML-Escherichia coli	Within	5
560	2	xiML	Escherichia coli	xiML-Escherichia coli	Within	2
561	2	xiML	Escherichia coli	xiML-Escherichia coli	Within	2
562	3	xiML	Escherichia coli	xiML-Escherichia coli	Within	2
563	5	xiML	Escherichia coli	xiML-Escherichia coli	Within	5
564	1	xiML	Escherichia coli	xiML-Escherichia coli	Within	1
565	2	xiML	Escherichia coli	xiML-Escherichia coli	Within	2
566	2	xiML	Escherichia coli	xiML-Escherichia coli	Within	2
567	2	xiML	Escherichia coli	xiML-Escherichia coli	Within	2
568	2	xiML	Escherichia coli	xiML-Escherichia coli	Within	2
569	2	xiML	Escherichia coli	xiML-Escherichia coli	Within	2
570	3	xiML	Escherichia coli	xiML-Escherichia coli	Within	2
571	3	xiML	Escherichia coli	xiML-Escherichia coli	Within	2
572	3	xiML	Escherichia coli	xiML-Escherichia coli	Within	2
573	5	xiML	Escherichia coli	xiML-Escherichia coli	Within	5
574	3	xiML	Escherichia coli	xiML-Escherichia coli	Within	2
575	2	xiML	Escherichia coli	xiML-Escherichia coli	Within	2
576	2	xiML	Escherichia coli	xiML-Escherichia coli	Within	2
577	2	xiML	Escherichia coli	xiML-Escherichia coli	Within	2
578	1	xiML	Escherichia coli	xiML-Escherichia coli	Within	1
579	1	xiML	Escherichia coli	xiML-Escherichia coli	Within	1
580	4	xiML	Escherichia coli	xiML-Escherichia coli	Within	2
581	3	xiML	Escherichia coli	xiML-Escherichia coli	Within	2
582	2	xiML	Escherichia coli	xiML-Escherichia coli	Within	2
583	1	xiML	Escherichia coli	xiML-Escherichia coli	Within	1
584	3	xiML	Escherichia coli	xiML-Escherichia coli	Within	2
585	2	xiML	Escherichia coli	xiML-Escherichia coli	Within	2
586	1	xiML	Escherichia coli	xiML-Escherichia coli	Within	1
587	2	xiML	Escherichia coli	xiML-Escherichia coli	Within	2
588	3	xiML	Escherichia coli	xiML-Escherichia coli	Within	2
589	1	xiML	Escherichia coli	xiML-Escherichia coli	Within	1
590	3	xiML	Escherichia coli	xiML-Escherichia coli	Within	2
591	2	xiML	Escherichia coli	xiML-Escherichia coli	Within	2
592	1	xiML	Escherichia coli	xiML-Escherichia coli	Within	1
593	2	xiML	Escherichia coli	xiML-Escherichia coli	Within	2
594	2	xiML	Escherichia coli	xiML-Escherichia coli	Within	2
595	1	xiML	Escherichia coli	xiML-Escherichia coli	Within	1
596	5	xiML	Escherichia coli	xiML-Escherichia coli	Within	5
597	2	xiML	Escherichia coli	xiML-Escherichia coli	Within	2
598	2	xiML	Escherichia coli	xiML-Escherichia coli	Within	2
599	1	xiML	Escherichia coli	xiML-Escherichia coli	Within	1
600	2	xiML	Escherichia coli	xiML-Escherichia coli	Within	2
601	2	xiML	Escherichia coli	xiML-Escherichia coli	Within	2
602	2	xiML	Escherichia coli	xiML-Escherichia coli	Within	2
603	2	xiML	Escherichia coli	xiML-Escherichia coli	Within	2
604	2	xiML	Escherichia coli	xiML-Escherichia coli	Within	2
605	2	xiML	Escherichia coli	xiML-Escherichia coli	Within	2
606	1	xiML	Escherichia coli	xiML-Escherichia coli	Within	1
607	1	xiML	Escherichia coli	xiML-Escherichia coli	Within	1
608	1	xiML	Escherichia coli	xiML-Escherichia coli	Within	1
609	2	xiML	Escherichia coli	xiML-Escherichia coli	Within	2
610	4	xiML	Escherichia coli	xiML-Escherichia coli	Within	2
611	1	xiML	Escherichia coli	xiML-Escherichia coli	Within	1
612	4	xiML	Escherichia coli	xiML-Escherichia coli	Within	2
613	2	xiML	Escherichia coli	xiML-Escherichia coli	Within	2
614	2	xiML	Escherichia coli	xiML-Escherichia coli	Within	2
615	1	xiML	Escherichia coli	xiML-Escherichia coli	Within	1
616	2	xiML	Escherichia coli	xiML-Escherichia coli	Within	2
617	1	xiML	Escherichia coli	xiML-Escherichia coli	Within	1
618	1	xiML	Escherichia coli	xiML-Escherichia coli	Within	1
619	4	xiML	Escherichia coli	xiML-Escherichia coli	Within	2
620	3	xiML	Escherichia coli	xiML-Escherichia coli	Within	2
621	2	xiML	Escherichia coli	xiML-Escherichia coli	Within	2
622	1	xiML	Escherichia coli	xiML-Escherichia coli	Within	1
623	1	xiML	Escherichia coli	xiML-Escherichia coli	Within	1
624	1	xiML	Escherichia coli	xiML-Escherichia coli	Within	1
625	2	xiML	Escherichia coli	xiML-Escherichia coli	Within	2
626	1	xiML	Escherichia coli	xiML-Escherichia coli	Within	1
627	1	xiML	Escherichia coli	xiML-Escherichia coli	Within	1
628	1	xiML	Escherichia coli	xiML-Escherichia coli	Within	1
629	1	xiML	Escherichia coli	xiML-Escherichia coli	Within	1
630	1	xiML	Escherichia coli	xiML-Escherichia coli	Within	1
631	2	xiML	Escherichia coli	xiML-Escherichia coli	Within	2
632	2	xiML	Escherichia coli	xiML-Escherichia coli	Within	2
633	1	xiML	Escherichia coli	xiML-Escherichia coli	Within	1
634	1	xiML	Escherichia coli	xiML-Escherichia coli	Within	1
635	1	xiML	Escherichia coli	xiML-Escherichia coli	Within	1
636	1	xiML	Escherichia coli	xiML-Escherichia coli	Within	1
637	2	xiML	Escherichia coli	xiML-Escherichia coli	Within	2
638	1	xiML	Escherichia coli	xiML-Escherichia coli	Within	1
639	2	xiML	Escherichia coli	xiML-Escherichia coli	Within	2
640	2	xiML	Escherichia coli	xiML-Escherichia coli	Within	2
641	1	xiML	Escherichia coli	xiML-Escherichia coli	Within	1
642	2	xiML	Escherichia coli	xiML-Escherichia coli	Within	2
643	1	xiML	Escherichia coli	xiML-Escherichia coli	Within	1
644	2	xiML	Escherichia coli	xiML-Escherichia coli	Within	2
645	2	xiML	Escherichia coli	xiML-Escherichia coli	Within	2
646	1	xiML	Escherichia coli	xiML-Escherichia coli	Within	1
647	1	xiML	Escherichia coli	xiML-Escherichia coli	Within	1
648	3	xiML	Escherichia coli	xiML-Escherichia coli	Within	2
649	3	xiML	Escherichia coli	xiML-Escherichia coli	Within	2
650	2	xiML	Escherichia coli	xiML-Escherichia coli	Within	2
651	2	xiML	Escherichia coli	xiML-Escherichia coli	Within	2
652	2	xiML	Escherichia coli	xiML-Escherichia coli	Within	2
653	2	xiML	Escherichia coli	xiML-Escherichia coli	Within	2
654	1	xiML	Escherichia coli	xiML-Escherichia coli	Within	1
655	2	xiML	Escherichia coli	xiML-Escherichia coli	Within	2
656	1	xiML	Escherichia coli	xiML-Escherichia coli	Within	1
657	3	xiML	Escherichia coli	xiML-Escherichia coli	Within	2
658	1	xiML	Escherichia coli	xiML-Escherichia coli	Within	1
659	2	xiML	Escherichia coli	xiML-Escherichia coli	Within	2
660	2	xiML	Escherichia coli	xiML-Escherichia coli	Within	2
661	2	xiML	Escherichia coli	xiML-Escherichia coli	Within	2
662	2	xiML	Escherichia coli	xiML-Escherichia coli	Within	2
663	1	xiML	Escherichia coli	xiML-Escherichia coli	Within	1
664	1	xiML	Escherichia coli	xiML-Escherichia coli	Within	1
665	2	xiML	Escherichia coli	xiML-Escherichia coli	Within	2
666	1	xiML	Escherichia coli	xiML-Escherichia coli	Within	1
667	1	xiML	Escherichia coli	xiML-Escherichia coli	Within	1
668	2	xiML	Escherichia coli	xiML-Escherichia coli	Within	2
669	1	xiML	Escherichia coli	xiML-Escherichia coli	Within	1
670	1	xiML	Escherichia coli	xiML-Escherichia coli	Within	1
671	2	xiML	Escherichia coli	xiML-Escherichia coli	Within	2
672	1	xiML	Escherichia coli	xiML-Escherichia coli	Within	1
673	1	xiML	Escherichia coli	xiML-Escherichia coli	Within	1
674	2	xiML	Escherichia coli	xiML-Escherichia coli	Within	2
675	1	xiML	Escherichia coli	xiML-Escherichia coli	Within	1
676	1	xiML	Escherichia coli	xiML-Escherichia coli	Within	1
677	1	xiML	Escherichia coli	xiML-Escherichia coli	Within	1
678	1	xiML	Escherichia coli	xiML-Escherichia coli	Within	1
679	2	xiML	Escherichia coli	xiML-Escherichia coli	Within	2
680	2	xiML	Escherichia coli	xiML-Escherichia coli	Within	2
681	2	xiML	Escherichia coli	xiML-Escherichia coli	Within	2
682	1	xiML	Escherichia coli	xiML-Escherichia coli	Within	1
683	1	xiML	Escherichia coli	xiML-Escherichia coli	Within	1
684	2	xiML	Escherichia coli	xiML-Escherichia coli	Within	2
685	2	xiML	Escherichia coli	xiML-Escherichia coli	Within	2
686	1	xiML	Escherichia coli	xiML-Escherichia coli	Within	1
687	1	xiML	Escherichia coli	xiML-Escherichia coli	Within	1
688	1	xiML	Escherichia coli	xiML-Escherichia coli	Within	1
689	1	xiML	Escherichia coli	xiML-Escherichia coli	Within	1
690	2	xiML	Escherichia coli	xiML-Escherichia coli	Within	2
691	3	xiML	Escherichia coli	xiML-Escherichia coli	Within	2
692	1	xiML	Escherichia coli	xiML-Escherichia coli	Within	1
693	4	xiML	Escherichia coli	xiML-Escherichia coli	Within	2
694	2	xiML	Escherichia coli	xiML-Escherichia coli	Within	2
695	1	xiML	Escherichia coli	xiML-Escherichia coli	Within	1
696	1	xiML	Escherichia coli	xiML-Escherichia coli	Within	1
697	1	xiML	Escherichia coli	xiML-Escherichia coli	Within	1
698	2	xiML	Escherichia coli	xiML-Escherichia coli	Within	2
699	1	xiML	Escherichia coli	xiML-Escherichia coli	Within	1
700	2	xiML	Escherichia coli	xiML-Escherichia coli	Within	2
701	2	xiML	Escherichia coli	xiML-Escherichia coli	Within	2
0	303	score	Escherichia coli	score-Escherichia coli	Within	150
1	336	score	Escherichia coli	score-Escherichia coli	Within	150
2	229	score	Escherichia coli	score-Escherichia coli	Within	150
3	222	score	Escherichia coli	score-Escherichia coli	Within	150
4	153	score	Escherichia coli	score-Escherichia coli	Within	150
5	185	score	Escherichia coli	score-Escherichia coli	Within	150
6	126	score	Escherichia coli	score-Escherichia coli	Within	100
7	141	score	Escherichia coli	score-Escherichia coli	Within	100
9	164	score	Escherichia coli	score-Escherichia coli	Within	150
10	158	score	Escherichia coli	score-Escherichia coli	Within	150
11	99	score	Escherichia coli	score-Escherichia coli	Within	50
12	133	score	Escherichia coli	score-Escherichia coli	Within	100
13	125	score	Escherichia coli	score-Escherichia coli	Within	100
14	164	score	Escherichia coli	score-Escherichia coli	Within	150
15	111	score	Escherichia coli	score-Escherichia coli	Within	100
16	158	score	Escherichia coli	score-Escherichia coli	Within	150
17	89	score	Escherichia coli	score-Escherichia coli	Within	50
18	106	score	Escherichia coli	score-Escherichia coli	Within	100
19	91	score	Escherichia coli	score-Escherichia coli	Within	50
20	102	score	Escherichia coli	score-Escherichia coli	Within	100
21	109	score	Escherichia coli	score-Escherichia coli	Within	100
22	133	score	Escherichia coli	score-Escherichia coli	Within	100
23	63	score	Escherichia coli	score-Escherichia coli	Within	50
24	99	score	Escherichia coli	score-Escherichia coli	Within	50
25	77	score	Escherichia coli	score-Escherichia coli	Within	50
26	86	score	Escherichia coli	score-Escherichia coli	Within	50
27	112	score	Escherichia coli	score-Escherichia coli	Within	100
28	49	score	Escherichia coli	score-Escherichia coli	Within	20
29	70	score	Escherichia coli	score-Escherichia coli	Within	50
31	77	score	Escherichia coli	score-Escherichia coli	Within	50
32	98	score	Escherichia coli	score-Escherichia coli	Within	50
33	58	score	Escherichia coli	score-Escherichia coli	Within	50
34	70	score	Escherichia coli	score-Escherichia coli	Within	50
35	34	score	Escherichia coli	score-Escherichia coli	Within	20
36	77	score	Escherichia coli	score-Escherichia coli	Within	50
37	61	score	Escherichia coli	score-Escherichia coli	Within	50
38	64	score	Escherichia coli	score-Escherichia coli	Within	50
39	44	score	Escherichia coli	score-Escherichia coli	Within	20
41	58	score	Escherichia coli	score-Escherichia coli	Within	50
42	52	score	Escherichia coli	score-Escherichia coli	Within	50
43	36	score	Escherichia coli	score-Escherichia coli	Within	20
44	60	score	Escherichia coli	score-Escherichia coli	Within	50
45	53	score	Escherichia coli	score-Escherichia coli	Within	50
46	61	score	Escherichia coli	score-Escherichia coli	Within	50
47	55	score	Escherichia coli	score-Escherichia coli	Within	50
48	44	score	Escherichia coli	score-Escherichia coli	Within	20
49	48	score	Escherichia coli	score-Escherichia coli	Within	20
50	48	score	Escherichia coli	score-Escherichia coli	Within	20
51	40	score	Escherichia coli	score-Escherichia coli	Within	20
52	55	score	Escherichia coli	score-Escherichia coli	Within	50
53	50	score	Escherichia coli	score-Escherichia coli	Within	50
54	39	score	Escherichia coli	score-Escherichia coli	Within	20
55	59	score	Escherichia coli	score-Escherichia coli	Within	50
56	54	score	Escherichia coli	score-Escherichia coli	Within	50
57	46	score	Escherichia coli	score-Escherichia coli	Within	20
58	48	score	Escherichia coli	score-Escherichia coli	Within	20
59	33	score	Escherichia coli	score-Escherichia coli	Within	20
60	33	score	Escherichia coli	score-Escherichia coli	Within	20
61	63	score	Escherichia coli	score-Escherichia coli	Within	50
62	31	score	Escherichia coli	score-Escherichia coli	Within	20
63	41	score	Escherichia coli	score-Escherichia coli	Within	20
64	54	score	Escherichia coli	score-Escherichia coli	Within	50
66	29	score	Escherichia coli	score-Escherichia coli	Within	20
67	43	score	Escherichia coli	score-Escherichia coli	Within	20
68	52	score	Escherichia coli	score-Escherichia coli	Within	50
69	33	score	Escherichia coli	score-Escherichia coli	Within	20
70	29	score	Escherichia coli	score-Escherichia coli	Within	20
71	23	score	Escherichia coli	score-Escherichia coli	Within	20
73	44	score	Escherichia coli	score-Escherichia coli	Within	20
74	37	score	Escherichia coli	score-Escherichia coli	Within	20
75	41	score	Escherichia coli	score-Escherichia coli	Within	20
76	39	score	Escherichia coli	score-Escherichia coli	Within	20
77	48	score	Escherichia coli	score-Escherichia coli	Within	20
78	32	score	Escherichia coli	score-Escherichia coli	Within	20
80	27	score	Escherichia coli	score-Escherichia coli	Within	20
81	38	score	Escherichia coli	score-Escherichia coli	Within	20
82	29	score	Escherichia coli	score-Escherichia coli	Within	20
83	33	score	Escherichia coli	score-Escherichia coli	Within	20
84	35	score	Escherichia coli	score-Escherichia coli	Within	20
85	30	score	Escherichia coli	score-Escherichia coli	Within	20
86	39	score	Escherichia coli	score-Escherichia coli	Within	20
87	21	score	Escherichia coli	score-Escherichia coli	Within	20
88	24	score	Escherichia coli	score-Escherichia coli	Within	20
89	40	score	Escherichia coli	score-Escherichia coli	Within	20
91	28	score	Escherichia coli	score-Escherichia coli	Within	20
92	42	score	Escherichia coli	score-Escherichia coli	Within	20
93	31	score	Escherichia coli	score-Escherichia coli	Within	20
94	33	score	Escherichia coli	score-Escherichia coli	Within	20
95	48	score	Escherichia coli	score-Escherichia coli	Within	20
96	22	score	Escherichia coli	score-Escherichia coli	Within	20
98	18	score	Escherichia coli	score-Escherichia coli	Within	10
100	37	score	Escherichia coli	score-Escherichia coli	Within	20
101	31	score	Escherichia coli	score-Escherichia coli	Within	20
102	25	score	Escherichia coli	score-Escherichia coli	Within	20
104	39	score	Escherichia coli	score-Escherichia coli	Within	20
105	26	score	Escherichia coli	score-Escherichia coli	Within	20
106	23	score	Escherichia coli	score-Escherichia coli	Within	20
108	27	score	Escherichia coli	score-Escherichia coli	Within	20
109	21	score	Escherichia coli	score-Escherichia coli	Within	20
110	41	score	Escherichia coli	score-Escherichia coli	Within	20
111	49	score	Escherichia coli	score-Escherichia coli	Within	20
112	38	score	Escherichia coli	score-Escherichia coli	Within	20
113	29	score	Escherichia coli	score-Escherichia coli	Within	20
114	30	score	Escherichia coli	score-Escherichia coli	Within	20
115	27	score	Escherichia coli	score-Escherichia coli	Within	20
116	35	score	Escherichia coli	score-Escherichia coli	Within	20
117	26	score	Escherichia coli	score-Escherichia coli	Within	20
118	41	score	Escherichia coli	score-Escherichia coli	Within	20
119	24	score	Escherichia coli	score-Escherichia coli	Within	20
120	33	score	Escherichia coli	score-Escherichia coli	Within	20
121	24	score	Escherichia coli	score-Escherichia coli	Within	20
124	24	score	Escherichia coli	score-Escherichia coli	Within	20
125	24	score	Escherichia coli	score-Escherichia coli	Within	20
126	20	score	Escherichia coli	score-Escherichia coli	Within	20
127	21	score	Escherichia coli	score-Escherichia coli	Within	20
128	16	score	Escherichia coli	score-Escherichia coli	Within	10
129	30	score	Escherichia coli	score-Escherichia coli	Within	20
130	41	score	Escherichia coli	score-Escherichia coli	Within	20
131	27	score	Escherichia coli	score-Escherichia coli	Within	20
132	30	score	Escherichia coli	score-Escherichia coli	Within	20
134	18	score	Escherichia coli	score-Escherichia coli	Within	10
135	31	score	Escherichia coli	score-Escherichia coli	Within	20
136	18	score	Escherichia coli	score-Escherichia coli	Within	10
137	17	score	Escherichia coli	score-Escherichia coli	Within	10
138	35	score	Escherichia coli	score-Escherichia coli	Within	20
139	23	score	Escherichia coli	score-Escherichia coli	Within	20
140	34	score	Escherichia coli	score-Escherichia coli	Within	20
142	19	score	Escherichia coli	score-Escherichia coli	Within	10
143	21	score	Escherichia coli	score-Escherichia coli	Within	20
144	22	score	Escherichia coli	score-Escherichia coli	Within	20
145	16	score	Escherichia coli	score-Escherichia coli	Within	10
146	22	score	Escherichia coli	score-Escherichia coli	Within	20
147	20	score	Escherichia coli	score-Escherichia coli	Within	20
150	27	score	Escherichia coli	score-Escherichia coli	Within	20
151	20	score	Escherichia coli	score-Escherichia coli	Within	20
152	22	score	Escherichia coli	score-Escherichia coli	Within	20
153	16	score	Escherichia coli	score-Escherichia coli	Within	10
154	22	score	Escherichia coli	score-Escherichia coli	Within	20
155	24	score	Escherichia coli	score-Escherichia coli	Within	20
157	16	score	Escherichia coli	score-Escherichia coli	Within	10
158	16	score	Escherichia coli	score-Escherichia coli	Within	10
160	24	score	Escherichia coli	score-Escherichia coli	Within	20
161	17	score	Escherichia coli	score-Escherichia coli	Within	10
163	37	score	Escherichia coli	score-Escherichia coli	Within	20
165	20	score	Escherichia coli	score-Escherichia coli	Within	20
166	22	score	Escherichia coli	score-Escherichia coli	Within	20
169	17	score	Escherichia coli	score-Escherichia coli	Within	10
170	24	score	Escherichia coli	score-Escherichia coli	Within	20
171	16	score	Escherichia coli	score-Escherichia coli	Within	10
172	12	score	Escherichia coli	score-Escherichia coli	Within	10
174	15	score	Escherichia coli	score-Escherichia coli	Within	10
175	12	score	Escherichia coli	score-Escherichia coli	Within	10
176	13	score	Escherichia coli	score-Escherichia coli	Within	10
177	26	score	Escherichia coli	score-Escherichia coli	Within	20
178	21	score	Escherichia coli	score-Escherichia coli	Within	20
179	25	score	Escherichia coli	score-Escherichia coli	Within	20
180	13	score	Escherichia coli	score-Escherichia coli	Within	10
181	14	score	Escherichia coli	score-Escherichia coli	Within	10
182	7	score	Escherichia coli	score-Escherichia coli	Within	5
184	21	score	Escherichia coli	score-Escherichia coli	Within	20
186	17	score	Escherichia coli	score-Escherichia coli	Within	10
187	23	score	Escherichia coli	score-Escherichia coli	Within	20
188	14	score	Escherichia coli	score-Escherichia coli	Within	10
189	22	score	Escherichia coli	score-Escherichia coli	Within	20
190	14	score	Escherichia coli	score-Escherichia coli	Within	10
191	16	score	Escherichia coli	score-Escherichia coli	Within	10
192	12	score	Escherichia coli	score-Escherichia coli	Within	10
193	16	score	Escherichia coli	score-Escherichia coli	Within	10
194	13	score	Escherichia coli	score-Escherichia coli	Within	10
195	15	score	Escherichia coli	score-Escherichia coli	Within	10
196	12	score	Escherichia coli	score-Escherichia coli	Within	10
197	13	score	Escherichia coli	score-Escherichia coli	Within	10
198	6	score	Escherichia coli	score-Escherichia coli	Within	5
199	7	score	Escherichia coli	score-Escherichia coli	Within	5
202	12	score	Escherichia coli	score-Escherichia coli	Within	10
203	10	score	Escherichia coli	score-Escherichia coli	Within	10
204	16	score	Escherichia coli	score-Escherichia coli	Within	10
205	10	score	Escherichia coli	score-Escherichia coli	Within	10
206	11	score	Escherichia coli	score-Escherichia coli	Within	10
207	12	score	Escherichia coli	score-Escherichia coli	Within	10
209	17	score	Escherichia coli	score-Escherichia coli	Within	10
210	21	score	Escherichia coli	score-Escherichia coli	Within	20
212	10	score	Escherichia coli	score-Escherichia coli	Within	10
213	16	score	Escherichia coli	score-Escherichia coli	Within	10
214	21	score	Escherichia coli	score-Escherichia coli	Within	20
215	16	score	Escherichia coli	score-Escherichia coli	Within	10
216	12	score	Escherichia coli	score-Escherichia coli	Within	10
217	17	score	Escherichia coli	score-Escherichia coli	Within	10
218	13	score	Escherichia coli	score-Escherichia coli	Within	10
219	18	score	Escherichia coli	score-Escherichia coli	Within	10
221	15	score	Escherichia coli	score-Escherichia coli	Within	10
222	7	score	Escherichia coli	score-Escherichia coli	Within	5
225	15	score	Escherichia coli	score-Escherichia coli	Within	10
227	13	score	Escherichia coli	score-Escherichia coli	Within	10
228	15	score	Escherichia coli	score-Escherichia coli	Within	10
229	16	score	Escherichia coli	score-Escherichia coli	Within	10
230	13	score	Escherichia coli	score-Escherichia coli	Within	10
231	17	score	Escherichia coli	score-Escherichia coli	Within	10
232	6	score	Escherichia coli	score-Escherichia coli	Within	5
233	16	score	Escherichia coli	score-Escherichia coli	Within	10
234	10	score	Escherichia coli	score-Escherichia coli	Within	10
235	14	score	Escherichia coli	score-Escherichia coli	Within	10
236	21	score	Escherichia coli	score-Escherichia coli	Within	20
237	14	score	Escherichia coli	score-Escherichia coli	Within	10
238	4	score	Escherichia coli	score-Escherichia coli	Within	2
239	11	score	Escherichia coli	score-Escherichia coli	Within	10
240	9	score	Escherichia coli	score-Escherichia coli	Within	5
241	11	score	Escherichia coli	score-Escherichia coli	Within	10
242	13	score	Escherichia coli	score-Escherichia coli	Within	10
243	12	score	Escherichia coli	score-Escherichia coli	Within	10
244	8	score	Escherichia coli	score-Escherichia coli	Within	5
245	8	score	Escherichia coli	score-Escherichia coli	Within	5
246	14	score	Escherichia coli	score-Escherichia coli	Within	10
247	8	score	Escherichia coli	score-Escherichia coli	Within	5
248	8	score	Escherichia coli	score-Escherichia coli	Within	5
250	8	score	Escherichia coli	score-Escherichia coli	Within	5
251	10	score	Escherichia coli	score-Escherichia coli	Within	10
252	8	score	Escherichia coli	score-Escherichia coli	Within	5
253	12	score	Escherichia coli	score-Escherichia coli	Within	10
254	15	score	Escherichia coli	score-Escherichia coli	Within	10
255	13	score	Escherichia coli	score-Escherichia coli	Within	10
256	9	score	Escherichia coli	score-Escherichia coli	Within	5
257	9	score	Escherichia coli	score-Escherichia coli	Within	5
258	9	score	Escherichia coli	score-Escherichia coli	Within	5
259	17	score	Escherichia coli	score-Escherichia coli	Within	10
260	14	score	Escherichia coli	score-Escherichia coli	Within	10
261	10	score	Escherichia coli	score-Escherichia coli	Within	10
262	11	score	Escherichia coli	score-Escherichia coli	Within	10
263	12	score	Escherichia coli	score-Escherichia coli	Within	10
264	8	score	Escherichia coli	score-Escherichia coli	Within	5
265	5	score	Escherichia coli	score-Escherichia coli	Within	5
266	7	score	Escherichia coli	score-Escherichia coli	Within	5
267	8	score	Escherichia coli	score-Escherichia coli	Within	5
270	7	score	Escherichia coli	score-Escherichia coli	Within	5
271	13	score	Escherichia coli	score-Escherichia coli	Within	10
272	6	score	Escherichia coli	score-Escherichia coli	Within	5
275	12	score	Escherichia coli	score-Escherichia coli	Within	10
276	4	score	Escherichia coli	score-Escherichia coli	Within	2
277	15	score	Escherichia coli	score-Escherichia coli	Within	10
278	10	score	Escherichia coli	score-Escherichia coli	Within	10
279	11	score	Escherichia coli	score-Escherichia coli	Within	10
280	9	score	Escherichia coli	score-Escherichia coli	Within	5
282	11	score	Escherichia coli	score-Escherichia coli	Within	10
283	8	score	Escherichia coli	score-Escherichia coli	Within	5
285	11	score	Escherichia coli	score-Escherichia coli	Within	10
286	7	score	Escherichia coli	score-Escherichia coli	Within	5
289	8	score	Escherichia coli	score-Escherichia coli	Within	5
290	9	score	Escherichia coli	score-Escherichia coli	Within	5
291	6	score	Escherichia coli	score-Escherichia coli	Within	5
292	3	score	Escherichia coli	score-Escherichia coli	Within	2
293	9	score	Escherichia coli	score-Escherichia coli	Within	5
294	5	score	Escherichia coli	score-Escherichia coli	Within	5
296	7	score	Escherichia coli	score-Escherichia coli	Within	5
297	7	score	Escherichia coli	score-Escherichia coli	Within	5
298	7	score	Escherichia coli	score-Escherichia coli	Within	5
299	9	score	Escherichia coli	score-Escherichia coli	Within	5
301	8	score	Escherichia coli	score-Escherichia coli	Within	5
302	6	score	Escherichia coli	score-Escherichia coli	Within	5
305	7	score	Escherichia coli	score-Escherichia coli	Within	5
306	6	score	Escherichia coli	score-Escherichia coli	Within	5
309	6	score	Escherichia coli	score-Escherichia coli	Within	5
311	8	score	Escherichia coli	score-Escherichia coli	Within	5
312	10	score	Escherichia coli	score-Escherichia coli	Within	10
317	5	score	Escherichia coli	score-Escherichia coli	Within	5
318	4	score	Escherichia coli	score-Escherichia coli	Within	2
319	7	score	Escherichia coli	score-Escherichia coli	Within	5
320	7	score	Escherichia coli	score-Escherichia coli	Within	5
321	10	score	Escherichia coli	score-Escherichia coli	Within	10
322	8	score	Escherichia coli	score-Escherichia coli	Within	5
323	7	score	Escherichia coli	score-Escherichia coli	Within	5
324	4	score	Escherichia coli	score-Escherichia coli	Within	2
325	10	score	Escherichia coli	score-Escherichia coli	Within	10
326	5	score	Escherichia coli	score-Escherichia coli	Within	5
327	9	score	Escherichia coli	score-Escherichia coli	Within	5
328	8	score	Escherichia coli	score-Escherichia coli	Within	5
329	6	score	Escherichia coli	score-Escherichia coli	Within	5
330	5	score	Escherichia coli	score-Escherichia coli	Within	5
331	5	score	Escherichia coli	score-Escherichia coli	Within	5
332	9	score	Escherichia coli	score-Escherichia coli	Within	5
334	13	score	Escherichia coli	score-Escherichia coli	Within	10
336	4	score	Escherichia coli	score-Escherichia coli	Within	2
337	2	score	Escherichia coli	score-Escherichia coli	Within	2
340	6	score	Escherichia coli	score-Escherichia coli	Within	5
343	7	score	Escherichia coli	score-Escherichia coli	Within	5
344	4	score	Escherichia coli	score-Escherichia coli	Within	2
345	6	score	Escherichia coli	score-Escherichia coli	Within	5
346	7	score	Escherichia coli	score-Escherichia coli	Within	5
347	8	score	Escherichia coli	score-Escherichia coli	Within	5
348	6	score	Escherichia coli	score-Escherichia coli	Within	5
349	10	score	Escherichia coli	score-Escherichia coli	Within	10
350	5	score	Escherichia coli	score-Escherichia coli	Within	5
351	5	score	Escherichia coli	score-Escherichia coli	Within	5
352	4	score	Escherichia coli	score-Escherichia coli	Within	2
354	7	score	Escherichia coli	score-Escherichia coli	Within	5
355	5	score	Escherichia coli	score-Escherichia coli	Within	5
356	7	score	Escherichia coli	score-Escherichia coli	Within	5
361	5	score	Escherichia coli	score-Escherichia coli	Within	5
362	4	score	Escherichia coli	score-Escherichia coli	Within	2
363	8	score	Escherichia coli	score-Escherichia coli	Within	5
364	7	score	Escherichia coli	score-Escherichia coli	Within	5
365	11	score	Escherichia coli	score-Escherichia coli	Within	10
366	4	score	Escherichia coli	score-Escherichia coli	Within	2
367	7	score	Escherichia coli	score-Escherichia coli	Within	5
368	5	score	Escherichia coli	score-Escherichia coli	Within	5
371	6	score	Escherichia coli	score-Escherichia coli	Within	5
372	5	score	Escherichia coli	score-Escherichia coli	Within	5
373	6	score	Escherichia coli	score-Escherichia coli	Within	5
374	5	score	Escherichia coli	score-Escherichia coli	Within	5
375	6	score	Escherichia coli	score-Escherichia coli	Within	5
378	5	score	Escherichia coli	score-Escherichia coli	Within	5
379	2	score	Escherichia coli	score-Escherichia coli	Within	2
380	4	score	Escherichia coli	score-Escherichia coli	Within	2
381	4	score	Escherichia coli	score-Escherichia coli	Within	2
382	5	score	Escherichia coli	score-Escherichia coli	Within	5
383	3	score	Escherichia coli	score-Escherichia coli	Within	2
384	3	score	Escherichia coli	score-Escherichia coli	Within	2
385	4	score	Escherichia coli	score-Escherichia coli	Within	2
387	2	score	Escherichia coli	score-Escherichia coli	Within	2
388	5	score	Escherichia coli	score-Escherichia coli	Within	5
389	5	score	Escherichia coli	score-Escherichia coli	Within	5
390	5	score	Escherichia coli	score-Escherichia coli	Within	5
392	3	score	Escherichia coli	score-Escherichia coli	Within	2
396	4	score	Escherichia coli	score-Escherichia coli	Within	2
397	6	score	Escherichia coli	score-Escherichia coli	Within	5
398	5	score	Escherichia coli	score-Escherichia coli	Within	5
399	3	score	Escherichia coli	score-Escherichia coli	Within	2
400	4	score	Escherichia coli	score-Escherichia coli	Within	2
403	4	score	Escherichia coli	score-Escherichia coli	Within	2
406	6	score	Escherichia coli	score-Escherichia coli	Within	5
408	3	score	Escherichia coli	score-Escherichia coli	Within	2
410	4	score	Escherichia coli	score-Escherichia coli	Within	2
411	2	score	Escherichia coli	score-Escherichia coli	Within	2
413	5	score	Escherichia coli	score-Escherichia coli	Within	5
414	7	score	Escherichia coli	score-Escherichia coli	Within	5
415	4	score	Escherichia coli	score-Escherichia coli	Within	2
416	4	score	Escherichia coli	score-Escherichia coli	Within	2
418	3	score	Escherichia coli	score-Escherichia coli	Within	2
421	3	score	Escherichia coli	score-Escherichia coli	Within	2
422	6	score	Escherichia coli	score-Escherichia coli	Within	5
423	3	score	Escherichia coli	score-Escherichia coli	Within	2
424	4	score	Escherichia coli	score-Escherichia coli	Within	2
426	3	score	Escherichia coli	score-Escherichia coli	Within	2
427	5	score	Escherichia coli	score-Escherichia coli	Within	5
429	2	score	Escherichia coli	score-Escherichia coli	Within	2
432	4	score	Escherichia coli	score-Escherichia coli	Within	2
433	7	score	Escherichia coli	score-Escherichia coli	Within	5
437	2	score	Escherichia coli	score-Escherichia coli	Within	2
438	4	score	Escherichia coli	score-Escherichia coli	Within	2
439	2	score	Escherichia coli	score-Escherichia coli	Within	2
441	3	score	Escherichia coli	score-Escherichia coli	Within	2
442	5	score	Escherichia coli	score-Escherichia coli	Within	5
445	2	score	Escherichia coli	score-Escherichia coli	Within	2
446	4	score	Escherichia coli	score-Escherichia coli	Within	2
447	4	score	Escherichia coli	score-Escherichia coli	Within	2
453	5	score	Escherichia coli	score-Escherichia coli	Within	5
454	3	score	Escherichia coli	score-Escherichia coli	Within	2
456	3	score	Escherichia coli	score-Escherichia coli	Within	2
457	4	score	Escherichia coli	score-Escherichia coli	Within	2
458	7	score	Escherichia coli	score-Escherichia coli	Within	5
460	2	score	Escherichia coli	score-Escherichia coli	Within	2
461	2	score	Escherichia coli	score-Escherichia coli	Within	2
462	4	score	Escherichia coli	score-Escherichia coli	Within	2
468	4	score	Escherichia coli	score-Escherichia coli	Within	2
470	4	score	Escherichia coli	score-Escherichia coli	Within	2
471	2	score	Escherichia coli	score-Escherichia coli	Within	2
472	4	score	Escherichia coli	score-Escherichia coli	Within	2
474	6	score	Escherichia coli	score-Escherichia coli	Within	5
475	1	score	Escherichia coli	score-Escherichia coli	Within	1
477	3	score	Escherichia coli	score-Escherichia coli	Within	2
478	6	score	Escherichia coli	score-Escherichia coli	Within	5
481	6	score	Escherichia coli	score-Escherichia coli	Within	5
482	5	score	Escherichia coli	score-Escherichia coli	Within	5
483	2	score	Escherichia coli	score-Escherichia coli	Within	2
484	2	score	Escherichia coli	score-Escherichia coli	Within	2
485	2	score	Escherichia coli	score-Escherichia coli	Within	2
486	3	score	Escherichia coli	score-Escherichia coli	Within	2
487	3	score	Escherichia coli	score-Escherichia coli	Within	2
488	3	score	Escherichia coli	score-Escherichia coli	Within	2
489	3	score	Escherichia coli	score-Escherichia coli	Within	2
490	5	score	Escherichia coli	score-Escherichia coli	Within	5
491	2	score	Escherichia coli	score-Escherichia coli	Within	2
492	3	score	Escherichia coli	score-Escherichia coli	Within	2
493	4	score	Escherichia coli	score-Escherichia coli	Within	2
494	2	score	Escherichia coli	score-Escherichia coli	Within	2
495	3	score	Escherichia coli	score-Escherichia coli	Within	2
496	3	score	Escherichia coli	score-Escherichia coli	Within	2
497	5	score	Escherichia coli	score-Escherichia coli	Within	5
498	4	score	Escherichia coli	score-Escherichia coli	Within	2
499	3	score	Escherichia coli	score-Escherichia coli	Within	2
500	3	score	Escherichia coli	score-Escherichia coli	Within	2
501	2	score	Escherichia coli	score-Escherichia coli	Within	2
502	3	score	Escherichia coli	score-Escherichia coli	Within	2
503	3	score	Escherichia coli	score-Escherichia coli	Within	2
504	5	score	Escherichia coli	score-Escherichia coli	Within	5
505	2	score	Escherichia coli	score-Escherichia coli	Within	2
506	6	score	Escherichia coli	score-Escherichia coli	Within	5
507	2	score	Escherichia coli	score-Escherichia coli	Within	2
508	4	score	Escherichia coli	score-Escherichia coli	Within	2
509	2	score	Escherichia coli	score-Escherichia coli	Within	2
510	5	score	Escherichia coli	score-Escherichia coli	Within	5
511	3	score	Escherichia coli	score-Escherichia coli	Within	2
512	3	score	Escherichia coli	score-Escherichia coli	Within	2
513	2	score	Escherichia coli	score-Escherichia coli	Within	2
514	2	score	Escherichia coli	score-Escherichia coli	Within	2
515	3	score	Escherichia coli	score-Escherichia coli	Within	2
516	3	score	Escherichia coli	score-Escherichia coli	Within	2
517	2	score	Escherichia coli	score-Escherichia coli	Within	2
518	6	score	Escherichia coli	score-Escherichia coli	Within	5
519	1	score	Escherichia coli	score-Escherichia coli	Within	1
520	3	score	Escherichia coli	score-Escherichia coli	Within	2
521	3	score	Escherichia coli	score-Escherichia coli	Within	2
522	3	score	Escherichia coli	score-Escherichia coli	Within	2
523	1	score	Escherichia coli	score-Escherichia coli	Within	1
524	2	score	Escherichia coli	score-Escherichia coli	Within	2
525	2	score	Escherichia coli	score-Escherichia coli	Within	2
526	1	score	Escherichia coli	score-Escherichia coli	Within	1
527	3	score	Escherichia coli	score-Escherichia coli	Within	2
528	1	score	Escherichia coli	score-Escherichia coli	Within	1
529	2	score	Escherichia coli	score-Escherichia coli	Within	2
530	3	score	Escherichia coli	score-Escherichia coli	Within	2
531	2	score	Escherichia coli	score-Escherichia coli	Within	2
532	3	score	Escherichia coli	score-Escherichia coli	Within	2
533	2	score	Escherichia coli	score-Escherichia coli	Within	2
534	2	score	Escherichia coli	score-Escherichia coli	Within	2
535	3	score	Escherichia coli	score-Escherichia coli	Within	2
536	2	score	Escherichia coli	score-Escherichia coli	Within	2
537	2	score	Escherichia coli	score-Escherichia coli	Within	2
538	3	score	Escherichia coli	score-Escherichia coli	Within	2
539	5	score	Escherichia coli	score-Escherichia coli	Within	5
540	2	score	Escherichia coli	score-Escherichia coli	Within	2
541	2	score	Escherichia coli	score-Escherichia coli	Within	2
542	4	score	Escherichia coli	score-Escherichia coli	Within	2
543	2	score	Escherichia coli	score-Escherichia coli	Within	2
544	2	score	Escherichia coli	score-Escherichia coli	Within	2
545	1	score	Escherichia coli	score-Escherichia coli	Within	1
546	2	score	Escherichia coli	score-Escherichia coli	Within	2
547	2	score	Escherichia coli	score-Escherichia coli	Within	2
548	2	score	Escherichia coli	score-Escherichia coli	Within	2
549	2	score	Escherichia coli	score-Escherichia coli	Within	2
550	2	score	Escherichia coli	score-Escherichia coli	Within	2
551	4	score	Escherichia coli	score-Escherichia coli	Within	2
552	2	score	Escherichia coli	score-Escherichia coli	Within	2
553	1	score	Escherichia coli	score-Escherichia coli	Within	1
554	1	score	Escherichia coli	score-Escherichia coli	Within	1
555	1	score	Escherichia coli	score-Escherichia coli	Within	1
556	5	score	Escherichia coli	score-Escherichia coli	Within	5
557	2	score	Escherichia coli	score-Escherichia coli	Within	2
558	2	score	Escherichia coli	score-Escherichia coli	Within	2
559	2	score	Escherichia coli	score-Escherichia coli	Within	2
560	2	score	Escherichia coli	score-Escherichia coli	Within	2
561	2	score	Escherichia coli	score-Escherichia coli	Within	2
562	4	score	Escherichia coli	score-Escherichia coli	Within	2
563	2	score	Escherichia coli	score-Escherichia coli	Within	2
564	2	score	Escherichia coli	score-Escherichia coli	Within	2
565	1	score	Escherichia coli	score-Escherichia coli	Within	1
566	2	score	Escherichia coli	score-Escherichia coli	Within	2
567	1	score	Escherichia coli	score-Escherichia coli	Within	1
568	2	score	Escherichia coli	score-Escherichia coli	Within	2
569	3	score	Escherichia coli	score-Escherichia coli	Within	2
570	2	score	Escherichia coli	score-Escherichia coli	Within	2
571	1	score	Escherichia coli	score-Escherichia coli	Within	1
572	2	score	Escherichia coli	score-Escherichia coli	Within	2
573	1	score	Escherichia coli	score-Escherichia coli	Within	1
574	1	score	Escherichia coli	score-Escherichia coli	Within	1
575	3	score	Escherichia coli	score-Escherichia coli	Within	2
576	2	score	Escherichia coli	score-Escherichia coli	Within	2
577	2	score	Escherichia coli	score-Escherichia coli	Within	2
578	1	score	Escherichia coli	score-Escherichia coli	Within	1
579	2	score	Escherichia coli	score-Escherichia coli	Within	2
580	2	score	Escherichia coli	score-Escherichia coli	Within	2
581	2	score	Escherichia coli	score-Escherichia coli	Within	2
582	2	score	Escherichia coli	score-Escherichia coli	Within	2
583	1	score	Escherichia coli	score-Escherichia coli	Within	1
584	2	score	Escherichia coli	score-Escherichia coli	Within	2
585	2	score	Escherichia coli	score-Escherichia coli	Within	2
586	1	score	Escherichia coli	score-Escherichia coli	Within	1
587	5	score	Escherichia coli	score-Escherichia coli	Within	5
588	3	score	Escherichia coli	score-Escherichia coli	Within	2
589	1	score	Escherichia coli	score-Escherichia coli	Within	1
590	1	score	Escherichia coli	score-Escherichia coli	Within	1
591	2	score	Escherichia coli	score-Escherichia coli	Within	2
592	2	score	Escherichia coli	score-Escherichia coli	Within	2
0	65	xiML	Escherichia coli	xiML-Escherichia coli	Heteromeric	50
2	68	xiML	Escherichia coli	xiML-Escherichia coli	Heteromeric	50
3	69	xiML	Escherichia coli	xiML-Escherichia coli	Heteromeric	50
5	37	xiML	Escherichia coli	xiML-Escherichia coli	Heteromeric	20
7	31	xiML	Escherichia coli	xiML-Escherichia coli	Heteromeric	20
9	30	xiML	Escherichia coli	xiML-Escherichia coli	Heteromeric	20
11	33	xiML	Escherichia coli	xiML-Escherichia coli	Heteromeric	20
13	22	xiML	Escherichia coli	xiML-Escherichia coli	Heteromeric	20
15	18	xiML	Escherichia coli	xiML-Escherichia coli	Heteromeric	10
16	27	xiML	Escherichia coli	xiML-Escherichia coli	Heteromeric	20
18	26	xiML	Escherichia coli	xiML-Escherichia coli	Heteromeric	20
20	16	xiML	Escherichia coli	xiML-Escherichia coli	Heteromeric	10
22	21	xiML	Escherichia coli	xiML-Escherichia coli	Heteromeric	20
24	14	xiML	Escherichia coli	xiML-Escherichia coli	Heteromeric	10
26	13	xiML	Escherichia coli	xiML-Escherichia coli	Heteromeric	10
28	18	xiML	Escherichia coli	xiML-Escherichia coli	Heteromeric	10
30	12	xiML	Escherichia coli	xiML-Escherichia coli	Heteromeric	10
32	15	xiML	Escherichia coli	xiML-Escherichia coli	Heteromeric	10
33	18	xiML	Escherichia coli	xiML-Escherichia coli	Heteromeric	10
35	14	xiML	Escherichia coli	xiML-Escherichia coli	Heteromeric	10
37	14	xiML	Escherichia coli	xiML-Escherichia coli	Heteromeric	10
39	9	xiML	Escherichia coli	xiML-Escherichia coli	Heteromeric	5
41	18	xiML	Escherichia coli	xiML-Escherichia coli	Heteromeric	10
43	11	xiML	Escherichia coli	xiML-Escherichia coli	Heteromeric	10
45	15	xiML	Escherichia coli	xiML-Escherichia coli	Heteromeric	10
47	11	xiML	Escherichia coli	xiML-Escherichia coli	Heteromeric	10
49	16	xiML	Escherichia coli	xiML-Escherichia coli	Heteromeric	10
51	9	xiML	Escherichia coli	xiML-Escherichia coli	Heteromeric	5
53	13	xiML	Escherichia coli	xiML-Escherichia coli	Heteromeric	10
55	13	xiML	Escherichia coli	xiML-Escherichia coli	Heteromeric	10
57	9	xiML	Escherichia coli	xiML-Escherichia coli	Heteromeric	5
59	10	xiML	Escherichia coli	xiML-Escherichia coli	Heteromeric	10
61	8	xiML	Escherichia coli	xiML-Escherichia coli	Heteromeric	5
62	8	xiML	Escherichia coli	xiML-Escherichia coli	Heteromeric	5
64	12	xiML	Escherichia coli	xiML-Escherichia coli	Heteromeric	10
66	6	xiML	Escherichia coli	xiML-Escherichia coli	Heteromeric	5
68	7	xiML	Escherichia coli	xiML-Escherichia coli	Heteromeric	5
69	5	xiML	Escherichia coli	xiML-Escherichia coli	Heteromeric	5
70	4	xiML	Escherichia coli	xiML-Escherichia coli	Heteromeric	2
72	6	xiML	Escherichia coli	xiML-Escherichia coli	Heteromeric	5
73	9	xiML	Escherichia coli	xiML-Escherichia coli	Heteromeric	5
74	11	xiML	Escherichia coli	xiML-Escherichia coli	Heteromeric	10
76	5	xiML	Escherichia coli	xiML-Escherichia coli	Heteromeric	5
78	4	xiML	Escherichia coli	xiML-Escherichia coli	Heteromeric	2
80	9	xiML	Escherichia coli	xiML-Escherichia coli	Heteromeric	5
82	6	xiML	Escherichia coli	xiML-Escherichia coli	Heteromeric	5
84	5	xiML	Escherichia coli	xiML-Escherichia coli	Heteromeric	5
85	5	xiML	Escherichia coli	xiML-Escherichia coli	Heteromeric	5
86	4	xiML	Escherichia coli	xiML-Escherichia coli	Heteromeric	2
88	8	xiML	Escherichia coli	xiML-Escherichia coli	Heteromeric	5
90	7	xiML	Escherichia coli	xiML-Escherichia coli	Heteromeric	5
92	7	xiML	Escherichia coli	xiML-Escherichia coli	Heteromeric	5
93	6	xiML	Escherichia coli	xiML-Escherichia coli	Heteromeric	5
95	6	xiML	Escherichia coli	xiML-Escherichia coli	Heteromeric	5
96	3	xiML	Escherichia coli	xiML-Escherichia coli	Heteromeric	2
98	7	xiML	Escherichia coli	xiML-Escherichia coli	Heteromeric	5
100	5	xiML	Escherichia coli	xiML-Escherichia coli	Heteromeric	5
101	6	xiML	Escherichia coli	xiML-Escherichia coli	Heteromeric	5
102	6	xiML	Escherichia coli	xiML-Escherichia coli	Heteromeric	5
104	6	xiML	Escherichia coli	xiML-Escherichia coli	Heteromeric	5
106	5	xiML	Escherichia coli	xiML-Escherichia coli	Heteromeric	5
107	2	xiML	Escherichia coli	xiML-Escherichia coli	Heteromeric	2
109	4	xiML	Escherichia coli	xiML-Escherichia coli	Heteromeric	2
110	4	xiML	Escherichia coli	xiML-Escherichia coli	Heteromeric	2
112	5	xiML	Escherichia coli	xiML-Escherichia coli	Heteromeric	5
113	4	xiML	Escherichia coli	xiML-Escherichia coli	Heteromeric	2
115	7	xiML	Escherichia coli	xiML-Escherichia coli	Heteromeric	5
117	5	xiML	Escherichia coli	xiML-Escherichia coli	Heteromeric	5
118	8	xiML	Escherichia coli	xiML-Escherichia coli	Heteromeric	5
120	4	xiML	Escherichia coli	xiML-Escherichia coli	Heteromeric	2
122	6	xiML	Escherichia coli	xiML-Escherichia coli	Heteromeric	5
124	5	xiML	Escherichia coli	xiML-Escherichia coli	Heteromeric	5
126	3	xiML	Escherichia coli	xiML-Escherichia coli	Heteromeric	2
128	3	xiML	Escherichia coli	xiML-Escherichia coli	Heteromeric	2
130	7	xiML	Escherichia coli	xiML-Escherichia coli	Heteromeric	5
132	4	xiML	Escherichia coli	xiML-Escherichia coli	Heteromeric	2
134	6	xiML	Escherichia coli	xiML-Escherichia coli	Heteromeric	5
136	4	xiML	Escherichia coli	xiML-Escherichia coli	Heteromeric	2
137	4	xiML	Escherichia coli	xiML-Escherichia coli	Heteromeric	2
138	3	xiML	Escherichia coli	xiML-Escherichia coli	Heteromeric	2
139	3	xiML	Escherichia coli	xiML-Escherichia coli	Heteromeric	2
141	4	xiML	Escherichia coli	xiML-Escherichia coli	Heteromeric	2
143	5	xiML	Escherichia coli	xiML-Escherichia coli	Heteromeric	5
145	5	xiML	Escherichia coli	xiML-Escherichia coli	Heteromeric	5
147	6	xiML	Escherichia coli	xiML-Escherichia coli	Heteromeric	5
149	2	xiML	Escherichia coli	xiML-Escherichia coli	Heteromeric	2
151	3	xiML	Escherichia coli	xiML-Escherichia coli	Heteromeric	2
153	2	xiML	Escherichia coli	xiML-Escherichia coli	Heteromeric	2
155	4	xiML	Escherichia coli	xiML-Escherichia coli	Heteromeric	2
157	4	xiML	Escherichia coli	xiML-Escherichia coli	Heteromeric	2
158	6	xiML	Escherichia coli	xiML-Escherichia coli	Heteromeric	5
159	3	xiML	Escherichia coli	xiML-Escherichia coli	Heteromeric	2
161	4	xiML	Escherichia coli	xiML-Escherichia coli	Heteromeric	2
163	2	xiML	Escherichia coli	xiML-Escherichia coli	Heteromeric	2
164	5	xiML	Escherichia coli	xiML-Escherichia coli	Heteromeric	5
166	3	xiML	Escherichia coli	xiML-Escherichia coli	Heteromeric	2
167	2	xiML	Escherichia coli	xiML-Escherichia coli	Heteromeric	2
168	4	xiML	Escherichia coli	xiML-Escherichia coli	Heteromeric	2
170	5	xiML	Escherichia coli	xiML-Escherichia coli	Heteromeric	5
172	3	xiML	Escherichia coli	xiML-Escherichia coli	Heteromeric	2
174	3	xiML	Escherichia coli	xiML-Escherichia coli	Heteromeric	2
176	3	xiML	Escherichia coli	xiML-Escherichia coli	Heteromeric	2
177	2	xiML	Escherichia coli	xiML-Escherichia coli	Heteromeric	2
178	3	xiML	Escherichia coli	xiML-Escherichia coli	Heteromeric	2
179	4	xiML	Escherichia coli	xiML-Escherichia coli	Heteromeric	2
181	6	xiML	Escherichia coli	xiML-Escherichia coli	Heteromeric	5
182	3	xiML	Escherichia coli	xiML-Escherichia coli	Heteromeric	2
183	2	xiML	Escherichia coli	xiML-Escherichia coli	Heteromeric	2
185	4	xiML	Escherichia coli	xiML-Escherichia coli	Heteromeric	2
187	3	xiML	Escherichia coli	xiML-Escherichia coli	Heteromeric	2
189	4	xiML	Escherichia coli	xiML-Escherichia coli	Heteromeric	2
191	4	xiML	Escherichia coli	xiML-Escherichia coli	Heteromeric	2
193	2	xiML	Escherichia coli	xiML-Escherichia coli	Heteromeric	2
195	3	xiML	Escherichia coli	xiML-Escherichia coli	Heteromeric	2
196	2	xiML	Escherichia coli	xiML-Escherichia coli	Heteromeric	2
198	3	xiML	Escherichia coli	xiML-Escherichia coli	Heteromeric	2
199	4	xiML	Escherichia coli	xiML-Escherichia coli	Heteromeric	2
201	2	xiML	Escherichia coli	xiML-Escherichia coli	Heteromeric	2
203	3	xiML	Escherichia coli	xiML-Escherichia coli	Heteromeric	2
205	4	xiML	Escherichia coli	xiML-Escherichia coli	Heteromeric	2
207	2	xiML	Escherichia coli	xiML-Escherichia coli	Heteromeric	2
209	3	xiML	Escherichia coli	xiML-Escherichia coli	Heteromeric	2
211	3	xiML	Escherichia coli	xiML-Escherichia coli	Heteromeric	2
213	2	xiML	Escherichia coli	xiML-Escherichia coli	Heteromeric	2
215	3	xiML	Escherichia coli	xiML-Escherichia coli	Heteromeric	2
217	3	xiML	Escherichia coli	xiML-Escherichia coli	Heteromeric	2
219	2	xiML	Escherichia coli	xiML-Escherichia coli	Heteromeric	2
221	2	xiML	Escherichia coli	xiML-Escherichia coli	Heteromeric	2
223	3	xiML	Escherichia coli	xiML-Escherichia coli	Heteromeric	2
225	2	xiML	Escherichia coli	xiML-Escherichia coli	Heteromeric	2
227	2	xiML	Escherichia coli	xiML-Escherichia coli	Heteromeric	2
228	2	xiML	Escherichia coli	xiML-Escherichia coli	Heteromeric	2
230	2	xiML	Escherichia coli	xiML-Escherichia coli	Heteromeric	2
231	2	xiML	Escherichia coli	xiML-Escherichia coli	Heteromeric	2
233	3	xiML	Escherichia coli	xiML-Escherichia coli	Heteromeric	2
234	1	xiML	Escherichia coli	xiML-Escherichia coli	Heteromeric	1
235	3	xiML	Escherichia coli	xiML-Escherichia coli	Heteromeric	2
237	2	xiML	Escherichia coli	xiML-Escherichia coli	Heteromeric	2
238	3	xiML	Escherichia coli	xiML-Escherichia coli	Heteromeric	2
240	2	xiML	Escherichia coli	xiML-Escherichia coli	Heteromeric	2
241	3	xiML	Escherichia coli	xiML-Escherichia coli	Heteromeric	2
243	1	xiML	Escherichia coli	xiML-Escherichia coli	Heteromeric	1
245	1	xiML	Escherichia coli	xiML-Escherichia coli	Heteromeric	1
247	2	xiML	Escherichia coli	xiML-Escherichia coli	Heteromeric	2
249	2	xiML	Escherichia coli	xiML-Escherichia coli	Heteromeric	2
251	2	xiML	Escherichia coli	xiML-Escherichia coli	Heteromeric	2
252	2	xiML	Escherichia coli	xiML-Escherichia coli	Heteromeric	2
253	3	xiML	Escherichia coli	xiML-Escherichia coli	Heteromeric	2
255	1	xiML	Escherichia coli	xiML-Escherichia coli	Heteromeric	1
257	3	xiML	Escherichia coli	xiML-Escherichia coli	Heteromeric	2
259	3	xiML	Escherichia coli	xiML-Escherichia coli	Heteromeric	2
261	1	xiML	Escherichia coli	xiML-Escherichia coli	Heteromeric	1
0	55	score	Escherichia coli	score-Escherichia coli	Heteromeric	50
2	43	score	Escherichia coli	score-Escherichia coli	Heteromeric	20
4	35	score	Escherichia coli	score-Escherichia coli	Heteromeric	20
5	25	score	Escherichia coli	score-Escherichia coli	Heteromeric	20
7	24	score	Escherichia coli	score-Escherichia coli	Heteromeric	20
9	21	score	Escherichia coli	score-Escherichia coli	Heteromeric	20
11	20	score	Escherichia coli	score-Escherichia coli	Heteromeric	20
13	16	score	Escherichia coli	score-Escherichia coli	Heteromeric	10
15	18	score	Escherichia coli	score-Escherichia coli	Heteromeric	10
17	13	score	Escherichia coli	score-Escherichia coli	Heteromeric	10
18	15	score	Escherichia coli	score-Escherichia coli	Heteromeric	10
20	16	score	Escherichia coli	score-Escherichia coli	Heteromeric	10
22	12	score	Escherichia coli	score-Escherichia coli	Heteromeric	10
24	13	score	Escherichia coli	score-Escherichia coli	Heteromeric	10
26	12	score	Escherichia coli	score-Escherichia coli	Heteromeric	10
27	13	score	Escherichia coli	score-Escherichia coli	Heteromeric	10
29	12	score	Escherichia coli	score-Escherichia coli	Heteromeric	10
31	11	score	Escherichia coli	score-Escherichia coli	Heteromeric	10
33	11	score	Escherichia coli	score-Escherichia coli	Heteromeric	10
35	11	score	Escherichia coli	score-Escherichia coli	Heteromeric	10
37	14	score	Escherichia coli	score-Escherichia coli	Heteromeric	10
39	10	score	Escherichia coli	score-Escherichia coli	Heteromeric	10
41	7	score	Escherichia coli	score-Escherichia coli	Heteromeric	5
43	10	score	Escherichia coli	score-Escherichia coli	Heteromeric	10
45	8	score	Escherichia coli	score-Escherichia coli	Heteromeric	5
47	10	score	Escherichia coli	score-Escherichia coli	Heteromeric	10
49	7	score	Escherichia coli	score-Escherichia coli	Heteromeric	5
51	7	score	Escherichia coli	score-Escherichia coli	Heteromeric	5
53	8	score	Escherichia coli	score-Escherichia coli	Heteromeric	5
55	8	score	Escherichia coli	score-Escherichia coli	Heteromeric	5
57	8	score	Escherichia coli	score-Escherichia coli	Heteromeric	5
59	7	score	Escherichia coli	score-Escherichia coli	Heteromeric	5
61	6	score	Escherichia coli	score-Escherichia coli	Heteromeric	5
63	4	score	Escherichia coli	score-Escherichia coli	Heteromeric	2
65	6	score	Escherichia coli	score-Escherichia coli	Heteromeric	5
66	4	score	Escherichia coli	score-Escherichia coli	Heteromeric	2
68	5	score	Escherichia coli	score-Escherichia coli	Heteromeric	5
69	5	score	Escherichia coli	score-Escherichia coli	Heteromeric	5
70	4	score	Escherichia coli	score-Escherichia coli	Heteromeric	2
72	6	score	Escherichia coli	score-Escherichia coli	Heteromeric	5
74	5	score	Escherichia coli	score-Escherichia coli	Heteromeric	5
76	5	score	Escherichia coli	score-Escherichia coli	Heteromeric	5
78	3	score	Escherichia coli	score-Escherichia coli	Heteromeric	2
79	4	score	Escherichia coli	score-Escherichia coli	Heteromeric	2
81	3	score	Escherichia coli	score-Escherichia coli	Heteromeric	2
82	4	score	Escherichia coli	score-Escherichia coli	Heteromeric	2
84	5	score	Escherichia coli	score-Escherichia coli	Heteromeric	5
86	4	score	Escherichia coli	score-Escherichia coli	Heteromeric	2
87	4	score	Escherichia coli	score-Escherichia coli	Heteromeric	2
89	3	score	Escherichia coli	score-Escherichia coli	Heteromeric	2
91	5	score	Escherichia coli	score-Escherichia coli	Heteromeric	5
93	4	score	Escherichia coli	score-Escherichia coli	Heteromeric	2
94	4	score	Escherichia coli	score-Escherichia coli	Heteromeric	2
96	3	score	Escherichia coli	score-Escherichia coli	Heteromeric	2
98	3	score	Escherichia coli	score-Escherichia coli	Heteromeric	2
100	4	score	Escherichia coli	score-Escherichia coli	Heteromeric	2
101	4	score	Escherichia coli	score-Escherichia coli	Heteromeric	2
102	4	score	Escherichia coli	score-Escherichia coli	Heteromeric	2
104	2	score	Escherichia coli	score-Escherichia coli	Heteromeric	2
106	2	score	Escherichia coli	score-Escherichia coli	Heteromeric	2
108	3	score	Escherichia coli	score-Escherichia coli	Heteromeric	2
110	3	score	Escherichia coli	score-Escherichia coli	Heteromeric	2
112	3	score	Escherichia coli	score-Escherichia coli	Heteromeric	2
113	2	score	Escherichia coli	score-Escherichia coli	Heteromeric	2
115	2	score	Escherichia coli	score-Escherichia coli	Heteromeric	2
117	3	score	Escherichia coli	score-Escherichia coli	Heteromeric	2
118	3	score	Escherichia coli	score-Escherichia coli	Heteromeric	2
119	3	score	Escherichia coli	score-Escherichia coli	Heteromeric	2
121	3	score	Escherichia coli	score-Escherichia coli	Heteromeric	2
123	2	score	Escherichia coli	score-Escherichia coli	Heteromeric	2
124	2	score	Escherichia coli	score-Escherichia coli	Heteromeric	2
126	2	score	Escherichia coli	score-Escherichia coli	Heteromeric	2
127	2	score	Escherichia coli	score-Escherichia coli	Heteromeric	2
128	2	score	Escherichia coli	score-Escherichia coli	Heteromeric	2
130	3	score	Escherichia coli	score-Escherichia coli	Heteromeric	2
132	3	score	Escherichia coli	score-Escherichia coli	Heteromeric	2
134	2	score	Escherichia coli	score-Escherichia coli	Heteromeric	2
135	3	score	Escherichia coli	score-Escherichia coli	Heteromeric	2
136	3	score	Escherichia coli	score-Escherichia coli	Heteromeric	2
137	3	score	Escherichia coli	score-Escherichia coli	Heteromeric	2
139	2	score	Escherichia coli	score-Escherichia coli	Heteromeric	2
140	2	score	Escherichia coli	score-Escherichia coli	Heteromeric	2
142	2	score	Escherichia coli	score-Escherichia coli	Heteromeric	2
144	2	score	Escherichia coli	score-Escherichia coli	Heteromeric	2
146	2	score	Escherichia coli	score-Escherichia coli	Heteromeric	2
147	2	score	Escherichia coli	score-Escherichia coli	Heteromeric	2
149	2	score	Escherichia coli	score-Escherichia coli	Heteromeric	2
150	2	score	Escherichia coli	score-Escherichia coli	Heteromeric	2
152	1	score	Escherichia coli	score-Escherichia coli	Heteromeric	1
154	2	score	Escherichia coli	score-Escherichia coli	Heteromeric	2
156	2	score	Escherichia coli	score-Escherichia coli	Heteromeric	2
157	2	score	Escherichia coli	score-Escherichia coli	Heteromeric	2
159	2	score	Escherichia coli	score-Escherichia coli	Heteromeric	2
161	2	score	Escherichia coli	score-Escherichia coli	Heteromeric	2
162	2	score	Escherichia coli	score-Escherichia coli	Heteromeric	2
164	2	score	Escherichia coli	score-Escherichia coli	Heteromeric	2
165	2	score	Escherichia coli	score-Escherichia coli	Heteromeric	2
167	2	score	Escherichia coli	score-Escherichia coli	Heteromeric	2
169	2	score	Escherichia coli	score-Escherichia coli	Heteromeric	2
171	2	score	Escherichia coli	score-Escherichia coli	Heteromeric	2
173	2	score	Escherichia coli	score-Escherichia coli	Heteromeric	2
175	2	score	Escherichia coli	score-Escherichia coli	Heteromeric	2
178	2	score	Escherichia coli	score-Escherichia coli	Heteromeric	2
180	2	score	Escherichia coli	score-Escherichia coli	Heteromeric	2
181	2	score	Escherichia coli	score-Escherichia coli	Heteromeric	2
183	2	score	Escherichia coli	score-Escherichia coli	Heteromeric	2
185	2	score	Escherichia coli	score-Escherichia coli	Heteromeric	2
187	2	score	Escherichia coli	score-Escherichia coli	Heteromeric	2
189	2	score	Escherichia coli	score-Escherichia coli	Heteromeric	2
