# Supplementary material for: Retention time prediction using neural networks increases identifications in crosslinking mass spectrometry
Source: Nat Commun. 2021 May 28;12:3237. doi: 10.1038/s41467-021-23441-0 (PMC8163845; doi:10.1038/s41467-021-23441-0)
Supplement: Supplementary file 4 — Source Data [file 41467_2021_23441_MOESM4_ESM.zip › Sources/Sources_manuscript/Fig4e_initial_CSMs.csv]

PSMID	run	scan	PeakListFileName	ScanId	exp charge	exp m/z	exp mass	exp fractionalmass	match charge	match mass	match fractionalmass	Protein1	Description1	Decoy1	Protein2	Description2	Decoy2	PepSeq1	PepSeq2	PepPos1	PepPos2	PeptideLength1	PeptideLength2	LinkPos1	LinkPos2	ProteinLinkPos1	ProteinLinkPos2	Charge	Crosslinker	CrosslinkerModMass	Score	isDecoy	isTT	isTD	isDD	fdrGroup	fdr	ifdr	PEP		PeptidePairFDR	Protein1FDR	Protein2FDR	LinkFDR	PPIFDR	peptide pair id	link id	ppi id	info
2770620	B181203_15_HF_FW_IN_130_ECLP_DSS01_SCX23_hSAX06_rep1				0	0	-0	0	4	0	0	P0A836	SUCC_ECOLI Succinate--CoA ligase [ADP-forming] subunit beta OS=Escherichia coli (strain K12) OX=83333 GN=sucC PE=1 SV=1	false	P0AGE9	SUCD_ECOLI Succinate--CoA ligase [ADP-forming] subunit alpha OS=Escherichia coli (strain K12) OX=83333 GN=sucD PE=1 SV=2	false	VAEETPHLIHKVALDPLTGPMPYQGR	MGHAGAIIAGGKGTADEK	136	245	26	18	11	12	146	256	4	DSS	-1	32.007	false	true	false	false	Between > 4	0	0	0.003		0	0.135	0.124	0	0	11482	14869	57
2173060	B181128_12_HF_FW_IN_130_ECLP_DSS01_SCX22_hSAX05_rep1				0	0	-0	0	4	0	0	P0A836	SUCC_ECOLI Succinate--CoA ligase [ADP-forming] subunit beta OS=Escherichia coli (strain K12) OX=83333 GN=sucC PE=1 SV=1	false	P0AGE9	SUCD_ECOLI Succinate--CoA ligase [ADP-forming] subunit alpha OS=Escherichia coli (strain K12) OX=83333 GN=sucD PE=1 SV=2	false	QGDLICcmLDGKLGADGNALFR	EHVTKPVVGYIAGVTAPKGK	206	224	20	20	10	18	215	241	4	DSS	-1	31.094	false	true	false	false	Between > 4	0	0	0.003		0	0.135	0.124	0	0	11432	14933	57
3120254	B181205_09_HF_FW_IN_130_ECLP_DSS01_SCX24_hSAX06_rep1				0	0	-0	0	4	0	0	P0A836	SUCC_ECOLI Succinate--CoA ligase [ADP-forming] subunit beta OS=Escherichia coli (strain K12) OX=83333 GN=sucC PE=1 SV=1	false	P0AGE9	SUCD_ECOLI Succinate--CoA ligase [ADP-forming] subunit alpha OS=Escherichia coli (strain K12) OX=83333 GN=sucD PE=1 SV=2	false	VAEETPHLIHKVALDPLTGPMPYQGR	RMGHAGAIIAGGKGTADEK	136	244	26	19	11	13	146	256	4	DSS	-1	30.762	false	true	false	false	Between > 4	0	0	0.003		0	0.135	0.124	0	0	11566	14869	57
2166654	B181128_12_HF_FW_IN_130_ECLP_DSS01_SCX22_hSAX05_rep1				0	0	-0	0	4	0	0	P31660	PRPC_ECOLI 2-methylcitrate synthase OS=Escherichia coli (strain K12) OX=83333 GN=prpC PE=1 SV=2	false	P31660	PRPC_ECOLI 2-methylcitrate synthase OS=Escherichia coli (strain K12) OX=83333 GN=prpC PE=1 SV=2	false	GPKHGGANEVSLEIQQR	TGVSALGCcmTLPEKEGHTVSGAR	232	112	17	22	3	13	234	124	4	DSS	-1	30.276	false	true	false	false	Self > 4	0	0	0		0	0.138	0.138	0	0	9280	1431	805
1550038	B181123_25_HF_FW_IN_130_ECLP_DSS01_SCX21_hSAX02_rep1				0	0	-0	0	4	0	0	P0AE08	AHPC_ECOLI Alkyl hydroperoxide reductase C OS=Escherichia coli (strain K12) OX=83333 GN=ahpC PE=1 SV=2	false	P0AE08	AHPC_ECOLI Alkyl hydroperoxide reductase C OS=Escherichia coli (strain K12) OX=83333 GN=ahpC PE=1 SV=2	false	AAQYVASHPGEVCcmPAKWK	IKAAQYVASHPGEVCcmPAK	154	152	18	18	16	2	169	153	4	DSS	-1	29.903	false	true	false	false	Self > 4	0	0	0		0	0.124	0.124	0	0	9636	13603	761
2719075	B181203_12_HF_FW_IN_130_ECLP_DSS01_SCX23_hSAX07_rep1				0	0	-0	0	5	0	0	P0A9P0	DLDH_ECOLI Dihydrolipoyl dehydrogenase OS=Escherichia coli (strain K12) OX=83333 GN=lpdA PE=1 SV=2	false	P0A9P0	DLDH_ECOLI Dihydrolipoyl dehydrogenase OS=Escherichia coli (strain K12) OX=83333 GN=lpdA PE=1 SV=2	false	ALAEHGIVFGEPKTDIDKIR	VIEEAKALAEHGIVFGEPK	68	62	20	19	13	6	80	67	5	DSS	-1	29.899	false	true	false	false	Self > 4	0	0	0		0	0.135	0.135	0	0	10487	13523	1518
2523804	B181130_10_HF_FW_IN_130_ECLP_DSS01_SCX22_hSAX06_rep2				0	0	-0	0	4	0	0	P0A836	SUCC_ECOLI Succinate--CoA ligase [ADP-forming] subunit beta OS=Escherichia coli (strain K12) OX=83333 GN=sucC PE=1 SV=1	false	P0AGE9	SUCD_ECOLI Succinate--CoA ligase [ADP-forming] subunit alpha OS=Escherichia coli (strain K12) OX=83333 GN=sucD PE=1 SV=2	false	VAEETPHLIHKVALDPLTGPMPYQGR	MoxGHAGAIIAGGKGTADEK	136	245	26	18	11	12	146	256	4	DSS	-1	29.89	false	true	false	false	Between > 4	0	0	0.003		0	0.135	0.124	0	0	11483	14869	57
2218276	B181128_14_HF_FW_IN_130_ECLP_DSS01_SCX22_hSAX04_rep1				0	0	-0	0	4	0	0	P0A8T7	RPOC_ECOLI DNA-directed RNA polymerase subunit beta' OS=Escherichia coli (strain K12) OX=83333 GN=rpoC PE=1 SV=1	false	P0A8V2	RPOB_ECOLI DNA-directed RNA polymerase subunit beta OS=Escherichia coli (strain K12) OX=83333 GN=rpoB PE=1 SV=1	false	IPQESGGTKDITGGLPR	SPGVFFDSDKGKTHSSGK	1124	152	17	18	9	12	1132	163	4	DSS	-1	29.432	false	true	false	false	Between > 4	0	0.001	0.003		0	0.138	0.138	0	0	11518	14667	14
2191981	B181128_13_HF_FW_IN_130_ECLP_DSS01_SCX22_hSAX05_rep2				0	0	-0	0	4	0	0	P0A9G6	ACEA_ECOLI Isocitrate lyase OS=Escherichia coli (strain K12) OX=83333 GN=aceA PE=1 SV=1	false	P0AE08	AHPC_ECOLI Alkyl hydroperoxide reductase C OS=Escherichia coli (strain K12) OX=83333 GN=ahpC PE=1 SV=2	false	HYVEKVQQPEFAAAK	IKAAQYVASHPGEVCcmPAK	377	152	15	18	5	2	381	153	4	DSS	-1	29.371	false	true	false	false	Between > 4	0	0.001	0.003		0	0.135	0.124	0	0	11544	14729	104
3069803	B181205_06_HF_FW_IN_130_ECLP_DSS01_SCX24_hSAX07_rep1				0	0	-0	0	5	0	0	P52647	NIFJ_ECOLI Probable pyruvate-flavodoxin oxidoreductase OS=Escherichia coli (strain K12) OX=83333 GN=ydbK PE=3 SV=2	false	P52647	NIFJ_ECOLI Probable pyruvate-flavodoxin oxidoreductase OS=Escherichia coli (strain K12) OX=83333 GN=ydbK PE=3 SV=2	false	RADEGKLPLALDSRPPSEAPEETLLHEQR	RYDFLAQMAGKAEK	1103	1157	29	14	6	11	1108	1167	5	DSS	-1	29.285	false	true	false	false	Self > 4	0	0	0		0	0.124	0.124	0	0	10575	7521	743
2062015	B181128_07_HF_FW_IN_130_ECLP_DSS01_SCX21_hSAX07_rep1				0	0	-0	0	5	0	0	P33570	TKT2_ECOLI Transketolase 2 OS=Escherichia coli (strain K12) OX=83333 GN=tktB PE=1 SV=1	false	P33570	TKT2_ECOLI Transketolase 2 OS=Escherichia coli (strain K12) OX=83333 GN=tktB PE=1 SV=1	false	GSVSLKEDPAGNYIHYGVR	AGKEEAHGAPLGEEEVALAR	391	254	19	20	6	3	396	256	5	DSS	-1	28.887	false	true	false	false	Self > 4	0	0	0		0	0.124	0.124	0	0	9804	13437	659
1235198	B181123_09_HF_FW_IN_130_ECLP_DSS01_SCX20_hSAX06_rep1				0	0	-0	0	3	0	0	P0A836	SUCC_ECOLI Succinate--CoA ligase [ADP-forming] subunit beta OS=Escherichia coli (strain K12) OX=83333 GN=sucC PE=1 SV=1	false	P0A836	SUCC_ECOLI Succinate--CoA ligase [ADP-forming] subunit beta OS=Escherichia coli (strain K12) OX=83333 GN=sucC PE=1 SV=1	false	LHGGEPANFLDVGGGATKER	KLADSGLNIIAAK	278	360	20	13	18	1	295	360	3	DSS	-1	28.773	false	true	false	false	Self > 4	0	0	0		0	0.135	0.135	0	0	9258	13583	884
2715559	B181203_12_HF_FW_IN_130_ECLP_DSS01_SCX23_hSAX07_rep1				0	0	-0	0	4	0	0	P37095	PEPB_ECOLI Peptidase B OS=Escherichia coli (strain K12) OX=83333 GN=pepB PE=1 SV=2	false	P37095	PEPB_ECOLI Peptidase B OS=Escherichia coli (strain K12) OX=83333 GN=pepB PE=1 SV=2	false	KIDGLGIKHVQLSGEGWDADR	KVEVMNTDAEGR	50	270	21	12	8	1	57	270	4	DSS	-1	28.471	false	true	false	false	Self > 4	0	0	0		0	0.117	0.117	0	0	3212	8365	853
3146787	B181205_10_HF_FW_IN_130_ECLP_DSS01_SCX24_hSAX06_rep2				0	0	-0	0	5	0	0	P0A836	SUCC_ECOLI Succinate--CoA ligase [ADP-forming] subunit beta OS=Escherichia coli (strain K12) OX=83333 GN=sucC PE=1 SV=1	false	P0AGE9	SUCD_ECOLI Succinate--CoA ligase [ADP-forming] subunit alpha OS=Escherichia coli (strain K12) OX=83333 GN=sucD PE=1 SV=2	false	VAEETPHLIHKVALDPLTGPMPYQGR	RMGHAGAIIAGGKGTADEK	136	244	26	19	11	13	146	256	5	DSS	-1	28.424	false	true	false	false	Between > 4	0	0.001	0.003		0	0.135	0.124	0	0	11566	14869	57
2040555	B181128_05_HF_FW_IN_130_ECLP_DSS01_SCX21_hSAX08_rep1				0	0	-0	0	5	0	0	P08839	PT1_ECOLI Phosphoenolpyruvate-protein phosphotransferase OS=Escherichia coli (strain K12) OX=83333 GN=ptsI PE=1 SV=1	false	P08839	PT1_ECOLI Phosphoenolpyruvate-protein phosphotransferase OS=Escherichia coli (strain K12) OX=83333 GN=ptsI PE=1 SV=1	false	KISADQVDQEVER	DKHMTADAAAHEVIEGQASALEELDDEYLKER	30	95	13	32	1	2	30	96	5	DSS	-1	28.356	false	true	false	false	Self > 4	0	0	0		0	0.135	0.135	0	0	10374	9047	2009
973891	B181121_18_HF_FW_IN_130_ECLP_DSS01_SCX19_hSAX07_rep2				0	0	-0	0	4	0	0	P0A8N3	SYK1_ECOLI Lysine--tRNA ligase OS=Escherichia coli (strain K12) OX=83333 GN=lysS PE=1 SV=2	false	P0A8N3	SYK1_ECOLI Lysine--tRNA ligase OS=Escherichia coli (strain K12) OX=83333 GN=lysS PE=1 SV=2	false	TKTGELSIHCcmTELR	SEQHAQGADAVVDLNNELK	131	2	14	19	2	1	132	2	4	DSS	-1	28.28	false	true	false	false	Self > 4	0	0	0		0	0.135	0.135	0	0	7416	13505	2044
2869722	B181203_19_HF_FW_IN_130_ECLP_DSS01_SCX23_hSAX04_rep1				0	0	-0	0	4	0	0	P0AE08	AHPC_ECOLI Alkyl hydroperoxide reductase C OS=Escherichia coli (strain K12) OX=83333 GN=ahpC PE=1 SV=2	false	P0AE08	AHPC_ECOLI Alkyl hydroperoxide reductase C OS=Escherichia coli (strain K12) OX=83333 GN=ahpC PE=1 SV=2	false	AAQYVASHPGEVCcmPAKWK	AWHSSSETIAKIK	154	81	18	13	16	11	169	91	4	DSS	-1	28.077	false	true	false	false	Self > 4	0	0	0		0	0.124	0.124	0	0	4814	13587	761
1473975	B181123_21_HF_FW_IN_130_ECLP_DSS01_SCX21_hSAX05_rep2				0	0	-0	0	3	0	0	P00957	SYA_ECOLI Alanine--tRNA ligase OS=Escherichia coli (strain K12) OX=83333 GN=alaS PE=1 SV=2	false	P00957	SYA_ECOLI Alanine--tRNA ligase OS=Escherichia coli (strain K12) OX=83333 GN=alaS PE=1 SV=2	false	AGGKHNDLENVGYTAR	VTGATDLSNKSLR	71	270	16	13	4	10	74	279	3	DSS	-1	27.99	false	true	false	false	Self > 4	0	0	0		0	0	0	0	0	9885	13553	671
1768535	B181126_09_HF_FW_IN_130_ECLP_DSS01_SCX25t27_hSAX06_rep1				0	0	-0	0	3	0	0	P0A6F1	CARA_ECOLI Carbamoyl-phosphate synthase small chain OS=Escherichia coli (strain K12) OX=83333 GN=carA PE=1 SV=1	false	P0A6F1	CARA_ECOLI Carbamoyl-phosphate synthase small chain OS=Escherichia coli (strain K12) OX=83333 GN=carA PE=1 SV=1	false	VTHKSLFDGTLQGIHR	FGHHGGNHPVKDVEK	327	288	16	15	4	11	330	298	3	DSS	-1	27.839	false	true	false	false	Self > 4	0	0	0		0	0.117	0.117	0	0	8530	13599	2271
1479058	B181123_21_HF_FW_IN_130_ECLP_DSS01_SCX21_hSAX05_rep2				0	0	-0	0	3	0	0	P02358	RS6_ECOLI 30S ribosomal protein S6 OS=Escherichia coli (strain K12) OX=83333 GN=rpsF PE=1 SV=1	false	P0A7T7	RS18_ECOLI 30S ribosomal protein S18 OS=Escherichia coli (strain K12) OX=83333 GN=rpsR PE=1 SV=2	false	HAVTEASPMVKAK	DIATLKNYITESGK	94	25	13	14	11	6	104	30	3	DSS	-1	27.743	false	true	false	false	Between > 4	0	0.001	0.003		0	0.124	0.651	0	0	10701	14379	50
2221636	B181128_14_HF_FW_IN_130_ECLP_DSS01_SCX22_hSAX04_rep1				0	0	-0	0	4	0	0	P00959	SYM_ECOLI Methionine--tRNA ligase OS=Escherichia coli (strain K12) OX=83333 GN=metG PE=1 SV=2	false	P00959	SYM_ECOLI Methionine--tRNA ligase OS=Escherichia coli (strain K12) OX=83333 GN=metG PE=1 SV=2	false	KPSNLFVHGYVTVNGAK	KDSTAELYHFIGK	317	284	17	13	1	1	317	284	4	DSS	-1	27.72	false	true	false	false	Self > 4	0	0	0		0	0	0	0	0	10124	13427	1408
1504462	B181123_23_HF_FW_IN_130_ECLP_DSS01_SCX21_hSAX04_rep1				0	0	-0	0	5	0	0	P0AFG6	ODO2_ECOLI Dihydrolipoyllysine-residue succinyltransferase component of 2-oxoglutarate dehydrogenase complex OS=Escherichia coli (strain K12) OX=83333 GN=sucB PE=1 SV=2	false	P0AFG3	ODO1_ECOLI 2-oxoglutarate dehydrogenase E1 component OS=Escherichia coli (strain K12) OX=83333 GN=sucA PE=1 SV=1	false	LLAEHNLDASAIKGTGVGGR	STFQQLPGTGVKPDQFHSQTR	121	43	20	21	13	12	133	54	5	DSS	-1	27.499	false	true	false	false	Between > 4	0	0.001	0.003		0	0.117	0.117	0	0	10690	14853	1
2035604	B181128_05_HF_FW_IN_130_ECLP_DSS01_SCX21_hSAX08_rep1				0	0	-0	0	4	0	0	P69910;P69908	DCEB_ECOLI Glutamate decarboxylase beta OS=Escherichia coli (strain K12) OX=83333 GN=gadB PE=1 SV=1;DCEA_ECOLI Glutamate decarboxylase alpha OS=Escherichia coli (strain K12) OX=83333 GN=gadA PE=1 SV=1	false	P69910;P69908	DCEB_ECOLI Glutamate decarboxylase beta OS=Escherichia coli (strain K12) OX=83333 GN=gadB PE=1 SV=1;DCEA_ECOLI Glutamate decarboxylase alpha OS=Escherichia coli (strain K12) OX=83333 GN=gadA PE=1 SV=1	false	YLSDHPKLQGIAQQNSFK	YLSDHPKLQGIAQQNSFK	447;447	447;447	18	18	7	7	453;453	453;453	4	DSS	-1	27.489	false	true	false	false	Self > 4	0	0	0		0	0.135	0.135	0	0	8707	13601	1790
2088863	B181128_09_HF_FW_IN_130_ECLP_DSS01_SCX21_hSAX07_rep2				0	0	-0	0	5	0	0	P0A8N3	SYK1_ECOLI Lysine--tRNA ligase OS=Escherichia coli (strain K12) OX=83333 GN=lysS PE=1 SV=2	false	P0A8N3	SYK1_ECOLI Lysine--tRNA ligase OS=Escherichia coli (strain K12) OX=83333 GN=lysS PE=1 SV=2	false	ALRPLPDKFHGLQDQEAR	SEQHAQGADAVVDLNNELK	149	2	18	19	8	1	156	2	5	DSS	-1	27.449	false	true	false	false	Self > 4	0	0	0		0	0.135	0.135	0	0	9752	13597	2044
3119125	B181205_09_HF_FW_IN_130_ECLP_DSS01_SCX24_hSAX06_rep1				0	0	-0	0	4	0	0	P0A7M9	RL31_ECOLI 50S ribosomal protein L31 OS=Escherichia coli (strain K12) OX=83333 GN=rpmE PE=1 SV=1	false	P62399	RL5_ECOLI 50S ribosomal protein L5 OS=Escherichia coli (strain K12) OX=83333 GN=rplE PE=1 SV=2	false	STVGHDLNLDVCcmSKCcmHPFFTGK	AKLHDYYKDEVVK	26	2	22	13	14	2	39	3	4	DSS	-1	27.44	false	true	false	false	Between > 4	0	0.001	0.003		0	0.625	0.124	0	0	11415	14677	500
1261650	B181123_10_HF_FW_IN_130_ECLP_DSS01_SCX20_hSAX06_rep2				0	0	-0	0	4	0	0	P0A836	SUCC_ECOLI Succinate--CoA ligase [ADP-forming] subunit beta OS=Escherichia coli (strain K12) OX=83333 GN=sucC PE=1 SV=1	false	P0A836	SUCC_ECOLI Succinate--CoA ligase [ADP-forming] subunit beta OS=Escherichia coli (strain K12) OX=83333 GN=sucC PE=1 SV=1	false	LHGGEPANFLDVGGGATKER	KLADSGLNIIAAK	278	360	20	13	18	1	295	360	4	DSS	-1	27.362	false	true	false	false	Self > 4	0	0	0		0	0.135	0.135	0	0	9258	13583	884
2497754	B181130_09_HF_FW_IN_130_ECLP_DSS01_SCX22_hSAX06_rep1				0	0	-0	0	4	0	0	P0A836	SUCC_ECOLI Succinate--CoA ligase [ADP-forming] subunit beta OS=Escherichia coli (strain K12) OX=83333 GN=sucC PE=1 SV=1	false	P0AGE9	SUCD_ECOLI Succinate--CoA ligase [ADP-forming] subunit alpha OS=Escherichia coli (strain K12) OX=83333 GN=sucD PE=1 SV=2	false	VAEETPHLIHKVALDPLTGPMoxPYQGR	MGHAGAIIAGGKGTADEK	136	245	26	18	11	12	146	256	4	DSS	-1	27.234	false	true	false	false	Between > 4	0	0.001	0.003		0	0.135	0.124	0	0	11350	14869	57
2936939	B181203_23_HF_FW_IN_130_ECLP_DSS01_SCX24_hSAX02_rep2				0	0	-0	0	4	0	0	P0AGE9	SUCD_ECOLI Succinate--CoA ligase [ADP-forming] subunit alpha OS=Escherichia coli (strain K12) OX=83333 GN=sucD PE=1 SV=2	false	P0AGE9	SUCD_ECOLI Succinate--CoA ligase [ADP-forming] subunit alpha OS=Escherichia coli (strain K12) OX=83333 GN=sucD PE=1 SV=2	false	MGHAGAIIAGGKGTADEK	EHVTKPVVGYIAGVTAPKGK	245	224	18	20	12	18	256	241	4	DSS	-1	27.222	false	true	false	false	Self > 4	0	0	0		0	0.124	0.124	0	0	9154	13041	1177
2089862	B181128_09_HF_FW_IN_130_ECLP_DSS01_SCX21_hSAX07_rep2				0	0	-0	0	4	0	0	P00957	SYA_ECOLI Alanine--tRNA ligase OS=Escherichia coli (strain K12) OX=83333 GN=alaS PE=1 SV=2	false	P00957	SYA_ECOLI Alanine--tRNA ligase OS=Escherichia coli (strain K12) OX=83333 GN=alaS PE=1 SV=2	false	FDFSHNEAMKPEEIR	LSEVAHLLKGDSNNLADK	596	714	15	18	10	9	605	722	4	DSS	-1	27.215	false	true	false	false	Self > 4	0	0	0		0	0	0	0	0	5860	8861	671
2218998	B181128_14_HF_FW_IN_130_ECLP_DSS01_SCX22_hSAX04_rep1				0	0	-0	0	3	0	0	P0A817	METK_ECOLI S-adenosylmethionine synthase OS=Escherichia coli (strain K12) OX=83333 GN=metK PE=1 SV=2	false	P0A817	METK_ECOLI S-adenosylmethionine synthase OS=Escherichia coli (strain K12) OX=83333 GN=metK PE=1 SV=2	false	YVAKNIVAAGLADR	HGGGAFSGKDPSK	281	258	14	13	4	9	284	266	3	DSS	-1	27.164	false	true	false	false	Self > 4	0	0	0		0	0.124	0.124	0	0	7425	12379	1030
2716733	B181203_12_HF_FW_IN_130_ECLP_DSS01_SCX23_hSAX07_rep1				0	0	-0	0	5	0	0	P0A9P0	DLDH_ECOLI Dihydrolipoyl dehydrogenase OS=Escherichia coli (strain K12) OX=83333 GN=lpdA PE=1 SV=2	false	P0A9P0	DLDH_ECOLI Dihydrolipoyl dehydrogenase OS=Escherichia coli (strain K12) OX=83333 GN=lpdA PE=1 SV=2	false	ALAEHGIVFGEPKTDIDKIR	ALAEHGIVFGEPKTDIDK	68	68	20	18	13	13	80	80	5	DSS	-1	27.152	false	true	false	false	Self > 4	0	0	0		0	0.135	0.135	0	0	10463	13459	1518
3067707	B181205_06_HF_FW_IN_130_ECLP_DSS01_SCX24_hSAX07_rep1				0	0	-0	0	5	0	0	P17169	GLMS_ECOLI Glutamine--fructose-6-phosphate aminotransferase [isomerizing] OS=Escherichia coli (strain K12) OX=83333 GN=glmS PE=1 SV=4	false	P17169	GLMS_ECOLI Glutamine--fructose-6-phosphate aminotransferase [isomerizing] OS=Escherichia coli (strain K12) OX=83333 GN=glmS PE=1 SV=4	false	LGKVQMLAQAAEEHPLHGGTGIAHTR	RQDIESNLQYDAGDKGIYR	49	232	26	19	3	15	51	246	5	DSS	-1	27.069	false	true	false	false	Self > 4	0	0	0		0	0.135	0.135	0	0	10583	10307	735
2525249	B181130_10_HF_FW_IN_130_ECLP_DSS01_SCX22_hSAX06_rep2				0	0	-0	0	3	0	0	P21599	KPYK2_ECOLI Pyruvate kinase II OS=Escherichia coli (strain K12) OX=83333 GN=pykA PE=1 SV=3	false	P21599	KPYK2_ECOLI Pyruvate kinase II OS=Escherichia coli (strain K12) OX=83333 GN=pykA PE=1 SV=3	false	HVAILGDLQGPKIR	FLLDANLGKGEGDKEK	64	94	14	16	12	9	75	102	3	DSS	-1	27.057	false	true	false	false	Self > 4	0	0	0		0	0.124	0.124	0	0	7797	12277	935
2870167	B181203_19_HF_FW_IN_130_ECLP_DSS01_SCX23_hSAX04_rep1				0	0	-0	0	3	0	0	P0A9P0	DLDH_ECOLI Dihydrolipoyl dehydrogenase OS=Escherichia coli (strain K12) OX=83333 GN=lpdA PE=1 SV=2	false	P0ACG1	STPA_ECOLI DNA-binding protein StpA OS=Escherichia coli (strain K12) OX=83333 GN=stpA PE=1 SV=1	false	GVHEGHVAAEVIAGKK	TPKPIAQALAEGK	324	115	16	13	15	3	338	117	3	DSS	-1	26.959	false	true	false	false	Between > 4	0	0.001	0.003		0	0.135	0.124	0	0	10991	14931	554
951736	B181121_17_HF_FW_IN_130_ECLP_DSS01_SCX19_hSAX07_rep1				0	0	-0	0	3	0	0	P0AGJ9	SYY_ECOLI Tyrosine--tRNA ligase OS=Escherichia coli (strain K12) OX=83333 GN=tyrS PE=1 SV=2	false	P0AGJ9	SYY_ECOLI Tyrosine--tRNA ligase OS=Escherichia coli (strain K12) OX=83333 GN=tyrS PE=1 SV=2	false	DIGKHFSVNQMINK	KLNTEETVQEWVDK	141	90	14	14	4	1	144	90	3	DSS	-1	26.957	false	true	false	false	Self > 4	0	0	0		0	0	0	0	0	7116	3039	1353
2822103	B181203_17_HF_FW_IN_130_ECLP_DSS01_SCX23_hSAX05_rep1				0	0	-0	0	5	0	0	P31660	PRPC_ECOLI 2-methylcitrate synthase OS=Escherichia coli (strain K12) OX=83333 GN=prpC PE=1 SV=2	false	P31660	PRPC_ECOLI 2-methylcitrate synthase OS=Escherichia coli (strain K12) OX=83333 GN=prpC PE=1 SV=2	false	GPKHGGANEVSLEIQQR	QDNKIIRPSANYVGPEDRPFVALDK	232	363	17	25	3	4	234	366	5	DSS	-1	26.911	false	true	false	false	Self > 4	0	0	0		0	0.138	0.138	0	0	10549	13487	805
2869757	B181203_19_HF_FW_IN_130_ECLP_DSS01_SCX23_hSAX04_rep1				0	0	-0	0	3	0	0	P0AE08	AHPC_ECOLI Alkyl hydroperoxide reductase C OS=Escherichia coli (strain K12) OX=83333 GN=ahpC PE=1 SV=2	false	P0AE08	AHPC_ECOLI Alkyl hydroperoxide reductase C OS=Escherichia coli (strain K12) OX=83333 GN=ahpC PE=1 SV=2	false	AAQYVASHPGEVCcmPAKWK	AWHSSSETIAKIK	154	81	18	13	16	11	169	91	3	DSS	-1	26.907	false	true	false	false	Self > 4	0	0	0		0	0.124	0.124	0	0	4814	13587	761
827708	B181121_11_HF_FW_IN_130_ECLP_DSS01_SCX19_hSAX04_rep1				0	0	-0	0	4	0	0	P0A6L4	NANA_ECOLI N-acetylneuraminate lyase OS=Escherichia coli (strain K12) OX=83333 GN=nanA PE=1 SV=2	false	P0A6L4	NANA_ECOLI N-acetylneuraminate lyase OS=Escherichia coli (strain K12) OX=83333 GN=nanA PE=1 SV=2	false	IKLIAHVGCcmVSTAESQQLAASAK	ALKEGDIQTAQK	74	223	23	12	2	3	75	225	4	DSS	-1	26.856	false	true	false	false	Self > 4	0	0	0		0	0.135	0.135	0	0	8492	13237	5288
1288868	B181123_11_HF_FW_IN_130_ECLP_DSS01_SCX20_hSAX05_rep1				0	0	-0	0	4	0	0	P0A6Y8	DNAK_ECOLI Chaperone protein DnaK OS=Escherichia coli (strain K12) OX=83333 GN=dnaK PE=1 SV=2	false	P0A6Y8	DNAK_ECOLI Chaperone protein DnaK OS=Escherichia coli (strain K12) OX=83333 GN=dnaK PE=1 SV=2	false	ITIKASSGLNEDEIQK	RAADNKSLGQFNLDGINPAPR	499	447	16	21	4	6	502	452	4	DSS	-1	26.822	false	true	false	false	Self > 4	0	0	0		0	0.136	0.136	0	0	9909	11487	835
2145352	B181128_11_HF_FW_IN_130_ECLP_DSS01_SCX21_hSAX06_rep2				0	0	-0	0	5	0	0	P0AA43	RSUA_ECOLI Ribosomal small subunit pseudouridine synthase A OS=Escherichia coli (strain K12) OX=83333 GN=rsuA PE=1 SV=1	false	P0AA43	RSUA_ECOLI Ribosomal small subunit pseudouridine synthase A OS=Escherichia coli (strain K12) OX=83333 GN=rsuA PE=1 SV=1	false	NAAFKLLPEHDVAYDGNPLAQQHGPR	LDKFIAQQLGVSR	36	3	26	13	5	3	40	5	5	DSS	-1	26.788	false	true	false	false	Self > 4	0	0	0		0	0.117	0.117	0	0	10553	13485	4604
2247037	B181128_16_HF_FW_IN_130_ECLP_DSS01_SCX22_hSAX03_rep1				0	0	-0	0	4	0	0	P45955	CPOB_ECOLI Cell division coordinator CpoB OS=Escherichia coli (strain K12) OX=83333 GN=cpoB PE=1 SV=2	false	P45955	CPOB_ECOLI Cell division coordinator CpoB OS=Escherichia coli (strain K12) OX=83333 GN=cpoB PE=1 SV=2	false	KDDAAYYFASVVKNYPK	VGVIMQDKGDTAKAK	196	223	17	15	13	13	208	235	4	DSS	-1	26.759	false	true	false	false	Self > 4	0	0	0		0	0.132	0.132	0	0	9326	8537	920
831732	B181121_11_HF_FW_IN_130_ECLP_DSS01_SCX19_hSAX04_rep1				0	0	-0	0	4	0	0	P60422	RL2_ECOLI 50S ribosomal protein L2 OS=Escherichia coli (strain K12) OX=83333 GN=rplB PE=1 SV=2	false	P60422	RL2_ECOLI 50S ribosomal protein L2 OS=Escherichia coli (strain K12) OX=83333 GN=rplB PE=1 SV=2	false	AGDQIQSGVDAAIKPGNTLPMR	SANIALVLYKDGERR	112	88	22	15	14	10	125	97	4	DSS	-1	26.701	false	true	false	false	Self > 4	0	0	0		0	0.124	0.124	0	0	4412	1725	784
2695188	B181203_11_HF_FW_IN_130_ECLP_DSS01_SCX23_hSAX08_rep2				0	0	-0	0	4	0	0	P31660	PRPC_ECOLI 2-methylcitrate synthase OS=Escherichia coli (strain K12) OX=83333 GN=prpC PE=1 SV=2	false	P31660	PRPC_ECOLI 2-methylcitrate synthase OS=Escherichia coli (strain K12) OX=83333 GN=prpC PE=1 SV=2	false	GYDILDLAKHCcmEFEEVAHLLIHGK	VAKQLSQEGGSLK	46	290	24	13	9	3	54	292	4	DSS	-1	26.591	false	true	false	false	Self > 4	0	0	0		0	0.138	0.138	0	0	9069	8259	805
930432	B181121_16_HF_FW_IN_130_ECLP_DSS01_SCX19_hSAX06_rep2				0	0	-0	0	5	0	0	P02359	RS7_ECOLI 30S ribosomal protein S7 OS=Escherichia coli (strain K12) OX=83333 GN=rpsG PE=1 SV=3	false	P02359	RS7_ECOLI 30S ribosomal protein S7 OS=Escherichia coli (strain K12) OX=83333 GN=rpsG PE=1 SV=3	false	SFSHQAGASSKQPALGYLN	SGKSELEAFEVALENVRPTVEVK	161	54	19	23	11	3	171	56	5	DSS	-1	26.512	false	true	false	false	Self > 4	0	0	0		0	0.117	0.117	0	0	10444	13449	654
3121611	B181205_09_HF_FW_IN_130_ECLP_DSS01_SCX24_hSAX06_rep1				0	0	-0	0	5	0	0	P0A9P0	DLDH_ECOLI Dihydrolipoyl dehydrogenase OS=Escherichia coli (strain K12) OX=83333 GN=lpdA PE=1 SV=2	false	P0A9P0	DLDH_ECOLI Dihydrolipoyl dehydrogenase OS=Escherichia coli (strain K12) OX=83333 GN=lpdA PE=1 SV=2	false	ALAEHGIVFGEPKTDIDKIR	ALAEHGIVFGEPKTDIDKIR	68	68	20	20	13	13	80	80	5	DSS	-1	26.458	false	true	false	false	Self > 4	0	0	0		0	0.135	0.135	0	0	10468	13459	1518
1002345	B181121_19_HF_FW_IN_130_ECLP_DSS01_SCX19_hSAX08_rep1				0	0	-0	0	4	0	0	P60651	SPEB_ECOLI Agmatinase OS=Escherichia coli (strain K12) OX=83333 GN=speB PE=1 SV=1	false	P60651	SPEB_ECOLI Agmatinase OS=Escherichia coli (strain K12) OX=83333 GN=speB PE=1 SV=1	false	LQAHAEKLLAAGK	STLGHQYDNSLVSNAFGFLR	105	2	13	20	7	1	111	2	4	DSS	-1	26.409	false	true	false	false	Self > 4	0	0	0		0	0.135	0.135	0	0	8994	13245	4682
1238419	B181123_09_HF_FW_IN_130_ECLP_DSS01_SCX20_hSAX06_rep1				0	0	-0	0	5	0	0	P0A8V2	RPOB_ECOLI DNA-directed RNA polymerase subunit beta OS=Escherichia coli (strain K12) OX=83333 GN=rpoB PE=1 SV=1	false	P0A7Z4	RPOA_ECOLI DNA-directed RNA polymerase subunit alpha OS=Escherichia coli (strain K12) OX=83333 GN=rpoA PE=1 SV=1	false	KGMPIATPVFDGAK	SGIGPVTAADITHDGDVEIVKPQHVICcmHLTDENASISMR	1178	105	14	39	1	21	1178	125	5	DSS	-1	26.402	false	true	false	false	Between > 4	0	0.001	0.003		0	0.138	0.135	0	0	11096	13939	154
2247028	B181128_16_HF_FW_IN_130_ECLP_DSS01_SCX22_hSAX03_rep1				0	0	-0	0	5	0	0	P0A9G6	ACEA_ECOLI Isocitrate lyase OS=Escherichia coli (strain K12) OX=83333 GN=aceA PE=1 SV=1	false	P0A9G6	ACEA_ECOLI Isocitrate lyase OS=Escherichia coli (strain K12) OX=83333 GN=aceA PE=1 SV=1	false	KCcmGHMGGKVLVPTQEAIQK	LLAYNCcmSPSFNWQKNLDDK	194	313	19	19	8	14	201	326	5	DSS	-1	26.386	false	true	false	false	Self > 4	0	0	0		0	0.135	0.135	0	0	10044	7427	696
2446707	B181130_06_HF_FW_IN_130_ECLP_DSS01_SCX22_hSAX07_rep1				0	0	-0	0	5	0	0	P0A836	SUCC_ECOLI Succinate--CoA ligase [ADP-forming] subunit beta OS=Escherichia coli (strain K12) OX=83333 GN=sucC PE=1 SV=1	false	P0AGE9	SUCD_ECOLI Succinate--CoA ligase [ADP-forming] subunit alpha OS=Escherichia coli (strain K12) OX=83333 GN=sucD PE=1 SV=2	false	VAEETPHLIHKVALDPLTGPMPYQGR	MGHAGAIIAGGKGTADEK	136	245	26	18	11	12	146	256	5	DSS	-1	26.301	false	true	false	false	Between > 4	0	0.001	0.003		0	0.135	0.124	0	0	11482	14869	57
1186488	B181123_06_HF_FW_IN_130_ECLP_DSS01_SCX20_hSAX07_rep1				0	0	-0	0	5	0	0	P0A9P0	DLDH_ECOLI Dihydrolipoyl dehydrogenase OS=Escherichia coli (strain K12) OX=83333 GN=lpdA PE=1 SV=2	false	P0A9P0	DLDH_ECOLI Dihydrolipoyl dehydrogenase OS=Escherichia coli (strain K12) OX=83333 GN=lpdA PE=1 SV=2	false	VIEEAKALAEHGIVFGEPK	ALAEHGIVFGEPKTDIDK	62	68	19	18	6	13	67	80	5	DSS	-1	26.22	false	true	false	false	Self > 4	0	0	0		0	0.135	0.135	0	0	10611	13523	1518
2092182	B181128_09_HF_FW_IN_130_ECLP_DSS01_SCX21_hSAX07_rep2				0	0	-0	0	4	0	0	P0A9P0	DLDH_ECOLI Dihydrolipoyl dehydrogenase OS=Escherichia coli (strain K12) OX=83333 GN=lpdA PE=1 SV=2	false	P0A9P0	DLDH_ECOLI Dihydrolipoyl dehydrogenase OS=Escherichia coli (strain K12) OX=83333 GN=lpdA PE=1 SV=2	false	VIEEAKALAEHGIVFGEPK	ALAEHGIVFGEPKTDIDK	62	68	19	18	6	13	67	80	4	DSS	-1	26.206	false	true	false	false	Self > 4	0	0	0		0	0.135	0.135	0	0	10611	13523	1518
1337245	B181123_13_HF_FW_IN_130_ECLP_DSS01_SCX20_hSAX04_rep1				0	0	-0	0	3	0	0	P0A6F5	CH60_ECOLI 60 kDa chaperonin OS=Escherichia coli (strain K12) OX=83333 GN=groL PE=1 SV=2	false	P0A6F5	CH60_ECOLI 60 kDa chaperonin OS=Escherichia coli (strain K12) OX=83333 GN=groL PE=1 SV=2	false	NVVLDKSFGAPTITK	VGAATEVEMKEKK	37	381	15	13	6	10	42	390	3	DSS	-1	26.144	false	true	false	false	Self > 4	0	0	0		0	0.124	0.124	0	0	7640	5601	640
1532707	B181123_24_HF_FW_IN_130_ECLP_DSS01_SCX21_hSAX03_rep1				0	0	-0	0	4	0	0	P0AD61	KPYK1_ECOLI Pyruvate kinase I OS=Escherichia coli (strain K12) OX=83333 GN=pykF PE=1 SV=1	false	P0AD61	KPYK1_ECOLI Pyruvate kinase I OS=Escherichia coli (strain K12) OX=83333 GN=pykF PE=1 SV=1	false	KVVITATQMLDSMIKNPRPTR	IVCcmTIGPKTESEEMLAK	272	6	21	17	15	8	286	13	4	DSS	-1	26.134	false	true	false	false	Self > 4	0	0	0		0	0.124	0.124	0	0	8752	3851	1389
3170822	B181205_11_HF_FW_IN_130_ECLP_DSS01_SCX24_hSAX05_rep1				0	0	-0	0	5	0	0	P0AFG6	ODO2_ECOLI Dihydrolipoyllysine-residue succinyltransferase component of 2-oxoglutarate dehydrogenase complex OS=Escherichia coli (strain K12) OX=83333 GN=sucB PE=1 SV=2	false	P0A9P0	DLDH_ECOLI Dihydrolipoyl dehydrogenase OS=Escherichia coli (strain K12) OX=83333 GN=lpdA PE=1 SV=2	false	LLAEHNLDASAIKGTGVGGR	GVHEGHVAAEVIAGKK	121	324	20	16	13	15	133	338	5	DSS	-1	26.064	false	true	false	false	Between > 4	0	0.001	0.003		0	0.117	0.135	0	0	11278	14865	39
2377529	B181130_03_HF_FW_IN_130_ECLP_DSS01_SCX22_hSAX09_rep1				0	0	-0	0	4	0	0	P00452	RIR1_ECOLI Ribonucleoside-diphosphate reductase 1 subunit alpha OS=Escherichia coli (strain K12) OX=83333 GN=nrdA PE=1 SV=2	false	P00452	RIR1_ECOLI Ribonucleoside-diphosphate reductase 1 subunit alpha OS=Escherichia coli (strain K12) OX=83333 GN=nrdA PE=1 SV=2	false	KDLDTIANEPLHYDWEALR	HMDYGVQINKLMYTR	585	332	19	15	1	10	585	341	4	DSS	-1	26.051	false	true	false	false	Self > 4	0	0	0		0	0.124	0.124	0	0	9563	9385	1137
1235216	B181123_09_HF_FW_IN_130_ECLP_DSS01_SCX20_hSAX06_rep1				0	0	-0	0	3	0	0	P0AE08	AHPC_ECOLI Alkyl hydroperoxide reductase C OS=Escherichia coli (strain K12) OX=83333 GN=ahpC PE=1 SV=2	false	P0AE08	AHPC_ECOLI Alkyl hydroperoxide reductase C OS=Escherichia coli (strain K12) OX=83333 GN=ahpC PE=1 SV=2	false	AWHSSSETIAKIK	WKEGEATLAPSLDLVGK	81	170	13	17	11	2	91	171	3	DSS	-1	26.03	false	true	false	false	Self > 4	0	0	0		0	0.124	0.124	0	0	6687	13055	761
2715628	B181203_12_HF_FW_IN_130_ECLP_DSS01_SCX23_hSAX07_rep1				0	0	-0	0	5	0	0	P0A9Q1	ARCA_ECOLI Aerobic respiration control protein ArcA OS=Escherichia coli (strain K12) OX=83333 GN=arcA PE=1 SV=1	false	P0A9Q1	ARCA_ECOLI Aerobic respiration control protein ArcA OS=Escherichia coli (strain K12) OX=83333 GN=arcA PE=1 SV=1	false	AMLHFCcmENPGKIQSR	KHFESTPDTPEIIATIHGEGYR	168	210	15	22	11	1	178	210	5	DSS	-1	26.006	false	true	false	false	Self > 4	0	0	0		0	0.135	0.135	0	0	9764	13531	781
2525230	B181130_10_HF_FW_IN_130_ECLP_DSS01_SCX22_hSAX06_rep2				0	0	-0	0	4	0	0	P21599	KPYK2_ECOLI Pyruvate kinase II OS=Escherichia coli (strain K12) OX=83333 GN=pykA PE=1 SV=3	false	P21599	KPYK2_ECOLI Pyruvate kinase II OS=Escherichia coli (strain K12) OX=83333 GN=pykA PE=1 SV=3	false	HVAILGDLQGPKIR	FLLDANLGKGEGDKEK	64	94	14	16	12	9	75	102	4	DSS	-1	26.003	false	true	false	false	Self > 4	0	0	0		0	0.124	0.124	0	0	7797	12277	935
903947	B181121_15_HF_FW_IN_130_ECLP_DSS01_SCX19_hSAX06_rep1				0	0	-0	0	4	0	0	P02359	RS7_ECOLI 30S ribosomal protein S7 OS=Escherichia coli (strain K12) OX=83333 GN=rpsG PE=1 SV=3	false	P02359	RS7_ECOLI 30S ribosomal protein S7 OS=Escherichia coli (strain K12) OX=83333 GN=rpsG PE=1 SV=3	false	SFSHQAGASSKQPALGYLN	SELEAFEVALENVRPTVEVKSR	161	57	19	22	11	20	171	76	4	DSS	-1	25.992	false	true	false	false	Self > 4	0	0	0		0	0.117	0.117	0	0	9965	13323	654
2794737	B181203_16_HF_FW_IN_130_ECLP_DSS01_SCX23_hSAX06_rep2				0	0	-0	0	4	0	0	P0AG67	RS1_ECOLI 30S ribosomal protein S1 OS=Escherichia coli (strain K12) OX=83333 GN=rpsA PE=1 SV=1	false	P02359	RS7_ECOLI 30S ribosomal protein S7 OS=Escherichia coli (strain K12) OX=83333 GN=rpsG PE=1 SV=3	false	VKHPSEIVNVGDEITVK	MAEANKAFAHYR	228	144	17	12	2	6	229	149	4	DSS	-1	25.909	false	true	false	false	Between > 4	0	0.001	0.003		0	0.124	0.117	0	0	10732	14833	38
3119127	B181205_09_HF_FW_IN_130_ECLP_DSS01_SCX24_hSAX06_rep1				0	0	-0	0	5	0	0	P0A7M9	RL31_ECOLI 50S ribosomal protein L31 OS=Escherichia coli (strain K12) OX=83333 GN=rpmE PE=1 SV=1	false	P62399	RL5_ECOLI 50S ribosomal protein L5 OS=Escherichia coli (strain K12) OX=83333 GN=rplE PE=1 SV=2	false	STVGHDLNLDVCcmSKCcmHPFFTGK	AKLHDYYKDEVVK	26	2	22	13	14	2	39	3	5	DSS	-1	25.9	false	true	false	false	Between > 4	0	0.001	0.003		0	0.625	0.124	0	0	11415	14677	500
631233	B181119_14_HF_FW_IN_130_ECLP_DSS01_SCX18_hSAX08_rep2				0	0	-0	0	5	0	0	P00561	AK1H_ECOLI Bifunctional aspartokinase/homoserine dehydrogenase 1 OS=Escherichia coli (strain K12) OX=83333 GN=thrA PE=1 SV=2	false	P00561	AK1H_ECOLI Bifunctional aspartokinase/homoserine dehydrogenase 1 OS=Escherichia coli (strain K12) OX=83333 GN=thrA PE=1 SV=2	false	VKNGENALAFYSHYYQPLPLVLR	IAEVDGNDPLFKVK	771	759	23	14	2	12	772	770	5	DSS	-1	25.851	false	true	false	false	Self > 4	0	0	0		0	0.117	0.117	0	0	9610	13265	929
2769774	B181203_15_HF_FW_IN_130_ECLP_DSS01_SCX23_hSAX06_rep1				0	0	-0	0	5	0	0	P0A836	SUCC_ECOLI Succinate--CoA ligase [ADP-forming] subunit beta OS=Escherichia coli (strain K12) OX=83333 GN=sucC PE=1 SV=1	false	P0AGE9	SUCD_ECOLI Succinate--CoA ligase [ADP-forming] subunit alpha OS=Escherichia coli (strain K12) OX=83333 GN=sucD PE=1 SV=2	false	VAEETPHLIHKVALDPLTGPMoxPYQGR	MGHAGAIIAGGKGTADEK	136	245	26	18	11	12	146	256	5	DSS	-1	25.837	false	true	false	false	Between > 4	0	0.001	0.003		0	0.135	0.124	0	0	11350	14869	57
1569622	B181123_26_HF_FW_IN_130_ECLP_DSS01_SCX21_hSAX02_rep2				0	0	-0	0	3	0	0	P02359	RS7_ECOLI 30S ribosomal protein S7 OS=Escherichia coli (strain K12) OX=83333 GN=rpsG PE=1 SV=3	false	P02359	RS7_ECOLI 30S ribosomal protein S7 OS=Escherichia coli (strain K12) OX=83333 GN=rpsG PE=1 SV=3	false	MAEANKAFAHYR	SFSHQAGASSK	144	161	12	11	6	1	149	161	3	DSS	-1	25.831	false	true	false	false	Self > 4	0	0	0		0	0.117	0.117	0	0	7199	13175	654
2694261	B181203_11_HF_FW_IN_130_ECLP_DSS01_SCX23_hSAX08_rep2				0	0	-0	0	4	0	0	P0A9G6	ACEA_ECOLI Isocitrate lyase OS=Escherichia coli (strain K12) OX=83333 GN=aceA PE=1 SV=1	false	P0A9G6	ACEA_ECOLI Isocitrate lyase OS=Escherichia coli (strain K12) OX=83333 GN=aceA PE=1 SV=1	false	LLAYNCcmSPSFNWQKNLDDK	VQQPEFAAAKDGYTFVSHQQEVGTGYFDK	313	382	19	29	14	10	326	391	4	DSS	-1	25.81	false	true	false	false	Self > 4	0	0	0		0	0.135	0.135	0	0	10408	13579	696
2020026	B181128_04_HF_FW_IN_130_ECLP_DSS01_SCX21_hSAX09_rep1				0	0	-0	0	5	0	0	P0AC33	FUMA_ECOLI Fumarate hydratase class I aerobic OS=Escherichia coli (strain K12) OX=83333 GN=fumA PE=1 SV=2	false	P0AC33;P14407	FUMA_ECOLI Fumarate hydratase class I aerobic OS=Escherichia coli (strain K12) OX=83333 GN=fumA PE=1 SV=2;FUMB_ECOLI Fumarate hydratase class I anaerobic OS=Escherichia coli (strain K12) OX=83333 GN=fumB PE=1 SV=2	false	MDNGEGLPQYIKDHPIYYAGPAK	VDLNRPMKEILAQLSQYPVSTR	404	361;361	23	22	12	8	415	368;368	5	DSS	-1	25.783	false	true	false	false	Self > 4	0	0	0		0	0.124	0.135	0	0	8903	11817	708
2222055	B181128_14_HF_FW_IN_130_ECLP_DSS01_SCX22_hSAX04_rep1				0	0	-0	0	4	0	0	P0AFG8	ODP1_ECOLI Pyruvate dehydrogenase E1 component OS=Escherichia coli (strain K12) OX=83333 GN=aceE PE=1 SV=2	false	P0AFG8	ODP1_ECOLI Pyruvate dehydrogenase E1 component OS=Escherichia coli (strain K12) OX=83333 GN=aceE PE=1 SV=2	false	GIYKLETIEGSKGK	VVADAIAKFNIDADKVNPR	713	867	14	19	12	8	724	874	4	DSS	-1	25.782	false	true	false	false	Self > 4	0	0	0		0	0.138	0.138	0	0	7035	5663	813
1290034	B181123_11_HF_FW_IN_130_ECLP_DSS01_SCX20_hSAX05_rep1				0	0	-0	0	4	0	0	P0A9J8	CMPDT_ECOLI Bifunctional chorismate mutase/prephenate dehydratase OS=Escherichia coli (strain K12) OX=83333 GN=pheA PE=1 SV=1	false	P0A9J8	CMPDT_ECOLI Bifunctional chorismate mutase/prephenate dehydratase OS=Escherichia coli (strain K12) OX=83333 GN=pheA PE=1 SV=1	false	IAFLGPKGSYSHLAAR	VAQAKSPHVAALGSEAGGTLYGLQVLER	106	241	16	28	7	5	112	245	4	DSS	-1	25.775	false	true	false	false	Self > 4	0	0	0		0	0.117	0.117	0	0	9933	13535	1088
2717601	B181203_12_HF_FW_IN_130_ECLP_DSS01_SCX23_hSAX07_rep1				0	0	-0	0	4	0	0	P00957	SYA_ECOLI Alanine--tRNA ligase OS=Escherichia coli (strain K12) OX=83333 GN=alaS PE=1 SV=2	false	P00957	SYA_ECOLI Alanine--tRNA ligase OS=Escherichia coli (strain K12) OX=83333 GN=alaS PE=1 SV=2	false	HGNMLGAKETFFYK	LSEVAHLLKGDSNNLADK	320	714	14	18	8	9	327	722	4	DSS	-1	25.775	false	true	false	false	Self > 4	0	0	0		0	0	0	0	0	10598	12537	671
2474926	B181130_07_HF_FW_IN_130_ECLP_DSS01_SCX22_hSAX07_rep2				0	0	-0	0	3	0	0	P0A9T0	SERA_ECOLI D-3-phosphoglycerate dehydrogenase OS=Escherichia coli (strain K12) OX=83333 GN=serA PE=1 SV=2	false	P0A9T0	SERA_ECOLI D-3-phosphoglycerate dehydrogenase OS=Escherichia coli (strain K12) OX=83333 GN=serA PE=1 SV=2	false	GVWNKLAAGSFEAR	THLTEDVINAAEK	137	63	14	13	5	4	141	66	3	DSS	-1	25.76	false	true	false	false	Self > 4	0	0	0		0	0.135	0.135	0	0	7699	13401	1242
2743711	B181203_13_HF_FW_IN_130_ECLP_DSS01_SCX23_hSAX07_rep2				0	0	-0	0	4	0	0	P0A9P0	DLDH_ECOLI Dihydrolipoyl dehydrogenase OS=Escherichia coli (strain K12) OX=83333 GN=lpdA PE=1 SV=2	false	P0A9P0	DLDH_ECOLI Dihydrolipoyl dehydrogenase OS=Escherichia coli (strain K12) OX=83333 GN=lpdA PE=1 SV=2	false	ALAEHGIVFGEPKTDIDKIR	ALAEHGIVFGEPKTDIDK	68	68	20	18	13	13	80	80	4	DSS	-1	25.753	false	true	false	false	Self > 4	0	0	0		0	0.135	0.135	0	0	10463	13459	1518
1240138	B181123_09_HF_FW_IN_130_ECLP_DSS01_SCX20_hSAX06_rep1				0	0	-0	0	5	0	0	P05042	FUMC_ECOLI Fumarate hydratase class II OS=Escherichia coli (strain K12) OX=83333 GN=fumC PE=1 SV=1	false	P05042	FUMC_ECOLI Fumarate hydratase class II OS=Escherichia coli (strain K12) OX=83333 GN=fumC PE=1 SV=1	false	ISTEKMPTSLIHALALTK	ISTEKMPTSLIHALALTK	35	35	18	18	5	5	39	39	5	DSS	-1	25.734	false	true	false	false	Self > 4	0	0	0		0	0.138	0.138	0	0	10006	10869	666
2169820	B181128_12_HF_FW_IN_130_ECLP_DSS01_SCX22_hSAX05_rep1				0	0	-0	0	4	0	0	P0ADG7	IMDH_ECOLI Inosine-5'-monophosphate dehydrogenase OS=Escherichia coli (strain K12) OX=83333 GN=guaB PE=1 SV=1	false	P0ADG7	IMDH_ECOLI Inosine-5'-monophosphate dehydrogenase OS=Escherichia coli (strain K12) OX=83333 GN=guaB PE=1 SV=1	false	LKEIIHQQMGGLR	HESGVVTDPQTVLPTTTLR	427	89	13	19	2	3	428	91	4	DSS	-1	25.675	false	true	false	false	Self > 4	0	0	0		0	0.135	0.135	0	0	7515	5185	593
3168518	B181205_11_HF_FW_IN_130_ECLP_DSS01_SCX24_hSAX05_rep1				0	0	-0	0	4	0	0	P0A836	SUCC_ECOLI Succinate--CoA ligase [ADP-forming] subunit beta OS=Escherichia coli (strain K12) OX=83333 GN=sucC PE=1 SV=1	false	P0AGE9	SUCD_ECOLI Succinate--CoA ligase [ADP-forming] subunit alpha OS=Escherichia coli (strain K12) OX=83333 GN=sucD PE=1 SV=2	false	MNLHEYQAK	RMGHAGAIIAGGKGTADEK	1	244	9	19	1	13	1	256	4	DSS	-1	25.634	false	true	false	false	Between > 4	0	0.001	0.003		0	0.135	0.124	0	0	11510	14425	57
2167231	B181128_12_HF_FW_IN_130_ECLP_DSS01_SCX22_hSAX05_rep1				0	0	-0	0	4	0	0	P0A7F3	PYRI_ECOLI Aspartate carbamoyltransferase regulatory chain OS=Escherichia coli (strain K12) OX=83333 GN=pyrI PE=1 SV=2	false	P0A7F3	PYRI_ECOLI Aspartate carbamoyltransferase regulatory chain OS=Escherichia coli (strain K12) OX=83333 GN=pyrI PE=1 SV=2	false	THDNKLQVEAIK	IDNYEVVGKSRPSLPER	2	86	12	17	5	9	6	94	4	DSS	-1	25.629	false	true	false	false	Self > 4	0	0	0		0	0.124	0.124	0	0	8657	12819	984
2849248	B181203_18_HF_FW_IN_130_ECLP_DSS01_SCX23_hSAX05_rep2				0	0	-0	0	5	0	0	P0AGJ9	SYY_ECOLI Tyrosine--tRNA ligase OS=Escherichia coli (strain K12) OX=83333 GN=tyrS PE=1 SV=2	false	P0AGJ9	SYY_ECOLI Tyrosine--tRNA ligase OS=Escherichia coli (strain K12) OX=83333 GN=tyrS PE=1 SV=2	false	RFQQAGHKPVALVGGATGLIGDPSFKAAER	FGKTEGGAVWLDPK	60	236	30	14	26	3	85	238	5	DSS	-1	25.589	false	true	false	false	Self > 4	0	0	0		0	0	0	0	0	9918	13517	1353
3172595	B181205_11_HF_FW_IN_130_ECLP_DSS01_SCX24_hSAX05_rep1				0	0	-0	0	4	0	0	P0A836	SUCC_ECOLI Succinate--CoA ligase [ADP-forming] subunit beta OS=Escherichia coli (strain K12) OX=83333 GN=sucC PE=1 SV=1	false	P0AGE9	SUCD_ECOLI Succinate--CoA ligase [ADP-forming] subunit alpha OS=Escherichia coli (strain K12) OX=83333 GN=sucD PE=1 SV=2	false	VAEETPHLIHKVALDPLTGPMPYQGR	RMoxGHAGAIIAGGKGTADEK	136	244	26	19	11	13	146	256	4	DSS	-1	25.56	false	true	false	false	Between > 4	0	0.001	0.003		0	0.135	0.124	0	0	11561	14869	57
2118605	B181128_10_HF_FW_IN_130_ECLP_DSS01_SCX21_hSAX06_rep1				0	0	-0	0	4	0	0	P0ADG7	IMDH_ECOLI Inosine-5'-monophosphate dehydrogenase OS=Escherichia coli (strain K12) OX=83333 GN=guaB PE=1 SV=1	false	P0ADG7	IMDH_ECOLI Inosine-5'-monophosphate dehydrogenase OS=Escherichia coli (strain K12) OX=83333 GN=guaB PE=1 SV=1	false	GMGSLGAMSKGSSDR	LAIALAQEGGIGFIHKNMSIER	387	57	15	22	10	16	396	72	4	DSS	-1	25.551	false	true	false	false	Self > 4	0	0	0		0	0.135	0.135	0	0	9013	5963	593
955466	B181121_17_HF_FW_IN_130_ECLP_DSS01_SCX19_hSAX07_rep1				0	0	-0	0	3	0	0	P09373	PFLB_ECOLI Formate acetyltransferase 1 OS=Escherichia coli (strain K12) OX=83333 GN=pflB PE=1 SV=2	false	P09373	PFLB_ECOLI Formate acetyltransferase 1 OS=Escherichia coli (strain K12) OX=83333 GN=pflB PE=1 SV=2	false	KSGVLTGLPDAYGR	ANLAKTMLYAINGGVDEK	162	437	14	18	1	5	162	441	3	DSS	-1	25.506	false	true	false	false	Self > 4	0	0	0		0	0.124	0.124	0	0	9520	7623	594
2526998	B181130_10_HF_FW_IN_130_ECLP_DSS01_SCX22_hSAX06_rep2				0	0	-0	0	5	0	0	P21177	FADB_ECOLI Fatty acid oxidation complex subunit alpha OS=Escherichia coli (strain K12) OX=83333 GN=fadB PE=1 SV=2	false	P21177	FADB_ECOLI Fatty acid oxidation complex subunit alpha OS=Escherichia coli (strain K12) OX=83333 GN=fadB PE=1 SV=2	false	EEALNLENKSFVPLAHTNEAR	HYPAPITAVKTIEAAAR	267	247	21	17	9	10	275	256	5	DSS	-1	25.428	false	true	false	false	Self > 4	0	0	0		0	0.135	0.135	0	0	10588	12457	964
2089885	B181128_09_HF_FW_IN_130_ECLP_DSS01_SCX21_hSAX07_rep2				0	0	-0	0	5	0	0	P00957	SYA_ECOLI Alanine--tRNA ligase OS=Escherichia coli (strain K12) OX=83333 GN=alaS PE=1 SV=2	false	P00957	SYA_ECOLI Alanine--tRNA ligase OS=Escherichia coli (strain K12) OX=83333 GN=alaS PE=1 SV=2	false	FDFSHNEAMKPEEIR	LSEVAHLLKGDSNNLADK	596	714	15	18	10	9	605	722	5	DSS	-1	25.427	false	true	false	false	Self > 4	0	0	0		0	0	0	0	0	5860	8861	671
1474676	B181123_21_HF_FW_IN_130_ECLP_DSS01_SCX21_hSAX05_rep2				0	0	-0	0	5	0	0	P31660	PRPC_ECOLI 2-methylcitrate synthase OS=Escherichia coli (strain K12) OX=83333 GN=prpC PE=1 SV=2	false	P31660	PRPC_ECOLI 2-methylcitrate synthase OS=Escherichia coli (strain K12) OX=83333 GN=prpC PE=1 SV=2	false	GPKHGGANEVSLEIQQR	TGVSALGCcmTLPEKEGHTVSGAR	232	112	17	22	3	13	234	124	5	DSS	-1	25.313	false	true	false	false	Self > 4	0	0	0		0	0.138	0.138	0	0	9280	1431	805
1503346	B181123_23_HF_FW_IN_130_ECLP_DSS01_SCX21_hSAX04_rep1				0	0	-0	0	3	0	0	P0ADG7	IMDH_ECOLI Inosine-5'-monophosphate dehydrogenase OS=Escherichia coli (strain K12) OX=83333 GN=guaB PE=1 SV=1	false	P0ADG7	IMDH_ECOLI Inosine-5'-monophosphate dehydrogenase OS=Escherichia coli (strain K12) OX=83333 GN=guaB PE=1 SV=1	false	GMGSLGAMSKGSSDR	LKEIIHQQMGGLR	387	427	15	13	10	2	396	428	3	DSS	-1	25.267	false	true	false	false	Self > 4	0	0	0		0	0.135	0.135	0	0	7569	279	593
3119886	B181205_09_HF_FW_IN_130_ECLP_DSS01_SCX24_hSAX06_rep1				0	0	-0	0	5	0	0	P0A836	SUCC_ECOLI Succinate--CoA ligase [ADP-forming] subunit beta OS=Escherichia coli (strain K12) OX=83333 GN=sucC PE=1 SV=1	false	P0AGE9	SUCD_ECOLI Succinate--CoA ligase [ADP-forming] subunit alpha OS=Escherichia coli (strain K12) OX=83333 GN=sucD PE=1 SV=2	false	VAEETPHLIHKVALDPLTGPMPYQGR	RMoxGHAGAIIAGGKGTADEK	136	244	26	19	11	13	146	256	5	DSS	-1	25.247	false	true	false	false	Between > 4	0	0.001	0.003		0	0.135	0.124	0	0	11561	14869	57
1506689	B181123_23_HF_FW_IN_130_ECLP_DSS01_SCX21_hSAX04_rep1				0	0	-0	0	3	0	0	P02359	RS7_ECOLI 30S ribosomal protein S7 OS=Escherichia coli (strain K12) OX=83333 GN=rpsG PE=1 SV=3	false	P67910	HLDD_ECOLI ADP-L-glycero-D-manno-heptose-6-epimerase OS=Escherichia coli (strain K12) OX=83333 GN=hldD PE=1 SV=1	false	SFSHQAGASSKQPALGYLN	KGQIEYIPFPDKLK	161	256	19	14	11	12	171	267	3	DSS	-1	25.246	false	true	false	false	Between > 4	0	0.001	0.003		0	0.117	0.124	0	0	11081	14903	539
2036385	B181128_05_HF_FW_IN_130_ECLP_DSS01_SCX21_hSAX08_rep1				0	0	-0	0	5	0	0	P77243	PRPD_ECOLI 2-methylcitrate dehydratase OS=Escherichia coli (strain K12) OX=83333 GN=prpD PE=1 SV=3	false	P77243	PRPD_ECOLI 2-methylcitrate dehydratase OS=Escherichia coli (strain K12) OX=83333 GN=prpD PE=1 SV=3	false	EKINCcmFEDPAFTADYHDPEKR	LTAADYEDNVAQDKR	381	361	21	15	2	14	382	374	5	DSS	-1	25.164	false	true	false	false	Self > 4	0	0	0		0	0.124	0.124	0	0	7373	12615	1368
3067700	B181205_06_HF_FW_IN_130_ECLP_DSS01_SCX24_hSAX07_rep1				0	0	-0	0	6	0	0	P17169	GLMS_ECOLI Glutamine--fructose-6-phosphate aminotransferase [isomerizing] OS=Escherichia coli (strain K12) OX=83333 GN=glmS PE=1 SV=4	false	P17169	GLMS_ECOLI Glutamine--fructose-6-phosphate aminotransferase [isomerizing] OS=Escherichia coli (strain K12) OX=83333 GN=glmS PE=1 SV=4	false	LGKVQMLAQAAEEHPLHGGTGIAHTR	RQDIESNLQYDAGDKGIYR	49	232	26	19	3	15	51	246	6	DSS	-1	25.144	false	true	false	false	Self > 4	0	0	0		0	0.135	0.135	0	0	10583	10307	735
1006345	B181121_19_HF_FW_IN_130_ECLP_DSS01_SCX19_hSAX08_rep1				0	0	-0	0	5	0	0	P77674	ABDH_ECOLI Gamma-aminobutyraldehyde dehydrogenase OS=Escherichia coli (strain K12) OX=83333 GN=prr PE=1 SV=1	false	P77674	ABDH_ECOLI Gamma-aminobutyraldehyde dehydrogenase OS=Escherichia coli (strain K12) OX=83333 GN=prr PE=1 SV=1	false	LGAAVATLKSGAPDDESTELGPLSSLAHLER	NCcmGKPLHSAFNDEIPAIVDVFR	300	88	31	22	9	4	308	91	5	DSS	-1	25.129	false	true	false	false	Self > 4	0	0	0		0	0.124	0.124	0	0	9515	13217	943
2017288	B181128_04_HF_FW_IN_130_ECLP_DSS01_SCX21_hSAX09_rep1				0	0	-0	0	5	0	0	P0A9G6	ACEA_ECOLI Isocitrate lyase OS=Escherichia coli (strain K12) OX=83333 GN=aceA PE=1 SV=1	false	P0A9G6	ACEA_ECOLI Isocitrate lyase OS=Escherichia coli (strain K12) OX=83333 GN=aceA PE=1 SV=1	false	LLAYNCcmSPSFNWQKNLDDK	VQQPEFAAAKDGYTFVSHQQEVGTGYFDK	313	382	19	29	14	10	326	391	5	DSS	-1	25.117	false	true	false	false	Self > 4	0	0	0		0	0.135	0.135	0	0	10408	13579	696
1500711	B181123_23_HF_FW_IN_130_ECLP_DSS01_SCX21_hSAX04_rep1				0	0	-0	0	3	0	0	P68191	SRA_ECOLI Stationary-phase-induced ribosome-associated protein OS=Escherichia coli (strain K12) OX=83333 GN=sra PE=1 SV=1	false	P00490	PHSM_ECOLI Maltodextrin phosphorylase OS=Escherichia coli (strain K12) OX=83333 GN=malP PE=1 SV=7	false	KIVTEGDKSSVVNNPTGR	AEQQGINAEKLTK	22	242	18	13	8	10	29	251	3	DSS	-1	25.109	false	true	false	false	Between > 4	0	0.001	0.003		0	0.117	0.138	0	0	11513	13885	541
807430	B181121_10_HF_FW_IN_130_ECLP_DSS01_SCX19_hSAX03_rep1				0	0	-0	0	4	0	0	P0AFG6	ODO2_ECOLI Dihydrolipoyllysine-residue succinyltransferase component of 2-oxoglutarate dehydrogenase complex OS=Escherichia coli (strain K12) OX=83333 GN=sucB PE=1 SV=2	false	P0AFG6	ODO2_ECOLI Dihydrolipoyllysine-residue succinyltransferase component of 2-oxoglutarate dehydrogenase complex OS=Escherichia coli (strain K12) OX=83333 GN=sucB PE=1 SV=2	false	LLAEHNLDASAIKGTGVGGR	APAKESAPAAAAPAAQPALAAR	121	153	20	22	13	4	133	156	4	DSS	-1	25.102	false	true	false	false	Self > 4	0	0	0		0	0.117	0.117	0	0	9676	12927	977
2222029	B181128_14_HF_FW_IN_130_ECLP_DSS01_SCX22_hSAX04_rep1				0	0	-0	0	4	0	0	P0AG30	RHO_ECOLI Transcription termination factor Rho OS=Escherichia coli (strain K12) OX=83333 GN=rho PE=1 SV=1	false	P0AG30	RHO_ECOLI Transcription termination factor Rho OS=Escherichia coli (strain K12) OX=83333 GN=rho PE=1 SV=1	false	TGDTISGKIRPPK	YFALLKVNEVNFDKPENAR	93	110	13	19	8	6	100	115	4	DSS	-1	25.081	false	true	false	false	Self > 4	0	0	0		0	0.124	0.124	0	0	8404	13439	1028
1846691	B181127_08_HF_FW_IN_130_ECLP_DSS01_SCX25t27_hSAX05_rep1				0	0	-0	0	4	0	0	P0A7F3	PYRI_ECOLI Aspartate carbamoyltransferase regulatory chain OS=Escherichia coli (strain K12) OX=83333 GN=pyrI PE=1 SV=2	false	P0A7F3	PYRI_ECOLI Aspartate carbamoyltransferase regulatory chain OS=Escherichia coli (strain K12) OX=83333 GN=pyrI PE=1 SV=2	false	THDNKLQVEAIK	THDNKLQVEAIKR	2	2	12	13	5	5	6	6	4	DSS	-1	25.057	false	true	false	false	Self > 4	0	0	0		0	0.124	0.124	0	0	5098	2341	984
3171757	B181205_11_HF_FW_IN_130_ECLP_DSS01_SCX24_hSAX05_rep1				0	0	-0	0	5	0	0	P0A836	SUCC_ECOLI Succinate--CoA ligase [ADP-forming] subunit beta OS=Escherichia coli (strain K12) OX=83333 GN=sucC PE=1 SV=1	false	P0AGE9	SUCD_ECOLI Succinate--CoA ligase [ADP-forming] subunit alpha OS=Escherichia coli (strain K12) OX=83333 GN=sucD PE=1 SV=2	false	VAEETPHLIHKVALDPLTGPMoxPYQGR	RMoxGHAGAIIAGGKGTADEK	136	244	26	19	11	13	146	256	5	DSS	-1	25.047	false	true	false	false	Between > 4	0	0.001	0.003		0	0.135	0.124	0	0	11424	14869	57
2869434	B181203_19_HF_FW_IN_130_ECLP_DSS01_SCX23_hSAX04_rep1				0	0	-0	0	4	0	0	P0A8N3	SYK1_ECOLI Lysine--tRNA ligase OS=Escherichia coli (strain K12) OX=83333 GN=lysS PE=1 SV=2	false	P0A9G6	ACEA_ECOLI Isocitrate lyase OS=Escherichia coli (strain K12) OX=83333 GN=aceA PE=1 SV=1	false	TKTGELSIHCcmTELR	FAQAIHAKYPGK	131	301	14	12	2	8	132	308	4	DSS	-1	24.998	false	true	false	false	Between > 4	0	0.001	0.003		0	0.135	0.135	0	0	10787	14827	86
2396016	B181130_04_HF_FW_IN_130_ECLP_DSS01_SCX22_hSAX08_rep1				0	0	-0	0	5	0	0	P69910;P69908	DCEB_ECOLI Glutamate decarboxylase beta OS=Escherichia coli (strain K12) OX=83333 GN=gadB PE=1 SV=1;DCEA_ECOLI Glutamate decarboxylase alpha OS=Escherichia coli (strain K12) OX=83333 GN=gadA PE=1 SV=1	false	P69910;P69908	DCEB_ECOLI Glutamate decarboxylase beta OS=Escherichia coli (strain K12) OX=83333 GN=gadB PE=1 SV=1;DCEA_ECOLI Glutamate decarboxylase alpha OS=Escherichia coli (strain K12) OX=83333 GN=gadA PE=1 SV=1	false	YLSDHPKLQGIAQQNSFK	YLSDHPKLQGIAQQNSFK	447;447	447;447	18	18	7	7	453;453	453;453	5	DSS	-1	24.917	false	true	false	false	Self > 4	0	0	0		0	0.135	0.135	0	0	8707	13601	1790
926255	B181121_16_HF_FW_IN_130_ECLP_DSS01_SCX19_hSAX06_rep2				0	0	-0	0	5	0	0	P0A9G6	ACEA_ECOLI Isocitrate lyase OS=Escherichia coli (strain K12) OX=83333 GN=aceA PE=1 SV=1	false	P0A9G6	ACEA_ECOLI Isocitrate lyase OS=Escherichia coli (strain K12) OX=83333 GN=aceA PE=1 SV=1	false	LLAYNCcmSPSFNWQKNLDDK	CcmGHMGGKVLVPTQEAIQK	313	195	19	18	14	7	326	201	5	DSS	-1	24.907	false	true	false	false	Self > 4	0	0	0		0	0.135	0.135	0	0	10296	7427	696
3069798	B181205_06_HF_FW_IN_130_ECLP_DSS01_SCX24_hSAX07_rep1				0	0	-0	0	6	0	0	P52647	NIFJ_ECOLI Probable pyruvate-flavodoxin oxidoreductase OS=Escherichia coli (strain K12) OX=83333 GN=ydbK PE=3 SV=2	false	P52647	NIFJ_ECOLI Probable pyruvate-flavodoxin oxidoreductase OS=Escherichia coli (strain K12) OX=83333 GN=ydbK PE=3 SV=2	false	RADEGKLPLALDSRPPSEAPEETLLHEQR	RYDFLAQMAGKAEK	1103	1157	29	14	6	11	1108	1167	6	DSS	-1	24.905	false	true	false	false	Self > 4	0	0	0		0	0.124	0.124	0	0	10575	7521	743
952657	B181121_17_HF_FW_IN_130_ECLP_DSS01_SCX19_hSAX07_rep1				0	0	-0	0	4	0	0	P0AE08	AHPC_ECOLI Alkyl hydroperoxide reductase C OS=Escherichia coli (strain K12) OX=83333 GN=ahpC PE=1 SV=2	false	P0AE08	AHPC_ECOLI Alkyl hydroperoxide reductase C OS=Escherichia coli (strain K12) OX=83333 GN=ahpC PE=1 SV=2	false	IKYAMIGDPTGALTR	NQAFKNGEFIEITEKDTEGR	92	13	15	20	2	5	93	17	4	DSS	-1	24.868	false	true	false	false	Self > 4	0	0	0		0	0.124	0.124	0	0	10473	10641	761
900529	B181121_15_HF_FW_IN_130_ECLP_DSS01_SCX19_hSAX06_rep1				0	0	-0	0	3	0	0	P0A6Z3	HTPG_ECOLI Chaperone protein HtpG OS=Escherichia coli (strain K12) OX=83333 GN=htpG PE=1 SV=1	false	P0A6Z3	HTPG_ECOLI Chaperone protein HtpG OS=Escherichia coli (strain K12) OX=83333 GN=htpG PE=1 SV=1	false	ELISNASDAADKLR	DEVIDHLGTIAKSGTK	34	88	14	16	12	12	45	99	3	DSS	-1	24.852	false	true	false	false	Self > 4	0	0	0		0	0.124	0.124	0	0	8267	6761	751
1481315	B181123_21_HF_FW_IN_130_ECLP_DSS01_SCX21_hSAX05_rep2				0	0	-0	0	5	0	0	P0A836	SUCC_ECOLI Succinate--CoA ligase [ADP-forming] subunit beta OS=Escherichia coli (strain K12) OX=83333 GN=sucC PE=1 SV=1	false	P0AGE9	SUCD_ECOLI Succinate--CoA ligase [ADP-forming] subunit alpha OS=Escherichia coli (strain K12) OX=83333 GN=sucD PE=1 SV=2	false	QGDLICcmLDGKLGADGNALFR	EHVTKPVVGYIAGVTAPKGK	206	224	20	20	10	18	215	241	5	DSS	-1	24.811	false	true	false	false	Between > 4	0	0.001	0.003		0	0.135	0.124	0	0	11432	14933	57
895259	B181121_15_HF_FW_IN_130_ECLP_DSS01_SCX19_hSAX06_rep1				0	0	-0	0	4	0	0	P0A9Q7	ADHE_ECOLI Aldehyde-alcohol dehydrogenase OS=Escherichia coli (strain K12) OX=83333 GN=adhE PE=1 SV=2	false	P0A9Q7	ADHE_ECOLI Aldehyde-alcohol dehydrogenase OS=Escherichia coli (strain K12) OX=83333 GN=adhE PE=1 SV=2	false	YNANDNPTKQTAFSQYDRPQAR	DYVEGETAAKK	751	866	22	11	9	10	759	875	4	DSS	-1	24.803	false	true	false	false	Self > 4	0	0	0		0	0.124	0.124	0	0	9693	13221	713
1232348	B181123_09_HF_FW_IN_130_ECLP_DSS01_SCX20_hSAX06_rep1				0	0	-0	0	3	0	0	P77674	ABDH_ECOLI Gamma-aminobutyraldehyde dehydrogenase OS=Escherichia coli (strain K12) OX=83333 GN=prr PE=1 SV=1	false	P77674	ABDH_ECOLI Gamma-aminobutyraldehyde dehydrogenase OS=Escherichia coli (strain K12) OX=83333 GN=prr PE=1 SV=1	false	IYAQKGIYDTLVEK	ATGHIKVITGGEK	286	340	14	13	5	6	290	345	3	DSS	-1	24.768	false	true	false	false	Self > 4	0	0	0		0	0.124	0.124	0	0	7394	12173	943
2767999	B181203_15_HF_FW_IN_130_ECLP_DSS01_SCX23_hSAX06_rep1				0	0	-0	0	3	0	0	P0A7F3	PYRI_ECOLI Aspartate carbamoyltransferase regulatory chain OS=Escherichia coli (strain K12) OX=83333 GN=pyrI PE=1 SV=2	false	P0A7F3	PYRI_ECOLI Aspartate carbamoyltransferase regulatory chain OS=Escherichia coli (strain K12) OX=83333 GN=pyrI PE=1 SV=2	false	THDNKLQVEAIK	IDNYEVVGKSRPSLPER	2	86	12	17	5	9	6	94	3	DSS	-1	24.723	false	true	false	false	Self > 4	0	0	0		0	0.124	0.124	0	0	8657	12819	984
954317	B181121_17_HF_FW_IN_130_ECLP_DSS01_SCX19_hSAX07_rep1				0	0	-0	0	4	0	0	P0A8L1	SYS_ECOLI Serine--tRNA ligase OS=Escherichia coli (strain K12) OX=83333 GN=serS PE=1 SV=1	false	P0A8L1	SYS_ECOLI Serine--tRNA ligase OS=Escherichia coli (strain K12) OX=83333 GN=serS PE=1 SV=1	false	VLQVKTENLQAER	GEDIEPLRLEVNKLGEELDAAK	39	65	13	22	5	13	43	77	4	DSS	-1	24.7	false	true	false	false	Self > 4	0	0	0		0	0.117	0.117	0	0	9005	11137	2011
1337655	B181123_13_HF_FW_IN_130_ECLP_DSS01_SCX20_hSAX04_rep1				0	0	-0	0	3	0	0	P0ACF4	DBHB_ECOLI DNA-binding protein HU-beta OS=Escherichia coli (strain K12) OX=83333 GN=hupB PE=1 SV=1	false	P0A7U3	RS19_ECOLI 30S ribosomal protein S19 OS=Escherichia coli (strain K12) OX=83333 GN=rpsS PE=1 SV=2	false	SQLIDKIAAGADISK	AVESGDKKPLR	4	22	15	11	6	8	9	29	3	DSS	-1	24.696	false	true	false	false	Between > 4	0	0.001	0.003		0	0.117	0.117	0	0	11567	14705	351
3120238	B181205_09_HF_FW_IN_130_ECLP_DSS01_SCX24_hSAX06_rep1				0	0	-0	0	6	0	0	P0A836	SUCC_ECOLI Succinate--CoA ligase [ADP-forming] subunit beta OS=Escherichia coli (strain K12) OX=83333 GN=sucC PE=1 SV=1	false	P0AGE9	SUCD_ECOLI Succinate--CoA ligase [ADP-forming] subunit alpha OS=Escherichia coli (strain K12) OX=83333 GN=sucD PE=1 SV=2	false	VAEETPHLIHKVALDPLTGPMPYQGR	RMGHAGAIIAGGKGTADEK	136	244	26	19	11	13	146	256	6	DSS	-1	24.695	false	true	false	false	Between > 4	0	0.001	0.003		0	0.135	0.124	0	0	11566	14869	57
2089536	B181128_09_HF_FW_IN_130_ECLP_DSS01_SCX21_hSAX07_rep2				0	0	-0	0	4	0	0	P0A9P0	DLDH_ECOLI Dihydrolipoyl dehydrogenase OS=Escherichia coli (strain K12) OX=83333 GN=lpdA PE=1 SV=2	false	P0A9P0	DLDH_ECOLI Dihydrolipoyl dehydrogenase OS=Escherichia coli (strain K12) OX=83333 GN=lpdA PE=1 SV=2	false	ALAEHGIVFGEPKTDIDK	ALAEHGIVFGEPKTDIDK	68	68	18	18	13	13	80	80	4	DSS	-1	24.67	false	true	false	false	Self > 4	0	0	0		0	0.135	0.135	0	0	9273	13459	1518
899650	B181121_15_HF_FW_IN_130_ECLP_DSS01_SCX19_hSAX06_rep1				0	0	-0	0	4	0	0	P0A8V2	RPOB_ECOLI DNA-directed RNA polymerase subunit beta OS=Escherichia coli (strain K12) OX=83333 GN=rpoB PE=1 SV=1	false	P0A7Z4	RPOA_ECOLI DNA-directed RNA polymerase subunit alpha OS=Escherichia coli (strain K12) OX=83333 GN=rpoA PE=1 SV=1	false	INAMLKQQQEVAK	LVDIEQVSSTHAKVTLEPLER	1128	13	13	21	6	13	1133	25	4	DSS	-1	24.663	false	true	false	false	Between > 4	0	0.001	0.003		0	0.138	0.135	0	0	11386	14857	154
3072039	B181205_06_HF_FW_IN_130_ECLP_DSS01_SCX24_hSAX07_rep1				0	0	-0	0	4	0	0	P02358	RS6_ECOLI 30S ribosomal protein S6 OS=Escherichia coli (strain K12) OX=83333 GN=rpsF PE=1 SV=1	false	P02358	RS6_ECOLI 30S ribosomal protein S6 OS=Escherichia coli (strain K12) OX=83333 GN=rpsF PE=1 SV=1	false	HAVTEASPMVKAK	LHKAHYVLMNVEAPQEVIDELETTFR	94	54	13	26	11	3	104	56	4	DSS	-1	24.635	false	true	false	false	Self > 4	0	0	0		0	0.124	0.124	0	0	9148	11971	1517
2039220	B181128_05_HF_FW_IN_130_ECLP_DSS01_SCX21_hSAX08_rep1				0	0	-0	0	5	0	0	P0A8N5	SYK2_ECOLI Lysine--tRNA ligase heat inducible OS=Escherichia coli (strain K12) OX=83333 GN=lysU PE=1 SV=2	false	P0A8N5	SYK2_ECOLI Lysine--tRNA ligase heat inducible OS=Escherichia coli (strain K12) OX=83333 GN=lysU PE=1 SV=2	false	VTYGEHVFDFGKPFEK	KYRPETDMADLDNFDAAK	311	335	16	18	12	2	322	336	5	DSS	-1	24.627	false	true	false	false	Self > 4	0	0	0		0	0.126	0.126	0	0	8156	11201	1864
2822042	B181203_17_HF_FW_IN_130_ECLP_DSS01_SCX23_hSAX05_rep1				0	0	-0	0	5	0	0	P0A9F3	CYSB_ECOLI HTH-type transcriptional regulator CysB OS=Escherichia coli (strain K12) OX=83333 GN=cysB PE=3 SV=1	false	P0A9F3	CYSB_ECOLI HTH-type transcriptional regulator CysB OS=Escherichia coli (strain K12) OX=83333 GN=cysB PE=3 SV=1	false	SVAGEHTWPDKGSLYIATTHTQAR	SGKHLTQVTPAGQEIIR	82	52	24	17	11	3	92	54	5	DSS	-1	24.615	false	true	false	false	Self > 4	0	0	0		0	0	0	0	0	9998	13257	1579
1645380	B181126_03_HF_FW_IN_130_ECLP_DSS01_SCX25t27_hSAX09_rep1				0	0	-0	0	4	0	0	P0A6F1	CARA_ECOLI Carbamoyl-phosphate synthase small chain OS=Escherichia coli (strain K12) OX=83333 GN=carA PE=1 SV=1	false	P0A6F1	CARA_ECOLI Carbamoyl-phosphate synthase small chain OS=Escherichia coli (strain K12) OX=83333 GN=carA PE=1 SV=1	false	VTHKSLFDGTLQGIHR	FGHHGGNHPVKDVEK	327	288	16	15	4	11	330	298	4	DSS	-1	24.551	false	true	false	false	Self > 4	0	0	0		0	0.117	0.117	0	0	8530	13599	2271
828304	B181121_11_HF_FW_IN_130_ECLP_DSS01_SCX19_hSAX04_rep1				0	0	-0	0	3	0	0	P77243	PRPD_ECOLI 2-methylcitrate dehydratase OS=Escherichia coli (strain K12) OX=83333 GN=prpD PE=1 SV=3	false	P77243	PRPD_ECOLI 2-methylcitrate dehydratase OS=Escherichia coli (strain K12) OX=83333 GN=prpD PE=1 SV=3	false	KSWAAGDATSR	SAQINNIRPEFDR	221	2	11	13	1	1	221	2	3	DSS	-1	24.503	false	true	false	false	Self > 4	0	0	0		0	0.124	0.124	0	0	6208	7525	1368
1507132	B181123_23_HF_FW_IN_130_ECLP_DSS01_SCX21_hSAX04_rep1				0	0	-0	0	4	0	0	P17846	CYSI_ECOLI Sulfite reductase [NADPH] hemoprotein beta-component OS=Escherichia coli (strain K12) OX=83333 GN=cysI PE=1 SV=4	false	P17846	CYSI_ECOLI Sulfite reductase [NADPH] hemoprotein beta-component OS=Escherichia coli (strain K12) OX=83333 GN=cysI PE=1 SV=4	false	TGLLEIAKIHK	LPGGVITTKQWQAIDK	377	86	11	16	8	9	384	94	4	DSS	-1	24.452	false	true	false	false	Self > 4	0	0	0		0	0.124	0.124	0	0	7728	13501	771
1450683	B181123_20_HF_FW_IN_130_ECLP_DSS01_SCX21_hSAX05_rep1				0	0	-0	0	5	0	0	P0AFG6	ODO2_ECOLI Dihydrolipoyllysine-residue succinyltransferase component of 2-oxoglutarate dehydrogenase complex OS=Escherichia coli (strain K12) OX=83333 GN=sucB PE=1 SV=2	false	P0AFG6	ODO2_ECOLI Dihydrolipoyllysine-residue succinyltransferase component of 2-oxoglutarate dehydrogenase complex OS=Escherichia coli (strain K12) OX=83333 GN=sucB PE=1 SV=2	false	LLAEHNLDASAIKGTGVGGR	LLAEHNLDASAIKGTGVGGR	121	121	20	20	13	13	133	133	5	DSS	-1	24.42	false	true	false	false	Self > 4	0	0	0		0	0.117	0.117	0	0	10561	12219	977
3172066	B181205_11_HF_FW_IN_130_ECLP_DSS01_SCX24_hSAX05_rep1				0	0	-0	0	6	0	0	P0A836	SUCC_ECOLI Succinate--CoA ligase [ADP-forming] subunit beta OS=Escherichia coli (strain K12) OX=83333 GN=sucC PE=1 SV=1	false	P0AGE9	SUCD_ECOLI Succinate--CoA ligase [ADP-forming] subunit alpha OS=Escherichia coli (strain K12) OX=83333 GN=sucD PE=1 SV=2	false	VAEETPHLIHKVALDPLTGPMoxPYQGR	RMGHAGAIIAGGKGTADEK	136	244	26	19	11	13	146	256	6	DSS	-1	24.372	false	true	false	false	Between > 4	0	0.002	0.003		0	0.135	0.124	0	0	10891	14869	57
3169243	B181205_11_HF_FW_IN_130_ECLP_DSS01_SCX24_hSAX05_rep1				0	0	-0	0	4	0	0	P0A7F3	PYRI_ECOLI Aspartate carbamoyltransferase regulatory chain OS=Escherichia coli (strain K12) OX=83333 GN=pyrI PE=1 SV=2	false	P0A7F3	PYRI_ECOLI Aspartate carbamoyltransferase regulatory chain OS=Escherichia coli (strain K12) OX=83333 GN=pyrI PE=1 SV=2	false	MTHDNKLQVEAIKR	MTHDNKLQVEAIK	1	1	14	13	6	6	6	6	4	DSS	-1	24.355	false	true	false	false	Self > 4	0	0	0		0	0.124	0.124	0	0	6597	2341	984
1265270	B181123_10_HF_FW_IN_130_ECLP_DSS01_SCX20_hSAX06_rep2				0	0	-0	0	5	0	0	P35340	AHPF_ECOLI Alkyl hydroperoxide reductase subunit F OS=Escherichia coli (strain K12) OX=83333 GN=ahpF PE=1 SV=2	false	P35340	AHPF_ECOLI Alkyl hydroperoxide reductase subunit F OS=Escherichia coli (strain K12) OX=83333 GN=ahpF PE=1 SV=2	false	TKGVTYCcmPHCcmDGPLFK	AYLEKLTKPVELIATLDDSAK	339	12	16	21	2	5	340	16	5	DSS	-1	24.247	false	true	false	false	Self > 4	0	0	0		0	0.117	0.117	0	0	10265	13285	669
2115826	B181128_10_HF_FW_IN_130_ECLP_DSS01_SCX21_hSAX06_rep1				0	0	-0	0	4	0	0	P00961	SYGB_ECOLI Glycine--tRNA ligase beta subunit OS=Escherichia coli (strain K12) OX=83333 GN=glyS PE=1 SV=4	false	P00961	SYGB_ECOLI Glycine--tRNA ligase beta subunit OS=Escherichia coli (strain K12) OX=83333 GN=glyS PE=1 SV=4	false	AHVKGESTEALLPNMVATSLAK	VANLAEAQPDREIEKR	120	58	22	16	4	15	123	72	4	DSS	-1	24.245	false	true	false	false	Self > 4	0	0	0		0	0.124	0.124	0	0	6190	12489	1131
1025687	B181121_20_HF_FW_IN_130_ECLP_DSS01_SCX19_hSAX08_rep2				0	0	-0	0	4	0	0	P0AC53	G6PD_ECOLI Glucose-6-phosphate 1-dehydrogenase OS=Escherichia coli (strain K12) OX=83333 GN=zwf PE=1 SV=1	false	P0AC53	G6PD_ECOLI Glucose-6-phosphate 1-dehydrogenase OS=Escherichia coli (strain K12) OX=83333 GN=zwf PE=1 SV=1	false	WGYFDKAGQMR	VPGYLEEEGANKSSNTETFVAIR	223	298	11	23	6	12	228	309	4	DSS	-1	24.242	false	true	false	false	Self > 4	0	0	0		0	0.117	0.117	0	0	10557	12167	844
2870667	B181203_19_HF_FW_IN_130_ECLP_DSS01_SCX23_hSAX04_rep1				0	0	-0	0	4	0	0	P00957	SYA_ECOLI Alanine--tRNA ligase OS=Escherichia coli (strain K12) OX=83333 GN=alaS PE=1 SV=2	false	P00957	SYA_ECOLI Alanine--tRNA ligase OS=Escherichia coli (strain K12) OX=83333 GN=alaS PE=1 SV=2	false	AGGKHNDLENVGYTAR	YGQAIGHIGKLAAGSLK	71	527	16	17	4	10	74	536	4	DSS	-1	24.228	false	true	false	false	Self > 4	0	0	0		0	0	0	0	0	9331	13129	671
897208	B181121_15_HF_FW_IN_130_ECLP_DSS01_SCX19_hSAX06_rep1				0	0	-0	0	5	0	0	P0A9G6	ACEA_ECOLI Isocitrate lyase OS=Escherichia coli (strain K12) OX=83333 GN=aceA PE=1 SV=1	false	P0AE08	AHPC_ECOLI Alkyl hydroperoxide reductase C OS=Escherichia coli (strain K12) OX=83333 GN=ahpC PE=1 SV=2	false	TQQIEELQKEWTQPR	IKAAQYVASHPGEVCcmPAK	5	152	15	18	9	2	13	153	5	DSS	-1	24.214	false	true	false	false	Between > 4	0	0.002	0.003		0	0.135	0.124	0	0	11425	14285	104
1003245	B181121_19_HF_FW_IN_130_ECLP_DSS01_SCX19_hSAX08_rep1				0	0	-0	0	4	0	0	P08839	PT1_ECOLI Phosphoenolpyruvate-protein phosphotransferase OS=Escherichia coli (strain K12) OX=83333 GN=ptsI PE=1 SV=1	false	P08839	PT1_ECOLI Phosphoenolpyruvate-protein phosphotransferase OS=Escherichia coli (strain K12) OX=83333 GN=ptsI PE=1 SV=1	false	DKHMTADAAAHEVIEGQASALEELDDEYLK	KISADQVDQEVER	95	30	30	13	2	1	96	30	4	DSS	-1	24.203	false	true	false	false	Self > 4	0	0	0		0	0.135	0.135	0	0	7871	9047	2009
1445929	B181123_20_HF_FW_IN_130_ECLP_DSS01_SCX21_hSAX05_rep1				0	0	-0	0	4	0	0	P0A836	SUCC_ECOLI Succinate--CoA ligase [ADP-forming] subunit beta OS=Escherichia coli (strain K12) OX=83333 GN=sucC PE=1 SV=1	false	P0AGE9	SUCD_ECOLI Succinate--CoA ligase [ADP-forming] subunit alpha OS=Escherichia coli (strain K12) OX=83333 GN=sucD PE=1 SV=2	false	MNLHEYQAK	MoxGHAGAIIAGGKGTADEK	1	245	9	18	1	12	1	256	4	DSS	-1	24.195	false	true	false	false	Between > 4	0	0.002	0.003		0	0.135	0.124	0	0	11279	14425	57
1119892	B181123_03_HF_FW_IN_130_ECLP_DSS01_SCX20_hSAX09_rep1				0	0	-0	0	5	0	0	P16659	SYP_ECOLI Proline--tRNA ligase OS=Escherichia coli (strain K12) OX=83333 GN=proS PE=1 SV=4	false	P16659	SYP_ECOLI Proline--tRNA ligase OS=Escherichia coli (strain K12) OX=83333 GN=proS PE=1 SV=4	false	NELSSYKQLPLNFYQIQTK	KERPGVMFADMELIGIPHTIVLGDR	120	513	19	25	7	1	126	513	5	DSS	-1	24.164	false	true	false	false	Self > 4	0	0	0		0	0.135	0.135	0	0	10554	8389	2371
2145349	B181128_11_HF_FW_IN_130_ECLP_DSS01_SCX21_hSAX06_rep2				0	0	-0	0	4	0	0	P0AA43	RSUA_ECOLI Ribosomal small subunit pseudouridine synthase A OS=Escherichia coli (strain K12) OX=83333 GN=rsuA PE=1 SV=1	false	P0AA43	RSUA_ECOLI Ribosomal small subunit pseudouridine synthase A OS=Escherichia coli (strain K12) OX=83333 GN=rsuA PE=1 SV=1	false	NAAFKLLPEHDVAYDGNPLAQQHGPR	LDKFIAQQLGVSR	36	3	26	13	5	3	40	5	4	DSS	-1	24.138	false	true	false	false	Self > 4	0	0	0		0	0.117	0.117	0	0	10553	13485	4604
3195809	B181205_12_HF_FW_IN_130_ECLP_DSS01_SCX24_hSAX04_rep1				0	0	-0	0	4	0	0	P0A9G6	ACEA_ECOLI Isocitrate lyase OS=Escherichia coli (strain K12) OX=83333 GN=aceA PE=1 SV=1	false	P0A9G6	ACEA_ECOLI Isocitrate lyase OS=Escherichia coli (strain K12) OX=83333 GN=aceA PE=1 SV=1	false	FAQAIHAKYPGK	HYVEKVQQPEFAAAK	301	377	12	15	8	5	308	381	4	DSS	-1	24.135	false	true	false	false	Self > 4	0	0	0		0	0.135	0.135	0	0	5268	9395	696
3172596	B181205_11_HF_FW_IN_130_ECLP_DSS01_SCX24_hSAX05_rep1				0	0	-0	0	6	0	0	P0A836	SUCC_ECOLI Succinate--CoA ligase [ADP-forming] subunit beta OS=Escherichia coli (strain K12) OX=83333 GN=sucC PE=1 SV=1	false	P0AGE9	SUCD_ECOLI Succinate--CoA ligase [ADP-forming] subunit alpha OS=Escherichia coli (strain K12) OX=83333 GN=sucD PE=1 SV=2	false	VAEETPHLIHKVALDPLTGPMPYQGR	RMoxGHAGAIIAGGKGTADEK	136	244	26	19	11	13	146	256	6	DSS	-1	24.133	false	true	false	false	Between > 4	0	0.002	0.003		0	0.135	0.124	0	0	11561	14869	57
2847713	B181203_18_HF_FW_IN_130_ECLP_DSS01_SCX23_hSAX05_rep2				0	0	-0	0	4	0	0	P0A7F6	SPED_ECOLI S-adenosylmethionine decarboxylase proenzyme OS=Escherichia coli (strain K12) OX=83333 GN=speD PE=1 SV=1	false	P0A7F6	SPED_ECOLI S-adenosylmethionine decarboxylase proenzyme OS=Escherichia coli (strain K12) OX=83333 GN=speD PE=1 SV=1	false	LIDKTEHPGPLPETVVAHLDK	LKLHGFNNLTK	91	4	21	11	4	2	94	5	4	DSS	-1	24.109	false	true	false	false	Self > 4	0	0	0		0	0.135	0.135	0	0	9011	13251	1928
1314680	B181123_12_HF_FW_IN_130_ECLP_DSS01_SCX20_hSAX05_rep2				0	0	-0	0	4	0	0	P0A6Y8	DNAK_ECOLI Chaperone protein DnaK OS=Escherichia coli (strain K12) OX=83333 GN=dnaK PE=1 SV=2	false	P0A6Y8	DNAK_ECOLI Chaperone protein DnaK OS=Escherichia coli (strain K12) OX=83333 GN=dnaK PE=1 SV=2	false	RIINEPTAAALAYGLDKGTGNR	ITIKASSGLNEDEIQK	167	499	22	16	17	4	183	502	4	DSS	-1	24.097	false	true	false	false	Self > 4	0	0	0		0	0.136	0.136	0	0	9438	341	835
2120175	B181128_10_HF_FW_IN_130_ECLP_DSS01_SCX21_hSAX06_rep1				0	0	-0	0	5	0	0	P02358	RS6_ECOLI 30S ribosomal protein S6 OS=Escherichia coli (strain K12) OX=83333 GN=rpsF PE=1 SV=1	false	P0A7T7	RS18_ECOLI 30S ribosomal protein S18 OS=Escherichia coli (strain K12) OX=83333 GN=rpsR PE=1 SV=2	false	HAVTEASPMVKAK	FTAEGVQEIDYKDIATLKNYITESGK	94	13	13	26	11	18	104	30	5	DSS	-1	24.083	false	true	false	false	Between > 4	0	0.002	0.003		0	0.124	0.651	0	0	11265	14379	50
2822075	B181203_17_HF_FW_IN_130_ECLP_DSS01_SCX23_hSAX05_rep1				0	0	-0	0	6	0	0	P31660	PRPC_ECOLI 2-methylcitrate synthase OS=Escherichia coli (strain K12) OX=83333 GN=prpC PE=1 SV=2	false	P31660	PRPC_ECOLI 2-methylcitrate synthase OS=Escherichia coli (strain K12) OX=83333 GN=prpC PE=1 SV=2	false	GPKHGGANEVSLEIQQR	QDNKIIRPSANYVGPEDRPFVALDK	232	363	17	25	3	4	234	366	6	DSS	-1	24.082	false	true	false	false	Self > 4	0	0	0		0	0.138	0.138	0	0	10549	13487	805
2090591	B181128_09_HF_FW_IN_130_ECLP_DSS01_SCX21_hSAX07_rep2				0	0	-0	0	5	0	0	P21177	FADB_ECOLI Fatty acid oxidation complex subunit alpha OS=Escherichia coli (strain K12) OX=83333 GN=fadB PE=1 SV=2	false	P21177	FADB_ECOLI Fatty acid oxidation complex subunit alpha OS=Escherichia coli (strain K12) OX=83333 GN=fadB PE=1 SV=2	false	HNEPYYPPVEPARPVGDLKTA	EEALNLENKSFVPLAHTNEAR	709	267	21	21	19	9	727	275	5	DSS	-1	24.068	false	true	false	false	Self > 4	0	0	0		0	0.135	0.135	0	0	6451	12817	964
2194717	B181128_13_HF_FW_IN_130_ECLP_DSS01_SCX22_hSAX05_rep2				0	0	-0	0	3	0	0	P69910;P69908	DCEB_ECOLI Glutamate decarboxylase beta OS=Escherichia coli (strain K12) OX=83333 GN=gadB PE=1 SV=1;DCEA_ECOLI Glutamate decarboxylase alpha OS=Escherichia coli (strain K12) OX=83333 GN=gadA PE=1 SV=1	false	P69910;P69908	DCEB_ECOLI Glutamate decarboxylase beta OS=Escherichia coli (strain K12) OX=83333 GN=gadB PE=1 SV=1;DCEA_ECOLI Glutamate decarboxylase alpha OS=Escherichia coli (strain K12) OX=83333 GN=gadA PE=1 SV=1	false	YLSDHPKLQGIAQQNSFK	YLSDHPKLQGIAQQNSFK	447;447	447;447	18	18	7	7	453;453	453;453	3	DSS	-1	24.058	false	true	false	false	Self > 4	0	0	0		0	0.135	0.135	0	0	8707	13601	1790
2327960	B181128_20_HF_FW_IN_130_ECLP_DSS01_SCX22_hSAX01_rep2				0	0	-0	0	4	0	0	P0A9G6	ACEA_ECOLI Isocitrate lyase OS=Escherichia coli (strain K12) OX=83333 GN=aceA PE=1 SV=1	false	P0AE08	AHPC_ECOLI Alkyl hydroperoxide reductase C OS=Escherichia coli (strain K12) OX=83333 GN=ahpC PE=1 SV=2	false	FAQAIHAKYPGK	IKAAQYVASHPGEVCcmPAK	301	152	12	18	8	2	308	153	4	DSS	-1	24.049	false	true	false	false	Between > 4	0	0.002	0.003		0	0.135	0.124	0	0	11378	14849	104
3171999	B181205_11_HF_FW_IN_130_ECLP_DSS01_SCX24_hSAX05_rep1				0	0	-0	0	4	0	0	P0A7F6	SPED_ECOLI S-adenosylmethionine decarboxylase proenzyme OS=Escherichia coli (strain K12) OX=83333 GN=speD PE=1 SV=1	false	P0A7F6	SPED_ECOLI S-adenosylmethionine decarboxylase proenzyme OS=Escherichia coli (strain K12) OX=83333 GN=speD PE=1 SV=1	false	LIDKTEHPGPLPETVVAHLDK	KLKLHGFNNLTK	91	3	21	12	4	3	94	5	4	DSS	-1	24.046	false	true	false	false	Self > 4	0	0	0		0	0.135	0.135	0	0	6233	13251	1928
977440	B181121_18_HF_FW_IN_130_ECLP_DSS01_SCX19_hSAX07_rep2				0	0	-0	0	4	0	0	P36683	ACNB_ECOLI Aconitate hydratase B OS=Escherichia coli (strain K12) OX=83333 GN=acnB PE=1 SV=3	false	P36683	ACNB_ECOLI Aconitate hydratase B OS=Escherichia coli (strain K12) OX=83333 GN=acnB PE=1 SV=3	false	LPTPEEYQTYVAQVDKTAVDTYR	LLDAHKGQLPTR	820	723	23	12	16	6	835	728	4	DSS	-1	24.036	false	true	false	false	Self > 4	0	0	0		0	0.124	0.124	0	0	8321	12987	897
2845128	B181203_18_HF_FW_IN_130_ECLP_DSS01_SCX23_hSAX05_rep2				0	0	-0	0	4	0	0	P0A9P0	DLDH_ECOLI Dihydrolipoyl dehydrogenase OS=Escherichia coli (strain K12) OX=83333 GN=lpdA PE=1 SV=2	false	P0ACG1	STPA_ECOLI DNA-binding protein StpA OS=Escherichia coli (strain K12) OX=83333 GN=stpA PE=1 SV=1	false	GVHEGHVAAEVIAGKK	TPKPIAQALAEGK	324	115	16	13	15	3	338	117	4	DSS	-1	23.99	false	true	false	false	Between > 4	0	0.002	0.003		0	0.135	0.124	0	0	10991	14931	554
1454663	B181123_20_HF_FW_IN_130_ECLP_DSS01_SCX21_hSAX05_rep1				0	0	-0	0	4	0	0	P0AD61	KPYK1_ECOLI Pyruvate kinase I OS=Escherichia coli (strain K12) OX=83333 GN=pykF PE=1 SV=1	false	P0AD61	KPYK1_ECOLI Pyruvate kinase I OS=Escherichia coli (strain K12) OX=83333 GN=pykF PE=1 SV=1	false	IVCcmTIGPKTESEEMLAK	VVITATQMLDSMIKNPRPTR	6	273	17	20	8	14	13	286	4	DSS	-1	23.988	false	true	false	false	Self > 4	0	0	0		0	0.124	0.124	0	0	5653	3851	1389
2766878	B181203_15_HF_FW_IN_130_ECLP_DSS01_SCX23_hSAX06_rep1				0	0	-0	0	4	0	0	P0A7F3	PYRI_ECOLI Aspartate carbamoyltransferase regulatory chain OS=Escherichia coli (strain K12) OX=83333 GN=pyrI PE=1 SV=2	false	P0A7F3	PYRI_ECOLI Aspartate carbamoyltransferase regulatory chain OS=Escherichia coli (strain K12) OX=83333 GN=pyrI PE=1 SV=2	false	THDNKLQVEAIK	MTHDNKLQVEAIK	2	1	12	13	5	6	6	6	4	DSS	-1	23.974	false	true	false	false	Self > 4	0	0	0		0	0.124	0.124	0	0	6978	2341	984
1479956	B181123_21_HF_FW_IN_130_ECLP_DSS01_SCX21_hSAX05_rep2				0	0	-0	0	5	0	0	P0AGJ9	SYY_ECOLI Tyrosine--tRNA ligase OS=Escherichia coli (strain K12) OX=83333 GN=tyrS PE=1 SV=2	false	P0AGJ9	SYY_ECOLI Tyrosine--tRNA ligase OS=Escherichia coli (strain K12) OX=83333 GN=tyrS PE=1 SV=2	false	FQQAGHKPVALVGGATGLIGDPSFKAAER	FGKTEGGAVWLDPK	61	236	29	14	25	3	85	238	5	DSS	-1	23.967	false	true	false	false	Self > 4	0	0	0		0	0	0	0	0	9373	13517	1353
2868686	B181203_19_HF_FW_IN_130_ECLP_DSS01_SCX23_hSAX04_rep1				0	0	-0	0	4	0	0	P0AFG6	ODO2_ECOLI Dihydrolipoyllysine-residue succinyltransferase component of 2-oxoglutarate dehydrogenase complex OS=Escherichia coli (strain K12) OX=83333 GN=sucB PE=1 SV=2	false	P0AFG6	ODO2_ECOLI Dihydrolipoyllysine-residue succinyltransferase component of 2-oxoglutarate dehydrogenase complex OS=Escherichia coli (strain K12) OX=83333 GN=sucB PE=1 SV=2	false	LREGNSAGKETSAK	LLAEHNLDASAIKGTGVGGR	77	121	14	20	9	13	85	133	4	DSS	-1	23.966	false	true	false	false	Self > 4	0	0	0		0	0.117	0.117	0	0	7948	10339	977
2738707	B181203_13_HF_FW_IN_130_ECLP_DSS01_SCX23_hSAX07_rep2				0	0	-0	0	5	0	0	P13029	KATG_ECOLI Catalase-peroxidase OS=Escherichia coli (strain K12) OX=83333 GN=katG PE=1 SV=2	false	P13029	KATG_ECOLI Catalase-peroxidase OS=Escherichia coli (strain K12) OX=83333 GN=katG PE=1 SV=2	false	STSDDIHNTTATGKCcmPFHQGGHDQSAGAGTTTR	ATDESKELFEGR	2	655	33	12	14	6	15	660	5	DSS	-1	23.952	false	true	false	false	Self > 4	0	0	0		0	0.117	0.117	0	0	7602	12897	737
2743540	B181203_13_HF_FW_IN_130_ECLP_DSS01_SCX23_hSAX07_rep2				0	0	-0	0	3	0	0	P37095	PEPB_ECOLI Peptidase B OS=Escherichia coli (strain K12) OX=83333 GN=pepB PE=1 SV=2	false	P37095	PEPB_ECOLI Peptidase B OS=Escherichia coli (strain K12) OX=83333 GN=pepB PE=1 SV=2	false	KIDGLGIKHVQLSGEGWDADR	KIDGLGIK	50	50	21	8	8	1	57	50	3	DSS	-1	23.939	false	true	false	false	Self > 4	0	0	0		0	0.117	0.117	0	0	6540	13123	853
2141926	B181128_11_HF_FW_IN_130_ECLP_DSS01_SCX21_hSAX06_rep2				0	0	-0	0	5	0	0	P0A6Y8	DNAK_ECOLI Chaperone protein DnaK OS=Escherichia coli (strain K12) OX=83333 GN=dnaK PE=1 SV=2	false	P09372	GRPE_ECOLI Protein GrpE OS=Escherichia coli (strain K12) OX=83333 GN=grpE PE=1 SV=1	false	NTTIPTKHSQVFSTAEDNQSAVTIHVLQGER	VKAEMENLR	415	65	31	9	7	2	421	66	5	DSS	-1	23.902	false	true	false	false	Between > 4	0	0.002	0.003		0	0.136	0.117	0	0	11144	14619	407
1053581	B181121_21_HF_FW_IN_130_ECLP_DSS01_SCX19_hSAX09_rep1				0	0	-0	0	3	0	0	P09373	PFLB_ECOLI Formate acetyltransferase 1 OS=Escherichia coli (strain K12) OX=83333 GN=pflB PE=1 SV=2	false	P09373	PFLB_ECOLI Formate acetyltransferase 1 OS=Escherichia coli (strain K12) OX=83333 GN=pflB PE=1 SV=2	false	SELNEKLATAWEGFTK	VALYGIDYLMKDK	2	185	16	13	6	11	7	195	3	DSS	-1	23.886	false	true	false	false	Self > 4	0	0	0		0	0.124	0.124	0	0	3852	4375	594
3061641	B181205_06_HF_FW_IN_130_ECLP_DSS01_SCX24_hSAX07_rep1				0	0	-0	0	4	0	0	P0A858	TPIS_ECOLI Triosephosphate isomerase OS=Escherichia coli (strain K12) OX=83333 GN=tpiA PE=1 SV=1	false	P0A858	TPIS_ECOLI Triosephosphate isomerase OS=Escherichia coli (strain K12) OX=83333 GN=tpiA PE=1 SV=1	false	TYHKESDELIAKK	TYHKESDELIAK	100	100	13	12	4	4	103	103	4	DSS	-1	23.88	false	true	false	false	Self > 4	0	0	0		0	0.124	0.124	0	0	310	13393	3480
2218226	B181128_14_HF_FW_IN_130_ECLP_DSS01_SCX22_hSAX04_rep1				0	0	-0	0	3	0	0	P0A8T7	RPOC_ECOLI DNA-directed RNA polymerase subunit beta' OS=Escherichia coli (strain K12) OX=83333 GN=rpoC PE=1 SV=1	false	P0A8V2	RPOB_ECOLI DNA-directed RNA polymerase subunit beta OS=Escherichia coli (strain K12) OX=83333 GN=rpoB PE=1 SV=1	false	IPQESGGTKDITGGLPR	SPGVFFDSDKGKTHSSGK	1124	152	17	18	9	12	1132	163	3	DSS	-1	23.877	false	true	false	false	Between > 4	0	0.002	0.003		0	0.138	0.138	0	0	11518	14667	14
2142680	B181128_11_HF_FW_IN_130_ECLP_DSS01_SCX21_hSAX06_rep2				0	0	-0	0	4	0	0	P0A8N3	SYK1_ECOLI Lysine--tRNA ligase OS=Escherichia coli (strain K12) OX=83333 GN=lysS PE=1 SV=2	false	P0A8N3	SYK1_ECOLI Lysine--tRNA ligase OS=Escherichia coli (strain K12) OX=83333 GN=lysS PE=1 SV=2	false	ALRPLPDKFHGLQDQEAR	SEQHAQGADAVVDLNNELK	149	2	18	19	8	1	156	2	4	DSS	-1	23.866	false	true	false	false	Self > 4	0	0	0		0	0.135	0.135	0	0	9752	13597	2044
1550029	B181123_25_HF_FW_IN_130_ECLP_DSS01_SCX21_hSAX02_rep1				0	0	-0	0	5	0	0	P0AE08	AHPC_ECOLI Alkyl hydroperoxide reductase C OS=Escherichia coli (strain K12) OX=83333 GN=ahpC PE=1 SV=2	false	P0AE08	AHPC_ECOLI Alkyl hydroperoxide reductase C OS=Escherichia coli (strain K12) OX=83333 GN=ahpC PE=1 SV=2	false	AAQYVASHPGEVCcmPAKWK	IKAAQYVASHPGEVCcmPAK	154	152	18	18	16	2	169	153	5	DSS	-1	23.85	false	true	false	false	Self > 4	0	0	0		0	0.124	0.124	0	0	9636	13603	761
2266795	B181128_17_HF_FW_IN_130_ECLP_DSS01_SCX22_hSAX02_rep1				0	0	-0	0	3	0	0	P0A9M8	PTA_ECOLI Phosphate acetyltransferase OS=Escherichia coli (strain K12) OX=83333 GN=pta PE=1 SV=2	false	P0A9M8	PTA_ECOLI Phosphate acetyltransferase OS=Escherichia coli (strain K12) OX=83333 GN=pta PE=1 SV=2	false	KHQFAQSLNYEIAK	AKVNNVDPAK	115	199	14	10	1	2	115	200	3	DSS	-1	23.846	false	true	false	false	Self > 4	0	0	0		0	0.124	0.124	0	0	6497	13411	810
2377539	B181130_03_HF_FW_IN_130_ECLP_DSS01_SCX22_hSAX09_rep1				0	0	-0	0	5	0	0	P00452	RIR1_ECOLI Ribonucleoside-diphosphate reductase 1 subunit alpha OS=Escherichia coli (strain K12) OX=83333 GN=nrdA PE=1 SV=2	false	P00452	RIR1_ECOLI Ribonucleoside-diphosphate reductase 1 subunit alpha OS=Escherichia coli (strain K12) OX=83333 GN=nrdA PE=1 SV=2	false	KDLDTIANEPLHYDWEALR	HMDYGVQINKLMYTR	585	332	19	15	1	10	585	341	5	DSS	-1	23.833	false	true	false	false	Self > 4	0	0	0		0	0.124	0.124	0	0	9563	9385	1137
3171122	B181205_11_HF_FW_IN_130_ECLP_DSS01_SCX24_hSAX05_rep1				0	0	-0	0	5	0	0	P0A6Y1	IHFB_ECOLI Integration host factor subunit beta OS=Escherichia coli (strain K12) OX=83333 GN=ihfB PE=1 SV=1	false	P0A6X7	IHFA_ECOLI Integration host factor subunit alpha OS=Escherichia coli (strain K12) OX=83333 GN=ihfA PE=1 SV=1	false	TGDKVELEGKYVPHFKPGK	NPKTGEDIPITAR	66	64	19	13	10	3	75	66	5	DSS	-1	23.828	false	true	false	false	Between > 4	0	0.002	0.003		0	0.138	0.135	0	0	11522	14877	33
1846684	B181127_08_HF_FW_IN_130_ECLP_DSS01_SCX25t27_hSAX05_rep1				0	0	-0	0	5	0	0	P0A7F3	PYRI_ECOLI Aspartate carbamoyltransferase regulatory chain OS=Escherichia coli (strain K12) OX=83333 GN=pyrI PE=1 SV=2	false	P0A7F3	PYRI_ECOLI Aspartate carbamoyltransferase regulatory chain OS=Escherichia coli (strain K12) OX=83333 GN=pyrI PE=1 SV=2	false	THDNKLQVEAIK	THDNKLQVEAIKR	2	2	12	13	5	5	6	6	5	DSS	-1	23.82	false	true	false	false	Self > 4	0	0	0		0	0.124	0.124	0	0	5098	2341	984
1551274	B181123_25_HF_FW_IN_130_ECLP_DSS01_SCX21_hSAX02_rep1				0	0	-0	0	3	0	0	P0A853	TNAA_ECOLI Tryptophanase OS=Escherichia coli (strain K12) OX=83333 GN=tnaA PE=1 SV=1	false	P0A9G6	ACEA_ECOLI Isocitrate lyase OS=Escherichia coli (strain K12) OX=83333 GN=aceA PE=1 SV=1	false	YADMLAMSAKK	FAQAIHAKYPGK	260	301	11	12	10	8	269	308	3	DSS	-1	23.816	false	true	false	false	Between > 4	0	0.002	0.003		0	0.135	0.135	0	0	10853	13737	25
2746175	B181203_13_HF_FW_IN_130_ECLP_DSS01_SCX23_hSAX07_rep2				0	0	-0	0	4	0	0	P0A9P0	DLDH_ECOLI Dihydrolipoyl dehydrogenase OS=Escherichia coli (strain K12) OX=83333 GN=lpdA PE=1 SV=2	false	P0A9P0	DLDH_ECOLI Dihydrolipoyl dehydrogenase OS=Escherichia coli (strain K12) OX=83333 GN=lpdA PE=1 SV=2	false	ALAEHGIVFGEPKTDIDKIR	VIEEAKALAEHGIVFGEPK	68	62	20	19	13	6	80	67	4	DSS	-1	23.812	false	true	false	false	Self > 4	0	0	0		0	0.135	0.135	0	0	10487	13523	1518
3120878	B181205_09_HF_FW_IN_130_ECLP_DSS01_SCX24_hSAX06_rep1				0	0	-0	0	5	0	0	P0A836	SUCC_ECOLI Succinate--CoA ligase [ADP-forming] subunit beta OS=Escherichia coli (strain K12) OX=83333 GN=sucC PE=1 SV=1	false	P0AGE9	SUCD_ECOLI Succinate--CoA ligase [ADP-forming] subunit alpha OS=Escherichia coli (strain K12) OX=83333 GN=sucD PE=1 SV=2	false	VAEETPHLIHKVALDPLTGPMPYQGR	MoxGHAGAIIAGGKGTADEK	136	245	26	18	11	12	146	256	5	DSS	-1	23.804	false	true	false	false	Between > 4	0	0.002	0.003		0	0.135	0.124	0	0	11483	14869	57
2869157	B181203_19_HF_FW_IN_130_ECLP_DSS01_SCX23_hSAX04_rep1				0	0	-0	0	3	0	0	P0A9B2	G3P1_ECOLI Glyceraldehyde-3-phosphate dehydrogenase A OS=Escherichia coli (strain K12) OX=83333 GN=gapA PE=1 SV=2	false	P0A9B2	G3P1_ECOLI Glyceraldehyde-3-phosphate dehydrogenase A OS=Escherichia coli (strain K12) OX=83333 GN=gapA PE=1 SV=2	false	TVDGPSHKDWR	KVVMoxTGPSKDNTPMFVK	185	116	11	17	8	9	192	124	3	DSS	-1	23.766	false	true	false	false	Self > 4	0	0	0		0	0.1	0.1	0	0	2390	3827	656
2121454	B181128_10_HF_FW_IN_130_ECLP_DSS01_SCX21_hSAX06_rep1				0	0	-0	0	5	0	0	P09373	PFLB_ECOLI Formate acetyltransferase 1 OS=Escherichia coli (strain K12) OX=83333 GN=pflB PE=1 SV=2	false	P0A858	TPIS_ECOLI Triosephosphate isomerase OS=Escherichia coli (strain K12) OX=83333 GN=tpiA PE=1 SV=1	false	THAPVDFDTAVASTITSHDAGYINKQLEK	ADAFAVIVKAAEAAK	68	239	29	15	25	9	92	247	5	DSS	-1	23.762	false	true	false	false	Between > 4	0	0.002	0.003		0	0.124	0.124	0	0.009	11050	14815	504
2743175	B181203_13_HF_FW_IN_130_ECLP_DSS01_SCX23_hSAX07_rep2				0	0	-0	0	5	0	0	P21362	YCIF_ECOLI Protein YciF OS=Escherichia coli (strain K12) OX=83333 GN=yciF PE=1 SV=1	false	P21362	YCIF_ECOLI Protein YciF OS=Escherichia coli (strain K12) OX=83333 GN=yciF PE=1 SV=1	false	ATSNEKLSQAFHAHLEETHGQIER	ATDIKLTDLAINNVNK	34	145	24	16	6	5	39	149	5	DSS	-1	23.725	false	true	false	false	Self > 4	0	0	0		0	0.124	0.124	0	0	10052	6833	5171
2310848	B181128_19_HF_FW_IN_130_ECLP_DSS01_SCX22_hSAX01_rep1				0	0	-0	0	4	0	0	P0AE08	AHPC_ECOLI Alkyl hydroperoxide reductase C OS=Escherichia coli (strain K12) OX=83333 GN=ahpC PE=1 SV=2	false	P0AE08	AHPC_ECOLI Alkyl hydroperoxide reductase C OS=Escherichia coli (strain K12) OX=83333 GN=ahpC PE=1 SV=2	false	SLINTKIKPFK	IKAAQYVASHPGEVCcmPAK	2	152	11	18	6	2	7	153	4	DSS	-1	23.717	false	true	false	false	Self > 4	0	0	0		0	0.124	0.124	0	0	4395	12015	761
2744472	B181203_13_HF_FW_IN_130_ECLP_DSS01_SCX23_hSAX07_rep2				0	0	-0	0	4	0	0	P0A6Z3	HTPG_ECOLI Chaperone protein HtpG OS=Escherichia coli (strain K12) OX=83333 GN=htpG PE=1 SV=1	false	P0A6Z3	HTPG_ECOLI Chaperone protein HtpG OS=Escherichia coli (strain K12) OX=83333 GN=htpG PE=1 SV=1	false	SIISKYSDHIALPVEIEK	HGLKLYVQR	195	295	18	9	5	4	199	298	4	DSS	-1	23.695	false	true	false	false	Self > 4	0	0	0		0	0.124	0.124	0	0	1693	6689	751
2693493	B181203_11_HF_FW_IN_130_ECLP_DSS01_SCX23_hSAX08_rep2				0	0	-0	0	4	0	0	P00957	SYA_ECOLI Alanine--tRNA ligase OS=Escherichia coli (strain K12) OX=83333 GN=alaS PE=1 SV=2	false	P00957	SYA_ECOLI Alanine--tRNA ligase OS=Escherichia coli (strain K12) OX=83333 GN=alaS PE=1 SV=2	false	GANFSFAVEDTQKYGQAIGHIGK	GAMALFGEKYDER	514	640	23	13	13	9	526	648	4	DSS	-1	23.689	false	true	false	false	Self > 4	0	0	0		0	0	0	0	0	9265	12139	671
2845760	B181203_18_HF_FW_IN_130_ECLP_DSS01_SCX23_hSAX05_rep2				0	0	-0	0	4	0	0	P0A7V0	RS2_ECOLI 30S ribosomal protein S2 OS=Escherichia coli (strain K12) OX=83333 GN=rpsB PE=1 SV=2	false	P0A7V0	RS2_ECOLI 30S ribosomal protein S2 OS=Escherichia coli (strain K12) OX=83333 GN=rpsB PE=1 SV=2	false	KGKILFVGTK	RLKDLETQSQDGTFDK	64	113	10	16	3	3	66	115	4	DSS	-1	23.682	false	true	false	false	Self > 4	0	0	0		0	0.135	0.135	0	0	6906	10497	989
1509168	B181123_23_HF_FW_IN_130_ECLP_DSS01_SCX21_hSAX04_rep1				0	0	-0	0	3	0	0	P0AFF6	NUSA_ECOLI Transcription termination/antitermination protein NusA OS=Escherichia coli (strain K12) OX=83333 GN=nusA PE=1 SV=1	false	P0AFF6	NUSA_ECOLI Transcription termination/antitermination protein NusA OS=Escherichia coli (strain K12) OX=83333 GN=nusA PE=1 SV=1	false	ITTQTAKQVIVQK	MNKEILAVVEAVSNEK	105	1	13	16	7	3	111	3	3	DSS	-1	23.675	false	true	false	false	Self > 4	0	0	0		0	0.124	0.124	0	0	9418	335	655
1473650	B181123_21_HF_FW_IN_130_ECLP_DSS01_SCX21_hSAX05_rep2				0	0	-0	0	3	0	0	P0A836	SUCC_ECOLI Succinate--CoA ligase [ADP-forming] subunit beta OS=Escherichia coli (strain K12) OX=83333 GN=sucC PE=1 SV=1	false	P0AGE9	SUCD_ECOLI Succinate--CoA ligase [ADP-forming] subunit alpha OS=Escherichia coli (strain K12) OX=83333 GN=sucD PE=1 SV=2	false	MNLHEYQAK	MGHAGAIIAGGKGTADEK	1	245	9	18	1	12	1	256	3	DSS	-1	23.667	false	true	false	false	Between > 4	0	0.002	0.003		0	0.135	0.124	0	0	11496	14425	57
1233331	B181123_09_HF_FW_IN_130_ECLP_DSS01_SCX20_hSAX06_rep1				0	0	-0	0	4	0	0	P35340	AHPF_ECOLI Alkyl hydroperoxide reductase subunit F OS=Escherichia coli (strain K12) OX=83333 GN=ahpF PE=1 SV=2	false	P35340	AHPF_ECOLI Alkyl hydroperoxide reductase subunit F OS=Escherichia coli (strain K12) OX=83333 GN=ahpF PE=1 SV=2	false	TKGVTYCcmPHCcmDGPLFK	GDGSKVVGLEYR	339	419	16	12	2	5	340	423	4	DSS	-1	23.65	false	true	false	false	Self > 4	0	0	0		0	0.117	0.117	0	0	9367	13077	669
2112858	B181128_10_HF_FW_IN_130_ECLP_DSS01_SCX21_hSAX06_rep1				0	0	-0	0	5	0	0	P0ADG7	IMDH_ECOLI Inosine-5'-monophosphate dehydrogenase OS=Escherichia coli (strain K12) OX=83333 GN=guaB PE=1 SV=1	false	P0ADG7	IMDH_ECOLI Inosine-5'-monophosphate dehydrogenase OS=Escherichia coli (strain K12) OX=83333 GN=guaB PE=1 SV=1	false	ISGAGIQESHVHDVTITKESPNYR	GMGSLGAMSKGSSDR	462	387	24	15	18	10	479	396	5	DSS	-1	23.63	false	true	false	false	Self > 4	0	0	0		0	0.135	0.135	0	0	7987	1321	593
2140600	B181128_11_HF_FW_IN_130_ECLP_DSS01_SCX21_hSAX06_rep2				0	0	-0	0	3	0	0	P07118	SYV_ECOLI Valine--tRNA ligase OS=Escherichia coli (strain K12) OX=83333 GN=valS PE=1 SV=2	false	P07118	SYV_ECOLI Valine--tRNA ligase OS=Escherichia coli (strain K12) OX=83333 GN=valS PE=1 SV=2	false	EREKLEGYAEAK	IENKLANEGFVAR	927	906	12	13	4	4	930	909	3	DSS	-1	23.591	false	true	false	false	Self > 4	0	0	0		0	0.124	0.124	0	0	7991	10113	777
588579	B181119_12_HF_FW_IN_130_ECLP_DSS01_SCX18_hSAX07_rep2				0	0	-0	0	4	0	0	P21889	SYD_ECOLI Aspartate--tRNA ligase OS=Escherichia coli (strain K12) OX=83333 GN=aspS PE=1 SV=1	false	P21889	SYD_ECOLI Aspartate--tRNA ligase OS=Escherichia coli (strain K12) OX=83333 GN=aspS PE=1 SV=1	false	VGKDLGLTDESK	YGSDKPDLRNPMELTDVADLLK	413	279	12	22	3	5	415	283	4	DSS	-1	23.586	false	true	false	false	Self > 4	0	0	0		0	0.124	0.124	0	0	805	4797	1372
1892265	B181127_10_HF_FW_IN_130_ECLP_DSS01_SCX25t27_hSAX02_rep1				0	0	-0	0	3	0	0	P02359	RS7_ECOLI 30S ribosomal protein S7 OS=Escherichia coli (strain K12) OX=83333 GN=rpsG PE=1 SV=3	false	P02359	RS7_ECOLI 30S ribosomal protein S7 OS=Escherichia coli (strain K12) OX=83333 GN=rpsG PE=1 SV=3	false	MAEANKAFAHYR	SFSHQAGASSK	144	161	12	11	6	9	149	169	3	DSS	-1	23.584	false	true	false	false	Self > 4	0	0	0		0	0.117	0.117	0	0	5151	13167	654
2845248	B181203_18_HF_FW_IN_130_ECLP_DSS01_SCX23_hSAX05_rep2				0	0	-0	0	4	0	0	P68191	SRA_ECOLI Stationary-phase-induced ribosome-associated protein OS=Escherichia coli (strain K12) OX=83333 GN=sra PE=1 SV=1	false	P68191	SRA_ECOLI Stationary-phase-induced ribosome-associated protein OS=Escherichia coli (strain K12) OX=83333 GN=sra PE=1 SV=1	false	IVTEGDKSSVVNNPTGR	HILGLDHKISNQR	23	9	17	13	7	8	29	16	4	DSS	-1	23.576	false	true	false	false	Self > 4	0	0	0		0	0.117	0.117	0	0	6991	13499	1333
1992464	B181128_03_HF_FW_IN_130_ECLP_DSS01_SCX21_hSAX10_rep1				0	0	-0	0	3	0	0	P09373	PFLB_ECOLI Formate acetyltransferase 1 OS=Escherichia coli (strain K12) OX=83333 GN=pflB PE=1 SV=2	false	P09373	PFLB_ECOLI Formate acetyltransferase 1 OS=Escherichia coli (strain K12) OX=83333 GN=pflB PE=1 SV=2	false	RALIPFGGIKMIEGSCcmK	KSGVLTGLPDAYGR	108	162	17	14	10	1	117	162	3	DSS	-1	23.567	false	true	false	false	Self > 4	0	0	0		0	0.124	0.124	0	0	10053	12885	594
1476238	B181123_21_HF_FW_IN_130_ECLP_DSS01_SCX21_hSAX05_rep2				0	0	-0	0	3	0	0	P0A7V0	RS2_ECOLI 30S ribosomal protein S2 OS=Escherichia coli (strain K12) OX=83333 GN=rpsB PE=1 SV=2	false	P0A7V0	RS2_ECOLI 30S ribosomal protein S2 OS=Escherichia coli (strain K12) OX=83333 GN=rpsB PE=1 SV=2	false	LKDLETQSQDGTFDK	KGKILFVGTK	114	64	15	10	2	3	115	66	3	DSS	-1	23.53	false	true	false	false	Self > 4	0	0	0		0	0.135	0.135	0	0	5099	10497	989
2869257	B181203_19_HF_FW_IN_130_ECLP_DSS01_SCX23_hSAX04_rep1				0	0	-0	0	3	0	0	P0A9G6	ACEA_ECOLI Isocitrate lyase OS=Escherichia coli (strain K12) OX=83333 GN=aceA PE=1 SV=1	false	P0A9G6	ACEA_ECOLI Isocitrate lyase OS=Escherichia coli (strain K12) OX=83333 GN=aceA PE=1 SV=1	false	FAQAIHAKYPGK	HYVEKVQQPEFAAAK	301	377	12	15	8	5	308	381	3	DSS	-1	23.528	false	true	false	false	Self > 4	0	0	0		0	0.135	0.135	0	0	5268	9395	696
2545066	B181130_11_HF_FW_IN_130_ECLP_DSS01_SCX23_hSAX02_rep1				0	0	-0	0	3	0	0	P0AFG6	ODO2_ECOLI Dihydrolipoyllysine-residue succinyltransferase component of 2-oxoglutarate dehydrogenase complex OS=Escherichia coli (strain K12) OX=83333 GN=sucB PE=1 SV=2	false	P0AFG6	ODO2_ECOLI Dihydrolipoyllysine-residue succinyltransferase component of 2-oxoglutarate dehydrogenase complex OS=Escherichia coli (strain K12) OX=83333 GN=sucB PE=1 SV=2	false	HLAKAPAK	LLAEHNLDASAIKGTGVGGR	149	121	8	20	4	13	152	133	3	DSS	-1	23.515	false	true	false	false	Self > 4	0	0	0		0	0.117	0.117	0	0	5215	13403	977
2164995	B181128_12_HF_FW_IN_130_ECLP_DSS01_SCX22_hSAX05_rep1				0	0	-0	0	4	0	0	P00957	SYA_ECOLI Alanine--tRNA ligase OS=Escherichia coli (strain K12) OX=83333 GN=alaS PE=1 SV=2	false	P00957	SYA_ECOLI Alanine--tRNA ligase OS=Escherichia coli (strain K12) OX=83333 GN=alaS PE=1 SV=2	false	QVLGTHVSQKGSLVNDK	AGGKHNDLENVGYTAR	576	71	17	16	10	4	585	74	4	DSS	-1	23.515	false	true	false	false	Self > 4	0	0	0		0	0	0	0	0	2331	13357	671
1237806	B181123_09_HF_FW_IN_130_ECLP_DSS01_SCX20_hSAX06_rep1				0	0	-0	0	4	0	0	P0AB89	PUR8_ECOLI Adenylosuccinate lyase OS=Escherichia coli (strain K12) OX=83333 GN=purB PE=1 SV=1	false	P0AB89	PUR8_ECOLI Adenylosuccinate lyase OS=Escherichia coli (strain K12) OX=83333 GN=purB PE=1 SV=1	false	THGQPATPSTIGKEMANVAYR	QLIDGIKDLAVQYR	170	149	21	14	13	7	182	155	4	DSS	-1	23.514	false	true	false	false	Self > 4	0	0	0		0	0.138	0.138	0	0	9067	9241	748
3119209	B181205_09_HF_FW_IN_130_ECLP_DSS01_SCX24_hSAX06_rep1				0	0	-0	0	5	0	0	P0A8N3	SYK1_ECOLI Lysine--tRNA ligase OS=Escherichia coli (strain K12) OX=83333 GN=lysS PE=1 SV=2	false	P0A8N3	SYK1_ECOLI Lysine--tRNA ligase OS=Escherichia coli (strain K12) OX=83333 GN=lysS PE=1 SV=2	false	ALRPLPDKFHGLQDQEAR	TKTGELSIHCcmTELR	149	131	18	14	8	2	156	132	5	DSS	-1	23.511	false	true	false	false	Self > 4	0	0	0		0	0.135	0.135	0	0	10511	11993	2044
2066791	B181128_07_HF_FW_IN_130_ECLP_DSS01_SCX21_hSAX07_rep1				0	0	-0	0	6	0	0	P0A6Y8	DNAK_ECOLI Chaperone protein DnaK OS=Escherichia coli (strain K12) OX=83333 GN=dnaK PE=1 SV=2	false	P0A6Y8	DNAK_ECOLI Chaperone protein DnaK OS=Escherichia coli (strain K12) OX=83333 GN=dnaK PE=1 SV=2	false	KQVEEAGDKLPADDK	MQELAQVSQKLMEIAQQQHAQQQTAGADASANNAKDDDVVDAEFEEVK	548	588	15	48	9	10	556	597	6	DSS	-1	23.474	false	true	false	false	Self > 4	0	0	0		0	0.136	0.136	0	0	10510	9871	835
2221646	B181128_14_HF_FW_IN_130_ECLP_DSS01_SCX22_hSAX04_rep1				0	0	-0	0	5	0	0	P00959	SYM_ECOLI Methionine--tRNA ligase OS=Escherichia coli (strain K12) OX=83333 GN=metG PE=1 SV=2	false	P00959	SYM_ECOLI Methionine--tRNA ligase OS=Escherichia coli (strain K12) OX=83333 GN=metG PE=1 SV=2	false	KPSNLFVHGYVTVNGAK	KDSTAELYHFIGK	317	284	17	13	1	3	317	286	5	DSS	-1	23.469	false	true	false	false	Self > 4	0	0	0		0	0	0	0	0	8768	12979	1408
1362751	B181123_14_HF_FW_IN_130_ECLP_DSS01_SCX20_hSAX03_rep1				0	0	-0	0	3	0	0	P06612	TOP1_ECOLI DNA topoisomerase 1 OS=Escherichia coli (strain K12) OX=83333 GN=topA PE=1 SV=2	false	P06612	TOP1_ECOLI DNA topoisomerase 1 OS=Escherichia coli (strain K12) OX=83333 GN=topA PE=1 SV=2	false	YLGSDYVVKSSVGHIR	GKALVIVESPAK	20	2	16	12	9	2	28	3	3	DSS	-1	23.463	false	true	false	false	Self > 4	0	0	0		0	0.135	0.135	0	0	8243	13405	787
1312091	B181123_12_HF_FW_IN_130_ECLP_DSS01_SCX20_hSAX05_rep2				0	0	-0	0	4	0	0	P0A7V3	RS3_ECOLI 30S ribosomal protein S3 OS=Escherichia coli (strain K12) OX=83333 GN=rpsC PE=1 SV=2	false	P0A7V0	RS2_ECOLI 30S ribosomal protein S2 OS=Escherichia coli (strain K12) OX=83333 GN=rpsB PE=1 SV=2	false	GEILGGMAAVEQPEKPAAQPKK	LKDLETQSQDGTFDKLTK	205	114	22	18	21	15	225	128	4	DSS	-1	23.46	false	true	false	false	Between > 4	0	0.002	0.003		0	0.117	0.135	0	0	10963	13861	272
3169661	B181205_11_HF_FW_IN_130_ECLP_DSS01_SCX24_hSAX05_rep1				0	0	-0	0	5	0	0	P0A8N5	SYK2_ECOLI Lysine--tRNA ligase heat inducible OS=Escherichia coli (strain K12) OX=83333 GN=lysU PE=1 SV=2	false	P0A853	TNAA_ECOLI Tryptophanase OS=Escherichia coli (strain K12) OX=83333 GN=tnaA PE=1 SV=1	false	ALRPLPDKFHGLQDQEVR	HVKENAANIK	149	441	18	10	8	3	156	443	5	DSS	-1	23.451	false	true	false	false	Between > 4	0	0.002	0.003		0	0.126	0.135	0	0.009	11549	14669	444
953539	B181121_17_HF_FW_IN_130_ECLP_DSS01_SCX19_hSAX07_rep1				0	0	-0	0	4	0	0	P00864	CAPP_ECOLI Phosphoenolpyruvate carboxylase OS=Escherichia coli (strain K12) OX=83333 GN=ppc PE=1 SV=1	false	P00864	CAPP_ECOLI Phosphoenolpyruvate carboxylase OS=Escherichia coli (strain K12) OX=83333 GN=ppc PE=1 SV=1	false	QLDNKDIADYEHNQLMR	SNVSMLGKVLGETIK	160	10	17	15	5	8	164	17	4	DSS	-1	23.448	false	true	false	false	Self > 4	0	0	0		0	0.124	0.124	0	0	9768	13143	616
924932	B181121_16_HF_FW_IN_130_ECLP_DSS01_SCX19_hSAX06_rep2				0	0	-0	0	3	0	0	P07118	SYV_ECOLI Valine--tRNA ligase OS=Escherichia coli (strain K12) OX=83333 GN=valS PE=1 SV=2	false	P07118	SYV_ECOLI Valine--tRNA ligase OS=Escherichia coli (strain K12) OX=83333 GN=valS PE=1 SV=2	false	TEKQFPNGIEPHGTDALR	TGNMMQPQLADKIR	598	582	18	14	3	12	600	593	3	DSS	-1	23.434	false	true	false	false	Self > 4	0	0	0		0	0.124	0.124	0	0	9288	1259	777
2794674	B181203_16_HF_FW_IN_130_ECLP_DSS01_SCX23_hSAX06_rep2				0	0	-0	0	4	0	0	P0ADG7	IMDH_ECOLI Inosine-5'-monophosphate dehydrogenase OS=Escherichia coli (strain K12) OX=83333 GN=guaB PE=1 SV=1	false	P0ADG7	IMDH_ECOLI Inosine-5'-monophosphate dehydrogenase OS=Escherichia coli (strain K12) OX=83333 GN=guaB PE=1 SV=1	false	ISGAGIQESHVHDVTITKESPNYR	LKEIIHQQMGGLR	462	427	24	13	18	2	479	428	4	DSS	-1	23.402	false	true	false	false	Self > 4	0	0	0		0	0.135	0.135	0	0	9957	7095	593
951287	B181121_17_HF_FW_IN_130_ECLP_DSS01_SCX19_hSAX07_rep1				0	0	-0	0	4	0	0	P06959	ODP2_ECOLI Dihydrolipoyllysine-residue acetyltransferase component of pyruvate dehydrogenase complex OS=Escherichia coli (strain K12) OX=83333 GN=aceF PE=1 SV=3	false	P06959	ODP2_ECOLI Dihydrolipoyllysine-residue acetyltransferase component of pyruvate dehydrogenase complex OS=Escherichia coli (strain K12) OX=83333 GN=aceF PE=1 SV=3	false	AEGKSEFAENDAYVHATPLIR	EFGVNLAKVK	314	339	21	10	4	8	317	346	4	DSS	-1	23.38	false	true	false	false	Self > 4	0	0	0		0	0.117	0.117	0	0	8342	13493	869
2245364	B181128_16_HF_FW_IN_130_ECLP_DSS01_SCX22_hSAX03_rep1				0	0	-0	0	4	0	0	P05719	T1SK_ECOLI Type-1 restriction enzyme EcoKI specificity protein OS=Escherichia coli (strain K12) OX=83333 GN=hsdS PE=1 SV=1	false	P05719	T1SK_ECOLI Type-1 restriction enzyme EcoKI specificity protein OS=Escherichia coli (strain K12) OX=83333 GN=hsdS PE=1 SV=1	false	NGLSSKPNESGVGHPILR	LQHQNLLYPDKLIR	237	309	18	14	6	11	242	319	4	DSS	-1	23.378	false	true	false	false	Self > 4	0	0	0		0	0.135	0.135	0	0	5456	10455	1302
2240423	B181128_16_HF_FW_IN_130_ECLP_DSS01_SCX22_hSAX03_rep1				0	0	-0	0	3	0	0	P62707	GPMA_ECOLI 23-bisphosphoglycerate-dependent phosphoglycerate mutase OS=Escherichia coli (strain K12) OX=83333 GN=gpmA PE=1 SV=2	false	P62707	GPMA_ECOLI 23-bisphosphoglycerate-dependent phosphoglycerate mutase OS=Escherichia coli (strain K12) OX=83333 GN=gpmA PE=1 SV=2	false	HYGALQGLNKAETAEK	AAAVANQGKAK	91	240	16	11	10	9	100	248	3	DSS	-1	23.37	false	true	false	false	Self > 4	0	0	0		0	0.124	0.124	0	0	9339	13049	4074
974255	B181121_18_HF_FW_IN_130_ECLP_DSS01_SCX19_hSAX07_rep2				0	0	-0	0	4	0	0	P33136	OPGG_ECOLI Glucans biosynthesis protein G OS=Escherichia coli (strain K12) OX=83333 GN=mdoG PE=1 SV=1	false	P33136	OPGG_ECOLI Glucans biosynthesis protein G OS=Escherichia coli (strain K12) OX=83333 GN=mdoG PE=1 SV=1	false	DMKYADYQQIQFNHDK	STGDVKQSNLIR	53	408	16	12	3	6	55	413	4	DSS	-1	23.365	false	true	false	false	Self > 4	0	0	0		0	0.124	0.124	0	0	8200	11939	676
2820150	B181203_17_HF_FW_IN_130_ECLP_DSS01_SCX23_hSAX05_rep1				0	0	-0	0	4	0	0	P27302	TKT1_ECOLI Transketolase 1 OS=Escherichia coli (strain K12) OX=83333 GN=tktA PE=1 SV=5	false	P27302	TKT1_ECOLI Transketolase 1 OS=Escherichia coli (strain K12) OX=83333 GN=tktA PE=1 SV=5	false	AGTHDSHGAPLGDAEIALTR	LQANPAKIASR	255	348	20	11	6	7	260	354	4	DSS	-1	23.352	false	true	false	false	Self > 4	0	0	0		0	0.117	0.117	0	0	2396	13453	1705
2714862	B181203_12_HF_FW_IN_130_ECLP_DSS01_SCX23_hSAX07_rep1				0	0	-0	0	5	0	0	P0AE08	AHPC_ECOLI Alkyl hydroperoxide reductase C OS=Escherichia coli (strain K12) OX=83333 GN=ahpC PE=1 SV=2	false	P0AE08	AHPC_ECOLI Alkyl hydroperoxide reductase C OS=Escherichia coli (strain K12) OX=83333 GN=ahpC PE=1 SV=2	false	LGVDVYAVSTDTHFTHKAWHSSSETIAK	AAQYVASHPGEVCcmPAKWK	64	154	28	18	17	16	80	169	5	DSS	-1	23.35	false	true	false	false	Self > 4	0	0	0		0	0.124	0.124	0	0	7710	13287	761
2846924	B181203_18_HF_FW_IN_130_ECLP_DSS01_SCX23_hSAX05_rep2				0	0	-0	0	5	0	0	P31663	PANC_ECOLI Pantothenate synthetase OS=Escherichia coli (strain K12) OX=83333 GN=panC PE=1 SV=1	false	P31663	PANC_ECOLI Pantothenate synthetase OS=Escherichia coli (strain K12) OX=83333 GN=panC PE=1 SV=1	false	RVALVPTMGNLHDGHMKLVDEAK	AKDGLALSSR	23	180	23	10	17	2	39	181	5	DSS	-1	23.326	false	true	false	false	Self > 4	0	0	0		0	0.117	0.117	0	0	6877	5175	1274
2067515	B181128_07_HF_FW_IN_130_ECLP_DSS01_SCX21_hSAX07_rep1				0	0	-0	0	5	0	0	P21889	SYD_ECOLI Aspartate--tRNA ligase OS=Escherichia coli (strain K12) OX=83333 GN=aspS PE=1 SV=1	false	P21889	SYD_ECOLI Aspartate--tRNA ligase OS=Escherichia coli (strain K12) OX=83333 GN=aspS PE=1 SV=1	false	VGKDLGLTDESK	RYGSDKPDLRNPMELTDVADLLK	413	278	12	23	3	6	415	283	5	DSS	-1	23.32	false	true	false	false	Self > 4	0	0	0		0	0.124	0.124	0	0	10105	4797	1372
951166	B181121_17_HF_FW_IN_130_ECLP_DSS01_SCX19_hSAX07_rep1				0	0	-0	0	3	0	0	P0ADG7	IMDH_ECOLI Inosine-5'-monophosphate dehydrogenase OS=Escherichia coli (strain K12) OX=83333 GN=guaB PE=1 SV=1	false	P0ADG7	IMDH_ECOLI Inosine-5'-monophosphate dehydrogenase OS=Escherichia coli (strain K12) OX=83333 GN=guaB PE=1 SV=1	false	YFQSDNAADKLVPEGIEGR	LKEIIHQQMGGLR	402	427	19	13	10	2	411	428	3	DSS	-1	23.308	false	true	false	false	Self > 4	0	0	0		0	0.135	0.135	0	0	7962	11949	593
2792472	B181203_16_HF_FW_IN_130_ECLP_DSS01_SCX23_hSAX06_rep2				0	0	-0	0	4	0	0	P21156	CYSD_ECOLI Sulfate adenylyltransferase subunit 2 OS=Escherichia coli (strain K12) OX=83333 GN=cysD PE=1 SV=3	false	P21156	CYSD_ECOLI Sulfate adenylyltransferase subunit 2 OS=Escherichia coli (strain K12) OX=83333 GN=cysD PE=1 SV=3	false	VIDRDQAGSMELKK	HTDIMKTEGLK	284	110	14	11	13	6	296	115	4	DSS	-1	23.306	false	true	false	false	Self > 4	0	0	0		0	0.124	0.124	0	0	7301	625	1167
2799486	B181203_16_HF_FW_IN_130_ECLP_DSS01_SCX23_hSAX06_rep2				0	0	-0	0	5	0	0	P76621	GLAH_ECOLI Glutarate 2-hydroxylase OS=Escherichia coli (strain K12) OX=83333 GN=glaH PE=1 SV=2	false	P76621	GLAH_ECOLI Glutarate 2-hydroxylase OS=Escherichia coli (strain K12) OX=83333 GN=glaH PE=1 SV=2	false	NVSKDVFHPVFDVDQQGRPVMR	NVSKDVFHPVFDVDQQGRPVMR	221	221	22	22	4	4	224	224	5	DSS	-1	23.304	false	true	false	false	Self > 4	0	0	0		0	0.124	0.124	0	0	10494	10715	1680
974042	B181121_18_HF_FW_IN_130_ECLP_DSS01_SCX19_hSAX07_rep2				0	0	-0	0	4	0	0	P0AE08	AHPC_ECOLI Alkyl hydroperoxide reductase C OS=Escherichia coli (strain K12) OX=83333 GN=ahpC PE=1 SV=2	false	P0AE08	AHPC_ECOLI Alkyl hydroperoxide reductase C OS=Escherichia coli (strain K12) OX=83333 GN=ahpC PE=1 SV=2	false	IKAAQYVASHPGEVCcmPAK	NGEFIEITEKDTEGR	152	18	18	15	2	10	153	27	4	DSS	-1	23.303	false	true	false	false	Self > 4	0	0	0		0	0.124	0.124	0	0	10211	13233	761
2195794	B181128_13_HF_FW_IN_130_ECLP_DSS01_SCX22_hSAX05_rep2				0	0	-0	0	4	0	0	P02358	RS6_ECOLI 30S ribosomal protein S6 OS=Escherichia coli (strain K12) OX=83333 GN=rpsF PE=1 SV=1	false	P0A7T7	RS18_ECOLI 30S ribosomal protein S18 OS=Escherichia coli (strain K12) OX=83333 GN=rpsR PE=1 SV=2	false	HAVTEASPMVKAKDER	DIATLKNYITESGK	94	25	16	14	11	6	104	30	4	DSS	-1	23.292	false	true	false	false	Between > 4	0	0.002	0.003		0	0.124	0.651	0	0	11548	14379	50
1026926	B181121_20_HF_FW_IN_130_ECLP_DSS01_SCX19_hSAX08_rep2				0	0	-0	0	4	0	0	P0ADG7	IMDH_ECOLI Inosine-5'-monophosphate dehydrogenase OS=Escherichia coli (strain K12) OX=83333 GN=guaB PE=1 SV=1	false	P0ADG7	IMDH_ECOLI Inosine-5'-monophosphate dehydrogenase OS=Escherichia coli (strain K12) OX=83333 GN=guaB PE=1 SV=1	false	YFQSDNAADKLVPEGIEGR	LAIALAQEGGIGFIHKNMSIER	402	57	19	22	10	16	411	72	4	DSS	-1	23.276	false	true	false	false	Self > 4	0	0	0		0	0.135	0.135	0	0	10016	13183	593
2115841	B181128_10_HF_FW_IN_130_ECLP_DSS01_SCX21_hSAX06_rep1				0	0	-0	0	5	0	0	P31660	PRPC_ECOLI 2-methylcitrate synthase OS=Escherichia coli (strain K12) OX=83333 GN=prpC PE=1 SV=2	false	P31660	PRPC_ECOLI 2-methylcitrate synthase OS=Escherichia coli (strain K12) OX=83333 GN=prpC PE=1 SV=2	false	GPKHGGANEVSLEIQQR	VENKEVVIGFGHPVYTIADPR	232	263	17	21	3	4	234	266	5	DSS	-1	23.274	false	true	false	false	Self > 4	0	0	0		0	0.138	0.138	0	0	10491	11665	805
2171838	B181128_12_HF_FW_IN_130_ECLP_DSS01_SCX22_hSAX05_rep1				0	0	-0	0	3	0	0	P69908	DCEA_ECOLI Glutamate decarboxylase alpha OS=Escherichia coli (strain K12) OX=83333 GN=gadA PE=1 SV=1	false	P69908	DCEA_ECOLI Glutamate decarboxylase alpha OS=Escherichia coli (strain K12) OX=83333 GN=gadA PE=1 SV=1	false	FGAKAISTIAESK	MDQKLLTDFR	18	1	13	10	4	4	21	4	3	DSS	-1	23.247	false	true	false	false	Self > 4	0	0	0		0	0.138	0.138	0	0	8669	8689	2977
2114453	B181128_10_HF_FW_IN_130_ECLP_DSS01_SCX21_hSAX06_rep1				0	0	-0	0	3	0	0	P0A6B7	ISCS_ECOLI Cysteine desulfurase IscS OS=Escherichia coli (strain K12) OX=83333 GN=iscS PE=1 SV=1	false	P0A6B7	ISCS_ECOLI Cysteine desulfurase IscS OS=Escherichia coli (strain K12) OX=83333 GN=iscS PE=1 SV=1	false	TEHKAVLDTCcmR	IYGPKGIGALYVR	102	207	11	13	4	5	105	211	3	DSS	-1	23.244	false	true	false	false	Self > 4	0	0	0		0	0.135	0.135	0	0	7040	13307	1281
2041061	B181128_05_HF_FW_IN_130_ECLP_DSS01_SCX21_hSAX08_rep1				0	0	-0	0	5	0	0	P09832	GLTD_ECOLI Glutamate synthase [NADPH] small chain OS=Escherichia coli (strain K12) OX=83333 GN=gltD PE=1 SV=3	false	P09832	GLTD_ECOLI Glutamate synthase [NADPH] small chain OS=Escherichia coli (strain K12) OX=83333 GN=gltD PE=1 SV=3	false	KIEFVEIYEPFSEGQAKAQADR	YINDKAFEMGWRPDMSGVK	25	125	22	19	17	5	41	129	5	DSS	-1	23.24	false	true	false	false	Self > 4	0	0	0		0	0.124	0.124	0	0	9922	3437	803
2475334	B181130_07_HF_FW_IN_130_ECLP_DSS01_SCX22_hSAX07_rep2				0	0	-0	0	6	0	0	P0A9P0	DLDH_ECOLI Dihydrolipoyl dehydrogenase OS=Escherichia coli (strain K12) OX=83333 GN=lpdA PE=1 SV=2	false	P0A9P0	DLDH_ECOLI Dihydrolipoyl dehydrogenase OS=Escherichia coli (strain K12) OX=83333 GN=lpdA PE=1 SV=2	false	ALAEHGIVFGEPKTDIDKIR	VIEEAKALAEHGIVFGEPK	68	62	20	19	13	6	80	67	6	DSS	-1	23.232	false	true	false	false	Self > 4	0	0	0		0	0.135	0.135	0	0	10487	13523	1518
2445755	B181130_06_HF_FW_IN_130_ECLP_DSS01_SCX22_hSAX07_rep1				0	0	-0	0	4	0	0	P0AG67	RS1_ECOLI 30S ribosomal protein S1 OS=Escherichia coli (strain K12) OX=83333 GN=rpsA PE=1 SV=1	false	P02359	RS7_ECOLI 30S ribosomal protein S7 OS=Escherichia coli (strain K12) OX=83333 GN=rpsG PE=1 SV=3	false	DTLHLEGKELEFK	MAEANKAFAHYR	143	144	13	12	8	6	150	149	4	DSS	-1	23.219	false	true	false	false	Between > 4	0	0.002	0.003		0	0.124	0.117	0	0	11084	14885	38
2722476	B181203_12_HF_FW_IN_130_ECLP_DSS01_SCX23_hSAX07_rep1				0	0	-0	0	6	0	0	P07118	SYV_ECOLI Valine--tRNA ligase OS=Escherichia coli (strain K12) OX=83333 GN=valS PE=1 SV=2	false	P07118	SYV_ECOLI Valine--tRNA ligase OS=Escherichia coli (strain K12) OX=83333 GN=valS PE=1 SV=2	false	AVVAAVDALGLLEEIKPHDLTVPYGDR	RIPIVGDEHADMEKGTGCcmVK	343	258	27	20	16	14	358	271	6	DSS	-1	23.205	false	true	false	false	Self > 4	0	0	0		0	0.124	0.124	0	0	10486	8301	777
2497451	B181130_09_HF_FW_IN_130_ECLP_DSS01_SCX22_hSAX06_rep1				0	0	-0	0	5	0	0	P0A836	SUCC_ECOLI Succinate--CoA ligase [ADP-forming] subunit beta OS=Escherichia coli (strain K12) OX=83333 GN=sucC PE=1 SV=1	false	P0AGE9	SUCD_ECOLI Succinate--CoA ligase [ADP-forming] subunit alpha OS=Escherichia coli (strain K12) OX=83333 GN=sucD PE=1 SV=2	false	VAEETPHLIHKVALDPLTGPMoxPYQGR	MoxGHAGAIIAGGKGTADEK	136	245	26	18	11	12	146	256	5	DSS	-1	23.187	false	true	false	false	Between > 4	0	0.002	0.003		0	0.135	0.124	0	0	10920	14869	57
2245213	B181128_16_HF_FW_IN_130_ECLP_DSS01_SCX22_hSAX03_rep1				0	0	-0	0	4	0	0	P45577	PROQ_ECOLI RNA chaperone ProQ OS=Escherichia coli (strain K12) OX=83333 GN=proQ PE=1 SV=2	false	P45577	PROQ_ECOLI RNA chaperone ProQ OS=Escherichia coli (strain K12) OX=83333 GN=proQ PE=1 SV=2	false	AQKPVEKAPK	EEQHTPVSDISALTVGQALKVK	158	174	10	22	7	20	164	193	4	DSS	-1	23.184	false	true	false	false	Self > 4	0	0	0		0	0.117	0.117	0	0	1524	12755	767
2244650	B181128_16_HF_FW_IN_130_ECLP_DSS01_SCX22_hSAX03_rep1				0	0	-0	0	4	0	0	P0AD61	KPYK1_ECOLI Pyruvate kinase I OS=Escherichia coli (strain K12) OX=83333 GN=pykF PE=1 SV=1	false	P0AD61	KPYK1_ECOLI Pyruvate kinase I OS=Escherichia coli (strain K12) OX=83333 GN=pykF PE=1 SV=1	false	KVVITATQMoxLDSMoxIKNPRPTR	IVCcmTIGPKTESEEMoxLAK	272	6	21	17	15	8	286	13	4	DSS	-1	23.183	false	true	false	false	Self > 4	0	0	0		0	0.124	0.124	0	0	8789	3851	1389
2093118	B181128_09_HF_FW_IN_130_ECLP_DSS01_SCX21_hSAX07_rep2				0	0	-0	0	6	0	0	P27302	TKT1_ECOLI Transketolase 1 OS=Escherichia coli (strain K12) OX=83333 GN=tktA PE=1 SV=5	false	P27302	TKT1_ECOLI Transketolase 1 OS=Escherichia coli (strain K12) OX=83333 GN=tktA PE=1 SV=5	false	TIIGFGSPNKAGTHDSHGAPLGDAEIALTR	AKSGHPGAPMGMADIAEVLWR	245	22	30	21	10	2	254	23	6	DSS	-1	23.178	false	true	false	false	Self > 4	0	0	0		0	0.117	0.117	0	0	10451	13319	1705
903370	B181121_15_HF_FW_IN_130_ECLP_DSS01_SCX19_hSAX06_rep1				0	0	-0	0	4	0	0	P0A9G6	ACEA_ECOLI Isocitrate lyase OS=Escherichia coli (strain K12) OX=83333 GN=aceA PE=1 SV=1	false	P0A9G6	ACEA_ECOLI Isocitrate lyase OS=Escherichia coli (strain K12) OX=83333 GN=aceA PE=1 SV=1	false	AMIEAGAAAVHFEDQLASVKK	LLAYNCcmSPSFNWQK	174	313	21	14	20	9	193	321	4	DSS	-1	23.169	false	true	false	false	Self > 4	0	0	0		0	0.135	0.135	0	0	8665	12931	696
3169239	B181205_11_HF_FW_IN_130_ECLP_DSS01_SCX24_hSAX05_rep1				0	0	-0	0	5	0	0	P0A7F3	PYRI_ECOLI Aspartate carbamoyltransferase regulatory chain OS=Escherichia coli (strain K12) OX=83333 GN=pyrI PE=1 SV=2	false	P0A7F3	PYRI_ECOLI Aspartate carbamoyltransferase regulatory chain OS=Escherichia coli (strain K12) OX=83333 GN=pyrI PE=1 SV=2	false	MTHDNKLQVEAIKR	MTHDNKLQVEAIK	1	1	14	13	6	6	6	6	5	DSS	-1	23.166	false	true	false	false	Self > 4	0	0	0		0	0.124	0.124	0	0	6597	2341	984
2871206	B181203_19_HF_FW_IN_130_ECLP_DSS01_SCX23_hSAX04_rep1				0	0	-0	0	3	0	0	P0AD61	KPYK1_ECOLI Pyruvate kinase I OS=Escherichia coli (strain K12) OX=83333 GN=pykF PE=1 SV=1	false	P0AD61	KPYK1_ECOLI Pyruvate kinase I OS=Escherichia coli (strain K12) OX=83333 GN=pykF PE=1 SV=1	false	LDAPLIVVATQGGKSAR	EHLKAHGGENIHIISK	369	205	17	16	14	4	382	208	3	DSS	-1	23.128	false	true	false	false	Self > 4	0	0	0		0	0.124	0.124	0	0	7884	12055	1389
830203	B181121_11_HF_FW_IN_130_ECLP_DSS01_SCX19_hSAX04_rep1				0	0	-0	0	4	0	0	P37685	ALDB_ECOLI Aldehyde dehydrogenase B OS=Escherichia coli (strain K12) OX=83333 GN=aldB PE=1 SV=2	false	P37685	ALDB_ECOLI Aldehyde dehydrogenase B OS=Escherichia coli (strain K12) OX=83333 GN=aldB PE=1 SV=2	false	DKWAHTSVQDR	MTNNPPSAQIKPGEYGFPLK	76	1	11	20	2	1	77	1	4	DSS	-1	23.127	false	true	false	false	Self > 4	0	0	0		0	0.135	0.135	0	0	7296	857	721
2715154	B181203_12_HF_FW_IN_130_ECLP_DSS01_SCX23_hSAX07_rep1				0	0	-0	0	4	0	0	P0A853	TNAA_ECOLI Tryptophanase OS=Escherichia coli (strain K12) OX=83333 GN=tnaA PE=1 SV=1	false	P0A9G6	ACEA_ECOLI Isocitrate lyase OS=Escherichia coli (strain K12) OX=83333 GN=aceA PE=1 SV=1	false	MENFKHLPEPFR	HYVEKVQQPEFAAAK	1	377	12	15	5	5	5	381	4	DSS	-1	23.112	false	true	false	false	Between > 4	0	0.002	0.003		0	0.135	0.135	0	0	10896	14859	25
2891530	B181203_20_HF_FW_IN_130_ECLP_DSS01_SCX23_hSAX03_rep1				0	0	-0	0	4	0	0	P0ADG7	IMDH_ECOLI Inosine-5'-monophosphate dehydrogenase OS=Escherichia coli (strain K12) OX=83333 GN=guaB PE=1 SV=1	false	P0ADG7	IMDH_ECOLI Inosine-5'-monophosphate dehydrogenase OS=Escherichia coli (strain K12) OX=83333 GN=guaB PE=1 SV=1	false	KPNACcmKDEQGR	LKEIIHQQMGGLR	207	427	11	13	1	2	207	428	4	DSS	-1	23.107	false	true	false	false	Self > 4	0	0	0		0	0.135	0.135	0	0	8095	13409	593
2165889	B181128_12_HF_FW_IN_130_ECLP_DSS01_SCX22_hSAX05_rep1				0	0	-0	0	5	0	0	P0A9G6	ACEA_ECOLI Isocitrate lyase OS=Escherichia coli (strain K12) OX=83333 GN=aceA PE=1 SV=1	false	P0AE08	AHPC_ECOLI Alkyl hydroperoxide reductase C OS=Escherichia coli (strain K12) OX=83333 GN=ahpC PE=1 SV=2	false	HYVEKVQQPEFAAAK	IKAAQYVASHPGEVCcmPAK	377	152	15	18	5	2	381	153	5	DSS	-1	23.098	false	true	false	false	Between > 4	0	0.002	0.003		0	0.135	0.124	0	0	11544	14729	104
1281498	B181123_11_HF_FW_IN_130_ECLP_DSS01_SCX20_hSAX05_rep1				0	0	-0	0	3	0	0	P0AG67	RS1_ECOLI 30S ribosomal protein S1 OS=Escherichia coli (strain K12) OX=83333 GN=rpsA PE=1 SV=1	false	P0AG67	RS1_ECOLI 30S ribosomal protein S1 OS=Escherichia coli (strain K12) OX=83333 GN=rpsA PE=1 SV=1	false	KGAIVTGK	AKDEADEKDAIATVNK	450	521	8	16	1	2	450	522	3	DSS	-1	23.087	false	true	false	false	Self > 4	0	0	0		0	0.124	0.124	0	0	9230	10891	783
924137	B181121_16_HF_FW_IN_130_ECLP_DSS01_SCX19_hSAX06_rep2				0	0	-0	0	4	0	0	P06959	ODP2_ECOLI Dihydrolipoyllysine-residue acetyltransferase component of pyruvate dehydrogenase complex OS=Escherichia coli (strain K12) OX=83333 GN=aceF PE=1 SV=3	false	P06959	ODP2_ECOLI Dihydrolipoyllysine-residue acetyltransferase component of pyruvate dehydrogenase complex OS=Escherichia coli (strain K12) OX=83333 GN=aceF PE=1 SV=3	false	AEGKSEFAENDAYVHATPLIR	IQKISGANLSR	314	408	21	11	4	3	317	410	4	DSS	-1	23.067	false	true	false	false	Self > 4	0	0	0		0	0.117	0.117	0	0	9231	12999	869
2712697	B181203_12_HF_FW_IN_130_ECLP_DSS01_SCX23_hSAX07_rep1				0	0	-0	0	5	0	0	P27302	TKT1_ECOLI Transketolase 1 OS=Escherichia coli (strain K12) OX=83333 GN=tktA PE=1 SV=5	false	P27302	TKT1_ECOLI Transketolase 1 OS=Escherichia coli (strain K12) OX=83333 GN=tktA PE=1 SV=5	false	DIDGHDAASIKR	DFLKHNPQNPSWADRDR	215	43	12	17	11	4	225	46	5	DSS	-1	23.063	false	true	false	false	Self > 4	0	0	0		0	0.117	0.117	0	0	6944	11649	1705
2328178	B181128_20_HF_FW_IN_130_ECLP_DSS01_SCX22_hSAX01_rep2				0	0	-0	0	3	0	0	P21177	FADB_ECOLI Fatty acid oxidation complex subunit alpha OS=Escherichia coli (strain K12) OX=83333 GN=fadB PE=1 SV=2	false	P21177	FADB_ECOLI Fatty acid oxidation complex subunit alpha OS=Escherichia coli (strain K12) OX=83333 GN=fadB PE=1 SV=2	false	KIDKVMEK	GMVAQTAGKHYPAPITAVK	522	238	8	19	4	9	525	246	3	DSS	-1	23.054	false	true	false	false	Self > 4	0	0	0		0	0.135	0.135	0	0	4147	2249	964
3070440	B181205_06_HF_FW_IN_130_ECLP_DSS01_SCX24_hSAX07_rep1				0	0	-0	0	5	0	0	P0AE08	AHPC_ECOLI Alkyl hydroperoxide reductase C OS=Escherichia coli (strain K12) OX=83333 GN=ahpC PE=1 SV=2	false	P0AE08	AHPC_ECOLI Alkyl hydroperoxide reductase C OS=Escherichia coli (strain K12) OX=83333 GN=ahpC PE=1 SV=2	false	IKYAMIGDPTGALTR	NQAFKNGEFIEITEKDTEGR	92	13	15	20	2	5	93	17	5	DSS	-1	23.032	false	true	false	false	Self > 4	0	0	0		0	0.124	0.124	0	0	10473	10641	761
1337748	B181123_13_HF_FW_IN_130_ECLP_DSS01_SCX20_hSAX04_rep1				0	0	-0	0	4	0	0	P0ADG7	IMDH_ECOLI Inosine-5'-monophosphate dehydrogenase OS=Escherichia coli (strain K12) OX=83333 GN=guaB PE=1 SV=1	false	P0ADG7	IMDH_ECOLI Inosine-5'-monophosphate dehydrogenase OS=Escherichia coli (strain K12) OX=83333 GN=guaB PE=1 SV=1	false	KHESGVVTDPQTVLPTTTLR	GMGSLGAMSKGSSDR	88	387	20	15	1	10	88	396	4	DSS	-1	23.003	false	true	false	false	Self > 4	0	0	0		0	0.135	0.135	0	0	8786	9485	593
1508414	B181123_23_HF_FW_IN_130_ECLP_DSS01_SCX21_hSAX04_rep1				0	0	-0	0	5	0	0	P00864	CAPP_ECOLI Phosphoenolpyruvate carboxylase OS=Escherichia coli (strain K12) OX=83333 GN=ppc PE=1 SV=1	false	P00864	CAPP_ECOLI Phosphoenolpyruvate carboxylase OS=Escherichia coli (strain K12) OX=83333 GN=ppc PE=1 SV=1	false	GGAPAHAALLSQPPGSLKGGLR	KAVESLSLELVLTAHPTEITR	588	124	22	21	18	1	605	124	5	DSS	-1	22.97	false	true	false	false	Self > 4	0	0	0		0	0.124	0.124	0	0	945	13321	616
1532651	B181123_24_HF_FW_IN_130_ECLP_DSS01_SCX21_hSAX03_rep1				0	0	-0	0	5	0	0	P0AD61	KPYK1_ECOLI Pyruvate kinase I OS=Escherichia coli (strain K12) OX=83333 GN=pykF PE=1 SV=1	false	P0AD61	KPYK1_ECOLI Pyruvate kinase I OS=Escherichia coli (strain K12) OX=83333 GN=pykF PE=1 SV=1	false	KVVITATQMLDSMIKNPRPTR	IVCcmTIGPKTESEEMLAK	272	6	21	17	15	8	286	13	5	DSS	-1	22.958	false	true	false	false	Self > 4	0	0	0		0	0.124	0.124	0	0	8752	3851	1389
1472212	B181123_21_HF_FW_IN_130_ECLP_DSS01_SCX21_hSAX05_rep2				0	0	-0	0	3	0	0	P0AG67	RS1_ECOLI 30S ribosomal protein S1 OS=Escherichia coli (strain K12) OX=83333 GN=rpsA PE=1 SV=1	false	P0AG67	RS1_ECOLI 30S ribosomal protein S1 OS=Escherichia coli (strain K12) OX=83333 GN=rpsA PE=1 SV=1	false	KGAIVTGK	AKDEADEKDAIATVNK	450	521	8	16	1	8	450	528	3	DSS	-1	22.953	false	true	false	false	Self > 4	0	0	0		0	0.124	0.124	0	0	7005	13325	783
2771059	B181203_15_HF_FW_IN_130_ECLP_DSS01_SCX23_hSAX06_rep1				0	0	-0	0	6	0	0	P0A9P0	DLDH_ECOLI Dihydrolipoyl dehydrogenase OS=Escherichia coli (strain K12) OX=83333 GN=lpdA PE=1 SV=2	false	P0A9P0	DLDH_ECOLI Dihydrolipoyl dehydrogenase OS=Escherichia coli (strain K12) OX=83333 GN=lpdA PE=1 SV=2	false	ALAEHGIVFGEPKTDIDKIR	ALAEHGIVFGEPKTDIDKIR	68	68	20	20	13	13	80	80	6	DSS	-1	22.944	false	true	false	false	Self > 4	0	0	0		0	0.135	0.135	0	0	10468	13459	1518
1260877	B181123_10_HF_FW_IN_130_ECLP_DSS01_SCX20_hSAX06_rep2				0	0	-0	0	3	0	0	P0A6E4	ASSY_ECOLI Argininosuccinate synthase OS=Escherichia coli (strain K12) OX=83333 GN=argG PE=1 SV=2	false	P0A6E4	ASSY_ECOLI Argininosuccinate synthase OS=Escherichia coli (strain K12) OX=83333 GN=argG PE=1 SV=2	false	LTMEKGDSVFSPDDR	TTILKHLPVGQR	387	2	15	12	5	5	391	6	3	DSS	-1	22.902	false	true	false	false	Self > 4	0	0	0		0	0.117	0.117	0	0	7803	13263	1291
3125416	B181205_09_HF_FW_IN_130_ECLP_DSS01_SCX24_hSAX06_rep1				0	0	-0	0	5	0	0	P76558	MAO2_ECOLI NADP-dependent malic enzyme OS=Escherichia coli (strain K12) OX=83333 GN=maeB PE=1 SV=1	false	P76558	MAO2_ECOLI NADP-dependent malic enzyme OS=Escherichia coli (strain K12) OX=83333 GN=maeB PE=1 SV=1	false	GALDVGATAINEEMKLAAVR	EPNMAETKAAYAVVDDGKR	330	230	20	19	15	8	344	237	5	DSS	-1	22.901	false	true	false	false	Self > 4	0	0	0		0	0	0	0	0	10195	7135	1093
2085256	B181128_09_HF_FW_IN_130_ECLP_DSS01_SCX21_hSAX07_rep2				0	0	-0	0	3	0	0	P07813	SYL_ECOLI Leucine--tRNA ligase OS=Escherichia coli (strain K12) OX=83333 GN=leuS PE=1 SV=2	false	P07813	SYL_ECOLI Leucine--tRNA ligase OS=Escherichia coli (strain K12) OX=83333 GN=leuS PE=1 SV=2	false	LAKAPTDGEQDR	VWKLVYEHTAK	736	673	12	11	3	3	738	675	3	DSS	-1	22.901	false	true	false	false	Self > 4	0	0	0		0	0.126	0.126	0	0	8119	13279	824
2219471	B181128_14_HF_FW_IN_130_ECLP_DSS01_SCX22_hSAX04_rep1				0	0	-0	0	4	0	0	P17846	CYSI_ECOLI Sulfite reductase [NADPH] hemoprotein beta-component OS=Escherichia coli (strain K12) OX=83333 GN=cysI PE=1 SV=4	false	P38038	CYSJ_ECOLI Sulfite reductase [NADPH] flavoprotein alpha-component OS=Escherichia coli (strain K12) OX=83333 GN=cysJ PE=1 SV=4	false	SEKHPGPLVVEGK	AKLQHYAATTPIVDMVR	2	349	13	17	3	2	4	350	4	DSS	-1	22.882	false	true	false	false	Between > 4	0	0.002	0.003		0	0.124	0.135	0	0	11543	14655	41
1236332	B181123_09_HF_FW_IN_130_ECLP_DSS01_SCX20_hSAX06_rep1				0	0	-0	0	3	0	0	P0AG67	RS1_ECOLI 30S ribosomal protein S1 OS=Escherichia coli (strain K12) OX=83333 GN=rpsA PE=1 SV=1	false	P0A7R9	RS11_ECOLI 30S ribosomal protein S11 OS=Escherichia coli (strain K12) OX=83333 GN=rpsK PE=1 SV=2	false	VKHPSEIVNVGDEITVK	EYGIKNLEVMVK	228	76	17	12	2	5	229	80	3	DSS	-1	22.869	false	true	false	false	Between > 4	0	0.002	0.003		0	0.124	0.124	0	0	10778	14665	559
2244370	B181128_16_HF_FW_IN_130_ECLP_DSS01_SCX22_hSAX03_rep1				0	0	-0	0	3	0	0	P0A853	TNAA_ECOLI Tryptophanase OS=Escherichia coli (strain K12) OX=83333 GN=tnaA PE=1 SV=1	false	P0A853	TNAA_ECOLI Tryptophanase OS=Escherichia coli (strain K12) OX=83333 GN=tnaA PE=1 SV=1	false	TGKQLPCcmPAELLR	HVKENAANIK	407	441	13	10	3	3	409	443	3	DSS	-1	22.861	false	true	false	false	Self > 4	0	0	0		0	0.135	0.135	0	0	5894	12569	639
2716659	B181203_12_HF_FW_IN_130_ECLP_DSS01_SCX23_hSAX07_rep1				0	0	-0	0	6	0	0	P0A9P0	DLDH_ECOLI Dihydrolipoyl dehydrogenase OS=Escherichia coli (strain K12) OX=83333 GN=lpdA PE=1 SV=2	false	P0A9P0	DLDH_ECOLI Dihydrolipoyl dehydrogenase OS=Escherichia coli (strain K12) OX=83333 GN=lpdA PE=1 SV=2	false	ALAEHGIVFGEPKTDIDKIR	ALAEHGIVFGEPKTDIDK	68	68	20	18	13	13	80	80	6	DSS	-1	22.857	false	true	false	false	Self > 4	0	0	0		0	0.135	0.135	0	0	10463	13459	1518
2062506	B181128_07_HF_FW_IN_130_ECLP_DSS01_SCX21_hSAX07_rep1				0	0	-0	0	5	0	0	P0ADG7	IMDH_ECOLI Inosine-5'-monophosphate dehydrogenase OS=Escherichia coli (strain K12) OX=83333 GN=guaB PE=1 SV=1	false	P0ADG7	IMDH_ECOLI Inosine-5'-monophosphate dehydrogenase OS=Escherichia coli (strain K12) OX=83333 GN=guaB PE=1 SV=1	false	ISGAGIQESHVHDVTITKESPNYR	YFQSDNAADKLVPEGIEGR	462	402	24	19	18	10	479	411	5	DSS	-1	22.85	false	true	false	false	Self > 4	0	0	0		0	0.135	0.135	0	0	9715	13457	593
2713172	B181203_12_HF_FW_IN_130_ECLP_DSS01_SCX23_hSAX07_rep1				0	0	-0	0	4	0	0	P0A7G2	RBFA_ECOLI 30S ribosome-binding factor OS=Escherichia coli (strain K12) OX=83333 GN=rbfA PE=1 SV=2	false	P02359	RS7_ECOLI 30S ribosomal protein S7 OS=Escherichia coli (strain K12) OX=83333 GN=rpsG PE=1 SV=3	false	MSNLVTSVVKHDEER	MAEANKAFAHYR	109	144	15	12	10	6	118	149	4	DSS	-1	22.85	false	true	false	false	Between > 4	0	0.002	0.003		0	0.135	0.117	0	0	10797	13963	517
976517	B181121_18_HF_FW_IN_130_ECLP_DSS01_SCX19_hSAX07_rep2				0	0	-0	0	3	0	0	P06959	ODP2_ECOLI Dihydrolipoyllysine-residue acetyltransferase component of pyruvate dehydrogenase complex OS=Escherichia coli (strain K12) OX=83333 GN=aceF PE=1 SV=3	false	P06959	ODP2_ECOLI Dihydrolipoyllysine-residue acetyltransferase component of pyruvate dehydrogenase complex OS=Escherichia coli (strain K12) OX=83333 GN=aceF PE=1 SV=3	false	AEGKSEFAENDAYVHATPLIR	EFGVNLAKVK	314	339	21	10	4	8	317	346	3	DSS	-1	22.83	false	true	false	false	Self > 4	0	0	0		0	0.117	0.117	0	0	8342	13493	869
1267319	B181123_10_HF_FW_IN_130_ECLP_DSS01_SCX20_hSAX06_rep2				0	0	-0	0	6	0	0	P0ABK5	CYSK_ECOLI Cysteine synthase A OS=Escherichia coli (strain K12) OX=83333 GN=cysK PE=1 SV=2	false	P0ABK5	CYSK_ECOLI Cysteine synthase A OS=Escherichia coli (strain K12) OX=83333 GN=cysK PE=1 SV=2	false	RGVLKPGVELVEPTSGNTGIALAYVAAAR	AEEIVASNPEKYLLLQQFSNPANPEIHEK	56	127	29	29	5	11	60	137	6	DSS	-1	22.827	false	true	false	false	Self > 4	0	0	0		0	0.124	0.124	0	0	10460	11801	3955
2173801	B181128_12_HF_FW_IN_130_ECLP_DSS01_SCX22_hSAX05_rep1				0	0	-0	0	6	0	0	P60240	RAPA_ECOLI RNA polymerase-associated protein RapA OS=Escherichia coli (strain K12) OX=83333 GN=rapA PE=1 SV=2	false	P60240	RAPA_ECOLI RNA polymerase-associated protein RapA OS=Escherichia coli (strain K12) OX=83333 GN=rapA PE=1 SV=2	false	IGQAHDIQIHVPYLEKTAQSVLVR	ELHTIKLPLPTQYQTAIK	600	432	24	18	16	6	615	437	6	DSS	-1	22.82	false	true	false	false	Self > 4	0	0	0		0	0.135	0.135	0	0	3190	12295	2636
2873276	B181203_19_HF_FW_IN_130_ECLP_DSS01_SCX23_hSAX04_rep1				0	0	-0	0	5	0	0	P0A9G6	ACEA_ECOLI Isocitrate lyase OS=Escherichia coli (strain K12) OX=83333 GN=aceA PE=1 SV=1	false	P0A9G6	ACEA_ECOLI Isocitrate lyase OS=Escherichia coli (strain K12) OX=83333 GN=aceA PE=1 SV=1	false	LLAYNCcmSPSFNWQKNLDDK	KCcmGHMoxGGKVLVPTQEAIQK	313	194	19	19	14	8	326	201	5	DSS	-1	22.817	false	true	false	false	Self > 4	0	0	0		0	0.135	0.135	0	0	10458	7427	696
2770949	B181203_15_HF_FW_IN_130_ECLP_DSS01_SCX23_hSAX06_rep1				0	0	-0	0	4	0	0	P37095	PEPB_ECOLI Peptidase B OS=Escherichia coli (strain K12) OX=83333 GN=pepB PE=1 SV=2	false	P37095	PEPB_ECOLI Peptidase B OS=Escherichia coli (strain K12) OX=83333 GN=pepB PE=1 SV=2	false	KIDGLGIKHVQLSGEGWDADR	KIDGLGIK	50	50	21	8	8	1	57	50	4	DSS	-1	22.795	false	true	false	false	Self > 4	0	0	0		0	0.117	0.117	0	0	6540	13123	853
2038574	B181128_05_HF_FW_IN_130_ECLP_DSS01_SCX21_hSAX08_rep1				0	0	-0	0	3	0	0	P0A6Z3	HTPG_ECOLI Chaperone protein HtpG OS=Escherichia coli (strain K12) OX=83333 GN=htpG PE=1 SV=1	false	P0A6Z3	HTPG_ECOLI Chaperone protein HtpG OS=Escherichia coli (strain K12) OX=83333 GN=htpG PE=1 SV=1	false	VLQMLEKLAK	NKSEITDEEYKEFYK	356	237	10	15	7	2	362	238	3	DSS	-1	22.775	false	true	false	false	Self > 4	0	0	0		0	0.124	0.124	0	0	7911	8261	751
2267211	B181128_17_HF_FW_IN_130_ECLP_DSS01_SCX22_hSAX02_rep1				0	0	-0	0	4	0	0	P0AFG6	ODO2_ECOLI Dihydrolipoyllysine-residue succinyltransferase component of 2-oxoglutarate dehydrogenase complex OS=Escherichia coli (strain K12) OX=83333 GN=sucB PE=1 SV=2	false	P0A9P0	DLDH_ECOLI Dihydrolipoyl dehydrogenase OS=Escherichia coli (strain K12) OX=83333 GN=lpdA PE=1 SV=2	false	APAKESAPAAAAPAAQPALAAR	GVHEGHVAAEVIAGKK	153	324	22	16	4	15	156	338	4	DSS	-1	22.751	false	true	false	false	Between > 4	0	0.002	0.003		0	0.117	0.135	0	0	11430	14847	39
2720719	B181203_12_HF_FW_IN_130_ECLP_DSS01_SCX23_hSAX07_rep1				0	0	-0	0	4	0	0	P0A7U3	RS19_ECOLI 30S ribosomal protein S19 OS=Escherichia coli (strain K12) OX=83333 GN=rpsS PE=1 SV=2	false	P0AG59	RS14_ECOLI 30S ribosomal protein S14 OS=Escherichia coli (strain K12) OX=83333 GN=rpsN PE=1 SV=2	false	KGPFIDLHLLKK	AIISDVNASDEDRWNAVLKLQTLPR	7	29	12	25	11	19	17	47	4	DSS	-1	22.747	false	true	false	false	Between > 4	0	0.002	0.003		0	0.117	0.138	0	0	11250	14823	555
1340568	B181123_13_HF_FW_IN_130_ECLP_DSS01_SCX20_hSAX04_rep1				0	0	-0	0	3	0	0	P17846	CYSI_ECOLI Sulfite reductase [NADPH] hemoprotein beta-component OS=Escherichia coli (strain K12) OX=83333 GN=cysI PE=1 SV=4	false	P17846	CYSI_ECOLI Sulfite reductase [NADPH] hemoprotein beta-component OS=Escherichia coli (strain K12) OX=83333 GN=cysI PE=1 SV=4	false	TGLLEIAKIHK	LPGGVITTKQWQAIDK	377	86	11	16	8	9	384	94	3	DSS	-1	22.745	false	true	false	false	Self > 4	0	0	0		0	0.124	0.124	0	0	7728	13501	771
2798319	B181203_16_HF_FW_IN_130_ECLP_DSS01_SCX23_hSAX06_rep2				0	0	-0	0	5	0	0	P17169	GLMS_ECOLI Glutamine--fructose-6-phosphate aminotransferase [isomerizing] OS=Escherichia coli (strain K12) OX=83333 GN=glmS PE=1 SV=4	false	P17169	GLMS_ECOLI Glutamine--fructose-6-phosphate aminotransferase [isomerizing] OS=Escherichia coli (strain K12) OX=83333 GN=glmS PE=1 SV=4	false	LGKVQMLAQAAEEHPLHGGTGIAHTR	EIYEQPNAIKNTLTGR	49	256	26	16	3	10	51	265	5	DSS	-1	22.735	false	true	false	false	Self > 4	0	0	0		0	0.135	0.135	0	0	9968	7533	735
1504162	B181123_23_HF_FW_IN_130_ECLP_DSS01_SCX21_hSAX04_rep1				0	0	-0	0	3	0	0	P02359	RS7_ECOLI 30S ribosomal protein S7 OS=Escherichia coli (strain K12) OX=83333 GN=rpsG PE=1 SV=3	false	P0A7T7	RS18_ECOLI 30S ribosomal protein S18 OS=Escherichia coli (strain K12) OX=83333 GN=rpsR PE=1 SV=2	false	SFSHQAGASSK	DIATLKNYITESGK	161	25	11	14	10	6	170	30	3	DSS	-1	22.732	false	true	false	false	Between > 4	0	0.002	0.003		0	0.117	0.651	0	0	11538	14641	45
1552768	B181123_25_HF_FW_IN_130_ECLP_DSS01_SCX21_hSAX02_rep1				0	0	-0	0	4	0	0	P0C0V0	DEGP_ECOLI Periplasmic serine endoprotease DegP OS=Escherichia coli (strain K12) OX=83333 GN=degP PE=1 SV=1	false	P0C0V0	DEGP_ECOLI Periplasmic serine endoprotease DegP OS=Escherichia coli (strain K12) OX=83333 GN=degP PE=1 SV=1	false	GKDQGVVVNNVK	KGDVIIGANQQAVKNIAELR	406	429	12	20	2	14	407	442	4	DSS	-1	22.724	false	true	false	false	Self > 4	0	0	0		0	0.124	0.124	0	0	10453	11771	600
1501135	B181123_23_HF_FW_IN_130_ECLP_DSS01_SCX21_hSAX04_rep1				0	0	-0	0	3	0	0	P02359	RS7_ECOLI 30S ribosomal protein S7 OS=Escherichia coli (strain K12) OX=83333 GN=rpsG PE=1 SV=3	false	P0ACF4	DBHB_ECOLI DNA-binding protein HU-beta OS=Escherichia coli (strain K12) OX=83333 GN=hupB PE=1 SV=1	false	MAEANKAFAHYR	NPQTGKEITIAAAK	144	62	12	14	6	6	149	67	3	DSS	-1	22.689	false	true	false	false	Between > 4	0	0.002	0.003		0	0.117	0.117	0	0	10872	14421	545
2712696	B181203_12_HF_FW_IN_130_ECLP_DSS01_SCX23_hSAX07_rep1				0	0	-0	0	4	0	0	P27302	TKT1_ECOLI Transketolase 1 OS=Escherichia coli (strain K12) OX=83333 GN=tktA PE=1 SV=5	false	P27302	TKT1_ECOLI Transketolase 1 OS=Escherichia coli (strain K12) OX=83333 GN=tktA PE=1 SV=5	false	DIDGHDAASIKR	DFLKHNPQNPSWADRDR	215	43	12	17	11	4	225	46	4	DSS	-1	22.674	false	true	false	false	Self > 4	0	0	0		0	0.117	0.117	0	0	6944	11649	1705
2720410	B181203_12_HF_FW_IN_130_ECLP_DSS01_SCX23_hSAX07_rep1				0	0	-0	0	5	0	0	P27302	TKT1_ECOLI Transketolase 1 OS=Escherichia coli (strain K12) OX=83333 GN=tktA PE=1 SV=5	false	P27302	TKT1_ECOLI Transketolase 1 OS=Escherichia coli (strain K12) OX=83333 GN=tktA PE=1 SV=5	false	TIIGFGSPNKAGTHDSHGAPLGDAEIALTR	AKSGHPGAPMGMADIAEVLWR	245	22	30	21	10	2	254	23	5	DSS	-1	22.655	false	true	false	false	Self > 4	0	0	0		0	0.117	0.117	0	0	10451	13319	1705
2241917	B181128_16_HF_FW_IN_130_ECLP_DSS01_SCX22_hSAX03_rep1				0	0	-0	0	3	0	0	P0A853	TNAA_ECOLI Tryptophanase OS=Escherichia coli (strain K12) OX=83333 GN=tnaA PE=1 SV=1	false	P0A853	TNAA_ECOLI Tryptophanase OS=Escherichia coli (strain K12) OX=83333 GN=tnaA PE=1 SV=1	false	YADMLAMSAKK	HVKENAANIK	260	441	11	10	10	3	269	443	3	DSS	-1	22.65	false	true	false	false	Self > 4	0	0	0		0	0.135	0.135	0	0	6127	2643	639
1118716	B181123_03_HF_FW_IN_130_ECLP_DSS01_SCX20_hSAX09_rep1				0	0	-0	0	3	0	0	P0AG67	RS1_ECOLI 30S ribosomal protein S1 OS=Escherichia coli (strain K12) OX=83333 GN=rpsA PE=1 SV=1	false	P0A7V0	RS2_ECOLI 30S ribosomal protein S2 OS=Escherichia coli (strain K12) OX=83333 GN=rpsB PE=1 SV=2	false	MTESFAQLFEESLK	DMLKAGVHFGHQTR	1	8	14	14	1	4	1	11	3	DSS	-1	22.634	false	true	false	false	Between > 4	0	0.002	0.003		0	0.124	0.135	0	0	11213	13937	207
1728947	B181126_06_HF_FW_IN_130_ECLP_DSS01_SCX25t27_hSAX07_rep1				0	0	-0	0	4	0	0	P0AD61	KPYK1_ECOLI Pyruvate kinase I OS=Escherichia coli (strain K12) OX=83333 GN=pykF PE=1 SV=1	false	P0AD61	KPYK1_ECOLI Pyruvate kinase I OS=Escherichia coli (strain K12) OX=83333 GN=pykF PE=1 SV=1	false	AEAGDVANAILDGTDAVMLSGESAKGK	IVCcmTIGPKTESEEMLAK	293	6	27	17	25	8	317	13	4	DSS	-1	22.627	false	true	false	false	Self > 4	0	0	0		0	0.124	0.124	0	0	8980	12921	1389
2166213	B181128_12_HF_FW_IN_130_ECLP_DSS01_SCX22_hSAX05_rep1				0	0	-0	0	4	0	0	P0AFD6	NUOI_ECOLI NADH-quinone oxidoreductase subunit I OS=Escherichia coli (strain K12) OX=83333 GN=nuoI PE=1 SV=1	false	P0AFD1	NUOE_ECOLI NADH-quinone oxidoreductase subunit E OS=Escherichia coli (strain K12) OX=83333 GN=nuoE PE=1 SV=1	false	DKGEAENEAKPIDVK	KLNIKPGQTTFDGR	162	112	15	14	10	5	171	116	4	DSS	-1	22.627	false	true	false	false	Between > 4	0	0.002	0.003		0	0.625	0.651	0	0	11494	14855	518
2743290	B181203_13_HF_FW_IN_130_ECLP_DSS01_SCX23_hSAX07_rep2				0	0	-0	0	5	0	0	P32695	DUSA_ECOLI tRNA-dihydrouridine(20/20a) synthase OS=Escherichia coli (strain K12) OX=83333 GN=dusA PE=1 SV=4	false	P32695	DUSA_ECOLI tRNA-dihydrouridine(20/20a) synthase OS=Escherichia coli (strain K12) OX=83333 GN=dusA PE=1 SV=4	false	SLEEAKAHLQHMDGVMVGR	INQTSAMPEKTDVHWSGR	231	10	19	18	6	10	236	19	5	DSS	-1	22.626	false	true	false	false	Self > 4	0	0	0		0	0.124	0.124	0	0	10448	11747	4649
1359956	B181123_14_HF_FW_IN_130_ECLP_DSS01_SCX20_hSAX03_rep1				0	0	-0	0	3	0	0	P62768	YAEH_ECOLI UPF0325 protein YaeH OS=Escherichia coli (strain K12) OX=83333 GN=yaeH PE=3 SV=1	false	P62768	YAEH_ECOLI UPF0325 protein YaeH OS=Escherichia coli (strain K12) OX=83333 GN=yaeH PE=3 SV=1	false	DKGEFFAKSVK	KTVVADGVGQGYK	37	55	11	13	8	2	44	56	3	DSS	-1	22.611	false	true	false	false	Self > 4	0	0	0		0	0.138	0.138	0	0	4086	12941	913
2114158	B181128_10_HF_FW_IN_130_ECLP_DSS01_SCX21_hSAX06_rep1				0	0	-0	0	3	0	0	P0A853	TNAA_ECOLI Tryptophanase OS=Escherichia coli (strain K12) OX=83333 GN=tnaA PE=1 SV=1	false	P0A9G6	ACEA_ECOLI Isocitrate lyase OS=Escherichia coli (strain K12) OX=83333 GN=aceA PE=1 SV=1	false	YADMLAMSAKK	HYVEKVQQPEFAAAK	260	377	11	15	10	5	269	381	3	DSS	-1	22.611	false	true	false	false	Between > 4	0	0.002	0.003		0	0.135	0.135	0	0	11417	14837	25
2063374	B181128_07_HF_FW_IN_130_ECLP_DSS01_SCX21_hSAX07_rep1				0	0	-0	0	3	0	0	P0A9P0	DLDH_ECOLI Dihydrolipoyl dehydrogenase OS=Escherichia coli (strain K12) OX=83333 GN=lpdA PE=1 SV=2	false	P0A9P0	DLDH_ECOLI Dihydrolipoyl dehydrogenase OS=Escherichia coli (strain K12) OX=83333 GN=lpdA PE=1 SV=2	false	ALAEHGIVFGEPKTDIDK	ALAEHGIVFGEPKTDIDK	68	68	18	18	13	13	80	80	3	DSS	-1	22.606	false	true	false	false	Self > 4	0	0	0		0	0.135	0.135	0	0	9273	13459	1518
2717453	B181203_12_HF_FW_IN_130_ECLP_DSS01_SCX23_hSAX07_rep1				0	0	-0	0	5	0	0	P0A9G6	ACEA_ECOLI Isocitrate lyase OS=Escherichia coli (strain K12) OX=83333 GN=aceA PE=1 SV=1	false	P0A9G6	ACEA_ECOLI Isocitrate lyase OS=Escherichia coli (strain K12) OX=83333 GN=aceA PE=1 SV=1	false	HYVEKVQQPEFAAAK	VQQPEFAAAKDGYTFVSHQQEVGTGYFDK	377	382	15	29	5	10	381	391	5	DSS	-1	22.602	false	true	false	false	Self > 4	0	0	0		0	0.135	0.135	0	0	9889	13103	696
930412	B181121_16_HF_FW_IN_130_ECLP_DSS01_SCX19_hSAX06_rep2				0	0	-0	0	4	0	0	P02359	RS7_ECOLI 30S ribosomal protein S7 OS=Escherichia coli (strain K12) OX=83333 GN=rpsG PE=1 SV=3	false	P02359	RS7_ECOLI 30S ribosomal protein S7 OS=Escherichia coli (strain K12) OX=83333 GN=rpsG PE=1 SV=3	false	SFSHQAGASSKQPALGYLN	SGKSELEAFEVALENVRPTVEVK	161	54	19	23	11	3	171	56	4	DSS	-1	22.592	false	true	false	false	Self > 4	0	0	0		0	0.117	0.117	0	0	10444	13449	654
2932896	B181203_23_HF_FW_IN_130_ECLP_DSS01_SCX24_hSAX02_rep2				0	0	-0	0	3	0	0	P02359	RS7_ECOLI 30S ribosomal protein S7 OS=Escherichia coli (strain K12) OX=83333 GN=rpsG PE=1 SV=3	false	P02359	RS7_ECOLI 30S ribosomal protein S7 OS=Escherichia coli (strain K12) OX=83333 GN=rpsG PE=1 SV=3	false	MAEANKAFAHYR	SFSHQAGASSK	144	161	12	11	6	10	149	170	3	DSS	-1	22.586	false	true	false	false	Self > 4	0	0	0		0	0.117	0.117	0	0	7679	12417	654
1417268	B181123_18_HF_FW_IN_130_ECLP_DSS01_SCX20_hSAX01_rep1				0	0	-0	0	4	0	0	P00968	CARB_ECOLI Carbamoyl-phosphate synthase large chain OS=Escherichia coli (strain K12) OX=83333 GN=carB PE=1 SV=2	false	P00968	CARB_ECOLI Carbamoyl-phosphate synthase large chain OS=Escherichia coli (strain K12) OX=83333 GN=carB PE=1 SV=2	false	IEKPKGVIVQYGGQTPLK	VMAGKSLAEQGVTK	632	868	18	14	5	5	636	872	4	DSS	-1	22.584	false	true	false	false	Self > 4	0	0	0		0	0.124	0.124	0	0	7749	9483	739
3169042	B181205_11_HF_FW_IN_130_ECLP_DSS01_SCX24_hSAX05_rep1				0	0	-0	0	5	0	0	P0A7F3	PYRI_ECOLI Aspartate carbamoyltransferase regulatory chain OS=Escherichia coli (strain K12) OX=83333 GN=pyrI PE=1 SV=2	false	P0A7F3	PYRI_ECOLI Aspartate carbamoyltransferase regulatory chain OS=Escherichia coli (strain K12) OX=83333 GN=pyrI PE=1 SV=2	false	THDNKLQVEAIKR	MTHDNKLQVEAIK	2	1	13	13	5	6	6	6	5	DSS	-1	22.541	false	true	false	false	Self > 4	0	0	0		0	0.124	0.124	0	0	8347	2341	984
1530681	B181123_24_HF_FW_IN_130_ECLP_DSS01_SCX21_hSAX03_rep1				0	0	-0	0	5	0	0	P0AD61	KPYK1_ECOLI Pyruvate kinase I OS=Escherichia coli (strain K12) OX=83333 GN=pykF PE=1 SV=1	false	P0AD61	KPYK1_ECOLI Pyruvate kinase I OS=Escherichia coli (strain K12) OX=83333 GN=pykF PE=1 SV=1	false	IVCcmTIGPKTESEEMLAK	KVVITATQMoxLDSMIKNPRPTR	6	272	17	21	8	15	13	286	5	DSS	-1	22.533	false	true	false	false	Self > 4	0	0	0		0	0.124	0.124	0	0	8069	3851	1389
2170260	B181128_12_HF_FW_IN_130_ECLP_DSS01_SCX22_hSAX05_rep1				0	0	-0	0	4	0	0	P0A6H5	HSLU_ECOLI ATP-dependent protease ATPase subunit HslU OS=Escherichia coli (strain K12) OX=83333 GN=hslU PE=1 SV=1	false	P0A6H5	HSLU_ECOLI ATP-dependent protease ATPase subunit HslU OS=Escherichia coli (strain K12) OX=83333 GN=hslU PE=1 SV=1	false	RLAKLANAPFIK	EIVSELDKHIIGQDNAK	69	8	12	17	4	8	72	15	4	DSS	-1	22.527	false	true	false	false	Self > 4	0	0	0		0	0.135	0.135	0	0	6722	12311	765
2888805	B181203_20_HF_FW_IN_130_ECLP_DSS01_SCX23_hSAX03_rep1				0	0	-0	0	3	0	0	P62707	GPMA_ECOLI 23-bisphosphoglycerate-dependent phosphoglycerate mutase OS=Escherichia coli (strain K12) OX=83333 GN=gpmA PE=1 SV=2	false	P62707	GPMA_ECOLI 23-bisphosphoglycerate-dependent phosphoglycerate mutase OS=Escherichia coli (strain K12) OX=83333 GN=gpmA PE=1 SV=2	false	HGESQWNKENR	AAAVANQGKAK	11	240	11	11	8	9	18	248	3	DSS	-1	22.524	false	true	false	false	Self > 4	0	0	0		0	0.124	0.124	0	0	6199	12549	4074
954111	B181121_17_HF_FW_IN_130_ECLP_DSS01_SCX19_hSAX07_rep1				0	0	-0	0	4	0	0	P0A9P0	DLDH_ECOLI Dihydrolipoyl dehydrogenase OS=Escherichia coli (strain K12) OX=83333 GN=lpdA PE=1 SV=2	false	P0A9P0	DLDH_ECOLI Dihydrolipoyl dehydrogenase OS=Escherichia coli (strain K12) OX=83333 GN=lpdA PE=1 SV=2	false	VIEEAKALAEHGIVFGEPK	KFNLMLETK	62	229	19	9	6	1	67	229	4	DSS	-1	22.517	false	true	false	false	Self > 4	0	0	0		0	0.135	0.135	0	0	9101	9429	1518
1572954	B181123_26_HF_FW_IN_130_ECLP_DSS01_SCX21_hSAX02_rep2				0	0	-0	0	3	0	0	P0AFG8	ODP1_ECOLI Pyruvate dehydrogenase E1 component OS=Escherichia coli (strain K12) OX=83333 GN=aceE PE=1 SV=2	false	P0AFG8	ODP1_ECOLI Pyruvate dehydrogenase E1 component OS=Escherichia coli (strain K12) OX=83333 GN=aceE PE=1 SV=2	false	GIYKLETIEGSKGK	KVVADAIAK	713	866	14	9	12	1	724	866	3	DSS	-1	22.508	false	true	false	false	Self > 4	0	0	0		0	0.138	0.138	0	0	5715	10227	813
1575427	B181123_26_HF_FW_IN_130_ECLP_DSS01_SCX21_hSAX02_rep2				0	0	-0	0	3	0	0	P0A9M8	PTA_ECOLI Phosphate acetyltransferase OS=Escherichia coli (strain K12) OX=83333 GN=pta PE=1 SV=2	false	P0A9M8	PTA_ECOLI Phosphate acetyltransferase OS=Escherichia coli (strain K12) OX=83333 GN=pta PE=1 SV=2	false	LSVFKPIAQPR	KHQFAQSLNYEIAK	34	115	11	14	5	1	38	115	3	DSS	-1	22.506	false	true	false	false	Self > 4	0	0	0		0	0.124	0.124	0	0	8092	13297	810
2140003	B181128_11_HF_FW_IN_130_ECLP_DSS01_SCX21_hSAX06_rep2				0	0	-0	0	3	0	0	P0A9B2	G3P1_ECOLI Glyceraldehyde-3-phosphate dehydrogenase A OS=Escherichia coli (strain K12) OX=83333 GN=gapA PE=1 SV=2	false	P0A9B2	G3P1_ECOLI Glyceraldehyde-3-phosphate dehydrogenase A OS=Escherichia coli (strain K12) OX=83333 GN=gapA PE=1 SV=2	false	TVDGPSHKDWR	AATYEQIKAAVK	185	250	11	12	8	8	192	257	3	DSS	-1	22.506	false	true	false	false	Self > 4	0	0	0		0	0.1	0.1	0	0	4029	12965	656
1187175	B181123_06_HF_FW_IN_130_ECLP_DSS01_SCX20_hSAX07_rep1				0	0	-0	0	5	0	0	P0A6Z3	HTPG_ECOLI Chaperone protein HtpG OS=Escherichia coli (strain K12) OX=83333 GN=htpG PE=1 SV=1	false	P0A6Z3	HTPG_ECOLI Chaperone protein HtpG OS=Escherichia coli (strain K12) OX=83333 GN=htpG PE=1 SV=1	false	SIISKYSDHIALPVEIEK	DEVIDHLGTIAKSGTK	195	88	18	16	5	12	199	99	5	DSS	-1	22.5	false	true	false	false	Self > 4	0	0	0		0	0.124	0.124	0	0	10433	8107	751
2891561	B181203_20_HF_FW_IN_130_ECLP_DSS01_SCX23_hSAX03_rep1				0	0	-0	0	3	0	0	P0ADG7	IMDH_ECOLI Inosine-5'-monophosphate dehydrogenase OS=Escherichia coli (strain K12) OX=83333 GN=guaB PE=1 SV=1	false	P0ADG7	IMDH_ECOLI Inosine-5'-monophosphate dehydrogenase OS=Escherichia coli (strain K12) OX=83333 GN=guaB PE=1 SV=1	false	KPNACcmKDEQGR	LKEIIHQQMGGLR	207	427	11	13	1	2	207	428	3	DSS	-1	22.495	false	true	false	false	Self > 4	0	0	0		0	0.135	0.135	0	0	8095	13409	593
514422	B181119_09_HF_FW_IN_130_ECLP_DSS01_SCX18_hSAX06_rep1				0	0	-0	0	5	0	0	P02359	RS7_ECOLI 30S ribosomal protein S7 OS=Escherichia coli (strain K12) OX=83333 GN=rpsG PE=1 SV=3	false	P02359	RS7_ECOLI 30S ribosomal protein S7 OS=Escherichia coli (strain K12) OX=83333 GN=rpsG PE=1 SV=3	false	SGKSELEAFEVALENVRPTVEVK	LANELSDAAENKGTAVK	54	120	23	17	3	12	56	131	5	DSS	-1	22.483	false	true	false	false	Self > 4	0	0	0		0	0.117	0.117	0	0	10431	11709	654
2448506	B181130_06_HF_FW_IN_130_ECLP_DSS01_SCX22_hSAX07_rep1				0	0	-0	0	5	0	0	P09831	GLTB_ECOLI Glutamate synthase [NADPH] large chain OS=Escherichia coli (strain K12) OX=83333 GN=gltB PE=1 SV=3	false	P09832	GLTD_ECOLI Glutamate synthase [NADPH] small chain OS=Escherichia coli (strain K12) OX=83333 GN=gltD PE=1 SV=3	false	KPISQGGLLKYVHGGEYHAYNPDVVR	SQNVYQFIDLQR	776	2	26	12	10	1	785	2	5	DSS	-1	22.483	false	true	false	false	Between > 4	0	0.002	0.003		0	0.134	0.124	0	0	11381	14829	264
1256988	B181123_10_HF_FW_IN_130_ECLP_DSS01_SCX20_hSAX06_rep2				0	0	-0	0	4	0	0	P0AFG6	ODO2_ECOLI Dihydrolipoyllysine-residue succinyltransferase component of 2-oxoglutarate dehydrogenase complex OS=Escherichia coli (strain K12) OX=83333 GN=sucB PE=1 SV=2	false	P0AFG6	ODO2_ECOLI Dihydrolipoyllysine-residue succinyltransferase component of 2-oxoglutarate dehydrogenase complex OS=Escherichia coli (strain K12) OX=83333 GN=sucB PE=1 SV=2	false	SEEKASTPAQR	LLAEHNLDASAIKGTGVGGR	91	121	11	20	4	13	94	133	4	DSS	-1	22.477	false	true	false	false	Self > 4	0	0	0		0	0.117	0.117	0	0	8497	12829	977
2872730	B181203_19_HF_FW_IN_130_ECLP_DSS01_SCX23_hSAX04_rep1				0	0	-0	0	4	0	0	P0A8N5;P0A8N3	SYK2_ECOLI Lysine--tRNA ligase heat inducible OS=Escherichia coli (strain K12) OX=83333 GN=lysU PE=1 SV=2;SYK1_ECOLI Lysine--tRNA ligase OS=Escherichia coli (strain K12) OX=83333 GN=lysS PE=1 SV=2	false	P0A8N3	SYK1_ECOLI Lysine--tRNA ligase OS=Escherichia coli (strain K12) OX=83333 GN=lysS PE=1 SV=2	false	RIMGKASFVTLQDVGGR	TKTGELSIHCcmTELR	78;78	131	17	14	5	2	82;82	132	4	DSS	-1	22.47	false	true	false	false	Self > 4	0	0	0		0	0.117	0.135	0	0	7393	12667	1334
3167162	B181205_11_HF_FW_IN_130_ECLP_DSS01_SCX24_hSAX05_rep1				0	0	-0	0	4	0	0	P0A836	SUCC_ECOLI Succinate--CoA ligase [ADP-forming] subunit beta OS=Escherichia coli (strain K12) OX=83333 GN=sucC PE=1 SV=1	false	P0AGE9	SUCD_ECOLI Succinate--CoA ligase [ADP-forming] subunit alpha OS=Escherichia coli (strain K12) OX=83333 GN=sucD PE=1 SV=2	false	MoxNLHEYQAK	RMGHAGAIIAGGKGTADEK	1	244	9	19	1	13	1	256	4	DSS	-1	22.467	false	true	false	false	Between > 4	0	0.002	0.003		0	0.135	0.124	0	0	11532	14425	57
924637	B181121_16_HF_FW_IN_130_ECLP_DSS01_SCX19_hSAX06_rep2				0	0	-0	0	4	0	0	P07118	SYV_ECOLI Valine--tRNA ligase OS=Escherichia coli (strain K12) OX=83333 GN=valS PE=1 SV=2	false	P07118	SYV_ECOLI Valine--tRNA ligase OS=Escherichia coli (strain K12) OX=83333 GN=valS PE=1 SV=2	false	TEKQFPNGIEPHGTDALR	IENKLANEGFVAR	598	906	18	13	3	4	600	909	4	DSS	-1	22.463	false	true	false	false	Self > 4	0	0	0		0	0.124	0.124	0	0	9930	11419	777
3170269	B181205_11_HF_FW_IN_130_ECLP_DSS01_SCX24_hSAX05_rep1				0	0	-0	0	3	0	0	P0A7F3	PYRI_ECOLI Aspartate carbamoyltransferase regulatory chain OS=Escherichia coli (strain K12) OX=83333 GN=pyrI PE=1 SV=2	false	P0A7F3	PYRI_ECOLI Aspartate carbamoyltransferase regulatory chain OS=Escherichia coli (strain K12) OX=83333 GN=pyrI PE=1 SV=2	false	MTHDNKLQVEAIKR	IDNYEVVGKSRPSLPER	1	86	14	17	6	9	6	94	3	DSS	-1	22.461	false	true	false	false	Self > 4	0	0	0		0	0.124	0.124	0	0	7140	12819	984
2168702	B181128_12_HF_FW_IN_130_ECLP_DSS01_SCX22_hSAX05_rep1				0	0	-0	0	4	0	0	P07118	SYV_ECOLI Valine--tRNA ligase OS=Escherichia coli (strain K12) OX=83333 GN=valS PE=1 SV=2	false	P07118	SYV_ECOLI Valine--tRNA ligase OS=Escherichia coli (strain K12) OX=83333 GN=valS PE=1 SV=2	false	TGNMMQPQLADKIR	RTEKQFPNGIEPHGTDALR	582	597	14	19	12	4	593	600	4	DSS	-1	22.457	false	true	false	false	Self > 4	0	0	0		0	0.124	0.124	0	0	8782	1259	777
2220231	B181128_14_HF_FW_IN_130_ECLP_DSS01_SCX22_hSAX04_rep1				0	0	-0	0	4	0	0	P0ADG7	IMDH_ECOLI Inosine-5'-monophosphate dehydrogenase OS=Escherichia coli (strain K12) OX=83333 GN=guaB PE=1 SV=1	false	P0ADG7	IMDH_ECOLI Inosine-5'-monophosphate dehydrogenase OS=Escherichia coli (strain K12) OX=83333 GN=guaB PE=1 SV=1	false	LKEIIHQQMoxGGLR	HESGVVTDPQTVLPTTTLR	427	89	13	19	2	3	428	91	4	DSS	-1	22.451	false	true	false	false	Self > 4	0	0	0		0	0.135	0.135	0	0	8029	5185	593
2870811	B181203_19_HF_FW_IN_130_ECLP_DSS01_SCX23_hSAX04_rep1				0	0	-0	0	3	0	0	P0A7V0	RS2_ECOLI 30S ribosomal protein S2 OS=Escherichia coli (strain K12) OX=83333 GN=rpsB PE=1 SV=2	false	P0A7V0	RS2_ECOLI 30S ribosomal protein S2 OS=Escherichia coli (strain K12) OX=83333 GN=rpsB PE=1 SV=2	false	KGKILFVGTK	RLKDLETQSQDGTFDK	64	113	10	16	3	3	66	115	3	DSS	-1	22.43	false	true	false	false	Self > 4	0	0	0		0	0.135	0.135	0	0	6906	10497	989
2796419	B181203_16_HF_FW_IN_130_ECLP_DSS01_SCX23_hSAX06_rep2				0	0	-0	0	4	0	0	P0A6Z3	HTPG_ECOLI Chaperone protein HtpG OS=Escherichia coli (strain K12) OX=83333 GN=htpG PE=1 SV=1	false	P0A6Z3	HTPG_ECOLI Chaperone protein HtpG OS=Escherichia coli (strain K12) OX=83333 GN=htpG PE=1 SV=1	false	HGLKLYVQR	DEVIDHLGTIAKSGTK	295	88	9	16	4	12	298	99	4	DSS	-1	22.394	false	true	false	false	Self > 4	0	0	0		0	0.124	0.124	0	0	8130	12743	751
2748184	B181203_13_HF_FW_IN_130_ECLP_DSS01_SCX23_hSAX07_rep2				0	0	-0	0	4	0	0	P25524	CODA_ECOLI Cytosine deaminase OS=Escherichia coli (strain K12) OX=83333 GN=codA PE=1 SV=3	false	P25524	CODA_ECOLI Cytosine deaminase OS=Escherichia coli (strain K12) OX=83333 GN=codA PE=1 SV=3	false	THVDVSDATLTALKAMLEVK	ALLTHDDVKQR	122	94	20	11	14	9	135	102	4	DSS	-1	22.389	false	true	false	false	Self > 4	0	0	0		0	0.135	0.135	0	0	4862	13107	3804
999423	B181121_19_HF_FW_IN_130_ECLP_DSS01_SCX19_hSAX08_rep1				0	0	-0	0	5	0	0	P77243	PRPD_ECOLI 2-methylcitrate dehydratase OS=Escherichia coli (strain K12) OX=83333 GN=prpD PE=1 SV=3	false	P77243	PRPD_ECOLI 2-methylcitrate dehydratase OS=Escherichia coli (strain K12) OX=83333 GN=prpD PE=1 SV=3	false	EKINCcmFEDPAFTADYHDPEK	LTAADYEDNVAQDKR	381	361	20	15	2	14	382	374	5	DSS	-1	22.387	false	true	false	false	Self > 4	0	0	0		0	0.124	0.124	0	0	3109	12615	1368
1742091	B181126_07_HF_FW_IN_130_ECLP_DSS01_SCX25t27_hSAX07_rep2				0	0	-0	0	5	0	0	P0A858	TPIS_ECOLI Triosephosphate isomerase OS=Escherichia coli (strain K12) OX=83333 GN=tpiA PE=1 SV=1	false	P0A858	TPIS_ECOLI Triosephosphate isomerase OS=Escherichia coli (strain K12) OX=83333 GN=tpiA PE=1 SV=1	false	TYHKESDELIAK	RTYHKESDELIAK	100	99	12	13	4	5	103	103	5	DSS	-1	22.373	false	true	false	false	Self > 4	0	0	0		0	0.124	0.124	0	0	3773	13393	3480
2215093	B181128_14_HF_FW_IN_130_ECLP_DSS01_SCX22_hSAX04_rep1				0	0	-0	0	3	0	0	P02359	RS7_ECOLI 30S ribosomal protein S7 OS=Escherichia coli (strain K12) OX=83333 GN=rpsG PE=1 SV=3	false	P0ACF0	DBHA_ECOLI DNA-binding protein HU-alpha OS=Escherichia coli (strain K12) OX=83333 GN=hupA PE=1 SV=1	false	MAEANKAFAHYR	NPQTGKEIK	144	62	12	9	6	6	149	67	3	DSS	-1	22.369	false	true	false	false	Between > 4	0	0.002	0.003		0	0.117	0.124	0	0.009	10703	14769	489
2768555	B181203_15_HF_FW_IN_130_ECLP_DSS01_SCX23_hSAX06_rep1				0	0	-0	0	5	0	0	P21362	YCIF_ECOLI Protein YciF OS=Escherichia coli (strain K12) OX=83333 GN=yciF PE=1 SV=1	false	P21362	YCIF_ECOLI Protein YciF OS=Escherichia coli (strain K12) OX=83333 GN=yciF PE=1 SV=1	false	ATSNEKLSQAFHAHLEETHGQIER	LTDLAINNVNKK	34	150	24	12	6	11	39	160	5	DSS	-1	22.356	false	true	false	false	Self > 4	0	0	0		0	0.124	0.124	0	0	9635	13005	5171
976803	B181121_18_HF_FW_IN_130_ECLP_DSS01_SCX19_hSAX07_rep2				0	0	-0	0	5	0	0	P0AE08	AHPC_ECOLI Alkyl hydroperoxide reductase C OS=Escherichia coli (strain K12) OX=83333 GN=ahpC PE=1 SV=2	false	P0AE08	AHPC_ECOLI Alkyl hydroperoxide reductase C OS=Escherichia coli (strain K12) OX=83333 GN=ahpC PE=1 SV=2	false	IKYAMoxIGDPTGALTR	NQAFKNGEFIEITEKDTEGR	92	13	15	20	2	5	93	17	5	DSS	-1	22.347	false	true	false	false	Self > 4	0	0	0		0	0.124	0.124	0	0	10418	10641	761
2566708	B181130_12_HF_FW_IN_130_ECLP_DSS01_SCX23_hSAX02_rep2				0	0	-0	0	4	0	0	P0AFG6	ODO2_ECOLI Dihydrolipoyllysine-residue succinyltransferase component of 2-oxoglutarate dehydrogenase complex OS=Escherichia coli (strain K12) OX=83333 GN=sucB PE=1 SV=2	false	P0AFG6	ODO2_ECOLI Dihydrolipoyllysine-residue succinyltransferase component of 2-oxoglutarate dehydrogenase complex OS=Escherichia coli (strain K12) OX=83333 GN=sucB PE=1 SV=2	false	LLAEHNLDASAIKGTGVGGR	KIKELAVK	121	298	20	8	13	3	133	300	4	DSS	-1	22.323	false	true	false	false	Self > 4	0	0	0		0	0.117	0.117	0	0	2752	3999	977
1610544	B181123_28_HF_FW_IN_130_ECLP_DSS01_SCX21_hSAX01_rep2				0	0	-0	0	3	0	0	P0AC53	G6PD_ECOLI Glucose-6-phosphate 1-dehydrogenase OS=Escherichia coli (strain K12) OX=83333 GN=zwf PE=1 SV=1	false	P0AC53	G6PD_ECOLI Glucose-6-phosphate 1-dehydrogenase OS=Escherichia coli (strain K12) OX=83333 GN=zwf PE=1 SV=1	false	GLGEAKLNAKPAR	LGAMLDQKNR	130	102	13	10	6	8	135	109	3	DSS	-1	22.319	false	true	false	false	Self > 4	0	0	0		0	0.117	0.117	0	0	8297	10717	844
1209832	B181123_07_HF_FW_IN_130_ECLP_DSS01_SCX20_hSAX07_rep2				0	0	-0	0	4	0	0	P0A853	TNAA_ECOLI Tryptophanase OS=Escherichia coli (strain K12) OX=83333 GN=tnaA PE=1 SV=1	false	P0A9G6	ACEA_ECOLI Isocitrate lyase OS=Escherichia coli (strain K12) OX=83333 GN=aceA PE=1 SV=1	false	YADMLAMSAKK	WEGITRPYSAEDVVKLR	260	20	11	17	10	15	269	34	4	DSS	-1	22.313	false	true	false	false	Between > 4	0	0.002	0.003		0	0.135	0.135	0	0	11530	14631	25
929091	B181121_16_HF_FW_IN_130_ECLP_DSS01_SCX19_hSAX06_rep2				0	0	-0	0	3	0	0	P0A717	KPRS_ECOLI Ribose-phosphate pyrophosphokinase OS=Escherichia coli (strain K12) OX=83333 GN=prs PE=1 SV=2	false	P0A717	KPRS_ECOLI Ribose-phosphate pyrophosphokinase OS=Escherichia coli (strain K12) OX=83333 GN=prs PE=1 SV=2	false	LLNDTDMAIIDKR	AIAKLLNDTDMAIIDKR	183	179	13	17	5	4	187	182	3	DSS	-1	22.309	false	true	false	false	Self > 4	0	0	0		0	0.124	0.124	0	0	6657	1739	1755
2168630	B181128_12_HF_FW_IN_130_ECLP_DSS01_SCX22_hSAX05_rep1				0	0	-0	0	5	0	0	P07118	SYV_ECOLI Valine--tRNA ligase OS=Escherichia coli (strain K12) OX=83333 GN=valS PE=1 SV=2	false	P07118	SYV_ECOLI Valine--tRNA ligase OS=Escherichia coli (strain K12) OX=83333 GN=valS PE=1 SV=2	false	TEKQFPNGIEPHGTDALR	RTGNMMQPQLADKIR	598	581	18	15	3	13	600	593	5	DSS	-1	22.306	false	true	false	false	Self > 4	0	0	0		0	0.124	0.124	0	0	9336	1259	777
1575968	B181123_26_HF_FW_IN_130_ECLP_DSS01_SCX21_hSAX02_rep2				0	0	-0	0	4	0	0	P08312	SYFA_ECOLI Phenylalanine--tRNA ligase alpha subunit OS=Escherichia coli (strain K12) OX=83333 GN=pheS PE=1 SV=2	false	P08312	SYFA_ECOLI Phenylalanine--tRNA ligase alpha subunit OS=Escherichia coli (strain K12) OX=83333 GN=pheS PE=1 SV=2	false	SHLAELVASAK	KGHLTLQMTTLR	2	35	11	12	1	1	2	35	4	DSS	-1	22.299	false	true	false	false	Self > 4	0	0	0		0	0.117	0.117	0	0	6595	5633	1767
2737713	B181203_13_HF_FW_IN_130_ECLP_DSS01_SCX23_hSAX07_rep2				0	0	-0	0	3	0	0	P0A858	TPIS_ECOLI Triosephosphate isomerase OS=Escherichia coli (strain K12) OX=83333 GN=tpiA PE=1 SV=1	false	P0A858	TPIS_ECOLI Triosephosphate isomerase OS=Escherichia coli (strain K12) OX=83333 GN=tpiA PE=1 SV=1	false	TYHKESDELIAKK	ESDELIAKK	100	104	13	9	4	8	103	111	3	DSS	-1	22.294	false	true	false	false	Self > 4	0	0	0		0	0.124	0.124	0	0	7814	7723	3480
2936885	B181203_23_HF_FW_IN_130_ECLP_DSS01_SCX24_hSAX02_rep2				0	0	-0	0	5	0	0	P0AGE9	SUCD_ECOLI Succinate--CoA ligase [ADP-forming] subunit alpha OS=Escherichia coli (strain K12) OX=83333 GN=sucD PE=1 SV=2	false	P0AGE9	SUCD_ECOLI Succinate--CoA ligase [ADP-forming] subunit alpha OS=Escherichia coli (strain K12) OX=83333 GN=sucD PE=1 SV=2	false	MGHAGAIIAGGKGTADEK	EHVTKPVVGYIAGVTAPKGK	245	224	18	20	12	18	256	241	5	DSS	-1	22.294	false	true	false	false	Self > 4	0	0	0		0	0.124	0.124	0	0	9154	13041	1177
2423442	B181130_05_HF_FW_IN_130_ECLP_DSS01_SCX22_hSAX08_rep2				0	0	-0	0	4	0	0	P37095	PEPB_ECOLI Peptidase B OS=Escherichia coli (strain K12) OX=83333 GN=pepB PE=1 SV=2	false	P37095	PEPB_ECOLI Peptidase B OS=Escherichia coli (strain K12) OX=83333 GN=pepB PE=1 SV=2	false	KIDGLGIKHVQLSGEGWDADR	KVVWPDLDDAQR	50	86	21	12	8	1	57	86	4	DSS	-1	22.288	false	true	false	false	Self > 4	0	0	0		0	0.117	0.117	0	0	8937	12681	853
2290700	B181128_18_HF_FW_IN_130_ECLP_DSS01_SCX22_hSAX02_rep2				0	0	-0	0	5	0	0	P0AFG6	ODO2_ECOLI Dihydrolipoyllysine-residue succinyltransferase component of 2-oxoglutarate dehydrogenase complex OS=Escherichia coli (strain K12) OX=83333 GN=sucB PE=1 SV=2	false	P0AFG6	ODO2_ECOLI Dihydrolipoyllysine-residue succinyltransferase component of 2-oxoglutarate dehydrogenase complex OS=Escherichia coli (strain K12) OX=83333 GN=sucB PE=1 SV=2	false	RLLAEHNLDASAIKGTGVGGR	APAKESAPAAAAPAAQPALAAR	120	153	21	22	14	4	133	156	5	DSS	-1	22.26	false	true	false	false	Self > 4	0	0	0		0	0.117	0.117	0	0	9242	12927	977
1471312	B181123_21_HF_FW_IN_130_ECLP_DSS01_SCX21_hSAX05_rep2				0	0	-0	0	4	0	0	P0A836	SUCC_ECOLI Succinate--CoA ligase [ADP-forming] subunit beta OS=Escherichia coli (strain K12) OX=83333 GN=sucC PE=1 SV=1	false	P0AGE9	SUCD_ECOLI Succinate--CoA ligase [ADP-forming] subunit alpha OS=Escherichia coli (strain K12) OX=83333 GN=sucD PE=1 SV=2	false	MoxNLHEYQAK	MoxGHAGAIIAGGKGTADEK	1	245	9	18	1	12	1	256	4	DSS	-1	22.26	false	true	false	false	Between > 4	0	0.002	0.003		0	0.135	0.124	0	0	11529	14425	57
851097	B181121_12_HF_FW_IN_130_ECLP_DSS01_SCX19_hSAX05_rep1				0	0	-0	0	4	0	0	P0A7V3	RS3_ECOLI 30S ribosomal protein S3 OS=Escherichia coli (strain K12) OX=83333 GN=rpsC PE=1 SV=2	false	P0A7V0	RS2_ECOLI 30S ribosomal protein S2 OS=Escherichia coli (strain K12) OX=83333 GN=rpsB PE=1 SV=2	false	GEILGGMAAVEQPEKPAAQPKK	DLETQSQDGTFDKLTKK	205	116	22	17	21	13	225	128	4	DSS	-1	22.227	false	true	false	false	Between > 4	0	0.002	0.003		0	0.117	0.135	0	0	11239	13861	272
3023056	B181205_04_HF_FW_IN_130_ECLP_DSS01_SCX24_hSAX08_rep1				0	0	-0	0	6	0	0	P0A9G6	ACEA_ECOLI Isocitrate lyase OS=Escherichia coli (strain K12) OX=83333 GN=aceA PE=1 SV=1	false	P0A9G6	ACEA_ECOLI Isocitrate lyase OS=Escherichia coli (strain K12) OX=83333 GN=aceA PE=1 SV=1	false	LLAYNCcmSPSFNWQKNLDDK	VQQPEFAAAKDGYTFVSHQQEVGTGYFDK	313	382	19	29	14	10	326	391	6	DSS	-1	22.222	false	true	false	false	Self > 4	0	0	0		0	0.135	0.135	0	0	10408	13579	696
2112816	B181128_10_HF_FW_IN_130_ECLP_DSS01_SCX21_hSAX06_rep1				0	0	-0	0	4	0	0	P0A836	SUCC_ECOLI Succinate--CoA ligase [ADP-forming] subunit beta OS=Escherichia coli (strain K12) OX=83333 GN=sucC PE=1 SV=1	false	P0A9G6	ACEA_ECOLI Isocitrate lyase OS=Escherichia coli (strain K12) OX=83333 GN=aceA PE=1 SV=1	false	MNLHEYQAK	HYVEKVQQPEFAAAK	1	377	9	15	1	5	1	381	4	DSS	-1	22.222	false	true	false	false	Between > 4	0	0.002	0.003		0	0.135	0.135	0	0.009	11527	14625	366
2150194	B181128_11_HF_FW_IN_130_ECLP_DSS01_SCX21_hSAX06_rep2				0	0	-0	0	5	0	0	P0A6F5	CH60_ECOLI 60 kDa chaperonin OS=Escherichia coli (strain K12) OX=83333 GN=groL PE=1 SV=2	false	P0A6F5	CH60_ECOLI 60 kDa chaperonin OS=Escherichia coli (strain K12) OX=83333 GN=groL PE=1 SV=2	false	EVASKANDAAGDGTTTATVLAQAIITEGLK	RVVINKDTTTIIDGVGEEAAIQGR	76	322	30	24	5	6	80	327	5	DSS	-1	22.211	false	true	false	false	Self > 4	0	0	0		0	0.124	0.124	0	0	10407	11613	640
1550049	B181123_25_HF_FW_IN_130_ECLP_DSS01_SCX21_hSAX02_rep1				0	0	-0	0	3	0	0	P0AE08	AHPC_ECOLI Alkyl hydroperoxide reductase C OS=Escherichia coli (strain K12) OX=83333 GN=ahpC PE=1 SV=2	false	P0AE08	AHPC_ECOLI Alkyl hydroperoxide reductase C OS=Escherichia coli (strain K12) OX=83333 GN=ahpC PE=1 SV=2	false	AAQYVASHPGEVCcmPAKWK	IKAAQYVASHPGEVCcmPAK	154	152	18	18	16	2	169	153	3	DSS	-1	22.207	false	true	false	false	Self > 4	0	0	0		0	0.124	0.124	0	0	9636	13603	761
3194087	B181205_12_HF_FW_IN_130_ECLP_DSS01_SCX24_hSAX04_rep1				0	0	-0	0	4	0	0	P0A836	SUCC_ECOLI Succinate--CoA ligase [ADP-forming] subunit beta OS=Escherichia coli (strain K12) OX=83333 GN=sucC PE=1 SV=1	false	P0AGE9	SUCD_ECOLI Succinate--CoA ligase [ADP-forming] subunit alpha OS=Escherichia coli (strain K12) OX=83333 GN=sucD PE=1 SV=2	false	MNLHEYQAK	RMoxGHAGAIIAGGKGTADEK	1	244	9	19	1	13	1	256	4	DSS	-1	22.192	false	true	false	false	Between > 4	0	0.002	0.004		0	0.135	0.124	0	0	11065	14425	57
2148371	B181128_11_HF_FW_IN_130_ECLP_DSS01_SCX21_hSAX06_rep2				0	0	-0	0	5	0	0	P0AFG6	ODO2_ECOLI Dihydrolipoyllysine-residue succinyltransferase component of 2-oxoglutarate dehydrogenase complex OS=Escherichia coli (strain K12) OX=83333 GN=sucB PE=1 SV=2	false	P0AFG6	ODO2_ECOLI Dihydrolipoyllysine-residue succinyltransferase component of 2-oxoglutarate dehydrogenase complex OS=Escherichia coli (strain K12) OX=83333 GN=sucB PE=1 SV=2	false	SSVDILVPDLPESVADATVATWHK	RLLAEHNLDASAIKGTGVGGR	2	120	24	21	1	14	2	133	5	DSS	-1	22.182	false	true	false	false	Self > 4	0	0	0		0	0.117	0.117	0	0	10405	11073	977
3119393	B181205_09_HF_FW_IN_130_ECLP_DSS01_SCX24_hSAX06_rep1				0	0	-0	0	5	0	0	P0A8N5	SYK2_ECOLI Lysine--tRNA ligase heat inducible OS=Escherichia coli (strain K12) OX=83333 GN=lysU PE=1 SV=2	false	P0A9G6	ACEA_ECOLI Isocitrate lyase OS=Escherichia coli (strain K12) OX=83333 GN=aceA PE=1 SV=1	false	ALRPLPDKFHGLQDQEVR	HYVEKVQQPEFAAAK	149	377	18	15	8	5	156	381	5	DSS	-1	22.174	false	true	false	false	Between > 4	0	0.002	0.004		0	0.126	0.135	0	0	11030	14783	389
3217226	B181205_13_HF_FW_IN_130_ECLP_DSS01_SCX24_hSAX03_rep1				0	0	-0	0	4	0	0	P0AEU7	SKP_ECOLI Chaperone protein Skp OS=Escherichia coli (strain K12) OX=83333 GN=skp PE=1 SV=1	false	P0AEU7	SKP_ECOLI Chaperone protein Skp OS=Escherichia coli (strain K12) OX=83333 GN=skp PE=1 SV=1	false	TKLEKDVMAQR	TKLEKDVMoxAQR	81	81	11	11	5	5	85	85	4	DSS	-1	22.15	false	true	false	false	Self > 4	0	0	0		0	0.1	0.1	0	0	4635	6259	1666
2915027	B181203_22_HF_FW_IN_130_ECLP_DSS01_SCX24_hSAX02_rep1				0	0	-0	0	4	0	0	P0AFG6	ODO2_ECOLI Dihydrolipoyllysine-residue succinyltransferase component of 2-oxoglutarate dehydrogenase complex OS=Escherichia coli (strain K12) OX=83333 GN=sucB PE=1 SV=2	false	P0AFG6	ODO2_ECOLI Dihydrolipoyllysine-residue succinyltransferase component of 2-oxoglutarate dehydrogenase complex OS=Escherichia coli (strain K12) OX=83333 GN=sucB PE=1 SV=2	false	HLAKAPAK	LLAEHNLDASAIKGTGVGGR	149	121	8	20	4	13	152	133	4	DSS	-1	22.142	false	true	false	false	Self > 4	0	0	0		0	0.117	0.117	0	0	5215	13403	977
2770559	B181203_15_HF_FW_IN_130_ECLP_DSS01_SCX23_hSAX06_rep1				0	0	-0	0	4	0	0	P0A9M8	PTA_ECOLI Phosphate acetyltransferase OS=Escherichia coli (strain K12) OX=83333 GN=pta PE=1 SV=2	false	P0A9M8	PTA_ECOLI Phosphate acetyltransferase OS=Escherichia coli (strain K12) OX=83333 GN=pta PE=1 SV=2	false	TRPDLSEIFDDSSKAK	KHQFAQSLNYEIAK	185	115	16	14	14	1	198	115	4	DSS	-1	22.139	false	true	false	false	Self > 4	0	0	0		0	0.124	0.124	0	0	6483	13521	810
606981	B181119_13_HF_FW_IN_130_ECLP_DSS01_SCX18_hSAX08_rep1				0	0	-0	0	5	0	0	P0A9P0	DLDH_ECOLI Dihydrolipoyl dehydrogenase OS=Escherichia coli (strain K12) OX=83333 GN=lpdA PE=1 SV=2	false	P06959	ODP2_ECOLI Dihydrolipoyllysine-residue acetyltransferase component of pyruvate dehydrogenase complex OS=Escherichia coli (strain K12) OX=83333 GN=aceF PE=1 SV=3	false	EKGISYETATFPWAASGR	AEGKSEFAENDAYVHATPLIR	369	314	18	21	2	4	370	317	5	DSS	-1	22.137	false	true	false	false	Between > 4	0	0.002	0.004		0.006	0.135	0.117	0.006	0	11524	14621	48
2742920	B181203_13_HF_FW_IN_130_ECLP_DSS01_SCX23_hSAX07_rep2				0	0	-0	0	5	0	0	P52647	NIFJ_ECOLI Probable pyruvate-flavodoxin oxidoreductase OS=Escherichia coli (strain K12) OX=83333 GN=ydbK PE=3 SV=2	false	P52647	NIFJ_ECOLI Probable pyruvate-flavodoxin oxidoreductase OS=Escherichia coli (strain K12) OX=83333 GN=ydbK PE=3 SV=2	false	RADEGKLPLALDSRPPSEAPEETLLHEQR	DAAADLQKR	1103	1149	29	9	6	8	1108	1156	5	DSS	-1	22.116	false	true	false	false	Self > 4	0	0	0		0	0.124	0.124	0	0	4184	11895	743
1358237	B181123_14_HF_FW_IN_130_ECLP_DSS01_SCX20_hSAX03_rep1				0	0	-0	0	3	0	0	P0A9G6	ACEA_ECOLI Isocitrate lyase OS=Escherichia coli (strain K12) OX=83333 GN=aceA PE=1 SV=1	false	P21599	KPYK2_ECOLI Pyruvate kinase II OS=Escherichia coli (strain K12) OX=83333 GN=pykA PE=1 SV=3	false	FAQAIHAKYPGK	DAGCcmDAKIVAK	301	213	12	11	8	7	308	219	3	DSS	-1	22.076	false	true	false	false	Between > 4	0	0.002	0.004		0.006	0.135	0.124	0.006	0	11523	14613	314
3171113	B181205_11_HF_FW_IN_130_ECLP_DSS01_SCX24_hSAX05_rep1				0	0	-0	0	4	0	0	P0A6Y1	IHFB_ECOLI Integration host factor subunit beta OS=Escherichia coli (strain K12) OX=83333 GN=ihfB PE=1 SV=1	false	P0A6X7	IHFA_ECOLI Integration host factor subunit alpha OS=Escherichia coli (strain K12) OX=83333 GN=ihfA PE=1 SV=1	false	TGDKVELEGKYVPHFKPGK	NPKTGEDIPITAR	66	64	19	13	10	3	75	66	4	DSS	-1	22.074	false	true	false	false	Between > 4	0	0.002	0.004		0	0.138	0.135	0	0	11522	14877	33
2220265	B181128_14_HF_FW_IN_130_ECLP_DSS01_SCX22_hSAX04_rep1				0	0	-0	0	3	0	0	P0A8T7	RPOC_ECOLI DNA-directed RNA polymerase subunit beta' OS=Escherichia coli (strain K12) OX=83333 GN=rpoC PE=1 SV=1	false	P0A8T7	RPOC_ECOLI DNA-directed RNA polymerase subunit beta' OS=Escherichia coli (strain K12) OX=83333 GN=rpoC PE=1 SV=1	false	NTELKLIDEFGR	NKGSIKLSNVK	979	954	12	11	5	6	983	959	3	DSS	-1	22.053	false	true	false	false	Self > 4	0	0	0		0	0.138	0.138	0	0	6547	10091	925
2221474	B181128_14_HF_FW_IN_130_ECLP_DSS01_SCX22_hSAX04_rep1				0	0	-0	0	4	0	0	P0A9G6	ACEA_ECOLI Isocitrate lyase OS=Escherichia coli (strain K12) OX=83333 GN=aceA PE=1 SV=1	false	P0A9G6	ACEA_ECOLI Isocitrate lyase OS=Escherichia coli (strain K12) OX=83333 GN=aceA PE=1 SV=1	false	KCcmGHMGGKVLVPTQEAIQK	LLAYNCcmSPSFNWQKNLDDK	194	313	19	19	8	14	201	326	4	DSS	-1	22.052	false	true	false	false	Self > 4	0	0	0		0	0.135	0.135	0	0	10044	7427	696
953190	B181121_17_HF_FW_IN_130_ECLP_DSS01_SCX19_hSAX07_rep1				0	0	-0	0	4	0	0	P0AFG8	ODP1_ECOLI Pyruvate dehydrogenase E1 component OS=Escherichia coli (strain K12) OX=83333 GN=aceE PE=1 SV=2	false	P0AFG8	ODP1_ECOLI Pyruvate dehydrogenase E1 component OS=Escherichia coli (strain K12) OX=83333 GN=aceE PE=1 SV=2	false	LIQLMNETVDGDYQTFKSK	ATVILAHTIKGYGMGDAAEGK	311	384	19	21	17	10	327	393	4	DSS	-1	22.042	false	true	false	false	Self > 4	0	0	0		0	0.138	0.138	0	0	10161	13141	813
2716941	B181203_12_HF_FW_IN_130_ECLP_DSS01_SCX23_hSAX07_rep1				0	0	-0	0	4	0	0	P0A8N5	SYK2_ECOLI Lysine--tRNA ligase heat inducible OS=Escherichia coli (strain K12) OX=83333 GN=lysU PE=1 SV=2	false	P0A8N5	SYK2_ECOLI Lysine--tRNA ligase heat inducible OS=Escherichia coli (strain K12) OX=83333 GN=lysU PE=1 SV=2	false	ALRPLPDKFHGLQDQEVR	YLDLIANDKSR	149	171	18	11	8	9	156	179	4	DSS	-1	22.04	false	true	false	false	Self > 4	0	0	0		0	0.126	0.126	0	0	8538	13519	1864
1610718	B181123_28_HF_FW_IN_130_ECLP_DSS01_SCX21_hSAX01_rep2				0	0	-0	0	4	0	0	P0A705	IF2_ECOLI Translation initiation factor IF-2 OS=Escherichia coli (strain K12) OX=83333 GN=infB PE=1 SV=1	false	P0A705	IF2_ECOLI Translation initiation factor IF-2 OS=Escherichia coli (strain K12) OX=83333 GN=infB PE=1 SV=1	false	KGSSLQQGFQKPAQAVNR	MAVKGSQVIK	291	325	18	10	11	4	301	328	4	DSS	-1	22.038	false	true	false	false	Self > 4	0	0	0		0	0.135	0.135	0	0	4865	7249	633
2869346	B181203_19_HF_FW_IN_130_ECLP_DSS01_SCX23_hSAX04_rep1				0	0	-0	0	4	0	0	P0ADG7	IMDH_ECOLI Inosine-5'-monophosphate dehydrogenase OS=Escherichia coli (strain K12) OX=83333 GN=guaB PE=1 SV=1	false	P0ADG7	IMDH_ECOLI Inosine-5'-monophosphate dehydrogenase OS=Escherichia coli (strain K12) OX=83333 GN=guaB PE=1 SV=1	false	KPNACcmKDEQGR	HESGVVTDPQTVLPTTTLR	207	89	11	19	1	3	207	91	4	DSS	-1	22.026	false	true	false	false	Self > 4	0	0	0		0	0.135	0.135	0	0	7262	11651	593
1508412	B181123_23_HF_FW_IN_130_ECLP_DSS01_SCX21_hSAX04_rep1				0	0	-0	0	4	0	0	P00864	CAPP_ECOLI Phosphoenolpyruvate carboxylase OS=Escherichia coli (strain K12) OX=83333 GN=ppc PE=1 SV=1	false	P00864	CAPP_ECOLI Phosphoenolpyruvate carboxylase OS=Escherichia coli (strain K12) OX=83333 GN=ppc PE=1 SV=1	false	GGAPAHAALLSQPPGSLKGGLR	KAVESLSLELVLTAHPTEITR	588	124	22	21	18	1	605	124	4	DSS	-1	22.011	false	true	false	false	Self > 4	0	0	0		0	0.124	0.124	0	0	945	13321	616
1450062	B181123_20_HF_FW_IN_130_ECLP_DSS01_SCX21_hSAX05_rep1				0	0	-0	0	4	0	0	P0A6Y8	DNAK_ECOLI Chaperone protein DnaK OS=Escherichia coli (strain K12) OX=83333 GN=dnaK PE=1 SV=2	false	P0A6Y8	DNAK_ECOLI Chaperone protein DnaK OS=Escherichia coli (strain K12) OX=83333 GN=dnaK PE=1 SV=2	false	NTTIPTKHSQVFSTAEDNQSAVTIHVLQGER	EQKITIK	415	496	31	7	7	3	421	498	4	DSS	-1	22.005	false	true	false	false	Self > 4	0	0	0		0	0.136	0.136	0	0	5560	10403	835
2668028	B181203_10_HF_FW_IN_130_ECLP_DSS01_SCX23_hSAX08_rep1				0	0	-0	0	5	0	0	P08839	PT1_ECOLI Phosphoenolpyruvate-protein phosphotransferase OS=Escherichia coli (strain K12) OX=83333 GN=ptsI PE=1 SV=1	false	P08839	PT1_ECOLI Phosphoenolpyruvate-protein phosphotransferase OS=Escherichia coli (strain K12) OX=83333 GN=ptsI PE=1 SV=1	false	DKHMTADAAAHEVIEGQASALEELDDEYLK	KKISADQVDQEVER	95	29	30	14	2	2	96	30	5	DSS	-1	22.001	false	true	false	false	Self > 4	0	0	0		0	0.135	0.135	0	0	9486	9047	2009
3119430	B181205_09_HF_FW_IN_130_ECLP_DSS01_SCX24_hSAX06_rep1				0	0	-0	0	5	0	0	P0A8N5	SYK2_ECOLI Lysine--tRNA ligase heat inducible OS=Escherichia coli (strain K12) OX=83333 GN=lysU PE=1 SV=2	false	P0A8N5	SYK2_ECOLI Lysine--tRNA ligase heat inducible OS=Escherichia coli (strain K12) OX=83333 GN=lysU PE=1 SV=2	false	ALRPLPDKFHGLQDQEVR	TQTGELSIHCcmTELR	149	131	18	14	8	7	156	137	5	DSS	-1	21.985	false	true	false	false	Self > 4	0	0	0		0	0.126	0.126	0	0	10391	11547	1864
1503999	B181123_23_HF_FW_IN_130_ECLP_DSS01_SCX21_hSAX04_rep1				0	0	-0	0	4	0	0	P77243	PRPD_ECOLI 2-methylcitrate dehydratase OS=Escherichia coli (strain K12) OX=83333 GN=prpD PE=1 SV=3	false	P77243	PRPD_ECOLI 2-methylcitrate dehydratase OS=Escherichia coli (strain K12) OX=83333 GN=prpD PE=1 SV=3	false	SAQINNIRPEFDR	RQDGIPKLVDK	2	432	13	11	1	7	2	438	4	DSS	-1	21.974	false	true	false	false	Self > 4	0	0	0		0	0.124	0.124	0	0	7894	4657	1368
2795716	B181203_16_HF_FW_IN_130_ECLP_DSS01_SCX23_hSAX06_rep2				0	0	-0	0	4	0	0	P0AES4	GYRA_ECOLI DNA gyrase subunit A OS=Escherichia coli (strain K12) OX=83333 GN=gyrA PE=1 SV=1	false	P0AES4	GYRA_ECOLI DNA gyrase subunit A OS=Escherichia coli (strain K12) OX=83333 GN=gyrA PE=1 SV=1	false	DGLKPVHR	VVGDVIGKYHPHGDSAVYDTIVR	39	69	8	23	4	8	42	76	4	DSS	-1	21.973	false	true	false	false	Self > 4	0	0	0		0	0.124	0.124	0	0	3400	1759	1011
2719722	B181203_12_HF_FW_IN_130_ECLP_DSS01_SCX23_hSAX07_rep1				0	0	-0	0	4	0	0	P0AE08	AHPC_ECOLI Alkyl hydroperoxide reductase C OS=Escherichia coli (strain K12) OX=83333 GN=ahpC PE=1 SV=2	false	P0AE08	AHPC_ECOLI Alkyl hydroperoxide reductase C OS=Escherichia coli (strain K12) OX=83333 GN=ahpC PE=1 SV=2	false	IKYAMIGDPTGALTR	NQAFKNGEFIEITEK	92	13	15	15	2	5	93	17	4	DSS	-1	21.947	false	true	false	false	Self > 4	0	0	0		0	0.124	0.124	0	0	10388	10641	761
1527768	B181123_24_HF_FW_IN_130_ECLP_DSS01_SCX21_hSAX03_rep1				0	0	-0	0	3	0	0	P69910;P69908	DCEB_ECOLI Glutamate decarboxylase beta OS=Escherichia coli (strain K12) OX=83333 GN=gadB PE=1 SV=1;DCEA_ECOLI Glutamate decarboxylase alpha OS=Escherichia coli (strain K12) OX=83333 GN=gadA PE=1 SV=1	false	P69908	DCEA_ECOLI Glutamate decarboxylase alpha OS=Escherichia coli (strain K12) OX=83333 GN=gadA PE=1 SV=1	false	ASLKYLSDHPK	FGAKAISTIAESK	443;443	18	11	13	4	4	446;446	21	3	DSS	-1	21.934	false	true	false	false	Self > 4	0	0	0		0	0.135	0.138	0	0	8124	12679	2917
2039454	B181128_05_HF_FW_IN_130_ECLP_DSS01_SCX21_hSAX08_rep1				0	0	-0	0	5	0	0	P12008	AROC_ECOLI Chorismate synthase OS=Escherichia coli (strain K12) OX=83333 GN=aroC PE=1 SV=4	false	P12008	AROC_ECOLI Chorismate synthase OS=Escherichia coli (strain K12) OX=83333 GN=aroC PE=1 SV=4	false	SQDYSAIKDVFRPGHADYTYEQK	FGEEVEMITKGR	92	308	23	12	8	10	99	317	5	DSS	-1	21.924	false	true	false	false	Self > 4	0	0	0		0	0.124	0.124	0	0	10386	11531	2068
2545018	B181130_11_HF_FW_IN_130_ECLP_DSS01_SCX23_hSAX02_rep1				0	0	-0	0	4	0	0	P0A8T7	RPOC_ECOLI DNA-directed RNA polymerase subunit beta' OS=Escherichia coli (strain K12) OX=83333 GN=rpoC PE=1 SV=1	false	P0A8V2	RPOB_ECOLI DNA-directed RNA polymerase subunit beta OS=Escherichia coli (strain K12) OX=83333 GN=rpoB PE=1 SV=1	false	KGLADTALK	SPGVFFDSDKGKTHSSGK	781	152	9	18	1	12	781	163	4	DSS	-1	21.92	false	true	false	false	Between > 4	0	0.002	0.004		0	0.138	0.138	0	0	11267	14429	14
2844958	B181203_18_HF_FW_IN_130_ECLP_DSS01_SCX23_hSAX05_rep2				0	0	-0	0	5	0	0	P0A7F3	PYRI_ECOLI Aspartate carbamoyltransferase regulatory chain OS=Escherichia coli (strain K12) OX=83333 GN=pyrI PE=1 SV=2	false	P0A7F3	PYRI_ECOLI Aspartate carbamoyltransferase regulatory chain OS=Escherichia coli (strain K12) OX=83333 GN=pyrI PE=1 SV=2	false	MTHDNKLQVEAIKR	IDNYEVVGKSRPSLPER	1	86	14	17	6	9	6	94	5	DSS	-1	21.916	false	true	false	false	Self > 4	0	0	0		0	0.124	0.124	0	0	7140	12819	984
2767486	B181203_15_HF_FW_IN_130_ECLP_DSS01_SCX23_hSAX06_rep1				0	0	-0	0	4	0	0	P0AFG6	ODO2_ECOLI Dihydrolipoyllysine-residue succinyltransferase component of 2-oxoglutarate dehydrogenase complex OS=Escherichia coli (strain K12) OX=83333 GN=sucB PE=1 SV=2	false	P0AFG6	ODO2_ECOLI Dihydrolipoyllysine-residue succinyltransferase component of 2-oxoglutarate dehydrogenase complex OS=Escherichia coli (strain K12) OX=83333 GN=sucB PE=1 SV=2	false	EDVEKHLAK	LLAEHNLDASAIKGTGVGGR	144	121	9	20	5	13	148	133	4	DSS	-1	21.914	false	true	false	false	Self > 4	0	0	0		0	0.117	0.117	0	0	3775	12217	977
975679	B181121_18_HF_FW_IN_130_ECLP_DSS01_SCX19_hSAX07_rep2				0	0	-0	0	4	0	0	P00961	SYGB_ECOLI Glycine--tRNA ligase beta subunit OS=Escherichia coli (strain K12) OX=83333 GN=glyS PE=1 SV=4	false	P00961	SYGB_ECOLI Glycine--tRNA ligase beta subunit OS=Escherichia coli (strain K12) OX=83333 GN=glyS PE=1 SV=4	false	LTTDKGEWLLYR	VANLAEAQPDREIEKR	108	58	12	16	5	15	112	72	4	DSS	-1	21.91	false	true	false	false	Self > 4	0	0	0		0	0.124	0.124	0	0	5427	12331	1131
1208960	B181123_07_HF_FW_IN_130_ECLP_DSS01_SCX20_hSAX07_rep2				0	0	-0	0	5	0	0	P0A9P0	DLDH_ECOLI Dihydrolipoyl dehydrogenase OS=Escherichia coli (strain K12) OX=83333 GN=lpdA PE=1 SV=2	false	P0A9P0	DLDH_ECOLI Dihydrolipoyl dehydrogenase OS=Escherichia coli (strain K12) OX=83333 GN=lpdA PE=1 SV=2	false	ALAEHGIVFGEPKTDIDK	ALAEHGIVFGEPKTDIDK	68	68	18	18	13	13	80	80	5	DSS	-1	21.904	false	true	false	false	Self > 4	0	0	0		0	0.135	0.135	0	0	9273	13459	1518
2994330	B181205_03_HF_FW_IN_130_ECLP_DSS01_SCX24_hSAX09_rep1				0	0	-0	0	5	0	0	P0ACP7	PURR_ECOLI HTH-type transcriptional repressor PurR OS=Escherichia coli (strain K12) OX=83333 GN=purR PE=1 SV=2	false	P0ACP7	PURR_ECOLI HTH-type transcriptional repressor PurR OS=Escherichia coli (strain K12) OX=83333 GN=purR PE=1 SV=2	false	NAVWAAIKELHYSPSAVAR	RANVSTTTVSHVINKTR	34	10	19	17	8	15	41	24	5	DSS	-1	21.899	false	true	false	false	Self > 4	0	0	0		0	0.124	0.124	0	0	6163	12881	2244
1479913	B181123_21_HF_FW_IN_130_ECLP_DSS01_SCX21_hSAX05_rep2				0	0	-0	0	4	0	0	P0AGJ9	SYY_ECOLI Tyrosine--tRNA ligase OS=Escherichia coli (strain K12) OX=83333 GN=tyrS PE=1 SV=2	false	P0AGJ9	SYY_ECOLI Tyrosine--tRNA ligase OS=Escherichia coli (strain K12) OX=83333 GN=tyrS PE=1 SV=2	false	FQQAGHKPVALVGGATGLIGDPSFKAAER	FGKTEGGAVWLDPK	61	236	29	14	25	3	85	238	4	DSS	-1	21.889	false	true	false	false	Self > 4	0	0	0		0	0	0	0	0	9373	13517	1353
2267149	B181128_17_HF_FW_IN_130_ECLP_DSS01_SCX22_hSAX02_rep1				0	0	-0	0	4	0	0	P0AE08	AHPC_ECOLI Alkyl hydroperoxide reductase C OS=Escherichia coli (strain K12) OX=83333 GN=ahpC PE=1 SV=2	false	P0AE08	AHPC_ECOLI Alkyl hydroperoxide reductase C OS=Escherichia coli (strain K12) OX=83333 GN=ahpC PE=1 SV=2	false	AWHSSSETIAKIK	IKAAQYVASHPGEVCcmPAK	81	152	13	18	11	2	91	153	4	DSS	-1	21.881	false	true	false	false	Self > 4	0	0	0		0	0.124	0.124	0	0	9850	13023	761
2726411	B181203_12_HF_FW_IN_130_ECLP_DSS01_SCX23_hSAX07_rep1				0	0	-0	0	4	0	0	P21177	FADB_ECOLI Fatty acid oxidation complex subunit alpha OS=Escherichia coli (strain K12) OX=83333 GN=fadB PE=1 SV=2	false	P21177	FADB_ECOLI Fatty acid oxidation complex subunit alpha OS=Escherichia coli (strain K12) OX=83333 GN=fadB PE=1 SV=2	false	IGLPETKLGIMPGFGGSVR	MLGADSALEIIAAGKDVGADQALK	135	157	19	24	7	15	141	171	4	DSS	-1	21.873	false	true	false	false	Self > 4	0	0	0		0	0.135	0.135	0	0	10378	11511	964
830921	B181121_11_HF_FW_IN_130_ECLP_DSS01_SCX19_hSAX04_rep1				0	0	-0	0	4	0	0	P60422	RL2_ECOLI 50S ribosomal protein L2 OS=Escherichia coli (strain K12) OX=83333 GN=rplB PE=1 SV=2	false	P60422	RL2_ECOLI 50S ribosomal protein L2 OS=Escherichia coli (strain K12) OX=83333 GN=rplB PE=1 SV=2	false	SANIALVLYKDGERR	AGDQIQSGVDAAIKPGNTLPMoxR	88	112	15	22	10	14	97	125	4	DSS	-1	21.858	false	true	false	false	Self > 4	0	0	0		0	0.124	0.124	0	0	7073	1725	784
1510665	B181123_23_HF_FW_IN_130_ECLP_DSS01_SCX21_hSAX04_rep1				0	0	-0	0	4	0	0	P0A8T7	RPOC_ECOLI DNA-directed RNA polymerase subunit beta' OS=Escherichia coli (strain K12) OX=83333 GN=rpoC PE=1 SV=1	false	P0A8T7	RPOC_ECOLI DNA-directed RNA polymerase subunit beta' OS=Escherichia coli (strain K12) OX=83333 GN=rpoC PE=1 SV=1	false	IPQESGGTKDITGGLPR	RPKEPAILAEISGIVSFGK	1124	1149	17	19	9	3	1132	1151	4	DSS	-1	21.855	false	true	false	false	Self > 4	0	0	0		0	0.138	0.138	0	0	10376	11503	925
1575463	B181123_26_HF_FW_IN_130_ECLP_DSS01_SCX21_hSAX02_rep2				0	0	-0	0	5	0	0	P0AD61	KPYK1_ECOLI Pyruvate kinase I OS=Escherichia coli (strain K12) OX=83333 GN=pykF PE=1 SV=1	false	P0AD61	KPYK1_ECOLI Pyruvate kinase I OS=Escherichia coli (strain K12) OX=83333 GN=pykF PE=1 SV=1	false	IVCcmTIGPKTESEEMoxLAK	KVVITATQMoxLDSMIKNPRPTR	6	272	17	21	8	15	13	286	5	DSS	-1	21.85	false	true	false	false	Self > 4	0	0	0		0	0.124	0.124	0	0	5265	3851	1389
2668557	B181203_10_HF_FW_IN_130_ECLP_DSS01_SCX23_hSAX08_rep1				0	0	-0	0	6	0	0	P08839	PT1_ECOLI Phosphoenolpyruvate-protein phosphotransferase OS=Escherichia coli (strain K12) OX=83333 GN=ptsI PE=1 SV=1	false	P08839	PT1_ECOLI Phosphoenolpyruvate-protein phosphotransferase OS=Escherichia coli (strain K12) OX=83333 GN=ptsI PE=1 SV=1	false	KISADQVDQEVER	DKHMTADAAAHEVIEGQASALEELDDEYLKER	30	95	13	32	1	2	30	96	6	DSS	-1	21.848	false	true	false	false	Self > 4	0	0	0		0	0.135	0.135	0	0	10374	9047	2009
1262464	B181123_10_HF_FW_IN_130_ECLP_DSS01_SCX20_hSAX06_rep2				0	0	-0	0	4	0	0	P76558	MAO2_ECOLI NADP-dependent malic enzyme OS=Escherichia coli (strain K12) OX=83333 GN=maeB PE=1 SV=1	false	P76558	MAO2_ECOLI NADP-dependent malic enzyme OS=Escherichia coli (strain K12) OX=83333 GN=maeB PE=1 SV=1	false	EPNMAETKAAYAVVDDGKR	APECcmFYIEQKLR	230	140	19	12	8	10	237	149	4	DSS	-1	21.845	false	true	false	false	Self > 4	0	0	0		0	0	0	0	0	8884	12815	1093
1592136	B181123_27_HF_FW_IN_130_ECLP_DSS01_SCX21_hSAX01_rep1				0	0	-0	0	5	0	0	P0A6F3	GLPK_ECOLI Glycerol kinase OS=Escherichia coli (strain K12) OX=83333 GN=glpK PE=1 SV=2	false	P0A6F3	GLPK_ECOLI Glycerol kinase OS=Escherichia coli (strain K12) OX=83333 GN=glpK PE=1 SV=2	false	SSEVYGQTNIGGKGGTR	RSSEVYGQTNIGGKGGTR	221	220	17	18	13	14	233	233	5	DSS	-1	21.837	false	true	false	false	Self > 4	0	0	0		0	0.117	0.117	0	0	10020	7841	2315
2818770	B181203_17_HF_FW_IN_130_ECLP_DSS01_SCX23_hSAX05_rep1				0	0	-0	0	4	0	0	P0AFG6	ODO2_ECOLI Dihydrolipoyllysine-residue succinyltransferase component of 2-oxoglutarate dehydrogenase complex OS=Escherichia coli (strain K12) OX=83333 GN=sucB PE=1 SV=2	false	P0AFG6	ODO2_ECOLI Dihydrolipoyllysine-residue succinyltransferase component of 2-oxoglutarate dehydrogenase complex OS=Escherichia coli (strain K12) OX=83333 GN=sucB PE=1 SV=2	false	SEEKASTPAQR	RLLAEHNLDASAIKGTGVGGR	91	120	11	21	4	14	94	133	4	DSS	-1	21.832	false	true	false	false	Self > 4	0	0	0		0	0.117	0.117	0	0	9940	12829	977
900784	B181121_15_HF_FW_IN_130_ECLP_DSS01_SCX19_hSAX06_rep1				0	0	-0	0	4	0	0	P0AG67	RS1_ECOLI 30S ribosomal protein S1 OS=Escherichia coli (strain K12) OX=83333 GN=rpsA PE=1 SV=1	false	P0A7R9	RS11_ECOLI 30S ribosomal protein S11 OS=Escherichia coli (strain K12) OX=83333 GN=rpsK PE=1 SV=2	false	VKHPSEIVNVGDEITVK	EYGIKNLEVMVK	228	76	17	12	2	5	229	80	4	DSS	-1	21.826	false	true	false	false	Between > 4	0	0.002	0.004		0	0.124	0.124	0	0	10778	14665	559
901509	B181121_15_HF_FW_IN_130_ECLP_DSS01_SCX19_hSAX06_rep1				0	0	-0	0	4	0	0	P0A6Y8	DNAK_ECOLI Chaperone protein DnaK OS=Escherichia coli (strain K12) OX=83333 GN=dnaK PE=1 SV=2	false	P0A6Y8	DNAK_ECOLI Chaperone protein DnaK OS=Escherichia coli (strain K12) OX=83333 GN=dnaK PE=1 SV=2	false	ITIKASSGLNEDEIQK	AADNKSLGQFNLDGINPAPR	499	448	16	20	4	5	502	452	4	DSS	-1	21.818	false	true	false	false	Self > 4	0	0	0		0	0.136	0.136	0	0	10370	11487	835
2664901	B181203_10_HF_FW_IN_130_ECLP_DSS01_SCX23_hSAX08_rep1				0	0	-0	0	5	0	0	P0A8M3	SYT_ECOLI Threonine--tRNA ligase OS=Escherichia coli (strain K12) OX=83333 GN=thrS PE=1 SV=1	false	P0A8M3	SYT_ECOLI Threonine--tRNA ligase OS=Escherichia coli (strain K12) OX=83333 GN=thrS PE=1 SV=1	false	VLWEKTGHWDNYKDAMFTTSSENR	GDSNNKMLQR	302	208	24	10	5	6	306	213	5	DSS	-1	21.817	false	true	false	false	Self > 4	0	0	0		0	0.135	0.135	0	0	7888	4695	644
2496159	B181130_09_HF_FW_IN_130_ECLP_DSS01_SCX22_hSAX06_rep1				0	0	-0	0	3	0	0	P0A7F3	PYRI_ECOLI Aspartate carbamoyltransferase regulatory chain OS=Escherichia coli (strain K12) OX=83333 GN=pyrI PE=1 SV=2	false	P0A7F3	PYRI_ECOLI Aspartate carbamoyltransferase regulatory chain OS=Escherichia coli (strain K12) OX=83333 GN=pyrI PE=1 SV=2	false	IDNYEVVGKSRPSLPER	MTHDNKLQVEAIK	86	1	17	13	9	6	94	6	3	DSS	-1	21.816	false	true	false	false	Self > 4	0	0	0		0	0.124	0.124	0	0	8735	12819	984
1531232	B181123_24_HF_FW_IN_130_ECLP_DSS01_SCX21_hSAX03_rep1				0	0	-0	0	5	0	0	P0AD61	KPYK1_ECOLI Pyruvate kinase I OS=Escherichia coli (strain K12) OX=83333 GN=pykF PE=1 SV=1	false	P0AD61	KPYK1_ECOLI Pyruvate kinase I OS=Escherichia coli (strain K12) OX=83333 GN=pykF PE=1 SV=1	false	KVVITATQMLDSMIKNPRPTR	IVCcmTIGPKTESEEMoxLAK	272	6	21	17	15	8	286	13	5	DSS	-1	21.811	false	true	false	false	Self > 4	0	0	0		0	0.124	0.124	0	0	9140	3851	1389
3061703	B181205_06_HF_FW_IN_130_ECLP_DSS01_SCX24_hSAX07_rep1				0	0	-0	0	5	0	0	P0A858	TPIS_ECOLI Triosephosphate isomerase OS=Escherichia coli (strain K12) OX=83333 GN=tpiA PE=1 SV=1	false	P0A858	TPIS_ECOLI Triosephosphate isomerase OS=Escherichia coli (strain K12) OX=83333 GN=tpiA PE=1 SV=1	false	TYHKESDELIAKK	TYHKESDELIAK	100	100	13	12	4	4	103	103	5	DSS	-1	21.806	false	true	false	false	Self > 4	0	0	0		0	0.124	0.124	0	0	310	13393	3480
2666761	B181203_10_HF_FW_IN_130_ECLP_DSS01_SCX23_hSAX08_rep1				0	0	-0	0	4	0	0	P0AGE9	SUCD_ECOLI Succinate--CoA ligase [ADP-forming] subunit alpha OS=Escherichia coli (strain K12) OX=83333 GN=sucD PE=1 SV=2	false	P0AGE9	SUCD_ECOLI Succinate--CoA ligase [ADP-forming] subunit alpha OS=Escherichia coli (strain K12) OX=83333 GN=sucD PE=1 SV=2	false	IGIQPGHIHKPGKVGIVSR	SLADIGEALKTVLK	135	276	19	14	13	10	147	285	4	DSS	-1	21.804	false	true	false	false	Self > 4	0	0	0		0	0.124	0.124	0	0	7453	13179	1177
2659932	B181203_10_HF_FW_IN_130_ECLP_DSS01_SCX23_hSAX08_rep1				0	0	-0	0	4	0	0	P0A858	TPIS_ECOLI Triosephosphate isomerase OS=Escherichia coli (strain K12) OX=83333 GN=tpiA PE=1 SV=1	false	P0A858	TPIS_ECOLI Triosephosphate isomerase OS=Escherichia coli (strain K12) OX=83333 GN=tpiA PE=1 SV=1	false	TYHKESDELIAK	TYHKESDELIAK	100	100	12	12	4	4	103	103	4	DSS	-1	21.804	false	true	false	false	Self > 4	0	0	0		0	0.124	0.124	0	0	8715	13393	3480
2423381	B181130_05_HF_FW_IN_130_ECLP_DSS01_SCX22_hSAX08_rep2				0	0	-0	0	5	0	0	P0A9T0	SERA_ECOLI D-3-phosphoglycerate dehydrogenase OS=Escherichia coli (strain K12) OX=83333 GN=serA PE=1 SV=2	false	P0A9T0	SERA_ECOLI D-3-phosphoglycerate dehydrogenase OS=Escherichia coli (strain K12) OX=83333 GN=serA PE=1 SV=2	false	GVWNKLAAGSFEAR	AAGYTNIEFHKGALDDEQLKESIR	137	29	14	24	5	11	141	39	5	DSS	-1	21.79	false	true	false	false	Self > 4	0	0	0		0	0.135	0.135	0	0	8827	12605	1242
2718548	B181203_12_HF_FW_IN_130_ECLP_DSS01_SCX23_hSAX07_rep1				0	0	-0	0	5	0	0	P0A9C5	GLN1B_ECOLI Glutamine synthetase OS=Escherichia coli (strain K12) OX=83333 GN=glnA PE=1 SV=2	false	P0A9C5	GLN1B_ECOLI Glutamine synthetase OS=Escherichia coli (strain K12) OX=83333 GN=glnA PE=1 SV=2	false	IPVVSSPKAR	EQHVTIPAHQVNAEFFEEGKMFDGSSIGGWK	346	29	10	31	8	20	353	48	5	DSS	-1	21.784	false	true	false	false	Self > 4	0	0	0		0	0.124	0.124	0	0	7844	5243	821
2742353	B181203_13_HF_FW_IN_130_ECLP_DSS01_SCX23_hSAX07_rep2				0	0	-0	0	4	0	0	P0AFM6	PSPA_ECOLI Phage shock protein A OS=Escherichia coli (strain K12) OX=83333 GN=pspA PE=1 SV=2	false	P0AFM6	PSPA_ECOLI Phage shock protein A OS=Escherichia coli (strain K12) OX=83333 GN=pspA PE=1 SV=2	false	RIDQMEAEAESHSFGKQK	EIGELENKLSETR	174	121	18	13	16	8	189	128	4	DSS	-1	21.781	false	true	false	false	Self > 4	0	0	0		0	0.124	0.124	0	0	9477	12925	801
2222058	B181128_14_HF_FW_IN_130_ECLP_DSS01_SCX22_hSAX04_rep1				0	0	-0	0	3	0	0	P0AFG8	ODP1_ECOLI Pyruvate dehydrogenase E1 component OS=Escherichia coli (strain K12) OX=83333 GN=aceE PE=1 SV=2	false	P0AFG8	ODP1_ECOLI Pyruvate dehydrogenase E1 component OS=Escherichia coli (strain K12) OX=83333 GN=aceE PE=1 SV=2	false	GIYKLETIEGSKGK	VVADAIAKFNIDADKVNPR	713	867	14	19	12	8	724	874	3	DSS	-1	21.757	false	true	false	false	Self > 4	0	0	0		0	0.138	0.138	0	0	7035	5663	813
2749222	B181203_13_HF_FW_IN_130_ECLP_DSS01_SCX23_hSAX07_rep2				0	0	-0	0	3	0	0	P0A717	KPRS_ECOLI Ribose-phosphate pyrophosphokinase OS=Escherichia coli (strain K12) OX=83333 GN=prs PE=1 SV=2	false	P0A717	KPRS_ECOLI Ribose-phosphate pyrophosphokinase OS=Escherichia coli (strain K12) OX=83333 GN=prs PE=1 SV=2	false	LLNDTDMAIIDKR	AIAKLLNDTDMAIIDK	183	179	13	16	12	4	194	182	3	DSS	-1	21.753	false	true	false	false	Self > 4	0	0	0		0	0.124	0.124	0	0	9749	3663	1755
1000284	B181121_19_HF_FW_IN_130_ECLP_DSS01_SCX19_hSAX08_rep1				0	0	-0	0	4	0	0	P07118	SYV_ECOLI Valine--tRNA ligase OS=Escherichia coli (strain K12) OX=83333 GN=valS PE=1 SV=2	false	P07118	SYV_ECOLI Valine--tRNA ligase OS=Escherichia coli (strain K12) OX=83333 GN=valS PE=1 SV=2	false	ESAQVFDTKGNESDVYSSEIPAEFQK	ITPAHDFNDYEVGKR	309	278	26	15	9	14	317	291	4	DSS	-1	21.749	false	true	false	false	Self > 4	0	0	0		0	0.124	0.124	0	0	5038	13159	777
2153038	B181128_11_HF_FW_IN_130_ECLP_DSS01_SCX21_hSAX06_rep2				0	0	-0	0	4	0	0	P0A9Q7	ADHE_ECOLI Aldehyde-alcohol dehydrogenase OS=Escherichia coli (strain K12) OX=83333 GN=adhE PE=1 SV=2	false	P0A9Q7	ADHE_ECOLI Aldehyde-alcohol dehydrogenase OS=Escherichia coli (strain K12) OX=83333 GN=adhE PE=1 SV=2	false	DATNKAADIVLQAAIAAGAPK	IPLAKMAVAESGMGIVEDK	144	47	21	19	5	5	148	51	4	DSS	-1	21.72	false	true	false	false	Self > 4	0	0	0		0	0.124	0.124	0	0	10357	3341	713
1211635	B181123_07_HF_FW_IN_130_ECLP_DSS01_SCX20_hSAX07_rep2				0	0	-0	0	5	0	0	P06612	TOP1_ECOLI DNA topoisomerase 1 OS=Escherichia coli (strain K12) OX=83333 GN=topA PE=1 SV=2	false	P06612	TOP1_ECOLI DNA topoisomerase 1 OS=Escherichia coli (strain K12) OX=83333 GN=topA PE=1 SV=2	false	ENSQEAHEAIRPSDVNVMAESLKDMEADAQK	TINKYLGSDYVVK	359	16	31	13	23	4	381	19	5	DSS	-1	21.709	false	true	false	false	Self > 4	0	0	0		0	0.135	0.135	0	0	8520	12717	787
952295	B181121_17_HF_FW_IN_130_ECLP_DSS01_SCX19_hSAX07_rep1				0	0	-0	0	4	0	0	P06959	ODP2_ECOLI Dihydrolipoyllysine-residue acetyltransferase component of pyruvate dehydrogenase complex OS=Escherichia coli (strain K12) OX=83333 GN=aceF PE=1 SV=3	false	P06959	ODP2_ECOLI Dihydrolipoyllysine-residue acetyltransferase component of pyruvate dehydrogenase complex OS=Escherichia coli (strain K12) OX=83333 GN=aceF PE=1 SV=3	false	AEGKSEFAENDAYVHATPLIR	EDVQAYVKEAIK	314	359	21	12	4	8	317	366	4	DSS	-1	21.694	false	true	false	false	Self > 4	0	0	0		0	0.117	0.117	0	0	10143	7923	869
1572081	B181123_26_HF_FW_IN_130_ECLP_DSS01_SCX21_hSAX02_rep2				0	0	-0	0	3	0	0	P0AFF6	NUSA_ECOLI Transcription termination/antitermination protein NusA OS=Escherichia coli (strain K12) OX=83333 GN=nusA PE=1 SV=1	false	P0AFF6	NUSA_ECOLI Transcription termination/antitermination protein NusA OS=Escherichia coli (strain K12) OX=83333 GN=nusA PE=1 SV=1	false	ITTQTAKQVIVQK	KKYEQEIDVR	105	37	13	10	7	2	111	38	3	DSS	-1	21.688	false	true	false	false	Self > 4	0	0	0		0	0.124	0.124	0	0	5895	8925	655
3169022	B181205_11_HF_FW_IN_130_ECLP_DSS01_SCX24_hSAX05_rep1				0	0	-0	0	4	0	0	P0A7F3	PYRI_ECOLI Aspartate carbamoyltransferase regulatory chain OS=Escherichia coli (strain K12) OX=83333 GN=pyrI PE=1 SV=2	false	P0A7F3	PYRI_ECOLI Aspartate carbamoyltransferase regulatory chain OS=Escherichia coli (strain K12) OX=83333 GN=pyrI PE=1 SV=2	false	MTHDNKLQVEAIKR	MoxTHDNKLQVEAIK	1	1	14	13	6	6	6	6	4	DSS	-1	21.686	false	true	false	false	Self > 4	0	0	0		0	0.124	0.124	0	0	7865	2341	984
1333916	B181123_13_HF_FW_IN_130_ECLP_DSS01_SCX20_hSAX04_rep1				0	0	-0	0	3	0	0	P0A6F5	CH60_ECOLI 60 kDa chaperonin OS=Escherichia coli (strain K12) OX=83333 GN=groL PE=1 SV=2	false	P0A6F5	CH60_ECOLI 60 kDa chaperonin OS=Escherichia coli (strain K12) OX=83333 GN=groL PE=1 SV=2	false	VGAATEVEMKEKK	VAAVKAPGFGDR	381	273	13	12	10	5	390	277	3	DSS	-1	21.685	false	true	false	false	Self > 4	0	0	0		0	0.124	0.124	0	0	3628	3949	640
2272450	B181128_17_HF_FW_IN_130_ECLP_DSS01_SCX22_hSAX02_rep1				0	0	-0	0	4	0	0	P0ACP7	PURR_ECOLI HTH-type transcriptional repressor PurR OS=Escherichia coli (strain K12) OX=83333 GN=purR PE=1 SV=2	false	P0ACP7	PURR_ECOLI HTH-type transcriptional repressor PurR OS=Escherichia coli (strain K12) OX=83333 GN=purR PE=1 SV=2	false	NAVWAAIKELHYSPSAVAR	ANVSTTTVSHVINKTR	34	11	19	16	8	14	41	24	4	DSS	-1	21.682	false	true	false	false	Self > 4	0	0	0		0	0.124	0.124	0	0	9340	12881	2244
1027694	B181121_20_HF_FW_IN_130_ECLP_DSS01_SCX19_hSAX08_rep2				0	0	-0	0	5	0	0	P33599	NUOCD_ECOLI NADH-quinone oxidoreductase subunit C/D OS=Escherichia coli (strain K12) OX=83333 GN=nuoC PE=1 SV=3	false	P33599	NUOCD_ECOLI NADH-quinone oxidoreductase subunit C/D OS=Escherichia coli (strain K12) OX=83333 GN=nuoC PE=1 SV=3	false	KLPKPYVMLFDLHGMDER	TDLTAQEPAWQTR	62	2	18	13	4	1	65	2	5	DSS	-1	21.672	false	true	false	false	Self > 4	0	0	0		0	0.138	0.138	0	0	10350	11447	1330
1527169	B181123_24_HF_FW_IN_130_ECLP_DSS01_SCX21_hSAX03_rep1				0	0	-0	0	3	0	0	P0A8T7	RPOC_ECOLI DNA-directed RNA polymerase subunit beta' OS=Escherichia coli (strain K12) OX=83333 GN=rpoC PE=1 SV=1	false	P0A8T7	RPOC_ECOLI DNA-directed RNA polymerase subunit beta' OS=Escherichia coli (strain K12) OX=83333 GN=rpoC PE=1 SV=1	false	TFHIGGAASR	IPQESGGTKDITGGLPR	934	1124	10	17	9	9	942	1132	3	DSS	-1	21.637	false	true	false	false	Self > 4	0	0	0		0	0.138	0.138	0	0	6453	13139	925
3172085	B181205_11_HF_FW_IN_130_ECLP_DSS01_SCX24_hSAX05_rep1				0	0	-0	0	5	0	0	P0A836	SUCC_ECOLI Succinate--CoA ligase [ADP-forming] subunit beta OS=Escherichia coli (strain K12) OX=83333 GN=sucC PE=1 SV=1	false	P0AGE9	SUCD_ECOLI Succinate--CoA ligase [ADP-forming] subunit alpha OS=Escherichia coli (strain K12) OX=83333 GN=sucD PE=1 SV=2	false	VAEETPHLIHKVALDPLTGPMoxPYQGR	RMGHAGAIIAGGKGTADEK	136	244	26	19	11	13	146	256	5	DSS	-1	21.635	false	true	false	false	Between > 4	0	0.002	0.004		0	0.135	0.124	0	0	10891	14869	57
1120551	B181123_03_HF_FW_IN_130_ECLP_DSS01_SCX20_hSAX09_rep1				0	0	-0	0	4	0	0	P0A6Y8	DNAK_ECOLI Chaperone protein DnaK OS=Escherichia coli (strain K12) OX=83333 GN=dnaK PE=1 SV=2	false	P0A6Y8	DNAK_ECOLI Chaperone protein DnaK OS=Escherichia coli (strain K12) OX=83333 GN=dnaK PE=1 SV=2	false	LINYLVEEFKKDQGIDLR	AKLESLVEDLVNR	236	303	18	13	11	2	246	304	4	DSS	-1	21.624	false	true	false	false	Self > 4	0	0	0		0	0.136	0.136	0	0	8822	11555	835
1552689	B181123_25_HF_FW_IN_130_ECLP_DSS01_SCX21_hSAX02_rep1				0	0	-0	0	3	0	0	P0A853	TNAA_ECOLI Tryptophanase OS=Escherichia coli (strain K12) OX=83333 GN=tnaA PE=1 SV=1	false	P0A853	TNAA_ECOLI Tryptophanase OS=Escherichia coli (strain K12) OX=83333 GN=tnaA PE=1 SV=1	false	HVKENAANIK	KDAMVPMGGLLCcmMK	441	270	10	14	3	1	443	270	3	DSS	-1	21.621	false	true	false	false	Self > 4	0	0	0		0	0.135	0.135	0	0	5360	5455	639
2769115	B181203_15_HF_FW_IN_130_ECLP_DSS01_SCX23_hSAX06_rep1				0	0	-0	0	5	0	0	P07118	SYV_ECOLI Valine--tRNA ligase OS=Escherichia coli (strain K12) OX=83333 GN=valS PE=1 SV=2	false	P07118	SYV_ECOLI Valine--tRNA ligase OS=Escherichia coli (strain K12) OX=83333 GN=valS PE=1 SV=2	false	RTEKQFPNGIEPHGTDALR	IENKLANEGFVAR	597	906	19	13	4	4	600	909	5	DSS	-1	21.586	false	true	false	false	Self > 4	0	0	0		0	0.124	0.124	0	0	10346	11419	777
2166796	B181128_12_HF_FW_IN_130_ECLP_DSS01_SCX22_hSAX05_rep1				0	0	-0	0	5	0	0	P0A8T7	RPOC_ECOLI DNA-directed RNA polymerase subunit beta' OS=Escherichia coli (strain K12) OX=83333 GN=rpoC PE=1 SV=1	false	P0A8V2	RPOB_ECOLI DNA-directed RNA polymerase subunit beta OS=Escherichia coli (strain K12) OX=83333 GN=rpoB PE=1 SV=1	false	IPQESGGTKDITGGLPR	SPGVFFDSDKGKTHSSGK	1124	152	17	18	9	12	1132	163	5	DSS	-1	21.586	false	true	false	false	Between > 4	0	0.002	0.004		0	0.138	0.138	0	0	11518	14667	14
926459	B181121_16_HF_FW_IN_130_ECLP_DSS01_SCX19_hSAX06_rep2				0	0	-0	0	3	0	0	P0A705	IF2_ECOLI Translation initiation factor IF-2 OS=Escherichia coli (strain K12) OX=83333 GN=infB PE=1 SV=1	false	P0A705	IF2_ECOLI Translation initiation factor IF-2 OS=Escherichia coli (strain K12) OX=83333 GN=infB PE=1 SV=1	false	SPKFGAIAGCcmMVTEGVVK	FKDDVNEVR	806	848	18	9	3	2	808	849	3	DSS	-1	21.584	false	true	false	false	Self > 4	0	0	0		0	0.135	0.135	0	0	8116	2575	633
510652	B181119_09_HF_FW_IN_130_ECLP_DSS01_SCX18_hSAX06_rep1				0	0	-0	0	4	0	0	P0AFP6	GCH1L_ECOLI GTP cyclohydrolase 1 type 2 homolog OS=Escherichia coli (strain K12) OX=83333 GN=ybgI PE=1 SV=1	false	P0AFP6	GCH1L_ECOLI GTP cyclohydrolase 1 type 2 homolog OS=Escherichia coli (strain K12) OX=83333 GN=ybgI PE=1 SV=1	false	KPLWCcmGDTGPEVVQR	KPLWCcmGDTGPEVVQR	153	153	15	15	1	1	153	153	4	DSS	-1	21.57	false	true	false	false	Self > 4	0	0	0		0	0.139	0.139	0	0	10344	11415	4533
1288295	B181123_11_HF_FW_IN_130_ECLP_DSS01_SCX20_hSAX05_rep1				0	0	-0	0	3	0	0	P0A8N5;P0A8N3	SYK2_ECOLI Lysine--tRNA ligase heat inducible OS=Escherichia coli (strain K12) OX=83333 GN=lysU PE=1 SV=2;SYK1_ECOLI Lysine--tRNA ligase OS=Escherichia coli (strain K12) OX=83333 GN=lysS PE=1 SV=2	false	P0A8N3	SYK1_ECOLI Lysine--tRNA ligase OS=Escherichia coli (strain K12) OX=83333 GN=lysS PE=1 SV=2	false	IMGKASFVTLQDVGGR	TKTGELSIHCcmTELR	79;79	131	16	14	4	2	82;82	132	3	DSS	-1	21.53	false	true	false	false	Self > 4	0	0	0		0	0.117	0.135	0	0	9130	12667	1334
2911695	B181203_22_HF_FW_IN_130_ECLP_DSS01_SCX24_hSAX02_rep1				0	0	-0	0	4	0	0	P02359	RS7_ECOLI 30S ribosomal protein S7 OS=Escherichia coli (strain K12) OX=83333 GN=rpsG PE=1 SV=3	false	P02359	RS7_ECOLI 30S ribosomal protein S7 OS=Escherichia coli (strain K12) OX=83333 GN=rpsG PE=1 SV=3	false	MAEANKAFAHYR	SFSHQAGASSK	144	161	12	11	6	10	149	170	4	DSS	-1	21.525	false	true	false	false	Self > 4	0	0	0		0	0.117	0.117	0	0	7679	12417	654
2171066	B181128_12_HF_FW_IN_130_ECLP_DSS01_SCX22_hSAX05_rep1				0	0	-0	0	4	0	0	P15288	PEPD_ECOLI Cytosol non-specific dipeptidase OS=Escherichia coli (strain K12) OX=83333 GN=pepD PE=1 SV=3	false	P15288	PEPD_ECOLI Cytosol non-specific dipeptidase OS=Escherichia coli (strain K12) OX=83333 GN=pepD PE=1 SV=3	false	GLKGGHSGGEIHVGLGNANK	EKNLALLLDSVANDK	210	295	20	15	3	2	212	296	4	DSS	-1	21.52	false	true	false	false	Self > 4	0	0	0		0	0.124	0.124	0	0	8317	13277	1527
1851177	B181127_08_HF_FW_IN_130_ECLP_DSS01_SCX25t27_hSAX05_rep1				0	0	-0	0	5	0	0	P04079	GUAA_ECOLI GMP synthase [glutamine-hydrolyzing] OS=Escherichia coli (strain K12) OX=83333 GN=guaA PE=1 SV=1	false	P04079	GUAA_ECOLI GMP synthase [glutamine-hydrolyzing] OS=Escherichia coli (strain K12) OX=83333 GN=guaA PE=1 SV=1	false	AHVIKSHHNVGGLPK	MGLVEPLKELFKDEVR	352	370	15	16	5	8	356	377	5	DSS	-1	21.511	false	true	false	false	Self > 4	0	0	0		0	0.135	0.135	0	0	6067	7601	702
902333	B181121_15_HF_FW_IN_130_ECLP_DSS01_SCX19_hSAX06_rep1				0	0	-0	0	4	0	0	P0A853	TNAA_ECOLI Tryptophanase OS=Escherichia coli (strain K12) OX=83333 GN=tnaA PE=1 SV=1	false	P0A9G6	ACEA_ECOLI Isocitrate lyase OS=Escherichia coli (strain K12) OX=83333 GN=aceA PE=1 SV=1	false	YADMLAMSAKK	AMIEAGAAAVHFEDQLASVKK	260	174	11	21	10	20	269	193	4	DSS	-1	21.511	false	true	false	false	Between > 4	0	0.002	0.004		0.006	0.135	0.135	0.006	0	11517	14599	25
2714203	B181203_12_HF_FW_IN_130_ECLP_DSS01_SCX23_hSAX07_rep1				0	0	-0	0	3	0	0	P0A9P0	DLDH_ECOLI Dihydrolipoyl dehydrogenase OS=Escherichia coli (strain K12) OX=83333 GN=lpdA PE=1 SV=2	false	P06959	ODP2_ECOLI Dihydrolipoyllysine-residue acetyltransferase component of pyruvate dehydrogenase complex OS=Escherichia coli (strain K12) OX=83333 GN=aceF PE=1 SV=3	false	KHYFDPK	AEGKSEFAENDAYVHATPLIR	339	314	7	21	1	4	339	317	3	DSS	-1	21.509	false	true	false	false	Between > 4	0	0.002	0.004		0	0.135	0.117	0	0	10887	14879	48
2142379	B181128_11_HF_FW_IN_130_ECLP_DSS01_SCX21_hSAX06_rep2				0	0	-0	0	4	0	0	P0A7G2	RBFA_ECOLI 30S ribosome-binding factor OS=Escherichia coli (strain K12) OX=83333 GN=rbfA PE=1 SV=2	false	P02359	RS7_ECOLI 30S ribosomal protein S7 OS=Escherichia coli (strain K12) OX=83333 GN=rpsG PE=1 SV=3	false	MSNLVTSVVKHDEER	SFSHQAGASSKQPALGYLN	109	161	15	19	10	11	118	171	4	DSS	-1	21.503	false	true	false	false	Between > 4	0	0.002	0.004		0	0.135	0.117	0	0	11217	14709	517
2742673	B181203_13_HF_FW_IN_130_ECLP_DSS01_SCX23_hSAX07_rep2				0	0	-0	0	4	0	0	P0A9G6	ACEA_ECOLI Isocitrate lyase OS=Escherichia coli (strain K12) OX=83333 GN=aceA PE=1 SV=1	false	P0A9G6	ACEA_ECOLI Isocitrate lyase OS=Escherichia coli (strain K12) OX=83333 GN=aceA PE=1 SV=1	false	WEGITRPYSAEDVVKLR	HYVEKVQQPEFAAAK	20	377	17	15	15	5	34	381	4	DSS	-1	21.501	false	true	false	false	Self > 4	0	0	0		0	0.135	0.135	0	0	9901	12997	696
2843705	B181203_18_HF_FW_IN_130_ECLP_DSS01_SCX23_hSAX05_rep2				0	0	-0	0	5	0	0	P00957	SYA_ECOLI Alanine--tRNA ligase OS=Escherichia coli (strain K12) OX=83333 GN=alaS PE=1 SV=2	false	P00957	SYA_ECOLI Alanine--tRNA ligase OS=Escherichia coli (strain K12) OX=83333 GN=alaS PE=1 SV=2	false	QVLGTHVSQKGSLVNDK	AGGKHNDLENVGYTAR	576	71	17	16	10	4	585	74	5	DSS	-1	21.498	false	true	false	false	Self > 4	0	0	0		0	0	0	0	0	2331	13357	671
2072380	B181128_07_HF_FW_IN_130_ECLP_DSS01_SCX21_hSAX07_rep1				0	0	-0	0	4	0	0	P07395	SYFB_ECOLI Phenylalanine--tRNA ligase beta subunit OS=Escherichia coli (strain K12) OX=83333 GN=pheT PE=1 SV=2	false	P07395	SYFB_ECOLI Phenylalanine--tRNA ligase beta subunit OS=Escherichia coli (strain K12) OX=83333 GN=pheT PE=1 SV=2	false	TLEEEEIAATVAKCcmVEALK	KVGVNQVVGVNLFDVYR	768	729	19	17	13	1	780	729	4	DSS	-1	21.497	false	true	false	false	Self > 4	0	0	0		0	0	0	0	0	4357	12143	1017
2797036	B181203_16_HF_FW_IN_130_ECLP_DSS01_SCX23_hSAX06_rep2				0	0	-0	0	5	0	0	P0A9M8	PTA_ECOLI Phosphate acetyltransferase OS=Escherichia coli (strain K12) OX=83333 GN=pta PE=1 SV=2	false	P0A9M8	PTA_ECOLI Phosphate acetyltransferase OS=Escherichia coli (strain K12) OX=83333 GN=pta PE=1 SV=2	false	TRPDLSEIFDDSSKAK	KHQFAQSLNYEIAK	185	115	16	14	14	1	198	115	5	DSS	-1	21.492	false	true	false	false	Self > 4	0	0	0		0	0.124	0.124	0	0	6483	13521	810
2032853	B181128_05_HF_FW_IN_130_ECLP_DSS01_SCX21_hSAX08_rep1				0	0	-0	0	3	0	0	P0A858	TPIS_ECOLI Triosephosphate isomerase OS=Escherichia coli (strain K12) OX=83333 GN=tpiA PE=1 SV=1	false	P0A858	TPIS_ECOLI Triosephosphate isomerase OS=Escherichia coli (strain K12) OX=83333 GN=tpiA PE=1 SV=1	false	ESDELIAKK	TYHKESDELIAK	104	100	9	12	8	4	111	103	3	DSS	-1	21.488	false	true	false	false	Self > 4	0	0	0		0	0.124	0.124	0	0	6989	7723	3480
227149	B181117_13_HF_FW_IN_130_ECLP_DSS01_SCX17_hSAX07_rep1				0	0	-0	0	3	0	0	P09831	GLTB_ECOLI Glutamate synthase [NADPH] large chain OS=Escherichia coli (strain K12) OX=83333 GN=gltB PE=1 SV=3	false	P09832	GLTD_ECOLI Glutamate synthase [NADPH] small chain OS=Escherichia coli (strain K12) OX=83333 GN=gltD PE=1 SV=3	false	LVDTHAIAKDYR	SQNVYQFIDLQR	685	2	12	12	9	1	693	2	3	DSS	-1	21.481	false	true	false	false	Between > 4	0	0.002	0.004		0	0.134	0.124	0	0	10676	14735	264
3130199	B181205_09_HF_FW_IN_130_ECLP_DSS01_SCX24_hSAX06_rep1				0	0	-0	0	4	0	0	P0A6F5	CH60_ECOLI 60 kDa chaperonin OS=Escherichia coli (strain K12) OX=83333 GN=groL PE=1 SV=2	false	P0A6F5	CH60_ECOLI 60 kDa chaperonin OS=Escherichia coli (strain K12) OX=83333 GN=groL PE=1 SV=2	false	EVASKANDAAGDGTTTATVLAQAIITEGLK	VVINKDTTTIIDGVGEEAAIQGR	76	323	30	23	5	5	80	327	4	DSS	-1	21.478	false	true	false	false	Self > 4	0	0	0		0	0.124	0.124	0	0	9687	11613	640
829038	B181121_11_HF_FW_IN_130_ECLP_DSS01_SCX19_hSAX04_rep1				0	0	-0	0	4	0	0	P37685	ALDB_ECOLI Aldehyde dehydrogenase B OS=Escherichia coli (strain K12) OX=83333 GN=aldB PE=1 SV=2	false	P37685	ALDB_ECOLI Aldehyde dehydrogenase B OS=Escherichia coli (strain K12) OX=83333 GN=aldB PE=1 SV=2	false	TNNPPSAQIKPGEYGFPLK	DKWAHTSVQDR	2	76	19	11	1	2	2	77	4	DSS	-1	21.464	false	true	false	false	Self > 4	0	0	0		0	0.135	0.135	0	0	6263	8555	721
2217667	B181128_14_HF_FW_IN_130_ECLP_DSS01_SCX22_hSAX04_rep1				0	0	-0	0	3	0	0	P09831	GLTB_ECOLI Glutamate synthase [NADPH] large chain OS=Escherichia coli (strain K12) OX=83333 GN=gltB PE=1 SV=3	false	P09831	GLTB_ECOLI Glutamate synthase [NADPH] large chain OS=Escherichia coli (strain K12) OX=83333 GN=gltB PE=1 SV=3	false	NGINKGLYK	LVDTHAIAKDYR	704	685	9	12	5	9	708	693	3	DSS	-1	21.462	false	true	false	false	Self > 4	0	0	0		0	0.134	0.134	0	0	5439	13033	1106
2564770	B181130_12_HF_FW_IN_130_ECLP_DSS01_SCX23_hSAX02_rep2				0	0	-0	0	5	0	0	P0ACN4	ALLR_ECOLI HTH-type transcriptional repressor AllR OS=Escherichia coli (strain K12) OX=83333 GN=allR PE=1 SV=1	false	P0ACN4	ALLR_ECOLI HTH-type transcriptional repressor AllR OS=Escherichia coli (strain K12) OX=83333 GN=allR PE=1 SV=1	false	GRPGQAEPVAQKGAQALER	GRPGQAEPVAQKGAQALER	8	8	19	19	12	12	19	19	5	DSS	-1	21.452	false	true	false	false	Self > 4	0	0	0		0	0.156	0.156	0	0	8700	12713	5029
1500695	B181123_23_HF_FW_IN_130_ECLP_DSS01_SCX21_hSAX04_rep1				0	0	-0	0	4	0	0	P68191	SRA_ECOLI Stationary-phase-induced ribosome-associated protein OS=Escherichia coli (strain K12) OX=83333 GN=sra PE=1 SV=1	false	P00490	PHSM_ECOLI Maltodextrin phosphorylase OS=Escherichia coli (strain K12) OX=83333 GN=malP PE=1 SV=7	false	KIVTEGDKSSVVNNPTGR	AEQQGINAEKLTK	22	242	18	13	8	10	29	251	4	DSS	-1	21.451	false	true	false	false	Between > 4	0	0.002	0.004		0	0.117	0.138	0	0	11513	13885	541
3121425	B181205_09_HF_FW_IN_130_ECLP_DSS01_SCX24_hSAX06_rep1				0	0	-0	0	6	0	0	P52647	NIFJ_ECOLI Probable pyruvate-flavodoxin oxidoreductase OS=Escherichia coli (strain K12) OX=83333 GN=ydbK PE=3 SV=2	false	P52647	NIFJ_ECOLI Probable pyruvate-flavodoxin oxidoreductase OS=Escherichia coli (strain K12) OX=83333 GN=ydbK PE=3 SV=2	false	RADEGKLPLALDSRPPSEAPEETLLHEQR	ATPLGAVTKFGEHGK	1103	1004	29	15	6	9	1108	1012	6	DSS	-1	21.45	false	true	false	false	Self > 4	0	0	0		0	0.124	0.124	0	0	10330	11387	743
1530057	B181123_24_HF_FW_IN_130_ECLP_DSS01_SCX21_hSAX03_rep1				0	0	-0	0	3	0	0	P69910	DCEB_ECOLI Glutamate decarboxylase beta OS=Escherichia coli (strain K12) OX=83333 GN=gadB PE=1 SV=1	false	P69908	DCEA_ECOLI Glutamate decarboxylase alpha OS=Escherichia coli (strain K12) OX=83333 GN=gadA PE=1 SV=1	false	FGAKSISTIAESK	FGAKAISTIAESK	18	18	13	13	4	4	21	21	3	DSS	-1	21.446	false	true	false	false	Between > 4	0	0.002	0.004		0.006	0	0.138	0.006	0	11512	14595	309
2311409	B181128_19_HF_FW_IN_130_ECLP_DSS01_SCX22_hSAX01_rep1				0	0	-0	0	3	0	0	P0A836	SUCC_ECOLI Succinate--CoA ligase [ADP-forming] subunit beta OS=Escherichia coli (strain K12) OX=83333 GN=sucC PE=1 SV=1	false	P0AGE9	SUCD_ECOLI Succinate--CoA ligase [ADP-forming] subunit alpha OS=Escherichia coli (strain K12) OX=83333 GN=sucD PE=1 SV=2	false	MNLHEYQAK	EHVTKPVVGYIAGVTAPKGK	1	224	9	20	1	18	1	241	3	DSS	-1	21.437	false	true	false	false	Between > 4	0	0.002	0.004		0	0.135	0.124	0	0	10694	14805	57
2565028	B181130_12_HF_FW_IN_130_ECLP_DSS01_SCX23_hSAX02_rep2				0	0	-0	0	3	0	0	P0A7F3	PYRI_ECOLI Aspartate carbamoyltransferase regulatory chain OS=Escherichia coli (strain K12) OX=83333 GN=pyrI PE=1 SV=2	false	P0A7F3	PYRI_ECOLI Aspartate carbamoyltransferase regulatory chain OS=Escherichia coli (strain K12) OX=83333 GN=pyrI PE=1 SV=2	false	LQVEAIKR	MTHDNKLQVEAIKR	7	1	8	14	7	6	13	6	3	DSS	-1	21.436	false	true	false	false	Self > 4	0	0	0		0	0.124	0.124	0	0	7553	11549	984
1551838	B181123_25_HF_FW_IN_130_ECLP_DSS01_SCX21_hSAX02_rep1				0	0	-0	0	4	0	0	P0AB89	PUR8_ECOLI Adenylosuccinate lyase OS=Escherichia coli (strain K12) OX=83333 GN=purB PE=1 SV=1	false	P0AB89	PUR8_ECOLI Adenylosuccinate lyase OS=Escherichia coli (strain K12) OX=83333 GN=purB PE=1 SV=1	false	THGQPATPSTIGKEMANVAYR	GVSKLEVNR	170	363	21	9	13	4	182	366	4	DSS	-1	21.427	false	true	false	false	Self > 4	0	0	0		0	0.138	0.138	0	0	5659	12269	748
1795053	B181126_10_HF_FW_IN_130_ECLP_DSS01_SCX25t27_hSAX06_rep2				0	0	-0	0	5	0	0	P0A6F1	CARA_ECOLI Carbamoyl-phosphate synthase small chain OS=Escherichia coli (strain K12) OX=83333 GN=carA PE=1 SV=1	false	P0A6F1	CARA_ECOLI Carbamoyl-phosphate synthase small chain OS=Escherichia coli (strain K12) OX=83333 GN=carA PE=1 SV=1	false	VTHKSLFDGTLQGIHR	FGHHGGNHPVKDVEK	327	288	16	15	4	11	330	298	5	DSS	-1	21.417	false	true	false	false	Self > 4	0	0	0		0	0.117	0.117	0	0	8530	13599	2271
2767628	B181203_15_HF_FW_IN_130_ECLP_DSS01_SCX23_hSAX06_rep1				0	0	-0	0	4	0	0	P27302	TKT1_ECOLI Transketolase 1 OS=Escherichia coli (strain K12) OX=83333 GN=tktA PE=1 SV=5	false	P27302	TKT1_ECOLI Transketolase 1 OS=Escherichia coli (strain K12) OX=83333 GN=tktA PE=1 SV=5	false	AGTHDSHGAPLGDAEIALTR	KELANAIR	255	5	20	8	6	1	260	5	4	DSS	-1	21.407	false	true	false	false	Self > 4	0	0	0		0	0.117	0.117	0	0	4433	13153	1705
2849445	B181203_18_HF_FW_IN_130_ECLP_DSS01_SCX23_hSAX05_rep2				0	0	-0	0	4	0	0	P05055	PNP_ECOLI Polyribonucleotide nucleotidyltransferase OS=Escherichia coli (strain K12) OX=83333 GN=pnp PE=1 SV=3	false	P05055	PNP_ECOLI Polyribonucleotide nucleotidyltransferase OS=Escherichia coli (strain K12) OX=83333 GN=pnp PE=1 SV=3	false	IHTIKINPDK	RGVLAVMPDMDKFPYTVR	555	409	10	18	5	12	559	420	4	DSS	-1	21.402	false	true	false	false	Self > 4	0	0	0		0	0.124	0.124	0	0	4213	2001	695
1313985	B181123_12_HF_FW_IN_130_ECLP_DSS01_SCX20_hSAX05_rep2				0	0	-0	0	4	0	0	P21179	CATE_ECOLI Catalase HPII OS=Escherichia coli (strain K12) OX=83333 GN=katE PE=1 SV=1	false	P21179	CATE_ECOLI Catalase HPII OS=Escherichia coli (strain K12) OX=83333 GN=katE PE=1 SV=1	false	GSAAHGYFQPYKSLSDITK	LINAEGKATFVR	131	279	19	12	12	7	142	285	4	DSS	-1	21.401	false	true	false	false	Self > 4	0	0	0		0	0.135	0.135	0	0	8842	12735	1515
928087	B181121_16_HF_FW_IN_130_ECLP_DSS01_SCX19_hSAX06_rep2				0	0	-0	0	3	0	0	P09373	PFLB_ECOLI Formate acetyltransferase 1 OS=Escherichia coli (strain K12) OX=83333 GN=pflB PE=1 SV=2	false	P09373	PFLB_ECOLI Formate acetyltransferase 1 OS=Escherichia coli (strain K12) OX=83333 GN=pflB PE=1 SV=2	false	KSGVLTGLPDAYGR	TMLYAINGGVDEKLK	162	442	14	15	1	13	162	454	3	DSS	-1	21.397	false	true	false	false	Self > 4	0	0	0		0	0.124	0.124	0	0	10167	10987	594
1527866	B181123_24_HF_FW_IN_130_ECLP_DSS01_SCX21_hSAX03_rep1				0	0	-0	0	5	0	0	P0AD61	KPYK1_ECOLI Pyruvate kinase I OS=Escherichia coli (strain K12) OX=83333 GN=pykF PE=1 SV=1	false	P0AD61	KPYK1_ECOLI Pyruvate kinase I OS=Escherichia coli (strain K12) OX=83333 GN=pykF PE=1 SV=1	false	KVVITATQMoxLDSMoxIKNPRPTR	IVCcmTIGPKTESEEMoxLAK	272	6	21	17	15	8	286	13	5	DSS	-1	21.396	false	true	false	false	Self > 4	0	0	0		0	0.124	0.124	0	0	8789	3851	1389
608917	B181119_13_HF_FW_IN_130_ECLP_DSS01_SCX18_hSAX08_rep1				0	0	-0	0	5	0	0	P06959	ODP2_ECOLI Dihydrolipoyllysine-residue acetyltransferase component of pyruvate dehydrogenase complex OS=Escherichia coli (strain K12) OX=83333 GN=aceF PE=1 SV=3	false	P06959	ODP2_ECOLI Dihydrolipoyllysine-residue acetyltransferase component of pyruvate dehydrogenase complex OS=Escherichia coli (strain K12) OX=83333 GN=aceF PE=1 SV=3	false	AEGKSEFAENDAYVHATPLIR	VDFSKFGEIEEVELGR	314	392	21	16	4	5	317	396	5	DSS	-1	21.394	false	true	false	false	Self > 4	0	0	0		0	0.117	0.117	0	0	10321	11369	869
3168505	B181205_11_HF_FW_IN_130_ECLP_DSS01_SCX24_hSAX05_rep1				0	0	-0	0	5	0	0	P0A836	SUCC_ECOLI Succinate--CoA ligase [ADP-forming] subunit beta OS=Escherichia coli (strain K12) OX=83333 GN=sucC PE=1 SV=1	false	P0AGE9	SUCD_ECOLI Succinate--CoA ligase [ADP-forming] subunit alpha OS=Escherichia coli (strain K12) OX=83333 GN=sucD PE=1 SV=2	false	MNLHEYQAK	RMGHAGAIIAGGKGTADEK	1	244	9	19	1	13	1	256	5	DSS	-1	21.39	false	true	false	false	Between > 4	0	0.002	0.004		0	0.135	0.124	0	0	11510	14425	57
2447394	B181130_06_HF_FW_IN_130_ECLP_DSS01_SCX22_hSAX07_rep1				0	0	-0	0	6	0	0	P06612	TOP1_ECOLI DNA topoisomerase 1 OS=Escherichia coli (strain K12) OX=83333 GN=topA PE=1 SV=2	false	P06612	TOP1_ECOLI DNA topoisomerase 1 OS=Escherichia coli (strain K12) OX=83333 GN=topA PE=1 SV=2	false	KYLPESPNQYASKENSQEAHEAIRPSDVNVMAESLK	FSEASLVKELEK	346	477	36	12	13	8	358	484	6	DSS	-1	21.385	false	true	false	false	Self > 4	0	0	0		0	0.135	0.135	0	0	10320	11213	787
2769467	B181203_15_HF_FW_IN_130_ECLP_DSS01_SCX23_hSAX06_rep1				0	0	-0	0	6	0	0	P0A836	SUCC_ECOLI Succinate--CoA ligase [ADP-forming] subunit beta OS=Escherichia coli (strain K12) OX=83333 GN=sucC PE=1 SV=1	false	P0AGE9	SUCD_ECOLI Succinate--CoA ligase [ADP-forming] subunit alpha OS=Escherichia coli (strain K12) OX=83333 GN=sucD PE=1 SV=2	false	VAEETPHLIHKVALDPLTGPMoxPYQGR	MoxGHAGAIIAGGKGTADEK	136	245	26	18	11	12	146	256	6	DSS	-1	21.374	false	true	false	false	Between > 4	0	0.002	0.004		0	0.135	0.124	0	0	10920	14869	57
2690402	B181203_11_HF_FW_IN_130_ECLP_DSS01_SCX23_hSAX08_rep2				0	0	-0	0	5	0	0	P0A7B1	PPK1_ECOLI Polyphosphate kinase OS=Escherichia coli (strain K12) OX=83333 GN=ppk PE=1 SV=2	false	P0A7B1	PPK1_ECOLI Polyphosphate kinase OS=Escherichia coli (strain K12) OX=83333 GN=ppk PE=1 SV=2	false	YAHIGTGNFNEKTAR	YHNFKDFINFPNVGK	452	294	15	15	12	5	463	298	5	DSS	-1	21.357	false	true	false	false	Self > 4	0	0	0		0	0.124	0.124	0	0	5674	13211	3187
2689802	B181203_11_HF_FW_IN_130_ECLP_DSS01_SCX23_hSAX08_rep2				0	0	-0	0	5	0	0	P0A8M3	SYT_ECOLI Threonine--tRNA ligase OS=Escherichia coli (strain K12) OX=83333 GN=thrS PE=1 SV=1	false	P0A8M3	SYT_ECOLI Threonine--tRNA ligase OS=Escherichia coli (strain K12) OX=83333 GN=thrS PE=1 SV=1	false	VSILDENIAHDDKPGLYFHEEYVDMoxCcmR	KVSWHEAR	157	138	27	8	13	1	169	138	5	DSS	-1	21.348	false	true	false	false	Self > 4	0	0	0		0	0.135	0.135	0	0	8760	967	644
2090781	B181128_09_HF_FW_IN_130_ECLP_DSS01_SCX21_hSAX07_rep2				0	0	-0	0	4	0	0	P0AC53	G6PD_ECOLI Glucose-6-phosphate 1-dehydrogenase OS=Escherichia coli (strain K12) OX=83333 GN=zwf PE=1 SV=1	false	P0AC53	G6PD_ECOLI Glucose-6-phosphate 1-dehydrogenase OS=Escherichia coli (strain K12) OX=83333 GN=zwf PE=1 SV=1	false	KVPGYLEEEGANKSSNTETFVAIR	WGYFDKAGQMR	297	223	24	11	13	6	309	228	4	DSS	-1	21.344	false	true	false	false	Self > 4	0	0	0		0	0.117	0.117	0	0	8779	12167	844
1268470	B181123_10_HF_FW_IN_130_ECLP_DSS01_SCX20_hSAX06_rep2				0	0	-0	0	4	0	0	P0AD61	KPYK1_ECOLI Pyruvate kinase I OS=Escherichia coli (strain K12) OX=83333 GN=pykF PE=1 SV=1	false	P0AD61	KPYK1_ECOLI Pyruvate kinase I OS=Escherichia coli (strain K12) OX=83333 GN=pykF PE=1 SV=1	false	AEAGDVANAILDGTDAVMLSGESAKGK	TAAILLDTKGPEIR	293	60	27	14	25	9	317	68	4	DSS	-1	21.336	false	true	false	false	Self > 4	0	0	0		0	0.124	0.124	0	0	8112	12587	1389
2214918	B181128_14_HF_FW_IN_130_ECLP_DSS01_SCX22_hSAX04_rep1				0	0	-0	0	4	0	0	P0A836	SUCC_ECOLI Succinate--CoA ligase [ADP-forming] subunit beta OS=Escherichia coli (strain K12) OX=83333 GN=sucC PE=1 SV=1	false	P0A853	TNAA_ECOLI Tryptophanase OS=Escherichia coli (strain K12) OX=83333 GN=tnaA PE=1 SV=1	false	MNLHEYQAK	HVKENAANIK	1	441	9	10	1	3	1	443	4	DSS	-1	21.322	false	true	false	false	Between > 4	0	0.002	0.004		0	0.135	0.135	0	0	11240	14797	28
2638649	B181203_09_HF_FW_IN_130_ECLP_DSS01_SCX23_hSAX09_rep1				0	0	-0	0	3	0	0	P0A6Z3	HTPG_ECOLI Chaperone protein HtpG OS=Escherichia coli (strain K12) OX=83333 GN=htpG PE=1 SV=1	false	P0A6Z3	HTPG_ECOLI Chaperone protein HtpG OS=Escherichia coli (strain K12) OX=83333 GN=htpG PE=1 SV=1	false	INKAQALWTR	HGLKLYVQR	227	295	10	9	3	4	229	298	3	DSS	-1	21.315	false	true	false	false	Self > 4	0	0	0		0	0.124	0.124	0	0	5918	12905	751
1575565	B181123_26_HF_FW_IN_130_ECLP_DSS01_SCX21_hSAX02_rep2				0	0	-0	0	3	0	0	P06959	ODP2_ECOLI Dihydrolipoyllysine-residue acetyltransferase component of pyruvate dehydrogenase complex OS=Escherichia coli (strain K12) OX=83333 GN=aceF PE=1 SV=3	false	P06959	ODP2_ECOLI Dihydrolipoyllysine-residue acetyltransferase component of pyruvate dehydrogenase complex OS=Escherichia coli (strain K12) OX=83333 GN=aceF PE=1 SV=3	false	KQQNEEAAK	KLDVKITPVVFIMK	442	452	9	14	1	5	442	456	3	DSS	-1	21.312	false	true	false	false	Self > 4	0	0	0		0	0.117	0.117	0	0	6639	4765	869
1526929	B181123_24_HF_FW_IN_130_ECLP_DSS01_SCX21_hSAX03_rep1				0	0	-0	0	3	0	0	P69910	DCEB_ECOLI Glutamate decarboxylase beta OS=Escherichia coli (strain K12) OX=83333 GN=gadB PE=1 SV=1	false	P69910	DCEB_ECOLI Glutamate decarboxylase beta OS=Escherichia coli (strain K12) OX=83333 GN=gadB PE=1 SV=1	false	FGAKSISTIAESK	MDKKQVTDLR	18	1	13	10	4	4	21	4	3	DSS	-1	21.308	false	true	false	false	Self > 4	0	0	0		0	0	0	0	0	5104	6647	614
2842445	B181203_18_HF_FW_IN_130_ECLP_DSS01_SCX23_hSAX05_rep2				0	0	-0	0	5	0	0	P0A9P0	DLDH_ECOLI Dihydrolipoyl dehydrogenase OS=Escherichia coli (strain K12) OX=83333 GN=lpdA PE=1 SV=2	false	P06959	ODP2_ECOLI Dihydrolipoyllysine-residue acetyltransferase component of pyruvate dehydrogenase complex OS=Escherichia coli (strain K12) OX=83333 GN=aceF PE=1 SV=3	false	GVHEGHVAAEVIAGKK	AEAPAAAPAAKAEGK	324	303	16	15	15	11	338	313	5	DSS	-1	21.298	false	true	false	false	Between > 4	0	0.002	0.004		0	0.135	0.117	0	0	11128	14919	48
902420	B181121_15_HF_FW_IN_130_ECLP_DSS01_SCX19_hSAX06_rep1				0	0	-0	0	4	0	0	P07395	SYFB_ECOLI Phenylalanine--tRNA ligase beta subunit OS=Escherichia coli (strain K12) OX=83333 GN=pheT PE=1 SV=2	false	P07395	SYFB_ECOLI Phenylalanine--tRNA ligase beta subunit OS=Escherichia coli (strain K12) OX=83333 GN=pheT PE=1 SV=2	false	AEANPALHPGQSAAIYLKGER	KVGVNQVVGVNLFDVYR	638	729	21	17	18	1	655	729	4	DSS	-1	21.29	false	true	false	false	Self > 4	0	0	0		0	0	0	0	0	9298	12839	1017
2721405	B181203_12_HF_FW_IN_130_ECLP_DSS01_SCX23_hSAX07_rep1				0	0	-0	0	3	0	0	P0AG59	RS14_ECOLI 30S ribosomal protein S14 OS=Escherichia coli (strain K12) OX=83333 GN=rpsN PE=1 SV=2	false	P0AG59	RS14_ECOLI 30S ribosomal protein S14 OS=Escherichia coli (strain K12) OX=83333 GN=rpsN PE=1 SV=2	false	AIISDVNASDEDRWNAVLKLQTLPR	VALADKYFAK	29	14	25	10	19	6	47	19	3	DSS	-1	21.287	false	true	false	false	Self > 4	0	0	0		0	0.138	0.138	0	0	9750	4259	5157
1054683	B181121_21_HF_FW_IN_130_ECLP_DSS01_SCX19_hSAX09_rep1				0	0	-0	0	5	0	0	P0A6T5	GCH1_ECOLI GTP cyclohydrolase 1 OS=Escherichia coli (strain K12) OX=83333 GN=folE PE=1 SV=2	false	P0A6T5	GCH1_ECOLI GTP cyclohydrolase 1 OS=Escherichia coli (strain K12) OX=83333 GN=folE PE=1 SV=2	false	PSLSKEAALVHEALVAR	MYVDEIFSGLDYANFPKITLIENK	2	70	17	24	5	17	6	86	5	DSS	-1	21.277	false	true	false	false	Self > 4	0	0	0		0	0.124	0.124	0	0	10310	11327	1760
2246759	B181128_16_HF_FW_IN_130_ECLP_DSS01_SCX22_hSAX03_rep1				0	0	-0	0	5	0	0	P00961	SYGB_ECOLI Glycine--tRNA ligase beta subunit OS=Escherichia coli (strain K12) OX=83333 GN=glyS PE=1 SV=4	false	P00961	SYGB_ECOLI Glycine--tRNA ligase beta subunit OS=Escherichia coli (strain K12) OX=83333 GN=glyS PE=1 SV=4	false	RGPAIAQAFDAEGKPSKAAEGWAR	TLDAAAALAAANKR	73	572	24	14	17	13	89	584	5	DSS	-1	21.272	false	true	false	false	Self > 4	0	0	0		0	0.124	0.124	0	0	9999	13007	1131
2796034	B181203_16_HF_FW_IN_130_ECLP_DSS01_SCX23_hSAX06_rep2				0	0	-0	0	4	0	0	P02359	RS7_ECOLI 30S ribosomal protein S7 OS=Escherichia coli (strain K12) OX=83333 GN=rpsG PE=1 SV=3	false	P0A9M0	LON_ECOLI Lon protease OS=Escherichia coli (strain K12) OX=83333 GN=lon PE=1 SV=1	false	MAEANKAFAHYR	LADTIAAHMPLKLADK	144	165	12	16	6	12	149	176	4	DSS	-1	21.272	false	true	false	false	Between > 4	0	0.002	0.004		0.006	0.117	0.138	0.006	0	11506	14587	97
2118771	B181128_10_HF_FW_IN_130_ECLP_DSS01_SCX21_hSAX06_rep1				0	0	-0	0	5	0	0	P09373	PFLB_ECOLI Formate acetyltransferase 1 OS=Escherichia coli (strain K12) OX=83333 GN=pflB PE=1 SV=2	false	P09373	PFLB_ECOLI Formate acetyltransferase 1 OS=Escherichia coli (strain K12) OX=83333 GN=pflB PE=1 SV=2	false	KSGVLTGLPDAYGR	THAPVDFDTAVASTITSHDAGYINKQLEK	162	68	14	29	1	25	162	92	5	DSS	-1	21.27	false	true	false	false	Self > 4	0	0	0		0	0.124	0.124	0	0	10308	11325	594
3117528	B181205_09_HF_FW_IN_130_ECLP_DSS01_SCX24_hSAX06_rep1				0	0	-0	0	3	0	0	P0A853	TNAA_ECOLI Tryptophanase OS=Escherichia coli (strain K12) OX=83333 GN=tnaA PE=1 SV=1	false	P0A853	TNAA_ECOLI Tryptophanase OS=Escherichia coli (strain K12) OX=83333 GN=tnaA PE=1 SV=1	false	MENFKHLPEPFR	HVKENAANIK	1	441	12	10	5	3	5	443	3	DSS	-1	21.263	false	true	false	false	Self > 4	0	0	0		0	0.135	0.135	0	0	6747	13255	639
2714465	B181203_12_HF_FW_IN_130_ECLP_DSS01_SCX23_hSAX07_rep1				0	0	-0	0	4	0	0	P0ABU0	MENB_ECOLI 14-dihydroxy-2-naphthoyl-CoA synthase OS=Escherichia coli (strain K12) OX=83333 GN=menB PE=1 SV=1	false	P0ABU0	MENB_ECOLI 14-dihydroxy-2-naphthoyl-CoA synthase OS=Escherichia coli (strain K12) OX=83333 GN=menB PE=1 SV=1	false	NAFNQKR	GDYGGYKDDSGVHHLNVLDFQR	268	92	7	22	6	7	273	98	4	DSS	-1	21.254	false	true	false	false	Self > 4	0	0	0		0	0.138	0.138	0	0	3887	7581	1710
2214390	B181128_14_HF_FW_IN_130_ECLP_DSS01_SCX22_hSAX04_rep1				0	0	-0	0	3	0	0	P02359	RS7_ECOLI 30S ribosomal protein S7 OS=Escherichia coli (strain K12) OX=83333 GN=rpsG PE=1 SV=3	false	P0A7R9	RS11_ECOLI 30S ribosomal protein S11 OS=Escherichia coli (strain K12) OX=83333 GN=rpsK PE=1 SV=2	false	SFSHQAGASSK	CcmADAVKEYGIK	161	70	11	11	9	6	169	75	3	DSS	-1	21.254	false	true	false	false	Between > 4	0	0.002	0.004		0.006	0.117	0.124	0.006	0	11505	14583	132
896687	B181121_15_HF_FW_IN_130_ECLP_DSS01_SCX19_hSAX06_rep1				0	0	-0	0	4	0	0	P07118	SYV_ECOLI Valine--tRNA ligase OS=Escherichia coli (strain K12) OX=83333 GN=valS PE=1 SV=2	false	P07118	SYV_ECOLI Valine--tRNA ligase OS=Escherichia coli (strain K12) OX=83333 GN=valS PE=1 SV=2	false	TEKQFPNGIEPHGTDALR	APEAVIAKER	598	919	18	10	3	8	600	926	4	DSS	-1	21.252	false	true	false	false	Self > 4	0	0	0		0	0.124	0.124	0	0	7660	12535	777
1337730	B181123_13_HF_FW_IN_130_ECLP_DSS01_SCX20_hSAX04_rep1				0	0	-0	0	3	0	0	P0ADG7	IMDH_ECOLI Inosine-5'-monophosphate dehydrogenase OS=Escherichia coli (strain K12) OX=83333 GN=guaB PE=1 SV=1	false	P0ADG7	IMDH_ECOLI Inosine-5'-monophosphate dehydrogenase OS=Escherichia coli (strain K12) OX=83333 GN=guaB PE=1 SV=1	false	KHESGVVTDPQTVLPTTTLR	GMGSLGAMSKGSSDR	88	387	20	15	1	10	88	396	3	DSS	-1	21.244	false	true	false	false	Self > 4	0	0	0		0	0.135	0.135	0	0	8786	9485	593
1456570	B181123_20_HF_FW_IN_130_ECLP_DSS01_SCX21_hSAX05_rep1				0	0	-0	0	6	0	0	P60240	RAPA_ECOLI RNA polymerase-associated protein RapA OS=Escherichia coli (strain K12) OX=83333 GN=rapA PE=1 SV=2	false	P60240	RAPA_ECOLI RNA polymerase-associated protein RapA OS=Escherichia coli (strain K12) OX=83333 GN=rapA PE=1 SV=2	false	IGQAHDIQIHVPYLEKTAQSVLVR	LPLPTQYQTAIKVSGIMGAR	600	438	24	20	16	12	615	449	6	DSS	-1	21.242	false	true	false	false	Self > 4	0	0	0		0	0.135	0.135	0	0	10303	10361	2636
1056499	B181121_21_HF_FW_IN_130_ECLP_DSS01_SCX19_hSAX09_rep1				0	0	-0	0	4	0	0	P33195	GCSP_ECOLI Glycine dehydrogenase (decarboxylating) OS=Escherichia coli (strain K12) OX=83333 GN=gcvP PE=1 SV=3	false	P33195	GCSP_ECOLI Glycine dehydrogenase (decarboxylating) OS=Escherichia coli (strain K12) OX=83333 GN=gcvP PE=1 SV=3	false	ENVMQLFNVLLGDNHGLDIDTLDKDVAHDSR	TQTLSQLENSGAFIER	431	2	31	16	24	1	454	2	4	DSS	-1	21.224	false	true	false	false	Self > 4	0	0	0		0	0.117	0.117	0	0	10271	10695	5444
1912648	B181127_11_HF_FW_IN_130_ECLP_DSS01_SCX25t27_hSAX02_rep2				0	0	-0	0	3	0	0	P0AFG6	ODO2_ECOLI Dihydrolipoyllysine-residue succinyltransferase component of 2-oxoglutarate dehydrogenase complex OS=Escherichia coli (strain K12) OX=83333 GN=sucB PE=1 SV=2	false	P0A9P0	DLDH_ECOLI Dihydrolipoyl dehydrogenase OS=Escherichia coli (strain K12) OX=83333 GN=lpdA PE=1 SV=2	false	HLAKAPAK	GVHEGHVAAEVIAGKK	149	324	8	16	4	15	152	338	3	DSS	-1	21.224	false	true	false	false	Between > 4	0	0.002	0.004		0	0.117	0.135	0	0	11183	14875	39
2118774	B181128_10_HF_FW_IN_130_ECLP_DSS01_SCX21_hSAX06_rep1				0	0	-0	0	6	0	0	P09373	PFLB_ECOLI Formate acetyltransferase 1 OS=Escherichia coli (strain K12) OX=83333 GN=pflB PE=1 SV=2	false	P09373	PFLB_ECOLI Formate acetyltransferase 1 OS=Escherichia coli (strain K12) OX=83333 GN=pflB PE=1 SV=2	false	DQKGAVASLTSVAK	KTNLAGLMDGYFHHEASIEGGQHLNVNVMNR	641	683	14	31	3	1	643	683	6	DSS	-1	21.221	false	true	false	false	Self > 4	0	0	0		0	0.124	0.124	0	0	10260	13115	594
1447627	B181123_20_HF_FW_IN_130_ECLP_DSS01_SCX21_hSAX05_rep1				0	0	-0	0	3	0	0	P0ACJ8	CRP_ECOLI cAMP-activated global transcriptional regulator CRP OS=Escherichia coli (strain K12) OX=83333 GN=crp PE=1 SV=1	false	P0ACJ8	CRP_ECOLI cAMP-activated global transcriptional regulator CRP OS=Escherichia coli (strain K12) OX=83333 GN=crp PE=1 SV=1	false	YPSKSTLIHQGEK	AKTACcmEVAEISYK	24	89	13	13	4	2	27	90	3	DSS	-1	21.205	false	true	false	false	Self > 4	0	0	0		0	0.117	0.117	0	0	7648	11133	2155
2744450	B181203_13_HF_FW_IN_130_ECLP_DSS01_SCX23_hSAX07_rep2				0	0	-0	0	6	0	0	P21177	FADB_ECOLI Fatty acid oxidation complex subunit alpha OS=Escherichia coli (strain K12) OX=83333 GN=fadB PE=1 SV=2	false	P21177	FADB_ECOLI Fatty acid oxidation complex subunit alpha OS=Escherichia coli (strain K12) OX=83333 GN=fadB PE=1 SV=2	false	HNEPYYPPVEPARPVGDLKTA	FGREEALNLENKSFVPLAHTNEAR	709	264	21	24	19	12	727	275	6	DSS	-1	21.197	false	true	false	false	Self > 4	0	0	0		0	0.135	0.135	0	0	10145	12817	964
2521022	B181130_10_HF_FW_IN_130_ECLP_DSS01_SCX22_hSAX06_rep2				0	0	-0	0	3	0	0	P0AFG6	ODO2_ECOLI Dihydrolipoyllysine-residue succinyltransferase component of 2-oxoglutarate dehydrogenase complex OS=Escherichia coli (strain K12) OX=83333 GN=sucB PE=1 SV=2	false	P0AFG6	ODO2_ECOLI Dihydrolipoyllysine-residue succinyltransferase component of 2-oxoglutarate dehydrogenase complex OS=Escherichia coli (strain K12) OX=83333 GN=sucB PE=1 SV=2	false	EDVEKHLAK	LLAEHNLDASAIKGTGVGGR	144	121	9	20	5	13	148	133	3	DSS	-1	21.186	false	true	false	false	Self > 4	0	0	0		0	0.117	0.117	0	0	3775	12217	977
2219252	B181128_14_HF_FW_IN_130_ECLP_DSS01_SCX22_hSAX04_rep1				0	0	-0	0	4	0	0	P0AG67	RS1_ECOLI 30S ribosomal protein S1 OS=Escherichia coli (strain K12) OX=83333 GN=rpsA PE=1 SV=1	false	P0AG67	RS1_ECOLI 30S ribosomal protein S1 OS=Escherichia coli (strain K12) OX=83333 GN=rpsA PE=1 SV=1	false	ANPWQQFAETHNKGDRVEGK	GAIVTGKVTAVDAK	351	451	20	14	13	7	363	457	4	DSS	-1	21.182	false	true	false	false	Self > 4	0	0	0		0	0.124	0.124	0	0	2868	2481	783
900236	B181121_15_HF_FW_IN_130_ECLP_DSS01_SCX19_hSAX06_rep1				0	0	-0	0	4	0	0	P0A9G6	ACEA_ECOLI Isocitrate lyase OS=Escherichia coli (strain K12) OX=83333 GN=aceA PE=1 SV=1	false	P0A9G6	ACEA_ECOLI Isocitrate lyase OS=Escherichia coli (strain K12) OX=83333 GN=aceA PE=1 SV=1	false	LLAYNCcmSPSFNWQKNLDDK	CcmGHMGGKVLVPTQEAIQK	313	195	19	18	14	7	326	201	4	DSS	-1	21.179	false	true	false	false	Self > 4	0	0	0		0	0.135	0.135	0	0	10296	7427	696
2069197	B181128_07_HF_FW_IN_130_ECLP_DSS01_SCX21_hSAX07_rep1				0	0	-0	0	5	0	0	P15254	PUR4_ECOLI Phosphoribosylformylglycinamidine synthase OS=Escherichia coli (strain K12) OX=83333 GN=purL PE=1 SV=3	false	P15254	PUR4_ECOLI Phosphoribosylformylglycinamidine synthase OS=Escherichia coli (strain K12) OX=83333 GN=purL PE=1 SV=3	false	HFDNQPIDLPLDVLLGKTPK	MIKNTFETTPDHVLSAYK	592	240	20	18	17	3	608	242	5	DSS	-1	21.164	false	true	false	false	Self > 4	0	0	0		0	0.124	0.124	0	0	10227	9715	2981
1217440	B181123_07_HF_FW_IN_130_ECLP_DSS01_SCX20_hSAX07_rep2				0	0	-0	0	5	0	0	P0A9Q5	ACCD_ECOLI Acetyl-coenzyme A carboxylase carboxyl transferase subunit beta OS=Escherichia coli (strain K12) OX=83333 GN=accD PE=1 SV=1	false	P0ABD5	ACCA_ECOLI Acetyl-coenzyme A carboxylase carboxyl transferase subunit alpha OS=Escherichia coli (strain K12) OX=83333 GN=accA PE=1 SV=2	false	LHSLLDEGSLVELGSELEPKDVLK	ELKLIDSIIPEPLGGAHR	61	260	24	18	20	3	80	262	5	DSS	-1	21.156	false	true	false	false	Between > 4	0	0.002	0.004		0	0.124	0.117	0	0	11055	14873	149
2218495	B181128_14_HF_FW_IN_130_ECLP_DSS01_SCX22_hSAX04_rep1				0	0	-0	0	4	0	0	P0ADG7	IMDH_ECOLI Inosine-5'-monophosphate dehydrogenase OS=Escherichia coli (strain K12) OX=83333 GN=guaB PE=1 SV=1	false	P60560	GUAC_ECOLI GMP reductase OS=Escherichia coli (strain K12) OX=83333 GN=guaC PE=1 SV=1	false	ISGAGIQESHVHDVTITKESPNYR	VGIGPGSVCcmTTR	462	178	24	12	18	7	479	184	4	DSS	-1	21.156	false	true	false	false	Between > 4	0	0.002	0.004		0	0.135	0.135	0	0	11114	14899	354
2822564	B181203_17_HF_FW_IN_130_ECLP_DSS01_SCX23_hSAX05_rep1				0	0	-0	0	4	0	0	P08201	NIRB_ECOLI Nitrite reductase (NADH) large subunit OS=Escherichia coli (strain K12) OX=83333 GN=nirB PE=3 SV=4	false	P0A9I8	NIRD_ECOLI Nitrite reductase (NADH) small subunit OS=Escherichia coli (strain K12) OX=83333 GN=nirD PE=1 SV=1	false	GCcmHTVAALKAETK	GLIAEHQGELWVASPLKK	442	57	13	18	9	17	450	73	4	DSS	-1	21.15	false	true	false	false	Between > 4	0	0.002	0.004		0.006	0.135	0.135	0.006	0	11501	14581	408
2742604	B181203_13_HF_FW_IN_130_ECLP_DSS01_SCX23_hSAX07_rep2				0	0	-0	0	5	0	0	P37095	PEPB_ECOLI Peptidase B OS=Escherichia coli (strain K12) OX=83333 GN=pepB PE=1 SV=2	false	P37095	PEPB_ECOLI Peptidase B OS=Escherichia coli (strain K12) OX=83333 GN=pepB PE=1 SV=2	false	KIDGLGIKHVQLSGEGWDADR	KVEVMNTDAEGR	50	270	21	12	8	1	57	270	5	DSS	-1	21.148	false	true	false	false	Self > 4	0	0	0		0	0.117	0.117	0	0	3212	8365	853
1505070	B181123_23_HF_FW_IN_130_ECLP_DSS01_SCX21_hSAX04_rep1				0	0	-0	0	3	0	0	P0A7F3	PYRI_ECOLI Aspartate carbamoyltransferase regulatory chain OS=Escherichia coli (strain K12) OX=83333 GN=pyrI PE=1 SV=2	false	P0A786	PYRB_ECOLI Aspartate carbamoyltransferase catalytic subunit OS=Escherichia coli (strain K12) OX=83333 GN=pyrB PE=1 SV=2	false	ANDIALKCcmK	TVHSLTQALAKFDGNR	131	169	9	16	7	11	137	179	3	DSS	-1	21.144	false	true	false	false	Between > 4	0	0.002	0.004		0	0.124	0.138	0	0	11346	14657	12
3169255	B181205_11_HF_FW_IN_130_ECLP_DSS01_SCX24_hSAX05_rep1				0	0	-0	0	3	0	0	P0A7F3	PYRI_ECOLI Aspartate carbamoyltransferase regulatory chain OS=Escherichia coli (strain K12) OX=83333 GN=pyrI PE=1 SV=2	false	P0A7F3	PYRI_ECOLI Aspartate carbamoyltransferase regulatory chain OS=Escherichia coli (strain K12) OX=83333 GN=pyrI PE=1 SV=2	false	MTHDNKLQVEAIKR	MTHDNKLQVEAIK	1	1	14	13	6	6	6	6	3	DSS	-1	21.139	false	true	false	false	Self > 4	0	0	0		0	0.124	0.124	0	0	6597	2341	984
2695395	B181203_11_HF_FW_IN_130_ECLP_DSS01_SCX23_hSAX08_rep2				0	0	-0	0	5	0	0	P07118	SYV_ECOLI Valine--tRNA ligase OS=Escherichia coli (strain K12) OX=83333 GN=valS PE=1 SV=2	false	P07118	SYV_ECOLI Valine--tRNA ligase OS=Escherichia coli (strain K12) OX=83333 GN=valS PE=1 SV=2	false	ESKGSMWHIR	KAVVAAVDALGLLEEIKPHDLTVPYGDR	192	342	10	28	3	1	194	342	5	DSS	-1	21.126	false	true	false	false	Self > 4	0	0	0		0	0.124	0.124	0	0	8152	12403	777
3116549	B181205_09_HF_FW_IN_130_ECLP_DSS01_SCX24_hSAX06_rep1				0	0	-0	0	4	0	0	P0CE48;P0CE47	EFTU2_ECOLI Elongation factor Tu 2 OS=Escherichia coli (strain K12) OX=83333 GN=tufB PE=1 SV=1;EFTU1_ECOLI Elongation factor Tu 1 OS=Escherichia coli (strain K12) OX=83333 GN=tufA PE=1 SV=1	false	P0CE48;P0CE47	EFTU2_ECOLI Elongation factor Tu 2 OS=Escherichia coli (strain K12) OX=83333 GN=tufB PE=1 SV=1;EFTU1_ECOLI Elongation factor Tu 1 OS=Escherichia coli (strain K12) OX=83333 GN=tufA PE=1 SV=1	false	TKPHVNVGTIGHVDHGK	AFDQIDNAPEEKAR	9;9	46;46	17	14	2	12	10;10	57;57	4	DSS	-1	21.125	false	true	false	false	Self > 4	0	0	0		0	0.135	0.135	0	0	8586	13295	613
828566	B181121_11_HF_FW_IN_130_ECLP_DSS01_SCX19_hSAX04_rep1				0	0	-0	0	4	0	0	P0A6Y8	DNAK_ECOLI Chaperone protein DnaK OS=Escherichia coli (strain K12) OX=83333 GN=dnaK PE=1 SV=2	false	P0A6Y8	DNAK_ECOLI Chaperone protein DnaK OS=Escherichia coli (strain K12) OX=83333 GN=dnaK PE=1 SV=2	false	ITIKASSGLNEDEIQK	GQKMAPPQISAEVLKK	499	107	16	16	4	3	502	109	4	DSS	-1	21.124	false	true	false	false	Self > 4	0	0	0		0	0.136	0.136	0	0	9954	12993	835
1782408	B181126_09_HF_FW_IN_130_ECLP_DSS01_SCX25t27_hSAX06_rep1				0	0	-0	0	4	0	0	P0AD61	KPYK1_ECOLI Pyruvate kinase I OS=Escherichia coli (strain K12) OX=83333 GN=pykF PE=1 SV=1	false	P0AD61	KPYK1_ECOLI Pyruvate kinase I OS=Escherichia coli (strain K12) OX=83333 GN=pykF PE=1 SV=1	false	GAVETAEKLDAPLIVVATQGGK	KYFPDATILALTTNEK	361	389	22	16	8	1	368	389	4	DSS	-1	21.12	false	true	false	false	Self > 4	0	0	0		0	0.124	0.124	0	0	10289	11259	1389
2668898	B181203_10_HF_FW_IN_130_ECLP_DSS01_SCX23_hSAX08_rep1				0	0	-0	0	6	0	0	P0ABU0	MENB_ECOLI 14-dihydroxy-2-naphthoyl-CoA synthase OS=Escherichia coli (strain K12) OX=83333 GN=menB PE=1 SV=1	false	P0ABU0	MENB_ECOLI 14-dihydroxy-2-naphthoyl-CoA synthase OS=Escherichia coli (strain K12) OX=83333 GN=menB PE=1 SV=1	false	GDYGGYKDDSGVHHLNVLDFQR	NAFRPLTVKEMoxIQALADAR	92	46	22	19	7	9	98	54	6	DSS	-1	21.103	false	true	false	false	Self > 4	0	0	0		0	0.138	0.138	0	0	10288	1405	1710
2307732	B181128_19_HF_FW_IN_130_ECLP_DSS01_SCX22_hSAX01_rep1				0	0	-0	0	3	0	0	P45577	PROQ_ECOLI RNA chaperone ProQ OS=Escherichia coli (strain K12) OX=83333 GN=proQ PE=1 SV=2	false	P45577	PROQ_ECOLI RNA chaperone ProQ OS=Escherichia coli (strain K12) OX=83333 GN=proQ PE=1 SV=2	false	YLYGVKPGATR	KQLEEAKAR	70	101	11	9	6	7	75	107	3	DSS	-1	21.099	false	true	false	false	Self > 4	0	0	0		0	0.117	0.117	0	0	3061	9501	767
1480351	B181123_21_HF_FW_IN_130_ECLP_DSS01_SCX21_hSAX05_rep2				0	0	-0	0	3	0	0	P0A9M8	PTA_ECOLI Phosphate acetyltransferase OS=Escherichia coli (strain K12) OX=83333 GN=pta PE=1 SV=2	false	P0A9M8	PTA_ECOLI Phosphate acetyltransferase OS=Escherichia coli (strain K12) OX=83333 GN=pta PE=1 SV=2	false	KHQFAQSLNYEIAK	NTNITGVIVNKLNAPVDEQGR	115	164	14	21	1	11	115	174	3	DSS	-1	21.084	false	true	false	false	Self > 4	0	0	0		0	0.124	0.124	0	0	9903	13461	810
1447961	B181123_20_HF_FW_IN_130_ECLP_DSS01_SCX21_hSAX05_rep1				0	0	-0	0	5	0	0	P0ADG7	IMDH_ECOLI Inosine-5'-monophosphate dehydrogenase OS=Escherichia coli (strain K12) OX=83333 GN=guaB PE=1 SV=1	false	P60560	GUAC_ECOLI GMP reductase OS=Escherichia coli (strain K12) OX=83333 GN=guaC PE=1 SV=1	false	ISGAGIQESHVHDVTITKESPNYR	VGIGPGSVCcmTTR	462	178	24	12	18	7	479	184	5	DSS	-1	21.083	false	true	false	false	Between > 4	0	0.002	0.004		0	0.135	0.135	0	0	11114	14899	354
2766646	B181203_15_HF_FW_IN_130_ECLP_DSS01_SCX23_hSAX06_rep1				0	0	-0	0	4	0	0	P0A6H1	CLPX_ECOLI ATP-dependent Clp protease ATP-binding subunit ClpX OS=Escherichia coli (strain K12) OX=83333 GN=clpX PE=1 SV=2	false	P0A6H1	CLPX_ECOLI ATP-dependent Clp protease ATP-binding subunit ClpX OS=Escherichia coli (strain K12) OX=83333 GN=clpX PE=1 SV=2	false	KHPQQEFLQVDTSK	KHPQQEFLQVDTSK	229	229	14	14	1	1	229	229	4	DSS	-1	21.078	false	true	false	false	Self > 4	0	0	0		0	0.135	0.135	0	0	9281	12797	758
2168501	B181128_12_HF_FW_IN_130_ECLP_DSS01_SCX22_hSAX05_rep1				0	0	-0	0	4	0	0	P07118	SYV_ECOLI Valine--tRNA ligase OS=Escherichia coli (strain K12) OX=83333 GN=valS PE=1 SV=2	false	P07118	SYV_ECOLI Valine--tRNA ligase OS=Escherichia coli (strain K12) OX=83333 GN=valS PE=1 SV=2	false	TEKQFPNGIEPHGTDALR	RTGNMMQPQLADKIR	598	581	18	15	3	13	600	593	4	DSS	-1	21.073	false	true	false	false	Self > 4	0	0	0		0	0.124	0.124	0	0	9336	1259	777
928908	B181121_16_HF_FW_IN_130_ECLP_DSS01_SCX19_hSAX06_rep2				0	0	-0	0	4	0	0	P0A836	SUCC_ECOLI Succinate--CoA ligase [ADP-forming] subunit beta OS=Escherichia coli (strain K12) OX=83333 GN=sucC PE=1 SV=1	false	P0AGE9	SUCD_ECOLI Succinate--CoA ligase [ADP-forming] subunit alpha OS=Escherichia coli (strain K12) OX=83333 GN=sucD PE=1 SV=2	false	LGLEGKLVQQFTK	MVGGVTPGKGGTTHLGLPVFNTVR	167	35	13	24	6	9	172	43	4	DSS	-1	21.07	false	true	false	false	Between > 4	0	0.002	0.004		0	0.135	0.124	0	0	11098	14629	57
1313070	B181123_12_HF_FW_IN_130_ECLP_DSS01_SCX20_hSAX05_rep2				0	0	-0	0	3	0	0	P02358	RS6_ECOLI 30S ribosomal protein S6 OS=Escherichia coli (strain K12) OX=83333 GN=rpsF PE=1 SV=1	false	P0A7T7	RS18_ECOLI 30S ribosomal protein S18 OS=Escherichia coli (strain K12) OX=83333 GN=rpsR PE=1 SV=2	false	HAVTEASPMoxVKAK	DIATLKNYITESGK	94	25	13	14	11	6	104	30	3	DSS	-1	21.063	false	true	false	false	Between > 4	0	0.002	0.004		0	0.124	0.651	0	0	11236	14379	50
2659867	B181203_10_HF_FW_IN_130_ECLP_DSS01_SCX23_hSAX08_rep1				0	0	-0	0	3	0	0	P0A858	TPIS_ECOLI Triosephosphate isomerase OS=Escherichia coli (strain K12) OX=83333 GN=tpiA PE=1 SV=1	false	P0A858	TPIS_ECOLI Triosephosphate isomerase OS=Escherichia coli (strain K12) OX=83333 GN=tpiA PE=1 SV=1	false	TYHKESDELIAK	TYHKESDELIAK	100	100	12	12	4	4	103	103	3	DSS	-1	21.061	false	true	false	false	Self > 4	0	0	0		0	0.124	0.124	0	0	8715	13393	3480
1023463	B181121_20_HF_FW_IN_130_ECLP_DSS01_SCX19_hSAX08_rep2				0	0	-0	0	4	0	0	P0A6Z3	HTPG_ECOLI Chaperone protein HtpG OS=Escherichia coli (strain K12) OX=83333 GN=htpG PE=1 SV=1	false	P0A6Z3	HTPG_ECOLI Chaperone protein HtpG OS=Escherichia coli (strain K12) OX=83333 GN=htpG PE=1 SV=1	false	LADEVDESAKEAEK	YIFELNPDHVLVKR	493	566	14	14	10	13	502	578	4	DSS	-1	21.055	false	true	false	false	Self > 4	0	0	0		0	0.124	0.124	0	0	3508	12949	751
1256558	B181123_10_HF_FW_IN_130_ECLP_DSS01_SCX20_hSAX06_rep2				0	0	-0	0	4	0	0	P0A836	SUCC_ECOLI Succinate--CoA ligase [ADP-forming] subunit beta OS=Escherichia coli (strain K12) OX=83333 GN=sucC PE=1 SV=1	false	P0AGE9	SUCD_ECOLI Succinate--CoA ligase [ADP-forming] subunit alpha OS=Escherichia coli (strain K12) OX=83333 GN=sucD PE=1 SV=2	false	MNLHEYQAK	MGHAGAIIAGGKGTADEK	1	245	9	18	1	12	1	256	4	DSS	-1	21.033	false	true	false	false	Between > 4	0	0.002	0.004		0	0.135	0.124	0	0	11496	14425	57
2062378	B181128_07_HF_FW_IN_130_ECLP_DSS01_SCX21_hSAX07_rep1				0	0	-0	0	4	0	0	P0ADN2	YIFE_ECOLI UPF0438 protein YifE OS=Escherichia coli (strain K12) OX=83333 GN=yifE PE=1 SV=2	false	P0ADN2	YIFE_ECOLI UPF0438 protein YifE OS=Escherichia coli (strain K12) OX=83333 GN=yifE PE=1 SV=2	false	HGYAFNELDLGKREPVTEEEK	AESFTTTNR	38	2	21	9	12	1	49	2	4	DSS	-1	21.025	false	true	false	false	Self > 4	0	0	0		0	0	0	0	0	10281	11229	1423
1338862	B181123_13_HF_FW_IN_130_ECLP_DSS01_SCX20_hSAX04_rep1				0	0	-0	0	4	0	0	P0A8T7	RPOC_ECOLI DNA-directed RNA polymerase subunit beta' OS=Escherichia coli (strain K12) OX=83333 GN=rpoC PE=1 SV=1	false	P0A8V2	RPOB_ECOLI DNA-directed RNA polymerase subunit beta OS=Escherichia coli (strain K12) OX=83333 GN=rpoB PE=1 SV=1	false	KGLADTALKTANSGYLTR	SPGVFFDSDKGK	781	152	18	12	9	10	789	161	4	DSS	-1	21.022	false	true	false	false	Between > 4	0	0.002	0.004		0.006	0.138	0.138	0	0	11495	14579	14
1115717	B181123_03_HF_FW_IN_130_ECLP_DSS01_SCX20_hSAX09_rep1				0	0	-0	0	4	0	0	P0A6Z3	HTPG_ECOLI Chaperone protein HtpG OS=Escherichia coli (strain K12) OX=83333 GN=htpG PE=1 SV=1	false	P0A6Z3	HTPG_ECOLI Chaperone protein HtpG OS=Escherichia coli (strain K12) OX=83333 GN=htpG PE=1 SV=1	false	SIISKYSDHIALPVEIEK	INKAQALWTR	195	227	18	10	5	3	199	229	4	DSS	-1	21.017	false	true	false	false	Self > 4	0	0	0		0	0.124	0.124	0	0	6918	11575	751
2874099	B181203_19_HF_FW_IN_130_ECLP_DSS01_SCX23_hSAX04_rep1				0	0	-0	0	5	0	0	P0AGJ9	SYY_ECOLI Tyrosine--tRNA ligase OS=Escherichia coli (strain K12) OX=83333 GN=tyrS PE=1 SV=2	false	P0AGJ9	SYY_ECOLI Tyrosine--tRNA ligase OS=Escherichia coli (strain K12) OX=83333 GN=tyrS PE=1 SV=2	false	FQQAGHKPVALVGGATGLIGDPSFKAAER	HFSVNQMINKEAVK	61	145	29	14	25	10	85	154	5	DSS	-1	21.015	false	true	false	false	Self > 4	0	0	0		0	0	0	0	0	8223	259	1353
808261	B181121_10_HF_FW_IN_130_ECLP_DSS01_SCX19_hSAX03_rep1				0	0	-0	0	4	0	0	P0AE08	AHPC_ECOLI Alkyl hydroperoxide reductase C OS=Escherichia coli (strain K12) OX=83333 GN=ahpC PE=1 SV=2	false	P0AE08	AHPC_ECOLI Alkyl hydroperoxide reductase C OS=Escherichia coli (strain K12) OX=83333 GN=ahpC PE=1 SV=2	false	IKAAQYVASHPGEVCcmPAK	IKYAMIGDPTGALTR	152	92	18	15	2	2	153	93	4	DSS	-1	21.014	false	true	false	false	Self > 4	0	0	0		0	0.124	0.124	0	0	9548	1633	761
924915	B181121_16_HF_FW_IN_130_ECLP_DSS01_SCX19_hSAX06_rep2				0	0	-0	0	4	0	0	P07118	SYV_ECOLI Valine--tRNA ligase OS=Escherichia coli (strain K12) OX=83333 GN=valS PE=1 SV=2	false	P07118	SYV_ECOLI Valine--tRNA ligase OS=Escherichia coli (strain K12) OX=83333 GN=valS PE=1 SV=2	false	TEKQFPNGIEPHGTDALR	TGNMMQPQLADKIR	598	582	18	14	3	12	600	593	4	DSS	-1	21.012	false	true	false	false	Self > 4	0	0	0		0	0.124	0.124	0	0	9288	1259	777
2737192	B181203_13_HF_FW_IN_130_ECLP_DSS01_SCX23_hSAX07_rep2				0	0	-0	0	4	0	0	P13029	KATG_ECOLI Catalase-peroxidase OS=Escherichia coli (strain K12) OX=83333 GN=katG PE=1 SV=2	false	P13029	KATG_ECOLI Catalase-peroxidase OS=Escherichia coli (strain K12) OX=83333 GN=katG PE=1 SV=2	false	ATDESKELFEGR	CcmPFHQGGHDQSAGAGTTTR	655	16	12	19	6	11	660	26	4	DSS	-1	21.012	false	true	false	false	Self > 4	0	0	0		0	0.117	0.117	0	0	138	11309	737
2192356	B181128_13_HF_FW_IN_130_ECLP_DSS01_SCX22_hSAX05_rep2				0	0	-0	0	5	0	0	P0AFD6	NUOI_ECOLI NADH-quinone oxidoreductase subunit I OS=Escherichia coli (strain K12) OX=83333 GN=nuoI PE=1 SV=1	false	P0AFD1	NUOE_ECOLI NADH-quinone oxidoreductase subunit E OS=Escherichia coli (strain K12) OX=83333 GN=nuoE PE=1 SV=1	false	DKGEAENEAKPIDVK	KLNIKPGQTTFDGR	162	112	15	14	10	5	171	116	5	DSS	-1	21.003	false	true	false	false	Between > 4	0	0.002	0.004		0	0.625	0.651	0	0	11494	14855	518
2445204	B181130_06_HF_FW_IN_130_ECLP_DSS01_SCX22_hSAX07_rep1				0	0	-0	0	4	0	0	P12008	AROC_ECOLI Chorismate synthase OS=Escherichia coli (strain K12) OX=83333 GN=aroC PE=1 SV=4	false	P12008	AROC_ECOLI Chorismate synthase OS=Escherichia coli (strain K12) OX=83333 GN=aroC PE=1 SV=4	false	DVFRPGHADYTYEQKYGLR	AQNADVKTDIPR	100	349	19	12	15	7	114	355	4	DSS	-1	20.994	false	true	false	false	Self > 4	0	0	0		0	0.124	0.124	0	0	7754	9173	2068
1448806	B181123_20_HF_FW_IN_130_ECLP_DSS01_SCX21_hSAX05_rep1				0	0	-0	0	3	0	0	P0A9B2	G3P1_ECOLI Glyceraldehyde-3-phosphate dehydrogenase A OS=Escherichia coli (strain K12) OX=83333 GN=gapA PE=1 SV=2	false	P0A9B2	G3P1_ECOLI Glyceraldehyde-3-phosphate dehydrogenase A OS=Escherichia coli (strain K12) OX=83333 GN=gapA PE=1 SV=2	false	TVDGPSHKDWR	VVMTGPSKDNTPMFVK	185	117	11	16	8	8	192	124	3	DSS	-1	20.991	false	true	false	false	Self > 4	0	0	0		0	0.1	0.1	0	0	1888	3827	656
898879	B181121_15_HF_FW_IN_130_ECLP_DSS01_SCX19_hSAX06_rep1				0	0	-0	0	4	0	0	P0AFG8	ODP1_ECOLI Pyruvate dehydrogenase E1 component OS=Escherichia coli (strain K12) OX=83333 GN=aceE PE=1 SV=2	false	P0AFG8	ODP1_ECOLI Pyruvate dehydrogenase E1 component OS=Escherichia coli (strain K12) OX=83333 GN=aceE PE=1 SV=2	false	VVADAIAKFNIDADKVNPR	LETIEGSKGK	867	717	19	10	8	8	874	724	4	DSS	-1	20.991	false	true	false	false	Self > 4	0	0	0		0	0.138	0.138	0	0	5281	5663	813
2817337	B181203_17_HF_FW_IN_130_ECLP_DSS01_SCX23_hSAX05_rep1				0	0	-0	0	3	0	0	P0A9P0	DLDH_ECOLI Dihydrolipoyl dehydrogenase OS=Escherichia coli (strain K12) OX=83333 GN=lpdA PE=1 SV=2	false	P06959	ODP2_ECOLI Dihydrolipoyllysine-residue acetyltransferase component of pyruvate dehydrogenase complex OS=Escherichia coli (strain K12) OX=83333 GN=aceF PE=1 SV=3	false	GVHEGHVAAEVIAGKK	AEAPAAAPAAKAEGK	324	303	16	15	15	11	338	313	3	DSS	-1	20.986	false	true	false	false	Between > 4	0	0.002	0.004		0	0.135	0.117	0	0	11128	14919	48
3069666	B181205_06_HF_FW_IN_130_ECLP_DSS01_SCX24_hSAX07_rep1				0	0	-0	0	5	0	0	P76143	LSRF_ECOLI 3-hydroxy-5-phosphonooxypentane-24-dione thiolase OS=Escherichia coli (strain K12) OX=83333 GN=lsrF PE=1 SV=1	false	P76143	LSRF_ECOLI 3-hydroxy-5-phosphonooxypentane-24-dione thiolase OS=Escherichia coli (strain K12) OX=83333 GN=lsrF PE=1 SV=1	false	ADLDDIKDGKDFR	NIFQSDHPVAMMKAVQAVVHHNETADR	2	255	13	27	10	13	11	267	5	DSS	-1	20.979	false	true	false	false	Self > 4	0	0	0		0	0.124	0.124	0	0	7791	12507	782
1033679	B181121_20_HF_FW_IN_130_ECLP_DSS01_SCX19_hSAX08_rep2				0	0	-0	0	5	0	0	P33195	GCSP_ECOLI Glycine dehydrogenase (decarboxylating) OS=Escherichia coli (strain K12) OX=83333 GN=gcvP PE=1 SV=3	false	P33195	GCSP_ECOLI Glycine dehydrogenase (decarboxylating) OS=Escherichia coli (strain K12) OX=83333 GN=gcvP PE=1 SV=3	false	ENVMQLFNVLLGDNHGLDIDTLDKDVAHDSR	TQTLSQLENSGAFIER	431	2	31	16	24	1	454	2	5	DSS	-1	20.978	false	true	false	false	Self > 4	0	0	0		0	0.117	0.117	0	0	10271	10695	5444
3143899	B181205_10_HF_FW_IN_130_ECLP_DSS01_SCX24_hSAX06_rep2				0	0	-0	0	4	0	0	P0A7F3	PYRI_ECOLI Aspartate carbamoyltransferase regulatory chain OS=Escherichia coli (strain K12) OX=83333 GN=pyrI PE=1 SV=2	false	P0A7F3	PYRI_ECOLI Aspartate carbamoyltransferase regulatory chain OS=Escherichia coli (strain K12) OX=83333 GN=pyrI PE=1 SV=2	false	THDNKLQVEAIK	THDNKLQVEAIK	2	2	12	12	5	5	6	6	4	DSS	-1	20.968	false	true	false	false	Self > 4	0	0	0		0	0.124	0.124	0	0	4084	2341	984
1511610	B181123_23_HF_FW_IN_130_ECLP_DSS01_SCX21_hSAX04_rep1				0	0	-0	0	3	0	0	P0AFF6	NUSA_ECOLI Transcription termination/antitermination protein NusA OS=Escherichia coli (strain K12) OX=83333 GN=nusA PE=1 SV=1	false	P0AFF6	NUSA_ECOLI Transcription termination/antitermination protein NusA OS=Escherichia coli (strain K12) OX=83333 GN=nusA PE=1 SV=1	false	ITTQTAKQVIVQK	EKIFEALESALATATK	105	21	13	16	7	2	111	22	3	DSS	-1	20.959	false	true	false	false	Self > 4	0	0	0		0	0.124	0.124	0	0	8693	3745	655
899513	B181121_15_HF_FW_IN_130_ECLP_DSS01_SCX19_hSAX06_rep1				0	0	-0	0	4	0	0	P0A7V3	RS3_ECOLI 30S ribosomal protein S3 OS=Escherichia coli (strain K12) OX=83333 GN=rpsC PE=1 SV=2	false	P0A7V0	RS2_ECOLI 30S ribosomal protein S2 OS=Escherichia coli (strain K12) OX=83333 GN=rpsB PE=1 SV=2	false	GEILGGMAAVEQPEKPAAQPK	LKDLETQSQDGTFDKLTK	205	114	21	18	15	15	219	128	4	DSS	-1	20.957	false	true	false	false	Between > 4	0	0.002	0.004		0	0.117	0.135	0	0	11416	13717	272
2722702	B181203_12_HF_FW_IN_130_ECLP_DSS01_SCX23_hSAX07_rep1				0	0	-0	0	4	0	0	P09832	GLTD_ECOLI Glutamate synthase [NADPH] small chain OS=Escherichia coli (strain K12) OX=83333 GN=gltD PE=1 SV=3	false	P09832	GLTD_ECOLI Glutamate synthase [NADPH] small chain OS=Escherichia coli (strain K12) OX=83333 GN=gltD PE=1 SV=3	false	KIEFVEIYEPFSEGQAKAQADR	SQNVYQFIDLQR	25	2	22	12	17	1	41	2	4	DSS	-1	20.956	false	true	false	false	Self > 4	0	0	0		0	0.124	0.124	0	0	10268	11215	803
1415148	B181123_18_HF_FW_IN_130_ECLP_DSS01_SCX20_hSAX01_rep1				0	0	-0	0	4	0	0	P0A705	IF2_ECOLI Translation initiation factor IF-2 OS=Escherichia coli (strain K12) OX=83333 GN=infB PE=1 SV=1	false	P0A705	IF2_ECOLI Translation initiation factor IF-2 OS=Escherichia coli (strain K12) OX=83333 GN=infB PE=1 SV=1	false	KGSSLQQGFQKPAQAVNR	GSQVIKAMMK	291	329	18	10	3	6	293	334	4	DSS	-1	20.952	false	true	false	false	Self > 4	0	0	0		0	0.135	0.135	0	0	10267	11211	633
2166802	B181128_12_HF_FW_IN_130_ECLP_DSS01_SCX22_hSAX05_rep1				0	0	-0	0	3	0	0	P0A7F3	PYRI_ECOLI Aspartate carbamoyltransferase regulatory chain OS=Escherichia coli (strain K12) OX=83333 GN=pyrI PE=1 SV=2	false	P0A7F3	PYRI_ECOLI Aspartate carbamoyltransferase regulatory chain OS=Escherichia coli (strain K12) OX=83333 GN=pyrI PE=1 SV=2	false	LQVEAIKR	MTHDNKLQVEAIK	7	1	8	13	7	6	13	6	3	DSS	-1	20.951	false	true	false	false	Self > 4	0	0	0		0	0.124	0.124	0	0	4038	11549	984
806605	B181121_10_HF_FW_IN_130_ECLP_DSS01_SCX19_hSAX03_rep1				0	0	-0	0	4	0	0	P0A853	TNAA_ECOLI Tryptophanase OS=Escherichia coli (strain K12) OX=83333 GN=tnaA PE=1 SV=1	false	P0AE08	AHPC_ECOLI Alkyl hydroperoxide reductase C OS=Escherichia coli (strain K12) OX=83333 GN=ahpC PE=1 SV=2	false	YADMLAMSAKK	IKAAQYVASHPGEVCcmPAK	260	152	11	18	10	2	269	153	4	DSS	-1	20.945	false	true	false	false	Between > 4	0	0.002	0.004		0	0.135	0.124	0	0	11316	14893	35
1265275	B181123_10_HF_FW_IN_130_ECLP_DSS01_SCX20_hSAX06_rep2				0	0	-0	0	4	0	0	P35340	AHPF_ECOLI Alkyl hydroperoxide reductase subunit F OS=Escherichia coli (strain K12) OX=83333 GN=ahpF PE=1 SV=2	false	P35340	AHPF_ECOLI Alkyl hydroperoxide reductase subunit F OS=Escherichia coli (strain K12) OX=83333 GN=ahpF PE=1 SV=2	false	TKGVTYCcmPHCcmDGPLFK	AYLEKLTKPVELIATLDDSAK	339	12	16	21	2	5	340	16	4	DSS	-1	20.941	false	true	false	false	Self > 4	0	0	0		0	0.117	0.117	0	0	10265	13285	669
2113939	B181128_10_HF_FW_IN_130_ECLP_DSS01_SCX21_hSAX06_rep1				0	0	-0	0	5	0	0	P0A6Y8	DNAK_ECOLI Chaperone protein DnaK OS=Escherichia coli (strain K12) OX=83333 GN=dnaK PE=1 SV=2	false	P09372	GRPE_ECOLI Protein GrpE OS=Escherichia coli (strain K12) OX=83333 GN=grpE PE=1 SV=1	false	NTTIPTKHSQVFSTAEDNQSAVTIHVLQGER	VKAEMoxENLR	415	65	31	9	7	2	421	66	5	DSS	-1	20.935	false	true	false	false	Between > 4	0	0.002	0.004		0	0.136	0.117	0	0	11026	14619	407
2819722	B181203_17_HF_FW_IN_130_ECLP_DSS01_SCX23_hSAX05_rep1				0	0	-0	0	4	0	0	P0ACJ8	CRP_ECOLI cAMP-activated global transcriptional regulator CRP OS=Escherichia coli (strain K12) OX=83333 GN=crp PE=1 SV=1	false	P0ACJ8	CRP_ECOLI cAMP-activated global transcriptional regulator CRP OS=Escherichia coli (strain K12) OX=83333 GN=crp PE=1 SV=1	false	AKTACcmEVAEISYKK	MLEDQNLISAHGK	89	190	14	13	2	9	90	198	4	DSS	-1	20.92	false	true	false	false	Self > 4	0	0	0		0	0.117	0.117	0	0	3254	10453	2155
925316	B181121_16_HF_FW_IN_130_ECLP_DSS01_SCX19_hSAX06_rep2				0	0	-0	0	4	0	0	P0AES2	GUDD_ECOLI Glucarate dehydratase OS=Escherichia coli (strain K12) OX=83333 GN=gudD PE=1 SV=2	false	P0AES2	GUDD_ECOLI Glucarate dehydratase OS=Escherichia coli (strain K12) OX=83333 GN=gudD PE=1 SV=2	false	NIVIIKDNSGHTGVGEIPGGEK	LTKEPFEIK	39	378	22	9	6	3	44	380	4	DSS	-1	20.914	false	true	false	false	Self > 4	0	0	0		0	0.135	0.135	0	0	7210	12383	2285
2739750	B181203_13_HF_FW_IN_130_ECLP_DSS01_SCX23_hSAX07_rep2				0	0	-0	0	4	0	0	P0A9B2	G3P1_ECOLI Glyceraldehyde-3-phosphate dehydrogenase A OS=Escherichia coli (strain K12) OX=83333 GN=gapA PE=1 SV=2	false	P0A9B2	G3P1_ECOLI Glyceraldehyde-3-phosphate dehydrogenase A OS=Escherichia coli (strain K12) OX=83333 GN=gapA PE=1 SV=2	false	KVVMTGPSKDNTPMFVK	TVDGPSHKDWR	116	185	17	11	9	8	124	192	4	DSS	-1	20.906	false	true	false	false	Self > 4	0	0	0		0	0.1	0.1	0	0	2700	3827	656
3099773	B181205_07_HF_FW_IN_130_ECLP_DSS01_SCX24_hSAX07_rep2				0	0	-0	0	4	0	0	P45955	CPOB_ECOLI Cell division coordinator CpoB OS=Escherichia coli (strain K12) OX=83333 GN=cpoB PE=1 SV=2	false	P45955	CPOB_ECOLI Cell division coordinator CpoB OS=Escherichia coli (strain K12) OX=83333 GN=cpoB PE=1 SV=2	false	SGNANTDYNAAIALVQDKSR	KDDAAYYFASVVK	139	196	20	13	18	1	156	196	4	DSS	-1	20.899	false	true	false	false	Self > 4	0	0	0		0	0.132	0.132	0	0	10261	11199	920
2144218	B181128_11_HF_FW_IN_130_ECLP_DSS01_SCX21_hSAX06_rep2				0	0	-0	0	4	0	0	P02359	RS7_ECOLI 30S ribosomal protein S7 OS=Escherichia coli (strain K12) OX=83333 GN=rpsG PE=1 SV=3	false	P0A9M0	LON_ECOLI Lon protease OS=Escherichia coli (strain K12) OX=83333 GN=lon PE=1 SV=1	false	MAEANKAFAHYR	LPDGTVKVLVEGLQR	144	83	12	15	6	7	149	89	4	DSS	-1	20.884	false	true	false	false	Between > 4	0	0.002	0.004		0	0.117	0.138	0	0	11171	14775	97
2501481	B181130_09_HF_FW_IN_130_ECLP_DSS01_SCX22_hSAX06_rep1				0	0	-0	0	5	0	0	P09373	PFLB_ECOLI Formate acetyltransferase 1 OS=Escherichia coli (strain K12) OX=83333 GN=pflB PE=1 SV=2	false	P09373	PFLB_ECOLI Formate acetyltransferase 1 OS=Escherichia coli (strain K12) OX=83333 GN=pflB PE=1 SV=2	false	DQKGAVASLTSVAK	KTNLAGLMDGYFHHEASIEGGQHLNVNVMNR	641	683	14	31	3	1	643	683	5	DSS	-1	20.88	false	true	false	false	Self > 4	0	0	0		0	0.124	0.124	0	0	10260	13115	594
2377273	B181130_03_HF_FW_IN_130_ECLP_DSS01_SCX22_hSAX09_rep1				0	0	-0	0	5	0	0	P00452	RIR1_ECOLI Ribonucleoside-diphosphate reductase 1 subunit alpha OS=Escherichia coli (strain K12) OX=83333 GN=nrdA PE=1 SV=2	false	P00452	RIR1_ECOLI Ribonucleoside-diphosphate reductase 1 subunit alpha OS=Escherichia coli (strain K12) OX=83333 GN=nrdA PE=1 SV=2	false	KDLDTIANEPLHYDWEALR	HMoxDYGVQINKLMYTR	585	332	19	15	1	10	585	341	5	DSS	-1	20.865	false	true	false	false	Self > 4	0	0	0		0	0.124	0.124	0	0	10257	9385	1137
1207175	B181123_07_HF_FW_IN_130_ECLP_DSS01_SCX20_hSAX07_rep2				0	0	-0	0	4	0	0	P07813	SYL_ECOLI Leucine--tRNA ligase OS=Escherichia coli (strain K12) OX=83333 GN=leuS PE=1 SV=2	false	P07813	SYL_ECOLI Leucine--tRNA ligase OS=Escherichia coli (strain K12) OX=83333 GN=leuS PE=1 SV=2	false	AGQEHLVAKYLDGVTVR	LAKAPTDGEQDR	829	736	17	12	9	3	837	738	4	DSS	-1	20.865	false	true	false	false	Self > 4	0	0	0		0	0.126	0.126	0	0	7866	12495	824
1006134	B181121_19_HF_FW_IN_130_ECLP_DSS01_SCX19_hSAX08_rep1				0	0	-0	0	4	0	0	P0AG30	RHO_ECOLI Transcription termination factor Rho OS=Escherichia coli (strain K12) OX=83333 GN=rho PE=1 SV=1	false	P0AG30	RHO_ECOLI Transcription termination factor Rho OS=Escherichia coli (strain K12) OX=83333 GN=rho PE=1 SV=1	false	KIIHPMGEIDAMEFLINK	TNDDFFEMMKR	385	408	18	11	1	10	385	417	4	DSS	-1	20.865	false	true	false	false	Self > 4	0	0	0		0	0.124	0.124	0	0	8584	593	1028
2039474	B181128_05_HF_FW_IN_130_ECLP_DSS01_SCX21_hSAX08_rep1				0	0	-0	0	4	0	0	P0A9T0	SERA_ECOLI D-3-phosphoglycerate dehydrogenase OS=Escherichia coli (strain K12) OX=83333 GN=serA PE=1 SV=2	false	P0A9T0	SERA_ECOLI D-3-phosphoglycerate dehydrogenase OS=Escherichia coli (strain K12) OX=83333 GN=serA PE=1 SV=2	false	GVWNKLAAGSFEAR	AAGYTNIEFHKGALDDEQLK	137	29	14	20	5	11	141	39	4	DSS	-1	20.849	false	true	false	false	Self > 4	0	0	0		0	0.135	0.135	0	0	8616	12605	1242
2167328	B181128_12_HF_FW_IN_130_ECLP_DSS01_SCX22_hSAX05_rep1				0	0	-0	0	4	0	0	P0A7F3	PYRI_ECOLI Aspartate carbamoyltransferase regulatory chain OS=Escherichia coli (strain K12) OX=83333 GN=pyrI PE=1 SV=2	false	P0A7F3	PYRI_ECOLI Aspartate carbamoyltransferase regulatory chain OS=Escherichia coli (strain K12) OX=83333 GN=pyrI PE=1 SV=2	false	IDNYEVVGKSRPSLPER	MTHDNKLQVEAIK	86	1	17	13	9	6	94	6	4	DSS	-1	20.832	false	true	false	false	Self > 4	0	0	0		0	0.124	0.124	0	0	8735	12819	984
2743709	B181203_13_HF_FW_IN_130_ECLP_DSS01_SCX23_hSAX07_rep2				0	0	-0	0	5	0	0	P00957	SYA_ECOLI Alanine--tRNA ligase OS=Escherichia coli (strain K12) OX=83333 GN=alaS PE=1 SV=2	false	P00957	SYA_ECOLI Alanine--tRNA ligase OS=Escherichia coli (strain K12) OX=83333 GN=alaS PE=1 SV=2	false	LSEVAHLLKGDSNNLADKVR	FDFSHNEAMKPEEIR	714	596	20	15	9	10	722	605	5	DSS	-1	20.802	false	true	false	false	Self > 4	0	0	0		0	0	0	0	0	10254	8861	671
1236286	B181123_09_HF_FW_IN_130_ECLP_DSS01_SCX20_hSAX06_rep1				0	0	-0	0	6	0	0	P61175	RL22_ECOLI 50S ribosomal protein L22 OS=Escherichia coli (strain K12) OX=83333 GN=rplV PE=1 SV=1	false	P61175	RL22_ECOLI 50S ribosomal protein L22 OS=Escherichia coli (strain K12) OX=83333 GN=rplV PE=1 SV=1	false	KVSQALDILTYTNKK	VLESAIANAEHNDGADIDDLKVTK	28	50	15	24	1	21	28	70	6	DSS	-1	20.8	false	true	false	false	Self > 4	0	0	0		0	0.124	0.124	0	0	10238	13057	778
808188	B181121_10_HF_FW_IN_130_ECLP_DSS01_SCX19_hSAX03_rep1				0	0	-0	0	4	0	0	P62620	ISPG_ECOLI 4-hydroxy-3-methylbut-2-en-1-yl diphosphate synthase (flavodoxin) OS=Escherichia coli (strain K12) OX=83333 GN=ispG PE=1 SV=1	false	P62620	ISPG_ECOLI 4-hydroxy-3-methylbut-2-en-1-yl diphosphate synthase (flavodoxin) OS=Escherichia coli (strain K12) OX=83333 GN=ispG PE=1 SV=1	false	LLAKQIDQPLHLGITEAGGAR	MHNQAPIQR	194	1	21	9	4	1	197	1	4	DSS	-1	20.795	false	true	false	false	Self > 4	0	0	0		0	0.136	0.136	0	0	7559	12429	1532
929030	B181121_16_HF_FW_IN_130_ECLP_DSS01_SCX19_hSAX06_rep2				0	0	-0	0	4	0	0	P63284	CLPB_ECOLI Chaperone protein ClpB OS=Escherichia coli (strain K12) OX=83333 GN=clpB PE=1 SV=1	false	P63284	CLPB_ECOLI Chaperone protein ClpB OS=Escherichia coli (strain K12) OX=83333 GN=clpB PE=1 SV=1	false	NKVTDAEIAEVLAR	ASLSGTQTIKAELEQAK	529	467	14	17	2	10	530	476	4	DSS	-1	20.778	false	true	false	false	Self > 4	0	0	0		0	0.124	0.124	0	0	7821	12469	1120
1263606	B181123_10_HF_FW_IN_130_ECLP_DSS01_SCX20_hSAX06_rep2				0	0	-0	0	3	0	0	P09373	PFLB_ECOLI Formate acetyltransferase 1 OS=Escherichia coli (strain K12) OX=83333 GN=pflB PE=1 SV=2	false	P09373	PFLB_ECOLI Formate acetyltransferase 1 OS=Escherichia coli (strain K12) OX=83333 GN=pflB PE=1 SV=2	false	KSGVLTGLPDAYGR	KTHNQGVFDVYTPDILR	162	143	14	17	1	1	162	143	3	DSS	-1	20.757	false	true	false	false	Self > 4	0	0	0		0	0.124	0.124	0	0	9598	13373	594
807372	B181121_10_HF_FW_IN_130_ECLP_DSS01_SCX19_hSAX03_rep1				0	0	-0	0	5	0	0	P0AFG6	ODO2_ECOLI Dihydrolipoyllysine-residue succinyltransferase component of 2-oxoglutarate dehydrogenase complex OS=Escherichia coli (strain K12) OX=83333 GN=sucB PE=1 SV=2	false	P0AFG6	ODO2_ECOLI Dihydrolipoyllysine-residue succinyltransferase component of 2-oxoglutarate dehydrogenase complex OS=Escherichia coli (strain K12) OX=83333 GN=sucB PE=1 SV=2	false	LLAEHNLDASAIKGTGVGGR	APAKESAPAAAAPAAQPALAAR	121	153	20	22	13	4	133	156	5	DSS	-1	20.756	false	true	false	false	Self > 4	0	0	0		0	0.117	0.117	0	0	9676	12927	977
2112834	B181128_10_HF_FW_IN_130_ECLP_DSS01_SCX21_hSAX06_rep1				0	0	-0	0	4	0	0	P0ADG7	IMDH_ECOLI Inosine-5'-monophosphate dehydrogenase OS=Escherichia coli (strain K12) OX=83333 GN=guaB PE=1 SV=1	false	P0ADG7	IMDH_ECOLI Inosine-5'-monophosphate dehydrogenase OS=Escherichia coli (strain K12) OX=83333 GN=guaB PE=1 SV=1	false	ISGAGIQESHVHDVTITKESPNYR	GMGSLGAMSKGSSDR	462	387	24	15	18	10	479	396	4	DSS	-1	20.749	false	true	false	false	Self > 4	0	0	0		0	0.135	0.135	0	0	7987	1321	593
2959056	B181203_24_HF_FW_IN_130_ECLP_DSS01_SCX24_hSAX01_rep1				0	0	-0	0	5	0	0	P0A8T7	RPOC_ECOLI DNA-directed RNA polymerase subunit beta' OS=Escherichia coli (strain K12) OX=83333 GN=rpoC PE=1 SV=1	false	P0A8V2	RPOB_ECOLI DNA-directed RNA polymerase subunit beta OS=Escherichia coli (strain K12) OX=83333 GN=rpoB PE=1 SV=1	false	KGLADTALKTANSGYLTR	SPGVFFDSDKGKTHSSGK	781	152	18	18	9	12	789	163	5	DSS	-1	20.739	false	true	false	false	Between > 4	0	0.002	0.004		0.01	0.138	0.138	0	0	11488	13693	14
2768116	B181203_15_HF_FW_IN_130_ECLP_DSS01_SCX23_hSAX06_rep1				0	0	-0	0	4	0	0	P09831	GLTB_ECOLI Glutamate synthase [NADPH] large chain OS=Escherichia coli (strain K12) OX=83333 GN=gltB PE=1 SV=3	false	P09831	GLTB_ECOLI Glutamate synthase [NADPH] large chain OS=Escherichia coli (strain K12) OX=83333 GN=gltB PE=1 SV=3	false	SSDVKALLGHR	LVDTHAIAKDYR	1464	685	11	12	5	9	1468	693	4	DSS	-1	20.738	false	true	false	false	Self > 4	0	0	0		0	0.134	0.134	0	0	6271	12943	1106
231633	B181117_13_HF_FW_IN_130_ECLP_DSS01_SCX17_hSAX07_rep1				0	0	-0	0	5	0	0	P05042	FUMC_ECOLI Fumarate hydratase class II OS=Escherichia coli (strain K12) OX=83333 GN=fumC PE=1 SV=1	false	P05042	FUMC_ECOLI Fumarate hydratase class II OS=Escherichia coli (strain K12) OX=83333 GN=fumC PE=1 SV=1	false	DSMGAIDVPADKLWGAQTQR	ISTEKMPTSLIHALALTK	9	35	20	18	12	5	20	39	5	DSS	-1	20.728	false	true	false	false	Self > 4	0	0	0		0	0.138	0.138	0	0	7507	12409	666
2498873	B181130_09_HF_FW_IN_130_ECLP_DSS01_SCX22_hSAX06_rep1				0	0	-0	0	4	0	0	P09373	PFLB_ECOLI Formate acetyltransferase 1 OS=Escherichia coli (strain K12) OX=83333 GN=pflB PE=1 SV=2	false	P68066	GRCA_ECOLI Autonomous glycyl radical cofactor OS=Escherichia coli (strain K12) OX=83333 GN=grcA PE=1 SV=1	false	VMEGVKLENR	ETLEDAVKHPEKYPQLTIR	58	81	10	19	6	8	63	88	4	DSS	-1	20.716	false	true	false	false	Between > 4	0	0.002	0.004		0	0.124	0.124	0	0	10928	14695	99
3170256	B181205_11_HF_FW_IN_130_ECLP_DSS01_SCX24_hSAX05_rep1				0	0	-0	0	3	0	0	P0A9G6	ACEA_ECOLI Isocitrate lyase OS=Escherichia coli (strain K12) OX=83333 GN=aceA PE=1 SV=1	false	P0A9G6	ACEA_ECOLI Isocitrate lyase OS=Escherichia coli (strain K12) OX=83333 GN=aceA PE=1 SV=1	false	WEGITRPYSAEDVVKLR	KCcmGHMGGK	20	194	17	8	15	1	34	194	3	DSS	-1	20.713	false	true	false	false	Self > 4	0	0	0		0	0.135	0.135	0	0	6880	12003	696
1474835	B181123_21_HF_FW_IN_130_ECLP_DSS01_SCX21_hSAX05_rep2				0	0	-0	0	5	0	0	P0A8T7	RPOC_ECOLI DNA-directed RNA polymerase subunit beta' OS=Escherichia coli (strain K12) OX=83333 GN=rpoC PE=1 SV=1	false	P0A8V2	RPOB_ECOLI DNA-directed RNA polymerase subunit beta OS=Escherichia coli (strain K12) OX=83333 GN=rpoB PE=1 SV=1	false	IPQESGGTKDITGGLPR	SPGVFFDSDKGKTHSSGK	1124	152	17	18	9	10	1132	161	5	DSS	-1	20.708	false	true	false	false	Between > 4	0	0.002	0.004		0.01	0.138	0.138	0	0	11486	14427	14
2691943	B181203_11_HF_FW_IN_130_ECLP_DSS01_SCX23_hSAX08_rep2				0	0	-0	0	5	0	0	P0AE08	AHPC_ECOLI Alkyl hydroperoxide reductase C OS=Escherichia coli (strain K12) OX=83333 GN=ahpC PE=1 SV=2	false	P0AE08	AHPC_ECOLI Alkyl hydroperoxide reductase C OS=Escherichia coli (strain K12) OX=83333 GN=ahpC PE=1 SV=2	false	LGVDVYAVSTDTHFTHKAWHSSSETIAK	WKEGEATLAPSLDLVGK	64	170	28	17	17	2	80	171	5	DSS	-1	20.7	false	true	false	false	Self > 4	0	0	0		0	0.124	0.124	0	0	9062	12687	761
877116	B181121_13_HF_FW_IN_130_ECLP_DSS01_SCX19_hSAX05_rep2				0	0	-0	0	4	0	0	P0AE08	AHPC_ECOLI Alkyl hydroperoxide reductase C OS=Escherichia coli (strain K12) OX=83333 GN=ahpC PE=1 SV=2	false	P0AE08	AHPC_ECOLI Alkyl hydroperoxide reductase C OS=Escherichia coli (strain K12) OX=83333 GN=ahpC PE=1 SV=2	false	KIKAAQYVASHPGEVCcmPAK	EGEATLAPSLDLVGKI	151	172	19	16	3	15	153	186	4	DSS	-1	20.699	false	true	false	false	Self > 4	0	0	0		0	0.124	0.124	0	0	9810	12901	761
2471457	B181130_07_HF_FW_IN_130_ECLP_DSS01_SCX22_hSAX07_rep2				0	0	-0	0	5	0	0	P52647	NIFJ_ECOLI Probable pyruvate-flavodoxin oxidoreductase OS=Escherichia coli (strain K12) OX=83333 GN=ydbK PE=3 SV=2	false	P52647	NIFJ_ECOLI Probable pyruvate-flavodoxin oxidoreductase OS=Escherichia coli (strain K12) OX=83333 GN=ydbK PE=3 SV=2	false	RADEGKLPLALDSRPPSEAPEETLLHEQR	AEKSNTD	1103	1168	29	7	6	3	1108	1170	5	DSS	-1	20.697	false	true	false	false	Self > 4	0	0	0		0	0.124	0.124	0	0	10011	12973	743
2267035	B181128_17_HF_FW_IN_130_ECLP_DSS01_SCX22_hSAX02_rep1				0	0	-0	0	3	0	0	P0A8T7	RPOC_ECOLI DNA-directed RNA polymerase subunit beta' OS=Escherichia coli (strain K12) OX=83333 GN=rpoC PE=1 SV=1	false	P0A8V2	RPOB_ECOLI DNA-directed RNA polymerase subunit beta OS=Escherichia coli (strain K12) OX=83333 GN=rpoB PE=1 SV=1	false	KGLADTALK	SPGVFFDSDKGKTHSSGK	781	152	9	18	1	12	781	163	3	DSS	-1	20.696	false	true	false	false	Between > 4	0	0.002	0.004		0	0.138	0.138	0	0	11267	14429	14
1287384	B181123_11_HF_FW_IN_130_ECLP_DSS01_SCX20_hSAX05_rep1				0	0	-0	0	6	0	0	P0A9Q7	ADHE_ECOLI Aldehyde-alcohol dehydrogenase OS=Escherichia coli (strain K12) OX=83333 GN=adhE PE=1 SV=2	false	P0A9Q7	ADHE_ECOLI Aldehyde-alcohol dehydrogenase OS=Escherichia coli (strain K12) OX=83333 GN=adhE PE=1 SV=2	false	AAYSSGKPAIGVGAGNTPVVIDETADIKR	YNANDNPTKQTAFSQYDRPQAR	201	751	29	22	28	9	228	759	6	DSS	-1	20.684	false	true	false	false	Self > 4	0	0	0		0	0.124	0.124	0	0	10241	11109	713
3218714	B181205_13_HF_FW_IN_130_ECLP_DSS01_SCX24_hSAX03_rep1				0	0	-0	0	5	0	0	P0A9G6	ACEA_ECOLI Isocitrate lyase OS=Escherichia coli (strain K12) OX=83333 GN=aceA PE=1 SV=1	false	P0AE08	AHPC_ECOLI Alkyl hydroperoxide reductase C OS=Escherichia coli (strain K12) OX=83333 GN=ahpC PE=1 SV=2	false	HYVEKVQQPEFAAAK	KIKAAQYVASHPGEVCcmPAK	377	151	15	19	5	3	381	153	5	DSS	-1	20.667	false	true	false	false	Between > 4	0	0.002	0.004		0	0.135	0.124	0	0	10924	14729	104
2822607	B181203_17_HF_FW_IN_130_ECLP_DSS01_SCX23_hSAX05_rep1				0	0	-0	0	5	0	0	P0A7F6	SPED_ECOLI S-adenosylmethionine decarboxylase proenzyme OS=Escherichia coli (strain K12) OX=83333 GN=speD PE=1 SV=1	false	P0A7F6	SPED_ECOLI S-adenosylmethionine decarboxylase proenzyme OS=Escherichia coli (strain K12) OX=83333 GN=speD PE=1 SV=1	false	LIDKTEHPGPLPETVVAHLDK	LKLHGFNNLTK	91	4	21	11	4	2	94	5	5	DSS	-1	20.661	false	true	false	false	Self > 4	0	0	0		0	0.135	0.135	0	0	9011	13251	1928
1800524	B181126_10_HF_FW_IN_130_ECLP_DSS01_SCX25t27_hSAX06_rep2				0	0	-0	0	6	0	0	P0A836	SUCC_ECOLI Succinate--CoA ligase [ADP-forming] subunit beta OS=Escherichia coli (strain K12) OX=83333 GN=sucC PE=1 SV=1	false	P0AGE9	SUCD_ECOLI Succinate--CoA ligase [ADP-forming] subunit alpha OS=Escherichia coli (strain K12) OX=83333 GN=sucD PE=1 SV=2	false	VAEETPHLIHKVALDPLTGPMPYQGR	MoxGHAGAIIAGGKGTADEK	136	245	26	18	11	12	146	256	6	DSS	-1	20.649	false	true	false	false	Between > 4	0	0.002	0.004		0	0.135	0.124	0	0	11483	14869	57
2193387	B181128_13_HF_FW_IN_130_ECLP_DSS01_SCX22_hSAX05_rep2				0	0	-0	0	5	0	0	P07118	SYV_ECOLI Valine--tRNA ligase OS=Escherichia coli (strain K12) OX=83333 GN=valS PE=1 SV=2	false	P07118	SYV_ECOLI Valine--tRNA ligase OS=Escherichia coli (strain K12) OX=83333 GN=valS PE=1 SV=2	false	TEKQFPNGIEPHGTDALR	RTGNMoxMoxQPQLADKIR	598	581	18	15	3	13	600	593	5	DSS	-1	20.644	false	true	false	false	Self > 4	0	0	0		0	0.124	0.124	0	0	10239	1259	777
2869906	B181203_19_HF_FW_IN_130_ECLP_DSS01_SCX23_hSAX04_rep1				0	0	-0	0	4	0	0	P0CE48;P0CE47	EFTU2_ECOLI Elongation factor Tu 2 OS=Escherichia coli (strain K12) OX=83333 GN=tufB PE=1 SV=1;EFTU1_ECOLI Elongation factor Tu 1 OS=Escherichia coli (strain K12) OX=83333 GN=tufA PE=1 SV=1	false	P0CE48;P0CE47	EFTU2_ECOLI Elongation factor Tu 2 OS=Escherichia coli (strain K12) OX=83333 GN=tufB PE=1 SV=1;EFTU1_ECOLI Elongation factor Tu 1 OS=Escherichia coli (strain K12) OX=83333 GN=tufA PE=1 SV=1	false	TKPHVNVGTIGHVDHGK	STCcmTGVEMFR	9;9	254;254	17	10	2	1	10;10	254;254	4	DSS	-1	20.638	false	true	false	false	Self > 4	0	0	0		0	0.135	0.135	0	0	8992	12661	613
1262719	B181123_10_HF_FW_IN_130_ECLP_DSS01_SCX20_hSAX06_rep2				0	0	-0	0	5	0	0	P61175	RL22_ECOLI 50S ribosomal protein L22 OS=Escherichia coli (strain K12) OX=83333 GN=rplV PE=1 SV=1	false	P61175	RL22_ECOLI 50S ribosomal protein L22 OS=Escherichia coli (strain K12) OX=83333 GN=rplV PE=1 SV=1	false	KVSQALDILTYTNKK	VLESAIANAEHNDGADIDDLKVTK	28	50	15	24	1	21	28	70	5	DSS	-1	20.638	false	true	false	false	Self > 4	0	0	0		0	0.124	0.124	0	0	10238	13057	778
2118833	B181128_10_HF_FW_IN_130_ECLP_DSS01_SCX21_hSAX06_rep1				0	0	-0	0	5	0	0	P12758	UDP_ECOLI Uridine phosphorylase OS=Escherichia coli (strain K12) OX=83333 GN=udp PE=1 SV=3	false	P12758	UDP_ECOLI Uridine phosphorylase OS=Escherichia coli (strain K12) OX=83333 GN=udp PE=1 SV=3	false	TQQEIPNAETMKQTESHAVK	NDLQGATLAIVPGDPDRVEKIAALMDKPVK	224	14	20	30	12	20	235	33	5	DSS	-1	20.63	false	true	false	false	Self > 4	0	0	0		0	0.138	0.138	0	0	9867	2473	2474
3117527	B181205_09_HF_FW_IN_130_ECLP_DSS01_SCX24_hSAX06_rep1				0	0	-0	0	4	0	0	P0A853	TNAA_ECOLI Tryptophanase OS=Escherichia coli (strain K12) OX=83333 GN=tnaA PE=1 SV=1	false	P0A853	TNAA_ECOLI Tryptophanase OS=Escherichia coli (strain K12) OX=83333 GN=tnaA PE=1 SV=1	false	MENFKHLPEPFR	HVKENAANIK	1	441	12	10	5	3	5	443	4	DSS	-1	20.626	false	true	false	false	Self > 4	0	0	0		0	0.135	0.135	0	0	6747	13255	639
2221626	B181128_14_HF_FW_IN_130_ECLP_DSS01_SCX22_hSAX04_rep1				0	0	-0	0	4	0	0	P0A6H5	HSLU_ECOLI ATP-dependent protease ATPase subunit HslU OS=Escherichia coli (strain K12) OX=83333 GN=hslU PE=1 SV=1	false	P0A6H5	HSLU_ECOLI ATP-dependent protease ATPase subunit HslU OS=Escherichia coli (strain K12) OX=83333 GN=hslU PE=1 SV=1	false	LAKLANAPFIK	EIVSELDKHIIGQDNAKR	70	8	11	18	3	17	72	24	4	DSS	-1	20.602	false	true	false	false	Self > 4	0	0	0		0	0.135	0.135	0	0	7400	1485	765
2818881	B181203_17_HF_FW_IN_130_ECLP_DSS01_SCX23_hSAX05_rep1				0	0	-0	0	4	0	0	P76658	HLDE_ECOLI Bifunctional protein HldE OS=Escherichia coli (strain K12) OX=83333 GN=hldE PE=1 SV=1	false	P76658	HLDE_ECOLI Bifunctional protein HldE OS=Escherichia coli (strain K12) OX=83333 GN=hldE PE=1 SV=1	false	RLKGDSRPVNPLEQR	GGDYKPEEIAGSK	382	432	15	13	3	5	384	436	4	DSS	-1	20.6	false	true	false	false	Self > 4	0	0	0		0	0.135	0.135	0	0	4290	5161	1165
2402268	B181130_04_HF_FW_IN_130_ECLP_DSS01_SCX22_hSAX08_rep1				0	0	-0	0	4	0	0	P00350	6PGD_ECOLI 6-phosphogluconate dehydrogenase decarboxylating OS=Escherichia coli (strain K12) OX=83333 GN=gnd PE=1 SV=2	false	P00350	6PGD_ECOLI 6-phosphogluconate dehydrogenase decarboxylating OS=Escherichia coli (strain K12) OX=83333 GN=gnd PE=1 SV=2	false	DYFGAHTYKR	KDEDGNYLVDVILDEAANKGTGK	446	242	10	23	9	19	454	260	4	DSS	-1	20.599	false	true	false	false	Self > 4	0	0	0		0	0.124	0.124	0	0	5720	4977	3781
254655	B181117_14_HF_FW_IN_130_ECLP_DSS01_SCX17_hSAX07_rep2				0	0	-0	0	5	0	0	P0AFG6	ODO2_ECOLI Dihydrolipoyllysine-residue succinyltransferase component of 2-oxoglutarate dehydrogenase complex OS=Escherichia coli (strain K12) OX=83333 GN=sucB PE=1 SV=2	false	P0AFG6	ODO2_ECOLI Dihydrolipoyllysine-residue succinyltransferase component of 2-oxoglutarate dehydrogenase complex OS=Escherichia coli (strain K12) OX=83333 GN=sucB PE=1 SV=2	false	SSVDILVPDLPESVADATVATWHK	LLAEHNLDASAIKGTGVGGR	2	121	24	20	1	13	2	133	5	DSS	-1	20.588	false	true	false	false	Self > 4	0	0	0		0	0.117	0.117	0	0	10231	11073	977
2797093	B181203_16_HF_FW_IN_130_ECLP_DSS01_SCX23_hSAX06_rep2				0	0	-0	0	6	0	0	P0A836	SUCC_ECOLI Succinate--CoA ligase [ADP-forming] subunit beta OS=Escherichia coli (strain K12) OX=83333 GN=sucC PE=1 SV=1	false	P0AGE9	SUCD_ECOLI Succinate--CoA ligase [ADP-forming] subunit alpha OS=Escherichia coli (strain K12) OX=83333 GN=sucD PE=1 SV=2	false	VAEETPHLIHKVALDPLTGPMPYQGR	MGHAGAIIAGGKGTADEK	136	245	26	18	11	12	146	256	6	DSS	-1	20.587	false	true	false	false	Between > 4	0	0.002	0.004		0	0.135	0.124	0	0	11482	14869	57
1913059	B181127_11_HF_FW_IN_130_ECLP_DSS01_SCX25t27_hSAX02_rep2				0	0	-0	0	4	0	0	P04079	GUAA_ECOLI GMP synthase [glutamine-hydrolyzing] OS=Escherichia coli (strain K12) OX=83333 GN=guaA PE=1 SV=1	false	P04079	GUAA_ECOLI GMP synthase [glutamine-hydrolyzing] OS=Escherichia coli (strain K12) OX=83333 GN=guaA PE=1 SV=1	false	ELFKDEVRK	AHVIKSHHNVGGLPK	378	352	9	15	4	5	381	356	4	DSS	-1	20.586	false	true	false	false	Self > 4	0	0	0		0	0.135	0.135	0	0	6172	11427	702
1030340	B181121_20_HF_FW_IN_130_ECLP_DSS01_SCX19_hSAX08_rep2				0	0	-0	0	5	0	0	P06149	DLD_ECOLI Quinone-dependent D-lactate dehydrogenase OS=Escherichia coli (strain K12) OX=83333 GN=dld PE=1 SV=3	false	P06149	DLD_ECOLI Quinone-dependent D-lactate dehydrogenase OS=Escherichia coli (strain K12) OX=83333 GN=dld PE=1 SV=3	false	GVDVHALKEQMLELLQQR	ENDPTNSMNPGIGKTSK	504	547	18	17	8	14	511	560	5	DSS	-1	20.58	false	true	false	false	Self > 4	0	0	0		0	0.124	0.124	0	0	9854	12903	2983
113206	B181117_07_HF_FW_IN_130_ECLP_DSS01_SCX17_hSAX04_rep1				0	0	-0	0	4	0	0	P0A6Z1	HSCA_ECOLI Chaperone protein HscA OS=Escherichia coli (strain K12) OX=83333 GN=hscA PE=1 SV=1	false	P0A6Z1	HSCA_ECOLI Chaperone protein HscA OS=Escherichia coli (strain K12) OX=83333 GN=hscA PE=1 SV=1	false	ALLQISEPGLSAAPHQR	VSADILKALAAR	2	129	17	12	1	7	2	135	4	DSS	-1	20.577	false	true	false	false	Self > 4	0	0	0		0	0.124	0.124	0	0	10228	11065	750
2822541	B181203_17_HF_FW_IN_130_ECLP_DSS01_SCX23_hSAX05_rep1				0	0	-0	0	5	0	0	P0ADG7	IMDH_ECOLI Inosine-5'-monophosphate dehydrogenase OS=Escherichia coli (strain K12) OX=83333 GN=guaB PE=1 SV=1	false	P60560	GUAC_ECOLI GMP reductase OS=Escherichia coli (strain K12) OX=83333 GN=guaC PE=1 SV=1	false	ISGAGIQESHVHDVTITKESPNYR	LGFKDVLIRPK	462	9	24	11	18	4	479	12	5	DSS	-1	20.574	false	true	false	false	Between > 4	0	0.002	0.004		0	0.135	0.135	0	0	11014	14737	354
2095367	B181128_09_HF_FW_IN_130_ECLP_DSS01_SCX21_hSAX07_rep2				0	0	-0	0	4	0	0	P15254	PUR4_ECOLI Phosphoribosylformylglycinamidine synthase OS=Escherichia coli (strain K12) OX=83333 GN=purL PE=1 SV=3	false	P15254	PUR4_ECOLI Phosphoribosylformylglycinamidine synthase OS=Escherichia coli (strain K12) OX=83333 GN=purL PE=1 SV=3	false	HFDNQPIDLPLDVLLGKTPK	MIKNTFETTPDHVLSAYK	592	240	20	18	17	3	608	242	4	DSS	-1	20.569	false	true	false	false	Self > 4	0	0	0		0	0.124	0.124	0	0	10227	9715	2981
3170134	B181205_11_HF_FW_IN_130_ECLP_DSS01_SCX24_hSAX05_rep1				0	0	-0	0	3	0	0	P0A7F3	PYRI_ECOLI Aspartate carbamoyltransferase regulatory chain OS=Escherichia coli (strain K12) OX=83333 GN=pyrI PE=1 SV=2	false	P0A7F3	PYRI_ECOLI Aspartate carbamoyltransferase regulatory chain OS=Escherichia coli (strain K12) OX=83333 GN=pyrI PE=1 SV=2	false	IDNYEVVGKSRPSLPER	THDNKLQVEAIKR	86	2	17	13	9	5	94	6	3	DSS	-1	20.567	false	true	false	false	Self > 4	0	0	0		0	0.124	0.124	0	0	8410	12819	984
956587	B181121_17_HF_FW_IN_130_ECLP_DSS01_SCX19_hSAX07_rep1				0	0	-0	0	5	0	0	P0AF36	ZAPB_ECOLI Cell division protein ZapB OS=Escherichia coli (strain K12) OX=83333 GN=zapB PE=1 SV=1	false	P0AF36	ZAPB_ECOLI Cell division protein ZapB OS=Escherichia coli (strain K12) OX=83333 GN=zapB PE=1 SV=1	false	VQQAIDTITLLQMEIEELKEK	EKNNSLSQEVQNAQHQR	15	34	21	17	19	2	33	35	5	DSS	-1	20.56	false	true	false	false	Self > 4	0	0	0		0	0.124	0.124	0	0	10225	11059	2466
2893138	B181203_20_HF_FW_IN_130_ECLP_DSS01_SCX23_hSAX03_rep1				0	0	-0	0	4	0	0	P0A6Y1	IHFB_ECOLI Integration host factor subunit beta OS=Escherichia coli (strain K12) OX=83333 GN=ihfB PE=1 SV=1	false	P0A7V3	RS3_ECOLI 30S ribosomal protein S3 OS=Escherichia coli (strain K12) OX=83333 GN=rpsC PE=1 SV=2	false	TGDKVELEGK	VTIHTARPGIVIGKK	66	66	10	15	4	14	69	79	4	DSS	-1	20.56	false	true	false	false	Between > 4	0	0.002	0.004		0	0.138	0.117	0	0	11287	14785	114
1576138	B181123_26_HF_FW_IN_130_ECLP_DSS01_SCX21_hSAX02_rep2				0	0	-0	0	5	0	0	P0A809	RUVA_ECOLI Holliday junction ATP-dependent DNA helicase RuvA OS=Escherichia coli (strain K12) OX=83333 GN=ruvA PE=1 SV=1	false	P0A809	RUVA_ECOLI Holliday junction ATP-dependent DNA helicase RuvA OS=Escherichia coli (strain K12) OX=83333 GN=ruvA PE=1 SV=1	false	MVSKIARPDASSETLIR	EEVGALVKLPGIGKK	180	105	17	15	4	8	183	112	5	DSS	-1	20.559	false	true	false	false	Self > 4	0	0	0		0	0.135	0.135	0	0	2976	7933	1053
3119570	B181205_09_HF_FW_IN_130_ECLP_DSS01_SCX24_hSAX06_rep1				0	0	-0	0	6	0	0	P0AFG6	ODO2_ECOLI Dihydrolipoyllysine-residue succinyltransferase component of 2-oxoglutarate dehydrogenase complex OS=Escherichia coli (strain K12) OX=83333 GN=sucB PE=1 SV=2	false	P0AFG3	ODO1_ECOLI 2-oxoglutarate dehydrogenase E1 component OS=Escherichia coli (strain K12) OX=83333 GN=sucA PE=1 SV=1	false	LLAEHNLDASAIKGTGVGGR	HGHNEADEPSATQPLMYQKIK	121	458	20	21	13	19	133	476	6	DSS	-1	20.559	false	true	false	false	Between > 4	0	0.002	0.004		0.01	0.117	0.117	0.012	0	11478	14555	1
2767251	B181203_15_HF_FW_IN_130_ECLP_DSS01_SCX23_hSAX06_rep1				0	0	-0	0	5	0	0	P0A8N3	SYK1_ECOLI Lysine--tRNA ligase OS=Escherichia coli (strain K12) OX=83333 GN=lysS PE=1 SV=2	false	P0A9G6	ACEA_ECOLI Isocitrate lyase OS=Escherichia coli (strain K12) OX=83333 GN=aceA PE=1 SV=1	false	TKTGELSIHCcmTELR	HYVEKVQQPEFAAAK	131	377	14	15	2	5	132	381	5	DSS	-1	20.558	false	true	false	false	Between > 4	0	0.002	0.004		0.01	0.135	0.135	0.012	0	11477	14553	86
954313	B181121_17_HF_FW_IN_130_ECLP_DSS01_SCX19_hSAX07_rep1				0	0	-0	0	4	0	0	P0A8N3	SYK1_ECOLI Lysine--tRNA ligase OS=Escherichia coli (strain K12) OX=83333 GN=lysS PE=1 SV=2	false	P0A8N3	SYK1_ECOLI Lysine--tRNA ligase OS=Escherichia coli (strain K12) OX=83333 GN=lysS PE=1 SV=2	false	KWDLGDILGAK	SEQHAQGADAVVDLNNELKTR	115	2	11	21	1	19	115	20	4	DSS	-1	20.554	false	true	false	false	Self > 4	0	0	0		0	0.135	0.135	0	0	9027	4683	2044
1287419	B181123_11_HF_FW_IN_130_ECLP_DSS01_SCX20_hSAX05_rep1				0	0	-0	0	4	0	0	P0A8N5;P0A8N3	SYK2_ECOLI Lysine--tRNA ligase heat inducible OS=Escherichia coli (strain K12) OX=83333 GN=lysU PE=1 SV=2;SYK1_ECOLI Lysine--tRNA ligase OS=Escherichia coli (strain K12) OX=83333 GN=lysS PE=1 SV=2	false	P0A8N3	SYK1_ECOLI Lysine--tRNA ligase OS=Escherichia coli (strain K12) OX=83333 GN=lysS PE=1 SV=2	false	IMoxGKASFVTLQDVGGR	TKTGELSIHCcmTELR	79;79	131	16	14	4	2	82;82	132	4	DSS	-1	20.55	false	true	false	false	Self > 4	0	0	0		0	0.117	0.135	0	0	9081	12667	1334
2168766	B181128_12_HF_FW_IN_130_ECLP_DSS01_SCX22_hSAX05_rep1				0	0	-0	0	5	0	0	P07118	SYV_ECOLI Valine--tRNA ligase OS=Escherichia coli (strain K12) OX=83333 GN=valS PE=1 SV=2	false	P07118	SYV_ECOLI Valine--tRNA ligase OS=Escherichia coli (strain K12) OX=83333 GN=valS PE=1 SV=2	false	TGNMMQPQLADKIR	RTEKQFPNGIEPHGTDALR	582	597	14	19	12	4	593	600	5	DSS	-1	20.547	false	true	false	false	Self > 4	0	0	0		0	0.124	0.124	0	0	8782	1259	777
976358	B181121_18_HF_FW_IN_130_ECLP_DSS01_SCX19_hSAX07_rep2				0	0	-0	0	4	0	0	P0AFG8	ODP1_ECOLI Pyruvate dehydrogenase E1 component OS=Escherichia coli (strain K12) OX=83333 GN=aceE PE=1 SV=2	false	P0AFG8	ODP1_ECOLI Pyruvate dehydrogenase E1 component OS=Escherichia coli (strain K12) OX=83333 GN=aceE PE=1 SV=2	false	LIQLMNETVDGDYQTFKSK	GYGMGDAAEGKNIAHQVK	311	394	19	18	17	11	327	404	4	DSS	-1	20.542	false	true	false	false	Self > 4	0	0	0		0	0.138	0.138	0	0	9674	12847	813
2932908	B181203_23_HF_FW_IN_130_ECLP_DSS01_SCX24_hSAX02_rep2				0	0	-0	0	4	0	0	P02359	RS7_ECOLI 30S ribosomal protein S7 OS=Escherichia coli (strain K12) OX=83333 GN=rpsG PE=1 SV=3	false	P02359	RS7_ECOLI 30S ribosomal protein S7 OS=Escherichia coli (strain K12) OX=83333 GN=rpsG PE=1 SV=3	false	MAEANKAFAHYR	SFSHQAGASSK	144	161	12	11	6	9	149	169	4	DSS	-1	20.542	false	true	false	false	Self > 4	0	0	0		0	0.117	0.117	0	0	5151	13167	654
2221397	B181128_14_HF_FW_IN_130_ECLP_DSS01_SCX22_hSAX04_rep1				0	0	-0	0	3	0	0	P0A853	TNAA_ECOLI Tryptophanase OS=Escherichia coli (strain K12) OX=83333 GN=tnaA PE=1 SV=1	false	P0AGJ9	SYY_ECOLI Tyrosine--tRNA ligase OS=Escherichia coli (strain K12) OX=83333 GN=tyrS PE=1 SV=2	false	YADMLAMSAKK	HFSVNQMINKEAVK	260	145	11	14	10	10	269	154	3	DSS	-1	20.541	false	true	false	false	Between > 4	0	0.002	0.004		0	0.135	0	0	0.009	11170	14765	486
1893984	B181127_10_HF_FW_IN_130_ECLP_DSS01_SCX25t27_hSAX02_rep1				0	0	-0	0	5	0	0	P0A7F3	PYRI_ECOLI Aspartate carbamoyltransferase regulatory chain OS=Escherichia coli (strain K12) OX=83333 GN=pyrI PE=1 SV=2	false	P0A7F3	PYRI_ECOLI Aspartate carbamoyltransferase regulatory chain OS=Escherichia coli (strain K12) OX=83333 GN=pyrI PE=1 SV=2	false	MTHDNKLQVEAIKR	THDNKLQVEAIKR	1	2	14	13	6	5	6	6	5	DSS	-1	20.533	false	true	false	false	Self > 4	0	0	0		0	0.124	0.124	0	0	2383	2341	984
3065873	B181205_06_HF_FW_IN_130_ECLP_DSS01_SCX24_hSAX07_rep1				0	0	-0	0	4	0	0	P0A9J8	CMPDT_ECOLI Bifunctional chorismate mutase/prephenate dehydratase OS=Escherichia coli (strain K12) OX=83333 GN=pheA PE=1 SV=1	false	P0A9J8	CMPDT_ECOLI Bifunctional chorismate mutase/prephenate dehydratase OS=Escherichia coli (strain K12) OX=83333 GN=pheA PE=1 SV=1	false	LITLGKAHHLDAHYITR	ALKELGEITR	59	358	17	10	6	3	64	360	4	DSS	-1	20.531	false	true	false	false	Self > 4	0	0	0		0	0.117	0.117	0	0	5302	13361	1088
895134	B181121_15_HF_FW_IN_130_ECLP_DSS01_SCX19_hSAX06_rep1				0	0	-0	0	3	0	0	P0AGE0	SSB_ECOLI Single-stranded DNA-binding protein OS=Escherichia coli (strain K12) OX=83333 GN=ssb PE=1 SV=2	false	P0AGE0	SSB_ECOLI Single-stranded DNA-binding protein OS=Escherichia coli (strain K12) OX=83333 GN=ssb PE=1 SV=2	false	KWTDQSGQDR	KGSQVYIEGQLR	88	74	10	12	1	1	88	74	3	DSS	-1	20.525	false	true	false	false	Self > 4	0	0	0		0	0.124	0.124	0	0	7655	12387	626
255250	B181117_14_HF_FW_IN_130_ECLP_DSS01_SCX17_hSAX07_rep2				0	0	-0	0	5	0	0	P62399	RL5_ECOLI 50S ribosomal protein L5 OS=Escherichia coli (strain K12) OX=83333 GN=rplE PE=1 SV=2	false	P62399	RL5_ECOLI 50S ribosomal protein L5 OS=Escherichia coli (strain K12) OX=83333 GN=rplE PE=1 SV=2	false	KLLDNAAADLAAISGQKPLITK	EQIIFPEIDYDKVDR	48	134	22	15	1	12	48	145	5	DSS	-1	20.522	false	true	false	false	Self > 4	0	0	0		0	0.124	0.124	0	0	9165	12699	1065
3068202	B181205_06_HF_FW_IN_130_ECLP_DSS01_SCX24_hSAX07_rep1				0	0	-0	0	4	0	0	P0A7E5	PYRG_ECOLI CTP synthase OS=Escherichia coli (strain K12) OX=83333 GN=pyrG PE=1 SV=2	false	P0A7E5	PYRG_ECOLI CTP synthase OS=Escherichia coli (strain K12) OX=83333 GN=pyrG PE=1 SV=2	false	SEKSDLGGTMR	HRYEVNNMLLKQIEDAGLR	430	469	11	19	3	11	432	479	4	DSS	-1	20.519	false	true	false	false	Self > 4	0	0	0		0	0.135	0.135	0	0	9092	6517	3503
2167731	B181128_12_HF_FW_IN_130_ECLP_DSS01_SCX22_hSAX05_rep1				0	0	-0	0	3	0	0	P0A9J8	CMPDT_ECOLI Bifunctional chorismate mutase/prephenate dehydratase OS=Escherichia coli (strain K12) OX=83333 GN=pheA PE=1 SV=1	false	P0A9J8	CMPDT_ECOLI Bifunctional chorismate mutase/prephenate dehydratase OS=Escherichia coli (strain K12) OX=83333 GN=pheA PE=1 SV=1	false	KAINVSDQVPAK	HFEQFIESGCcmAK	286	127	12	12	1	8	286	134	3	DSS	-1	20.517	false	true	false	false	Self > 4	0	0	0		0	0.117	0.117	0	0	3631	12765	1088
2769808	B181203_15_HF_FW_IN_130_ECLP_DSS01_SCX23_hSAX06_rep1				0	0	-0	0	4	0	0	P0AB89	PUR8_ECOLI Adenylosuccinate lyase OS=Escherichia coli (strain K12) OX=83333 GN=purB PE=1 SV=1	false	P0AB89	PUR8_ECOLI Adenylosuccinate lyase OS=Escherichia coli (strain K12) OX=83333 GN=purB PE=1 SV=1	false	TTNHDVKAVEYFLK	YGIEKPYEKLK	88	396	14	11	7	9	94	404	4	DSS	-1	20.517	false	true	false	false	Self > 4	0	0	0		0	0.138	0.138	0	0	2169	12809	748
974046	B181121_18_HF_FW_IN_130_ECLP_DSS01_SCX19_hSAX07_rep2				0	0	-0	0	5	0	0	P0AE08	AHPC_ECOLI Alkyl hydroperoxide reductase C OS=Escherichia coli (strain K12) OX=83333 GN=ahpC PE=1 SV=2	false	P0AE08	AHPC_ECOLI Alkyl hydroperoxide reductase C OS=Escherichia coli (strain K12) OX=83333 GN=ahpC PE=1 SV=2	false	IKAAQYVASHPGEVCcmPAK	NGEFIEITEKDTEGR	152	18	18	15	2	10	153	27	5	DSS	-1	20.516	false	true	false	false	Self > 4	0	0	0		0	0.124	0.124	0	0	10211	13233	761
2094823	B181128_09_HF_FW_IN_130_ECLP_DSS01_SCX21_hSAX07_rep2				0	0	-0	0	6	0	0	P07118	SYV_ECOLI Valine--tRNA ligase OS=Escherichia coli (strain K12) OX=83333 GN=valS PE=1 SV=2	false	P07118	SYV_ECOLI Valine--tRNA ligase OS=Escherichia coli (strain K12) OX=83333 GN=valS PE=1 SV=2	false	IPIVGDEHADMEKGTGCcmVK	KAVVAAVDALGLLEEIKPHDLTVPYGDR	259	342	19	28	13	17	271	358	6	DSS	-1	20.512	false	true	false	false	Self > 4	0	0	0		0	0.124	0.124	0	0	10210	8301	777
900515	B181121_15_HF_FW_IN_130_ECLP_DSS01_SCX19_hSAX06_rep1				0	0	-0	0	4	0	0	P0A6H5	HSLU_ECOLI ATP-dependent protease ATPase subunit HslU OS=Escherichia coli (strain K12) OX=83333 GN=hslU PE=1 SV=1	false	P0A6H5	HSLU_ECOLI ATP-dependent protease ATPase subunit HslU OS=Escherichia coli (strain K12) OX=83333 GN=hslU PE=1 SV=1	false	LAKLANAPFIK	EIVSELDKHIIGQDNAK	70	8	11	17	3	8	72	15	4	DSS	-1	20.508	false	true	false	false	Self > 4	0	0	0		0	0.135	0.135	0	0	7324	12311	765
2799154	B181203_16_HF_FW_IN_130_ECLP_DSS01_SCX23_hSAX06_rep2				0	0	-0	0	4	0	0	P02359	RS7_ECOLI 30S ribosomal protein S7 OS=Escherichia coli (strain K12) OX=83333 GN=rpsG PE=1 SV=3	false	P02359	RS7_ECOLI 30S ribosomal protein S7 OS=Escherichia coli (strain K12) OX=83333 GN=rpsG PE=1 SV=3	false	SFSHQAGASSK	SGKSELEAFEVALENVRPTVEVK	161	54	11	23	9	3	169	56	4	DSS	-1	20.501	false	true	false	false	Self > 4	0	0	0		0	0.117	0.117	0	0	4642	12875	654
2148118	B181128_11_HF_FW_IN_130_ECLP_DSS01_SCX21_hSAX06_rep2				0	0	-0	0	5	0	0	P05042	FUMC_ECOLI Fumarate hydratase class II OS=Escherichia coli (strain K12) OX=83333 GN=fumC PE=1 SV=1	false	P05042	FUMC_ECOLI Fumarate hydratase class II OS=Escherichia coli (strain K12) OX=83333 GN=fumC PE=1 SV=1	false	SEKDSMGAIDVPADKLWGAQTQR	ISTEKMPTSLIHALALTK	6	35	23	18	15	5	20	39	5	DSS	-1	20.498	false	true	false	false	Self > 4	0	0	0		0	0.138	0.138	0	0	8792	12409	666
3170322	B181205_11_HF_FW_IN_130_ECLP_DSS01_SCX24_hSAX05_rep1				0	0	-0	0	4	0	0	P0A7F3	PYRI_ECOLI Aspartate carbamoyltransferase regulatory chain OS=Escherichia coli (strain K12) OX=83333 GN=pyrI PE=1 SV=2	false	P0A7F3	PYRI_ECOLI Aspartate carbamoyltransferase regulatory chain OS=Escherichia coli (strain K12) OX=83333 GN=pyrI PE=1 SV=2	false	MTHDNKLQVEAIKR	IDNYEVVGKSRPSLPER	1	86	14	17	6	9	6	94	4	DSS	-1	20.494	false	true	false	false	Self > 4	0	0	0		0	0.124	0.124	0	0	7140	12819	984
1575270	B181123_26_HF_FW_IN_130_ECLP_DSS01_SCX21_hSAX02_rep2				0	0	-0	0	3	0	0	P02359	RS7_ECOLI 30S ribosomal protein S7 OS=Escherichia coli (strain K12) OX=83333 GN=rpsG PE=1 SV=3	false	P0A9M0	LON_ECOLI Lon protease OS=Escherichia coli (strain K12) OX=83333 GN=lon PE=1 SV=1	false	SFSHQAGASSK	LPDGTVKVLVEGLQR	161	83	11	15	9	7	169	89	3	DSS	-1	20.494	false	true	false	false	Between > 4	0	0.002	0.004		0	0.117	0.138	0	0	11156	14755	97
1571224	B181123_26_HF_FW_IN_130_ECLP_DSS01_SCX21_hSAX02_rep2				0	0	-0	0	4	0	0	P0A9M8	PTA_ECOLI Phosphate acetyltransferase OS=Escherichia coli (strain K12) OX=83333 GN=pta PE=1 SV=2	false	P0A9M8	PTA_ECOLI Phosphate acetyltransferase OS=Escherichia coli (strain K12) OX=83333 GN=pta PE=1 SV=2	false	KHQFAQSLNYEIAK	AKVNNVDPAK	115	199	14	10	1	2	115	200	4	DSS	-1	20.492	false	true	false	false	Self > 4	0	0	0		0	0.124	0.124	0	0	6497	13411	810
2094205	B181128_09_HF_FW_IN_130_ECLP_DSS01_SCX21_hSAX07_rep2				0	0	-0	0	6	0	0	P0AB89	PUR8_ECOLI Adenylosuccinate lyase OS=Escherichia coli (strain K12) OX=83333 GN=purB PE=1 SV=1	false	P0AB89	PUR8_ECOLI Adenylosuccinate lyase OS=Escherichia coli (strain K12) OX=83333 GN=purB PE=1 SV=1	false	TTNHDVKAVEYFLK	TIAGEIGSSTMPHKVNPIDFENSEGNLGLSNAVLQHLASK	88	288	14	40	7	14	94	301	6	DSS	-1	20.488	false	true	false	false	Self > 4	0	0	0		0	0.138	0.138	0	0	7154	8455	748
2892620	B181203_20_HF_FW_IN_130_ECLP_DSS01_SCX23_hSAX03_rep1				0	0	-0	0	4	0	0	P02358	RS6_ECOLI 30S ribosomal protein S6 OS=Escherichia coli (strain K12) OX=83333 GN=rpsF PE=1 SV=1	false	P02358	RS6_ECOLI 30S ribosomal protein S6 OS=Escherichia coli (strain K12) OX=83333 GN=rpsF PE=1 SV=1	false	YTAAITGAEGKIHR	TKHAVTEASPMVK	25	92	14	13	11	2	35	93	4	DSS	-1	20.487	false	true	false	false	Self > 4	0	0	0		0	0.124	0.124	0	0	8165	11567	1517
588622	B181119_12_HF_FW_IN_130_ECLP_DSS01_SCX18_hSAX07_rep2				0	0	-0	0	5	0	0	P21889	SYD_ECOLI Aspartate--tRNA ligase OS=Escherichia coli (strain K12) OX=83333 GN=aspS PE=1 SV=1	false	P21889	SYD_ECOLI Aspartate--tRNA ligase OS=Escherichia coli (strain K12) OX=83333 GN=aspS PE=1 SV=1	false	VGKDLGLTDESK	YGSDKPDLRNPMELTDVADLLK	413	279	12	22	3	5	415	283	5	DSS	-1	20.486	false	true	false	false	Self > 4	0	0	0		0	0.124	0.124	0	0	805	4797	1372
1444685	B181123_20_HF_FW_IN_130_ECLP_DSS01_SCX21_hSAX05_rep1				0	0	-0	0	4	0	0	P0A836	SUCC_ECOLI Succinate--CoA ligase [ADP-forming] subunit beta OS=Escherichia coli (strain K12) OX=83333 GN=sucC PE=1 SV=1	false	P0AGE9	SUCD_ECOLI Succinate--CoA ligase [ADP-forming] subunit alpha OS=Escherichia coli (strain K12) OX=83333 GN=sucD PE=1 SV=2	false	MoxNLHEYQAK	MGHAGAIIAGGKGTADEK	1	245	9	18	1	12	1	256	4	DSS	-1	20.484	false	true	false	false	Between > 4	0	0.002	0.004		0	0.135	0.124	0	0	11441	14425	57
1448500	B181123_20_HF_FW_IN_130_ECLP_DSS01_SCX21_hSAX05_rep1				0	0	-0	0	5	0	0	P0ADG7	IMDH_ECOLI Inosine-5'-monophosphate dehydrogenase OS=Escherichia coli (strain K12) OX=83333 GN=guaB PE=1 SV=1	false	P0ADG7	IMDH_ECOLI Inosine-5'-monophosphate dehydrogenase OS=Escherichia coli (strain K12) OX=83333 GN=guaB PE=1 SV=1	false	ISGAGIQESHVHDVTITKESPNYR	VGIGPGSICcmTTR	462	297	24	12	18	7	479	303	5	DSS	-1	20.483	false	true	false	false	Self > 4	0	0	0		0	0.135	0.135	0	0	6631	13491	593
2670493	B181203_10_HF_FW_IN_130_ECLP_DSS01_SCX23_hSAX08_rep1				0	0	-0	0	4	0	0	P07118	SYV_ECOLI Valine--tRNA ligase OS=Escherichia coli (strain K12) OX=83333 GN=valS PE=1 SV=2	false	P07118	SYV_ECOLI Valine--tRNA ligase OS=Escherichia coli (strain K12) OX=83333 GN=valS PE=1 SV=2	false	ESKGSMWHIR	KAVVAAVDALGLLEEIKPHDLTVPYGDR	192	342	10	28	3	1	194	342	4	DSS	-1	20.477	false	true	false	false	Self > 4	0	0	0		0	0.124	0.124	0	0	8152	12403	777
2894787	B181203_20_HF_FW_IN_130_ECLP_DSS01_SCX23_hSAX03_rep1				0	0	-0	0	4	0	0	P0A6F5	CH60_ECOLI 60 kDa chaperonin OS=Escherichia coli (strain K12) OX=83333 GN=groL PE=1 SV=2	false	P0A817	METK_ECOLI S-adenosylmethionine synthase OS=Escherichia coli (strain K12) OX=83333 GN=metK PE=1 SV=2	false	NVVLDKSFGAPTITK	HGGGAFSGKDPSKVDR	37	258	15	16	6	13	42	270	4	DSS	-1	20.477	false	true	false	false	Between > 4	0	0.002	0.004		0	0.124	0.124	0	0	11151	14753	79
2714327	B181203_12_HF_FW_IN_130_ECLP_DSS01_SCX23_hSAX07_rep1				0	0	-0	0	4	0	0	P07118	SYV_ECOLI Valine--tRNA ligase OS=Escherichia coli (strain K12) OX=83333 GN=valS PE=1 SV=2	false	P07118	SYV_ECOLI Valine--tRNA ligase OS=Escherichia coli (strain K12) OX=83333 GN=valS PE=1 SV=2	false	IPIVGDEHADMEKGTGCcmVK	ESKGSMWHIR	259	192	19	10	13	3	271	194	4	DSS	-1	20.476	false	true	false	false	Self > 4	0	0	0		0	0.124	0.124	0	0	5083	9277	777
2169479	B181128_12_HF_FW_IN_130_ECLP_DSS01_SCX22_hSAX05_rep1				0	0	-0	0	4	0	0	P0AB89	PUR8_ECOLI Adenylosuccinate lyase OS=Escherichia coli (strain K12) OX=83333 GN=purB PE=1 SV=1	false	P0AB89	PUR8_ECOLI Adenylosuccinate lyase OS=Escherichia coli (strain K12) OX=83333 GN=purB PE=1 SV=1	false	TTNHDVKAVEYFLK	TIAGEIGSSTMPHK	88	288	14	14	7	9	94	296	4	DSS	-1	20.467	false	true	false	false	Self > 4	0	0	0		0	0.138	0.138	0	0	5298	7575	748
3090839	B181205_07_HF_FW_IN_130_ECLP_DSS01_SCX24_hSAX07_rep2				0	0	-0	0	3	0	0	P0A6M8	EFG_ECOLI Elongation factor G OS=Escherichia coli (strain K12) OX=83333 GN=fusA PE=1 SV=2	false	P0A6M8	EFG_ECOLI Elongation factor G OS=Escherichia coli (strain K12) OX=83333 GN=fusA PE=1 SV=2	false	VTDVEGKHAK	LHFGSYHDVDSSELAFK	498	578	10	17	7	6	504	583	3	DSS	-1	20.465	false	true	false	false	Self > 4	0	0	0		0	0.138	0.138	0	0	1962	715	677
2219063	B181128_14_HF_FW_IN_130_ECLP_DSS01_SCX22_hSAX04_rep1				0	0	-0	0	4	0	0	P0ADG7	IMDH_ECOLI Inosine-5'-monophosphate dehydrogenase OS=Escherichia coli (strain K12) OX=83333 GN=guaB PE=1 SV=1	false	P0ADG7	IMDH_ECOLI Inosine-5'-monophosphate dehydrogenase OS=Escherichia coli (strain K12) OX=83333 GN=guaB PE=1 SV=1	false	ISGAGIQESHVHDVTITKESPNYR	VGIGPGSICcmTTR	462	297	24	12	18	7	479	303	4	DSS	-1	20.46	false	true	false	false	Self > 4	0	0	0		0	0.135	0.135	0	0	6631	13491	593
2145176	B181128_11_HF_FW_IN_130_ECLP_DSS01_SCX21_hSAX06_rep2				0	0	-0	0	6	0	0	P0A8V2	RPOB_ECOLI DNA-directed RNA polymerase subunit beta OS=Escherichia coli (strain K12) OX=83333 GN=rpoB PE=1 SV=1	false	P0A7Z4	RPOA_ECOLI DNA-directed RNA polymerase subunit alpha OS=Escherichia coli (strain K12) OX=83333 GN=rpoA PE=1 SV=1	false	INAMLKQQQEVAK	SGIGPVTAADITHDGDVEIVKPQHVICcmHLTDENASISMR	1128	105	13	39	6	21	1133	125	6	DSS	-1	20.459	false	true	false	false	Between > 4	0	0.002	0.004		0	0.138	0.135	0	0	11451	14193	154
2847086	B181203_18_HF_FW_IN_130_ECLP_DSS01_SCX23_hSAX05_rep2				0	0	-0	0	5	0	0	P0AG67	RS1_ECOLI 30S ribosomal protein S1 OS=Escherichia coli (strain K12) OX=83333 GN=rpsA PE=1 SV=1	false	P02359	RS7_ECOLI 30S ribosomal protein S7 OS=Escherichia coli (strain K12) OX=83333 GN=rpsG PE=1 SV=3	false	RVKHPSEIVNVGDEITVK	SFSHQAGASSKQPALGYLN	227	161	18	19	3	11	229	171	5	DSS	-1	20.458	false	true	false	false	Between > 4	0	0.002	0.004		0.01	0.124	0.117	0	0	11470	14135	38
903011	B181121_15_HF_FW_IN_130_ECLP_DSS01_SCX19_hSAX06_rep1				0	0	-0	0	4	0	0	P76558	MAO2_ECOLI NADP-dependent malic enzyme OS=Escherichia coli (strain K12) OX=83333 GN=maeB PE=1 SV=1	false	P76558	MAO2_ECOLI NADP-dependent malic enzyme OS=Escherichia coli (strain K12) OX=83333 GN=maeB PE=1 SV=1	false	GALDVGATAINEEMKLAAVR	EPNMAETKAAYAVVDDGKR	330	230	20	19	15	8	344	237	4	DSS	-1	20.457	false	true	false	false	Self > 4	0	0	0		0	0	0	0	0	10195	7135	1093
1498623	B181123_23_HF_FW_IN_130_ECLP_DSS01_SCX21_hSAX04_rep1				0	0	-0	0	3	0	0	P0ACF8	HNS_ECOLI DNA-binding protein H-NS OS=Escherichia coli (strain K12) OX=83333 GN=hns PE=1 SV=2	false	P0ACF8	HNS_ECOLI DNA-binding protein H-NS OS=Escherichia coli (strain K12) OX=83333 GN=hns PE=1 SV=2	false	AQRPAKYSYVDENGETK	TPAVIKK	91	115	17	7	6	6	96	120	3	DSS	-1	20.455	false	true	false	false	Self > 4	0	0	0		0	0.135	0.135	0	0	9186	11293	1180
1552735	B181123_25_HF_FW_IN_130_ECLP_DSS01_SCX21_hSAX02_rep1				0	0	-0	0	4	0	0	P0A8T7	RPOC_ECOLI DNA-directed RNA polymerase subunit beta' OS=Escherichia coli (strain K12) OX=83333 GN=rpoC PE=1 SV=1	false	P0A8V2	RPOB_ECOLI DNA-directed RNA polymerase subunit beta OS=Escherichia coli (strain K12) OX=83333 GN=rpoB PE=1 SV=1	false	GLADTALKTANSGYLTR	SPGVFFDSDKGKTHSSGK	782	152	17	18	8	10	789	161	4	DSS	-1	20.448	false	true	false	false	Between > 4	0	0.002	0.004		0	0.138	0.138	0	0	11377	14579	14
1236596	B181123_09_HF_FW_IN_130_ECLP_DSS01_SCX20_hSAX06_rep1				0	0	-0	0	4	0	0	P0A8N5;P0A8N3	SYK2_ECOLI Lysine--tRNA ligase heat inducible OS=Escherichia coli (strain K12) OX=83333 GN=lysU PE=1 SV=2;SYK1_ECOLI Lysine--tRNA ligase OS=Escherichia coli (strain K12) OX=83333 GN=lysS PE=1 SV=2	false	P0A8N3	SYK1_ECOLI Lysine--tRNA ligase OS=Escherichia coli (strain K12) OX=83333 GN=lysS PE=1 SV=2	false	RIMGKASFVTLQDVGGR	DDLPEGVYNEQFKK	78;78	102	17	14	5	13	82;82	114	4	DSS	-1	20.442	false	true	false	false	Self > 4	0	0	0		0	0.117	0.135	0	0	8319	7461	1334
2144910	B181128_11_HF_FW_IN_130_ECLP_DSS01_SCX21_hSAX06_rep2				0	0	-0	0	4	0	0	P0A8N5;P0A8N3	SYK2_ECOLI Lysine--tRNA ligase heat inducible OS=Escherichia coli (strain K12) OX=83333 GN=lysU PE=1 SV=2;SYK1_ECOLI Lysine--tRNA ligase OS=Escherichia coli (strain K12) OX=83333 GN=lysS PE=1 SV=2	false	P0A8N5	SYK2_ECOLI Lysine--tRNA ligase heat inducible OS=Escherichia coli (strain K12) OX=83333 GN=lysU PE=1 SV=2	false	RIMGKASFVTLQDVGGR	DSLPEGVYNDQFKK	78;78	102	17	14	5	13	82;82	114	4	DSS	-1	20.441	false	true	false	false	Self > 4	0	0	0		0	0.117	0.126	0	0	8743	8223	691
3170094	B181205_11_HF_FW_IN_130_ECLP_DSS01_SCX24_hSAX05_rep1				0	0	-0	0	5	0	0	P0A7F3	PYRI_ECOLI Aspartate carbamoyltransferase regulatory chain OS=Escherichia coli (strain K12) OX=83333 GN=pyrI PE=1 SV=2	false	P0A7F3	PYRI_ECOLI Aspartate carbamoyltransferase regulatory chain OS=Escherichia coli (strain K12) OX=83333 GN=pyrI PE=1 SV=2	false	IDNYEVVGKSRPSLPER	MoxTHDNKLQVEAIKR	86	1	17	14	9	6	94	6	5	DSS	-1	20.434	false	true	false	false	Self > 4	0	0	0		0	0.124	0.124	0	0	6733	12819	984
2692525	B181203_11_HF_FW_IN_130_ECLP_DSS01_SCX23_hSAX08_rep2				0	0	-0	0	4	0	0	P00957	SYA_ECOLI Alanine--tRNA ligase OS=Escherichia coli (strain K12) OX=83333 GN=alaS PE=1 SV=2	false	P00957	SYA_ECOLI Alanine--tRNA ligase OS=Escherichia coli (strain K12) OX=83333 GN=alaS PE=1 SV=2	false	GANFSFAVEDTQKYGQAIGHIGK	GAMoxALFGEKYDER	514	640	23	13	13	9	526	648	4	DSS	-1	20.433	false	true	false	false	Self > 4	0	0	0		0	0	0	0	0	6143	12139	671
2771807	B181203_15_HF_FW_IN_130_ECLP_DSS01_SCX23_hSAX06_rep1				0	0	-0	0	5	0	0	P0A8N3	SYK1_ECOLI Lysine--tRNA ligase OS=Escherichia coli (strain K12) OX=83333 GN=lysS PE=1 SV=2	false	P0A8N3	SYK1_ECOLI Lysine--tRNA ligase OS=Escherichia coli (strain K12) OX=83333 GN=lysS PE=1 SV=2	false	TKTGELSIHCcmTELR	KWDLGDILGAKGK	131	115	14	13	2	11	132	125	5	DSS	-1	20.432	false	true	false	false	Self > 4	0	0	0		0	0.135	0.135	0	0	7485	8513	2044
2172142	B181128_12_HF_FW_IN_130_ECLP_DSS01_SCX22_hSAX05_rep1				0	0	-0	0	4	0	0	P0A9M8	PTA_ECOLI Phosphate acetyltransferase OS=Escherichia coli (strain K12) OX=83333 GN=pta PE=1 SV=2	false	P0A9M8	PTA_ECOLI Phosphate acetyltransferase OS=Escherichia coli (strain K12) OX=83333 GN=pta PE=1 SV=2	false	KHQFAQSLNYEIAK	NTNITGVIVNKLNAPVDEQGR	115	164	14	21	1	11	115	174	4	DSS	-1	20.429	false	true	false	false	Self > 4	0	0	0		0	0.124	0.124	0	0	9903	13461	810
2021137	B181128_04_HF_FW_IN_130_ECLP_DSS01_SCX21_hSAX09_rep1				0	0	-0	0	4	0	0	P0A7Z4	RPOA_ECOLI DNA-directed RNA polymerase subunit alpha OS=Escherichia coli (strain K12) OX=83333 GN=rpoA PE=1 SV=1	false	P0A7Z4	RPOA_ECOLI DNA-directed RNA polymerase subunit alpha OS=Escherichia coli (strain K12) OX=83333 GN=rpoA PE=1 SV=1	false	SLTEIKDVLASR	SANCcmLKAEAIHYIGDLVQR	299	266	12	19	6	6	304	271	4	DSS	-1	20.42	false	true	false	false	Self > 4	0	0	0		0	0.135	0.135	0	0	9217	12693	814
1505112	B181123_23_HF_FW_IN_130_ECLP_DSS01_SCX21_hSAX04_rep1				0	0	-0	0	5	0	0	P0AD61	KPYK1_ECOLI Pyruvate kinase I OS=Escherichia coli (strain K12) OX=83333 GN=pykF PE=1 SV=1	false	P0AD61	KPYK1_ECOLI Pyruvate kinase I OS=Escherichia coli (strain K12) OX=83333 GN=pykF PE=1 SV=1	false	IVCcmTIGPKTESEEMLAK	KVVITATQMLDSMoxIKNPRPTR	6	272	17	21	8	15	13	286	5	DSS	-1	20.418	false	true	false	false	Self > 4	0	0	0		0	0.124	0.124	0	0	8236	3851	1389
1340612	B181123_13_HF_FW_IN_130_ECLP_DSS01_SCX20_hSAX04_rep1				0	0	-0	0	5	0	0	P38038	CYSJ_ECOLI Sulfite reductase [NADPH] flavoprotein alpha-component OS=Escherichia coli (strain K12) OX=83333 GN=cysJ PE=1 SV=4	false	P38038	CYSJ_ECOLI Sulfite reductase [NADPH] flavoprotein alpha-component OS=Escherichia coli (strain K12) OX=83333 GN=cysJ PE=1 SV=4	false	VAEALRDDLLAAKLNVK	APVAAPSQSVATGAVNEIHTSPYSK	78	209	17	25	13	21	90	229	5	DSS	-1	20.416	false	true	false	false	Self > 4	0	0	0		0	0.135	0.135	0	0	9690	12837	766
1992468	B181128_03_HF_FW_IN_130_ECLP_DSS01_SCX21_hSAX10_rep1				0	0	-0	0	4	0	0	P09373	PFLB_ECOLI Formate acetyltransferase 1 OS=Escherichia coli (strain K12) OX=83333 GN=pflB PE=1 SV=2	false	P09373	PFLB_ECOLI Formate acetyltransferase 1 OS=Escherichia coli (strain K12) OX=83333 GN=pflB PE=1 SV=2	false	RALIPFGGIKMIEGSCcmK	KSGVLTGLPDAYGR	108	162	17	14	10	1	117	162	4	DSS	-1	20.409	false	true	false	false	Self > 4	0	0	0		0	0.124	0.124	0	0	10053	12885	594
2142637	B181128_11_HF_FW_IN_130_ECLP_DSS01_SCX21_hSAX06_rep2				0	0	-0	0	3	0	0	P0A8N3	SYK1_ECOLI Lysine--tRNA ligase OS=Escherichia coli (strain K12) OX=83333 GN=lysS PE=1 SV=2	false	P0A8N3	SYK1_ECOLI Lysine--tRNA ligase OS=Escherichia coli (strain K12) OX=83333 GN=lysS PE=1 SV=2	false	ALRPLPDKFHGLQDQEAR	SEQHAQGADAVVDLNNELK	149	2	18	19	8	1	156	2	3	DSS	-1	20.404	false	true	false	false	Self > 4	0	0	0		0	0.135	0.135	0	0	9752	13597	2044
2870041	B181203_19_HF_FW_IN_130_ECLP_DSS01_SCX23_hSAX04_rep1				0	0	-0	0	4	0	0	P0A817	METK_ECOLI S-adenosylmethionine synthase OS=Escherichia coli (strain K12) OX=83333 GN=metK PE=1 SV=2	false	P0A817	METK_ECOLI S-adenosylmethionine synthase OS=Escherichia coli (strain K12) OX=83333 GN=metK PE=1 SV=2	false	YVAKNIVAAGLADR	HGGGAFSGKDPSKVDR	281	258	14	16	4	13	284	270	4	DSS	-1	20.404	false	true	false	false	Self > 4	0	0	0		0	0.124	0.124	0	0	7996	13119	1030
2768115	B181203_15_HF_FW_IN_130_ECLP_DSS01_SCX23_hSAX06_rep1				0	0	-0	0	5	0	0	P0ADG7	IMDH_ECOLI Inosine-5'-monophosphate dehydrogenase OS=Escherichia coli (strain K12) OX=83333 GN=guaB PE=1 SV=1	false	P0ADG7	IMDH_ECOLI Inosine-5'-monophosphate dehydrogenase OS=Escherichia coli (strain K12) OX=83333 GN=guaB PE=1 SV=1	false	ISGAGIQESHVHDVTITKESPNYR	LKEIIHQQMGGLR	462	427	24	13	18	2	479	428	5	DSS	-1	20.399	false	true	false	false	Self > 4	0	0	0		0	0.135	0.135	0	0	9957	7095	593
3122303	B181205_09_HF_FW_IN_130_ECLP_DSS01_SCX24_hSAX06_rep1				0	0	-0	0	5	0	0	P21599	KPYK2_ECOLI Pyruvate kinase II OS=Escherichia coli (strain K12) OX=83333 GN=pykA PE=1 SV=3	false	P21599	KPYK2_ECOLI Pyruvate kinase II OS=Escherichia coli (strain K12) OX=83333 GN=pykA PE=1 SV=3	false	HVAILGDLQGPKIR	FLLDANLGKGEGDKEK	64	94	14	16	12	9	75	102	5	DSS	-1	20.396	false	true	false	false	Self > 4	0	0	0		0	0.124	0.124	0	0	7797	12277	935
2265268	B181128_17_HF_FW_IN_130_ECLP_DSS01_SCX22_hSAX02_rep1				0	0	-0	0	4	0	0	P02359	RS7_ECOLI 30S ribosomal protein S7 OS=Escherichia coli (strain K12) OX=83333 GN=rpsG PE=1 SV=3	false	P02359	RS7_ECOLI 30S ribosomal protein S7 OS=Escherichia coli (strain K12) OX=83333 GN=rpsG PE=1 SV=3	false	MAEANKAFAHYR	SFSHQAGASSK	144	161	12	11	6	1	149	161	4	DSS	-1	20.395	false	true	false	false	Self > 4	0	0	0		0	0.117	0.117	0	0	7199	13175	654
1238249	B181123_09_HF_FW_IN_130_ECLP_DSS01_SCX20_hSAX06_rep1				0	0	-0	0	5	0	0	P76658	HLDE_ECOLI Bifunctional protein HldE OS=Escherichia coli (strain K12) OX=83333 GN=hldE PE=1 SV=1	false	P76658	HLDE_ECOLI Bifunctional protein HldE OS=Escherichia coli (strain K12) OX=83333 GN=hldE PE=1 SV=1	false	LIAGILPDLLVKGGDYKPEEIAGSK	LKGDSRPVNPLEQR	420	383	25	14	12	2	431	384	5	DSS	-1	20.394	false	true	false	false	Self > 4	0	0	0		0	0.135	0.135	0	0	9338	13181	1165
2869398	B181203_19_HF_FW_IN_130_ECLP_DSS01_SCX23_hSAX04_rep1				0	0	-0	0	3	0	0	P0ADG7	IMDH_ECOLI Inosine-5'-monophosphate dehydrogenase OS=Escherichia coli (strain K12) OX=83333 GN=guaB PE=1 SV=1	false	P0ADG7	IMDH_ECOLI Inosine-5'-monophosphate dehydrogenase OS=Escherichia coli (strain K12) OX=83333 GN=guaB PE=1 SV=1	false	KPNACcmKDEQGR	HESGVVTDPQTVLPTTTLR	207	89	11	19	1	3	207	91	3	DSS	-1	20.393	false	true	false	false	Self > 4	0	0	0		0	0.135	0.135	0	0	7262	11651	593
3065437	B181205_06_HF_FW_IN_130_ECLP_DSS01_SCX24_hSAX07_rep1				0	0	-0	0	5	0	0	P0CE48;P0CE47	EFTU2_ECOLI Elongation factor Tu 2 OS=Escherichia coli (strain K12) OX=83333 GN=tufB PE=1 SV=1;EFTU1_ECOLI Elongation factor Tu 1 OS=Escherichia coli (strain K12) OX=83333 GN=tufA PE=1 SV=1	false	P0CE48;P0CE47	EFTU2_ECOLI Elongation factor Tu 2 OS=Escherichia coli (strain K12) OX=83333 GN=tufB PE=1 SV=1;EFTU1_ECOLI Elongation factor Tu 1 OS=Escherichia coli (strain K12) OX=83333 GN=tufA PE=1 SV=1	false	TKPHVNVGTIGHVDHGK	FESEVYILSKDEGGR	9;9	305;305	17	15	2	10	10;10	314;314	5	DSS	-1	20.378	false	true	false	false	Self > 4	0	0	0		0	0.135	0.135	0	0	9604	12795	613
2911173	B181203_22_HF_FW_IN_130_ECLP_DSS01_SCX24_hSAX02_rep1				0	0	-0	0	3	0	0	P02359	RS7_ECOLI 30S ribosomal protein S7 OS=Escherichia coli (strain K12) OX=83333 GN=rpsG PE=1 SV=3	false	P02359	RS7_ECOLI 30S ribosomal protein S7 OS=Escherichia coli (strain K12) OX=83333 GN=rpsG PE=1 SV=3	false	SFSHQAGASSK	MoxAEANKAFAHYR	161	144	11	12	9	6	169	149	3	DSS	-1	20.377	false	true	false	false	Self > 4	0	0	0		0	0.117	0.117	0	0	5755	13167	654
1092018	B181123_02_HF_FW_IN_130_ECLP_DSS01_SCX20_hSAX10_rep1				0	0	-0	0	5	0	0	P09373	PFLB_ECOLI Formate acetyltransferase 1 OS=Escherichia coli (strain K12) OX=83333 GN=pflB PE=1 SV=2	false	P09373	PFLB_ECOLI Formate acetyltransferase 1 OS=Escherichia coli (strain K12) OX=83333 GN=pflB PE=1 SV=2	false	RALIPFGGIKMoxIEGSCcmK	KSGVLTGLPDAYGR	108	162	17	14	10	1	117	162	5	DSS	-1	20.373	false	true	false	false	Self > 4	0	0	0		0	0.124	0.124	0	0	9060	12885	594
2792395	B181203_16_HF_FW_IN_130_ECLP_DSS01_SCX23_hSAX06_rep2				0	0	-0	0	4	0	0	P0ABH7	CISY_ECOLI Citrate synthase OS=Escherichia coli (strain K12) OX=83333 GN=gltA PE=1 SV=1	false	P0ABH7	CISY_ECOLI Citrate synthase OS=Escherichia coli (strain K12) OX=83333 GN=gltA PE=1 SV=1	false	ILILHADHEQNASTSTVR	VYKNYDPR	223	308	18	8	13	3	235	310	4	DSS	-1	20.371	false	true	false	false	Self > 4	0	0	0		0	0.124	0.124	0	0	2635	12807	742
1549379	B181123_25_HF_FW_IN_130_ECLP_DSS01_SCX21_hSAX02_rep1				0	0	-0	0	3	0	0	P0AFG6	ODO2_ECOLI Dihydrolipoyllysine-residue succinyltransferase component of 2-oxoglutarate dehydrogenase complex OS=Escherichia coli (strain K12) OX=83333 GN=sucB PE=1 SV=2	false	P0A9P0	DLDH_ECOLI Dihydrolipoyl dehydrogenase OS=Escherichia coli (strain K12) OX=83333 GN=lpdA PE=1 SV=2	false	APAKESAPAAAAPAAQPALAAR	KHYFDPK	153	339	22	7	4	1	156	339	3	DSS	-1	20.37	false	true	false	false	Between > 4	0	0.002	0.004		0	0.117	0.135	0	0	11021	14731	39
1049652	B181121_21_HF_FW_IN_130_ECLP_DSS01_SCX19_hSAX09_rep1				0	0	-0	0	5	0	0	P08839	PT1_ECOLI Phosphoenolpyruvate-protein phosphotransferase OS=Escherichia coli (strain K12) OX=83333 GN=ptsI PE=1 SV=1	false	P08839	PT1_ECOLI Phosphoenolpyruvate-protein phosphotransferase OS=Escherichia coli (strain K12) OX=83333 GN=ptsI PE=1 SV=1	false	DKHMTADAAAHEVIEGQASALEELDDEYLK	KISADQVDQEVER	95	30	30	13	2	1	96	30	5	DSS	-1	20.369	false	true	false	false	Self > 4	0	0	0		0	0.135	0.135	0	0	7871	9047	2009
2743355	B181203_13_HF_FW_IN_130_ECLP_DSS01_SCX23_hSAX07_rep2				0	0	-0	0	3	0	0	P0A6Y1	IHFB_ECOLI Integration host factor subunit beta OS=Escherichia coli (strain K12) OX=83333 GN=ihfB PE=1 SV=1	false	P0A6X7	IHFA_ECOLI Integration host factor subunit alpha OS=Escherichia coli (strain K12) OX=83333 GN=ihfA PE=1 SV=1	false	YVPHFKPGKELR	ALTKAEMSEYLFDK	76	2	12	14	9	4	84	5	3	DSS	-1	20.369	false	true	false	false	Between > 4	0	0.002	0.004		0	0.138	0.135	0	0	10902	14721	33
1951186	B181127_13_HF_FW_IN_130_ECLP_DSS01_SCX25t27_hSAX01_rep2				0	0	-0	0	3	0	0	P60651	SPEB_ECOLI Agmatinase OS=Escherichia coli (strain K12) OX=83333 GN=speB PE=1 SV=1	false	P60651	SPEB_ECOLI Agmatinase OS=Escherichia coli (strain K12) OX=83333 GN=speB PE=1 SV=1	false	LQAHAEKLLAAGK	AHAKHFGK	105	135	13	8	7	4	111	138	3	DSS	-1	20.367	false	true	false	false	Self > 4	0	0	0		0	0.135	0.135	0	0	5511	12989	4682
958690	B181121_17_HF_FW_IN_130_ECLP_DSS01_SCX19_hSAX07_rep1				0	0	-0	0	5	0	0	P16659	SYP_ECOLI Proline--tRNA ligase OS=Escherichia coli (strain K12) OX=83333 GN=proS PE=1 SV=4	false	P16659	SYP_ECOLI Proline--tRNA ligase OS=Escherichia coli (strain K12) OX=83333 GN=proS PE=1 SV=4	false	NELSSYKQLPLNFYQIQTK	TSQYLLSTLKETPADAEVISHQLMLR	120	3	19	26	7	10	126	12	5	DSS	-1	20.366	false	true	false	false	Self > 4	0	0	0		0	0.135	0.135	0	0	10170	8715	2371
2721717	B181203_12_HF_FW_IN_130_ECLP_DSS01_SCX23_hSAX07_rep1				0	0	-0	0	5	0	0	P31660	PRPC_ECOLI 2-methylcitrate synthase OS=Escherichia coli (strain K12) OX=83333 GN=prpC PE=1 SV=2	false	P31660	PRPC_ECOLI 2-methylcitrate synthase OS=Escherichia coli (strain K12) OX=83333 GN=prpC PE=1 SV=2	false	GYDILDLAKHCcmEFEEVAHLLIHGK	VAKQLSQEGGSLK	46	290	24	13	9	3	54	292	5	DSS	-1	20.36	false	true	false	false	Self > 4	0	0	0		0	0.138	0.138	0	0	9069	8259	805
1054779	B181121_21_HF_FW_IN_130_ECLP_DSS01_SCX19_hSAX09_rep1				0	0	-0	0	4	0	0	P37095	PEPB_ECOLI Peptidase B OS=Escherichia coli (strain K12) OX=83333 GN=pepB PE=1 SV=2	false	P37095	PEPB_ECOLI Peptidase B OS=Escherichia coli (strain K12) OX=83333 GN=pepB PE=1 SV=2	false	SPVLLALDYNPTGDKEAPVYACcmLVGK	VKLFLCcmCcmADNLISGNAFK	170	241	26	18	15	2	184	242	4	DSS	-1	20.35	false	true	false	false	Self > 4	0	0	0		0	0.117	0.117	0	0	10168	10979	853
3064768	B181205_06_HF_FW_IN_130_ECLP_DSS01_SCX24_hSAX07_rep1				0	0	-0	0	4	0	0	P60340	TRUB_ECOLI tRNA pseudouridine synthase B OS=Escherichia coli (strain K12) OX=83333 GN=truB PE=1 SV=1	false	P60340	TRUB_ECOLI tRNA pseudouridine synthase B OS=Escherichia coli (strain K12) OX=83333 GN=truB PE=1 SV=1	false	HEGNELELEIHCcmSK	LAVSKYPVER	163	203	14	10	13	5	175	207	4	DSS	-1	20.348	false	true	false	false	Self > 4	0	0	0		0	0.135	0.135	0	0	8334	12501	4929
1803986	B181126_10_HF_FW_IN_130_ECLP_DSS01_SCX25t27_hSAX06_rep2				0	0	-0	0	4	0	0	P09373	PFLB_ECOLI Formate acetyltransferase 1 OS=Escherichia coli (strain K12) OX=83333 GN=pflB PE=1 SV=2	false	P09373	PFLB_ECOLI Formate acetyltransferase 1 OS=Escherichia coli (strain K12) OX=83333 GN=pflB PE=1 SV=2	false	KSGVLTGLPDAYGR	TMLYAINGGVDEKLK	162	442	14	15	1	13	162	454	4	DSS	-1	20.348	false	true	false	false	Self > 4	0	0	0		0	0.124	0.124	0	0	10167	10987	594
897564	B181121_15_HF_FW_IN_130_ECLP_DSS01_SCX19_hSAX06_rep1				0	0	-0	0	5	0	0	P0AE08	AHPC_ECOLI Alkyl hydroperoxide reductase C OS=Escherichia coli (strain K12) OX=83333 GN=ahpC PE=1 SV=2	false	P0AE08	AHPC_ECOLI Alkyl hydroperoxide reductase C OS=Escherichia coli (strain K12) OX=83333 GN=ahpC PE=1 SV=2	false	IKAAQYVASHPGEVCcmPAK	NQAFKNGEFIEITEK	152	13	18	15	2	5	153	17	5	DSS	-1	20.345	false	true	false	false	Self > 4	0	0	0		0	0.124	0.124	0	0	10165	10505	761
3016348	B181205_04_HF_FW_IN_130_ECLP_DSS01_SCX24_hSAX08_rep1				0	0	-0	0	5	0	0	P0ADN2	YIFE_ECOLI UPF0438 protein YifE OS=Escherichia coli (strain K12) OX=83333 GN=yifE PE=1 SV=2	false	P0ADN2	YIFE_ECOLI UPF0438 protein YifE OS=Escherichia coli (strain K12) OX=83333 GN=yifE PE=1 SV=2	false	YFDNKHYPR	HGYAFNELDLGKREPVTEEEK	11	38	9	21	5	12	15	49	5	DSS	-1	20.341	false	true	false	false	Self > 4	0	0	0		0	0	0	0	0	5409	11251	1423
3023722	B181205_04_HF_FW_IN_130_ECLP_DSS01_SCX24_hSAX08_rep1				0	0	-0	0	3	0	0	P0ABP8	DEOD_ECOLI Purine nucleoside phosphorylase DeoD-type OS=Escherichia coli (strain K12) OX=83333 GN=deoD PE=1 SV=2	false	P0ABP8	DEOD_ECOLI Purine nucleoside phosphorylase DeoD-type OS=Escherichia coli (strain K12) OX=83333 GN=deoD PE=1 SV=2	false	AKYIAETFLEDAR	AKYIAETFLEDAR	26	26	13	13	2	2	27	27	3	DSS	-1	20.341	false	true	false	false	Self > 4	0	0	0		0	0.117	0.117	0	0	10164	10973	627
1501134	B181123_23_HF_FW_IN_130_ECLP_DSS01_SCX21_hSAX04_rep1				0	0	-0	0	4	0	0	P02359	RS7_ECOLI 30S ribosomal protein S7 OS=Escherichia coli (strain K12) OX=83333 GN=rpsG PE=1 SV=3	false	P0ACF4	DBHB_ECOLI DNA-binding protein HU-beta OS=Escherichia coli (strain K12) OX=83333 GN=hupB PE=1 SV=1	false	MAEANKAFAHYR	NPQTGKEITIAAAK	144	62	12	14	6	6	149	67	4	DSS	-1	20.34	false	true	false	false	Between > 4	0	0.002	0.004		0	0.117	0.117	0	0	10872	14421	545
902682	B181121_15_HF_FW_IN_130_ECLP_DSS01_SCX19_hSAX06_rep1				0	0	-0	0	4	0	0	P0A8T7	RPOC_ECOLI DNA-directed RNA polymerase subunit beta' OS=Escherichia coli (strain K12) OX=83333 GN=rpoC PE=1 SV=1	false	P0A8T7	RPOC_ECOLI DNA-directed RNA polymerase subunit beta' OS=Escherichia coli (strain K12) OX=83333 GN=rpoC PE=1 SV=1	false	ITEYEKDANGELVAK	GHIINKGEAIGVIAAQSIGEPGTQLTMR	552	906	15	28	6	6	557	911	4	DSS	-1	20.336	false	true	false	false	Self > 4	0	0	0		0	0.138	0.138	0	0	10107	12977	925
978428	B181121_18_HF_FW_IN_130_ECLP_DSS01_SCX19_hSAX07_rep2				0	0	-0	0	5	0	0	P0AFG8	ODP1_ECOLI Pyruvate dehydrogenase E1 component OS=Escherichia coli (strain K12) OX=83333 GN=aceE PE=1 SV=2	false	P0AFG8	ODP1_ECOLI Pyruvate dehydrogenase E1 component OS=Escherichia coli (strain K12) OX=83333 GN=aceE PE=1 SV=2	false	LIQLMNETVDGDYQTFKSK	ATVILAHTIKGYGMGDAAEGK	311	384	19	21	17	10	327	393	5	DSS	-1	20.335	false	true	false	false	Self > 4	0	0	0		0	0.138	0.138	0	0	10161	13141	813
953788	B181121_17_HF_FW_IN_130_ECLP_DSS01_SCX19_hSAX07_rep1				0	0	-0	0	4	0	0	P0A6E4	ASSY_ECOLI Argininosuccinate synthase OS=Escherichia coli (strain K12) OX=83333 GN=argG PE=1 SV=2	false	P0A6E4	ASSY_ECOLI Argininosuccinate synthase OS=Escherichia coli (strain K12) OX=83333 GN=argG PE=1 SV=2	false	MSVEKAYSTDSNMLGATHEAK	IVNPIMGVKFWDESVK	185	216	21	16	5	9	189	224	4	DSS	-1	20.334	false	true	false	false	Self > 4	0	0	0		0	0.117	0.117	0	0	10160	10969	1291
1446303	B181123_20_HF_FW_IN_130_ECLP_DSS01_SCX21_hSAX05_rep1				0	0	-0	0	3	0	0	P0A9Q7	ADHE_ECOLI Aldehyde-alcohol dehydrogenase OS=Escherichia coli (strain K12) OX=83333 GN=adhE PE=1 SV=2	false	P0A9Q7	ADHE_ECOLI Aldehyde-alcohol dehydrogenase OS=Escherichia coli (strain K12) OX=83333 GN=adhE PE=1 SV=2	false	FATHGGYLLQGKELK	EAAPAKAEK	266	877	15	9	12	6	277	882	3	DSS	-1	20.331	false	true	false	false	Self > 4	0	0	0		0	0.124	0.124	0	0	4001	12691	713
2218030	B181128_14_HF_FW_IN_130_ECLP_DSS01_SCX22_hSAX04_rep1				0	0	-0	0	3	0	0	P27302	TKT1_ECOLI Transketolase 1 OS=Escherichia coli (strain K12) OX=83333 GN=tktA PE=1 SV=5	false	P27302	TKT1_ECOLI Transketolase 1 OS=Escherichia coli (strain K12) OX=83333 GN=tktA PE=1 SV=5	false	AGTHDSHGAPLGDAEIALTR	LQANPAKIASR	255	348	20	11	6	7	260	354	3	DSS	-1	20.327	false	true	false	false	Self > 4	0	0	0		0	0.117	0.117	0	0	2396	13453	1705
2847792	B181203_18_HF_FW_IN_130_ECLP_DSS01_SCX23_hSAX05_rep2				0	0	-0	0	4	0	0	P0A6Y1	IHFB_ECOLI Integration host factor subunit beta OS=Escherichia coli (strain K12) OX=83333 GN=ihfB PE=1 SV=1	false	P0A7U3	RS19_ECOLI 30S ribosomal protein S19 OS=Escherichia coli (strain K12) OX=83333 GN=rpsS PE=1 SV=2	false	TGDKVELEGK	KGPFIDLHLLKK	66	7	10	12	4	11	69	17	4	DSS	-1	20.326	false	true	false	false	Between > 4	0	0.002	0.004		0	0.138	0.117	0	0	11335	14331	142
2822599	B181203_17_HF_FW_IN_130_ECLP_DSS01_SCX23_hSAX05_rep1				0	0	-0	0	4	0	0	P07813	SYL_ECOLI Leucine--tRNA ligase OS=Escherichia coli (strain K12) OX=83333 GN=leuS PE=1 SV=2	false	P07813	SYL_ECOLI Leucine--tRNA ligase OS=Escherichia coli (strain K12) OX=83333 GN=leuS PE=1 SV=2	false	AGQEHLVAKYLDGVTVR	TIAKVTDDIGRR	829	708	17	12	9	4	837	711	4	DSS	-1	20.32	false	true	false	false	Self > 4	0	0	0		0	0.126	0.126	0	0	5441	5597	824
3062413	B181205_06_HF_FW_IN_130_ECLP_DSS01_SCX24_hSAX07_rep1				0	0	-0	0	3	0	0	P0A858	TPIS_ECOLI Triosephosphate isomerase OS=Escherichia coli (strain K12) OX=83333 GN=tpiA PE=1 SV=1	false	P0A858	TPIS_ECOLI Triosephosphate isomerase OS=Escherichia coli (strain K12) OX=83333 GN=tpiA PE=1 SV=1	false	ESDELIAKK	RTYHKESDELIAK	104	99	9	13	8	5	111	103	3	DSS	-1	20.31	false	true	false	false	Self > 4	0	0	0		0	0.124	0.124	0	0	6724	7723	3480
1340888	B181123_13_HF_FW_IN_130_ECLP_DSS01_SCX20_hSAX04_rep1				0	0	-0	0	4	0	0	P09373	PFLB_ECOLI Formate acetyltransferase 1 OS=Escherichia coli (strain K12) OX=83333 GN=pflB PE=1 SV=2	false	P09373	PFLB_ECOLI Formate acetyltransferase 1 OS=Escherichia coli (strain K12) OX=83333 GN=pflB PE=1 SV=2	false	RALIPFGGIKMoxIEGSCcmK	KSGVLTGLPDAYGR	108	162	17	14	10	1	117	162	4	DSS	-1	20.31	false	true	false	false	Self > 4	0	0	0		0	0.124	0.124	0	0	9060	12885	594
2168515	B181128_12_HF_FW_IN_130_ECLP_DSS01_SCX22_hSAX05_rep1				0	0	-0	0	4	0	0	P0AFG8	ODP1_ECOLI Pyruvate dehydrogenase E1 component OS=Escherichia coli (strain K12) OX=83333 GN=aceE PE=1 SV=2	false	P0AFG8	ODP1_ECOLI Pyruvate dehydrogenase E1 component OS=Escherichia coli (strain K12) OX=83333 GN=aceE PE=1 SV=2	false	ATVILAHTIKGYGMGDAAEGK	KMNMDGVR	384	412	21	8	10	1	393	412	4	DSS	-1	20.308	false	true	false	false	Self > 4	0	0	0		0	0.138	0.138	0	0	7225	6091	813
2169692	B181128_12_HF_FW_IN_130_ECLP_DSS01_SCX22_hSAX05_rep1				0	0	-0	0	5	0	0	P0A9G6	ACEA_ECOLI Isocitrate lyase OS=Escherichia coli (strain K12) OX=83333 GN=aceA PE=1 SV=1	false	P0A9G6	ACEA_ECOLI Isocitrate lyase OS=Escherichia coli (strain K12) OX=83333 GN=aceA PE=1 SV=1	false	WEGITRPYSAEDVVKLR	CcmGHMGGKVLVPTQEAIQK	20	195	17	18	15	7	34	201	5	DSS	-1	20.3	false	true	false	false	Self > 4	0	0	0		0	0.135	0.135	0	0	4278	1819	696
2672424	B181203_10_HF_FW_IN_130_ECLP_DSS01_SCX23_hSAX08_rep1				0	0	-0	0	5	0	0	P0ABB4	ATPB_ECOLI ATP synthase subunit beta OS=Escherichia coli (strain K12) OX=83333 GN=atpD PE=1 SV=2	false	P0ABB4	ATPB_ECOLI ATP synthase subunit beta OS=Escherichia coli (strain K12) OX=83333 GN=atpD PE=1 SV=2	false	EGNDFYHEMTDSNVIDKVSLVYGQMNEPPGNR	DLEHPIEVPVGKATLGR	186	71	32	17	17	12	202	82	5	DSS	-1	20.294	false	true	false	false	Self > 4	0	0	0		0	0.135	0.135	0	0	10152	9725	5041
1528395	B181123_24_HF_FW_IN_130_ECLP_DSS01_SCX21_hSAX03_rep1				0	0	-0	0	3	0	0	P0A6F5	CH60_ECOLI 60 kDa chaperonin OS=Escherichia coli (strain K12) OX=83333 GN=groL PE=1 SV=2	false	P0A817	METK_ECOLI S-adenosylmethionine synthase OS=Escherichia coli (strain K12) OX=83333 GN=metK PE=1 SV=2	false	NVVLDKSFGAPTITK	HGGGAFSGKDPSK	37	258	15	13	6	9	42	266	3	DSS	-1	20.288	false	true	false	false	Between > 4	0	0.002	0.004		0	0.124	0.124	0	0	10727	14759	79
2270407	B181128_17_HF_FW_IN_130_ECLP_DSS01_SCX22_hSAX02_rep1				0	0	-0	0	4	0	0	P0A8T7	RPOC_ECOLI DNA-directed RNA polymerase subunit beta' OS=Escherichia coli (strain K12) OX=83333 GN=rpoC PE=1 SV=1	false	P0A8V2	RPOB_ECOLI DNA-directed RNA polymerase subunit beta OS=Escherichia coli (strain K12) OX=83333 GN=rpoB PE=1 SV=1	false	GLADTALKTANSGYLTR	SPGVFFDSDKGKTHSSGK	782	152	17	18	8	12	789	163	4	DSS	-1	20.279	false	true	false	false	Between > 4	0	0.002	0.004		0	0.138	0.138	0	0	11421	13693	14
2797850	B181203_16_HF_FW_IN_130_ECLP_DSS01_SCX23_hSAX06_rep2				0	0	-0	0	6	0	0	P61175	RL22_ECOLI 50S ribosomal protein L22 OS=Escherichia coli (strain K12) OX=83333 GN=rplV PE=1 SV=1	false	P61175	RL22_ECOLI 50S ribosomal protein L22 OS=Escherichia coli (strain K12) OX=83333 GN=rplV PE=1 SV=1	false	KVLESAIANAEHNDGADIDDLKVTK	KVSQALDILTYTNKK	49	28	25	15	22	3	70	30	6	DSS	-1	20.276	false	true	false	false	Self > 4	0	0	0		0	0.124	0.124	0	0	9599	9321	778
806317	B181121_10_HF_FW_IN_130_ECLP_DSS01_SCX19_hSAX03_rep1				0	0	-0	0	4	0	0	P0AFG6	ODO2_ECOLI Dihydrolipoyllysine-residue succinyltransferase component of 2-oxoglutarate dehydrogenase complex OS=Escherichia coli (strain K12) OX=83333 GN=sucB PE=1 SV=2	false	P0AFG6	ODO2_ECOLI Dihydrolipoyllysine-residue succinyltransferase component of 2-oxoglutarate dehydrogenase complex OS=Escherichia coli (strain K12) OX=83333 GN=sucB PE=1 SV=2	false	APAKESAPAAAAPAAQPALAAR	LLAEHNLDASAIK	153	121	22	13	4	10	156	130	4	DSS	-1	20.273	false	true	false	false	Self > 4	0	0	0		0	0.117	0.117	0	0	6584	4095	977
2694975	B181203_11_HF_FW_IN_130_ECLP_DSS01_SCX23_hSAX08_rep2				0	0	-0	0	5	0	0	P00956	SYI_ECOLI Isoleucine--tRNA ligase OS=Escherichia coli (strain K12) OX=83333 GN=ileS PE=1 SV=5	false	P00956	SYI_ECOLI Isoleucine--tRNA ligase OS=Escherichia coli (strain K12) OX=83333 GN=ileS PE=1 SV=5	false	SALAEAEVEYYDKTSPSIDVAFQAVDQDALK	GALLHVEKMQHSYPCcmCcmWR	193	391	31	18	13	8	205	398	5	DSS	-1	20.273	false	true	false	false	Self > 4	0	0	0		0	0.138	0.138	0	0	9355	12709	688
106156	B181117_07_HF_FW_IN_130_ECLP_DSS01_SCX17_hSAX04_rep1				0	0	-0	0	3	0	0	P0A8T7	RPOC_ECOLI DNA-directed RNA polymerase subunit beta' OS=Escherichia coli (strain K12) OX=83333 GN=rpoC PE=1 SV=1	false	P0A8T7	RPOC_ECOLI DNA-directed RNA polymerase subunit beta' OS=Escherichia coli (strain K12) OX=83333 GN=rpoC PE=1 SV=1	false	IPQESGGTKDITGGLPR	KGLADTALK	1124	781	17	9	9	1	1132	781	3	DSS	-1	20.265	false	true	false	false	Self > 4	0	0	0		0	0.138	0.138	0	0	8969	12601	925
2094105	B181128_09_HF_FW_IN_130_ECLP_DSS01_SCX21_hSAX07_rep2				0	0	-0	0	4	0	0	P0ABU0	MENB_ECOLI 14-dihydroxy-2-naphthoyl-CoA synthase OS=Escherichia coli (strain K12) OX=83333 GN=menB PE=1 SV=1	false	P0ABU0	MENB_ECOLI 14-dihydroxy-2-naphthoyl-CoA synthase OS=Escherichia coli (strain K12) OX=83333 GN=menB PE=1 SV=1	false	NAFRPLTVKEMIQALADAR	AFCcmSGGDQKVR	46	81	19	11	9	9	54	89	4	DSS	-1	20.263	false	true	false	false	Self > 4	0	0	0		0	0.138	0.138	0	0	5428	12711	1710
2824388	B181203_17_HF_FW_IN_130_ECLP_DSS01_SCX23_hSAX05_rep1				0	0	-0	0	4	0	0	P04079	GUAA_ECOLI GMP synthase [glutamine-hydrolyzing] OS=Escherichia coli (strain K12) OX=83333 GN=guaA PE=1 SV=1	false	P04079	GUAA_ECOLI GMP synthase [glutamine-hydrolyzing] OS=Escherichia coli (strain K12) OX=83333 GN=guaA PE=1 SV=1	false	SHHNVGGLPK	MGLVEPLKELFKDEVR	357	370	10	16	1	12	357	381	4	DSS	-1	20.261	false	true	false	false	Self > 4	0	0	0		0	0.135	0.135	0	0	8023	9253	702
2744304	B181203_13_HF_FW_IN_130_ECLP_DSS01_SCX23_hSAX07_rep2				0	0	-0	0	5	0	0	P21177	FADB_ECOLI Fatty acid oxidation complex subunit alpha OS=Escherichia coli (strain K12) OX=83333 GN=fadB PE=1 SV=2	false	P21177	FADB_ECOLI Fatty acid oxidation complex subunit alpha OS=Escherichia coli (strain K12) OX=83333 GN=fadB PE=1 SV=2	false	HNEPYYPPVEPARPVGDLKTA	FGREEALNLENKSFVPLAHTNEAR	709	264	21	24	19	12	727	275	5	DSS	-1	20.259	false	true	false	false	Self > 4	0	0	0		0	0.135	0.135	0	0	10145	12817	964
2664809	B181203_10_HF_FW_IN_130_ECLP_DSS01_SCX23_hSAX08_rep1				0	0	-0	0	4	0	0	P60340	TRUB_ECOLI tRNA pseudouridine synthase B OS=Escherichia coli (strain K12) OX=83333 GN=truB PE=1 SV=1	false	P60340	TRUB_ECOLI tRNA pseudouridine synthase B OS=Escherichia coli (strain K12) OX=83333 GN=truB PE=1 SV=1	false	HEGNELELEIHCcmSKGTYIR	FSQYLLDSDKR	163	65	19	11	14	10	176	74	4	DSS	-1	20.257	false	true	false	false	Self > 4	0	0	0		0	0.135	0.135	0	0	9630	12789	4929
952288	B181121_17_HF_FW_IN_130_ECLP_DSS01_SCX19_hSAX07_rep1				0	0	-0	0	5	0	0	P06959	ODP2_ECOLI Dihydrolipoyllysine-residue acetyltransferase component of pyruvate dehydrogenase complex OS=Escherichia coli (strain K12) OX=83333 GN=aceF PE=1 SV=3	false	P06959	ODP2_ECOLI Dihydrolipoyllysine-residue acetyltransferase component of pyruvate dehydrogenase complex OS=Escherichia coli (strain K12) OX=83333 GN=aceF PE=1 SV=3	false	AEGKSEFAENDAYVHATPLIR	EDVQAYVKEAIK	314	359	21	12	4	8	317	366	5	DSS	-1	20.256	false	true	false	false	Self > 4	0	0	0		0	0.117	0.117	0	0	10143	7923	869
2218284	B181128_14_HF_FW_IN_130_ECLP_DSS01_SCX22_hSAX04_rep1				0	0	-0	0	3	0	0	P08312	SYFA_ECOLI Phenylalanine--tRNA ligase alpha subunit OS=Escherichia coli (strain K12) OX=83333 GN=pheS PE=1 SV=2	false	P07395	SYFB_ECOLI Phenylalanine--tRNA ligase beta subunit OS=Escherichia coli (strain K12) OX=83333 GN=pheT PE=1 SV=2	false	KGHLTLQMTTLR	CcmVEALKER	35	781	12	8	1	6	35	786	3	DSS	-1	20.251	false	true	false	false	Between > 4	0	0.002	0.004		0	0.117	0	0	0	11146	14747	3
2021454	B181128_04_HF_FW_IN_130_ECLP_DSS01_SCX21_hSAX09_rep1				0	0	-0	0	5	0	0	P23883	PUUC_ECOLI NADP/NAD-dependent aldehyde dehydrogenase PuuC OS=Escherichia coli (strain K12) OX=83333 GN=puuC PE=1 SV=2	false	P23883	PUUC_ECOLI NADP/NAD-dependent aldehyde dehydrogenase PuuC OS=Escherichia coli (strain K12) OX=83333 GN=puuC PE=1 SV=2	false	GDWSLSSPAKR	AVLNKLADLMEAHAEELALLETLDTGKPIR	73	85	11	30	10	5	82	89	5	DSS	-1	20.24	false	true	false	false	Self > 4	0	0	0		0	0.117	0.117	0	0	7748	1393	1050
2112999	B181128_10_HF_FW_IN_130_ECLP_DSS01_SCX21_hSAX06_rep1				0	0	-0	0	3	0	0	P0A8T7	RPOC_ECOLI DNA-directed RNA polymerase subunit beta' OS=Escherichia coli (strain K12) OX=83333 GN=rpoC PE=1 SV=1	false	P0A8T7	RPOC_ECOLI DNA-directed RNA polymerase subunit beta' OS=Escherichia coli (strain K12) OX=83333 GN=rpoC PE=1 SV=1	false	ITEYEKDANGELVAK	KAISKMLNTCcmYR	552	599	15	12	6	5	557	603	3	DSS	-1	20.236	false	true	false	false	Self > 4	0	0	0		0	0.138	0.138	0	0	9046	6013	925
2221329	B181128_14_HF_FW_IN_130_ECLP_DSS01_SCX22_hSAX04_rep1				0	0	-0	0	3	0	0	P0ADG7	IMDH_ECOLI Inosine-5'-monophosphate dehydrogenase OS=Escherichia coli (strain K12) OX=83333 GN=guaB PE=1 SV=1	false	P0ADG7	IMDH_ECOLI Inosine-5'-monophosphate dehydrogenase OS=Escherichia coli (strain K12) OX=83333 GN=guaB PE=1 SV=1	false	LKEIIHQQMGGLR	HESGVVTDPQTVLPTTTLR	427	89	13	19	2	3	428	91	3	DSS	-1	20.231	false	true	false	false	Self > 4	0	0	0		0	0.135	0.135	0	0	7515	5185	593
1206944	B181123_07_HF_FW_IN_130_ECLP_DSS01_SCX20_hSAX07_rep2				0	0	-0	0	3	0	0	P05042	FUMC_ECOLI Fumarate hydratase class II OS=Escherichia coli (strain K12) OX=83333 GN=fumC PE=1 SV=1	false	P05042	FUMC_ECOLI Fumarate hydratase class II OS=Escherichia coli (strain K12) OX=83333 GN=fumC PE=1 SV=1	false	VNEDLGLLSEEKASAIR	KVHPNDDVNK	58	127	17	10	12	1	69	127	3	DSS	-1	20.228	false	true	false	false	Self > 4	0	0	0		0	0.138	0.138	0	0	7882	13063	666
2088255	B181128_09_HF_FW_IN_130_ECLP_DSS01_SCX21_hSAX07_rep2				0	0	-0	0	4	0	0	P0AES4	GYRA_ECOLI DNA gyrase subunit A OS=Escherichia coli (strain K12) OX=83333 GN=gyrA PE=1 SV=1	false	P0AES4	GYRA_ECOLI DNA gyrase subunit A OS=Escherichia coli (strain K12) OX=83333 GN=gyrA PE=1 SV=1	false	ETIIVHEIPYQVNKAR	VEGISALRDESDKDGMR	257	286	16	17	14	13	270	298	4	DSS	-1	20.225	false	true	false	false	Self > 4	0	0	0		0	0.124	0.124	0	0	10018	4621	1011
2243588	B181128_16_HF_FW_IN_130_ECLP_DSS01_SCX22_hSAX03_rep1				0	0	-0	0	3	0	0	P0A7F3	PYRI_ECOLI Aspartate carbamoyltransferase regulatory chain OS=Escherichia coli (strain K12) OX=83333 GN=pyrI PE=1 SV=2	false	P0A7F3	PYRI_ECOLI Aspartate carbamoyltransferase regulatory chain OS=Escherichia coli (strain K12) OX=83333 GN=pyrI PE=1 SV=2	false	LQVEAIKR	THDNKLQVEAIK	7	2	8	12	7	5	13	6	3	DSS	-1	20.22	false	true	false	false	Self > 4	0	0	0		0	0.124	0.124	0	0	5209	11549	984
3169178	B181205_11_HF_FW_IN_130_ECLP_DSS01_SCX24_hSAX05_rep1				0	0	-0	0	4	0	0	P0A8N3	SYK1_ECOLI Lysine--tRNA ligase OS=Escherichia coli (strain K12) OX=83333 GN=lysS PE=1 SV=2	false	P0A9G6	ACEA_ECOLI Isocitrate lyase OS=Escherichia coli (strain K12) OX=83333 GN=aceA PE=1 SV=1	false	ALRPLPDKFHGLQDQEAR	LLHGESKK	149	56	18	8	8	7	156	62	4	DSS	-1	20.215	false	true	false	false	Between > 4	0	0.002	0.004		0.014	0.135	0.135	0.02	0	11461	14543	86
2690664	B181203_11_HF_FW_IN_130_ECLP_DSS01_SCX23_hSAX08_rep2				0	0	-0	0	5	0	0	P0A8M3	SYT_ECOLI Threonine--tRNA ligase OS=Escherichia coli (strain K12) OX=83333 GN=thrS PE=1 SV=1	false	P0A8M3	SYT_ECOLI Threonine--tRNA ligase OS=Escherichia coli (strain K12) OX=83333 GN=thrS PE=1 SV=1	false	VSILDENIAHDDKPGLYFHEEYVDMCcmR	KVSWHEAR	157	138	27	8	13	1	169	138	5	DSS	-1	20.211	false	true	false	false	Self > 4	0	0	0		0	0.135	0.135	0	0	8476	967	644
1266558	B181123_10_HF_FW_IN_130_ECLP_DSS01_SCX20_hSAX06_rep2				0	0	-0	0	4	0	0	P0AD61	KPYK1_ECOLI Pyruvate kinase I OS=Escherichia coli (strain K12) OX=83333 GN=pykF PE=1 SV=1	false	P0AD61	KPYK1_ECOLI Pyruvate kinase I OS=Escherichia coli (strain K12) OX=83333 GN=pykF PE=1 SV=1	false	IVCcmTIGPKTESEEMLAK	GKYPLEAVSIMATICcmER	6	318	17	17	8	2	13	319	4	DSS	-1	20.201	false	true	false	false	Self > 4	0	0	0		0	0.124	0.124	0	0	10135	7439	1389
3091631	B181205_07_HF_FW_IN_130_ECLP_DSS01_SCX24_hSAX07_rep2				0	0	-0	0	4	0	0	P07118	SYV_ECOLI Valine--tRNA ligase OS=Escherichia coli (strain K12) OX=83333 GN=valS PE=1 SV=2	false	P07118	SYV_ECOLI Valine--tRNA ligase OS=Escherichia coli (strain K12) OX=83333 GN=valS PE=1 SV=2	false	ESKGSMWHIR	RIPIVGDEHADMEKGTGCcmVK	192	258	10	20	3	14	194	271	4	DSS	-1	20.199	false	true	false	false	Self > 4	0	0	0		0	0.124	0.124	0	0	6614	9277	777
2791114	B181203_16_HF_FW_IN_130_ECLP_DSS01_SCX23_hSAX06_rep2				0	0	-0	0	4	0	0	P15288	PEPD_ECOLI Cytosol non-specific dipeptidase OS=Escherichia coli (strain K12) OX=83333 GN=pepD PE=1 SV=3	false	P15288	PEPD_ECOLI Cytosol non-specific dipeptidase OS=Escherichia coli (strain K12) OX=83333 GN=pepD PE=1 SV=3	false	NELAEKEK	GLKGGHSGGEIHVGLGNANK	289	210	8	20	6	3	294	212	4	DSS	-1	20.199	false	true	false	false	Self > 4	0	0	0		0	0.124	0.124	0	0	5919	13425	1527
1528266	B181123_24_HF_FW_IN_130_ECLP_DSS01_SCX21_hSAX03_rep1				0	0	-0	0	4	0	0	P0A705	IF2_ECOLI Translation initiation factor IF-2 OS=Escherichia coli (strain K12) OX=83333 GN=infB PE=1 SV=1	false	P0A705	IF2_ECOLI Translation initiation factor IF-2 OS=Escherichia coli (strain K12) OX=83333 GN=infB PE=1 SV=1	false	KGSSLQQGFQKPAQAVNR	KVIEAESLDLR	291	756	18	11	11	1	301	756	4	DSS	-1	20.197	false	true	false	false	Self > 4	0	0	0		0	0.135	0.135	0	0	8820	12561	633
871976	B181121_13_HF_FW_IN_130_ECLP_DSS01_SCX19_hSAX05_rep2				0	0	-0	0	3	0	0	P0A7V3	RS3_ECOLI 30S ribosomal protein S3 OS=Escherichia coli (strain K12) OX=83333 GN=rpsC PE=1 SV=2	false	P0A7V3	RS3_ECOLI 30S ribosomal protein S3 OS=Escherichia coli (strain K12) OX=83333 GN=rpsC PE=1 SV=2	false	KPELDAK	GEILGGMAAVEQPEKPAAQPKK	108	205	7	22	1	21	108	225	3	DSS	-1	20.197	false	true	false	false	Self > 4	0	0	0		0	0.117	0.117	0	0	6975	809	900
2793638	B181203_16_HF_FW_IN_130_ECLP_DSS01_SCX23_hSAX06_rep2				0	0	-0	0	4	0	0	P0AG67	RS1_ECOLI 30S ribosomal protein S1 OS=Escherichia coli (strain K12) OX=83333 GN=rpsA PE=1 SV=1	false	P02359	RS7_ECOLI 30S ribosomal protein S7 OS=Escherichia coli (strain K12) OX=83333 GN=rpsG PE=1 SV=3	false	DTLHLEGKELEFK	SFSHQAGASSK	143	161	13	11	8	9	150	169	4	DSS	-1	20.19	false	true	false	false	Between > 4	0	0.002	0.004		0	0.124	0.117	0	0	11367	14799	38
1235654	B181123_09_HF_FW_IN_130_ECLP_DSS01_SCX20_hSAX06_rep1				0	0	-0	0	5	0	0	P0A8N5;P0A8N3	SYK2_ECOLI Lysine--tRNA ligase heat inducible OS=Escherichia coli (strain K12) OX=83333 GN=lysU PE=1 SV=2;SYK1_ECOLI Lysine--tRNA ligase OS=Escherichia coli (strain K12) OX=83333 GN=lysS PE=1 SV=2	false	P0A8N3	SYK1_ECOLI Lysine--tRNA ligase OS=Escherichia coli (strain K12) OX=83333 GN=lysS PE=1 SV=2	false	RIMGKASFVTLQDVGGR	SEQHAQGADAVVDLNNELK	78;78	2	17	19	5	1	82;82	2	5	DSS	-1	20.182	false	true	false	false	Self > 4	0	0	0		0	0.117	0.135	0	0	10130	10907	1334
1365478	B181123_14_HF_FW_IN_130_ECLP_DSS01_SCX20_hSAX03_rep1				0	0	-0	0	4	0	0	P0A6F5	CH60_ECOLI 60 kDa chaperonin OS=Escherichia coli (strain K12) OX=83333 GN=groL PE=1 SV=2	false	P75949	NAGZ_ECOLI Beta-hexosaminidase OS=Escherichia coli (strain K12) OX=83333 GN=nagZ PE=1 SV=1	false	NVVLDKSFGAPTITK	KGAVSVLDNLSPIKAER	37	283	15	17	6	14	42	296	4	DSS	-1	20.177	false	true	false	false	Between > 4	0	0.002	0.004		0	0.124	0.117	0	0	11154	14745	416
3165902	B181205_11_HF_FW_IN_130_ECLP_DSS01_SCX24_hSAX05_rep1				0	0	-0	0	3	0	0	P0ADG7	IMDH_ECOLI Inosine-5'-monophosphate dehydrogenase OS=Escherichia coli (strain K12) OX=83333 GN=guaB PE=1 SV=1	false	P0ADG7	IMDH_ECOLI Inosine-5'-monophosphate dehydrogenase OS=Escherichia coli (strain K12) OX=83333 GN=guaB PE=1 SV=1	false	KPNACcmKDEQGR	EVVLAKMHEK	207	169	11	10	6	6	212	174	3	DSS	-1	20.171	false	true	false	false	Self > 4	0	0	0		0	0.135	0.135	0	0	1757	6303	593
2669220	B181203_10_HF_FW_IN_130_ECLP_DSS01_SCX23_hSAX08_rep1				0	0	-0	0	5	0	0	P0AE08	AHPC_ECOLI Alkyl hydroperoxide reductase C OS=Escherichia coli (strain K12) OX=83333 GN=ahpC PE=1 SV=2	false	P0AE08	AHPC_ECOLI Alkyl hydroperoxide reductase C OS=Escherichia coli (strain K12) OX=83333 GN=ahpC PE=1 SV=2	false	LGVDVYAVSTDTHFTHKAWHSSSETIAK	EGEATLAPSLDLVGKI	64	172	28	16	17	15	80	186	5	DSS	-1	20.17	false	true	false	false	Self > 4	0	0	0		0	0.124	0.124	0	0	9252	12567	761
1360721	B181123_14_HF_FW_IN_130_ECLP_DSS01_SCX20_hSAX03_rep1				0	0	-0	0	4	0	0	P35340	AHPF_ECOLI Alkyl hydroperoxide reductase subunit F OS=Escherichia coli (strain K12) OX=83333 GN=ahpF PE=1 SV=2	false	P35340	AHPF_ECOLI Alkyl hydroperoxide reductase subunit F OS=Escherichia coli (strain K12) OX=83333 GN=ahpF PE=1 SV=2	false	TKGVTYCcmPHCcmDGPLFK	TEGQKLAGALK	339	264	16	11	2	5	340	268	4	DSS	-1	20.166	false	true	false	false	Self > 4	0	0	0		0	0.117	0.117	0	0	10127	10899	669
956546	B181121_17_HF_FW_IN_130_ECLP_DSS01_SCX19_hSAX07_rep1				0	0	-0	0	5	0	0	P0A991	ALF1_ECOLI Fructose-bisphosphate aldolase class 1 OS=Escherichia coli (strain K12) OX=83333 GN=fbaB PE=1 SV=2	false	P0A991	ALF1_ECOLI Fructose-bisphosphate aldolase class 1 OS=Escherichia coli (strain K12) OX=83333 GN=fbaB PE=1 SV=2	false	VYSKLTSENPIDLVR	TDIAQLLGKDADNLLQHR	259	2	15	18	4	9	262	10	5	DSS	-1	20.16	false	true	false	false	Self > 4	0	0	0		0	0.117	0.117	0	0	10076	12955	665
3093559	B181205_07_HF_FW_IN_130_ECLP_DSS01_SCX24_hSAX07_rep2				0	0	-0	0	4	0	0	P0A6Z3	HTPG_ECOLI Chaperone protein HtpG OS=Escherichia coli (strain K12) OX=83333 GN=htpG PE=1 SV=1	false	P0A6Z3	HTPG_ECOLI Chaperone protein HtpG OS=Escherichia coli (strain K12) OX=83333 GN=htpG PE=1 SV=1	false	YSDHIALPVEIEKR	HGLKLYVQR	200	295	14	9	13	4	212	298	4	DSS	-1	20.149	false	true	false	false	Self > 4	0	0	0		0	0.124	0.124	0	0	3193	12645	751
2372975	B181130_03_HF_FW_IN_130_ECLP_DSS01_SCX22_hSAX09_rep1				0	0	-0	0	5	0	0	P00959	SYM_ECOLI Methionine--tRNA ligase OS=Escherichia coli (strain K12) OX=83333 GN=metG PE=1 SV=2	false	P00959	SYM_ECOLI Methionine--tRNA ligase OS=Escherichia coli (strain K12) OX=83333 GN=metG PE=1 SV=2	false	KPSNLFVHGYVTVNGAK	KDSTAELYHFIGK	317	284	17	13	1	1	317	284	5	DSS	-1	20.132	false	true	false	false	Self > 4	0	0	0		0	0	0	0	0	10124	13427	1408
1530410	B181123_24_HF_FW_IN_130_ECLP_DSS01_SCX21_hSAX03_rep1				0	0	-0	0	4	0	0	P0AD61	KPYK1_ECOLI Pyruvate kinase I OS=Escherichia coli (strain K12) OX=83333 GN=pykF PE=1 SV=1	false	P0AD61	KPYK1_ECOLI Pyruvate kinase I OS=Escherichia coli (strain K12) OX=83333 GN=pykF PE=1 SV=1	false	IVCcmTIGPKTESEEMLAK	KVVITATQMLDSMoxIKNPRPTR	6	272	17	21	8	15	13	286	4	DSS	-1	20.126	false	true	false	false	Self > 4	0	0	0		0	0.124	0.124	0	0	8236	3851	1389
2164732	B181128_12_HF_FW_IN_130_ECLP_DSS01_SCX22_hSAX05_rep1				0	0	-0	0	4	0	0	P0A9P0	DLDH_ECOLI Dihydrolipoyl dehydrogenase OS=Escherichia coli (strain K12) OX=83333 GN=lpdA PE=1 SV=2	false	P06959	ODP2_ECOLI Dihydrolipoyllysine-residue acetyltransferase component of pyruvate dehydrogenase complex OS=Escherichia coli (strain K12) OX=83333 GN=aceF PE=1 SV=3	false	GVHEGHVAAEVIAGKK	QEAAAPAPAAKAEAPAAAPAAK	324	292	16	22	15	11	338	302	4	DSS	-1	20.124	false	true	false	false	Between > 4	0	0.002	0.004		0	0.135	0.117	0	0	11268	14881	48
2665917	B181203_10_HF_FW_IN_130_ECLP_DSS01_SCX23_hSAX08_rep1				0	0	-0	0	4	0	0	P06612	TOP1_ECOLI DNA topoisomerase 1 OS=Escherichia coli (strain K12) OX=83333 GN=topA PE=1 SV=2	false	P06612	TOP1_ECOLI DNA topoisomerase 1 OS=Escherichia coli (strain K12) OX=83333 GN=topA PE=1 SV=2	false	YLGSDYVVKSSVGHIR	QLAEKADHIYLATDLDR	20	98	16	17	9	5	28	102	4	DSS	-1	20.123	false	true	false	false	Self > 4	0	0	0		0	0.135	0.135	0	0	9990	12909	787
2824151	B181203_17_HF_FW_IN_130_ECLP_DSS01_SCX23_hSAX05_rep1				0	0	-0	0	4	0	0	P0AGJ9	SYY_ECOLI Tyrosine--tRNA ligase OS=Escherichia coli (strain K12) OX=83333 GN=tyrS PE=1 SV=2	false	P0AGJ9	SYY_ECOLI Tyrosine--tRNA ligase OS=Escherichia coli (strain K12) OX=83333 GN=tyrS PE=1 SV=2	false	RFQQAGHKPVALVGGATGLIGDPSFKAAER	FGKTEGGAVWLDPK	60	236	30	14	26	3	85	238	4	DSS	-1	20.117	false	true	false	false	Self > 4	0	0	0		0	0	0	0	0	9918	13517	1353
1116323	B181123_03_HF_FW_IN_130_ECLP_DSS01_SCX20_hSAX09_rep1				0	0	-0	0	4	0	0	P07118	SYV_ECOLI Valine--tRNA ligase OS=Escherichia coli (strain K12) OX=83333 GN=valS PE=1 SV=2	false	P07118	SYV_ECOLI Valine--tRNA ligase OS=Escherichia coli (strain K12) OX=83333 GN=valS PE=1 SV=2	false	YPLADGAKTADGK	YKDLIGKYVILPLVNR	202	242	13	16	8	7	209	248	4	DSS	-1	20.114	false	true	false	false	Self > 4	0	0	0		0	0.124	0.124	0	0	7245	12237	777
1509876	B181123_23_HF_FW_IN_130_ECLP_DSS01_SCX21_hSAX04_rep1				0	0	-0	0	5	0	0	P05042	FUMC_ECOLI Fumarate hydratase class II OS=Escherichia coli (strain K12) OX=83333 GN=fumC PE=1 SV=1	false	P05042	FUMC_ECOLI Fumarate hydratase class II OS=Escherichia coli (strain K12) OX=83333 GN=fumC PE=1 SV=1	false	ISTEKMPTSLIHALALTK	ISTEKMoxPTSLIHALALTK	35	35	18	18	5	5	39	39	5	DSS	-1	20.106	false	true	false	false	Self > 4	0	0	0		0	0.138	0.138	0	0	10119	10869	666
580595	B181119_12_HF_FW_IN_130_ECLP_DSS01_SCX18_hSAX07_rep2				0	0	-0	0	3	0	0	P21889	SYD_ECOLI Aspartate--tRNA ligase OS=Escherichia coli (strain K12) OX=83333 GN=aspS PE=1 SV=1	false	P21889	SYD_ECOLI Aspartate--tRNA ligase OS=Escherichia coli (strain K12) OX=83333 GN=aspS PE=1 SV=1	false	VGKDLGLTDESK	YGSDKPDLR	413	279	12	9	3	5	415	283	3	DSS	-1	20.104	false	true	false	false	Self > 4	0	0	0		0	0.124	0.124	0	0	7725	4797	1372
1362543	B181123_14_HF_FW_IN_130_ECLP_DSS01_SCX20_hSAX03_rep1				0	0	-0	0	4	0	0	P21156	CYSD_ECOLI Sulfate adenylyltransferase subunit 2 OS=Escherichia coli (strain K12) OX=83333 GN=cysD PE=1 SV=3	false	P21156	CYSD_ECOLI Sulfate adenylyltransferase subunit 2 OS=Escherichia coli (strain K12) OX=83333 GN=cysD PE=1 SV=3	false	NPEGVAMGINPFVHGSAK	TEGLKQALNK	92	116	18	10	16	5	107	120	4	DSS	-1	20.103	false	true	false	false	Self > 4	0	0	0		0	0.124	0.124	0	0	5597	8913	1167
832110	B181121_11_HF_FW_IN_130_ECLP_DSS01_SCX19_hSAX04_rep1				0	0	-0	0	4	0	0	P0A853	TNAA_ECOLI Tryptophanase OS=Escherichia coli (strain K12) OX=83333 GN=tnaA PE=1 SV=1	false	P0A853	TNAA_ECOLI Tryptophanase OS=Escherichia coli (strain K12) OX=83333 GN=tnaA PE=1 SV=1	false	YADMLAMSAKK	AVEIGSFLLGRDPKTGK	260	393	11	17	10	14	269	406	4	DSS	-1	20.1	false	true	false	false	Self > 4	0	0	0		0	0.135	0.135	0	0	10116	10867	639
2328315	B181128_20_HF_FW_IN_130_ECLP_DSS01_SCX22_hSAX01_rep2				0	0	-0	0	3	0	0	P08312	SYFA_ECOLI Phenylalanine--tRNA ligase alpha subunit OS=Escherichia coli (strain K12) OX=83333 GN=pheS PE=1 SV=2	false	P07395	SYFB_ECOLI Phenylalanine--tRNA ligase beta subunit OS=Escherichia coli (strain K12) OX=83333 GN=pheT PE=1 SV=2	false	KGHLTLQMTTLR	GKGVAEGYK	35	746	12	9	1	2	35	747	3	DSS	-1	20.1	false	true	false	false	Between > 4	0	0.002	0.004		0.014	0.117	0	0.02	0	11457	14541	3
2845138	B181203_18_HF_FW_IN_130_ECLP_DSS01_SCX23_hSAX05_rep2				0	0	-0	0	5	0	0	P0A9P0	DLDH_ECOLI Dihydrolipoyl dehydrogenase OS=Escherichia coli (strain K12) OX=83333 GN=lpdA PE=1 SV=2	false	P0ACG1	STPA_ECOLI DNA-binding protein StpA OS=Escherichia coli (strain K12) OX=83333 GN=stpA PE=1 SV=1	false	GVHEGHVAAEVIAGKK	TPKPIAQALAEGK	324	115	16	13	15	3	338	117	5	DSS	-1	20.098	false	true	false	false	Between > 4	0	0.002	0.004		0	0.135	0.124	0	0	10991	14931	554
902610	B181121_15_HF_FW_IN_130_ECLP_DSS01_SCX19_hSAX06_rep1				0	0	-0	0	4	0	0	P36683	ACNB_ECOLI Aconitate hydratase B OS=Escherichia coli (strain K12) OX=83333 GN=acnB PE=1 SV=3	false	P36683	ACNB_ECOLI Aconitate hydratase B OS=Escherichia coli (strain K12) OX=83333 GN=acnB PE=1 SV=3	false	LPTPEEYQTYVAQVDKTAVDTYR	GKMQPGITLR	820	538	23	10	16	2	835	539	4	DSS	-1	20.097	false	true	false	false	Self > 4	0	0	0		0	0.124	0.124	0	0	6447	8793	897
975382	B181121_18_HF_FW_IN_130_ECLP_DSS01_SCX19_hSAX07_rep2				0	0	-0	0	3	0	0	P17169	GLMS_ECOLI Glutamine--fructose-6-phosphate aminotransferase [isomerizing] OS=Escherichia coli (strain K12) OX=83333 GN=glmS PE=1 SV=4	false	P17169	GLMS_ECOLI Glutamine--fructose-6-phosphate aminotransferase [isomerizing] OS=Escherichia coli (strain K12) OX=83333 GN=glmS PE=1 SV=4	false	NLAKSVTVE	RQDIESNLQYDAGDKGIYR	601	232	9	19	4	15	604	246	3	DSS	-1	20.096	false	true	false	false	Self > 4	0	0	0		0	0.135	0.135	0	0	7110	12211	735
2816211	B181203_17_HF_FW_IN_130_ECLP_DSS01_SCX23_hSAX05_rep1				0	0	-0	0	4	0	0	P0AFG6	ODO2_ECOLI Dihydrolipoyllysine-residue succinyltransferase component of 2-oxoglutarate dehydrogenase complex OS=Escherichia coli (strain K12) OX=83333 GN=sucB PE=1 SV=2	false	P0A9P0	DLDH_ECOLI Dihydrolipoyl dehydrogenase OS=Escherichia coli (strain K12) OX=83333 GN=lpdA PE=1 SV=2	false	SEEKASTPAQR	GVHEGHVAAEVIAGKK	91	324	11	16	4	15	94	338	4	DSS	-1	20.096	false	true	false	false	Between > 4	0	0.002	0.004		0	0.117	0.135	0	0	11090	14733	39
1846900	B181127_08_HF_FW_IN_130_ECLP_DSS01_SCX25t27_hSAX05_rep1				0	0	-0	0	5	0	0	P0A7F3	PYRI_ECOLI Aspartate carbamoyltransferase regulatory chain OS=Escherichia coli (strain K12) OX=83333 GN=pyrI PE=1 SV=2	false	P0A7F3	PYRI_ECOLI Aspartate carbamoyltransferase regulatory chain OS=Escherichia coli (strain K12) OX=83333 GN=pyrI PE=1 SV=2	false	MTHDNKLQVEAIKR	THDNKLQVEAIK	1	2	14	12	6	5	6	6	5	DSS	-1	20.089	false	true	false	false	Self > 4	0	0	0		0	0.124	0.124	0	0	8358	2341	984
2116076	B181128_10_HF_FW_IN_130_ECLP_DSS01_SCX21_hSAX06_rep1				0	0	-0	0	3	0	0	P0AEH3	ELAA_ECOLI Protein ElaA OS=Escherichia coli (strain K12) OX=83333 GN=elaA PE=1 SV=1	false	P0AEH3	ELAA_ECOLI Protein ElaA OS=Escherichia coli (strain K12) OX=83333 GN=elaA PE=1 SV=1	false	HILGWKNDELVAYAR	GEKVGQQLMSK	50	88	15	11	6	3	55	90	3	DSS	-1	20.078	false	true	false	false	Self > 4	0	0	0		0	0.117	0.117	0	0	7610	731	5319
2914951	B181203_22_HF_FW_IN_130_ECLP_DSS01_SCX24_hSAX02_rep1				0	0	-0	0	5	0	0	P31660	PRPC_ECOLI 2-methylcitrate synthase OS=Escherichia coli (strain K12) OX=83333 GN=prpC PE=1 SV=2	false	P31660	PRPC_ECOLI 2-methylcitrate synthase OS=Escherichia coli (strain K12) OX=83333 GN=prpC PE=1 SV=2	false	GPKHGGANEVSLEIQQR	SDTTILQNSTHVIKPKK	232	2	17	17	3	16	234	17	5	DSS	-1	20.074	false	true	false	false	Self > 4	0	0	0		0	0.138	0.138	0	0	792	11217	805
2693200	B181203_11_HF_FW_IN_130_ECLP_DSS01_SCX23_hSAX08_rep2				0	0	-0	0	5	0	0	P0AE08	AHPC_ECOLI Alkyl hydroperoxide reductase C OS=Escherichia coli (strain K12) OX=83333 GN=ahpC PE=1 SV=2	false	P0AE08	AHPC_ECOLI Alkyl hydroperoxide reductase C OS=Escherichia coli (strain K12) OX=83333 GN=ahpC PE=1 SV=2	false	LGVDVYAVSTDTHFTHKAWHSSSETIAK	WKEGEATLAPSLDLVGKI	64	170	28	18	17	17	80	186	5	DSS	-1	20.07	false	true	false	false	Self > 4	0	0	0		0	0.124	0.124	0	0	8906	12567	761
1448174	B181123_20_HF_FW_IN_130_ECLP_DSS01_SCX21_hSAX05_rep1				0	0	-0	0	3	0	0	P02359	RS7_ECOLI 30S ribosomal protein S7 OS=Escherichia coli (strain K12) OX=83333 GN=rpsG PE=1 SV=3	false	P02359	RS7_ECOLI 30S ribosomal protein S7 OS=Escherichia coli (strain K12) OX=83333 GN=rpsG PE=1 SV=3	false	MAEANKAFAHYR	SFSHQAGASSKQPALGYLN	144	161	12	19	6	11	149	171	3	DSS	-1	20.062	false	true	false	false	Self > 4	0	0	0		0	0.117	0.117	0	0	8055	13117	654
1527061	B181123_24_HF_FW_IN_130_ECLP_DSS01_SCX21_hSAX03_rep1				0	0	-0	0	3	0	0	P69910	DCEB_ECOLI Glutamate decarboxylase beta OS=Escherichia coli (strain K12) OX=83333 GN=gadB PE=1 SV=1	false	P69908	DCEA_ECOLI Glutamate decarboxylase alpha OS=Escherichia coli (strain K12) OX=83333 GN=gadA PE=1 SV=1	false	MDKKQVTDLR	FGAKAISTIAESK	1	18	10	13	4	4	4	21	3	DSS	-1	20.059	false	true	false	false	Between > 4	0	0.002	0.004		0.014	0	0.138	0	0	11454	14205	309
2294392	B181128_18_HF_FW_IN_130_ECLP_DSS01_SCX22_hSAX02_rep2				0	0	-0	0	5	0	0	P0AD61	KPYK1_ECOLI Pyruvate kinase I OS=Escherichia coli (strain K12) OX=83333 GN=pykF PE=1 SV=1	false	P0AD61	KPYK1_ECOLI Pyruvate kinase I OS=Escherichia coli (strain K12) OX=83333 GN=pykF PE=1 SV=1	false	VICcmKVLNNGDLGENK	KVVITATQMLDSMIKNPRPTR	142	272	15	21	4	15	145	286	5	DSS	-1	20.056	false	true	false	false	Self > 4	0	0	0		0	0.124	0.124	0	0	10108	149	1389
953742	B181121_17_HF_FW_IN_130_ECLP_DSS01_SCX19_hSAX07_rep1				0	0	-0	0	5	0	0	P0A8T7	RPOC_ECOLI DNA-directed RNA polymerase subunit beta' OS=Escherichia coli (strain K12) OX=83333 GN=rpoC PE=1 SV=1	false	P0A8T7	RPOC_ECOLI DNA-directed RNA polymerase subunit beta' OS=Escherichia coli (strain K12) OX=83333 GN=rpoC PE=1 SV=1	false	ITEYEKDANGELVAK	GHIINKGEAIGVIAAQSIGEPGTQLTMR	552	906	15	28	6	6	557	911	5	DSS	-1	20.052	false	true	false	false	Self > 4	0	0	0		0	0.138	0.138	0	0	10107	12977	925
106767	B181117_07_HF_FW_IN_130_ECLP_DSS01_SCX17_hSAX04_rep1				0	0	-0	0	3	0	0	P09373	PFLB_ECOLI Formate acetyltransferase 1 OS=Escherichia coli (strain K12) OX=83333 GN=pflB PE=1 SV=2	false	P09373	PFLB_ECOLI Formate acetyltransferase 1 OS=Escherichia coli (strain K12) OX=83333 GN=pflB PE=1 SV=2	false	VMEGVKLENR	DQKGAVASLTSVAK	58	641	10	14	6	3	63	643	3	DSS	-1	20.045	false	true	false	false	Self > 4	0	0	0		0	0.124	0.124	0	0	6537	5679	594
3097614	B181205_07_HF_FW_IN_130_ECLP_DSS01_SCX24_hSAX07_rep2				0	0	-0	0	4	0	0	P02358	RS6_ECOLI 30S ribosomal protein S6 OS=Escherichia coli (strain K12) OX=83333 GN=rpsF PE=1 SV=1	false	P02358	RS6_ECOLI 30S ribosomal protein S6 OS=Escherichia coli (strain K12) OX=83333 GN=rpsF PE=1 SV=1	false	LHKAHYVLMoxNVEAPQEVIDELETTFR	HAVTEASPMVKAK	54	94	26	13	3	11	56	104	4	DSS	-1	20.039	false	true	false	false	Self > 4	0	0	0		0	0.124	0.124	0	0	8863	11971	1517
2093638	B181128_09_HF_FW_IN_130_ECLP_DSS01_SCX21_hSAX07_rep2				0	0	-0	0	4	0	0	P21889	SYD_ECOLI Aspartate--tRNA ligase OS=Escherichia coli (strain K12) OX=83333 GN=aspS PE=1 SV=1	false	P21889	SYD_ECOLI Aspartate--tRNA ligase OS=Escherichia coli (strain K12) OX=83333 GN=aspS PE=1 SV=1	false	VGKDLGLTDESK	RYGSDKPDLRNPMELTDVADLLK	413	278	12	23	3	6	415	283	4	DSS	-1	20.039	false	true	false	false	Self > 4	0	0	0		0	0.124	0.124	0	0	10105	4797	1372
2564863	B181130_12_HF_FW_IN_130_ECLP_DSS01_SCX23_hSAX02_rep2				0	0	-0	0	3	0	0	P0A7F3	PYRI_ECOLI Aspartate carbamoyltransferase regulatory chain OS=Escherichia coli (strain K12) OX=83333 GN=pyrI PE=1 SV=2	false	P0A7F3	PYRI_ECOLI Aspartate carbamoyltransferase regulatory chain OS=Escherichia coli (strain K12) OX=83333 GN=pyrI PE=1 SV=2	false	LQVEAIKR	THDNKLQVEAIKR	7	2	8	13	7	5	13	6	3	DSS	-1	20.034	false	true	false	false	Self > 4	0	0	0		0	0.124	0.124	0	0	5269	11549	984
565082	B181119_11_HF_FW_IN_130_ECLP_DSS01_SCX18_hSAX07_rep1				0	0	-0	0	6	0	0	P76558	MAO2_ECOLI NADP-dependent malic enzyme OS=Escherichia coli (strain K12) OX=83333 GN=maeB PE=1 SV=1	false	P76558	MAO2_ECOLI NADP-dependent malic enzyme OS=Escherichia coli (strain K12) OX=83333 GN=maeB PE=1 SV=1	false	DLALAYSPGVAAPCcmLEIEKDPLKAYK	MDDQLKQSALDFHEFPVPGK	34	1	26	20	23	6	56	6	6	DSS	-1	20.034	false	true	false	false	Self > 4	0	0	0		0	0	0	0	0	5011	5319	1093
1215342	B181123_07_HF_FW_IN_130_ECLP_DSS01_SCX20_hSAX07_rep2				0	0	-0	0	5	0	0	P0AB91	AROG_ECOLI Phospho-2-dehydro-3-deoxyheptonate aldolase Phe-sensitive OS=Escherichia coli (strain K12) OX=83333 GN=aroG PE=1 SV=1	false	P0AB91	AROG_ECOLI Phospho-2-dehydro-3-deoxyheptonate aldolase Phe-sensitive OS=Escherichia coli (strain K12) OX=83333 GN=aroG PE=1 SV=1	false	TTVGWKGLINDPHMDNSFQINDGLR	IKEIKELLPPVALLEK	100	10	25	16	6	5	105	14	5	DSS	-1	20.031	false	true	false	false	Self > 4	0	0	0		0	0.124	0.124	0	0	5781	12013	1066
511836	B181119_09_HF_FW_IN_130_ECLP_DSS01_SCX18_hSAX06_rep1				0	0	-0	0	5	0	0	P09373	PFLB_ECOLI Formate acetyltransferase 1 OS=Escherichia coli (strain K12) OX=83333 GN=pflB PE=1 SV=2	false	P09373	PFLB_ECOLI Formate acetyltransferase 1 OS=Escherichia coli (strain K12) OX=83333 GN=pflB PE=1 SV=2	false	KSGVLTGLPDAYGR	MQVGPKSEPIKGDVLNYDEVMER	162	457	14	23	2	6	163	462	5	DSS	-1	20.03	false	true	false	false	Self > 4	0	0	0		0	0.124	0.124	0	0	10100	10831	594
1261281	B181123_10_HF_FW_IN_130_ECLP_DSS01_SCX20_hSAX06_rep2				0	0	-0	0	4	0	0	P21889	SYD_ECOLI Aspartate--tRNA ligase OS=Escherichia coli (strain K12) OX=83333 GN=aspS PE=1 SV=1	false	P21889	SYD_ECOLI Aspartate--tRNA ligase OS=Escherichia coli (strain K12) OX=83333 GN=aspS PE=1 SV=1	false	VGKDLGLTDESK	KQIDEYGNFVKIYGAK	413	332	12	16	3	11	415	342	4	DSS	-1	20.019	false	true	false	false	Self > 4	0	0	0		0	0.124	0.124	0	0	10099	10827	1372
2471087	B181130_07_HF_FW_IN_130_ECLP_DSS01_SCX22_hSAX07_rep2				0	0	-0	0	5	0	0	P12008	AROC_ECOLI Chorismate synthase OS=Escherichia coli (strain K12) OX=83333 GN=aroC PE=1 SV=4	false	P12008	AROC_ECOLI Chorismate synthase OS=Escherichia coli (strain K12) OX=83333 GN=aroC PE=1 SV=4	false	DVFRPGHADYTYEQKYGLR	AQNADVKTDIPR	100	349	19	12	15	7	114	355	5	DSS	-1	20.013	false	true	false	false	Self > 4	0	0	0		0	0.124	0.124	0	0	7754	9173	2068
2311342	B181128_19_HF_FW_IN_130_ECLP_DSS01_SCX22_hSAX01_rep1				0	0	-0	0	4	0	0	P0A836	SUCC_ECOLI Succinate--CoA ligase [ADP-forming] subunit beta OS=Escherichia coli (strain K12) OX=83333 GN=sucC PE=1 SV=1	false	P0AGE9	SUCD_ECOLI Succinate--CoA ligase [ADP-forming] subunit alpha OS=Escherichia coli (strain K12) OX=83333 GN=sucD PE=1 SV=2	false	MNLHEYQAK	EHVTKPVVGYIAGVTAPKGK	1	224	9	20	1	18	1	241	4	DSS	-1	20.01	false	true	false	false	Between > 4	0	0.002	0.005		0	0.135	0.124	0	0	10694	14805	57
2170576	B181128_12_HF_FW_IN_130_ECLP_DSS01_SCX22_hSAX05_rep1				0	0	-0	0	5	0	0	P0AFG8	ODP1_ECOLI Pyruvate dehydrogenase E1 component OS=Escherichia coli (strain K12) OX=83333 GN=aceE PE=1 SV=2	false	P0AFG8	ODP1_ECOLI Pyruvate dehydrogenase E1 component OS=Escherichia coli (strain K12) OX=83333 GN=aceE PE=1 SV=2	false	GIYKLETIEGSKGK	VVADAIAKFNIDADKVNPR	713	867	14	19	12	8	724	874	5	DSS	-1	19.993	false	true	false	false	Self > 4	0	0	0		0	0.138	0.138	0	0	7035	5663	813
3195665	B181205_12_HF_FW_IN_130_ECLP_DSS01_SCX24_hSAX04_rep1				0	0	-0	0	4	0	0	P0A9B2	G3P1_ECOLI Glyceraldehyde-3-phosphate dehydrogenase A OS=Escherichia coli (strain K12) OX=83333 GN=gapA PE=1 SV=2	false	P0A9B2	G3P1_ECOLI Glyceraldehyde-3-phosphate dehydrogenase A OS=Escherichia coli (strain K12) OX=83333 GN=gapA PE=1 SV=2	false	TVDGPSHKDWR	KVVMoxTGPSKDNTPMFVK	185	116	11	17	8	9	192	124	4	DSS	-1	19.991	false	true	false	false	Self > 4	0	0	0		0	0.1	0.1	0	0	2390	3827	656
1777488	B181126_09_HF_FW_IN_130_ECLP_DSS01_SCX25t27_hSAX06_rep1				0	0	-0	0	4	0	0	P0A717	KPRS_ECOLI Ribose-phosphate pyrophosphokinase OS=Escherichia coli (strain K12) OX=83333 GN=prs PE=1 SV=2	false	P0A717	KPRS_ECOLI Ribose-phosphate pyrophosphokinase OS=Escherichia coli (strain K12) OX=83333 GN=prs PE=1 SV=2	false	LLNDTDMoxAIIDKR	AIAKLLNDTDMAIIDKR	183	179	13	17	5	4	187	182	4	DSS	-1	19.987	false	true	false	false	Self > 4	0	0	0		0	0.124	0.124	0	0	9782	1739	1755
1507484	B181123_23_HF_FW_IN_130_ECLP_DSS01_SCX21_hSAX04_rep1				0	0	-0	0	3	0	0	P09373	PFLB_ECOLI Formate acetyltransferase 1 OS=Escherichia coli (strain K12) OX=83333 GN=pflB PE=1 SV=2	false	P09373	PFLB_ECOLI Formate acetyltransferase 1 OS=Escherichia coli (strain K12) OX=83333 GN=pflB PE=1 SV=2	false	RALIPFGGIKMIEGSCcmK	ELDPMIKK	108	129	17	8	10	7	117	135	3	DSS	-1	19.979	false	true	false	false	Self > 4	0	0	0		0	0.124	0.124	0	0	8744	1865	594
3117890	B181205_09_HF_FW_IN_130_ECLP_DSS01_SCX24_hSAX06_rep1				0	0	-0	0	4	0	0	P33643	RLUD_ECOLI Ribosomal large subunit pseudouridine synthase D OS=Escherichia coli (strain K12) OX=83333 GN=rluD PE=1 SV=4	false	P33643	RLUD_ECOLI Ribosomal large subunit pseudouridine synthase D OS=Escherichia coli (strain K12) OX=83333 GN=rluD PE=1 SV=4	false	THMAVHPMGKPAVTHYR	IKEWILDQR	197	36	17	9	10	2	206	37	4	DSS	-1	19.979	false	true	false	false	Self > 4	0	0	0		0	0.124	0.124	0	0	7263	3295	825
1753590	B181126_07_HF_FW_IN_130_ECLP_DSS01_SCX25t27_hSAX07_rep2				0	0	-0	0	5	0	0	P0A7F3	PYRI_ECOLI Aspartate carbamoyltransferase regulatory chain OS=Escherichia coli (strain K12) OX=83333 GN=pyrI PE=1 SV=2	false	P0A7F3	PYRI_ECOLI Aspartate carbamoyltransferase regulatory chain OS=Escherichia coli (strain K12) OX=83333 GN=pyrI PE=1 SV=2	false	DLIKIENTFLSEDQVDQLALYAPQATVNR	THDNKLQVEAIKR	57	2	29	13	4	5	60	6	5	DSS	-1	19.971	false	true	false	false	Self > 4	0	0	0		0	0.124	0.124	0	0	9586	9901	984
2141407	B181128_11_HF_FW_IN_130_ECLP_DSS01_SCX21_hSAX06_rep2				0	0	-0	0	3	0	0	P30870	GLNE_ECOLI Bifunctional glutamine synthetase adenylyltransferase/adenylyl-removing enzyme OS=Escherichia coli (strain K12) OX=83333 GN=glnE PE=1 SV=2	false	P30870	GLNE_ECOLI Bifunctional glutamine synthetase adenylyltransferase/adenylyl-removing enzyme OS=Escherichia coli (strain K12) OX=83333 GN=glnE PE=1 SV=2	false	LIKVLDQPTQDGFVYR	YGKPNHLNER	206	669	16	10	3	3	208	671	3	DSS	-1	19.968	false	true	false	false	Self > 4	0	0	0		0	0.117	0.117	0	0	4766	12781	2948
1801887	B181126_10_HF_FW_IN_130_ECLP_DSS01_SCX25t27_hSAX06_rep2				0	0	-0	0	5	0	0	P0A9C5	GLN1B_ECOLI Glutamine synthetase OS=Escherichia coli (strain K12) OX=83333 GN=glnA PE=1 SV=2	false	P0A9C5	GLN1B_ECOLI Glutamine synthetase OS=Escherichia coli (strain K12) OX=83333 GN=glnA PE=1 SV=2	false	GKEQHVTIPAHQVNAEFFEEGKMFDGSSIGGWK	IPVVSSPKAR	27	346	33	10	22	8	48	353	5	DSS	-1	19.965	false	true	false	false	Self > 4	0	0	0		0	0.124	0.124	0	0	9158	5243	821
2240395	B181128_16_HF_FW_IN_130_ECLP_DSS01_SCX22_hSAX03_rep1				0	0	-0	0	3	0	0	P0A707	IF3_ECOLI Translation initiation factor IF-3 OS=Escherichia coli (strain K12) OX=83333 GN=infC PE=1 SV=1	false	P0A707	IF3_ECOLI Translation initiation factor IF-3 OS=Escherichia coli (strain K12) OX=83333 GN=infC PE=1 SV=1	false	KQKVIQVK	FLEEGDKAK	87	117	8	9	3	7	89	123	3	DSS	-1	19.96	false	true	false	false	Self > 4	0	0	0		0	0.135	0.135	0	0	2497	3357	1743
1236750	B181123_09_HF_FW_IN_130_ECLP_DSS01_SCX20_hSAX06_rep1				0	0	-0	0	5	0	0	P0A8V2	RPOB_ECOLI DNA-directed RNA polymerase subunit beta OS=Escherichia coli (strain K12) OX=83333 GN=rpoB PE=1 SV=1	false	P0A7Z4	RPOA_ECOLI DNA-directed RNA polymerase subunit alpha OS=Escherichia coli (strain K12) OX=83333 GN=rpoA PE=1 SV=1	false	INAMLKQQQEVAK	SGIGPVTAADITHDGDVEIVKPQHVICcmHLTDENASISMR	1128	105	13	39	6	21	1133	125	5	DSS	-1	19.957	false	true	false	false	Between > 4	0	0.002	0.005		0	0.138	0.135	0	0	11451	14193	154
1119584	B181123_03_HF_FW_IN_130_ECLP_DSS01_SCX20_hSAX09_rep1				0	0	-0	0	5	0	0	P0AC33;P14407	FUMA_ECOLI Fumarate hydratase class I aerobic OS=Escherichia coli (strain K12) OX=83333 GN=fumA PE=1 SV=2;FUMB_ECOLI Fumarate hydratase class I anaerobic OS=Escherichia coli (strain K12) OX=83333 GN=fumB PE=1 SV=2	false	P0AC33	FUMA_ECOLI Fumarate hydratase class I aerobic OS=Escherichia coli (strain K12) OX=83333 GN=fumA PE=1 SV=2	false	VDLNRPMKEILAQLSQYPVSTR	MoxDNGEGLPQYIKDHPIYYAGPAK	361;361	404	22	23	8	12	368;368	415	5	DSS	-1	19.953	false	true	false	false	Self > 4	0	0	0		0	0.135	0.124	0	0	4553	11817	708
2089094	B181128_09_HF_FW_IN_130_ECLP_DSS01_SCX21_hSAX07_rep2				0	0	-0	0	3	0	0	P0AB89	PUR8_ECOLI Adenylosuccinate lyase OS=Escherichia coli (strain K12) OX=83333 GN=purB PE=1 SV=1	false	P0AB89	PUR8_ECOLI Adenylosuccinate lyase OS=Escherichia coli (strain K12) OX=83333 GN=purB PE=1 SV=1	false	TTNHDVKAVEYFLK	YGIEKPYEK	88	396	14	9	7	5	94	400	3	DSS	-1	19.952	false	true	false	false	Self > 4	0	0	0		0	0.138	0.138	0	0	5809	12581	748
1026109	B181121_20_HF_FW_IN_130_ECLP_DSS01_SCX19_hSAX08_rep2				0	0	-0	0	4	0	0	P37095	PEPB_ECOLI Peptidase B OS=Escherichia coli (strain K12) OX=83333 GN=pepB PE=1 SV=2	false	P37095	PEPB_ECOLI Peptidase B OS=Escherichia coli (strain K12) OX=83333 GN=pepB PE=1 SV=2	false	KVVWPDLDDAQR	IDGLGIKHVQLSGEGWDADR	86	51	12	20	1	7	86	57	4	DSS	-1	19.948	false	true	false	false	Self > 4	0	0	0		0	0.117	0.117	0	0	9409	12681	853
1184320	B181123_06_HF_FW_IN_130_ECLP_DSS01_SCX20_hSAX07_rep1				0	0	-0	0	4	0	0	P0A9G6	ACEA_ECOLI Isocitrate lyase OS=Escherichia coli (strain K12) OX=83333 GN=aceA PE=1 SV=1	false	P0A9G6	ACEA_ECOLI Isocitrate lyase OS=Escherichia coli (strain K12) OX=83333 GN=aceA PE=1 SV=1	false	LLAYNCcmSPSFNWQKNLDDK	HYVEKVQQPEFAAAK	313	377	19	15	14	5	326	381	4	DSS	-1	19.944	false	true	false	false	Self > 4	0	0	0		0	0.135	0.135	0	0	9905	12859	696
2583216	B181130_13_HF_FW_IN_130_ECLP_DSS01_SCX23_hSAX01_rep1				0	0	-0	0	5	0	0	P0AE08	AHPC_ECOLI Alkyl hydroperoxide reductase C OS=Escherichia coli (strain K12) OX=83333 GN=ahpC PE=1 SV=2	false	P0AE08	AHPC_ECOLI Alkyl hydroperoxide reductase C OS=Escherichia coli (strain K12) OX=83333 GN=ahpC PE=1 SV=2	false	KIKAAQYVASHPGEVCcmPAK	IKAAQYVASHPGEVCcmPAK	151	152	19	18	3	2	153	153	5	DSS	-1	19.933	false	true	false	false	Self > 4	0	0	0		0	0.124	0.124	0	0	9600	12731	761
1213536	B181123_07_HF_FW_IN_130_ECLP_DSS01_SCX20_hSAX07_rep2				0	0	-0	0	5	0	0	P09373	PFLB_ECOLI Formate acetyltransferase 1 OS=Escherichia coli (strain K12) OX=83333 GN=pflB PE=1 SV=2	false	P29745	PEPT_ECOLI Peptidase T OS=Escherichia coli (strain K12) OX=83333 GN=pepT PE=1 SV=2	false	EMLLDAMENPEKYPQLTIR	EKVVEHPHILDIAQQAMR	714	324	19	18	12	2	725	325	5	DSS	-1	19.93	false	true	false	false	Between > 4	0	0.002	0.005		0	0.124	0.135	0	0	11361	14791	65
1283834	B181123_11_HF_FW_IN_130_ECLP_DSS01_SCX20_hSAX05_rep1				0	0	-0	0	4	0	0	P36683	ACNB_ECOLI Aconitate hydratase B OS=Escherichia coli (strain K12) OX=83333 GN=acnB PE=1 SV=3	false	P36683	ACNB_ECOLI Aconitate hydratase B OS=Escherichia coli (strain K12) OX=83333 GN=acnB PE=1 SV=3	false	GIRPGAYCcmEPKMTSVGSQDTTGPMTR	QAKDVAESDR	397	371	26	10	11	3	407	373	4	DSS	-1	19.929	false	true	false	false	Self > 4	0	0	0		0	0.124	0.124	0	0	9198	12617	897
2913384	B181203_22_HF_FW_IN_130_ECLP_DSS01_SCX24_hSAX02_rep1				0	0	-0	0	3	0	0	P0AFG6	ODO2_ECOLI Dihydrolipoyllysine-residue succinyltransferase component of 2-oxoglutarate dehydrogenase complex OS=Escherichia coli (strain K12) OX=83333 GN=sucB PE=1 SV=2	false	P0AFG6	ODO2_ECOLI Dihydrolipoyllysine-residue succinyltransferase component of 2-oxoglutarate dehydrogenase complex OS=Escherichia coli (strain K12) OX=83333 GN=sucB PE=1 SV=2	false	HLAKAPAK	LLAEHNLDASAIK	149	121	8	13	4	10	152	130	3	DSS	-1	19.929	false	true	false	false	Self > 4	0	0	0		0	0.117	0.117	0	0	5928	6859	977
1527666	B181123_24_HF_FW_IN_130_ECLP_DSS01_SCX21_hSAX03_rep1				0	0	-0	0	3	0	0	P69910	DCEB_ECOLI Glutamate decarboxylase beta OS=Escherichia coli (strain K12) OX=83333 GN=gadB PE=1 SV=1	false	P69910;P69908	DCEB_ECOLI Glutamate decarboxylase beta OS=Escherichia coli (strain K12) OX=83333 GN=gadB PE=1 SV=1;DCEA_ECOLI Glutamate decarboxylase alpha OS=Escherichia coli (strain K12) OX=83333 GN=gadA PE=1 SV=1	false	FGAKSISTIAESK	ASLKYLSDHPK	18	443;443	13	11	4	4	21	446;446	3	DSS	-1	19.927	false	true	false	false	Self > 4	0	0	0		0	0	0.135	0	0	2974	12803	854
2061296	B181128_07_HF_FW_IN_130_ECLP_DSS01_SCX21_hSAX07_rep1				0	0	-0	0	4	0	0	P17169	GLMS_ECOLI Glutamine--fructose-6-phosphate aminotransferase [isomerizing] OS=Escherichia coli (strain K12) OX=83333 GN=glmS PE=1 SV=4	false	P17169	GLMS_ECOLI Glutamine--fructose-6-phosphate aminotransferase [isomerizing] OS=Escherichia coli (strain K12) OX=83333 GN=glmS PE=1 SV=4	false	RQDIESNLQYDAGDKGIYR	IEQMLSQDKR	232	445	19	10	15	9	246	453	4	DSS	-1	19.922	false	true	false	false	Self > 4	0	0	0		0	0.135	0.135	0	0	4120	11745	735
2241878	B181128_16_HF_FW_IN_130_ECLP_DSS01_SCX22_hSAX03_rep1				0	0	-0	0	3	0	0	P69910	DCEB_ECOLI Glutamate decarboxylase beta OS=Escherichia coli (strain K12) OX=83333 GN=gadB PE=1 SV=1	false	P69910	DCEB_ECOLI Glutamate decarboxylase beta OS=Escherichia coli (strain K12) OX=83333 GN=gadB PE=1 SV=1	false	MDKKQVTDLR	SISTIAESKR	1	22	10	10	4	9	4	30	3	DSS	-1	19.914	false	true	false	false	Self > 4	0	0	0		0	0	0	0	0	2610	5949	614
1846669	B181127_08_HF_FW_IN_130_ECLP_DSS01_SCX25t27_hSAX05_rep1				0	0	-0	0	3	0	0	P0A7F3	PYRI_ECOLI Aspartate carbamoyltransferase regulatory chain OS=Escherichia coli (strain K12) OX=83333 GN=pyrI PE=1 SV=2	false	P0A7F3	PYRI_ECOLI Aspartate carbamoyltransferase regulatory chain OS=Escherichia coli (strain K12) OX=83333 GN=pyrI PE=1 SV=2	false	THDNKLQVEAIK	THDNKLQVEAIKR	2	2	12	13	5	5	6	6	3	DSS	-1	19.906	false	true	false	false	Self > 4	0	0	0		0	0.124	0.124	0	0	5098	2341	984
2718696	B181203_12_HF_FW_IN_130_ECLP_DSS01_SCX23_hSAX07_rep1				0	0	-0	0	4	0	0	P07813	SYL_ECOLI Leucine--tRNA ligase OS=Escherichia coli (strain K12) OX=83333 GN=leuS PE=1 SV=2	false	P07813	SYL_ECOLI Leucine--tRNA ligase OS=Escherichia coli (strain K12) OX=83333 GN=leuS PE=1 SV=2	false	NWVSPVDAIVERDEKGR	AGQEHLVAKYLDGVTVR	584	829	17	17	15	9	598	837	4	DSS	-1	19.897	false	true	false	false	Self > 4	0	0	0		0	0.126	0.126	0	0	5506	12959	824
956558	B181121_17_HF_FW_IN_130_ECLP_DSS01_SCX19_hSAX07_rep1				0	0	-0	0	4	0	0	P0A991	ALF1_ECOLI Fructose-bisphosphate aldolase class 1 OS=Escherichia coli (strain K12) OX=83333 GN=fbaB PE=1 SV=2	false	P0A991	ALF1_ECOLI Fructose-bisphosphate aldolase class 1 OS=Escherichia coli (strain K12) OX=83333 GN=fbaB PE=1 SV=2	false	VYSKLTSENPIDLVR	TDIAQLLGKDADNLLQHR	259	2	15	18	4	9	262	10	4	DSS	-1	19.896	false	true	false	false	Self > 4	0	0	0		0	0.117	0.117	0	0	10076	12955	665
2242004	B181128_16_HF_FW_IN_130_ECLP_DSS01_SCX22_hSAX03_rep1				0	0	-0	0	3	0	0	P0A8T7	RPOC_ECOLI DNA-directed RNA polymerase subunit beta' OS=Escherichia coli (strain K12) OX=83333 GN=rpoC PE=1 SV=1	false	P0AFF6	NUSA_ECOLI Transcription termination/antitermination protein NusA OS=Escherichia coli (strain K12) OX=83333 GN=nusA PE=1 SV=1	false	GLATTIKAAK	KKYEQEIDVR	389	37	10	10	7	2	395	38	3	DSS	-1	19.895	false	true	false	false	Between > 4	0	0.002	0.005		0.014	0.138	0.124	0.02	0.009	11448	14533	307
1969250	B181128_02_HF_FW_IN_130_ECLP_DSS01_SCX25t27_hSAX03_rep1				0	0	-0	0	4	0	0	P0A8V2	RPOB_ECOLI DNA-directed RNA polymerase subunit beta OS=Escherichia coli (strain K12) OX=83333 GN=rpoB PE=1 SV=1	false	P0A8V2	RPOB_ECOLI DNA-directed RNA polymerase subunit beta OS=Escherichia coli (strain K12) OX=83333 GN=rpoB PE=1 SV=1	false	HGNKGVISK	LNHLVDDKMHAR	1070	1235	9	12	4	8	1073	1242	4	DSS	-1	19.893	false	true	false	false	Self > 4	0	0	0		0	0.138	0.138	0	0	4224	10705	701
2247922	B181128_16_HF_FW_IN_130_ECLP_DSS01_SCX22_hSAX03_rep1				0	0	-0	0	4	0	0	P0AD61	KPYK1_ECOLI Pyruvate kinase I OS=Escherichia coli (strain K12) OX=83333 GN=pykF PE=1 SV=1	false	P0AD61	KPYK1_ECOLI Pyruvate kinase I OS=Escherichia coli (strain K12) OX=83333 GN=pykF PE=1 SV=1	false	KVVITATQMLDSMIKNPRPTR	IVCcmTIGPKTESEEMoxLAK	272	6	21	17	15	8	286	13	4	DSS	-1	19.888	false	true	false	false	Self > 4	0	0	0		0	0.124	0.124	0	0	9140	3851	1389
3119093	B181205_09_HF_FW_IN_130_ECLP_DSS01_SCX24_hSAX06_rep1				0	0	-0	0	6	0	0	P0A7M9	RL31_ECOLI 50S ribosomal protein L31 OS=Escherichia coli (strain K12) OX=83333 GN=rpmE PE=1 SV=1	false	P62399	RL5_ECOLI 50S ribosomal protein L5 OS=Escherichia coli (strain K12) OX=83333 GN=rplE PE=1 SV=2	false	STVGHDLNLDVCcmSKCcmHPFFTGK	AKLHDYYKDEVVK	26	2	22	13	14	1	39	2	6	DSS	-1	19.884	false	true	false	false	Between > 4	0	0.002	0.005		0.014	0.625	0.124	0	0	11447	14477	500
3167570	B181205_11_HF_FW_IN_130_ECLP_DSS01_SCX24_hSAX05_rep1				0	0	-0	0	3	0	0	P0A9G6	ACEA_ECOLI Isocitrate lyase OS=Escherichia coli (strain K12) OX=83333 GN=aceA PE=1 SV=1	false	P0A9G6	ACEA_ECOLI Isocitrate lyase OS=Escherichia coli (strain K12) OX=83333 GN=aceA PE=1 SV=1	false	LLHGESKK	HYVEKVQQPEFAAAK	56	377	8	15	7	5	62	381	3	DSS	-1	19.883	false	true	false	false	Self > 4	0	0	0		0	0.135	0.135	0	0	995	12813	696
3169568	B181205_11_HF_FW_IN_130_ECLP_DSS01_SCX24_hSAX05_rep1				0	0	-0	0	4	0	0	P0A8N5	SYK2_ECOLI Lysine--tRNA ligase heat inducible OS=Escherichia coli (strain K12) OX=83333 GN=lysU PE=1 SV=2	false	P0A9G6	ACEA_ECOLI Isocitrate lyase OS=Escherichia coli (strain K12) OX=83333 GN=aceA PE=1 SV=1	false	ALRPLPDKFHGLQDQEVR	LLHGESKK	149	56	18	8	8	7	156	62	4	DSS	-1	19.883	false	true	false	false	Between > 4	0	0.002	0.005		0.014	0.126	0.135	0.02	0	11446	14529	389
1994092	B181128_03_HF_FW_IN_130_ECLP_DSS01_SCX21_hSAX10_rep1				0	0	-0	0	3	0	0	P00452	RIR1_ECOLI Ribonucleoside-diphosphate reductase 1 subunit alpha OS=Escherichia coli (strain K12) OX=83333 GN=nrdA PE=1 SV=2	false	P00452	RIR1_ECOLI Ribonucleoside-diphosphate reductase 1 subunit alpha OS=Escherichia coli (strain K12) OX=83333 GN=nrdA PE=1 SV=2	false	HMDYGVQINKLMYTR	DLLTAYKFGVK	332	717	15	11	10	7	341	723	3	DSS	-1	19.881	false	true	false	false	Self > 4	0	0	0		0	0.124	0.124	0	0	6816	7081	1137
2015086	B181128_04_HF_FW_IN_130_ECLP_DSS01_SCX21_hSAX09_rep1				0	0	-0	0	4	0	0	P0A8N5	SYK2_ECOLI Lysine--tRNA ligase heat inducible OS=Escherichia coli (strain K12) OX=83333 GN=lysU PE=1 SV=2	false	P0A8N5	SYK2_ECOLI Lysine--tRNA ligase heat inducible OS=Escherichia coli (strain K12) OX=83333 GN=lysU PE=1 SV=2	false	VTYGEHVFDFGKPFEK	KYRPETDMADLDNFDAAK	311	335	16	18	12	1	322	335	4	DSS	-1	19.88	false	true	false	false	Self > 4	0	0	0		0	0.126	0.126	0	0	10071	6437	1864
2226654	B181128_14_HF_FW_IN_130_ECLP_DSS01_SCX22_hSAX04_rep1				0	0	-0	0	3	0	0	P09373	PFLB_ECOLI Formate acetyltransferase 1 OS=Escherichia coli (strain K12) OX=83333 GN=pflB PE=1 SV=2	false	P09373	PFLB_ECOLI Formate acetyltransferase 1 OS=Escherichia coli (strain K12) OX=83333 GN=pflB PE=1 SV=2	false	ALIPFGGIKMIEGSCcmK	KSGVLTGLPDAYGR	109	162	16	14	9	1	117	162	3	DSS	-1	19.875	false	true	false	false	Self > 4	0	0	0		0	0.124	0.124	0	0	4923	12885	594
1284529	B181123_11_HF_FW_IN_130_ECLP_DSS01_SCX20_hSAX05_rep1				0	0	-0	0	3	0	0	P0A9B2	G3P1_ECOLI Glyceraldehyde-3-phosphate dehydrogenase A OS=Escherichia coli (strain K12) OX=83333 GN=gapA PE=1 SV=2	false	P0A9B2	G3P1_ECOLI Glyceraldehyde-3-phosphate dehydrogenase A OS=Escherichia coli (strain K12) OX=83333 GN=gapA PE=1 SV=2	false	VVMoxTGPSKDNTPMFVK	TVDGPSHKDWR	117	185	16	11	8	8	124	192	3	DSS	-1	19.874	false	true	false	false	Self > 4	0	0	0		0	0.1	0.1	0	0	3265	3827	656
1235598	B181123_09_HF_FW_IN_130_ECLP_DSS01_SCX20_hSAX06_rep1				0	0	-0	0	4	0	0	P0A9M0	LON_ECOLI Lon protease OS=Escherichia coli (strain K12) OX=83333 GN=lon PE=1 SV=1	false	P0A9M0	LON_ECOLI Lon protease OS=Escherichia coli (strain K12) OX=83333 GN=lon PE=1 SV=1	false	LPDGTVKVLVEGLQR	CcmLEAAMDHDKK	83	39	15	11	7	10	89	48	4	DSS	-1	19.872	false	true	false	false	Self > 4	0	0	0		0	0.138	0.138	0	0	4217	11749	951
2116030	B181128_10_HF_FW_IN_130_ECLP_DSS01_SCX21_hSAX06_rep1				0	0	-0	0	4	0	0	P0AEH3	ELAA_ECOLI Protein ElaA OS=Escherichia coli (strain K12) OX=83333 GN=elaA PE=1 SV=1	false	P0AEH3	ELAA_ECOLI Protein ElaA OS=Escherichia coli (strain K12) OX=83333 GN=elaA PE=1 SV=1	false	HILGWKNDELVAYAR	GEKVGQQLMSK	50	88	15	11	6	3	55	90	4	DSS	-1	19.872	false	true	false	false	Self > 4	0	0	0		0	0.117	0.117	0	0	7610	731	5319
931530	B181121_16_HF_FW_IN_130_ECLP_DSS01_SCX19_hSAX06_rep2				0	0	-0	0	4	0	0	P0AG30	RHO_ECOLI Transcription termination factor Rho OS=Escherichia coli (strain K12) OX=83333 GN=rho PE=1 SV=1	false	P0AG30	RHO_ECOLI Transcription termination factor Rho OS=Escherichia coli (strain K12) OX=83333 GN=rho PE=1 SV=1	false	LVKGEVVASTFDEPASR	KDVIILLDSITR	222	258	17	12	3	1	224	258	4	DSS	-1	19.871	false	true	false	false	Self > 4	0	0	0		0	0.124	0.124	0	0	10066	10767	1028
1577645	B181123_26_HF_FW_IN_130_ECLP_DSS01_SCX21_hSAX02_rep2				0	0	-0	0	5	0	0	P31660	PRPC_ECOLI 2-methylcitrate synthase OS=Escherichia coli (strain K12) OX=83333 GN=prpC PE=1 SV=2	false	P31660	PRPC_ECOLI 2-methylcitrate synthase OS=Escherichia coli (strain K12) OX=83333 GN=prpC PE=1 SV=2	false	KSVALSGVPAGNTALCcmTVGK	RVENKEVVIGFGHPVYTIADPR	18	262	20	22	1	5	18	266	5	DSS	-1	19.866	false	true	false	false	Self > 4	0	0	0		0	0.138	0.138	0	0	8143	9291	805
977905	B181121_18_HF_FW_IN_130_ECLP_DSS01_SCX19_hSAX07_rep2				0	0	-0	0	4	0	0	P31660	PRPC_ECOLI 2-methylcitrate synthase OS=Escherichia coli (strain K12) OX=83333 GN=prpC PE=1 SV=2	false	P31660	PRPC_ECOLI 2-methylcitrate synthase OS=Escherichia coli (strain K12) OX=83333 GN=prpC PE=1 SV=2	false	VENKEVVIGFGHPVYTIADPR	LETVMWESKK	263	310	21	10	4	9	266	318	4	DSS	-1	19.865	false	true	false	false	Self > 4	0	0	0		0	0.138	0.138	0	0	10064	3267	805
2093397	B181128_09_HF_FW_IN_130_ECLP_DSS01_SCX21_hSAX07_rep2				0	0	-0	0	4	0	0	P0A8V2	RPOB_ECOLI DNA-directed RNA polymerase subunit beta OS=Escherichia coli (strain K12) OX=83333 GN=rpoB PE=1 SV=1	false	P0A8V2	RPOB_ECOLI DNA-directed RNA polymerase subunit beta OS=Escherichia coli (strain K12) OX=83333 GN=rpoB PE=1 SV=1	false	QNQLEQLAEQYDELKHEFEKK	KITQGDDLAPGVLK	1008	1035	21	14	20	1	1027	1035	4	DSS	-1	19.862	false	true	false	false	Self > 4	0	0	0		0	0.138	0.138	0	0	5113	11871	701
2846400	B181203_18_HF_FW_IN_130_ECLP_DSS01_SCX23_hSAX05_rep2				0	0	-0	0	4	0	0	P07813	SYL_ECOLI Leucine--tRNA ligase OS=Escherichia coli (strain K12) OX=83333 GN=leuS PE=1 SV=2	false	P07813	SYL_ECOLI Leucine--tRNA ligase OS=Escherichia coli (strain K12) OX=83333 GN=leuS PE=1 SV=2	false	DVHKTIAK	AGQEHLVAKYLDGVTVR	704	829	8	17	4	9	707	837	4	DSS	-1	19.858	false	true	false	false	Self > 4	0	0	0		0	0.126	0.126	0	0	2853	12209	824
2225308	B181128_14_HF_FW_IN_130_ECLP_DSS01_SCX22_hSAX04_rep1				0	0	-0	0	3	0	0	P0AFF6	NUSA_ECOLI Transcription termination/antitermination protein NusA OS=Escherichia coli (strain K12) OX=83333 GN=nusA PE=1 SV=1	false	P0AFF6	NUSA_ECOLI Transcription termination/antitermination protein NusA OS=Escherichia coli (strain K12) OX=83333 GN=nusA PE=1 SV=1	false	EILAVVEAVSNEKALPR	ITTQTAKQVIVQK	4	105	17	13	13	7	16	111	3	DSS	-1	19.854	false	true	false	false	Self > 4	0	0	0		0	0.124	0.124	0	0	7447	2019	655
2019736	B181128_04_HF_FW_IN_130_ECLP_DSS01_SCX21_hSAX09_rep1				0	0	-0	0	4	0	0	P0ABU0	MENB_ECOLI 14-dihydroxy-2-naphthoyl-CoA synthase OS=Escherichia coli (strain K12) OX=83333 GN=menB PE=1 SV=1	false	P0ABU0	MENB_ECOLI 14-dihydroxy-2-naphthoyl-CoA synthase OS=Escherichia coli (strain K12) OX=83333 GN=menB PE=1 SV=1	false	MIYPDEAMLYAPVEWHDCcmSEGFEDIR	AFCcmSGGDQKVR	1	81	26	11	1	9	1	89	4	DSS	-1	19.851	false	true	false	false	Self > 4	0	0	0		0	0.138	0.138	0	0	10059	829	1710
2749247	B181203_13_HF_FW_IN_130_ECLP_DSS01_SCX23_hSAX07_rep2				0	0	-0	0	4	0	0	P62768	YAEH_ECOLI UPF0325 protein YaeH OS=Escherichia coli (strain K12) OX=83333 GN=yaeH PE=3 SV=1	false	P62768	YAEH_ECOLI UPF0325 protein YaeH OS=Escherichia coli (strain K12) OX=83333 GN=yaeH PE=3 SV=1	false	DKGEFFAKSVK	HLESVVTNKISEIEADLEK	37	106	11	19	8	9	44	114	4	DSS	-1	19.851	false	true	false	false	Self > 4	0	0	0		0	0.138	0.138	0	0	7872	12285	913
2143836	B181128_11_HF_FW_IN_130_ECLP_DSS01_SCX21_hSAX06_rep2				0	0	-0	0	3	0	0	P0AE08	AHPC_ECOLI Alkyl hydroperoxide reductase C OS=Escherichia coli (strain K12) OX=83333 GN=ahpC PE=1 SV=2	false	P0AE08	AHPC_ECOLI Alkyl hydroperoxide reductase C OS=Escherichia coli (strain K12) OX=83333 GN=ahpC PE=1 SV=2	false	SLINTKIKPFK	NGEFIEITEKDTEGR	2	18	11	15	6	10	7	27	3	DSS	-1	19.85	false	true	false	false	Self > 4	0	0	0		0	0.124	0.124	0	0	6129	12887	761
2872741	B181203_19_HF_FW_IN_130_ECLP_DSS01_SCX23_hSAX04_rep1				0	0	-0	0	5	0	0	P0A8N5;P0A8N3	SYK2_ECOLI Lysine--tRNA ligase heat inducible OS=Escherichia coli (strain K12) OX=83333 GN=lysU PE=1 SV=2;SYK1_ECOLI Lysine--tRNA ligase OS=Escherichia coli (strain K12) OX=83333 GN=lysS PE=1 SV=2	false	P0A8N3	SYK1_ECOLI Lysine--tRNA ligase OS=Escherichia coli (strain K12) OX=83333 GN=lysS PE=1 SV=2	false	RIMGKASFVTLQDVGGR	TKTGELSIHCcmTELR	78;78	131	17	14	5	2	82;82	132	5	DSS	-1	19.845	false	true	false	false	Self > 4	0	0	0		0	0.117	0.135	0	0	7393	12667	1334
2821525	B181203_17_HF_FW_IN_130_ECLP_DSS01_SCX23_hSAX05_rep1				0	0	-0	0	5	0	0	P07118	SYV_ECOLI Valine--tRNA ligase OS=Escherichia coli (strain K12) OX=83333 GN=valS PE=1 SV=2	false	P07118	SYV_ECOLI Valine--tRNA ligase OS=Escherichia coli (strain K12) OX=83333 GN=valS PE=1 SV=2	false	TEKQFPNGIEPHGTDALR	RTGNMoxMQPQLADKIR	598	581	18	15	3	13	600	593	5	DSS	-1	19.844	false	true	false	false	Self > 4	0	0	0		0	0.124	0.124	0	0	6952	1259	777
3119485	B181205_09_HF_FW_IN_130_ECLP_DSS01_SCX24_hSAX06_rep1				0	0	-0	0	4	0	0	P0A853	TNAA_ECOLI Tryptophanase OS=Escherichia coli (strain K12) OX=83333 GN=tnaA PE=1 SV=1	false	P0A9J8	CMPDT_ECOLI Bifunctional chorismate mutase/prephenate dehydratase OS=Escherichia coli (strain K12) OX=83333 GN=pheA PE=1 SV=1	false	YADMLAMSAKK	LITLGKAHHLDAHYITR	260	59	11	17	10	6	269	64	4	DSS	-1	19.841	false	true	false	false	Between > 4	0	0.002	0.005		0	0.135	0.117	0	0.009	11169	14743	475
2143708	B181128_11_HF_FW_IN_130_ECLP_DSS01_SCX21_hSAX06_rep2				0	0	-0	0	4	0	0	P30958	MFD_ECOLI Transcription-repair-coupling factor OS=Escherichia coli (strain K12) OX=83333 GN=mfd PE=1 SV=2	false	P30958	MFD_ECOLI Transcription-repair-coupling factor OS=Escherichia coli (strain K12) OX=83333 GN=mfd PE=1 SV=2	false	LKFIQDLSER	KLEGNEKGGVIEFAEK	1119	1077	10	16	2	7	1120	1083	4	DSS	-1	19.838	false	true	false	false	Self > 4	0	0	0		0	0.124	0.124	0	0	8717	12497	1010
2167703	B181128_12_HF_FW_IN_130_ECLP_DSS01_SCX22_hSAX05_rep1				0	0	-0	0	5	0	0	P07118	SYV_ECOLI Valine--tRNA ligase OS=Escherichia coli (strain K12) OX=83333 GN=valS PE=1 SV=2	false	P07118	SYV_ECOLI Valine--tRNA ligase OS=Escherichia coli (strain K12) OX=83333 GN=valS PE=1 SV=2	false	TEKQFPNGIEPHGTDALR	RTGNMMoxQPQLADKIR	598	581	18	15	3	13	600	593	5	DSS	-1	19.826	false	true	false	false	Self > 4	0	0	0		0	0.124	0.124	0	0	8726	1259	777
3195080	B181205_12_HF_FW_IN_130_ECLP_DSS01_SCX24_hSAX04_rep1				0	0	-0	0	4	0	0	P0A8N3	SYK1_ECOLI Lysine--tRNA ligase OS=Escherichia coli (strain K12) OX=83333 GN=lysS PE=1 SV=2	false	P0A853	TNAA_ECOLI Tryptophanase OS=Escherichia coli (strain K12) OX=83333 GN=tnaA PE=1 SV=1	false	TKTGELSIHCcmTELR	HFTAKLK	131	463	14	7	2	5	132	467	4	DSS	-1	19.826	false	true	false	false	Between > 4	0	0.002	0.005		0.014	0.135	0.135	0.02	0	11443	14525	68
1508333	B181123_23_HF_FW_IN_130_ECLP_DSS01_SCX21_hSAX04_rep1				0	0	-0	0	5	0	0	P09373	PFLB_ECOLI Formate acetyltransferase 1 OS=Escherichia coli (strain K12) OX=83333 GN=pflB PE=1 SV=2	false	P09373	PFLB_ECOLI Formate acetyltransferase 1 OS=Escherichia coli (strain K12) OX=83333 GN=pflB PE=1 SV=2	false	RALIPFGGIKMIEGSCcmK	KSGVLTGLPDAYGR	108	162	17	14	10	1	117	162	5	DSS	-1	19.824	false	true	false	false	Self > 4	0	0	0		0	0.124	0.124	0	0	10053	12885	594
2770514	B181203_15_HF_FW_IN_130_ECLP_DSS01_SCX23_hSAX06_rep1				0	0	-0	0	6	0	0	P21362	YCIF_ECOLI Protein YciF OS=Escherichia coli (strain K12) OX=83333 GN=yciF PE=1 SV=1	false	P21362	YCIF_ECOLI Protein YciF OS=Escherichia coli (strain K12) OX=83333 GN=yciF PE=1 SV=1	false	ATSNEKLSQAFHAHLEETHGQIER	ATDIKLTDLAINNVNK	34	145	24	16	6	5	39	149	6	DSS	-1	19.818	false	true	false	false	Self > 4	0	0	0		0	0.124	0.124	0	0	10052	6833	5171
2712398	B181203_12_HF_FW_IN_130_ECLP_DSS01_SCX23_hSAX07_rep1				0	0	-0	0	4	0	0	P0AGJ5	YFIF_ECOLI Uncharacterized tRNA/rRNA methyltransferase YfiF OS=Escherichia coli (strain K12) OX=83333 GN=yfiF PE=1 SV=1	false	P0AGJ5	YFIF_ECOLI Uncharacterized tRNA/rRNA methyltransferase YfiF OS=Escherichia coli (strain K12) OX=83333 GN=yfiF PE=1 SV=1	false	APGDETPEKADHGGISGK	DRKWEDSPWR	75	61	18	10	9	3	83	63	4	DSS	-1	19.817	false	true	false	false	Self > 4	0	0	0		0	0.117	0.117	0	0	8540	6491	592
2741290	B181203_13_HF_FW_IN_130_ECLP_DSS01_SCX23_hSAX07_rep2				0	0	-0	0	4	0	0	P0A9P0	DLDH_ECOLI Dihydrolipoyl dehydrogenase OS=Escherichia coli (strain K12) OX=83333 GN=lpdA PE=1 SV=2	false	P06959	ODP2_ECOLI Dihydrolipoyllysine-residue acetyltransferase component of pyruvate dehydrogenase complex OS=Escherichia coli (strain K12) OX=83333 GN=aceF PE=1 SV=3	false	KHYFDPK	AEGKSEFAENDAYVHATPLIR	339	314	7	21	1	4	339	317	4	DSS	-1	19.813	false	true	false	false	Between > 4	0	0.002	0.005		0	0.135	0.117	0	0	10887	14879	48
1158558	B181123_05_HF_FW_IN_130_ECLP_DSS01_SCX20_hSAX08_rep2				0	0	-0	0	3	0	0	P76143	LSRF_ECOLI 3-hydroxy-5-phosphonooxypentane-24-dione thiolase OS=Escherichia coli (strain K12) OX=83333 GN=lsrF PE=1 SV=1	false	P76143	LSRF_ECOLI 3-hydroxy-5-phosphonooxypentane-24-dione thiolase OS=Escherichia coli (strain K12) OX=83333 GN=lsrF PE=1 SV=1	false	ADLDDIKDGKDFR	TYYVEKGFER	2	204	13	10	7	6	8	209	3	DSS	-1	19.809	false	true	false	false	Self > 4	0	0	0		0	0.124	0.124	0	0	5460	4359	782
1991593	B181128_03_HF_FW_IN_130_ECLP_DSS01_SCX21_hSAX10_rep1				0	0	-0	0	5	0	0	P0A9J8	CMPDT_ECOLI Bifunctional chorismate mutase/prephenate dehydratase OS=Escherichia coli (strain K12) OX=83333 GN=pheA PE=1 SV=1	false	P0A9J8	CMPDT_ECOLI Bifunctional chorismate mutase/prephenate dehydratase OS=Escherichia coli (strain K12) OX=83333 GN=pheA PE=1 SV=1	false	IAFLGPKGSYSHLAAR	VAQAKSPHVAALGSEAGGTLYGLQVLER	106	241	16	28	7	5	112	245	5	DSS	-1	19.807	false	true	false	false	Self > 4	0	0	0		0	0.117	0.117	0	0	9933	13535	1088
3194961	B181205_12_HF_FW_IN_130_ECLP_DSS01_SCX24_hSAX04_rep1				0	0	-0	0	4	0	0	P0A9B2	G3P1_ECOLI Glyceraldehyde-3-phosphate dehydrogenase A OS=Escherichia coli (strain K12) OX=83333 GN=gapA PE=1 SV=2	false	P0A9B2	G3P1_ECOLI Glyceraldehyde-3-phosphate dehydrogenase A OS=Escherichia coli (strain K12) OX=83333 GN=gapA PE=1 SV=2	false	TVDGPSHKDWR	KVVMoxTGPSKDNTPMoxFVK	185	116	11	17	8	9	192	124	4	DSS	-1	19.8	false	true	false	false	Self > 4	0	0	0		0	0.1	0.1	0	0	2024	3827	656
1913004	B181127_11_HF_FW_IN_130_ECLP_DSS01_SCX25t27_hSAX02_rep2				0	0	-0	0	4	0	0	P02359	RS7_ECOLI 30S ribosomal protein S7 OS=Escherichia coli (strain K12) OX=83333 GN=rpsG PE=1 SV=3	false	P02359	RS7_ECOLI 30S ribosomal protein S7 OS=Escherichia coli (strain K12) OX=83333 GN=rpsG PE=1 SV=3	false	MAEANKAFAHYR	SFSHQAGASSK	144	161	12	11	6	3	149	163	4	DSS	-1	19.799	false	true	false	false	Self > 4	0	0	0		0	0.117	0.117	0	0	4292	6237	654
2064829	B181128_07_HF_FW_IN_130_ECLP_DSS01_SCX21_hSAX07_rep1				0	0	-0	0	5	0	0	P0A6Z3	HTPG_ECOLI Chaperone protein HtpG OS=Escherichia coli (strain K12) OX=83333 GN=htpG PE=1 SV=1	false	P0A6Z3	HTPG_ECOLI Chaperone protein HtpG OS=Escherichia coli (strain K12) OX=83333 GN=htpG PE=1 SV=1	false	YSDHIALPVEIEKR	DEVIDHLGTIAKSGTK	200	88	14	16	13	12	212	99	5	DSS	-1	19.797	false	true	false	false	Self > 4	0	0	0		0	0.124	0.124	0	0	10046	10739	751
2866560	B181203_19_HF_FW_IN_130_ECLP_DSS01_SCX23_hSAX04_rep1				0	0	-0	0	3	0	0	P0A8M6	YEEX_ECOLI UPF0265 protein YeeX OS=Escherichia coli (strain K12) OX=83333 GN=yeeX PE=1 SV=1	false	P0A8M6	YEEX_ECOLI UPF0265 protein YeeX OS=Escherichia coli (strain K12) OX=83333 GN=yeeX PE=1 SV=1	false	NAELSKER	KLKAMGEMK	83	96	8	9	6	3	88	98	3	DSS	-1	19.794	false	true	false	false	Self > 4	0	0	0		0	0.124	0.124	0	0	5186	9975	2234
2873648	B181203_19_HF_FW_IN_130_ECLP_DSS01_SCX23_hSAX04_rep1				0	0	-0	0	6	0	0	P0A9G6	ACEA_ECOLI Isocitrate lyase OS=Escherichia coli (strain K12) OX=83333 GN=aceA PE=1 SV=1	false	P0A9G6	ACEA_ECOLI Isocitrate lyase OS=Escherichia coli (strain K12) OX=83333 GN=aceA PE=1 SV=1	false	KCcmGHMGGKVLVPTQEAIQK	LLAYNCcmSPSFNWQKNLDDK	194	313	19	19	8	14	201	326	6	DSS	-1	19.793	false	true	false	false	Self > 4	0	0	0		0	0.135	0.135	0	0	10044	7427	696
2871602	B181203_19_HF_FW_IN_130_ECLP_DSS01_SCX23_hSAX04_rep1				0	0	-0	0	4	0	0	P0AB89	PUR8_ECOLI Adenylosuccinate lyase OS=Escherichia coli (strain K12) OX=83333 GN=purB PE=1 SV=1	false	P0AB89	PUR8_ECOLI Adenylosuccinate lyase OS=Escherichia coli (strain K12) OX=83333 GN=purB PE=1 SV=1	false	THGQPATPSTIGKEMANVAYR	YGIEKPYEKLK	170	396	21	11	13	9	182	404	4	DSS	-1	19.791	false	true	false	false	Self > 4	0	0	0		0	0.138	0.138	0	0	3700	3287	748
1360074	B181123_14_HF_FW_IN_130_ECLP_DSS01_SCX20_hSAX03_rep1				0	0	-0	0	4	0	0	P0A705	IF2_ECOLI Translation initiation factor IF-2 OS=Escherichia coli (strain K12) OX=83333 GN=infB PE=1 SV=1	false	P0A705	IF2_ECOLI Translation initiation factor IF-2 OS=Escherichia coli (strain K12) OX=83333 GN=infB PE=1 SV=1	false	KGSSLQQGFQKPAQAVNR	KVIEAESLDLR	291	756	18	11	1	1	291	756	4	DSS	-1	19.789	false	true	false	false	Self > 4	0	0	0		0	0.135	0.135	0	0	9335	12637	633
1471864	B181123_21_HF_FW_IN_130_ECLP_DSS01_SCX21_hSAX05_rep2				0	0	-0	0	3	0	0	P0A836	SUCC_ECOLI Succinate--CoA ligase [ADP-forming] subunit beta OS=Escherichia coli (strain K12) OX=83333 GN=sucC PE=1 SV=1	false	P0AGE9	SUCD_ECOLI Succinate--CoA ligase [ADP-forming] subunit alpha OS=Escherichia coli (strain K12) OX=83333 GN=sucD PE=1 SV=2	false	MoxNLHEYQAK	MGHAGAIIAGGKGTADEK	1	245	9	18	1	12	1	256	3	DSS	-1	19.788	false	true	false	false	Between > 4	0	0.002	0.005		0	0.135	0.124	0	0	11441	14425	57
1953416	B181127_13_HF_FW_IN_130_ECLP_DSS01_SCX25t27_hSAX01_rep2				0	0	-0	0	4	0	0	P0AFG6	ODO2_ECOLI Dihydrolipoyllysine-residue succinyltransferase component of 2-oxoglutarate dehydrogenase complex OS=Escherichia coli (strain K12) OX=83333 GN=sucB PE=1 SV=2	false	P0AFG6	ODO2_ECOLI Dihydrolipoyllysine-residue succinyltransferase component of 2-oxoglutarate dehydrogenase complex OS=Escherichia coli (strain K12) OX=83333 GN=sucB PE=1 SV=2	false	HLAKAPAK	RLLAEHNLDASAIKGTGVGGR	149	120	8	21	4	14	152	133	4	DSS	-1	19.784	false	true	false	false	Self > 4	0	0	0		0	0.117	0.117	0	0	5513	13403	977
1233658	B181123_09_HF_FW_IN_130_ECLP_DSS01_SCX20_hSAX06_rep1				0	0	-0	0	4	0	0	P00957	SYA_ECOLI Alanine--tRNA ligase OS=Escherichia coli (strain K12) OX=83333 GN=alaS PE=1 SV=2	false	P00957	SYA_ECOLI Alanine--tRNA ligase OS=Escherichia coli (strain K12) OX=83333 GN=alaS PE=1 SV=2	false	QVLGTHVSQKGSLVNDK	GAMALFGEKYDER	576	640	17	13	10	9	585	648	4	DSS	-1	19.779	false	true	false	false	Self > 4	0	0	0		0	0	0	0	0	7541	12229	671
132428	B181117_09_HF_FW_IN_130_ECLP_DSS01_SCX17_hSAX05_rep1				0	0	-0	0	3	0	0	P0A7K2	RL7_ECOLI 50S ribosomal protein L7/L12 OS=Escherichia coli (strain K12) OX=83333 GN=rplL PE=1 SV=2	false	P0AG55	RL6_ECOLI 50S ribosomal protein L6 OS=Escherichia coli (strain K12) OX=83333 GN=rplF PE=1 SV=2	false	EAKDLVESAPAALK	KLQLVGVGYR	83	86	14	10	3	1	85	86	3	DSS	-1	19.779	false	true	false	false	Between > 4	0	0.002	0.005		0	0.124	0	0	0	11249	14757	83
982593	B181121_18_HF_FW_IN_130_ECLP_DSS01_SCX19_hSAX07_rep2				0	0	-0	0	6	0	0	P07118	SYV_ECOLI Valine--tRNA ligase OS=Escherichia coli (strain K12) OX=83333 GN=valS PE=1 SV=2	false	P07118	SYV_ECOLI Valine--tRNA ligase OS=Escherichia coli (strain K12) OX=83333 GN=valS PE=1 SV=2	false	AVVAAVDALGLLEEIKPHDLTVPYGDR	IPIVGDEHADMEKGTGCcmVK	343	259	27	19	16	13	358	271	6	DSS	-1	19.774	false	true	false	false	Self > 4	0	0	0		0	0.124	0.124	0	0	8724	8301	777
2895577	B181203_20_HF_FW_IN_130_ECLP_DSS01_SCX23_hSAX03_rep1				0	0	-0	0	4	0	0	P0A6F5	CH60_ECOLI 60 kDa chaperonin OS=Escherichia coli (strain K12) OX=83333 GN=groL PE=1 SV=2	false	P0A817	METK_ECOLI S-adenosylmethionine synthase OS=Escherichia coli (strain K12) OX=83333 GN=metK PE=1 SV=2	false	NVVLDKSFGAPTITK	HGGGAFSGKDPSKVDR	37	258	15	16	6	9	42	266	4	DSS	-1	19.773	false	true	false	false	Between > 4	0	0.002	0.005		0	0.124	0.124	0	0	11254	14759	79
1479456	B181123_21_HF_FW_IN_130_ECLP_DSS01_SCX21_hSAX05_rep2				0	0	-0	0	3	0	0	P0ABD3	BFR_ECOLI Bacterioferritin OS=Escherichia coli (strain K12) OX=83333 GN=bfr PE=1 SV=1	false	P0ABD3	BFR_ECOLI Bacterioferritin OS=Escherichia coli (strain K12) OX=83333 GN=bfr PE=1 SV=1	false	SDLALELDGAKNLR	MKGDTKVINYLNK	89	1	14	13	11	6	99	6	3	DSS	-1	19.765	false	true	false	false	Self > 4	0	0	0		0	0.117	0.117	0	0	7417	8153	1853
854833	B181121_12_HF_FW_IN_130_ECLP_DSS01_SCX19_hSAX05_rep1				0	0	-0	0	5	0	0	P0AD61	KPYK1_ECOLI Pyruvate kinase I OS=Escherichia coli (strain K12) OX=83333 GN=pykF PE=1 SV=1	false	P0AD61	KPYK1_ECOLI Pyruvate kinase I OS=Escherichia coli (strain K12) OX=83333 GN=pykF PE=1 SV=1	false	IVCcmTIGPKTESEEMoxLAK	VVITATQMLDSMIKNPRPTR	6	273	17	20	8	14	13	286	5	DSS	-1	19.764	false	true	false	false	Self > 4	0	0	0		0	0.124	0.124	0	0	8241	3851	1389
543526	B181119_10_HF_FW_IN_130_ECLP_DSS01_SCX18_hSAX06_rep2				0	0	-0	0	5	0	0	P0A7L0	RL1_ECOLI 50S ribosomal protein L1 OS=Escherichia coli (strain K12) OX=83333 GN=rplA PE=1 SV=2	false	P0A7L0	RL1_ECOLI 50S ribosomal protein L1 OS=Escherichia coli (strain K12) OX=83333 GN=rplA PE=1 SV=2	false	VDFDADKLKENLEALLVALK	VGTVTPNVAEAVKNAK	178	142	20	16	7	13	184	154	5	DSS	-1	19.763	false	true	false	false	Self > 4	0	0	0		0	0.135	0.135	0	0	6274	12023	1858
2820099	B181203_17_HF_FW_IN_130_ECLP_DSS01_SCX23_hSAX05_rep1				0	0	-0	0	4	0	0	P07118	SYV_ECOLI Valine--tRNA ligase OS=Escherichia coli (strain K12) OX=83333 GN=valS PE=1 SV=2	false	P07118	SYV_ECOLI Valine--tRNA ligase OS=Escherichia coli (strain K12) OX=83333 GN=valS PE=1 SV=2	false	RTEKQFPNGIEPHGTDALR	APEAVIAKER	597	919	19	10	4	8	600	926	4	DSS	-1	19.758	false	true	false	false	Self > 4	0	0	0		0	0.124	0.124	0	0	3838	12535	777
976864	B181121_18_HF_FW_IN_130_ECLP_DSS01_SCX19_hSAX07_rep2				0	0	-0	0	4	0	0	P0AG67	RS1_ECOLI 30S ribosomal protein S1 OS=Escherichia coli (strain K12) OX=83333 GN=rpsA PE=1 SV=1	false	P0AG67	RS1_ECOLI 30S ribosomal protein S1 OS=Escherichia coli (strain K12) OX=83333 GN=rpsA PE=1 SV=1	false	AKDEADEKDAIATVNK	QLAEDPFNNWVALNKK	521	435	16	16	8	15	528	449	4	DSS	-1	19.755	false	true	false	false	Self > 4	0	0	0		0	0.124	0.124	0	0	8971	12543	783
2140434	B181128_11_HF_FW_IN_130_ECLP_DSS01_SCX21_hSAX06_rep2				0	0	-0	0	4	0	0	P31660	PRPC_ECOLI 2-methylcitrate synthase OS=Escherichia coli (strain K12) OX=83333 GN=prpC PE=1 SV=2	false	P31660	PRPC_ECOLI 2-methylcitrate synthase OS=Escherichia coli (strain K12) OX=83333 GN=prpC PE=1 SV=2	false	GPKHGGANEVSLEIQQR	LETVMWESKK	232	310	17	10	3	9	234	318	4	DSS	-1	19.753	false	true	false	false	Self > 4	0	0	0		0	0.138	0.138	0	0	10033	10727	805
976082	B181121_18_HF_FW_IN_130_ECLP_DSS01_SCX19_hSAX07_rep2				0	0	-0	0	5	0	0	P52647	NIFJ_ECOLI Probable pyruvate-flavodoxin oxidoreductase OS=Escherichia coli (strain K12) OX=83333 GN=ydbK PE=3 SV=2	false	P52647	NIFJ_ECOLI Probable pyruvate-flavodoxin oxidoreductase OS=Escherichia coli (strain K12) OX=83333 GN=ydbK PE=3 SV=2	false	DAAADLQKR	ADEGKLPLALDSRPPSEAPEETLLHEQR	1149	1104	9	28	8	5	1156	1108	5	DSS	-1	19.75	false	true	false	false	Self > 4	0	0	0		0	0.124	0.124	0	0	5445	11895	743
3144283	B181205_10_HF_FW_IN_130_ECLP_DSS01_SCX24_hSAX06_rep2				0	0	-0	0	4	0	0	P0A7F3	PYRI_ECOLI Aspartate carbamoyltransferase regulatory chain OS=Escherichia coli (strain K12) OX=83333 GN=pyrI PE=1 SV=2	false	P0A7F3	PYRI_ECOLI Aspartate carbamoyltransferase regulatory chain OS=Escherichia coli (strain K12) OX=83333 GN=pyrI PE=1 SV=2	false	MTHDNKLQVEAIK	MTHDNKLQVEAIK	1	1	13	13	6	6	6	6	4	DSS	-1	19.749	false	true	false	false	Self > 4	0	0	0		0	0.124	0.124	0	0	7048	2341	984
1850627	B181127_08_HF_FW_IN_130_ECLP_DSS01_SCX25t27_hSAX05_rep1				0	0	-0	0	5	0	0	P04079	GUAA_ECOLI GMP synthase [glutamine-hydrolyzing] OS=Escherichia coli (strain K12) OX=83333 GN=guaA PE=1 SV=1	false	P04079	GUAA_ECOLI GMP synthase [glutamine-hydrolyzing] OS=Escherichia coli (strain K12) OX=83333 GN=guaA PE=1 SV=1	false	AHVIKSHHNVGGLPK	MGLVEPLKELFKDEVR	352	370	15	16	5	12	356	381	5	DSS	-1	19.748	false	true	false	false	Self > 4	0	0	0		0	0.135	0.135	0	0	8082	11427	702
3115260	B181205_09_HF_FW_IN_130_ECLP_DSS01_SCX24_hSAX06_rep1				0	0	-0	0	3	0	0	P0ABH7	CISY_ECOLI Citrate synthase OS=Escherichia coli (strain K12) OX=83333 GN=gltA PE=1 SV=1	false	P0ABH7	CISY_ECOLI Citrate synthase OS=Escherichia coli (strain K12) OX=83333 GN=gltA PE=1 SV=1	false	AKDKNDSFR	ETCcmHEVLKELGTK	292	321	9	13	4	8	295	328	3	DSS	-1	19.746	false	true	false	false	Self > 4	0	0	0		0	0.124	0.124	0	0	2027	10751	742
2290105	B181128_18_HF_FW_IN_130_ECLP_DSS01_SCX22_hSAX02_rep2				0	0	-0	0	4	0	0	P0ADG7	IMDH_ECOLI Inosine-5'-monophosphate dehydrogenase OS=Escherichia coli (strain K12) OX=83333 GN=guaB PE=1 SV=1	false	P0ADG7	IMDH_ECOLI Inosine-5'-monophosphate dehydrogenase OS=Escherichia coli (strain K12) OX=83333 GN=guaB PE=1 SV=1	false	ISGAGIQESHVHDVTITK	VGIGPGSICcmTTR	462	297	18	12	9	7	470	303	4	DSS	-1	19.745	false	true	false	false	Self > 4	0	0	0		0	0.135	0.135	0	0	3545	12477	593
2325598	B181128_20_HF_FW_IN_130_ECLP_DSS01_SCX22_hSAX01_rep2				0	0	-0	0	4	0	0	P69797	PTNAB_ECOLI PTS system mannose-specific EIIAB component OS=Escherichia coli (strain K12) OX=83333 GN=manX PE=1 SV=2	false	P69797	PTNAB_ECOLI PTS system mannose-specific EIIAB component OS=Escherichia coli (strain K12) OX=83333 GN=manX PE=1 SV=2	false	AKPVEKAAPAPAAAAPK	AKPVEKAAPAPAAAAPK	131	131	17	17	6	6	136	136	4	DSS	-1	19.745	false	true	false	false	Self > 4	0	0	0		0	0.124	0.124	0	0	7683	12241	715
1526643	B181123_24_HF_FW_IN_130_ECLP_DSS01_SCX21_hSAX03_rep1				0	0	-0	0	3	0	0	P0AG67	RS1_ECOLI 30S ribosomal protein S1 OS=Escherichia coli (strain K12) OX=83333 GN=rpsA PE=1 SV=1	false	P0AG67	RS1_ECOLI 30S ribosomal protein S1 OS=Escherichia coli (strain K12) OX=83333 GN=rpsA PE=1 SV=1	false	KGAIVTGK	ANPWQQFAETHNKGDR	450	351	8	16	1	13	450	363	3	DSS	-1	19.741	false	true	false	false	Self > 4	0	0	0		0	0.124	0.124	0	0	7171	13029	783
1526395	B181123_24_HF_FW_IN_130_ECLP_DSS01_SCX21_hSAX03_rep1				0	0	-0	0	4	0	0	P0A8T7	RPOC_ECOLI DNA-directed RNA polymerase subunit beta' OS=Escherichia coli (strain K12) OX=83333 GN=rpoC PE=1 SV=1	false	P0A8V2	RPOB_ECOLI DNA-directed RNA polymerase subunit beta OS=Escherichia coli (strain K12) OX=83333 GN=rpoB PE=1 SV=1	false	IPQESGGTKDITGGLPR	THSSGKVLYNAR	1124	164	17	12	9	6	1132	169	4	DSS	-1	19.741	false	true	false	false	Between > 4	0	0.002	0.005		0.014	0.138	0.138	0.02	0	11438	14519	14
2168229	B181128_12_HF_FW_IN_130_ECLP_DSS01_SCX22_hSAX05_rep1				0	0	-0	0	4	0	0	P0A853	TNAA_ECOLI Tryptophanase OS=Escherichia coli (strain K12) OX=83333 GN=tnaA PE=1 SV=1	false	P0AE08	AHPC_ECOLI Alkyl hydroperoxide reductase C OS=Escherichia coli (strain K12) OX=83333 GN=ahpC PE=1 SV=2	false	MENFKHLPEPFR	IKAAQYVASHPGEVCcmPAK	1	152	12	18	5	2	5	153	4	DSS	-1	19.739	false	true	false	false	Between > 4	0	0.002	0.005		0	0.135	0.124	0	0	11166	14739	35
2742710	B181203_13_HF_FW_IN_130_ECLP_DSS01_SCX23_hSAX07_rep2				0	0	-0	0	6	0	0	P0A9Q1	ARCA_ECOLI Aerobic respiration control protein ArcA OS=Escherichia coli (strain K12) OX=83333 GN=arcA PE=1 SV=1	false	P0A9Q1	ARCA_ECOLI Aerobic respiration control protein ArcA OS=Escherichia coli (strain K12) OX=83333 GN=arcA PE=1 SV=1	false	AMLHFCcmENPGKIQSR	KHFESTPDTPEIIATIHGEGYR	168	210	15	22	11	1	178	210	6	DSS	-1	19.737	false	true	false	false	Self > 4	0	0	0		0	0.135	0.135	0	0	9764	13531	781
1210279	B181123_07_HF_FW_IN_130_ECLP_DSS01_SCX20_hSAX07_rep2				0	0	-0	0	3	0	0	P37095	PEPB_ECOLI Peptidase B OS=Escherichia coli (strain K12) OX=83333 GN=pepB PE=1 SV=2	false	P37095	PEPB_ECOLI Peptidase B OS=Escherichia coli (strain K12) OX=83333 GN=pepB PE=1 SV=2	false	IDGLGIKHVQLSGEGWDADR	KIDGLGIK	51	50	20	8	7	1	57	50	3	DSS	-1	19.73	false	true	false	false	Self > 4	0	0	0		0	0.117	0.117	0	0	5097	13123	853
2791103	B181203_16_HF_FW_IN_130_ECLP_DSS01_SCX23_hSAX06_rep2				0	0	-0	0	3	0	0	P15288	PEPD_ECOLI Cytosol non-specific dipeptidase OS=Escherichia coli (strain K12) OX=83333 GN=pepD PE=1 SV=3	false	P15288	PEPD_ECOLI Cytosol non-specific dipeptidase OS=Escherichia coli (strain K12) OX=83333 GN=pepD PE=1 SV=3	false	NELAEKEK	GLKGGHSGGEIHVGLGNANK	289	210	8	20	6	3	294	212	3	DSS	-1	19.729	false	true	false	false	Self > 4	0	0	0		0	0.124	0.124	0	0	5919	13425	1527
2772450	B181203_15_HF_FW_IN_130_ECLP_DSS01_SCX23_hSAX06_rep1				0	0	-0	0	6	0	0	P76621	GLAH_ECOLI Glutarate 2-hydroxylase OS=Escherichia coli (strain K12) OX=83333 GN=glaH PE=1 SV=2	false	P76621	GLAH_ECOLI Glutarate 2-hydroxylase OS=Escherichia coli (strain K12) OX=83333 GN=glaH PE=1 SV=2	false	NVSKDVFHPVFDVDQQGRPVMR	NVSKDVFHPVFDVDQQGRPVMoxR	221	221	22	22	4	4	224	224	6	DSS	-1	19.728	false	true	false	false	Self > 4	0	0	0		0	0.124	0.124	0	0	10022	10715	1680
1447617	B181123_20_HF_FW_IN_130_ECLP_DSS01_SCX21_hSAX05_rep1				0	0	-0	0	4	0	0	P33570	TKT2_ECOLI Transketolase 2 OS=Escherichia coli (strain K12) OX=83333 GN=tktB PE=1 SV=1	false	P33570	TKT2_ECOLI Transketolase 2 OS=Escherichia coli (strain K12) OX=83333 GN=tktB PE=1 SV=1	false	TPDQVKEIAR	MSGGLPKDWEKTTQK	528	328	10	15	6	11	533	338	4	DSS	-1	19.726	false	true	false	false	Self > 4	0	0	0		0	0.124	0.124	0	0	3248	8911	659
2769846	B181203_15_HF_FW_IN_130_ECLP_DSS01_SCX23_hSAX06_rep1				0	0	-0	0	5	0	0	P0A9G6	ACEA_ECOLI Isocitrate lyase OS=Escherichia coli (strain K12) OX=83333 GN=aceA PE=1 SV=1	false	P07813	SYL_ECOLI Leucine--tRNA ligase OS=Escherichia coli (strain K12) OX=83333 GN=leuS PE=1 SV=2	false	HYVEKVQQPEFAAAK	AGQEHLVAKYLDGVTVR	377	829	15	17	5	9	381	837	5	DSS	-1	19.724	false	true	false	false	Between > 4	0	0.002	0.005		0.014	0.135	0.126	0.02	0.009	11436	14517	24
2215715	B181128_14_HF_FW_IN_130_ECLP_DSS01_SCX22_hSAX04_rep1				0	0	-0	0	4	0	0	P0A6Y1	IHFB_ECOLI Integration host factor subunit beta OS=Escherichia coli (strain K12) OX=83333 GN=ihfB PE=1 SV=1	false	P0A7U3	RS19_ECOLI 30S ribosomal protein S19 OS=Escherichia coli (strain K12) OX=83333 GN=rpsS PE=1 SV=2	false	LATQQSHIPAKTVEDAVK	AVESGDKKPLR	10	22	18	11	11	7	20	28	4	DSS	-1	19.719	false	true	false	false	Between > 4	0	0.002	0.005		0.014	0.138	0.117	0.02	0	11435	14515	142
3172594	B181205_11_HF_FW_IN_130_ECLP_DSS01_SCX24_hSAX05_rep1				0	0	-0	0	4	0	0	P17169	GLMS_ECOLI Glutamine--fructose-6-phosphate aminotransferase [isomerizing] OS=Escherichia coli (strain K12) OX=83333 GN=glmS PE=1 SV=4	false	P17169	GLMS_ECOLI Glutamine--fructose-6-phosphate aminotransferase [isomerizing] OS=Escherichia coli (strain K12) OX=83333 GN=glmS PE=1 SV=4	false	RLGKVQMLAQAAEEHPLHGGTGIAHTR	NLAKSVTVE	48	601	27	9	4	4	51	604	4	DSS	-1	19.71	false	true	false	false	Self > 4	0	0	0		0	0.135	0.135	0	0	5288	4451	735
2327195	B181128_20_HF_FW_IN_130_ECLP_DSS01_SCX22_hSAX01_rep2				0	0	-0	0	4	0	0	P0A6F3	GLPK_ECOLI Glycerol kinase OS=Escherichia coli (strain K12) OX=83333 GN=glpK PE=1 SV=2	false	P0A6F3	GLPK_ECOLI Glycerol kinase OS=Escherichia coli (strain K12) OX=83333 GN=glpK PE=1 SV=2	false	SSEVYGQTNIGGKGGTR	RSSEVYGQTNIGGKGGTR	221	220	17	18	13	14	233	233	4	DSS	-1	19.71	false	true	false	false	Self > 4	0	0	0		0	0.117	0.117	0	0	10020	7841	2315
2062127	B181128_07_HF_FW_IN_130_ECLP_DSS01_SCX21_hSAX07_rep1				0	0	-0	0	5	0	0	P0AES4	GYRA_ECOLI DNA gyrase subunit A OS=Escherichia coli (strain K12) OX=83333 GN=gyrA PE=1 SV=1	false	P0AES4	GYRA_ECOLI DNA gyrase subunit A OS=Escherichia coli (strain K12) OX=83333 GN=gyrA PE=1 SV=1	false	ETIIVHEIPYQVNKAR	VEGISALRDESDKDGMR	257	286	16	17	14	13	270	298	5	DSS	-1	19.705	false	true	false	false	Self > 4	0	0	0		0	0.124	0.124	0	0	10018	4621	1011
2114041	B181128_10_HF_FW_IN_130_ECLP_DSS01_SCX21_hSAX06_rep1				0	0	-0	0	4	0	0	P0ACF8	HNS_ECOLI DNA-binding protein H-NS OS=Escherichia coli (strain K12) OX=83333 GN=hns PE=1 SV=2	false	P0ACF8	HNS_ECOLI DNA-binding protein H-NS OS=Escherichia coli (strain K12) OX=83333 GN=hns PE=1 SV=2	false	AQRPAKYSYVDENGETK	SEALKILNNIR	91	2	17	11	6	5	96	6	4	DSS	-1	19.702	false	true	false	false	Self > 4	0	0	0		0	0.135	0.135	0	0	6982	10697	1180
1026949	B181121_20_HF_FW_IN_130_ECLP_DSS01_SCX19_hSAX08_rep2				0	0	-0	0	5	0	0	P0ADG7	IMDH_ECOLI Inosine-5'-monophosphate dehydrogenase OS=Escherichia coli (strain K12) OX=83333 GN=guaB PE=1 SV=1	false	P0ADG7	IMDH_ECOLI Inosine-5'-monophosphate dehydrogenase OS=Escherichia coli (strain K12) OX=83333 GN=guaB PE=1 SV=1	false	YFQSDNAADKLVPEGIEGR	LAIALAQEGGIGFIHKNMSIER	402	57	19	22	10	16	411	72	5	DSS	-1	19.695	false	true	false	false	Self > 4	0	0	0		0	0.135	0.135	0	0	10016	13183	593
2824414	B181203_17_HF_FW_IN_130_ECLP_DSS01_SCX23_hSAX05_rep1				0	0	-0	0	4	0	0	P02358	RS6_ECOLI 30S ribosomal protein S6 OS=Escherichia coli (strain K12) OX=83333 GN=rpsF PE=1 SV=1	false	P0A7T7	RS18_ECOLI 30S ribosomal protein S18 OS=Escherichia coli (strain K12) OX=83333 GN=rpsR PE=1 SV=2	false	HAVTEASPMVKAK	DIATLKNYITESGK	94	25	13	14	11	6	104	30	4	DSS	-1	19.695	false	true	false	false	Between > 4	0	0.002	0.005		0	0.124	0.651	0	0	10701	14379	50
1008725	B181121_19_HF_FW_IN_130_ECLP_DSS01_SCX19_hSAX08_rep1				0	0	-0	0	5	0	0	P33195	GCSP_ECOLI Glycine dehydrogenase (decarboxylating) OS=Escherichia coli (strain K12) OX=83333 GN=gcvP PE=1 SV=3	false	P33195	GCSP_ECOLI Glycine dehydrogenase (decarboxylating) OS=Escherichia coli (strain K12) OX=83333 GN=gcvP PE=1 SV=3	false	ENVMoxQLFNVLLGDNHGLDIDTLDKDVAHDSR	TQTLSQLENSGAFIER	431	2	31	16	24	1	454	2	5	DSS	-1	19.692	false	true	false	false	Self > 4	0	0	0		0	0.117	0.117	0	0	10015	10695	5444
2995204	B181205_03_HF_FW_IN_130_ECLP_DSS01_SCX24_hSAX09_rep1				0	0	-0	0	4	0	0	P0A6Z3	HTPG_ECOLI Chaperone protein HtpG OS=Escherichia coli (strain K12) OX=83333 GN=htpG PE=1 SV=1	false	P0A6Z3	HTPG_ECOLI Chaperone protein HtpG OS=Escherichia coli (strain K12) OX=83333 GN=htpG PE=1 SV=1	false	NKSEITDEEYKEFYK	RVLQMLEKLAK	237	355	15	11	2	8	238	362	4	DSS	-1	19.689	false	true	false	false	Self > 4	0	0	0		0	0.124	0.124	0	0	6868	8261	751
2247887	B181128_16_HF_FW_IN_130_ECLP_DSS01_SCX22_hSAX03_rep1				0	0	-0	0	5	0	0	P0AGJ9	SYY_ECOLI Tyrosine--tRNA ligase OS=Escherichia coli (strain K12) OX=83333 GN=tyrS PE=1 SV=2	false	P0AGJ9	SYY_ECOLI Tyrosine--tRNA ligase OS=Escherichia coli (strain K12) OX=83333 GN=tyrS PE=1 SV=2	false	FQQAGHKPVALVGGATGLIGDPSFKAAER	DIGKHFSVNQMINK	61	141	29	14	25	4	85	144	5	DSS	-1	19.687	false	true	false	false	Self > 4	0	0	0		0	0	0	0	0	9449	5129	1353
253108	B181117_14_HF_FW_IN_130_ECLP_DSS01_SCX17_hSAX07_rep2				0	0	-0	0	4	0	0	P0ABP8	DEOD_ECOLI Purine nucleoside phosphorylase DeoD-type OS=Escherichia coli (strain K12) OX=83333 GN=deoD PE=1 SV=2	false	P0ABP8	DEOD_ECOLI Purine nucleoside phosphorylase DeoD-type OS=Escherichia coli (strain K12) OX=83333 GN=deoD PE=1 SV=2	false	IALESVLLGDKE	KISVMGHGMGIPSCcmSIYTK	228	57	12	19	11	1	238	57	4	DSS	-1	19.684	false	true	false	false	Self > 4	0	0	0		0	0.117	0.117	0	0	10012	10691	627
2087933	B181128_09_HF_FW_IN_130_ECLP_DSS01_SCX21_hSAX07_rep2				0	0	-0	0	4	0	0	P52647	NIFJ_ECOLI Probable pyruvate-flavodoxin oxidoreductase OS=Escherichia coli (strain K12) OX=83333 GN=ydbK PE=3 SV=2	false	P52647	NIFJ_ECOLI Probable pyruvate-flavodoxin oxidoreductase OS=Escherichia coli (strain K12) OX=83333 GN=ydbK PE=3 SV=2	false	RADEGKLPLALDSRPPSEAPEETLLHEQR	AEKSNTD	1103	1168	29	7	6	3	1108	1170	4	DSS	-1	19.669	false	true	false	false	Self > 4	0	0	0		0	0.124	0.124	0	0	10011	12973	743
976404	B181121_18_HF_FW_IN_130_ECLP_DSS01_SCX19_hSAX07_rep2				0	0	-0	0	4	0	0	P46837	YHGF_ECOLI Protein YhgF OS=Escherichia coli (strain K12) OX=83333 GN=yhgF PE=1 SV=3	false	P46837	YHGF_ECOLI Protein YhgF OS=Escherichia coli (strain K12) OX=83333 GN=yhgF PE=1 SV=3	false	TELEDLYLPYKPKR	SISEQGKLTDDLAK	98	76	14	14	13	7	110	82	4	DSS	-1	19.667	false	true	false	false	Self > 4	0	0	0		0	0.124	0.124	0	0	8149	12309	1325
2822985	B181203_17_HF_FW_IN_130_ECLP_DSS01_SCX23_hSAX05_rep1				0	0	-0	0	5	0	0	P0AB89	PUR8_ECOLI Adenylosuccinate lyase OS=Escherichia coli (strain K12) OX=83333 GN=purB PE=1 SV=1	false	P0AB89	PUR8_ECOLI Adenylosuccinate lyase OS=Escherichia coli (strain K12) OX=83333 GN=purB PE=1 SV=1	false	TTNHDVKAVEYFLK	TIAGEIGSSTMPHK	88	288	14	14	7	9	94	296	5	DSS	-1	19.665	false	true	false	false	Self > 4	0	0	0		0	0.138	0.138	0	0	5298	7575	748
1821908	B181126_11_HF_FW_IN_130_ECLP_DSS01_SCX25t27_hSAX04_rep1				0	0	-0	0	5	0	0	P00582	DPO1_ECOLI DNA polymerase I OS=Escherichia coli (strain K12) OX=83333 GN=polA PE=1 SV=1	false	P00582	DPO1_ECOLI DNA polymerase I OS=Escherichia coli (strain K12) OX=83333 GN=polA PE=1 SV=1	false	HKTITFEEIAGK	VHTSYHQAVTATGR	468	655	12	14	2	5	469	659	5	DSS	-1	19.664	false	true	false	false	Self > 4	0	0	0		0	0.124	0.124	0	0	10007	10683	1721
2309229	B181128_19_HF_FW_IN_130_ECLP_DSS01_SCX22_hSAX01_rep1				0	0	-0	0	3	0	0	P0A8T7	RPOC_ECOLI DNA-directed RNA polymerase subunit beta' OS=Escherichia coli (strain K12) OX=83333 GN=rpoC PE=1 SV=1	false	P0A8T7	RPOC_ECOLI DNA-directed RNA polymerase subunit beta' OS=Escherichia coli (strain K12) OX=83333 GN=rpoC PE=1 SV=1	false	KAISKMLNTCcmYR	LQGVKINDK	599	1243	12	9	5	5	603	1247	3	DSS	-1	19.664	false	true	false	false	Self > 4	0	0	0		0	0.138	0.138	0	0	1960	2199	925
1266720	B181123_10_HF_FW_IN_130_ECLP_DSS01_SCX20_hSAX06_rep2				0	0	-0	0	4	0	0	P05042	FUMC_ECOLI Fumarate hydratase class II OS=Escherichia coli (strain K12) OX=83333 GN=fumC PE=1 SV=1	false	P05042	FUMC_ECOLI Fumarate hydratase class II OS=Escherichia coli (strain K12) OX=83333 GN=fumC PE=1 SV=1	false	ISTEKMPTSLIHALALTK	ISTEKMPTSLIHALALTK	35	35	18	18	5	5	39	39	4	DSS	-1	19.661	false	true	false	false	Self > 4	0	0	0		0	0.138	0.138	0	0	10006	10869	666
2693754	B181203_11_HF_FW_IN_130_ECLP_DSS01_SCX23_hSAX08_rep2				0	0	-0	0	5	0	0	P33136	OPGG_ECOLI Glucans biosynthesis protein G OS=Escherichia coli (strain K12) OX=83333 GN=mdoG PE=1 SV=1	false	P33136	OPGG_ECOLI Glucans biosynthesis protein G OS=Escherichia coli (strain K12) OX=83333 GN=mdoG PE=1 SV=1	false	LEFYHQGMYFDTPVKINEVTATAVK	IKYSPDYFTFGDVQHDKDTVK	80	106	25	21	15	2	94	107	5	DSS	-1	19.657	false	true	false	false	Self > 4	0	0	0		0	0.124	0.124	0	0	10005	10681	676
1572803	B181123_26_HF_FW_IN_130_ECLP_DSS01_SCX21_hSAX02_rep2				0	0	-0	0	4	0	0	P0A705	IF2_ECOLI Translation initiation factor IF-2 OS=Escherichia coli (strain K12) OX=83333 GN=infB PE=1 SV=1	false	P0A705	IF2_ECOLI Translation initiation factor IF-2 OS=Escherichia coli (strain K12) OX=83333 GN=infB PE=1 SV=1	false	KGSSLQQGFQKPAQAVNR	GSQVIKAMMK	291	329	18	10	11	6	301	334	4	DSS	-1	19.655	false	true	false	false	Self > 4	0	0	0		0	0.135	0.135	0	0	4557	95	633
926183	B181121_16_HF_FW_IN_130_ECLP_DSS01_SCX19_hSAX06_rep2				0	0	-0	0	5	0	0	P0AE12	AMN_ECOLI AMP nucleosidase OS=Escherichia coli (strain K12) OX=83333 GN=amn PE=1 SV=1	false	P0AE12	AMN_ECOLI AMP nucleosidase OS=Escherichia coli (strain K12) OX=83333 GN=amn PE=1 SV=1	false	TGTVVTTDDRNWELR	ALYDATKLVSGRPGEEVK	372	350	15	18	1	7	372	356	5	DSS	-1	19.645	false	true	false	false	Self > 4	0	0	0		0	0.124	0.124	0	0	10003	10677	1234
1553027	B181123_25_HF_FW_IN_130_ECLP_DSS01_SCX21_hSAX02_rep1				0	0	-0	0	4	0	0	P0A6F3	GLPK_ECOLI Glycerol kinase OS=Escherichia coli (strain K12) OX=83333 GN=glpK PE=1 SV=2	false	P0A6F3	GLPK_ECOLI Glycerol kinase OS=Escherichia coli (strain K12) OX=83333 GN=glpK PE=1 SV=2	false	ETGKPIYNAIVWQCcmR	RSSEVYGQTNIGGKGGTR	93	220	15	18	4	14	96	233	4	DSS	-1	19.642	false	true	false	false	Self > 4	0	0	0		0	0.117	0.117	0	0	9913	7477	2315
2067589	B181128_07_HF_FW_IN_130_ECLP_DSS01_SCX21_hSAX07_rep1				0	0	-0	0	5	0	0	P77243	PRPD_ECOLI 2-methylcitrate dehydratase OS=Escherichia coli (strain K12) OX=83333 GN=prpD PE=1 SV=3	false	P77243	PRPD_ECOLI 2-methylcitrate dehydratase OS=Escherichia coli (strain K12) OX=83333 GN=prpD PE=1 SV=3	false	TAADIEKVTIR	KGPLNNPADRDHCcmIQYMVAIPLLFGR	313	335	11	26	7	1	319	335	5	DSS	-1	19.64	false	true	false	false	Self > 4	0	0	0		0	0.124	0.124	0	0	6130	9189	1368
2821828	B181203_17_HF_FW_IN_130_ECLP_DSS01_SCX23_hSAX05_rep1				0	0	-0	0	5	0	0	P0A7G2	RBFA_ECOLI 30S ribosome-binding factor OS=Escherichia coli (strain K12) OX=83333 GN=rbfA PE=1 SV=2	false	P02359	RS7_ECOLI 30S ribosomal protein S7 OS=Escherichia coli (strain K12) OX=83333 GN=rpsG PE=1 SV=3	false	MSNLVTSVVKHDEERR	SFSHQAGASSKQPALGYLN	109	161	16	19	10	11	118	171	5	DSS	-1	19.625	false	true	false	false	Between > 4	0	0.002	0.005		0	0.135	0.117	0	0	10978	14709	517
1721459	B181126_06_HF_FW_IN_130_ECLP_DSS01_SCX25t27_hSAX07_rep1				0	0	-0	0	5	0	0	P32695	DUSA_ECOLI tRNA-dihydrouridine(20/20a) synthase OS=Escherichia coli (strain K12) OX=83333 GN=dusA PE=1 SV=4	false	P32695	DUSA_ECOLI tRNA-dihydrouridine(20/20a) synthase OS=Escherichia coli (strain K12) OX=83333 GN=dusA PE=1 SV=4	false	SLEEAKAHLQHMDGVMVGR	TDVHWSGR	231	20	19	8	6	6	236	25	5	DSS	-1	19.62	false	true	false	false	Self > 4	0	0	0		0	0.124	0.124	0	0	3544	3623	4649
2246779	B181128_16_HF_FW_IN_130_ECLP_DSS01_SCX22_hSAX03_rep1				0	0	-0	0	6	0	0	P00961	SYGB_ECOLI Glycine--tRNA ligase beta subunit OS=Escherichia coli (strain K12) OX=83333 GN=glyS PE=1 SV=4	false	P00961	SYGB_ECOLI Glycine--tRNA ligase beta subunit OS=Escherichia coli (strain K12) OX=83333 GN=glyS PE=1 SV=4	false	RGPAIAQAFDAEGKPSKAAEGWAR	TLDAAAALAAANKR	73	572	24	14	17	13	89	584	6	DSS	-1	19.611	false	true	false	false	Self > 4	0	0	0		0	0.124	0.124	0	0	9999	13007	1131
2822035	B181203_17_HF_FW_IN_130_ECLP_DSS01_SCX23_hSAX05_rep1				0	0	-0	0	6	0	0	P0A9F3	CYSB_ECOLI HTH-type transcriptional regulator CysB OS=Escherichia coli (strain K12) OX=83333 GN=cysB PE=3 SV=1	false	P0A9F3	CYSB_ECOLI HTH-type transcriptional regulator CysB OS=Escherichia coli (strain K12) OX=83333 GN=cysB PE=3 SV=1	false	SVAGEHTWPDKGSLYIATTHTQAR	SGKHLTQVTPAGQEIIR	82	52	24	17	11	3	92	54	6	DSS	-1	19.607	false	true	false	false	Self > 4	0	0	0		0	0	0	0	0	9998	13257	1579
1528537	B181123_24_HF_FW_IN_130_ECLP_DSS01_SCX21_hSAX03_rep1				0	0	-0	0	4	0	0	P45955	CPOB_ECOLI Cell division coordinator CpoB OS=Escherichia coli (strain K12) OX=83333 GN=cpoB PE=1 SV=2	false	P45955	CPOB_ECOLI Cell division coordinator CpoB OS=Escherichia coli (strain K12) OX=83333 GN=cpoB PE=1 SV=2	false	GKKDDAAYYFASVVK	YPGTDGAKQAQK	194	247	15	12	3	8	196	254	4	DSS	-1	19.602	false	true	false	false	Self > 4	0	0	0		0	0.132	0.132	0	0	9997	10653	920
3041308	B181205_05_HF_FW_IN_130_ECLP_DSS01_SCX24_hSAX08_rep2				0	0	-0	0	5	0	0	P0ADN2	YIFE_ECOLI UPF0438 protein YifE OS=Escherichia coli (strain K12) OX=83333 GN=yifE PE=1 SV=2	false	P0ADN2	YIFE_ECOLI UPF0438 protein YifE OS=Escherichia coli (strain K12) OX=83333 GN=yifE PE=1 SV=2	false	HGYAFNELDLGKREPVTEEEK	RFHTLSGGKPQVEGAEDYTDSDD	38	90	21	23	12	9	49	98	5	DSS	-1	19.601	false	true	false	false	Self > 4	0	0	0		0	0	0	0	0	8316	7909	1423
1008446	B181121_19_HF_FW_IN_130_ECLP_DSS01_SCX19_hSAX08_rep1				0	0	-0	0	4	0	0	P0A6Y1	IHFB_ECOLI Integration host factor subunit beta OS=Escherichia coli (strain K12) OX=83333 GN=ihfB PE=1 SV=1	false	P0A6Y1	IHFB_ECOLI Integration host factor subunit beta OS=Escherichia coli (strain K12) OX=83333 GN=ihfB PE=1 SV=1	false	TVEDAVKEMLEHMASTLAQGER	MTKSELIER	21	1	22	9	7	3	27	3	4	DSS	-1	19.592	false	true	false	false	Self > 4	0	0	0		0	0.138	0.138	0	0	7374	6285	874
1454660	B181123_20_HF_FW_IN_130_ECLP_DSS01_SCX21_hSAX05_rep1				0	0	-0	0	5	0	0	P0AD61	KPYK1_ECOLI Pyruvate kinase I OS=Escherichia coli (strain K12) OX=83333 GN=pykF PE=1 SV=1	false	P0AD61	KPYK1_ECOLI Pyruvate kinase I OS=Escherichia coli (strain K12) OX=83333 GN=pykF PE=1 SV=1	false	IVCcmTIGPKTESEEMLAK	VVITATQMLDSMIKNPRPTR	6	273	17	20	8	14	13	286	5	DSS	-1	19.591	false	true	false	false	Self > 4	0	0	0		0	0.124	0.124	0	0	5653	3851	1389
2715776	B181203_12_HF_FW_IN_130_ECLP_DSS01_SCX23_hSAX07_rep1				0	0	-0	0	5	0	0	P60240	RAPA_ECOLI RNA polymerase-associated protein RapA OS=Escherichia coli (strain K12) OX=83333 GN=rapA PE=1 SV=2	false	P60240	RAPA_ECOLI RNA polymerase-associated protein RapA OS=Escherichia coli (strain K12) OX=83333 GN=rapA PE=1 SV=2	false	NEADEKLSAELSR	TSLIPHQLNIAHDVGR	908	152	13	16	6	2	913	153	5	DSS	-1	19.588	false	true	false	false	Self > 4	0	0	0		0	0.135	0.135	0	0	6177	5745	2636
1481314	B181123_21_HF_FW_IN_130_ECLP_DSS01_SCX21_hSAX05_rep2				0	0	-0	0	6	0	0	P0A836	SUCC_ECOLI Succinate--CoA ligase [ADP-forming] subunit beta OS=Escherichia coli (strain K12) OX=83333 GN=sucC PE=1 SV=1	false	P0AGE9	SUCD_ECOLI Succinate--CoA ligase [ADP-forming] subunit alpha OS=Escherichia coli (strain K12) OX=83333 GN=sucD PE=1 SV=2	false	QGDLICcmLDGKLGADGNALFR	EHVTKPVVGYIAGVTAPKGK	206	224	20	20	10	18	215	241	6	DSS	-1	19.588	false	true	false	false	Between > 4	0	0.002	0.005		0	0.135	0.124	0	0	11432	14933	57
2741211	B181203_13_HF_FW_IN_130_ECLP_DSS01_SCX23_hSAX07_rep2				0	0	-0	0	5	0	0	P24182	ACCC_ECOLI Biotin carboxylase OS=Escherichia coli (strain K12) OX=83333 GN=accC PE=1 SV=2	false	P24182	ACCC_ECOLI Biotin carboxylase OS=Escherichia coli (strain K12) OX=83333 GN=accC PE=1 SV=2	false	IMNDENFQHGGTNIHYLEKK	HQKVVEEAPAPGITPELR	424	236	20	18	19	3	442	238	5	DSS	-1	19.586	false	true	false	false	Self > 4	0	0	0		0	0.124	0.124	0	0	5788	11907	1611
1500237	B181123_23_HF_FW_IN_130_ECLP_DSS01_SCX21_hSAX04_rep1				0	0	-0	0	3	0	0	P0A7K2	RL7_ECOLI 50S ribosomal protein L7/L12 OS=Escherichia coli (strain K12) OX=83333 GN=rplL PE=1 SV=2	false	P0A7K2	RL7_ECOLI 50S ribosomal protein L7/L12 OS=Escherichia coli (strain K12) OX=83333 GN=rplL PE=1 SV=2	false	VAVIKAVR	EGVSKDDAEALKK	67	97	8	13	5	5	71	101	3	DSS	-1	19.582	false	true	false	false	Self > 4	0	0	0		0	0.124	0.124	0	0	1476	12323	1584
1180734	B181123_06_HF_FW_IN_130_ECLP_DSS01_SCX20_hSAX07_rep1				0	0	-0	0	3	0	0	P09373	PFLB_ECOLI Formate acetyltransferase 1 OS=Escherichia coli (strain K12) OX=83333 GN=pflB PE=1 SV=2	false	P68066	GRCA_ECOLI Autonomous glycyl radical cofactor OS=Escherichia coli (strain K12) OX=83333 GN=grcA PE=1 SV=1	false	VMEGVKLENR	ETLEDAVKHPEK	58	81	10	12	6	8	63	88	3	DSS	-1	19.582	false	true	false	false	Between > 4	0	0.002	0.005		0	0.124	0.124	0	0	11060	14695	99
2665929	B181203_10_HF_FW_IN_130_ECLP_DSS01_SCX23_hSAX08_rep1				0	0	-0	0	5	0	0	P06612	TOP1_ECOLI DNA topoisomerase 1 OS=Escherichia coli (strain K12) OX=83333 GN=topA PE=1 SV=2	false	P06612	TOP1_ECOLI DNA topoisomerase 1 OS=Escherichia coli (strain K12) OX=83333 GN=topA PE=1 SV=2	false	YLGSDYVVKSSVGHIR	QLAEKADHIYLATDLDR	20	98	16	17	9	5	28	102	5	DSS	-1	19.581	false	true	false	false	Self > 4	0	0	0		0	0.135	0.135	0	0	9990	12909	787
2267130	B181128_17_HF_FW_IN_130_ECLP_DSS01_SCX22_hSAX02_rep1				0	0	-0	0	5	0	0	P0AFG6	ODO2_ECOLI Dihydrolipoyllysine-residue succinyltransferase component of 2-oxoglutarate dehydrogenase complex OS=Escherichia coli (strain K12) OX=83333 GN=sucB PE=1 SV=2	false	P0A9P0	DLDH_ECOLI Dihydrolipoyl dehydrogenase OS=Escherichia coli (strain K12) OX=83333 GN=lpdA PE=1 SV=2	false	APAKESAPAAAAPAAQPALAAR	GVHEGHVAAEVIAGKK	153	324	22	16	4	15	156	338	5	DSS	-1	19.573	false	true	false	false	Between > 4	0	0.002	0.005		0	0.117	0.135	0	0	11430	14847	39
2114925	B181128_10_HF_FW_IN_130_ECLP_DSS01_SCX21_hSAX06_rep1				0	0	-0	0	4	0	0	P0A6Y8	DNAK_ECOLI Chaperone protein DnaK OS=Escherichia coli (strain K12) OX=83333 GN=dnaK PE=1 SV=2	false	P09372	GRPE_ECOLI Protein GrpE OS=Escherichia coli (strain K12) OX=83333 GN=grpE PE=1 SV=1	false	NTTIPTKHSQVFSTAEDNQSAVTIHVLQGER	VKAEMENLR	415	65	31	9	7	2	421	66	4	DSS	-1	19.568	false	true	false	false	Between > 4	0	0.002	0.005		0	0.136	0.117	0	0	11144	14619	407
2564208	B181130_12_HF_FW_IN_130_ECLP_DSS01_SCX23_hSAX02_rep2				0	0	-0	0	4	0	0	P0A9G6	ACEA_ECOLI Isocitrate lyase OS=Escherichia coli (strain K12) OX=83333 GN=aceA PE=1 SV=1	false	P0A9G6	ACEA_ECOLI Isocitrate lyase OS=Escherichia coli (strain K12) OX=83333 GN=aceA PE=1 SV=1	false	FAQAIHAKYPGK	FAQAIHAKYPGK	301	301	12	12	8	8	308	308	4	DSS	-1	19.565	false	true	false	false	Self > 4	0	0	0		0	0.135	0.135	0	0	9989	879	696
3123672	B181205_09_HF_FW_IN_130_ECLP_DSS01_SCX24_hSAX06_rep1				0	0	-0	0	4	0	0	P0AE08	AHPC_ECOLI Alkyl hydroperoxide reductase C OS=Escherichia coli (strain K12) OX=83333 GN=ahpC PE=1 SV=2	false	P0AE08	AHPC_ECOLI Alkyl hydroperoxide reductase C OS=Escherichia coli (strain K12) OX=83333 GN=ahpC PE=1 SV=2	false	NQAFKNGEFIEITEK	IKYAMoxIGDPTGALTR	13	92	15	15	5	2	17	93	4	DSS	-1	19.563	false	true	false	false	Self > 4	0	0	0		0	0.124	0.124	0	0	9988	10641	761
979825	B181121_18_HF_FW_IN_130_ECLP_DSS01_SCX19_hSAX07_rep2				0	0	-0	0	4	0	0	P31120	GLMM_ECOLI Phosphoglucosamine mutase OS=Escherichia coli (strain K12) OX=83333 GN=glmM PE=1 SV=3	false	P31120	GLMM_ECOLI Phosphoglucosamine mutase OS=Escherichia coli (strain K12) OX=83333 GN=glmM PE=1 SV=3	false	KSGTEPLIR	YTAGSGDPLEHESVKAVTAEVEAALGNR	412	378	9	28	1	15	412	392	4	DSS	-1	19.561	false	true	false	false	Self > 4	0	0	0		0	0.124	0.124	0	0	8597	12415	919
2665361	B181203_10_HF_FW_IN_130_ECLP_DSS01_SCX23_hSAX08_rep1				0	0	-0	0	3	0	0	P0A6Z3	HTPG_ECOLI Chaperone protein HtpG OS=Escherichia coli (strain K12) OX=83333 GN=htpG PE=1 SV=1	false	P0A6Z3	HTPG_ECOLI Chaperone protein HtpG OS=Escherichia coli (strain K12) OX=83333 GN=htpG PE=1 SV=1	false	NKSEITDEEYKEFYK	RVLQMLEKLAK	237	355	15	11	2	8	238	362	3	DSS	-1	19.561	false	true	false	false	Self > 4	0	0	0		0	0.124	0.124	0	0	6868	8261	751
3125423	B181205_09_HF_FW_IN_130_ECLP_DSS01_SCX24_hSAX06_rep1				0	0	-0	0	4	0	0	P0A717	KPRS_ECOLI Ribose-phosphate pyrophosphokinase OS=Escherichia coli (strain K12) OX=83333 GN=prs PE=1 SV=2	false	P0A717	KPRS_ECOLI Ribose-phosphate pyrophosphokinase OS=Escherichia coli (strain K12) OX=83333 GN=prs PE=1 SV=2	false	LLNDTDMAIIDKR	AIAKLLNDTDMAIIDKR	183	179	13	17	5	4	187	182	4	DSS	-1	19.546	false	true	false	false	Self > 4	0	0	0		0	0.124	0.124	0	0	6657	1739	1755
352107	B181117_20_HF_FW_IN_130_ECLP_DSS01_SCX18_hSAX01_rep1				0	0	-0	0	3	0	0	P17445	BETB_ECOLI NAD/NADP-dependent betaine aldehyde dehydrogenase OS=Escherichia coli (strain K12) OX=83333 GN=betB PE=1 SV=3	false	P17445	BETB_ECOLI NAD/NADP-dependent betaine aldehyde dehydrogenase OS=Escherichia coli (strain K12) OX=83333 GN=betB PE=1 SV=3	false	KVMANSAASSLK	KVMoxANSAASSLK	236	236	12	12	1	1	236	236	3	DSS	-1	19.545	false	true	false	false	Self > 4	0	0	0		0	0.135	0.135	0	0	8562	6539	1999
1190438	B181123_06_HF_FW_IN_130_ECLP_DSS01_SCX20_hSAX07_rep1				0	0	-0	0	6	0	0	P0A9Q7	ADHE_ECOLI Aldehyde-alcohol dehydrogenase OS=Escherichia coli (strain K12) OX=83333 GN=adhE PE=1 SV=2	false	P0A9Q7	ADHE_ECOLI Aldehyde-alcohol dehydrogenase OS=Escherichia coli (strain K12) OX=83333 GN=adhE PE=1 SV=2	false	AAYSSGKPAIGVGAGNTPVVIDETADIKR	IAELAGFSVPENTKILIGEVTVVDESEPFAHEK	201	304	29	33	28	14	228	317	6	DSS	-1	19.536	false	true	false	false	Self > 4	0	0	0		0	0.124	0.124	0	0	9983	10635	713
1501253	B181123_23_HF_FW_IN_130_ECLP_DSS01_SCX21_hSAX04_rep1				0	0	-0	0	3	0	0	P0A6Y1	IHFB_ECOLI Integration host factor subunit beta OS=Escherichia coli (strain K12) OX=83333 GN=ihfB PE=1 SV=1	false	P0A6X7	IHFA_ECOLI Integration host factor subunit alpha OS=Escherichia coli (strain K12) OX=83333 GN=ihfA PE=1 SV=1	false	YVPHFKPGK	NPKTGEDIPITAR	76	64	9	13	6	3	81	66	3	DSS	-1	19.534	false	true	false	false	Between > 4	0	0.002	0.005		0.014	0.138	0.135	0.02	0	11428	14511	33
3171560	B181205_11_HF_FW_IN_130_ECLP_DSS01_SCX24_hSAX05_rep1				0	0	-0	0	3	0	0	P0A853	TNAA_ECOLI Tryptophanase OS=Escherichia coli (strain K12) OX=83333 GN=tnaA PE=1 SV=1	false	P0A853	TNAA_ECOLI Tryptophanase OS=Escherichia coli (strain K12) OX=83333 GN=tnaA PE=1 SV=1	false	HFTAKLK	MENFKHLPEPFR	463	1	7	12	5	5	467	5	3	DSS	-1	19.53	false	true	false	false	Self > 4	0	0	0		0	0.135	0.135	0	0	5712	11945	639
2144337	B181128_11_HF_FW_IN_130_ECLP_DSS01_SCX21_hSAX06_rep2				0	0	-0	0	3	0	0	P67910	HLDD_ECOLI ADP-L-glycero-D-manno-heptose-6-epimerase OS=Escherichia coli (strain K12) OX=83333 GN=hldD PE=1 SV=1	false	P67910	HLDD_ECOLI ADP-L-glycero-D-manno-heptose-6-epimerase OS=Escherichia coli (strain K12) OX=83333 GN=hldD PE=1 SV=1	false	KGQIEYIPFPDKLK	LFEGSENFKR	256	200	14	10	12	9	267	208	3	DSS	-1	19.529	false	true	false	false	Self > 4	0	0	0		0	0.124	0.124	0	0	2349	685	1057
1893866	B181127_10_HF_FW_IN_130_ECLP_DSS01_SCX25t27_hSAX02_rep1				0	0	-0	0	5	0	0	P0A7F3	PYRI_ECOLI Aspartate carbamoyltransferase regulatory chain OS=Escherichia coli (strain K12) OX=83333 GN=pyrI PE=1 SV=2	false	P0A7F3	PYRI_ECOLI Aspartate carbamoyltransferase regulatory chain OS=Escherichia coli (strain K12) OX=83333 GN=pyrI PE=1 SV=2	false	THDNKLQVEAIKR	THDNKLQVEAIKR	2	2	13	13	5	5	6	6	5	DSS	-1	19.529	false	true	false	false	Self > 4	0	0	0		0	0.124	0.124	0	0	9849	2341	984
2050034	B181128_05_HF_FW_IN_130_ECLP_DSS01_SCX21_hSAX08_rep1				0	0	-0	0	4	0	0	P08839	PT1_ECOLI Phosphoenolpyruvate-protein phosphotransferase OS=Escherichia coli (strain K12) OX=83333 GN=ptsI PE=1 SV=1	false	P08839	PT1_ECOLI Phosphoenolpyruvate-protein phosphotransferase OS=Escherichia coli (strain K12) OX=83333 GN=ptsI PE=1 SV=1	false	NDDYLILDAVNNQVYVNPTNEVIDKMR	MISGILASPGIAFGK	214	1	27	15	25	1	238	1	4	DSS	-1	19.526	false	true	false	false	Self > 4	0	0	0		0	0.135	0.135	0	0	9979	7759	2009
829707	B181121_11_HF_FW_IN_130_ECLP_DSS01_SCX19_hSAX04_rep1				0	0	-0	0	4	0	0	P0AE08	AHPC_ECOLI Alkyl hydroperoxide reductase C OS=Escherichia coli (strain K12) OX=83333 GN=ahpC PE=1 SV=2	false	P0AE08	AHPC_ECOLI Alkyl hydroperoxide reductase C OS=Escherichia coli (strain K12) OX=83333 GN=ahpC PE=1 SV=2	false	AAQYVASHPGEVCcmPAKWK	IKYAMIGDPTGALTR	154	92	18	15	16	2	169	93	4	DSS	-1	19.523	false	true	false	false	Self > 4	0	0	0		0	0.124	0.124	0	0	6923	10399	761
1026686	B181121_20_HF_FW_IN_130_ECLP_DSS01_SCX19_hSAX08_rep2				0	0	-0	0	5	0	0	P21338	RNI_ECOLI Ribonuclease I OS=Escherichia coli (strain K12) OX=83333 GN=rna PE=1 SV=1	false	P21338	RNI_ECOLI Ribonuclease I OS=Escherichia coli (strain K12) OX=83333 GN=rna PE=1 SV=1	false	LQTETTNKADFLTVHGLWPGLPK	FLADNYGKTVSR	64	186	23	12	8	8	71	193	5	DSS	-1	19.514	false	true	false	false	Self > 4	0	0	0		0	0.117	0.117	0	0	9977	10623	1893
610880	B181119_13_HF_FW_IN_130_ECLP_DSS01_SCX18_hSAX08_rep1				0	0	-0	0	4	0	0	P00452	RIR1_ECOLI Ribonucleoside-diphosphate reductase 1 subunit alpha OS=Escherichia coli (strain K12) OX=83333 GN=nrdA PE=1 SV=2	false	P00452	RIR1_ECOLI Ribonucleoside-diphosphate reductase 1 subunit alpha OS=Escherichia coli (strain K12) OX=83333 GN=nrdA PE=1 SV=2	false	KDLDTIANEPLHYDWEALR	DLLTAYKFGVK	585	717	19	11	1	7	585	723	4	DSS	-1	19.513	false	true	false	false	Self > 4	0	0	0		0	0.124	0.124	0	0	9348	12597	1137
2328917	B181128_20_HF_FW_IN_130_ECLP_DSS01_SCX22_hSAX01_rep2				0	0	-0	0	3	0	0	P0A850	TIG_ECOLI Trigger factor OS=Escherichia coli (strain K12) OX=83333 GN=tig PE=1 SV=1	false	P0A850	TIG_ECOLI Trigger factor OS=Escherichia coli (strain K12) OX=83333 GN=tig PE=1 SV=1	false	KGKVPMNIVAQR	SELVNVAKK	46	30	12	9	3	8	48	37	3	DSS	-1	19.511	false	true	false	false	Self > 4	0	0	0		0	0.135	0.135	0	0	6257	5397	836
2869806	B181203_19_HF_FW_IN_130_ECLP_DSS01_SCX23_hSAX04_rep1				0	0	-0	0	3	0	0	P0A6Y8	DNAK_ECOLI Chaperone protein DnaK OS=Escherichia coli (strain K12) OX=83333 GN=dnaK PE=1 SV=2	false	P0A6Y8	DNAK_ECOLI Chaperone protein DnaK OS=Escherichia coli (strain K12) OX=83333 GN=dnaK PE=1 SV=2	false	KFEELVQTR	HMNIKVTR	528	295	9	8	1	5	528	299	3	DSS	-1	19.511	false	true	false	false	Self > 4	0	0	0		0	0.136	0.136	0	0	2916	6387	835
2125898	B181128_10_HF_FW_IN_130_ECLP_DSS01_SCX21_hSAX06_rep1				0	0	-0	0	4	0	0	P0ACF0	DBHA_ECOLI DNA-binding protein HU-alpha OS=Escherichia coli (strain K12) OX=83333 GN=hupA PE=1 SV=1	false	P0ACF0	DBHA_ECOLI DNA-binding protein HU-alpha OS=Escherichia coli (strain K12) OX=83333 GN=hupA PE=1 SV=1	false	MNKTQLIDVIAEK	TQAKAALESTLAAITESLK	1	19	13	19	3	4	3	22	4	DSS	-1	19.511	false	true	false	false	Self > 4	0	0	0		0	0.124	0.124	0	0	9639	11113	1169
897174	B181121_15_HF_FW_IN_130_ECLP_DSS01_SCX19_hSAX06_rep1				0	0	-0	0	4	0	0	P0A9G6	ACEA_ECOLI Isocitrate lyase OS=Escherichia coli (strain K12) OX=83333 GN=aceA PE=1 SV=1	false	P0AE08	AHPC_ECOLI Alkyl hydroperoxide reductase C OS=Escherichia coli (strain K12) OX=83333 GN=ahpC PE=1 SV=2	false	TQQIEELQKEWTQPR	IKAAQYVASHPGEVCcmPAK	5	152	15	18	9	2	13	153	4	DSS	-1	19.511	false	true	false	false	Between > 4	0	0.002	0.005		0	0.135	0.124	0	0	11425	14285	104
812577	B181121_10_HF_FW_IN_130_ECLP_DSS01_SCX19_hSAX03_rep1				0	0	-0	0	4	0	0	P0A7Z4	RPOA_ECOLI DNA-directed RNA polymerase subunit alpha OS=Escherichia coli (strain K12) OX=83333 GN=rpoA PE=1 SV=1	false	P0A7Z4	RPOA_ECOLI DNA-directed RNA polymerase subunit alpha OS=Escherichia coli (strain K12) OX=83333 GN=rpoA PE=1 SV=1	false	MQGSVTEFLKPR	VQGKDEVILTLNK	1	92	12	13	1	4	1	95	4	DSS	-1	19.502	false	true	false	false	Self > 4	0	0	0		0	0.135	0.135	0	0	9175	9281	814
3171827	B181205_11_HF_FW_IN_130_ECLP_DSS01_SCX24_hSAX05_rep1				0	0	-0	0	6	0	0	P0A836	SUCC_ECOLI Succinate--CoA ligase [ADP-forming] subunit beta OS=Escherichia coli (strain K12) OX=83333 GN=sucC PE=1 SV=1	false	P0AGE9	SUCD_ECOLI Succinate--CoA ligase [ADP-forming] subunit alpha OS=Escherichia coli (strain K12) OX=83333 GN=sucD PE=1 SV=2	false	VAEETPHLIHKVALDPLTGPMoxPYQGR	RMoxGHAGAIIAGGKGTADEK	136	244	26	19	11	13	146	256	6	DSS	-1	19.5	false	true	false	false	Between > 4	0	0.002	0.005		0	0.135	0.124	0	0	11424	14869	57
3119133	B181205_09_HF_FW_IN_130_ECLP_DSS01_SCX24_hSAX06_rep1				0	0	-0	0	5	0	0	P0A8N3	SYK1_ECOLI Lysine--tRNA ligase OS=Escherichia coli (strain K12) OX=83333 GN=lysS PE=1 SV=2	false	P0A9G6	ACEA_ECOLI Isocitrate lyase OS=Escherichia coli (strain K12) OX=83333 GN=aceA PE=1 SV=1	false	ALRPLPDKFHGLQDQEAR	HYVEKVQQPEFAAAK	149	377	18	15	8	5	156	381	5	DSS	-1	19.495	false	true	false	false	Between > 4	0	0.002	0.005		0.014	0.135	0.135	0.02	0	11423	14505	86
1911082	B181127_11_HF_FW_IN_130_ECLP_DSS01_SCX25t27_hSAX02_rep2				0	0	-0	0	3	0	0	P0A853	TNAA_ECOLI Tryptophanase OS=Escherichia coli (strain K12) OX=83333 GN=tnaA PE=1 SV=1	false	P0A9G6	ACEA_ECOLI Isocitrate lyase OS=Escherichia coli (strain K12) OX=83333 GN=aceA PE=1 SV=1	false	HVKENAANIK	LLHGESKK	441	56	10	8	3	7	443	62	3	DSS	-1	19.493	false	true	false	false	Between > 4	0	0.002	0.005		0.014	0.135	0.135	0.02	0	11422	14503	25
833369	B181121_11_HF_FW_IN_130_ECLP_DSS01_SCX19_hSAX04_rep1				0	0	-0	0	5	0	0	P0A6T5	GCH1_ECOLI GTP cyclohydrolase 1 OS=Escherichia coli (strain K12) OX=83333 GN=folE PE=1 SV=2	false	P0A6T5	GCH1_ECOLI GTP cyclohydrolase 1 OS=Escherichia coli (strain K12) OX=83333 GN=folE PE=1 SV=2	false	ATVAYIPKDSVIGLSK	PSLSKEAALVHEALVAR	122	2	16	17	8	5	129	6	5	DSS	-1	19.485	false	true	false	false	Self > 4	0	0	0		0	0.124	0.124	0	0	9971	10613	1760
1996755	B181128_03_HF_FW_IN_130_ECLP_DSS01_SCX21_hSAX10_rep1				0	0	-0	0	4	0	0	P25553	ALDA_ECOLI Lactaldehyde dehydrogenase OS=Escherichia coli (strain K12) OX=83333 GN=aldA PE=1 SV=2	false	P25553	ALDA_ECOLI Lactaldehyde dehydrogenase OS=Escherichia coli (strain K12) OX=83333 GN=aldA PE=1 SV=2	false	AVEGKGYYYPPTLLLDVR	SVPVQHPMYIDGQFVTWR	357	2	18	18	5	1	361	2	4	DSS	-1	19.482	false	true	false	false	Self > 4	0	0	0		0	0.124	0.124	0	0	9969	10609	719
2641474	B181203_09_HF_FW_IN_130_ECLP_DSS01_SCX23_hSAX09_rep1				0	0	-0	0	4	0	0	P0A8M3	SYT_ECOLI Threonine--tRNA ligase OS=Escherichia coli (strain K12) OX=83333 GN=thrS PE=1 SV=1	false	P0A8M3	SYT_ECOLI Threonine--tRNA ligase OS=Escherichia coli (strain K12) OX=83333 GN=thrS PE=1 SV=1	false	VSILDENIAHDDKPGLYFHEEYVDMCcmR	KVSWHEAR	157	138	27	8	13	1	169	138	4	DSS	-1	19.482	false	true	false	false	Self > 4	0	0	0		0	0.135	0.135	0	0	8476	967	644
2798337	B181203_16_HF_FW_IN_130_ECLP_DSS01_SCX23_hSAX06_rep2				0	0	-0	0	6	0	0	P17169	GLMS_ECOLI Glutamine--fructose-6-phosphate aminotransferase [isomerizing] OS=Escherichia coli (strain K12) OX=83333 GN=glmS PE=1 SV=4	false	P17169	GLMS_ECOLI Glutamine--fructose-6-phosphate aminotransferase [isomerizing] OS=Escherichia coli (strain K12) OX=83333 GN=glmS PE=1 SV=4	false	LGKVQMLAQAAEEHPLHGGTGIAHTR	EIYEQPNAIKNTLTGR	49	256	26	16	3	10	51	265	6	DSS	-1	19.479	false	true	false	false	Self > 4	0	0	0		0	0.135	0.135	0	0	9968	7533	735
1313495	B181123_12_HF_FW_IN_130_ECLP_DSS01_SCX20_hSAX05_rep2				0	0	-0	0	3	0	0	P0AFG8	ODP1_ECOLI Pyruvate dehydrogenase E1 component OS=Escherichia coli (strain K12) OX=83333 GN=aceE PE=1 SV=2	false	P0AFG8	ODP1_ECOLI Pyruvate dehydrogenase E1 component OS=Escherichia coli (strain K12) OX=83333 GN=aceE PE=1 SV=2	false	VVADAIAKFNIDADKVNPR	LETIEGSKGK	867	717	19	10	8	8	874	724	3	DSS	-1	19.478	false	true	false	false	Self > 4	0	0	0		0	0.138	0.138	0	0	5281	5663	813
[truncated: 10,254 more rows]
