# Supplementary material for: Retention time prediction using neural networks increases identifications in crosslinking mass spectrometry
Source: Nat Commun. 2021 May 28;12:3237. doi: 10.1038/s41467-021-23441-0 (PMC8163845; doi:10.1038/s41467-021-23441-0)
Supplement: Supplementary file 4 — Source Data [file 41467_2021_23441_MOESM4_ESM.zip › Sources/Sources_manuscript/Fig4e_rescored_CSMs.csv]

PSMID	run	scan	PeakListFileName	ScanId	exp charge	exp m/z	exp mass	exp fractionalmass	match charge	match mass	match fractionalmass	Protein1	Description1	Decoy1	Protein2	Description2	Decoy2	PepSeq1	PepSeq2	PepPos1	PepPos2	PeptideLength1	PeptideLength2	LinkPos1	LinkPos2	ProteinLinkPos1	ProteinLinkPos2	Charge	Crosslinker	CrosslinkerModMass	Score	isDecoy	isTT	isTD	isDD	fdrGroup	fdr	ifdr	PEP		PeptidePairFDR	Protein1FDR	Protein2FDR	LinkFDR	PPIFDR	peptide pair id	link id	ppi id	info
2770620	B181203_15_HF_FW_IN_130_ECLP_DSS01_SCX23_hSAX06_rep1				0	0	-0	0	4	0	0	P0A836	SUCC_ECOLI Succinate--CoA ligase [ADP-forming] subunit beta OS=Escherichia coli (strain K12) OX=83333 GN=sucC PE=1 SV=1	false	P0AGE9	SUCD_ECOLI Succinate--CoA ligase [ADP-forming] subunit alpha OS=Escherichia coli (strain K12) OX=83333 GN=sucD PE=1 SV=2	false	VAEETPHLIHKVALDPLTGPMPYQGR	MGHAGAIIAGGKGTADEK	136	245	26	18	11	12	146	256	4	DSS	-1	64.013	false	true	false	false	Between > 4	0	0	0.002		0	0.134	0.123	0	0	11997	15817	475
3120254	B181205_09_HF_FW_IN_130_ECLP_DSS01_SCX24_hSAX06_rep1				0	0	-0	0	4	0	0	P0A836	SUCC_ECOLI Succinate--CoA ligase [ADP-forming] subunit beta OS=Escherichia coli (strain K12) OX=83333 GN=sucC PE=1 SV=1	false	P0AGE9	SUCD_ECOLI Succinate--CoA ligase [ADP-forming] subunit alpha OS=Escherichia coli (strain K12) OX=83333 GN=sucD PE=1 SV=2	false	VAEETPHLIHKVALDPLTGPMPYQGR	RMGHAGAIIAGGKGTADEK	136	244	26	19	11	13	146	256	4	DSS	-1	61.524	false	true	false	false	Between > 4	0	0	0.002		0	0.134	0.123	0	0	12298	15817	475
1550038	B181123_25_HF_FW_IN_130_ECLP_DSS01_SCX21_hSAX02_rep1				0	0	-0	0	4	0	0	P0AE08	AHPC_ECOLI Alkyl hydroperoxide reductase C OS=Escherichia coli (strain K12) OX=83333 GN=ahpC PE=1 SV=2	false	P0AE08	AHPC_ECOLI Alkyl hydroperoxide reductase C OS=Escherichia coli (strain K12) OX=83333 GN=ahpC PE=1 SV=2	false	AAQYVASHPGEVCcmPAKWK	IKAAQYVASHPGEVCcmPAK	154	152	18	18	16	2	169	153	4	DSS	-1	59.806	false	true	false	false	Self > 4	0	0	0		0	0.123	0.123	0	0	9857	13603	1237
2719075	B181203_12_HF_FW_IN_130_ECLP_DSS01_SCX23_hSAX07_rep1				0	0	-0	0	5	0	0	P0A9P0	DLDH_ECOLI Dihydrolipoyl dehydrogenase OS=Escherichia coli (strain K12) OX=83333 GN=lpdA PE=1 SV=2	false	P0A9P0	DLDH_ECOLI Dihydrolipoyl dehydrogenase OS=Escherichia coli (strain K12) OX=83333 GN=lpdA PE=1 SV=2	false	ALAEHGIVFGEPKTDIDKIR	VIEEAKALAEHGIVFGEPK	68	62	20	19	13	6	80	67	5	DSS	-1	59.611	false	true	false	false	Self > 4	0	0	0		0	0.134	0.134	0	0	10488	13567	2103
2523804	B181130_10_HF_FW_IN_130_ECLP_DSS01_SCX22_hSAX06_rep2				0	0	-0	0	4	0	0	P0A836	SUCC_ECOLI Succinate--CoA ligase [ADP-forming] subunit beta OS=Escherichia coli (strain K12) OX=83333 GN=sucC PE=1 SV=1	false	P0AGE9	SUCD_ECOLI Succinate--CoA ligase [ADP-forming] subunit alpha OS=Escherichia coli (strain K12) OX=83333 GN=sucD PE=1 SV=2	false	VAEETPHLIHKVALDPLTGPMPYQGR	MoxGHAGAIIAGGKGTADEK	136	245	26	18	11	12	146	256	4	DSS	-1	58.932	false	true	false	false	Between > 4	0	0	0.002		0	0.134	0.123	0	0	12107	15817	475
2173060	B181128_12_HF_FW_IN_130_ECLP_DSS01_SCX22_hSAX05_rep1				0	0	-0	0	4	0	0	P0A836	SUCC_ECOLI Succinate--CoA ligase [ADP-forming] subunit beta OS=Escherichia coli (strain K12) OX=83333 GN=sucC PE=1 SV=1	false	P0AGE9	SUCD_ECOLI Succinate--CoA ligase [ADP-forming] subunit alpha OS=Escherichia coli (strain K12) OX=83333 GN=sucD PE=1 SV=2	false	QGDLICcmLDGKLGADGNALFR	EHVTKPVVGYIAGVTAPKGK	206	224	20	20	10	18	215	241	4	DSS	-1	58.516	false	true	false	false	Between > 4	0	0	0.002		0	0.134	0.123	0	0	11465	15861	475
2191981	B181128_13_HF_FW_IN_130_ECLP_DSS01_SCX22_hSAX05_rep2				0	0	-0	0	4	0	0	P0A9G6	ACEA_ECOLI Isocitrate lyase OS=Escherichia coli (strain K12) OX=83333 GN=aceA PE=1 SV=1	false	P0AE08	AHPC_ECOLI Alkyl hydroperoxide reductase C OS=Escherichia coli (strain K12) OX=83333 GN=ahpC PE=1 SV=2	false	HYVEKVQQPEFAAAK	IKAAQYVASHPGEVCcmPAK	377	152	15	18	5	2	381	153	4	DSS	-1	58.376	false	true	false	false	Between > 4	0	0	0.002		0	0.134	0.123	0	0	12285	15745	36
1235198	B181123_09_HF_FW_IN_130_ECLP_DSS01_SCX20_hSAX06_rep1				0	0	-0	0	3	0	0	P0A836	SUCC_ECOLI Succinate--CoA ligase [ADP-forming] subunit beta OS=Escherichia coli (strain K12) OX=83333 GN=sucC PE=1 SV=1	false	P0A836	SUCC_ECOLI Succinate--CoA ligase [ADP-forming] subunit beta OS=Escherichia coli (strain K12) OX=83333 GN=sucC PE=1 SV=1	false	LHGGEPANFLDVGGGATKER	KLADSGLNIIAAK	278	360	20	13	18	1	295	360	3	DSS	-1	57.514	false	true	false	false	Self > 4	0	0	0		0	0.134	0.134	0	0	9590	13597	1290
2869722	B181203_19_HF_FW_IN_130_ECLP_DSS01_SCX23_hSAX04_rep1				0	0	-0	0	4	0	0	P0AE08	AHPC_ECOLI Alkyl hydroperoxide reductase C OS=Escherichia coli (strain K12) OX=83333 GN=ahpC PE=1 SV=2	false	P0AE08	AHPC_ECOLI Alkyl hydroperoxide reductase C OS=Escherichia coli (strain K12) OX=83333 GN=ahpC PE=1 SV=2	false	AAQYVASHPGEVCcmPAKWK	AWHSSSETIAKIK	154	81	18	13	16	11	169	91	4	DSS	-1	56.154	false	true	false	false	Self > 4	0	0	0		0	0.123	0.123	0	0	6552	13599	1237
1768535	B181126_09_HF_FW_IN_130_ECLP_DSS01_SCX25t27_hSAX06_rep1				0	0	-0	0	3	0	0	P0A6F1	CARA_ECOLI Carbamoyl-phosphate synthase small chain OS=Escherichia coli (strain K12) OX=83333 GN=carA PE=1 SV=1	false	P0A6F1	CARA_ECOLI Carbamoyl-phosphate synthase small chain OS=Escherichia coli (strain K12) OX=83333 GN=carA PE=1 SV=1	false	VTHKSLFDGTLQGIHR	FGHHGGNHPVKDVEK	327	288	16	15	4	11	330	298	3	DSS	-1	55.449	false	true	false	false	Self > 4	0	0	0		0	0.118	0.118	0	0	4079	13543	1657
2221636	B181128_14_HF_FW_IN_130_ECLP_DSS01_SCX22_hSAX04_rep1				0	0	-0	0	4	0	0	P00959	SYM_ECOLI Methionine--tRNA ligase OS=Escherichia coli (strain K12) OX=83333 GN=metG PE=1 SV=2	false	P00959	SYM_ECOLI Methionine--tRNA ligase OS=Escherichia coli (strain K12) OX=83333 GN=metG PE=1 SV=2	false	KPSNLFVHGYVTVNGAK	KDSTAELYHFIGK	317	284	17	13	1	1	317	284	4	DSS	-1	55.402	false	true	false	false	Self > 4	0	0	0		0	0	0	0	0	7013	13457	1647
1479058	B181123_21_HF_FW_IN_130_ECLP_DSS01_SCX21_hSAX05_rep2				0	0	-0	0	3	0	0	P02358	RS6_ECOLI 30S ribosomal protein S6 OS=Escherichia coli (strain K12) OX=83333 GN=rpsF PE=1 SV=1	false	P0A7T7	RS18_ECOLI 30S ribosomal protein S18 OS=Escherichia coli (strain K12) OX=83333 GN=rpsR PE=1 SV=2	false	HAVTEASPMVKAK	DIATLKNYITESGK	94	25	13	14	11	6	104	30	3	DSS	-1	55.362	false	true	false	false	Between > 4	0	0	0.002		0	0.123	0.696	0	0	11410	15289	14
3119125	B181205_09_HF_FW_IN_130_ECLP_DSS01_SCX24_hSAX06_rep1				0	0	-0	0	4	0	0	P0A7M9	RL31_ECOLI 50S ribosomal protein L31 OS=Escherichia coli (strain K12) OX=83333 GN=rpmE PE=1 SV=1	false	P62399	RL5_ECOLI 50S ribosomal protein L5 OS=Escherichia coli (strain K12) OX=83333 GN=rplE PE=1 SV=2	false	STVGHDLNLDVCcmSKCcmHPFFTGK	AKLHDYYKDEVVK	26	2	22	13	14	2	39	3	4	DSS	-1	54.8	false	true	false	false	Between > 4	0	0	0.002		0	0.6	0.123	0	0	12124	15549	5
1504462	B181123_23_HF_FW_IN_130_ECLP_DSS01_SCX21_hSAX04_rep1				0	0	-0	0	5	0	0	P0AFG6	ODO2_ECOLI Dihydrolipoyllysine-residue succinyltransferase component of 2-oxoglutarate dehydrogenase complex OS=Escherichia coli (strain K12) OX=83333 GN=sucB PE=1 SV=2	false	P0AFG3	ODO1_ECOLI 2-oxoglutarate dehydrogenase E1 component OS=Escherichia coli (strain K12) OX=83333 GN=sucA PE=1 SV=1	false	LLAEHNLDASAIKGTGVGGR	STFQQLPGTGVKPDQFHSQTR	121	43	20	21	13	12	133	54	5	DSS	-1	54.695	false	true	false	false	Between > 4	0	0	0.002		0	0.118	0.118	0	0	10895	15813	83
2936939	B181203_23_HF_FW_IN_130_ECLP_DSS01_SCX24_hSAX02_rep2				0	0	-0	0	4	0	0	P0AGE9	SUCD_ECOLI Succinate--CoA ligase [ADP-forming] subunit alpha OS=Escherichia coli (strain K12) OX=83333 GN=sucD PE=1 SV=2	false	P0AGE9	SUCD_ECOLI Succinate--CoA ligase [ADP-forming] subunit alpha OS=Escherichia coli (strain K12) OX=83333 GN=sucD PE=1 SV=2	false	MGHAGAIIAGGKGTADEK	EHVTKPVVGYIAGVTAPKGK	245	224	18	20	12	18	256	241	4	DSS	-1	54.444	false	true	false	false	Self > 4	0	0	0		0	0.123	0.123	0	0	9431	13361	2081
2218998	B181128_14_HF_FW_IN_130_ECLP_DSS01_SCX22_hSAX04_rep1				0	0	-0	0	3	0	0	P0A817	METK_ECOLI S-adenosylmethionine synthase OS=Escherichia coli (strain K12) OX=83333 GN=metK PE=1 SV=2	false	P0A817	METK_ECOLI S-adenosylmethionine synthase OS=Escherichia coli (strain K12) OX=83333 GN=metK PE=1 SV=2	false	YVAKNIVAAGLADR	HGGGAFSGKDPSK	281	258	14	13	4	9	284	266	3	DSS	-1	54.328	false	true	false	false	Self > 4	0	0	0		0	0.123	0.123	0	0	7582	12927	1402
2716733	B181203_12_HF_FW_IN_130_ECLP_DSS01_SCX23_hSAX07_rep1				0	0	-0	0	5	0	0	P0A9P0	DLDH_ECOLI Dihydrolipoyl dehydrogenase OS=Escherichia coli (strain K12) OX=83333 GN=lpdA PE=1 SV=2	false	P0A9P0	DLDH_ECOLI Dihydrolipoyl dehydrogenase OS=Escherichia coli (strain K12) OX=83333 GN=lpdA PE=1 SV=2	false	ALAEHGIVFGEPKTDIDKIR	ALAEHGIVFGEPKTDIDK	68	68	20	18	13	13	80	80	5	DSS	-1	54.22	false	true	false	false	Self > 4	0	0	0		0	0.134	0.134	0	0	9859	13565	2103
2497754	B181130_09_HF_FW_IN_130_ECLP_DSS01_SCX22_hSAX06_rep1				0	0	-0	0	4	0	0	P0A836	SUCC_ECOLI Succinate--CoA ligase [ADP-forming] subunit beta OS=Escherichia coli (strain K12) OX=83333 GN=sucC PE=1 SV=1	false	P0AGE9	SUCD_ECOLI Succinate--CoA ligase [ADP-forming] subunit alpha OS=Escherichia coli (strain K12) OX=83333 GN=sucD PE=1 SV=2	false	VAEETPHLIHKVALDPLTGPMoxPYQGR	MGHAGAIIAGGKGTADEK	136	245	26	18	11	12	146	256	4	DSS	-1	54.193	false	true	false	false	Between > 4	0	0	0.002		0	0.134	0.123	0	0	11971	15817	475
2525249	B181130_10_HF_FW_IN_130_ECLP_DSS01_SCX22_hSAX06_rep2				0	0	-0	0	3	0	0	P21599	KPYK2_ECOLI Pyruvate kinase II OS=Escherichia coli (strain K12) OX=83333 GN=pykA PE=1 SV=3	false	P21599	KPYK2_ECOLI Pyruvate kinase II OS=Escherichia coli (strain K12) OX=83333 GN=pykA PE=1 SV=3	false	HVAILGDLQGPKIR	FLLDANLGKGEGDKEK	64	94	14	16	12	9	75	102	3	DSS	-1	54.114	false	true	false	false	Self > 4	0	0	0		0	0.123	0.123	0	0	6358	11171	1673
2715559	B181203_12_HF_FW_IN_130_ECLP_DSS01_SCX23_hSAX07_rep1				0	0	-0	0	4	0	0	P37095	PEPB_ECOLI Peptidase B OS=Escherichia coli (strain K12) OX=83333 GN=pepB PE=1 SV=2	false	P37095	PEPB_ECOLI Peptidase B OS=Escherichia coli (strain K12) OX=83333 GN=pepB PE=1 SV=2	false	KIDGLGIKHVQLSGEGWDADR	KVEVMNTDAEGR	50	270	21	12	8	1	57	270	4	DSS	-1	53.95	false	true	false	false	Self > 4	0	0	0		0	0.118	0.118	0	0	1845	9599	1535
2089862	B181128_09_HF_FW_IN_130_ECLP_DSS01_SCX21_hSAX07_rep2				0	0	-0	0	4	0	0	P00957	SYA_ECOLI Alanine--tRNA ligase OS=Escherichia coli (strain K12) OX=83333 GN=alaS PE=1 SV=2	false	P00957	SYA_ECOLI Alanine--tRNA ligase OS=Escherichia coli (strain K12) OX=83333 GN=alaS PE=1 SV=2	false	FDFSHNEAMKPEEIR	LSEVAHLLKGDSNNLADK	596	714	15	18	10	9	605	722	4	DSS	-1	53.868	false	true	false	false	Self > 4	0	0	0		0	0	0	0	0	6559	7627	1035
1288868	B181123_11_HF_FW_IN_130_ECLP_DSS01_SCX20_hSAX05_rep1				0	0	-0	0	4	0	0	P0A6Y8	DNAK_ECOLI Chaperone protein DnaK OS=Escherichia coli (strain K12) OX=83333 GN=dnaK PE=1 SV=2	false	P0A6Y8	DNAK_ECOLI Chaperone protein DnaK OS=Escherichia coli (strain K12) OX=83333 GN=dnaK PE=1 SV=2	false	ITIKASSGLNEDEIQK	RAADNKSLGQFNLDGINPAPR	499	447	16	21	4	6	502	452	4	DSS	-1	53.644	false	true	false	false	Self > 4	0	0	0		0	0.138	0.138	0	0	9640	8869	1255
2247037	B181128_16_HF_FW_IN_130_ECLP_DSS01_SCX22_hSAX03_rep1				0	0	-0	0	4	0	0	P45955	CPOB_ECOLI Cell division coordinator CpoB OS=Escherichia coli (strain K12) OX=83333 GN=cpoB PE=1 SV=2	false	P45955	CPOB_ECOLI Cell division coordinator CpoB OS=Escherichia coli (strain K12) OX=83333 GN=cpoB PE=1 SV=2	false	KDDAAYYFASVVKNYPK	VGVIMQDKGDTAKAK	196	223	17	15	13	13	208	235	4	DSS	-1	53.412	false	true	false	false	Self > 4	0	0	0		0	0.131	0.131	0	0	6938	4013	1626
831732	B181121_11_HF_FW_IN_130_ECLP_DSS01_SCX19_hSAX04_rep1				0	0	-0	0	4	0	0	P60422	RL2_ECOLI 50S ribosomal protein L2 OS=Escherichia coli (strain K12) OX=83333 GN=rplB PE=1 SV=2	false	P60422	RL2_ECOLI 50S ribosomal protein L2 OS=Escherichia coli (strain K12) OX=83333 GN=rplB PE=1 SV=2	false	AGDQIQSGVDAAIKPGNTLPMR	SANIALVLYKDGERR	112	88	22	15	14	10	125	97	4	DSS	-1	53.402	false	true	false	false	Self > 4	0	0	0		0	0.123	0.123	0	0	3830	3373	1394
3121611	B181205_09_HF_FW_IN_130_ECLP_DSS01_SCX24_hSAX06_rep1				0	0	-0	0	5	0	0	P0A9P0	DLDH_ECOLI Dihydrolipoyl dehydrogenase OS=Escherichia coli (strain K12) OX=83333 GN=lpdA PE=1 SV=2	false	P0A9P0	DLDH_ECOLI Dihydrolipoyl dehydrogenase OS=Escherichia coli (strain K12) OX=83333 GN=lpdA PE=1 SV=2	false	ALAEHGIVFGEPKTDIDKIR	ALAEHGIVFGEPKTDIDKIR	68	68	20	20	13	13	80	80	5	DSS	-1	52.916	false	true	false	false	Self > 4	0	0	0		0	0.134	0.134	0	0	10520	13565	2103
2870167	B181203_19_HF_FW_IN_130_ECLP_DSS01_SCX23_hSAX04_rep1				0	0	-0	0	3	0	0	P0A9P0	DLDH_ECOLI Dihydrolipoyl dehydrogenase OS=Escherichia coli (strain K12) OX=83333 GN=lpdA PE=1 SV=2	false	P0ACG1	STPA_ECOLI DNA-binding protein StpA OS=Escherichia coli (strain K12) OX=83333 GN=stpA PE=1 SV=1	false	GVHEGHVAAEVIAGKK	TPKPIAQALAEGK	324	115	16	13	15	3	338	117	3	DSS	-1	52.838	false	true	false	false	Between > 4	0	0.001	0.002		0	0.134	0.123	0	0	11817	15873	933
951736	B181121_17_HF_FW_IN_130_ECLP_DSS01_SCX19_hSAX07_rep1				0	0	-0	0	3	0	0	P0AGJ9	SYY_ECOLI Tyrosine--tRNA ligase OS=Escherichia coli (strain K12) OX=83333 GN=tyrS PE=1 SV=2	false	P0AGJ9	SYY_ECOLI Tyrosine--tRNA ligase OS=Escherichia coli (strain K12) OX=83333 GN=tyrS PE=1 SV=2	false	DIGKHFSVNQMINK	KLNTEETVQEWVDK	141	90	14	14	4	1	144	90	3	DSS	-1	52.652	false	true	false	false	Self > 4	0	0	0		0	0	0	0	0	6354	4749	1624
1238419	B181123_09_HF_FW_IN_130_ECLP_DSS01_SCX20_hSAX06_rep1				0	0	-0	0	5	0	0	P0A8V2	RPOB_ECOLI DNA-directed RNA polymerase subunit beta OS=Escherichia coli (strain K12) OX=83333 GN=rpoB PE=1 SV=1	false	P0A7Z4	RPOA_ECOLI DNA-directed RNA polymerase subunit alpha OS=Escherichia coli (strain K12) OX=83333 GN=rpoA PE=1 SV=1	false	KGMPIATPVFDGAK	SGIGPVTAADITHDGDVEIVKPQHVICcmHLTDENASISMR	1178	105	14	39	1	21	1178	125	5	DSS	-1	52.427	false	true	false	false	Between > 4	0	0.001	0.002		0	0.138	0.134	0	0	11221	14395	411
1186488	B181123_06_HF_FW_IN_130_ECLP_DSS01_SCX20_hSAX07_rep1				0	0	-0	0	5	0	0	P0A9P0	DLDH_ECOLI Dihydrolipoyl dehydrogenase OS=Escherichia coli (strain K12) OX=83333 GN=lpdA PE=1 SV=2	false	P0A9P0	DLDH_ECOLI Dihydrolipoyl dehydrogenase OS=Escherichia coli (strain K12) OX=83333 GN=lpdA PE=1 SV=2	false	VIEEAKALAEHGIVFGEPK	ALAEHGIVFGEPKTDIDK	62	68	19	18	6	13	67	80	5	DSS	-1	52.312	false	true	false	false	Self > 4	0	0	0		0	0.134	0.134	0	0	10555	13567	2103
2869757	B181203_19_HF_FW_IN_130_ECLP_DSS01_SCX23_hSAX04_rep1				0	0	-0	0	3	0	0	P0AE08	AHPC_ECOLI Alkyl hydroperoxide reductase C OS=Escherichia coli (strain K12) OX=83333 GN=ahpC PE=1 SV=2	false	P0AE08	AHPC_ECOLI Alkyl hydroperoxide reductase C OS=Escherichia coli (strain K12) OX=83333 GN=ahpC PE=1 SV=2	false	AAQYVASHPGEVCcmPAKWK	AWHSSSETIAKIK	154	81	18	13	16	11	169	91	3	DSS	-1	52.15	false	true	false	false	Self > 4	0	0	0		0	0.123	0.123	0	0	6552	13599	1237
3170822	B181205_11_HF_FW_IN_130_ECLP_DSS01_SCX24_hSAX05_rep1				0	0	-0	0	5	0	0	P0AFG6	ODO2_ECOLI Dihydrolipoyllysine-residue succinyltransferase component of 2-oxoglutarate dehydrogenase complex OS=Escherichia coli (strain K12) OX=83333 GN=sucB PE=1 SV=2	false	P0A9P0	DLDH_ECOLI Dihydrolipoyl dehydrogenase OS=Escherichia coli (strain K12) OX=83333 GN=lpdA PE=1 SV=2	false	LLAEHNLDASAIKGTGVGGR	GVHEGHVAAEVIAGKK	121	324	20	16	13	15	133	338	5	DSS	-1	52.049	false	true	false	false	Between > 4	0	0.001	0.002		0	0.118	0.134	0	0	12091	15847	77
3069803	B181205_06_HF_FW_IN_130_ECLP_DSS01_SCX24_hSAX07_rep1				0	0	-0	0	5	0	0	P52647	NIFJ_ECOLI Probable pyruvate-flavodoxin oxidoreductase OS=Escherichia coli (strain K12) OX=83333 GN=ydbK PE=3 SV=2	false	P52647	NIFJ_ECOLI Probable pyruvate-flavodoxin oxidoreductase OS=Escherichia coli (strain K12) OX=83333 GN=ydbK PE=3 SV=2	false	RADEGKLPLALDSRPPSEAPEETLLHEQR	RYDFLAQMAGKAEK	1103	1157	29	14	6	11	1108	1167	5	DSS	-1	51.818	false	true	false	false	Self > 4	0	0	0		0	0.123	0.123	0	0	10515	5727	1308
903947	B181121_15_HF_FW_IN_130_ECLP_DSS01_SCX19_hSAX06_rep1				0	0	-0	0	4	0	0	P02359	RS7_ECOLI 30S ribosomal protein S7 OS=Escherichia coli (strain K12) OX=83333 GN=rpsG PE=1 SV=3	false	P02359	RS7_ECOLI 30S ribosomal protein S7 OS=Escherichia coli (strain K12) OX=83333 GN=rpsG PE=1 SV=3	false	SFSHQAGASSKQPALGYLN	SELEAFEVALENVRPTVEVKSR	161	57	19	22	11	20	171	76	4	DSS	-1	51.772	false	true	false	false	Self > 4	0	0	0		0	0.118	0.118	0	0	6098	13353	1163
1235216	B181123_09_HF_FW_IN_130_ECLP_DSS01_SCX20_hSAX06_rep1				0	0	-0	0	3	0	0	P0AE08	AHPC_ECOLI Alkyl hydroperoxide reductase C OS=Escherichia coli (strain K12) OX=83333 GN=ahpC PE=1 SV=2	false	P0AE08	AHPC_ECOLI Alkyl hydroperoxide reductase C OS=Escherichia coli (strain K12) OX=83333 GN=ahpC PE=1 SV=2	false	AWHSSSETIAKIK	WKEGEATLAPSLDLVGK	81	170	13	17	11	2	91	171	3	DSS	-1	51.706	false	true	false	false	Self > 4	0	0	0		0	0.123	0.123	0	0	4489	12737	1237
1569622	B181123_26_HF_FW_IN_130_ECLP_DSS01_SCX21_hSAX02_rep2				0	0	-0	0	3	0	0	P02359	RS7_ECOLI 30S ribosomal protein S7 OS=Escherichia coli (strain K12) OX=83333 GN=rpsG PE=1 SV=3	false	P02359	RS7_ECOLI 30S ribosomal protein S7 OS=Escherichia coli (strain K12) OX=83333 GN=rpsG PE=1 SV=3	false	MAEANKAFAHYR	SFSHQAGASSK	144	161	12	11	6	1	149	161	3	DSS	-1	51.662	false	true	false	false	Self > 4	0	0	0		0	0.118	0.118	0	0	8494	13421	1163
2715628	B181203_12_HF_FW_IN_130_ECLP_DSS01_SCX23_hSAX07_rep1				0	0	-0	0	5	0	0	P0A9Q1	ARCA_ECOLI Aerobic respiration control protein ArcA OS=Escherichia coli (strain K12) OX=83333 GN=arcA PE=1 SV=1	false	P0A9Q1	ARCA_ECOLI Aerobic respiration control protein ArcA OS=Escherichia coli (strain K12) OX=83333 GN=arcA PE=1 SV=1	false	AMLHFCcmENPGKIQSR	KHFESTPDTPEIIATIHGEGYR	168	210	15	22	11	1	178	210	5	DSS	-1	51.634	false	true	false	false	Self > 4	0	0	0		0	0.134	0.134	0	0	9322	13551	1088
3146787	B181205_10_HF_FW_IN_130_ECLP_DSS01_SCX24_hSAX06_rep2				0	0	-0	0	5	0	0	P0A836	SUCC_ECOLI Succinate--CoA ligase [ADP-forming] subunit beta OS=Escherichia coli (strain K12) OX=83333 GN=sucC PE=1 SV=1	false	P0AGE9	SUCD_ECOLI Succinate--CoA ligase [ADP-forming] subunit alpha OS=Escherichia coli (strain K12) OX=83333 GN=sucD PE=1 SV=2	false	VAEETPHLIHKVALDPLTGPMPYQGR	RMGHAGAIIAGGKGTADEK	136	244	26	19	11	13	146	256	5	DSS	-1	51.626	false	true	false	false	Between > 4	0	0.001	0.002		0	0.134	0.123	0	0	12298	15817	475
1532707	B181123_24_HF_FW_IN_130_ECLP_DSS01_SCX21_hSAX03_rep1				0	0	-0	0	4	0	0	P0AD61	KPYK1_ECOLI Pyruvate kinase I OS=Escherichia coli (strain K12) OX=83333 GN=pykF PE=1 SV=1	false	P0AD61	KPYK1_ECOLI Pyruvate kinase I OS=Escherichia coli (strain K12) OX=83333 GN=pykF PE=1 SV=1	false	KVVITATQMLDSMIKNPRPTR	IVCcmTIGPKTESEEMLAK	272	6	21	17	15	8	286	13	4	DSS	-1	51.611	false	true	false	false	Self > 4	0	0	0		0	0.123	0.123	0	0	7948	2131	1365
2717601	B181203_12_HF_FW_IN_130_ECLP_DSS01_SCX23_hSAX07_rep1				0	0	-0	0	4	0	0	P00957	SYA_ECOLI Alanine--tRNA ligase OS=Escherichia coli (strain K12) OX=83333 GN=alaS PE=1 SV=2	false	P00957	SYA_ECOLI Alanine--tRNA ligase OS=Escherichia coli (strain K12) OX=83333 GN=alaS PE=1 SV=2	false	HGNMLGAKETFFYK	LSEVAHLLKGDSNNLADK	320	714	14	18	8	9	327	722	4	DSS	-1	51.527	false	true	false	false	Self > 4	0	0	0		0	0	0	0	0	10622	13169	1035
2169820	B181128_12_HF_FW_IN_130_ECLP_DSS01_SCX22_hSAX05_rep1				0	0	-0	0	4	0	0	P0ADG7	IMDH_ECOLI Inosine-5'-monophosphate dehydrogenase OS=Escherichia coli (strain K12) OX=83333 GN=guaB PE=1 SV=1	false	P0ADG7	IMDH_ECOLI Inosine-5'-monophosphate dehydrogenase OS=Escherichia coli (strain K12) OX=83333 GN=guaB PE=1 SV=1	false	LKEIIHQQMGGLR	HESGVVTDPQTVLPTTTLR	427	89	13	19	2	3	428	91	4	DSS	-1	51.316	false	true	false	false	Self > 4	0	0	0		0	0.134	0.134	0	0	5177	6735	990
1240138	B181123_09_HF_FW_IN_130_ECLP_DSS01_SCX20_hSAX06_rep1				0	0	-0	0	5	0	0	P05042	FUMC_ECOLI Fumarate hydratase class II OS=Escherichia coli (strain K12) OX=83333 GN=fumC PE=1 SV=1	false	P05042	FUMC_ECOLI Fumarate hydratase class II OS=Escherichia coli (strain K12) OX=83333 GN=fumC PE=1 SV=1	false	ISTEKMPTSLIHALALTK	ISTEKMPTSLIHALALTK	35	35	18	18	5	5	39	39	5	DSS	-1	51.134	false	true	false	false	Self > 4	0	0	0		0	0.138	0.138	0	0	7797	12121	1141
3168518	B181205_11_HF_FW_IN_130_ECLP_DSS01_SCX24_hSAX05_rep1				0	0	-0	0	4	0	0	P0A836	SUCC_ECOLI Succinate--CoA ligase [ADP-forming] subunit beta OS=Escherichia coli (strain K12) OX=83333 GN=sucC PE=1 SV=1	false	P0AGE9	SUCD_ECOLI Succinate--CoA ligase [ADP-forming] subunit alpha OS=Escherichia coli (strain K12) OX=83333 GN=sucD PE=1 SV=2	false	MNLHEYQAK	RMGHAGAIIAGGKGTADEK	1	244	9	19	1	13	1	256	4	DSS	-1	51.093	false	true	false	false	Between > 4	0	0.001	0.002		0	0.134	0.123	0	0	11976	15443	475
2474926	B181130_07_HF_FW_IN_130_ECLP_DSS01_SCX22_hSAX07_rep2				0	0	-0	0	3	0	0	P0A9T0	SERA_ECOLI D-3-phosphoglycerate dehydrogenase OS=Escherichia coli (strain K12) OX=83333 GN=serA PE=1 SV=2	false	P0A9T0	SERA_ECOLI D-3-phosphoglycerate dehydrogenase OS=Escherichia coli (strain K12) OX=83333 GN=serA PE=1 SV=2	false	GVWNKLAAGSFEAR	THLTEDVINAAEK	137	63	14	13	5	4	141	66	3	DSS	-1	50.971	false	true	false	false	Self > 4	0	0	0		0	0.134	0.134	0	0	3974	13385	1500
1506689	B181123_23_HF_FW_IN_130_ECLP_DSS01_SCX21_hSAX04_rep1				0	0	-0	0	3	0	0	P02359	RS7_ECOLI 30S ribosomal protein S7 OS=Escherichia coli (strain K12) OX=83333 GN=rpsG PE=1 SV=3	false	P67910	HLDD_ECOLI ADP-L-glycero-D-manno-heptose-6-epimerase OS=Escherichia coli (strain K12) OX=83333 GN=hldD PE=1 SV=1	false	SFSHQAGASSKQPALGYLN	KGQIEYIPFPDKLK	161	256	19	14	11	12	171	267	3	DSS	-1	50.492	false	true	false	false	Between > 4	0	0.001	0.002		0	0.118	0.123	0	0	11992	14771	310
955466	B181121_17_HF_FW_IN_130_ECLP_DSS01_SCX19_hSAX07_rep1				0	0	-0	0	3	0	0	P09373	PFLB_ECOLI Formate acetyltransferase 1 OS=Escherichia coli (strain K12) OX=83333 GN=pflB PE=1 SV=2	false	P09373	PFLB_ECOLI Formate acetyltransferase 1 OS=Escherichia coli (strain K12) OX=83333 GN=pflB PE=1 SV=2	false	KSGVLTGLPDAYGR	ANLAKTMLYAINGGVDEK	162	437	14	18	1	5	162	441	3	DSS	-1	50.429	false	true	false	false	Self > 4	0	0	0		0	0.123	0.123	0	0	6542	3335	976
807430	B181121_10_HF_FW_IN_130_ECLP_DSS01_SCX19_hSAX03_rep1				0	0	-0	0	4	0	0	P0AFG6	ODO2_ECOLI Dihydrolipoyllysine-residue succinyltransferase component of 2-oxoglutarate dehydrogenase complex OS=Escherichia coli (strain K12) OX=83333 GN=sucB PE=1 SV=2	false	P0AFG6	ODO2_ECOLI Dihydrolipoyllysine-residue succinyltransferase component of 2-oxoglutarate dehydrogenase complex OS=Escherichia coli (strain K12) OX=83333 GN=sucB PE=1 SV=2	false	LLAEHNLDASAIKGTGVGGR	APAKESAPAAAAPAAQPALAAR	121	153	20	22	13	4	133	156	4	DSS	-1	50.204	false	true	false	false	Self > 4	0	0	0		0	0.118	0.118	0	0	9452	13367	1262
3067707	B181205_06_HF_FW_IN_130_ECLP_DSS01_SCX24_hSAX07_rep1				0	0	-0	0	5	0	0	P17169	GLMS_ECOLI Glutamine--fructose-6-phosphate aminotransferase [isomerizing] OS=Escherichia coli (strain K12) OX=83333 GN=glmS PE=1 SV=4	false	P17169	GLMS_ECOLI Glutamine--fructose-6-phosphate aminotransferase [isomerizing] OS=Escherichia coli (strain K12) OX=83333 GN=glmS PE=1 SV=4	false	LGKVQMLAQAAEEHPLHGGTGIAHTR	RQDIESNLQYDAGDKGIYR	49	232	26	19	3	15	51	246	5	DSS	-1	50.179	false	true	false	false	Self > 4	0	0	0		0	0.134	0.134	0	0	10569	11173	1060
3171757	B181205_11_HF_FW_IN_130_ECLP_DSS01_SCX24_hSAX05_rep1				0	0	-0	0	5	0	0	P0A836	SUCC_ECOLI Succinate--CoA ligase [ADP-forming] subunit beta OS=Escherichia coli (strain K12) OX=83333 GN=sucC PE=1 SV=1	false	P0AGE9	SUCD_ECOLI Succinate--CoA ligase [ADP-forming] subunit alpha OS=Escherichia coli (strain K12) OX=83333 GN=sucD PE=1 SV=2	false	VAEETPHLIHKVALDPLTGPMoxPYQGR	RMoxGHAGAIIAGGKGTADEK	136	244	26	19	11	13	146	256	5	DSS	-1	50.094	false	true	false	false	Between > 4	0	0.001	0.002		0	0.134	0.123	0	0	11946	15817	475
2222029	B181128_14_HF_FW_IN_130_ECLP_DSS01_SCX22_hSAX04_rep1				0	0	-0	0	4	0	0	P0AG30	RHO_ECOLI Transcription termination factor Rho OS=Escherichia coli (strain K12) OX=83333 GN=rho PE=1 SV=1	false	P0AG30	RHO_ECOLI Transcription termination factor Rho OS=Escherichia coli (strain K12) OX=83333 GN=rho PE=1 SV=1	false	TGDTISGKIRPPK	YFALLKVNEVNFDKPENAR	93	110	13	19	8	6	100	115	4	DSS	-1	50.001	false	true	false	false	Self > 4	0	0	0		0	0.123	0.123	0	0	6858	13451	1261
3172595	B181205_11_HF_FW_IN_130_ECLP_DSS01_SCX24_hSAX05_rep1				0	0	-0	0	4	0	0	P0A836	SUCC_ECOLI Succinate--CoA ligase [ADP-forming] subunit beta OS=Escherichia coli (strain K12) OX=83333 GN=sucC PE=1 SV=1	false	P0AGE9	SUCD_ECOLI Succinate--CoA ligase [ADP-forming] subunit alpha OS=Escherichia coli (strain K12) OX=83333 GN=sucD PE=1 SV=2	false	VAEETPHLIHKVALDPLTGPMPYQGR	RMoxGHAGAIIAGGKGTADEK	136	244	26	19	11	13	146	256	4	DSS	-1	49.775	false	true	false	false	Between > 4	0	0.001	0.002		0	0.134	0.123	0	0	12236	15817	475
1337655	B181123_13_HF_FW_IN_130_ECLP_DSS01_SCX20_hSAX04_rep1				0	0	-0	0	3	0	0	P0ACF4	DBHB_ECOLI DNA-binding protein HU-beta OS=Escherichia coli (strain K12) OX=83333 GN=hupB PE=1 SV=1	false	P0A7U3	RS19_ECOLI 30S ribosomal protein S19 OS=Escherichia coli (strain K12) OX=83333 GN=rpsS PE=1 SV=2	false	SQLIDKIAAGADISK	AVESGDKKPLR	4	22	15	11	6	8	9	29	3	DSS	-1	49.392	false	true	false	false	Between > 4	0	0.001	0.002		0	0.118	0.118	0	0	12315	15743	458
2089536	B181128_09_HF_FW_IN_130_ECLP_DSS01_SCX21_hSAX07_rep2				0	0	-0	0	4	0	0	P0A9P0	DLDH_ECOLI Dihydrolipoyl dehydrogenase OS=Escherichia coli (strain K12) OX=83333 GN=lpdA PE=1 SV=2	false	P0A9P0	DLDH_ECOLI Dihydrolipoyl dehydrogenase OS=Escherichia coli (strain K12) OX=83333 GN=lpdA PE=1 SV=2	false	ALAEHGIVFGEPKTDIDK	ALAEHGIVFGEPKTDIDK	68	68	18	18	13	13	80	80	4	DSS	-1	49.27	false	true	false	false	Self > 4	0	0	0		0	0.134	0.134	0	0	8261	13565	2103
899650	B181121_15_HF_FW_IN_130_ECLP_DSS01_SCX19_hSAX06_rep1				0	0	-0	0	4	0	0	P0A8V2	RPOB_ECOLI DNA-directed RNA polymerase subunit beta OS=Escherichia coli (strain K12) OX=83333 GN=rpoB PE=1 SV=1	false	P0A7Z4	RPOA_ECOLI DNA-directed RNA polymerase subunit alpha OS=Escherichia coli (strain K12) OX=83333 GN=rpoA PE=1 SV=1	false	INAMLKQQQEVAK	LVDIEQVSSTHAKVTLEPLER	1128	13	13	21	6	13	1133	25	4	DSS	-1	49.172	false	true	false	false	Between > 4	0	0.001	0.002		0	0.138	0.134	0	0	11178	15769	411
2377529	B181130_03_HF_FW_IN_130_ECLP_DSS01_SCX22_hSAX09_rep1				0	0	-0	0	4	0	0	P00452	RIR1_ECOLI Ribonucleoside-diphosphate reductase 1 subunit alpha OS=Escherichia coli (strain K12) OX=83333 GN=nrdA PE=1 SV=2	false	P00452	RIR1_ECOLI Ribonucleoside-diphosphate reductase 1 subunit alpha OS=Escherichia coli (strain K12) OX=83333 GN=nrdA PE=1 SV=2	false	KDLDTIANEPLHYDWEALR	HMDYGVQINKLMYTR	585	332	19	15	1	10	585	341	4	DSS	-1	49.065	false	true	false	false	Self > 4	0	0	0		0	0.123	0.123	0	0	5868	5367	1848
2020026	B181128_04_HF_FW_IN_130_ECLP_DSS01_SCX21_hSAX09_rep1				0	0	-0	0	5	0	0	P0AC33	FUMA_ECOLI Fumarate hydratase class I aerobic OS=Escherichia coli (strain K12) OX=83333 GN=fumA PE=1 SV=2	false	P0AC33;P14407	FUMA_ECOLI Fumarate hydratase class I aerobic OS=Escherichia coli (strain K12) OX=83333 GN=fumA PE=1 SV=2;FUMB_ECOLI Fumarate hydratase class I anaerobic OS=Escherichia coli (strain K12) OX=83333 GN=fumB PE=1 SV=2	false	MDNGEGLPQYIKDHPIYYAGPAK	VDLNRPMKEILAQLSQYPVSTR	404	361;361	23	22	12	8	415	368;368	5	DSS	-1	49.053	false	true	false	false	Self > 4	0	0	0		0	0.123	0.135	0	0	7083	12407	1142
1006345	B181121_19_HF_FW_IN_130_ECLP_DSS01_SCX19_hSAX08_rep1				0	0	-0	0	5	0	0	P77674	ABDH_ECOLI Gamma-aminobutyraldehyde dehydrogenase OS=Escherichia coli (strain K12) OX=83333 GN=prr PE=1 SV=1	false	P77674	ABDH_ECOLI Gamma-aminobutyraldehyde dehydrogenase OS=Escherichia coli (strain K12) OX=83333 GN=prr PE=1 SV=1	false	LGAAVATLKSGAPDDESTELGPLSSLAHLER	NCcmGKPLHSAFNDEIPAIVDVFR	300	88	31	22	9	4	308	91	5	DSS	-1	48.96	false	true	false	false	Self > 4	0	0	0		0	0.123	0.123	0	0	9778	13453	1492
1846691	B181127_08_HF_FW_IN_130_ECLP_DSS01_SCX25t27_hSAX05_rep1				0	0	-0	0	4	0	0	P0A7F3	PYRI_ECOLI Aspartate carbamoyltransferase regulatory chain OS=Escherichia coli (strain K12) OX=83333 GN=pyrI PE=1 SV=2	false	P0A7F3	PYRI_ECOLI Aspartate carbamoyltransferase regulatory chain OS=Escherichia coli (strain K12) OX=83333 GN=pyrI PE=1 SV=2	false	THDNKLQVEAIK	THDNKLQVEAIKR	2	2	12	13	5	5	6	6	4	DSS	-1	48.956	false	true	false	false	Self > 4	0	0	0		0	0.123	0.123	0	0	5598	2947	1353
952657	B181121_17_HF_FW_IN_130_ECLP_DSS01_SCX19_hSAX07_rep1				0	0	-0	0	4	0	0	P0AE08	AHPC_ECOLI Alkyl hydroperoxide reductase C OS=Escherichia coli (strain K12) OX=83333 GN=ahpC PE=1 SV=2	false	P0AE08	AHPC_ECOLI Alkyl hydroperoxide reductase C OS=Escherichia coli (strain K12) OX=83333 GN=ahpC PE=1 SV=2	false	IKYAMIGDPTGALTR	NQAFKNGEFIEITEKDTEGR	92	13	15	20	2	5	93	17	4	DSS	-1	48.93	false	true	false	false	Self > 4	0	0	0		0	0.123	0.123	0	0	9622	8049	1237
1507132	B181123_23_HF_FW_IN_130_ECLP_DSS01_SCX21_hSAX04_rep1				0	0	-0	0	4	0	0	P17846	CYSI_ECOLI Sulfite reductase [NADPH] hemoprotein beta-component OS=Escherichia coli (strain K12) OX=83333 GN=cysI PE=1 SV=4	false	P17846	CYSI_ECOLI Sulfite reductase [NADPH] hemoprotein beta-component OS=Escherichia coli (strain K12) OX=83333 GN=cysI PE=1 SV=4	false	TGLLEIAKIHK	LPGGVITTKQWQAIDK	377	86	11	16	8	9	384	94	4	DSS	-1	48.904	false	true	false	false	Self > 4	0	0	0		0	0.123	0.123	0	0	8335	13533	1368
895259	B181121_15_HF_FW_IN_130_ECLP_DSS01_SCX19_hSAX06_rep1				0	0	-0	0	4	0	0	P0A9Q7	ADHE_ECOLI Aldehyde-alcohol dehydrogenase OS=Escherichia coli (strain K12) OX=83333 GN=adhE PE=1 SV=2	false	P0A9Q7	ADHE_ECOLI Aldehyde-alcohol dehydrogenase OS=Escherichia coli (strain K12) OX=83333 GN=adhE PE=1 SV=2	false	YNANDNPTKQTAFSQYDRPQAR	DYVEGETAAKK	751	866	22	11	9	10	759	875	4	DSS	-1	48.898	false	true	false	false	Self > 4	0	0	0		0	0.123	0.123	0	0	9355	13415	1145
1450683	B181123_20_HF_FW_IN_130_ECLP_DSS01_SCX21_hSAX05_rep1				0	0	-0	0	5	0	0	P0AFG6	ODO2_ECOLI Dihydrolipoyllysine-residue succinyltransferase component of 2-oxoglutarate dehydrogenase complex OS=Escherichia coli (strain K12) OX=83333 GN=sucB PE=1 SV=2	false	P0AFG6	ODO2_ECOLI Dihydrolipoyllysine-residue succinyltransferase component of 2-oxoglutarate dehydrogenase complex OS=Escherichia coli (strain K12) OX=83333 GN=sucB PE=1 SV=2	false	LLAEHNLDASAIKGTGVGGR	LLAEHNLDASAIKGTGVGGR	121	121	20	20	13	13	133	133	5	DSS	-1	48.786	false	true	false	false	Self > 4	0	0	0		0	0.118	0.118	0	0	10606	13013	1262
2822042	B181203_17_HF_FW_IN_130_ECLP_DSS01_SCX23_hSAX05_rep1				0	0	-0	0	5	0	0	P0A9F3	CYSB_ECOLI HTH-type transcriptional regulator CysB OS=Escherichia coli (strain K12) OX=83333 GN=cysB PE=3 SV=1	false	P0A9F3	CYSB_ECOLI HTH-type transcriptional regulator CysB OS=Escherichia coli (strain K12) OX=83333 GN=cysB PE=3 SV=1	false	SVAGEHTWPDKGSLYIATTHTQAR	SGKHLTQVTPAGQEIIR	82	52	24	17	11	3	92	54	5	DSS	-1	48.786	false	true	false	false	Self > 4	0	0	0		0	0	0	0	0	10126	13477	2061
1473975	B181123_21_HF_FW_IN_130_ECLP_DSS01_SCX21_hSAX05_rep2				0	0	-0	0	3	0	0	P00957	SYA_ECOLI Alanine--tRNA ligase OS=Escherichia coli (strain K12) OX=83333 GN=alaS PE=1 SV=2	false	P00957	SYA_ECOLI Alanine--tRNA ligase OS=Escherichia coli (strain K12) OX=83333 GN=alaS PE=1 SV=2	false	AGGKHNDLENVGYTAR	VTGATDLSNKSLR	71	270	16	13	4	10	74	279	3	DSS	-1	48.703	false	true	false	false	Self > 4	0	0	0		0	0	0	0	0	8887	13535	1035
900529	B181121_15_HF_FW_IN_130_ECLP_DSS01_SCX19_hSAX06_rep1				0	0	-0	0	3	0	0	P0A6Z3	HTPG_ECOLI Chaperone protein HtpG OS=Escherichia coli (strain K12) OX=83333 GN=htpG PE=1 SV=1	false	P0A6Z3	HTPG_ECOLI Chaperone protein HtpG OS=Escherichia coli (strain K12) OX=83333 GN=htpG PE=1 SV=1	false	ELISNASDAADKLR	DEVIDHLGTIAKSGTK	34	88	14	16	12	12	45	99	3	DSS	-1	48.668	false	true	false	false	Self > 4	0	0	0		0	0.123	0.123	0	0	7761	8789	1283
2526998	B181130_10_HF_FW_IN_130_ECLP_DSS01_SCX22_hSAX06_rep2				0	0	-0	0	5	0	0	P21177	FADB_ECOLI Fatty acid oxidation complex subunit alpha OS=Escherichia coli (strain K12) OX=83333 GN=fadB PE=1 SV=2	false	P21177	FADB_ECOLI Fatty acid oxidation complex subunit alpha OS=Escherichia coli (strain K12) OX=83333 GN=fadB PE=1 SV=2	false	EEALNLENKSFVPLAHTNEAR	HYPAPITAVKTIEAAAR	267	247	21	17	9	10	275	256	5	DSS	-1	48.624	false	true	false	false	Self > 4	0	0	0		0	0.134	0.134	0	0	10602	12989	1734
3072039	B181205_06_HF_FW_IN_130_ECLP_DSS01_SCX24_hSAX07_rep1				0	0	-0	0	4	0	0	P02358	RS6_ECOLI 30S ribosomal protein S6 OS=Escherichia coli (strain K12) OX=83333 GN=rpsF PE=1 SV=1	false	P02358	RS6_ECOLI 30S ribosomal protein S6 OS=Escherichia coli (strain K12) OX=83333 GN=rpsF PE=1 SV=1	false	HAVTEASPMVKAK	LHKAHYVLMNVEAPQEVIDELETTFR	94	54	13	26	11	3	104	56	4	DSS	-1	48.359	false	true	false	false	Self > 4	0	0	0		0	0.123	0.123	0	0	5153	7665	2514
2870667	B181203_19_HF_FW_IN_130_ECLP_DSS01_SCX23_hSAX04_rep1				0	0	-0	0	4	0	0	P00957	SYA_ECOLI Alanine--tRNA ligase OS=Escherichia coli (strain K12) OX=83333 GN=alaS PE=1 SV=2	false	P00957	SYA_ECOLI Alanine--tRNA ligase OS=Escherichia coli (strain K12) OX=83333 GN=alaS PE=1 SV=2	false	AGGKHNDLENVGYTAR	YGQAIGHIGKLAAGSLK	71	527	16	17	4	10	74	536	4	DSS	-1	48.356	false	true	false	false	Self > 4	0	0	0		0	0	0	0	0	9710	13429	1035
2115826	B181128_10_HF_FW_IN_130_ECLP_DSS01_SCX21_hSAX06_rep1				0	0	-0	0	4	0	0	P00961	SYGB_ECOLI Glycine--tRNA ligase beta subunit OS=Escherichia coli (strain K12) OX=83333 GN=glyS PE=1 SV=4	false	P00961	SYGB_ECOLI Glycine--tRNA ligase beta subunit OS=Escherichia coli (strain K12) OX=83333 GN=glyS PE=1 SV=4	false	AHVKGESTEALLPNMVATSLAK	VANLAEAQPDREIEKR	120	58	22	16	4	15	123	72	4	DSS	-1	48.328	false	true	false	false	Self > 4	0	0	0		0	0.123	0.123	0	0	3062	12369	1371
3195809	B181205_12_HF_FW_IN_130_ECLP_DSS01_SCX24_hSAX04_rep1				0	0	-0	0	4	0	0	P0A9G6	ACEA_ECOLI Isocitrate lyase OS=Escherichia coli (strain K12) OX=83333 GN=aceA PE=1 SV=1	false	P0A9G6	ACEA_ECOLI Isocitrate lyase OS=Escherichia coli (strain K12) OX=83333 GN=aceA PE=1 SV=1	false	FAQAIHAKYPGK	HYVEKVQQPEFAAAK	301	377	12	15	8	5	308	381	4	DSS	-1	48.242	false	true	false	false	Self > 4	0	0	0		0	0.134	0.134	0	0	5740	10721	1164
2039220	B181128_05_HF_FW_IN_130_ECLP_DSS01_SCX21_hSAX08_rep1				0	0	-0	0	5	0	0	P0A8N5	SYK2_ECOLI Lysine--tRNA ligase heat inducible OS=Escherichia coli (strain K12) OX=83333 GN=lysU PE=1 SV=2	false	P0A8N5	SYK2_ECOLI Lysine--tRNA ligase heat inducible OS=Escherichia coli (strain K12) OX=83333 GN=lysU PE=1 SV=2	false	VTYGEHVFDFGKPFEK	KYRPETDMADLDNFDAAK	311	335	16	18	12	2	322	336	5	DSS	-1	48.218	false	true	false	false	Self > 4	0	0	0		0	0.126	0.126	0	0	6865	9535	2400
1265270	B181123_10_HF_FW_IN_130_ECLP_DSS01_SCX20_hSAX06_rep2				0	0	-0	0	5	0	0	P35340	AHPF_ECOLI Alkyl hydroperoxide reductase subunit F OS=Escherichia coli (strain K12) OX=83333 GN=ahpF PE=1 SV=2	false	P35340	AHPF_ECOLI Alkyl hydroperoxide reductase subunit F OS=Escherichia coli (strain K12) OX=83333 GN=ahpF PE=1 SV=2	false	TKGVTYCcmPHCcmDGPLFK	AYLEKLTKPVELIATLDDSAK	339	12	16	21	2	5	340	16	5	DSS	-1	48.175	false	true	false	false	Self > 4	0	0	0		0	0.118	0.118	0	0	7894	13285	1024
1314680	B181123_12_HF_FW_IN_130_ECLP_DSS01_SCX20_hSAX05_rep2				0	0	-0	0	4	0	0	P0A6Y8	DNAK_ECOLI Chaperone protein DnaK OS=Escherichia coli (strain K12) OX=83333 GN=dnaK PE=1 SV=2	false	P0A6Y8	DNAK_ECOLI Chaperone protein DnaK OS=Escherichia coli (strain K12) OX=83333 GN=dnaK PE=1 SV=2	false	RIINEPTAAALAYGLDKGTGNR	ITIKASSGLNEDEIQK	167	499	22	16	17	4	183	502	4	DSS	-1	48.172	false	true	false	false	Self > 4	0	0	0		0	0.138	0.138	0	0	6555	713	1255
1454663	B181123_20_HF_FW_IN_130_ECLP_DSS01_SCX21_hSAX05_rep1				0	0	-0	0	4	0	0	P0AD61	KPYK1_ECOLI Pyruvate kinase I OS=Escherichia coli (strain K12) OX=83333 GN=pykF PE=1 SV=1	false	P0AD61	KPYK1_ECOLI Pyruvate kinase I OS=Escherichia coli (strain K12) OX=83333 GN=pykF PE=1 SV=1	false	IVCcmTIGPKTESEEMLAK	VVITATQMLDSMIKNPRPTR	6	273	17	20	8	14	13	286	4	DSS	-1	47.949	false	true	false	false	Self > 4	0	0	0		0	0.123	0.123	0	0	3894	2131	1365
2766878	B181203_15_HF_FW_IN_130_ECLP_DSS01_SCX23_hSAX06_rep1				0	0	-0	0	4	0	0	P0A7F3	PYRI_ECOLI Aspartate carbamoyltransferase regulatory chain OS=Escherichia coli (strain K12) OX=83333 GN=pyrI PE=1 SV=2	false	P0A7F3	PYRI_ECOLI Aspartate carbamoyltransferase regulatory chain OS=Escherichia coli (strain K12) OX=83333 GN=pyrI PE=1 SV=2	false	THDNKLQVEAIK	MTHDNKLQVEAIK	2	1	12	13	5	6	6	6	4	DSS	-1	47.948	false	true	false	false	Self > 4	0	0	0		0	0.123	0.123	0	0	7074	2947	1353
2868686	B181203_19_HF_FW_IN_130_ECLP_DSS01_SCX23_hSAX04_rep1				0	0	-0	0	4	0	0	P0AFG6	ODO2_ECOLI Dihydrolipoyllysine-residue succinyltransferase component of 2-oxoglutarate dehydrogenase complex OS=Escherichia coli (strain K12) OX=83333 GN=sucB PE=1 SV=2	false	P0AFG6	ODO2_ECOLI Dihydrolipoyllysine-residue succinyltransferase component of 2-oxoglutarate dehydrogenase complex OS=Escherichia coli (strain K12) OX=83333 GN=sucB PE=1 SV=2	false	LREGNSAGKETSAK	LLAEHNLDASAIKGTGVGGR	77	121	14	20	9	13	85	133	4	DSS	-1	47.932	false	true	false	false	Self > 4	0	0	0		0	0.118	0.118	0	0	4994	6883	1262
3169243	B181205_11_HF_FW_IN_130_ECLP_DSS01_SCX24_hSAX05_rep1				0	0	-0	0	4	0	0	P0A7F3	PYRI_ECOLI Aspartate carbamoyltransferase regulatory chain OS=Escherichia coli (strain K12) OX=83333 GN=pyrI PE=1 SV=2	false	P0A7F3	PYRI_ECOLI Aspartate carbamoyltransferase regulatory chain OS=Escherichia coli (strain K12) OX=83333 GN=pyrI PE=1 SV=2	false	MTHDNKLQVEAIKR	MTHDNKLQVEAIK	1	1	14	13	6	6	6	6	4	DSS	-1	47.907	false	true	false	false	Self > 4	0	0	0		0	0.123	0.123	0	0	6639	2947	1353
3172066	B181205_11_HF_FW_IN_130_ECLP_DSS01_SCX24_hSAX05_rep1				0	0	-0	0	6	0	0	P0A836	SUCC_ECOLI Succinate--CoA ligase [ADP-forming] subunit beta OS=Escherichia coli (strain K12) OX=83333 GN=sucC PE=1 SV=1	false	P0AGE9	SUCD_ECOLI Succinate--CoA ligase [ADP-forming] subunit alpha OS=Escherichia coli (strain K12) OX=83333 GN=sucD PE=1 SV=2	false	VAEETPHLIHKVALDPLTGPMoxPYQGR	RMGHAGAIIAGGKGTADEK	136	244	26	19	11	13	146	256	6	DSS	-1	47.876	false	true	false	false	Between > 4	0	0.001	0.002		0	0.134	0.123	0	0	10840	15817	475
973891	B181121_18_HF_FW_IN_130_ECLP_DSS01_SCX19_hSAX07_rep2				0	0	-0	0	4	0	0	P0A8N3	SYK1_ECOLI Lysine--tRNA ligase OS=Escherichia coli (strain K12) OX=83333 GN=lysS PE=1 SV=2	false	P0A8N3	SYK1_ECOLI Lysine--tRNA ligase OS=Escherichia coli (strain K12) OX=83333 GN=lysS PE=1 SV=2	false	TKTGELSIHCcmTELR	SEQHAQGADAVVDLNNELK	131	2	14	19	2	1	132	2	4	DSS	-1	47.795	false	true	false	false	Self > 4	0	0	0		0	0.134	0.134	0	0	4029	13303	1672
2266795	B181128_17_HF_FW_IN_130_ECLP_DSS01_SCX22_hSAX02_rep1				0	0	-0	0	3	0	0	P0A9M8	PTA_ECOLI Phosphate acetyltransferase OS=Escherichia coli (strain K12) OX=83333 GN=pta PE=1 SV=2	false	P0A9M8	PTA_ECOLI Phosphate acetyltransferase OS=Escherichia coli (strain K12) OX=83333 GN=pta PE=1 SV=2	false	KHQFAQSLNYEIAK	AKVNNVDPAK	115	199	14	10	1	2	115	200	3	DSS	-1	47.692	false	true	false	false	Self > 4	0	0	0		0	0.123	0.123	0	0	7114	13519	1214
2310848	B181128_19_HF_FW_IN_130_ECLP_DSS01_SCX22_hSAX01_rep1				0	0	-0	0	4	0	0	P0AE08	AHPC_ECOLI Alkyl hydroperoxide reductase C OS=Escherichia coli (strain K12) OX=83333 GN=ahpC PE=1 SV=2	false	P0AE08	AHPC_ECOLI Alkyl hydroperoxide reductase C OS=Escherichia coli (strain K12) OX=83333 GN=ahpC PE=1 SV=2	false	SLINTKIKPFK	IKAAQYVASHPGEVCcmPAK	2	152	11	18	6	2	7	153	4	DSS	-1	47.434	false	true	false	false	Self > 4	0	0	0		0	0.123	0.123	0	0	6237	12341	1237
2869157	B181203_19_HF_FW_IN_130_ECLP_DSS01_SCX23_hSAX04_rep1				0	0	-0	0	3	0	0	P0A9B2	G3P1_ECOLI Glyceraldehyde-3-phosphate dehydrogenase A OS=Escherichia coli (strain K12) OX=83333 GN=gapA PE=1 SV=2	false	P0A9B2	G3P1_ECOLI Glyceraldehyde-3-phosphate dehydrogenase A OS=Escherichia coli (strain K12) OX=83333 GN=gapA PE=1 SV=2	false	TVDGPSHKDWR	KVVMoxTGPSKDNTPMFVK	185	116	11	17	8	9	192	124	3	DSS	-1	47.427	false	true	false	false	Self > 4	0	0	0		0	0.118	0.118	0	0	2297	1387	1063
1053581	B181121_21_HF_FW_IN_130_ECLP_DSS01_SCX19_hSAX09_rep1				0	0	-0	0	3	0	0	P09373	PFLB_ECOLI Formate acetyltransferase 1 OS=Escherichia coli (strain K12) OX=83333 GN=pflB PE=1 SV=2	false	P09373	PFLB_ECOLI Formate acetyltransferase 1 OS=Escherichia coli (strain K12) OX=83333 GN=pflB PE=1 SV=2	false	SELNEKLATAWEGFTK	VALYGIDYLMKDK	2	185	16	13	6	11	7	195	3	DSS	-1	47.321	false	true	false	false	Self > 4	0	0	0		0	0.123	0.123	0	0	1641	2525	976
2744472	B181203_13_HF_FW_IN_130_ECLP_DSS01_SCX23_hSAX07_rep2				0	0	-0	0	4	0	0	P0A6Z3	HTPG_ECOLI Chaperone protein HtpG OS=Escherichia coli (strain K12) OX=83333 GN=htpG PE=1 SV=1	false	P0A6Z3	HTPG_ECOLI Chaperone protein HtpG OS=Escherichia coli (strain K12) OX=83333 GN=htpG PE=1 SV=1	false	SIISKYSDHIALPVEIEK	HGLKLYVQR	195	295	18	9	5	4	199	298	4	DSS	-1	47.281	false	true	false	false	Self > 4	0	0	0		0	0.123	0.123	0	0	2631	8727	1283
1233331	B181123_09_HF_FW_IN_130_ECLP_DSS01_SCX20_hSAX06_rep1				0	0	-0	0	4	0	0	P35340	AHPF_ECOLI Alkyl hydroperoxide reductase subunit F OS=Escherichia coli (strain K12) OX=83333 GN=ahpF PE=1 SV=2	false	P35340	AHPF_ECOLI Alkyl hydroperoxide reductase subunit F OS=Escherichia coli (strain K12) OX=83333 GN=ahpF PE=1 SV=2	false	TKGVTYCcmPHCcmDGPLFK	GDGSKVVGLEYR	339	419	16	12	2	5	340	423	4	DSS	-1	47.229	false	true	false	false	Self > 4	0	0	0		0	0.118	0.118	0	0	9276	13371	1024
3171999	B181205_11_HF_FW_IN_130_ECLP_DSS01_SCX24_hSAX05_rep1				0	0	-0	0	4	0	0	P0A7F6	SPED_ECOLI S-adenosylmethionine decarboxylase proenzyme OS=Escherichia coli (strain K12) OX=83333 GN=speD PE=1 SV=1	false	P0A7F6	SPED_ECOLI S-adenosylmethionine decarboxylase proenzyme OS=Escherichia coli (strain K12) OX=83333 GN=speD PE=1 SV=1	false	LIDKTEHPGPLPETVVAHLDK	KLKLHGFNNLTK	91	3	21	12	4	3	94	5	4	DSS	-1	47.179	false	true	false	false	Self > 4	0	0	0		0	0.134	0.134	0	0	6962	13375	2971
2845248	B181203_18_HF_FW_IN_130_ECLP_DSS01_SCX23_hSAX05_rep2				0	0	-0	0	4	0	0	P68191	SRA_ECOLI Stationary-phase-induced ribosome-associated protein OS=Escherichia coli (strain K12) OX=83333 GN=sra PE=1 SV=1	false	P68191	SRA_ECOLI Stationary-phase-induced ribosome-associated protein OS=Escherichia coli (strain K12) OX=83333 GN=sra PE=1 SV=1	false	IVTEGDKSSVVNNPTGR	HILGLDHKISNQR	23	9	17	13	7	8	29	16	4	DSS	-1	47.152	false	true	false	false	Self > 4	0	0	0		0	0.118	0.118	0	0	8576	13579	2069
2121454	B181128_10_HF_FW_IN_130_ECLP_DSS01_SCX21_hSAX06_rep1				0	0	-0	0	5	0	0	P09373	PFLB_ECOLI Formate acetyltransferase 1 OS=Escherichia coli (strain K12) OX=83333 GN=pflB PE=1 SV=2	false	P0A858	TPIS_ECOLI Triosephosphate isomerase OS=Escherichia coli (strain K12) OX=83333 GN=tpiA PE=1 SV=1	false	THAPVDFDTAVASTITSHDAGYINKQLEK	ADAFAVIVKAAEAAK	68	239	29	15	25	9	92	247	5	DSS	-1	47.08	false	true	false	false	Between > 4	0	0.001	0.002		0	0.123	0.123	0	0	10916	15749	872
2140600	B181128_11_HF_FW_IN_130_ECLP_DSS01_SCX21_hSAX06_rep2				0	0	-0	0	3	0	0	P07118	SYV_ECOLI Valine--tRNA ligase OS=Escherichia coli (strain K12) OX=83333 GN=valS PE=1 SV=2	false	P07118	SYV_ECOLI Valine--tRNA ligase OS=Escherichia coli (strain K12) OX=83333 GN=valS PE=1 SV=2	false	EREKLEGYAEAK	IENKLANEGFVAR	927	906	12	13	4	4	930	909	3	DSS	-1	47.07	false	true	false	false	Self > 4	0	0	0		0	0.123	0.123	0	0	4998	5887	1373
2164995	B181128_12_HF_FW_IN_130_ECLP_DSS01_SCX22_hSAX05_rep1				0	0	-0	0	4	0	0	P00957	SYA_ECOLI Alanine--tRNA ligase OS=Escherichia coli (strain K12) OX=83333 GN=alaS PE=1 SV=2	false	P00957	SYA_ECOLI Alanine--tRNA ligase OS=Escherichia coli (strain K12) OX=83333 GN=alaS PE=1 SV=2	false	QVLGTHVSQKGSLVNDK	AGGKHNDLENVGYTAR	576	71	17	16	10	4	585	74	4	DSS	-1	47.03	false	true	false	false	Self > 4	0	0	0		0	0	0	0	0	3337	13463	1035
1237806	B181123_09_HF_FW_IN_130_ECLP_DSS01_SCX20_hSAX06_rep1				0	0	-0	0	4	0	0	P0AB89	PUR8_ECOLI Adenylosuccinate lyase OS=Escherichia coli (strain K12) OX=83333 GN=purB PE=1 SV=1	false	P0AB89	PUR8_ECOLI Adenylosuccinate lyase OS=Escherichia coli (strain K12) OX=83333 GN=purB PE=1 SV=1	false	THGQPATPSTIGKEMANVAYR	QLIDGIKDLAVQYR	170	149	21	14	13	7	182	155	4	DSS	-1	47.005	false	true	false	false	Self > 4	0	0	0		0	0.138	0.138	0	0	9540	10925	1265
3061641	B181205_06_HF_FW_IN_130_ECLP_DSS01_SCX24_hSAX07_rep1				0	0	-0	0	4	0	0	P0A858	TPIS_ECOLI Triosephosphate isomerase OS=Escherichia coli (strain K12) OX=83333 GN=tpiA PE=1 SV=1	false	P0A858	TPIS_ECOLI Triosephosphate isomerase OS=Escherichia coli (strain K12) OX=83333 GN=tpiA PE=1 SV=1	false	TYHKESDELIAKK	TYHKESDELIAK	100	100	13	12	4	4	103	103	4	DSS	-1	46.999	false	true	false	false	Self > 4	0	0	0		0	0.123	0.123	0	0	304	13045	2670
2545066	B181130_11_HF_FW_IN_130_ECLP_DSS01_SCX23_hSAX02_rep1				0	0	-0	0	3	0	0	P0AFG6	ODO2_ECOLI Dihydrolipoyllysine-residue succinyltransferase component of 2-oxoglutarate dehydrogenase complex OS=Escherichia coli (strain K12) OX=83333 GN=sucB PE=1 SV=2	false	P0AFG6	ODO2_ECOLI Dihydrolipoyllysine-residue succinyltransferase component of 2-oxoglutarate dehydrogenase complex OS=Escherichia coli (strain K12) OX=83333 GN=sucB PE=1 SV=2	false	HLAKAPAK	LLAEHNLDASAIKGTGVGGR	149	121	8	20	4	13	152	133	3	DSS	-1	46.991	false	true	false	false	Self > 4	0	0	0		0	0.118	0.118	0	0	4297	13357	1262
2693493	B181203_11_HF_FW_IN_130_ECLP_DSS01_SCX23_hSAX08_rep2				0	0	-0	0	4	0	0	P00957	SYA_ECOLI Alanine--tRNA ligase OS=Escherichia coli (strain K12) OX=83333 GN=alaS PE=1 SV=2	false	P00957	SYA_ECOLI Alanine--tRNA ligase OS=Escherichia coli (strain K12) OX=83333 GN=alaS PE=1 SV=2	false	GANFSFAVEDTQKYGQAIGHIGK	GAMALFGEKYDER	514	640	23	13	13	9	526	648	4	DSS	-1	46.977	false	true	false	false	Self > 4	0	0	0		0	0	0	0	0	6071	12455	1035
3119127	B181205_09_HF_FW_IN_130_ECLP_DSS01_SCX24_hSAX06_rep1				0	0	-0	0	5	0	0	P0A7M9	RL31_ECOLI 50S ribosomal protein L31 OS=Escherichia coli (strain K12) OX=83333 GN=rpmE PE=1 SV=1	false	P62399	RL5_ECOLI 50S ribosomal protein L5 OS=Escherichia coli (strain K12) OX=83333 GN=rplE PE=1 SV=2	false	STVGHDLNLDVCcmSKCcmHPFFTGK	AKLHDYYKDEVVK	26	2	22	13	14	2	39	3	5	DSS	-1	46.977	false	true	false	false	Between > 4	0	0.001	0.002		0	0.6	0.123	0	0	12124	15549	5
1362751	B181123_14_HF_FW_IN_130_ECLP_DSS01_SCX20_hSAX03_rep1				0	0	-0	0	3	0	0	P06612	TOP1_ECOLI DNA topoisomerase 1 OS=Escherichia coli (strain K12) OX=83333 GN=topA PE=1 SV=2	false	P06612	TOP1_ECOLI DNA topoisomerase 1 OS=Escherichia coli (strain K12) OX=83333 GN=topA PE=1 SV=2	false	YLGSDYVVKSSVGHIR	GKALVIVESPAK	20	2	16	12	9	2	28	3	3	DSS	-1	46.926	false	true	false	false	Self > 4	0	0	0		0	0.134	0.134	0	0	7886	13459	1103
1312091	B181123_12_HF_FW_IN_130_ECLP_DSS01_SCX20_hSAX05_rep2				0	0	-0	0	4	0	0	P0A7V3	RS3_ECOLI 30S ribosomal protein S3 OS=Escherichia coli (strain K12) OX=83333 GN=rpsC PE=1 SV=2	false	P0A7V0	RS2_ECOLI 30S ribosomal protein S2 OS=Escherichia coli (strain K12) OX=83333 GN=rpsB PE=1 SV=2	false	GEILGGMAAVEQPEKPAAQPKK	LKDLETQSQDGTFDKLTK	205	114	22	18	21	15	225	128	4	DSS	-1	46.92	false	true	false	false	Between > 4	0	0.001	0.002		0	0.118	0.135	0	0	11672	14721	603
3169661	B181205_11_HF_FW_IN_130_ECLP_DSS01_SCX24_hSAX05_rep1				0	0	-0	0	5	0	0	P0A8N5	SYK2_ECOLI Lysine--tRNA ligase heat inducible OS=Escherichia coli (strain K12) OX=83333 GN=lysU PE=1 SV=2	false	P0A853	TNAA_ECOLI Tryptophanase OS=Escherichia coli (strain K12) OX=83333 GN=tnaA PE=1 SV=1	false	ALRPLPDKFHGLQDQEVR	HVKENAANIK	149	441	18	10	8	3	156	443	5	DSS	-1	46.902	false	true	false	false	Between > 4	0	0.001	0.002		0	0.126	0.134	0	0	12309	15695	249
3119209	B181205_09_HF_FW_IN_130_ECLP_DSS01_SCX24_hSAX06_rep1				0	0	-0	0	5	0	0	P0A8N3	SYK1_ECOLI Lysine--tRNA ligase OS=Escherichia coli (strain K12) OX=83333 GN=lysS PE=1 SV=2	false	P0A8N3	SYK1_ECOLI Lysine--tRNA ligase OS=Escherichia coli (strain K12) OX=83333 GN=lysS PE=1 SV=2	false	ALRPLPDKFHGLQDQEAR	TKTGELSIHCcmTELR	149	131	18	14	8	2	156	132	5	DSS	-1	46.831	false	true	false	false	Self > 4	0	0	0		0	0.134	0.134	0	0	10574	12853	1672
2245364	B181128_16_HF_FW_IN_130_ECLP_DSS01_SCX22_hSAX03_rep1				0	0	-0	0	4	0	0	P05719	T1SK_ECOLI Type-1 restriction enzyme EcoKI specificity protein OS=Escherichia coli (strain K12) OX=83333 GN=hsdS PE=1 SV=1	false	P05719	T1SK_ECOLI Type-1 restriction enzyme EcoKI specificity protein OS=Escherichia coli (strain K12) OX=83333 GN=hsdS PE=1 SV=1	false	NGLSSKPNESGVGHPILR	LQHQNLLYPDKLIR	237	309	18	14	6	11	242	319	4	DSS	-1	46.756	false	true	false	false	Self > 4	0	0	0		0	0.134	0.134	0	0	5667	11767	1807
2794674	B181203_16_HF_FW_IN_130_ECLP_DSS01_SCX23_hSAX06_rep2				0	0	-0	0	4	0	0	P0ADG7	IMDH_ECOLI Inosine-5'-monophosphate dehydrogenase OS=Escherichia coli (strain K12) OX=83333 GN=guaB PE=1 SV=1	false	P0ADG7	IMDH_ECOLI Inosine-5'-monophosphate dehydrogenase OS=Escherichia coli (strain K12) OX=83333 GN=guaB PE=1 SV=1	false	ISGAGIQESHVHDVTITKESPNYR	LKEIIHQQMGGLR	462	427	24	13	18	2	479	428	4	DSS	-1	46.753	false	true	false	false	Self > 4	0	0	0		0	0.134	0.134	0	0	9960	7449	990
2746175	B181203_13_HF_FW_IN_130_ECLP_DSS01_SCX23_hSAX07_rep2				0	0	-0	0	4	0	0	P0A9P0	DLDH_ECOLI Dihydrolipoyl dehydrogenase OS=Escherichia coli (strain K12) OX=83333 GN=lpdA PE=1 SV=2	false	P0A9P0	DLDH_ECOLI Dihydrolipoyl dehydrogenase OS=Escherichia coli (strain K12) OX=83333 GN=lpdA PE=1 SV=2	false	ALAEHGIVFGEPKTDIDKIR	VIEEAKALAEHGIVFGEPK	68	62	20	19	13	6	80	67	4	DSS	-1	46.628	false	true	false	false	Self > 4	0	0	0		0	0.134	0.134	0	0	10488	13567	2103
2195794	B181128_13_HF_FW_IN_130_ECLP_DSS01_SCX22_hSAX05_rep2				0	0	-0	0	4	0	0	P02358	RS6_ECOLI 30S ribosomal protein S6 OS=Escherichia coli (strain K12) OX=83333 GN=rpsF PE=1 SV=1	false	P0A7T7	RS18_ECOLI 30S ribosomal protein S18 OS=Escherichia coli (strain K12) OX=83333 GN=rpsR PE=1 SV=2	false	HAVTEASPMVKAKDER	DIATLKNYITESGK	94	25	16	14	11	6	104	30	4	DSS	-1	46.584	false	true	false	false	Between > 4	0	0.001	0.002		0	0.123	0.696	0	0	12308	15289	14
2799486	B181203_16_HF_FW_IN_130_ECLP_DSS01_SCX23_hSAX06_rep2				0	0	-0	0	5	0	0	P76621	GLAH_ECOLI Glutarate 2-hydroxylase OS=Escherichia coli (strain K12) OX=83333 GN=glaH PE=1 SV=2	false	P76621	GLAH_ECOLI Glutarate 2-hydroxylase OS=Escherichia coli (strain K12) OX=83333 GN=glaH PE=1 SV=2	false	NVSKDVFHPVFDVDQQGRPVMR	NVSKDVFHPVFDVDQQGRPVMR	221	221	22	22	4	4	224	224	5	DSS	-1	46.524	false	true	false	false	Self > 4	0	0	0		0	0.123	0.123	0	0	10570	11455	2148
3067700	B181205_06_HF_FW_IN_130_ECLP_DSS01_SCX24_hSAX07_rep1				0	0	-0	0	6	0	0	P17169	GLMS_ECOLI Glutamine--fructose-6-phosphate aminotransferase [isomerizing] OS=Escherichia coli (strain K12) OX=83333 GN=glmS PE=1 SV=4	false	P17169	GLMS_ECOLI Glutamine--fructose-6-phosphate aminotransferase [isomerizing] OS=Escherichia coli (strain K12) OX=83333 GN=glmS PE=1 SV=4	false	LGKVQMLAQAAEEHPLHGGTGIAHTR	RQDIESNLQYDAGDKGIYR	49	232	26	19	3	15	51	246	6	DSS	-1	46.519	false	true	false	false	Self > 4	0	0	0		0	0.134	0.134	0	0	10569	11173	1060
2114453	B181128_10_HF_FW_IN_130_ECLP_DSS01_SCX21_hSAX06_rep1				0	0	-0	0	3	0	0	P0A6B7	ISCS_ECOLI Cysteine desulfurase IscS OS=Escherichia coli (strain K12) OX=83333 GN=iscS PE=1 SV=1	false	P0A6B7	ISCS_ECOLI Cysteine desulfurase IscS OS=Escherichia coli (strain K12) OX=83333 GN=iscS PE=1 SV=1	false	TEHKAVLDTCcmR	IYGPKGIGALYVR	102	207	11	13	4	5	105	211	3	DSS	-1	46.488	false	true	false	false	Self > 4	0	0	0		0	0.134	0.134	0	0	8197	13467	1560
1551274	B181123_25_HF_FW_IN_130_ECLP_DSS01_SCX21_hSAX02_rep1				0	0	-0	0	3	0	0	P0A853	TNAA_ECOLI Tryptophanase OS=Escherichia coli (strain K12) OX=83333 GN=tnaA PE=1 SV=1	false	P0A9G6	ACEA_ECOLI Isocitrate lyase OS=Escherichia coli (strain K12) OX=83333 GN=aceA PE=1 SV=1	false	YADMLAMSAKK	FAQAIHAKYPGK	260	301	11	12	10	8	269	308	3	DSS	-1	46.334	false	true	false	false	Between > 4	0	0.001	0.002		0	0.134	0.134	0	0	11889	14255	59
2041061	B181128_05_HF_FW_IN_130_ECLP_DSS01_SCX21_hSAX08_rep1				0	0	-0	0	5	0	0	P09832	GLTD_ECOLI Glutamate synthase [NADPH] small chain OS=Escherichia coli (strain K12) OX=83333 GN=gltD PE=1 SV=3	false	P09832	GLTD_ECOLI Glutamate synthase [NADPH] small chain OS=Escherichia coli (strain K12) OX=83333 GN=gltD PE=1 SV=3	false	KIEFVEIYEPFSEGQAKAQADR	YINDKAFEMGWRPDMSGVK	25	125	22	19	17	5	41	129	5	DSS	-1	46.232	false	true	false	false	Self > 4	0	0	0		0	0.123	0.123	0	0	7801	1605	1312
2891530	B181203_20_HF_FW_IN_130_ECLP_DSS01_SCX23_hSAX03_rep1				0	0	-0	0	4	0	0	P0ADG7	IMDH_ECOLI Inosine-5'-monophosphate dehydrogenase OS=Escherichia coli (strain K12) OX=83333 GN=guaB PE=1 SV=1	false	P0ADG7	IMDH_ECOLI Inosine-5'-monophosphate dehydrogenase OS=Escherichia coli (strain K12) OX=83333 GN=guaB PE=1 SV=1	false	KPNACcmKDEQGR	LKEIIHQQMGGLR	207	427	11	13	1	2	207	428	4	DSS	-1	46.214	false	true	false	false	Self > 4	0	0	0		0	0.134	0.134	0	0	4756	12367	990
1892265	B181127_10_HF_FW_IN_130_ECLP_DSS01_SCX25t27_hSAX02_rep1				0	0	-0	0	3	0	0	P02359	RS7_ECOLI 30S ribosomal protein S7 OS=Escherichia coli (strain K12) OX=83333 GN=rpsG PE=1 SV=3	false	P02359	RS7_ECOLI 30S ribosomal protein S7 OS=Escherichia coli (strain K12) OX=83333 GN=rpsG PE=1 SV=3	false	MAEANKAFAHYR	SFSHQAGASSK	144	161	12	11	6	9	149	169	3	DSS	-1	46.198	false	true	false	false	Self > 4	0	0	0		0	0.118	0.118	0	0	7257	13401	1163
2715154	B181203_12_HF_FW_IN_130_ECLP_DSS01_SCX23_hSAX07_rep1				0	0	-0	0	4	0	0	P0A853	TNAA_ECOLI Tryptophanase OS=Escherichia coli (strain K12) OX=83333 GN=tnaA PE=1 SV=1	false	P0A9G6	ACEA_ECOLI Isocitrate lyase OS=Escherichia coli (strain K12) OX=83333 GN=aceA PE=1 SV=1	false	MENFKHLPEPFR	HYVEKVQQPEFAAAK	1	377	12	15	5	5	5	381	4	DSS	-1	46.14	false	true	false	false	Between > 4	0	0.001	0.002		0	0.134	0.134	0	0	11914	15841	59
3119886	B181205_09_HF_FW_IN_130_ECLP_DSS01_SCX24_hSAX06_rep1				0	0	-0	0	5	0	0	P0A836	SUCC_ECOLI Succinate--CoA ligase [ADP-forming] subunit beta OS=Escherichia coli (strain K12) OX=83333 GN=sucC PE=1 SV=1	false	P0AGE9	SUCD_ECOLI Succinate--CoA ligase [ADP-forming] subunit alpha OS=Escherichia coli (strain K12) OX=83333 GN=sucD PE=1 SV=2	false	VAEETPHLIHKVALDPLTGPMPYQGR	RMoxGHAGAIIAGGKGTADEK	136	244	26	19	11	13	146	256	5	DSS	-1	46.107	false	true	false	false	Between > 4	0	0.001	0.002		0	0.134	0.123	0	0	12236	15817	475
2093118	B181128_09_HF_FW_IN_130_ECLP_DSS01_SCX21_hSAX07_rep2				0	0	-0	0	6	0	0	P27302	TKT1_ECOLI Transketolase 1 OS=Escherichia coli (strain K12) OX=83333 GN=tktA PE=1 SV=5	false	P27302	TKT1_ECOLI Transketolase 1 OS=Escherichia coli (strain K12) OX=83333 GN=tktA PE=1 SV=5	false	TIIGFGSPNKAGTHDSHGAPLGDAEIALTR	AKSGHPGAPMGMADIAEVLWR	245	22	30	21	10	2	254	23	6	DSS	-1	46.076	false	true	false	false	Self > 4	0	0	0		0	0.118	0.118	0	0	9028	13301	2031
588579	B181119_12_HF_FW_IN_130_ECLP_DSS01_SCX18_hSAX07_rep2				0	0	-0	0	4	0	0	P21889	SYD_ECOLI Aspartate--tRNA ligase OS=Escherichia coli (strain K12) OX=83333 GN=aspS PE=1 SV=1	false	P21889	SYD_ECOLI Aspartate--tRNA ligase OS=Escherichia coli (strain K12) OX=83333 GN=aspS PE=1 SV=1	false	VGKDLGLTDESK	YGSDKPDLRNPMELTDVADLLK	413	279	12	22	3	5	415	283	4	DSS	-1	46.065	false	true	false	false	Self > 4	0	0	0		0	0.123	0.123	0	0	960	6863	1749
2245213	B181128_16_HF_FW_IN_130_ECLP_DSS01_SCX22_hSAX03_rep1				0	0	-0	0	4	0	0	P45577	PROQ_ECOLI RNA chaperone ProQ OS=Escherichia coli (strain K12) OX=83333 GN=proQ PE=1 SV=2	false	P45577	PROQ_ECOLI RNA chaperone ProQ OS=Escherichia coli (strain K12) OX=83333 GN=proQ PE=1 SV=2	false	AQKPVEKAPK	EEQHTPVSDISALTVGQALKVK	158	174	10	22	7	20	164	193	4	DSS	-1	46.007	false	true	false	false	Self > 4	0	0	0		0	0.118	0.118	0	0	1536	13015	1126
1337748	B181123_13_HF_FW_IN_130_ECLP_DSS01_SCX20_hSAX04_rep1				0	0	-0	0	4	0	0	P0ADG7	IMDH_ECOLI Inosine-5'-monophosphate dehydrogenase OS=Escherichia coli (strain K12) OX=83333 GN=guaB PE=1 SV=1	false	P0ADG7	IMDH_ECOLI Inosine-5'-monophosphate dehydrogenase OS=Escherichia coli (strain K12) OX=83333 GN=guaB PE=1 SV=1	false	KHESGVVTDPQTVLPTTTLR	GMGSLGAMSKGSSDR	88	387	20	15	1	10	88	396	4	DSS	-1	46.006	false	true	false	false	Self > 4	0	0	0		0	0.134	0.134	0	0	8979	11135	990
2722476	B181203_12_HF_FW_IN_130_ECLP_DSS01_SCX23_hSAX07_rep1				0	0	-0	0	6	0	0	P07118	SYV_ECOLI Valine--tRNA ligase OS=Escherichia coli (strain K12) OX=83333 GN=valS PE=1 SV=2	false	P07118	SYV_ECOLI Valine--tRNA ligase OS=Escherichia coli (strain K12) OX=83333 GN=valS PE=1 SV=2	false	AVVAAVDALGLLEEIKPHDLTVPYGDR	RIPIVGDEHADMEKGTGCcmVK	343	258	27	20	16	14	358	271	6	DSS	-1	45.974	false	true	false	false	Self > 4	0	0	0		0	0.123	0.123	0	0	10560	8651	1373
1026926	B181121_20_HF_FW_IN_130_ECLP_DSS01_SCX19_hSAX08_rep2				0	0	-0	0	4	0	0	P0ADG7	IMDH_ECOLI Inosine-5'-monophosphate dehydrogenase OS=Escherichia coli (strain K12) OX=83333 GN=guaB PE=1 SV=1	false	P0ADG7	IMDH_ECOLI Inosine-5'-monophosphate dehydrogenase OS=Escherichia coli (strain K12) OX=83333 GN=guaB PE=1 SV=1	false	YFQSDNAADKLVPEGIEGR	LAIALAQEGGIGFIHKNMSIER	402	57	19	22	10	16	411	72	4	DSS	-1	45.811	false	true	false	false	Self > 4	0	0	0		0	0.134	0.134	0	0	6156	13097	990
2497451	B181130_09_HF_FW_IN_130_ECLP_DSS01_SCX22_hSAX06_rep1				0	0	-0	0	5	0	0	P0A836	SUCC_ECOLI Succinate--CoA ligase [ADP-forming] subunit beta OS=Escherichia coli (strain K12) OX=83333 GN=sucC PE=1 SV=1	false	P0AGE9	SUCD_ECOLI Succinate--CoA ligase [ADP-forming] subunit alpha OS=Escherichia coli (strain K12) OX=83333 GN=sucD PE=1 SV=2	false	VAEETPHLIHKVALDPLTGPMoxPYQGR	MoxGHAGAIIAGGKGTADEK	136	245	26	18	11	12	146	256	5	DSS	-1	45.769	false	true	false	false	Between > 4	0	0.001	0.002		0	0.134	0.123	0	0	11526	15817	475
1236332	B181123_09_HF_FW_IN_130_ECLP_DSS01_SCX20_hSAX06_rep1				0	0	-0	0	3	0	0	P0AG67	RS1_ECOLI 30S ribosomal protein S1 OS=Escherichia coli (strain K12) OX=83333 GN=rpsA PE=1 SV=1	false	P0A7R9	RS11_ECOLI 30S ribosomal protein S11 OS=Escherichia coli (strain K12) OX=83333 GN=rpsK PE=1 SV=2	false	VKHPSEIVNVGDEITVK	EYGIKNLEVMVK	228	76	17	12	2	5	229	80	3	DSS	-1	45.738	false	true	false	false	Between > 4	0	0.001	0.002		0	0.123	0.123	0	0	11738	15667	24
2171838	B181128_12_HF_FW_IN_130_ECLP_DSS01_SCX22_hSAX05_rep1				0	0	-0	0	3	0	0	P69908	DCEA_ECOLI Glutamate decarboxylase alpha OS=Escherichia coli (strain K12) OX=83333 GN=gadA PE=1 SV=1	false	P69908	DCEA_ECOLI Glutamate decarboxylase alpha OS=Escherichia coli (strain K12) OX=83333 GN=gadA PE=1 SV=1	false	FGAKAISTIAESK	MDQKLLTDFR	18	1	13	10	4	4	21	4	3	DSS	-1	45.728	false	true	false	false	Self > 4	0	0	0		0	0.138	0.138	0	0	6438	6423	3122
2244370	B181128_16_HF_FW_IN_130_ECLP_DSS01_SCX22_hSAX03_rep1				0	0	-0	0	3	0	0	P0A853	TNAA_ECOLI Tryptophanase OS=Escherichia coli (strain K12) OX=83333 GN=tnaA PE=1 SV=1	false	P0A853	TNAA_ECOLI Tryptophanase OS=Escherichia coli (strain K12) OX=83333 GN=tnaA PE=1 SV=1	false	TGKQLPCcmPAELLR	HVKENAANIK	407	441	13	10	3	3	409	443	3	DSS	-1	45.722	false	true	false	false	Self > 4	0	0	0		0	0.134	0.134	0	0	5107	13031	1020
2328178	B181128_20_HF_FW_IN_130_ECLP_DSS01_SCX22_hSAX01_rep2				0	0	-0	0	3	0	0	P21177	FADB_ECOLI Fatty acid oxidation complex subunit alpha OS=Escherichia coli (strain K12) OX=83333 GN=fadB PE=1 SV=2	false	P21177	FADB_ECOLI Fatty acid oxidation complex subunit alpha OS=Escherichia coli (strain K12) OX=83333 GN=fadB PE=1 SV=2	false	KIDKVMEK	GMVAQTAGKHYPAPITAVK	522	238	8	19	4	9	525	246	3	DSS	-1	45.719	false	true	false	false	Self > 4	0	0	0		0	0.134	0.134	0	0	6641	4117	1734
2092182	B181128_09_HF_FW_IN_130_ECLP_DSS01_SCX21_hSAX07_rep2				0	0	-0	0	4	0	0	P0A9P0	DLDH_ECOLI Dihydrolipoyl dehydrogenase OS=Escherichia coli (strain K12) OX=83333 GN=lpdA PE=1 SV=2	false	P0A9P0	DLDH_ECOLI Dihydrolipoyl dehydrogenase OS=Escherichia coli (strain K12) OX=83333 GN=lpdA PE=1 SV=2	false	VIEEAKALAEHGIVFGEPK	ALAEHGIVFGEPKTDIDK	62	68	19	18	6	13	67	80	4	DSS	-1	45.714	false	true	false	false	Self > 4	0	0	0		0	0.134	0.134	0	0	10555	13567	2103
2871206	B181203_19_HF_FW_IN_130_ECLP_DSS01_SCX23_hSAX04_rep1				0	0	-0	0	3	0	0	P0AD61	KPYK1_ECOLI Pyruvate kinase I OS=Escherichia coli (strain K12) OX=83333 GN=pykF PE=1 SV=1	false	P0AD61	KPYK1_ECOLI Pyruvate kinase I OS=Escherichia coli (strain K12) OX=83333 GN=pykF PE=1 SV=1	false	LDAPLIVVATQGGKSAR	EHLKAHGGENIHIISK	369	205	17	16	14	4	382	208	3	DSS	-1	45.706	false	true	false	false	Self > 4	0	0	0		0	0.123	0.123	0	0	6290	12871	1365
2713172	B181203_12_HF_FW_IN_130_ECLP_DSS01_SCX23_hSAX07_rep1				0	0	-0	0	4	0	0	P0A7G2	RBFA_ECOLI 30S ribosome-binding factor OS=Escherichia coli (strain K12) OX=83333 GN=rbfA PE=1 SV=2	false	P02359	RS7_ECOLI 30S ribosomal protein S7 OS=Escherichia coli (strain K12) OX=83333 GN=rpsG PE=1 SV=3	false	MSNLVTSVVKHDEER	MAEANKAFAHYR	109	144	15	12	10	6	118	149	4	DSS	-1	45.7	false	true	false	false	Between > 4	0	0.001	0.002		0	0.136	0.118	0	0	11277	15441	264
2873276	B181203_19_HF_FW_IN_130_ECLP_DSS01_SCX23_hSAX04_rep1				0	0	-0	0	5	0	0	P0A9G6	ACEA_ECOLI Isocitrate lyase OS=Escherichia coli (strain K12) OX=83333 GN=aceA PE=1 SV=1	false	P0A9G6	ACEA_ECOLI Isocitrate lyase OS=Escherichia coli (strain K12) OX=83333 GN=aceA PE=1 SV=1	false	LLAYNCcmSPSFNWQKNLDDK	KCcmGHMoxGGKVLVPTQEAIQK	313	194	19	19	14	8	326	201	5	DSS	-1	45.634	false	true	false	false	Self > 4	0	0	0		0	0.134	0.134	0	0	10553	9417	1164
2036385	B181128_05_HF_FW_IN_130_ECLP_DSS01_SCX21_hSAX08_rep1				0	0	-0	0	5	0	0	P77243	PRPD_ECOLI 2-methylcitrate dehydratase OS=Escherichia coli (strain K12) OX=83333 GN=prpD PE=1 SV=3	false	P77243	PRPD_ECOLI 2-methylcitrate dehydratase OS=Escherichia coli (strain K12) OX=83333 GN=prpD PE=1 SV=3	false	EKINCcmFEDPAFTADYHDPEKR	LTAADYEDNVAQDKR	381	361	21	15	2	14	382	374	5	DSS	-1	45.52	false	true	false	false	Self > 4	0	0	0		0	0.123	0.123	0	0	5276	11611	1269
2141926	B181128_11_HF_FW_IN_130_ECLP_DSS01_SCX21_hSAX06_rep2				0	0	-0	0	5	0	0	P0A6Y8	DNAK_ECOLI Chaperone protein DnaK OS=Escherichia coli (strain K12) OX=83333 GN=dnaK PE=1 SV=2	false	P09372	GRPE_ECOLI Protein GrpE OS=Escherichia coli (strain K12) OX=83333 GN=grpE PE=1 SV=1	false	NTTIPTKHSQVFSTAEDNQSAVTIHVLQGER	VKAEMENLR	415	65	31	9	7	2	421	66	5	DSS	-1	45.496	false	true	false	false	Between > 4	0	0.001	0.002		0	0.138	0.118	0	0	11551	13687	80
1261650	B181123_10_HF_FW_IN_130_ECLP_DSS01_SCX20_hSAX06_rep2				0	0	-0	0	4	0	0	P0A836	SUCC_ECOLI Succinate--CoA ligase [ADP-forming] subunit beta OS=Escherichia coli (strain K12) OX=83333 GN=sucC PE=1 SV=1	false	P0A836	SUCC_ECOLI Succinate--CoA ligase [ADP-forming] subunit beta OS=Escherichia coli (strain K12) OX=83333 GN=sucC PE=1 SV=1	false	LHGGEPANFLDVGGGATKER	KLADSGLNIIAAK	278	360	20	13	18	1	295	360	4	DSS	-1	45.449	false	true	false	false	Self > 4	0	0	0		0	0.134	0.134	0	0	9590	13597	1290
2845760	B181203_18_HF_FW_IN_130_ECLP_DSS01_SCX23_hSAX05_rep2				0	0	-0	0	4	0	0	P0A7V0	RS2_ECOLI 30S ribosomal protein S2 OS=Escherichia coli (strain K12) OX=83333 GN=rpsB PE=1 SV=2	false	P0A7V0	RS2_ECOLI 30S ribosomal protein S2 OS=Escherichia coli (strain K12) OX=83333 GN=rpsB PE=1 SV=2	false	KGKILFVGTK	RLKDLETQSQDGTFDK	64	113	10	16	3	3	66	115	4	DSS	-1	45.446	false	true	false	false	Self > 4	0	0	0		0	0.135	0.135	0	0	6497	10937	1346
2038574	B181128_05_HF_FW_IN_130_ECLP_DSS01_SCX21_hSAX08_rep1				0	0	-0	0	3	0	0	P0A6Z3	HTPG_ECOLI Chaperone protein HtpG OS=Escherichia coli (strain K12) OX=83333 GN=htpG PE=1 SV=1	false	P0A6Z3	HTPG_ECOLI Chaperone protein HtpG OS=Escherichia coli (strain K12) OX=83333 GN=htpG PE=1 SV=1	false	VLQMLEKLAK	NKSEITDEEYKEFYK	356	237	10	15	7	2	362	238	3	DSS	-1	45.435	false	true	false	false	Self > 4	0	0	0		0	0.123	0.123	0	0	8315	7723	1283
2062015	B181128_07_HF_FW_IN_130_ECLP_DSS01_SCX21_hSAX07_rep1				0	0	-0	0	5	0	0	P33570	TKT2_ECOLI Transketolase 2 OS=Escherichia coli (strain K12) OX=83333 GN=tktB PE=1 SV=1	false	P33570	TKT2_ECOLI Transketolase 2 OS=Escherichia coli (strain K12) OX=83333 GN=tktB PE=1 SV=1	false	GSVSLKEDPAGNYIHYGVR	AGKEEAHGAPLGEEEVALAR	391	254	19	20	6	3	396	256	5	DSS	-1	45.426	false	true	false	false	Self > 4	0	0	0		0	0.123	0.123	0	0	9220	13295	1015
1501135	B181123_23_HF_FW_IN_130_ECLP_DSS01_SCX21_hSAX04_rep1				0	0	-0	0	3	0	0	P02359	RS7_ECOLI 30S ribosomal protein S7 OS=Escherichia coli (strain K12) OX=83333 GN=rpsG PE=1 SV=3	false	P0ACF4	DBHB_ECOLI DNA-binding protein HU-beta OS=Escherichia coli (strain K12) OX=83333 GN=hupB PE=1 SV=1	false	MAEANKAFAHYR	NPQTGKEITIAAAK	144	62	12	14	6	6	149	67	3	DSS	-1	45.378	false	true	false	false	Between > 4	0	0.001	0.002		0	0.118	0.118	0	0	11868	15429	265
2115841	B181128_10_HF_FW_IN_130_ECLP_DSS01_SCX21_hSAX06_rep1				0	0	-0	0	5	0	0	P31660	PRPC_ECOLI 2-methylcitrate synthase OS=Escherichia coli (strain K12) OX=83333 GN=prpC PE=1 SV=2	false	P31660	PRPC_ECOLI 2-methylcitrate synthase OS=Escherichia coli (strain K12) OX=83333 GN=prpC PE=1 SV=2	false	GPKHGGANEVSLEIQQR	VENKEVVIGFGHPVYTIADPR	232	263	17	21	3	4	234	266	5	DSS	-1	45.352	false	true	false	false	Self > 4	0	0	0		0	0.138	0.138	0	0	10547	11967	1421
2219471	B181128_14_HF_FW_IN_130_ECLP_DSS01_SCX22_hSAX04_rep1				0	0	-0	0	4	0	0	P17846	CYSI_ECOLI Sulfite reductase [NADPH] hemoprotein beta-component OS=Escherichia coli (strain K12) OX=83333 GN=cysI PE=1 SV=4	false	P38038	CYSJ_ECOLI Sulfite reductase [NADPH] flavoprotein alpha-component OS=Escherichia coli (strain K12) OX=83333 GN=cysJ PE=1 SV=4	false	SEKHPGPLVVEGK	AKLQHYAATTPIVDMVR	2	349	13	17	3	2	4	350	4	DSS	-1	45.339	false	true	false	false	Between > 4	0	0.001	0.002		0	0.123	0.135	0	0	12299	15669	127
3120238	B181205_09_HF_FW_IN_130_ECLP_DSS01_SCX24_hSAX06_rep1				0	0	-0	0	6	0	0	P0A836	SUCC_ECOLI Succinate--CoA ligase [ADP-forming] subunit beta OS=Escherichia coli (strain K12) OX=83333 GN=sucC PE=1 SV=1	false	P0AGE9	SUCD_ECOLI Succinate--CoA ligase [ADP-forming] subunit alpha OS=Escherichia coli (strain K12) OX=83333 GN=sucD PE=1 SV=2	false	VAEETPHLIHKVALDPLTGPMPYQGR	RMGHAGAIIAGGKGTADEK	136	244	26	19	11	13	146	256	6	DSS	-1	45.275	false	true	false	false	Between > 4	0	0.001	0.002		0	0.134	0.123	0	0	12298	15817	475
2241917	B181128_16_HF_FW_IN_130_ECLP_DSS01_SCX22_hSAX03_rep1				0	0	-0	0	3	0	0	P0A853	TNAA_ECOLI Tryptophanase OS=Escherichia coli (strain K12) OX=83333 GN=tnaA PE=1 SV=1	false	P0A853	TNAA_ECOLI Tryptophanase OS=Escherichia coli (strain K12) OX=83333 GN=tnaA PE=1 SV=1	false	YADMLAMSAKK	HVKENAANIK	260	441	11	10	10	3	269	443	3	DSS	-1	45.264	false	true	false	false	Self > 4	0	0	0		0	0.134	0.134	0	0	6941	2077	1020
1359956	B181123_14_HF_FW_IN_130_ECLP_DSS01_SCX20_hSAX03_rep1				0	0	-0	0	3	0	0	P62768	YAEH_ECOLI UPF0325 protein YaeH OS=Escherichia coli (strain K12) OX=83333 GN=yaeH PE=3 SV=1	false	P62768	YAEH_ECOLI UPF0325 protein YaeH OS=Escherichia coli (strain K12) OX=83333 GN=yaeH PE=3 SV=1	false	DKGEFFAKSVK	KTVVADGVGQGYK	37	55	11	13	8	2	44	56	3	DSS	-1	45.222	false	true	false	false	Self > 4	0	0	0		0	0.138	0.138	0	0	6503	13373	1641
2798319	B181203_16_HF_FW_IN_130_ECLP_DSS01_SCX23_hSAX06_rep2				0	0	-0	0	5	0	0	P17169	GLMS_ECOLI Glutamine--fructose-6-phosphate aminotransferase [isomerizing] OS=Escherichia coli (strain K12) OX=83333 GN=glmS PE=1 SV=4	false	P17169	GLMS_ECOLI Glutamine--fructose-6-phosphate aminotransferase [isomerizing] OS=Escherichia coli (strain K12) OX=83333 GN=glmS PE=1 SV=4	false	LGKVQMLAQAAEEHPLHGGTGIAHTR	EIYEQPNAIKNTLTGR	49	256	26	16	3	10	51	265	5	DSS	-1	45.121	false	true	false	false	Self > 4	0	0	0		0	0.134	0.134	0	0	9300	6313	1060
2695188	B181203_11_HF_FW_IN_130_ECLP_DSS01_SCX23_hSAX08_rep2				0	0	-0	0	4	0	0	P31660	PRPC_ECOLI 2-methylcitrate synthase OS=Escherichia coli (strain K12) OX=83333 GN=prpC PE=1 SV=2	false	P31660	PRPC_ECOLI 2-methylcitrate synthase OS=Escherichia coli (strain K12) OX=83333 GN=prpC PE=1 SV=2	false	GYDILDLAKHCcmEFEEVAHLLIHGK	VAKQLSQEGGSLK	46	290	24	13	9	3	54	292	4	DSS	-1	45.088	false	true	false	false	Self > 4	0	0	0		0	0.138	0.138	0	0	5237	4513	1421
3169042	B181205_11_HF_FW_IN_130_ECLP_DSS01_SCX24_hSAX05_rep1				0	0	-0	0	5	0	0	P0A7F3	PYRI_ECOLI Aspartate carbamoyltransferase regulatory chain OS=Escherichia coli (strain K12) OX=83333 GN=pyrI PE=1 SV=2	false	P0A7F3	PYRI_ECOLI Aspartate carbamoyltransferase regulatory chain OS=Escherichia coli (strain K12) OX=83333 GN=pyrI PE=1 SV=2	false	THDNKLQVEAIKR	MTHDNKLQVEAIK	2	1	13	13	5	6	6	6	5	DSS	-1	45.082	false	true	false	false	Self > 4	0	0	0		0	0.123	0.123	0	0	8336	2947	1353
1530681	B181123_24_HF_FW_IN_130_ECLP_DSS01_SCX21_hSAX03_rep1				0	0	-0	0	5	0	0	P0AD61	KPYK1_ECOLI Pyruvate kinase I OS=Escherichia coli (strain K12) OX=83333 GN=pykF PE=1 SV=1	false	P0AD61	KPYK1_ECOLI Pyruvate kinase I OS=Escherichia coli (strain K12) OX=83333 GN=pykF PE=1 SV=1	false	IVCcmTIGPKTESEEMLAK	KVVITATQMoxLDSMIKNPRPTR	6	272	17	21	8	15	13	286	5	DSS	-1	45.036	false	true	false	false	Self > 4	0	0	0		0	0.123	0.123	0	0	8859	2131	1365
1575427	B181123_26_HF_FW_IN_130_ECLP_DSS01_SCX21_hSAX02_rep2				0	0	-0	0	3	0	0	P0A9M8	PTA_ECOLI Phosphate acetyltransferase OS=Escherichia coli (strain K12) OX=83333 GN=pta PE=1 SV=2	false	P0A9M8	PTA_ECOLI Phosphate acetyltransferase OS=Escherichia coli (strain K12) OX=83333 GN=pta PE=1 SV=2	false	LSVFKPIAQPR	KHQFAQSLNYEIAK	34	115	11	14	5	1	38	115	3	DSS	-1	45.012	false	true	false	false	Self > 4	0	0	0		0	0.123	0.123	0	0	8394	13483	1214
2140003	B181128_11_HF_FW_IN_130_ECLP_DSS01_SCX21_hSAX06_rep2				0	0	-0	0	3	0	0	P0A9B2	G3P1_ECOLI Glyceraldehyde-3-phosphate dehydrogenase A OS=Escherichia coli (strain K12) OX=83333 GN=gapA PE=1 SV=2	false	P0A9B2	G3P1_ECOLI Glyceraldehyde-3-phosphate dehydrogenase A OS=Escherichia coli (strain K12) OX=83333 GN=gapA PE=1 SV=2	false	TVDGPSHKDWR	AATYEQIKAAVK	185	250	11	12	8	8	192	257	3	DSS	-1	45.012	false	true	false	false	Self > 4	0	0	0		0	0.118	0.118	0	0	4157	13151	1063
954111	B181121_17_HF_FW_IN_130_ECLP_DSS01_SCX19_hSAX07_rep1				0	0	-0	0	4	0	0	P0A9P0	DLDH_ECOLI Dihydrolipoyl dehydrogenase OS=Escherichia coli (strain K12) OX=83333 GN=lpdA PE=1 SV=2	false	P0A9P0	DLDH_ECOLI Dihydrolipoyl dehydrogenase OS=Escherichia coli (strain K12) OX=83333 GN=lpdA PE=1 SV=2	false	VIEEAKALAEHGIVFGEPK	KFNLMLETK	62	229	19	9	6	1	67	229	4	DSS	-1	44.968	false	true	false	false	Self > 4	0	0	0		0	0.134	0.134	0	0	7118	6517	2103
2847713	B181203_18_HF_FW_IN_130_ECLP_DSS01_SCX23_hSAX05_rep2				0	0	-0	0	4	0	0	P0A7F6	SPED_ECOLI S-adenosylmethionine decarboxylase proenzyme OS=Escherichia coli (strain K12) OX=83333 GN=speD PE=1 SV=1	false	P0A7F6	SPED_ECOLI S-adenosylmethionine decarboxylase proenzyme OS=Escherichia coli (strain K12) OX=83333 GN=speD PE=1 SV=1	false	LIDKTEHPGPLPETVVAHLDK	LKLHGFNNLTK	91	4	21	11	4	2	94	5	4	DSS	-1	44.862	false	true	false	false	Self > 4	0	0	0		0	0.134	0.134	0	0	6657	13375	2971
2173801	B181128_12_HF_FW_IN_130_ECLP_DSS01_SCX22_hSAX05_rep1				0	0	-0	0	6	0	0	P60240	RAPA_ECOLI RNA polymerase-associated protein RapA OS=Escherichia coli (strain K12) OX=83333 GN=rapA PE=1 SV=2	false	P60240	RAPA_ECOLI RNA polymerase-associated protein RapA OS=Escherichia coli (strain K12) OX=83333 GN=rapA PE=1 SV=2	false	IGQAHDIQIHVPYLEKTAQSVLVR	ELHTIKLPLPTQYQTAIK	600	432	24	18	16	6	615	437	6	DSS	-1	44.857	false	true	false	false	Self > 4	0	0	0		0	0.134	0.134	0	0	4049	12919	3253
1187175	B181123_06_HF_FW_IN_130_ECLP_DSS01_SCX20_hSAX07_rep1				0	0	-0	0	5	0	0	P0A6Z3	HTPG_ECOLI Chaperone protein HtpG OS=Escherichia coli (strain K12) OX=83333 GN=htpG PE=1 SV=1	false	P0A6Z3	HTPG_ECOLI Chaperone protein HtpG OS=Escherichia coli (strain K12) OX=83333 GN=htpG PE=1 SV=1	false	SIISKYSDHIALPVEIEK	DEVIDHLGTIAKSGTK	195	88	18	16	5	12	199	99	5	DSS	-1	44.823	false	true	false	false	Self > 4	0	0	0		0	0.123	0.123	0	0	10535	10101	1283
2221646	B181128_14_HF_FW_IN_130_ECLP_DSS01_SCX22_hSAX04_rep1				0	0	-0	0	5	0	0	P00959	SYM_ECOLI Methionine--tRNA ligase OS=Escherichia coli (strain K12) OX=83333 GN=metG PE=1 SV=2	false	P00959	SYM_ECOLI Methionine--tRNA ligase OS=Escherichia coli (strain K12) OX=83333 GN=metG PE=1 SV=2	false	KPSNLFVHGYVTVNGAK	KDSTAELYHFIGK	317	284	17	13	1	3	317	286	5	DSS	-1	44.788	false	true	false	false	Self > 4	0	0	0		0	0	0	0	0	8599	13221	1647
2796419	B181203_16_HF_FW_IN_130_ECLP_DSS01_SCX23_hSAX06_rep2				0	0	-0	0	4	0	0	P0A6Z3	HTPG_ECOLI Chaperone protein HtpG OS=Escherichia coli (strain K12) OX=83333 GN=htpG PE=1 SV=1	false	P0A6Z3	HTPG_ECOLI Chaperone protein HtpG OS=Escherichia coli (strain K12) OX=83333 GN=htpG PE=1 SV=1	false	HGLKLYVQR	DEVIDHLGTIAKSGTK	295	88	9	16	4	12	298	99	4	DSS	-1	44.788	false	true	false	false	Self > 4	0	0	0		0	0.123	0.123	0	0	5626	12999	1283
1503346	B181123_23_HF_FW_IN_130_ECLP_DSS01_SCX21_hSAX04_rep1				0	0	-0	0	3	0	0	P0ADG7	IMDH_ECOLI Inosine-5'-monophosphate dehydrogenase OS=Escherichia coli (strain K12) OX=83333 GN=guaB PE=1 SV=1	false	P0ADG7	IMDH_ECOLI Inosine-5'-monophosphate dehydrogenase OS=Escherichia coli (strain K12) OX=83333 GN=guaB PE=1 SV=1	false	GMGSLGAMSKGSSDR	LKEIIHQQMGGLR	387	427	15	13	10	2	396	428	3	DSS	-1	44.786	false	true	false	false	Self > 4	0	0	0		0	0.134	0.134	0	0	3615	181	990
2717453	B181203_12_HF_FW_IN_130_ECLP_DSS01_SCX23_hSAX07_rep1				0	0	-0	0	5	0	0	P0A9G6	ACEA_ECOLI Isocitrate lyase OS=Escherichia coli (strain K12) OX=83333 GN=aceA PE=1 SV=1	false	P0A9G6	ACEA_ECOLI Isocitrate lyase OS=Escherichia coli (strain K12) OX=83333 GN=aceA PE=1 SV=1	false	HYVEKVQQPEFAAAK	VQQPEFAAAKDGYTFVSHQQEVGTGYFDK	377	382	15	29	5	10	381	391	5	DSS	-1	44.773	false	true	false	false	Self > 4	0	0	0		0	0.134	0.134	0	0	8156	13173	1164
2794737	B181203_16_HF_FW_IN_130_ECLP_DSS01_SCX23_hSAX06_rep2				0	0	-0	0	4	0	0	P0AG67	RS1_ECOLI 30S ribosomal protein S1 OS=Escherichia coli (strain K12) OX=83333 GN=rpsA PE=1 SV=1	false	P02359	RS7_ECOLI 30S ribosomal protein S7 OS=Escherichia coli (strain K12) OX=83333 GN=rpsG PE=1 SV=3	false	VKHPSEIVNVGDEITVK	MAEANKAFAHYR	228	144	17	12	2	6	229	149	4	DSS	-1	44.761	false	true	false	false	Between > 4	0	0.001	0.002		0	0.123	0.118	0	0	11520	15793	72
2888805	B181203_20_HF_FW_IN_130_ECLP_DSS01_SCX23_hSAX03_rep1				0	0	-0	0	3	0	0	P62707	GPMA_ECOLI 23-bisphosphoglycerate-dependent phosphoglycerate mutase OS=Escherichia coli (strain K12) OX=83333 GN=gpmA PE=1 SV=2	false	P62707	GPMA_ECOLI 23-bisphosphoglycerate-dependent phosphoglycerate mutase OS=Escherichia coli (strain K12) OX=83333 GN=gpmA PE=1 SV=2	false	HGESQWNKENR	AAAVANQGKAK	11	240	11	11	8	9	18	248	3	DSS	-1	44.739	false	true	false	false	Self > 4	0	0	0		0	0.123	0.123	0	0	7742	13139	3802
2215093	B181128_14_HF_FW_IN_130_ECLP_DSS01_SCX22_hSAX04_rep1				0	0	-0	0	3	0	0	P02359	RS7_ECOLI 30S ribosomal protein S7 OS=Escherichia coli (strain K12) OX=83333 GN=rpsG PE=1 SV=3	false	P0ACF0	DBHA_ECOLI DNA-binding protein HU-alpha OS=Escherichia coli (strain K12) OX=83333 GN=hupA PE=1 SV=1	false	MAEANKAFAHYR	NPQTGKEIK	144	62	12	9	6	6	149	67	3	DSS	-1	44.738	false	true	false	false	Between > 4	0	0.001	0.002		0	0.118	0.123	0	0	11835	14915	103
2748184	B181203_13_HF_FW_IN_130_ECLP_DSS01_SCX23_hSAX07_rep2				0	0	-0	0	4	0	0	P25524	CODA_ECOLI Cytosine deaminase OS=Escherichia coli (strain K12) OX=83333 GN=codA PE=1 SV=3	false	P25524	CODA_ECOLI Cytosine deaminase OS=Escherichia coli (strain K12) OX=83333 GN=codA PE=1 SV=3	false	THVDVSDATLTALKAMLEVK	ALLTHDDVKQR	122	94	20	11	14	9	135	102	4	DSS	-1	44.718	false	true	false	false	Self > 4	0	0	0		0	0.134	0.134	0	0	2833	13113	3356
974255	B181121_18_HF_FW_IN_130_ECLP_DSS01_SCX19_hSAX07_rep2				0	0	-0	0	4	0	0	P33136	OPGG_ECOLI Glucans biosynthesis protein G OS=Escherichia coli (strain K12) OX=83333 GN=mdoG PE=1 SV=1	false	P33136	OPGG_ECOLI Glucans biosynthesis protein G OS=Escherichia coli (strain K12) OX=83333 GN=mdoG PE=1 SV=1	false	DMKYADYQQIQFNHDK	STGDVKQSNLIR	53	408	16	12	3	6	55	413	4	DSS	-1	44.641	false	true	false	false	Self > 4	0	0	0		0	0.123	0.123	0	0	5720	11697	1093
1209832	B181123_07_HF_FW_IN_130_ECLP_DSS01_SCX20_hSAX07_rep2				0	0	-0	0	4	0	0	P0A853	TNAA_ECOLI Tryptophanase OS=Escherichia coli (strain K12) OX=83333 GN=tnaA PE=1 SV=1	false	P0A9G6	ACEA_ECOLI Isocitrate lyase OS=Escherichia coli (strain K12) OX=83333 GN=aceA PE=1 SV=1	false	YADMLAMSAKK	WEGITRPYSAEDVVKLR	260	20	11	17	10	15	269	34	4	DSS	-1	44.626	false	true	false	false	Between > 4	0	0.001	0.002		0	0.134	0.134	0	0	12295	15659	59
2566708	B181130_12_HF_FW_IN_130_ECLP_DSS01_SCX23_hSAX02_rep2				0	0	-0	0	4	0	0	P0AFG6	ODO2_ECOLI Dihydrolipoyllysine-residue succinyltransferase component of 2-oxoglutarate dehydrogenase complex OS=Escherichia coli (strain K12) OX=83333 GN=sucB PE=1 SV=2	false	P0AFG6	ODO2_ECOLI Dihydrolipoyllysine-residue succinyltransferase component of 2-oxoglutarate dehydrogenase complex OS=Escherichia coli (strain K12) OX=83333 GN=sucB PE=1 SV=2	false	LLAEHNLDASAIKGTGVGGR	KIKELAVK	121	298	20	8	13	3	133	300	4	DSS	-1	44.615	false	true	false	false	Self > 4	0	0	0		0	0.118	0.118	0	0	3560	4591	1262
514422	B181119_09_HF_FW_IN_130_ECLP_DSS01_SCX18_hSAX06_rep1				0	0	-0	0	5	0	0	P02359	RS7_ECOLI 30S ribosomal protein S7 OS=Escherichia coli (strain K12) OX=83333 GN=rpsG PE=1 SV=3	false	P02359	RS7_ECOLI 30S ribosomal protein S7 OS=Escherichia coli (strain K12) OX=83333 GN=rpsG PE=1 SV=3	false	SGKSELEAFEVALENVRPTVEVK	LANELSDAAENKGTAVK	54	120	23	17	3	12	56	131	5	DSS	-1	44.603	false	true	false	false	Self > 4	0	0	0		0	0.118	0.118	0	0	10526	12649	1163
1575968	B181123_26_HF_FW_IN_130_ECLP_DSS01_SCX21_hSAX02_rep2				0	0	-0	0	4	0	0	P08312	SYFA_ECOLI Phenylalanine--tRNA ligase alpha subunit OS=Escherichia coli (strain K12) OX=83333 GN=pheS PE=1 SV=2	false	P08312	SYFA_ECOLI Phenylalanine--tRNA ligase alpha subunit OS=Escherichia coli (strain K12) OX=83333 GN=pheS PE=1 SV=2	false	SHLAELVASAK	KGHLTLQMTTLR	2	35	11	12	1	1	2	35	4	DSS	-1	44.573	false	true	false	false	Self > 4	0	0	0		0	0.118	0.118	0	0	8408	7719	1577
2168630	B181128_12_HF_FW_IN_130_ECLP_DSS01_SCX22_hSAX05_rep1				0	0	-0	0	5	0	0	P07118	SYV_ECOLI Valine--tRNA ligase OS=Escherichia coli (strain K12) OX=83333 GN=valS PE=1 SV=2	false	P07118	SYV_ECOLI Valine--tRNA ligase OS=Escherichia coli (strain K12) OX=83333 GN=valS PE=1 SV=2	false	TEKQFPNGIEPHGTDALR	RTGNMMQPQLADKIR	598	581	18	15	3	13	600	593	5	DSS	-1	44.567	false	true	false	false	Self > 4	0	0	0		0	0.123	0.123	0	0	7232	2559	1373
2247028	B181128_16_HF_FW_IN_130_ECLP_DSS01_SCX22_hSAX03_rep1				0	0	-0	0	5	0	0	P0A9G6	ACEA_ECOLI Isocitrate lyase OS=Escherichia coli (strain K12) OX=83333 GN=aceA PE=1 SV=1	false	P0A9G6	ACEA_ECOLI Isocitrate lyase OS=Escherichia coli (strain K12) OX=83333 GN=aceA PE=1 SV=1	false	KCcmGHMGGKVLVPTQEAIQK	LLAYNCcmSPSFNWQKNLDDK	194	313	19	19	8	14	201	326	5	DSS	-1	44.51	false	true	false	false	Self > 4	0	0	0		0	0.134	0.134	0	0	9721	9417	1164
3170269	B181205_11_HF_FW_IN_130_ECLP_DSS01_SCX24_hSAX05_rep1				0	0	-0	0	3	0	0	P0A7F3	PYRI_ECOLI Aspartate carbamoyltransferase regulatory chain OS=Escherichia coli (strain K12) OX=83333 GN=pyrI PE=1 SV=2	false	P0A7F3	PYRI_ECOLI Aspartate carbamoyltransferase regulatory chain OS=Escherichia coli (strain K12) OX=83333 GN=pyrI PE=1 SV=2	false	MTHDNKLQVEAIKR	IDNYEVVGKSRPSLPER	1	86	14	17	6	9	6	94	3	DSS	-1	44.454	false	true	false	false	Self > 4	0	0	0		0	0.123	0.123	0	0	7327	13167	1353
929091	B181121_16_HF_FW_IN_130_ECLP_DSS01_SCX19_hSAX06_rep2				0	0	-0	0	3	0	0	P0A717	KPRS_ECOLI Ribose-phosphate pyrophosphokinase OS=Escherichia coli (strain K12) OX=83333 GN=prs PE=1 SV=2	false	P0A717	KPRS_ECOLI Ribose-phosphate pyrophosphokinase OS=Escherichia coli (strain K12) OX=83333 GN=prs PE=1 SV=2	false	LLNDTDMAIIDKR	AIAKLLNDTDMAIIDKR	183	179	13	17	5	4	187	182	3	DSS	-1	44.384	false	true	false	false	Self > 4	0	0	0		0	0.123	0.123	0	0	4535	3381	1721
851097	B181121_12_HF_FW_IN_130_ECLP_DSS01_SCX19_hSAX05_rep1				0	0	-0	0	4	0	0	P0A7V3	RS3_ECOLI 30S ribosomal protein S3 OS=Escherichia coli (strain K12) OX=83333 GN=rpsC PE=1 SV=2	false	P0A7V0	RS2_ECOLI 30S ribosomal protein S2 OS=Escherichia coli (strain K12) OX=83333 GN=rpsB PE=1 SV=2	false	GEILGGMAAVEQPEKPAAQPKK	DLETQSQDGTFDKLTKK	205	116	22	17	21	13	225	128	4	DSS	-1	44.352	false	true	false	false	Between > 4	0	0.001	0.002		0	0.118	0.135	0	0	11006	14721	603
2112816	B181128_10_HF_FW_IN_130_ECLP_DSS01_SCX21_hSAX06_rep1				0	0	-0	0	4	0	0	P0A836	SUCC_ECOLI Succinate--CoA ligase [ADP-forming] subunit beta OS=Escherichia coli (strain K12) OX=83333 GN=sucC PE=1 SV=1	false	P0A9G6	ACEA_ECOLI Isocitrate lyase OS=Escherichia coli (strain K12) OX=83333 GN=aceA PE=1 SV=1	false	MNLHEYQAK	HYVEKVQQPEFAAAK	1	377	9	15	1	5	1	381	4	DSS	-1	44.313	false	true	false	false	Between > 4	0	0.001	0.002		0	0.134	0.134	0	0	12293	15653	320
2771059	B181203_15_HF_FW_IN_130_ECLP_DSS01_SCX23_hSAX06_rep1				0	0	-0	0	6	0	0	P0A9P0	DLDH_ECOLI Dihydrolipoyl dehydrogenase OS=Escherichia coli (strain K12) OX=83333 GN=lpdA PE=1 SV=2	false	P0A9P0	DLDH_ECOLI Dihydrolipoyl dehydrogenase OS=Escherichia coli (strain K12) OX=83333 GN=lpdA PE=1 SV=2	false	ALAEHGIVFGEPKTDIDKIR	ALAEHGIVFGEPKTDIDKIR	68	68	20	20	13	13	80	80	6	DSS	-1	44.305	false	true	false	false	Self > 4	0	0	0		0	0.134	0.134	0	0	10520	13565	2103
2166213	B181128_12_HF_FW_IN_130_ECLP_DSS01_SCX22_hSAX05_rep1				0	0	-0	0	4	0	0	P0AFD6	NUOI_ECOLI NADH-quinone oxidoreductase subunit I OS=Escherichia coli (strain K12) OX=83333 GN=nuoI PE=1 SV=1	false	P0AFD1	NUOE_ECOLI NADH-quinone oxidoreductase subunit E OS=Escherichia coli (strain K12) OX=83333 GN=nuoE PE=1 SV=1	false	DKGEAENEAKPIDVK	KLNIKPGQTTFDGR	162	112	15	14	10	5	171	116	4	DSS	-1	44.288	false	true	false	false	Between > 4	0	0.001	0.002		0	0.6	0.732	0	0	12223	15829	913
2327960	B181128_20_HF_FW_IN_130_ECLP_DSS01_SCX22_hSAX01_rep2				0	0	-0	0	4	0	0	P0A9G6	ACEA_ECOLI Isocitrate lyase OS=Escherichia coli (strain K12) OX=83333 GN=aceA PE=1 SV=1	false	P0AE08	AHPC_ECOLI Alkyl hydroperoxide reductase C OS=Escherichia coli (strain K12) OX=83333 GN=ahpC PE=1 SV=2	false	FAQAIHAKYPGK	IKAAQYVASHPGEVCcmPAK	301	152	12	18	8	2	308	153	4	DSS	-1	44.279	false	true	false	false	Between > 4	0	0.001	0.002		0	0.134	0.123	0	0	12119	15805	36
1508414	B181123_23_HF_FW_IN_130_ECLP_DSS01_SCX21_hSAX04_rep1				0	0	-0	0	5	0	0	P00864	CAPP_ECOLI Phosphoenolpyruvate carboxylase OS=Escherichia coli (strain K12) OX=83333 GN=ppc PE=1 SV=1	false	P00864	CAPP_ECOLI Phosphoenolpyruvate carboxylase OS=Escherichia coli (strain K12) OX=83333 GN=ppc PE=1 SV=1	false	GGAPAHAALLSQPPGSLKGGLR	KAVESLSLELVLTAHPTEITR	588	124	22	21	18	1	605	124	5	DSS	-1	44.275	false	true	false	false	Self > 4	0	0	0		0	0.123	0.123	0	0	1400	13425	1074
3119393	B181205_09_HF_FW_IN_130_ECLP_DSS01_SCX24_hSAX06_rep1				0	0	-0	0	5	0	0	P0A8N5	SYK2_ECOLI Lysine--tRNA ligase heat inducible OS=Escherichia coli (strain K12) OX=83333 GN=lysU PE=1 SV=2	false	P0A9G6	ACEA_ECOLI Isocitrate lyase OS=Escherichia coli (strain K12) OX=83333 GN=aceA PE=1 SV=1	false	ALRPLPDKFHGLQDQEVR	HYVEKVQQPEFAAAK	149	377	18	15	8	5	156	381	5	DSS	-1	44.272	false	true	false	false	Between > 4	0	0.001	0.002		0	0.126	0.134	0	0	11955	15773	251
1267319	B181123_10_HF_FW_IN_130_ECLP_DSS01_SCX20_hSAX06_rep2				0	0	-0	0	6	0	0	P0ABK5	CYSK_ECOLI Cysteine synthase A OS=Escherichia coli (strain K12) OX=83333 GN=cysK PE=1 SV=2	false	P0ABK5	CYSK_ECOLI Cysteine synthase A OS=Escherichia coli (strain K12) OX=83333 GN=cysK PE=1 SV=2	false	RGVLKPGVELVEPTSGNTGIALAYVAAAR	AEEIVASNPEKYLLLQQFSNPANPEIHEK	56	127	29	29	5	11	60	137	6	DSS	-1	44.245	false	true	false	false	Self > 4	0	0	0		0	0.123	0.123	0	0	10518	12617	4114
830203	B181121_11_HF_FW_IN_130_ECLP_DSS01_SCX19_hSAX04_rep1				0	0	-0	0	4	0	0	P37685	ALDB_ECOLI Aldehyde dehydrogenase B OS=Escherichia coli (strain K12) OX=83333 GN=aldB PE=1 SV=2	false	P37685	ALDB_ECOLI Aldehyde dehydrogenase B OS=Escherichia coli (strain K12) OX=83333 GN=aldB PE=1 SV=2	false	DKWAHTSVQDR	MTNNPPSAQIKPGEYGFPLK	76	1	11	20	2	1	77	1	4	DSS	-1	44.238	false	true	false	false	Self > 4	0	0	0		0	0.134	0.134	0	0	3204	1821	1229
3194087	B181205_12_HF_FW_IN_130_ECLP_DSS01_SCX24_hSAX04_rep1				0	0	-0	0	4	0	0	P0A836	SUCC_ECOLI Succinate--CoA ligase [ADP-forming] subunit beta OS=Escherichia coli (strain K12) OX=83333 GN=sucC PE=1 SV=1	false	P0AGE9	SUCD_ECOLI Succinate--CoA ligase [ADP-forming] subunit alpha OS=Escherichia coli (strain K12) OX=83333 GN=sucD PE=1 SV=2	false	MNLHEYQAK	RMoxGHAGAIIAGGKGTADEK	1	244	9	19	1	13	1	256	4	DSS	-1	44.224	false	true	false	false	Between > 4	0	0.001	0.002		0	0.134	0.123	0	0	11054	15443	475
2290700	B181128_18_HF_FW_IN_130_ECLP_DSS01_SCX22_hSAX02_rep2				0	0	-0	0	5	0	0	P0AFG6	ODO2_ECOLI Dihydrolipoyllysine-residue succinyltransferase component of 2-oxoglutarate dehydrogenase complex OS=Escherichia coli (strain K12) OX=83333 GN=sucB PE=1 SV=2	false	P0AFG6	ODO2_ECOLI Dihydrolipoyllysine-residue succinyltransferase component of 2-oxoglutarate dehydrogenase complex OS=Escherichia coli (strain K12) OX=83333 GN=sucB PE=1 SV=2	false	RLLAEHNLDASAIKGTGVGGR	APAKESAPAAAAPAAQPALAAR	120	153	21	22	14	4	133	156	5	DSS	-1	44.217	false	true	false	false	Self > 4	0	0	0		0	0.118	0.118	0	0	9860	13367	1262
3069798	B181205_06_HF_FW_IN_130_ECLP_DSS01_SCX24_hSAX07_rep1				0	0	-0	0	6	0	0	P52647	NIFJ_ECOLI Probable pyruvate-flavodoxin oxidoreductase OS=Escherichia coli (strain K12) OX=83333 GN=ydbK PE=3 SV=2	false	P52647	NIFJ_ECOLI Probable pyruvate-flavodoxin oxidoreductase OS=Escherichia coli (strain K12) OX=83333 GN=ydbK PE=3 SV=2	false	RADEGKLPLALDSRPPSEAPEETLLHEQR	RYDFLAQMAGKAEK	1103	1157	29	14	6	11	1108	1167	6	DSS	-1	44.207	false	true	false	false	Self > 4	0	0	0		0	0.123	0.123	0	0	10515	5727	1308
1610544	B181123_28_HF_FW_IN_130_ECLP_DSS01_SCX21_hSAX01_rep2				0	0	-0	0	3	0	0	P0AC53	G6PD_ECOLI Glucose-6-phosphate 1-dehydrogenase OS=Escherichia coli (strain K12) OX=83333 GN=zwf PE=1 SV=1	false	P0AC53	G6PD_ECOLI Glucose-6-phosphate 1-dehydrogenase OS=Escherichia coli (strain K12) OX=83333 GN=zwf PE=1 SV=1	false	GLGEAKLNAKPAR	LGAMLDQKNR	130	102	13	10	6	8	135	109	3	DSS	-1	44.202	false	true	false	false	Self > 4	0	0	0		0	0.118	0.118	0	0	9363	11935	1374
2770559	B181203_15_HF_FW_IN_130_ECLP_DSS01_SCX23_hSAX06_rep1				0	0	-0	0	4	0	0	P0A9M8	PTA_ECOLI Phosphate acetyltransferase OS=Escherichia coli (strain K12) OX=83333 GN=pta PE=1 SV=2	false	P0A9M8	PTA_ECOLI Phosphate acetyltransferase OS=Escherichia coli (strain K12) OX=83333 GN=pta PE=1 SV=2	false	TRPDLSEIFDDSSKAK	KHQFAQSLNYEIAK	185	115	16	14	14	1	198	115	4	DSS	-1	44.128	false	true	false	false	Self > 4	0	0	0		0	0.123	0.123	0	0	7666	13569	1214
3217226	B181205_13_HF_FW_IN_130_ECLP_DSS01_SCX24_hSAX03_rep1				0	0	-0	0	4	0	0	P0AEU7	SKP_ECOLI Chaperone protein Skp OS=Escherichia coli (strain K12) OX=83333 GN=skp PE=1 SV=1	false	P0AEU7	SKP_ECOLI Chaperone protein Skp OS=Escherichia coli (strain K12) OX=83333 GN=skp PE=1 SV=1	false	TKLEKDVMAQR	TKLEKDVMoxAQR	81	81	11	11	5	5	85	85	4	DSS	-1	44.092	false	true	false	false	Self > 4	0	0	0		0	0.103	0.103	0	0	6887	7487	2377
2742920	B181203_13_HF_FW_IN_130_ECLP_DSS01_SCX23_hSAX07_rep2				0	0	-0	0	5	0	0	P52647	NIFJ_ECOLI Probable pyruvate-flavodoxin oxidoreductase OS=Escherichia coli (strain K12) OX=83333 GN=ydbK PE=3 SV=2	false	P52647	NIFJ_ECOLI Probable pyruvate-flavodoxin oxidoreductase OS=Escherichia coli (strain K12) OX=83333 GN=ydbK PE=3 SV=2	false	RADEGKLPLALDSRPPSEAPEETLLHEQR	DAAADLQKR	1103	1149	29	9	6	8	1108	1156	5	DSS	-1	44.014	false	true	false	false	Self > 4	0	0	0		0	0.123	0.123	0	0	2537	12021	1308
2089885	B181128_09_HF_FW_IN_130_ECLP_DSS01_SCX21_hSAX07_rep2				0	0	-0	0	5	0	0	P00957	SYA_ECOLI Alanine--tRNA ligase OS=Escherichia coli (strain K12) OX=83333 GN=alaS PE=1 SV=2	false	P00957	SYA_ECOLI Alanine--tRNA ligase OS=Escherichia coli (strain K12) OX=83333 GN=alaS PE=1 SV=2	false	FDFSHNEAMKPEEIR	LSEVAHLLKGDSNNLADK	596	714	15	18	10	9	605	722	5	DSS	-1	43.998	false	true	false	false	Self > 4	0	0	0		0	0	0	0	0	6559	7627	1035
954317	B181121_17_HF_FW_IN_130_ECLP_DSS01_SCX19_hSAX07_rep1				0	0	-0	0	4	0	0	P0A8L1	SYS_ECOLI Serine--tRNA ligase OS=Escherichia coli (strain K12) OX=83333 GN=serS PE=1 SV=1	false	P0A8L1	SYS_ECOLI Serine--tRNA ligase OS=Escherichia coli (strain K12) OX=83333 GN=serS PE=1 SV=1	false	VLQVKTENLQAER	GEDIEPLRLEVNKLGEELDAAK	39	65	13	22	5	13	43	77	4	DSS	-1	43.953	false	true	false	false	Self > 4	0	0	0		0	0.118	0.118	0	0	7397	6601	1700
953190	B181121_17_HF_FW_IN_130_ECLP_DSS01_SCX19_hSAX07_rep1				0	0	-0	0	4	0	0	P0AFG8	ODP1_ECOLI Pyruvate dehydrogenase E1 component OS=Escherichia coli (strain K12) OX=83333 GN=aceE PE=1 SV=2	false	P0AFG8	ODP1_ECOLI Pyruvate dehydrogenase E1 component OS=Escherichia coli (strain K12) OX=83333 GN=aceE PE=1 SV=2	false	LIQLMNETVDGDYQTFKSK	ATVILAHTIKGYGMGDAAEGK	311	384	19	21	17	10	327	393	4	DSS	-1	43.949	false	true	false	false	Self > 4	0	0	0		0	0.138	0.138	0	0	8606	13181	1202
2795716	B181203_16_HF_FW_IN_130_ECLP_DSS01_SCX23_hSAX06_rep2				0	0	-0	0	4	0	0	P0AES4	GYRA_ECOLI DNA gyrase subunit A OS=Escherichia coli (strain K12) OX=83333 GN=gyrA PE=1 SV=1	false	P0AES4	GYRA_ECOLI DNA gyrase subunit A OS=Escherichia coli (strain K12) OX=83333 GN=gyrA PE=1 SV=1	false	DGLKPVHR	VVGDVIGKYHPHGDSAVYDTIVR	39	69	8	23	4	8	42	76	4	DSS	-1	43.946	false	true	false	false	Self > 4	0	0	0		0	0.123	0.123	0	0	2307	2829	1182
1550029	B181123_25_HF_FW_IN_130_ECLP_DSS01_SCX21_hSAX02_rep1				0	0	-0	0	5	0	0	P0AE08	AHPC_ECOLI Alkyl hydroperoxide reductase C OS=Escherichia coli (strain K12) OX=83333 GN=ahpC PE=1 SV=2	false	P0AE08	AHPC_ECOLI Alkyl hydroperoxide reductase C OS=Escherichia coli (strain K12) OX=83333 GN=ahpC PE=1 SV=2	false	AAQYVASHPGEVCcmPAKWK	IKAAQYVASHPGEVCcmPAK	154	152	18	18	16	2	169	153	5	DSS	-1	43.934	false	true	false	false	Self > 4	0	0	0		0	0.123	0.123	0	0	9857	13603	1237
2932896	B181203_23_HF_FW_IN_130_ECLP_DSS01_SCX24_hSAX02_rep2				0	0	-0	0	3	0	0	P02359	RS7_ECOLI 30S ribosomal protein S7 OS=Escherichia coli (strain K12) OX=83333 GN=rpsG PE=1 SV=3	false	P02359	RS7_ECOLI 30S ribosomal protein S7 OS=Escherichia coli (strain K12) OX=83333 GN=rpsG PE=1 SV=3	false	MAEANKAFAHYR	SFSHQAGASSK	144	161	12	11	6	10	149	170	3	DSS	-1	43.921	false	true	false	false	Self > 4	0	0	0		0	0.118	0.118	0	0	8902	12897	1163
2545018	B181130_11_HF_FW_IN_130_ECLP_DSS01_SCX23_hSAX02_rep1				0	0	-0	0	4	0	0	P0A8T7	RPOC_ECOLI DNA-directed RNA polymerase subunit beta' OS=Escherichia coli (strain K12) OX=83333 GN=rpoC PE=1 SV=1	false	P0A8V2	RPOB_ECOLI DNA-directed RNA polymerase subunit beta OS=Escherichia coli (strain K12) OX=83333 GN=rpoB PE=1 SV=1	false	KGLADTALK	SPGVFFDSDKGKTHSSGK	781	152	9	18	1	12	781	163	4	DSS	-1	43.84	false	true	false	false	Between > 4	0	0.001	0.002		0	0.138	0.138	0	0	10754	15445	7
2767486	B181203_15_HF_FW_IN_130_ECLP_DSS01_SCX23_hSAX06_rep1				0	0	-0	0	4	0	0	P0AFG6	ODO2_ECOLI Dihydrolipoyllysine-residue succinyltransferase component of 2-oxoglutarate dehydrogenase complex OS=Escherichia coli (strain K12) OX=83333 GN=sucB PE=1 SV=2	false	P0AFG6	ODO2_ECOLI Dihydrolipoyllysine-residue succinyltransferase component of 2-oxoglutarate dehydrogenase complex OS=Escherichia coli (strain K12) OX=83333 GN=sucB PE=1 SV=2	false	EDVEKHLAK	LLAEHNLDASAIKGTGVGGR	144	121	9	20	5	13	148	133	4	DSS	-1	43.828	false	true	false	false	Self > 4	0	0	0		0	0.118	0.118	0	0	2353	12321	1262
1471312	B181123_21_HF_FW_IN_130_ECLP_DSS01_SCX21_hSAX05_rep2				0	0	-0	0	4	0	0	P0A836	SUCC_ECOLI Succinate--CoA ligase [ADP-forming] subunit beta OS=Escherichia coli (strain K12) OX=83333 GN=sucC PE=1 SV=1	false	P0AGE9	SUCD_ECOLI Succinate--CoA ligase [ADP-forming] subunit alpha OS=Escherichia coli (strain K12) OX=83333 GN=sucD PE=1 SV=2	false	MoxNLHEYQAK	MoxGHAGAIIAGGKGTADEK	1	245	9	18	1	12	1	256	4	DSS	-1	43.81	false	true	false	false	Between > 4	0	0.001	0.002		0	0.134	0.123	0	0	11142	15443	475
1476238	B181123_21_HF_FW_IN_130_ECLP_DSS01_SCX21_hSAX05_rep2				0	0	-0	0	3	0	0	P0A7V0	RS2_ECOLI 30S ribosomal protein S2 OS=Escherichia coli (strain K12) OX=83333 GN=rpsB PE=1 SV=2	false	P0A7V0	RS2_ECOLI 30S ribosomal protein S2 OS=Escherichia coli (strain K12) OX=83333 GN=rpsB PE=1 SV=2	false	LKDLETQSQDGTFDK	KGKILFVGTK	114	64	15	10	2	3	115	66	3	DSS	-1	43.805	false	true	false	false	Self > 4	0	0	0		0	0.135	0.135	0	0	4788	10937	1346
1417268	B181123_18_HF_FW_IN_130_ECLP_DSS01_SCX20_hSAX01_rep1				0	0	-0	0	4	0	0	P00968	CARB_ECOLI Carbamoyl-phosphate synthase large chain OS=Escherichia coli (strain K12) OX=83333 GN=carB PE=1 SV=2	false	P00968	CARB_ECOLI Carbamoyl-phosphate synthase large chain OS=Escherichia coli (strain K12) OX=83333 GN=carB PE=1 SV=2	false	IEKPKGVIVQYGGQTPLK	VMAGKSLAEQGVTK	632	868	18	14	5	5	636	872	4	DSS	-1	43.773	false	true	false	false	Self > 4	0	0	0		0	0.123	0.123	0	0	8706	10703	1080
2267149	B181128_17_HF_FW_IN_130_ECLP_DSS01_SCX22_hSAX02_rep1				0	0	-0	0	4	0	0	P0AE08	AHPC_ECOLI Alkyl hydroperoxide reductase C OS=Escherichia coli (strain K12) OX=83333 GN=ahpC PE=1 SV=2	false	P0AE08	AHPC_ECOLI Alkyl hydroperoxide reductase C OS=Escherichia coli (strain K12) OX=83333 GN=ahpC PE=1 SV=2	false	AWHSSSETIAKIK	IKAAQYVASHPGEVCcmPAK	81	152	13	18	11	2	91	153	4	DSS	-1	43.762	false	true	false	false	Self > 4	0	0	0		0	0.123	0.123	0	0	9619	13289	1237
975679	B181121_18_HF_FW_IN_130_ECLP_DSS01_SCX19_hSAX07_rep2				0	0	-0	0	4	0	0	P00961	SYGB_ECOLI Glycine--tRNA ligase beta subunit OS=Escherichia coli (strain K12) OX=83333 GN=glyS PE=1 SV=4	false	P00961	SYGB_ECOLI Glycine--tRNA ligase beta subunit OS=Escherichia coli (strain K12) OX=83333 GN=glyS PE=1 SV=4	false	LTTDKGEWLLYR	VANLAEAQPDREIEKR	108	58	12	16	5	15	112	72	4	DSS	-1	43.747	false	true	false	false	Self > 4	0	0	0		0	0.123	0.123	0	0	5987	12963	1371
2818770	B181203_17_HF_FW_IN_130_ECLP_DSS01_SCX23_hSAX05_rep1				0	0	-0	0	4	0	0	P0AFG6	ODO2_ECOLI Dihydrolipoyllysine-residue succinyltransferase component of 2-oxoglutarate dehydrogenase complex OS=Escherichia coli (strain K12) OX=83333 GN=sucB PE=1 SV=2	false	P0AFG6	ODO2_ECOLI Dihydrolipoyllysine-residue succinyltransferase component of 2-oxoglutarate dehydrogenase complex OS=Escherichia coli (strain K12) OX=83333 GN=sucB PE=1 SV=2	false	SEEKASTPAQR	RLLAEHNLDASAIKGTGVGGR	91	120	11	21	4	14	94	133	4	DSS	-1	43.664	false	true	false	false	Self > 4	0	0	0		0	0.118	0.118	0	0	8168	12327	1262
2423442	B181130_05_HF_FW_IN_130_ECLP_DSS01_SCX22_hSAX08_rep2				0	0	-0	0	4	0	0	P37095	PEPB_ECOLI Peptidase B OS=Escherichia coli (strain K12) OX=83333 GN=pepB PE=1 SV=2	false	P37095	PEPB_ECOLI Peptidase B OS=Escherichia coli (strain K12) OX=83333 GN=pepB PE=1 SV=2	false	KIDGLGIKHVQLSGEGWDADR	KVVWPDLDDAQR	50	86	21	12	8	1	57	86	4	DSS	-1	43.581	false	true	false	false	Self > 4	0	0	0		0	0.118	0.118	0	0	6751	12809	1535
2737713	B181203_13_HF_FW_IN_130_ECLP_DSS01_SCX23_hSAX07_rep2				0	0	-0	0	3	0	0	P0A858	TPIS_ECOLI Triosephosphate isomerase OS=Escherichia coli (strain K12) OX=83333 GN=tpiA PE=1 SV=1	false	P0A858	TPIS_ECOLI Triosephosphate isomerase OS=Escherichia coli (strain K12) OX=83333 GN=tpiA PE=1 SV=1	false	TYHKESDELIAKK	ESDELIAKK	100	104	13	9	4	8	103	111	3	DSS	-1	43.562	false	true	false	false	Self > 4	0	0	0		0	0.123	0.123	0	0	8806	9429	2670
2716941	B181203_12_HF_FW_IN_130_ECLP_DSS01_SCX23_hSAX07_rep1				0	0	-0	0	4	0	0	P0A8N5	SYK2_ECOLI Lysine--tRNA ligase heat inducible OS=Escherichia coli (strain K12) OX=83333 GN=lysU PE=1 SV=2	false	P0A8N5	SYK2_ECOLI Lysine--tRNA ligase heat inducible OS=Escherichia coli (strain K12) OX=83333 GN=lysU PE=1 SV=2	false	ALRPLPDKFHGLQDQEVR	YLDLIANDKSR	149	171	18	11	8	9	156	179	4	DSS	-1	43.531	false	true	false	false	Self > 4	0	0	0		0	0.126	0.126	0	0	5893	13427	2400
976803	B181121_18_HF_FW_IN_130_ECLP_DSS01_SCX19_hSAX07_rep2				0	0	-0	0	5	0	0	P0AE08	AHPC_ECOLI Alkyl hydroperoxide reductase C OS=Escherichia coli (strain K12) OX=83333 GN=ahpC PE=1 SV=2	false	P0AE08	AHPC_ECOLI Alkyl hydroperoxide reductase C OS=Escherichia coli (strain K12) OX=83333 GN=ahpC PE=1 SV=2	false	IKYAMoxIGDPTGALTR	NQAFKNGEFIEITEKDTEGR	92	13	15	20	2	5	93	17	5	DSS	-1	43.51	false	true	false	false	Self > 4	0	0	0		0	0.123	0.123	0	0	10495	8049	1237
1262464	B181123_10_HF_FW_IN_130_ECLP_DSS01_SCX20_hSAX06_rep2				0	0	-0	0	4	0	0	P76558	MAO2_ECOLI NADP-dependent malic enzyme OS=Escherichia coli (strain K12) OX=83333 GN=maeB PE=1 SV=1	false	P76558	MAO2_ECOLI NADP-dependent malic enzyme OS=Escherichia coli (strain K12) OX=83333 GN=maeB PE=1 SV=1	false	EPNMAETKAAYAVVDDGKR	APECcmFYIEQKLR	230	140	19	12	8	10	237	149	4	DSS	-1	43.486	false	true	false	false	Self > 4	0	0	0		0	0	0	0	0	7768	13077	1827
3119430	B181205_09_HF_FW_IN_130_ECLP_DSS01_SCX24_hSAX06_rep1				0	0	-0	0	5	0	0	P0A8N5	SYK2_ECOLI Lysine--tRNA ligase heat inducible OS=Escherichia coli (strain K12) OX=83333 GN=lysU PE=1 SV=2	false	P0A8N5	SYK2_ECOLI Lysine--tRNA ligase heat inducible OS=Escherichia coli (strain K12) OX=83333 GN=lysU PE=1 SV=2	false	ALRPLPDKFHGLQDQEVR	TQTGELSIHCcmTELR	149	131	18	14	8	7	156	137	5	DSS	-1	43.458	false	true	false	false	Self > 4	0	0	0		0	0.126	0.126	0	0	10493	12543	2400
2153038	B181128_11_HF_FW_IN_130_ECLP_DSS01_SCX21_hSAX06_rep2				0	0	-0	0	4	0	0	P0A9Q7	ADHE_ECOLI Aldehyde-alcohol dehydrogenase OS=Escherichia coli (strain K12) OX=83333 GN=adhE PE=1 SV=2	false	P0A9Q7	ADHE_ECOLI Aldehyde-alcohol dehydrogenase OS=Escherichia coli (strain K12) OX=83333 GN=adhE PE=1 SV=2	false	DATNKAADIVLQAAIAAGAPK	IPLAKMAVAESGMGIVEDK	144	47	21	19	5	5	148	51	4	DSS	-1	43.44	false	true	false	false	Self > 4	0	0	0		0	0.123	0.123	0	0	10492	5311	1145
1445929	B181123_20_HF_FW_IN_130_ECLP_DSS01_SCX21_hSAX05_rep1				0	0	-0	0	4	0	0	P0A836	SUCC_ECOLI Succinate--CoA ligase [ADP-forming] subunit beta OS=Escherichia coli (strain K12) OX=83333 GN=sucC PE=1 SV=1	false	P0AGE9	SUCD_ECOLI Succinate--CoA ligase [ADP-forming] subunit alpha OS=Escherichia coli (strain K12) OX=83333 GN=sucD PE=1 SV=2	false	MNLHEYQAK	MoxGHAGAIIAGGKGTADEK	1	245	9	18	1	12	1	256	4	DSS	-1	43.398	false	true	false	false	Between > 4	0	0.001	0.002		0	0.134	0.123	0	0	11634	15443	475
2168702	B181128_12_HF_FW_IN_130_ECLP_DSS01_SCX22_hSAX05_rep1				0	0	-0	0	4	0	0	P07118	SYV_ECOLI Valine--tRNA ligase OS=Escherichia coli (strain K12) OX=83333 GN=valS PE=1 SV=2	false	P07118	SYV_ECOLI Valine--tRNA ligase OS=Escherichia coli (strain K12) OX=83333 GN=valS PE=1 SV=2	false	TGNMMQPQLADKIR	RTEKQFPNGIEPHGTDALR	582	597	14	19	12	4	593	600	4	DSS	-1	43.293	false	true	false	false	Self > 4	0	0	0		0	0.123	0.123	0	0	8160	2559	1373
1527169	B181123_24_HF_FW_IN_130_ECLP_DSS01_SCX21_hSAX03_rep1				0	0	-0	0	3	0	0	P0A8T7	RPOC_ECOLI DNA-directed RNA polymerase subunit beta' OS=Escherichia coli (strain K12) OX=83333 GN=rpoC PE=1 SV=1	false	P0A8T7	RPOC_ECOLI DNA-directed RNA polymerase subunit beta' OS=Escherichia coli (strain K12) OX=83333 GN=rpoC PE=1 SV=1	false	TFHIGGAASR	IPQESGGTKDITGGLPR	934	1124	10	17	9	9	942	1132	3	DSS	-1	43.274	false	true	false	false	Self > 4	0	0	0		0	0.138	0.138	0	0	5696	13241	1520
2272450	B181128_17_HF_FW_IN_130_ECLP_DSS01_SCX22_hSAX02_rep1				0	0	-0	0	4	0	0	P0ACP7	PURR_ECOLI HTH-type transcriptional repressor PurR OS=Escherichia coli (strain K12) OX=83333 GN=purR PE=1 SV=2	false	P0ACP7	PURR_ECOLI HTH-type transcriptional repressor PurR OS=Escherichia coli (strain K12) OX=83333 GN=purR PE=1 SV=2	false	NAVWAAIKELHYSPSAVAR	ANVSTTTVSHVINKTR	34	11	19	16	8	14	41	24	4	DSS	-1	43.236	false	true	false	false	Self > 4	0	0	0		0	0.123	0.123	0	0	5014	11769	3100
2165889	B181128_12_HF_FW_IN_130_ECLP_DSS01_SCX22_hSAX05_rep1				0	0	-0	0	5	0	0	P0A9G6	ACEA_ECOLI Isocitrate lyase OS=Escherichia coli (strain K12) OX=83333 GN=aceA PE=1 SV=1	false	P0AE08	AHPC_ECOLI Alkyl hydroperoxide reductase C OS=Escherichia coli (strain K12) OX=83333 GN=ahpC PE=1 SV=2	false	HYVEKVQQPEFAAAK	IKAAQYVASHPGEVCcmPAK	377	152	15	18	5	2	381	153	5	DSS	-1	43.219	false	true	false	false	Between > 4	0	0.001	0.002		0	0.134	0.123	0	0	12285	15745	36
2475334	B181130_07_HF_FW_IN_130_ECLP_DSS01_SCX22_hSAX07_rep2				0	0	-0	0	6	0	0	P0A9P0	DLDH_ECOLI Dihydrolipoyl dehydrogenase OS=Escherichia coli (strain K12) OX=83333 GN=lpdA PE=1 SV=2	false	P0A9P0	DLDH_ECOLI Dihydrolipoyl dehydrogenase OS=Escherichia coli (strain K12) OX=83333 GN=lpdA PE=1 SV=2	false	ALAEHGIVFGEPKTDIDKIR	VIEEAKALAEHGIVFGEPK	68	62	20	19	13	6	80	67	6	DSS	-1	43.208	false	true	false	false	Self > 4	0	0	0		0	0.134	0.134	0	0	10488	13567	2103
1337245	B181123_13_HF_FW_IN_130_ECLP_DSS01_SCX20_hSAX04_rep1				0	0	-0	0	3	0	0	P0A6F5	CH60_ECOLI 60 kDa chaperonin OS=Escherichia coli (strain K12) OX=83333 GN=groL PE=1 SV=2	false	P0A6F5	CH60_ECOLI 60 kDa chaperonin OS=Escherichia coli (strain K12) OX=83333 GN=groL PE=1 SV=2	false	NVVLDKSFGAPTITK	VGAATEVEMKEKK	37	381	15	13	6	10	42	390	3	DSS	-1	43.193	false	true	false	false	Self > 4	0	0	0		0	0.123	0.123	0	0	6729	7681	1049
1531232	B181123_24_HF_FW_IN_130_ECLP_DSS01_SCX21_hSAX03_rep1				0	0	-0	0	5	0	0	P0AD61	KPYK1_ECOLI Pyruvate kinase I OS=Escherichia coli (strain K12) OX=83333 GN=pykF PE=1 SV=1	false	P0AD61	KPYK1_ECOLI Pyruvate kinase I OS=Escherichia coli (strain K12) OX=83333 GN=pykF PE=1 SV=1	false	KVVITATQMLDSMIKNPRPTR	IVCcmTIGPKTESEEMoxLAK	272	6	21	17	15	8	286	13	5	DSS	-1	43.121	false	true	false	false	Self > 4	0	0	0		0	0.123	0.123	0	0	9038	2131	1365
2148371	B181128_11_HF_FW_IN_130_ECLP_DSS01_SCX21_hSAX06_rep2				0	0	-0	0	5	0	0	P0AFG6	ODO2_ECOLI Dihydrolipoyllysine-residue succinyltransferase component of 2-oxoglutarate dehydrogenase complex OS=Escherichia coli (strain K12) OX=83333 GN=sucB PE=1 SV=2	false	P0AFG6	ODO2_ECOLI Dihydrolipoyllysine-residue succinyltransferase component of 2-oxoglutarate dehydrogenase complex OS=Escherichia coli (strain K12) OX=83333 GN=sucB PE=1 SV=2	false	SSVDILVPDLPESVADATVATWHK	RLLAEHNLDASAIKGTGVGGR	2	120	24	21	1	14	2	133	5	DSS	-1	43.073	false	true	false	false	Self > 4	0	0	0		0	0.118	0.118	0	0	10485	6367	1262
1288295	B181123_11_HF_FW_IN_130_ECLP_DSS01_SCX20_hSAX05_rep1				0	0	-0	0	3	0	0	P0A8N5;P0A8N3	SYK2_ECOLI Lysine--tRNA ligase heat inducible OS=Escherichia coli (strain K12) OX=83333 GN=lysU PE=1 SV=2;SYK1_ECOLI Lysine--tRNA ligase OS=Escherichia coli (strain K12) OX=83333 GN=lysS PE=1 SV=2	false	P0A8N3	SYK1_ECOLI Lysine--tRNA ligase OS=Escherichia coli (strain K12) OX=83333 GN=lysS PE=1 SV=2	false	IMGKASFVTLQDVGGR	TKTGELSIHCcmTELR	79;79	131	16	14	4	2	82;82	132	3	DSS	-1	43.06	false	true	false	false	Self > 4	0	0	0		0	0.118	0.134	0	0	8714	12631	1527
2171066	B181128_12_HF_FW_IN_130_ECLP_DSS01_SCX22_hSAX05_rep1				0	0	-0	0	4	0	0	P15288	PEPD_ECOLI Cytosol non-specific dipeptidase OS=Escherichia coli (strain K12) OX=83333 GN=pepD PE=1 SV=3	false	P15288	PEPD_ECOLI Cytosol non-specific dipeptidase OS=Escherichia coli (strain K12) OX=83333 GN=pepD PE=1 SV=3	false	GLKGGHSGGEIHVGLGNANK	EKNLALLLDSVANDK	210	295	20	15	3	2	212	296	4	DSS	-1	43.04	false	true	false	false	Self > 4	0	0	0		0	0.123	0.123	0	0	8907	13499	1360
926459	B181121_16_HF_FW_IN_130_ECLP_DSS01_SCX19_hSAX06_rep2				0	0	-0	0	3	0	0	P0A705	IF2_ECOLI Translation initiation factor IF-2 OS=Escherichia coli (strain K12) OX=83333 GN=infB PE=1 SV=1	false	P0A705	IF2_ECOLI Translation initiation factor IF-2 OS=Escherichia coli (strain K12) OX=83333 GN=infB PE=1 SV=1	false	SPKFGAIAGCcmMVTEGVVK	FKDDVNEVR	806	848	18	9	3	2	808	849	3	DSS	-1	43.038	false	true	false	false	Self > 4	0	0	0		0	0.134	0.134	0	0	4130	1191	1083
2220265	B181128_14_HF_FW_IN_130_ECLP_DSS01_SCX22_hSAX04_rep1				0	0	-0	0	3	0	0	P0A8T7	RPOC_ECOLI DNA-directed RNA polymerase subunit beta' OS=Escherichia coli (strain K12) OX=83333 GN=rpoC PE=1 SV=1	false	P0A8T7	RPOC_ECOLI DNA-directed RNA polymerase subunit beta' OS=Escherichia coli (strain K12) OX=83333 GN=rpoC PE=1 SV=1	false	NTELKLIDEFGR	NKGSIKLSNVK	979	954	12	11	5	6	983	959	3	DSS	-1	43.021	false	true	false	false	Self > 4	0	0	0		0	0.138	0.138	0	0	7679	9807	1520
2749222	B181203_13_HF_FW_IN_130_ECLP_DSS01_SCX23_hSAX07_rep2				0	0	-0	0	3	0	0	P0A717	KPRS_ECOLI Ribose-phosphate pyrophosphokinase OS=Escherichia coli (strain K12) OX=83333 GN=prs PE=1 SV=2	false	P0A717	KPRS_ECOLI Ribose-phosphate pyrophosphokinase OS=Escherichia coli (strain K12) OX=83333 GN=prs PE=1 SV=2	false	LLNDTDMAIIDKR	AIAKLLNDTDMAIIDK	183	179	13	16	12	4	194	182	3	DSS	-1	43.007	false	true	false	false	Self > 4	0	0	0		0	0.123	0.123	0	0	6519	5563	1721
2167231	B181128_12_HF_FW_IN_130_ECLP_DSS01_SCX22_hSAX05_rep1				0	0	-0	0	4	0	0	P0A7F3	PYRI_ECOLI Aspartate carbamoyltransferase regulatory chain OS=Escherichia coli (strain K12) OX=83333 GN=pyrI PE=1 SV=2	false	P0A7F3	PYRI_ECOLI Aspartate carbamoyltransferase regulatory chain OS=Escherichia coli (strain K12) OX=83333 GN=pyrI PE=1 SV=2	false	THDNKLQVEAIK	IDNYEVVGKSRPSLPER	2	86	12	17	5	9	6	94	4	DSS	-1	42.982	false	true	false	false	Self > 4	0	0	0		0	0.123	0.123	0	0	8878	13167	1353
606981	B181119_13_HF_FW_IN_130_ECLP_DSS01_SCX18_hSAX08_rep1				0	0	-0	0	5	0	0	P0A9P0	DLDH_ECOLI Dihydrolipoyl dehydrogenase OS=Escherichia coli (strain K12) OX=83333 GN=lpdA PE=1 SV=2	false	P06959	ODP2_ECOLI Dihydrolipoyllysine-residue acetyltransferase component of pyruvate dehydrogenase complex OS=Escherichia coli (strain K12) OX=83333 GN=aceF PE=1 SV=3	false	EKGISYETATFPWAASGR	AEGKSEFAENDAYVHATPLIR	369	314	18	21	2	4	370	317	5	DSS	-1	42.964	false	true	false	false	Between > 4	0	0.001	0.002		0	0.134	0.118	0	0	12284	15621	299
952295	B181121_17_HF_FW_IN_130_ECLP_DSS01_SCX19_hSAX07_rep1				0	0	-0	0	4	0	0	P06959	ODP2_ECOLI Dihydrolipoyllysine-residue acetyltransferase component of pyruvate dehydrogenase complex OS=Escherichia coli (strain K12) OX=83333 GN=aceF PE=1 SV=3	false	P06959	ODP2_ECOLI Dihydrolipoyllysine-residue acetyltransferase component of pyruvate dehydrogenase complex OS=Escherichia coli (strain K12) OX=83333 GN=aceF PE=1 SV=3	false	AEGKSEFAENDAYVHATPLIR	EDVQAYVKEAIK	314	359	21	12	4	8	317	366	4	DSS	-1	42.915	false	true	false	false	Self > 4	0	0	0		0	0.118	0.118	0	0	10161	9923	1179
1530057	B181123_24_HF_FW_IN_130_ECLP_DSS01_SCX21_hSAX03_rep1				0	0	-0	0	3	0	0	P69910	DCEB_ECOLI Glutamate decarboxylase beta OS=Escherichia coli (strain K12) OX=83333 GN=gadB PE=1 SV=1	false	P69908	DCEA_ECOLI Glutamate decarboxylase alpha OS=Escherichia coli (strain K12) OX=83333 GN=gadA PE=1 SV=1	false	FGAKSISTIAESK	FGAKAISTIAESK	18	18	13	13	4	4	21	21	3	DSS	-1	42.892	false	true	false	false	Between > 4	0	0.001	0.002		0	0	0.138	0	0	12283	15615	377
2311409	B181128_19_HF_FW_IN_130_ECLP_DSS01_SCX22_hSAX01_rep1				0	0	-0	0	3	0	0	P0A836	SUCC_ECOLI Succinate--CoA ligase [ADP-forming] subunit beta OS=Escherichia coli (strain K12) OX=83333 GN=sucC PE=1 SV=1	false	P0AGE9	SUCD_ECOLI Succinate--CoA ligase [ADP-forming] subunit alpha OS=Escherichia coli (strain K12) OX=83333 GN=sucD PE=1 SV=2	false	MNLHEYQAK	EHVTKPVVGYIAGVTAPKGK	1	224	9	20	1	18	1	241	3	DSS	-1	42.874	false	true	false	false	Between > 4	0	0.001	0.002		0	0.134	0.123	0	0	11859	15835	475
2565028	B181130_12_HF_FW_IN_130_ECLP_DSS01_SCX23_hSAX02_rep2				0	0	-0	0	3	0	0	P0A7F3	PYRI_ECOLI Aspartate carbamoyltransferase regulatory chain OS=Escherichia coli (strain K12) OX=83333 GN=pyrI PE=1 SV=2	false	P0A7F3	PYRI_ECOLI Aspartate carbamoyltransferase regulatory chain OS=Escherichia coli (strain K12) OX=83333 GN=pyrI PE=1 SV=2	false	LQVEAIKR	MTHDNKLQVEAIKR	7	1	8	14	7	6	13	6	3	DSS	-1	42.872	false	true	false	false	Self > 4	0	0	0		0	0.123	0.123	0	0	8002	12289	1353
1551838	B181123_25_HF_FW_IN_130_ECLP_DSS01_SCX21_hSAX02_rep1				0	0	-0	0	4	0	0	P0AB89	PUR8_ECOLI Adenylosuccinate lyase OS=Escherichia coli (strain K12) OX=83333 GN=purB PE=1 SV=1	false	P0AB89	PUR8_ECOLI Adenylosuccinate lyase OS=Escherichia coli (strain K12) OX=83333 GN=purB PE=1 SV=1	false	THGQPATPSTIGKEMANVAYR	GVSKLEVNR	170	363	21	9	13	4	182	366	4	DSS	-1	42.854	false	true	false	false	Self > 4	0	0	0		0	0.138	0.138	0	0	6184	12903	1265
1572081	B181123_26_HF_FW_IN_130_ECLP_DSS01_SCX21_hSAX02_rep2				0	0	-0	0	3	0	0	P0AFF6	NUSA_ECOLI Transcription termination/antitermination protein NusA OS=Escherichia coli (strain K12) OX=83333 GN=nusA PE=1 SV=1	false	P0AFF6	NUSA_ECOLI Transcription termination/antitermination protein NusA OS=Escherichia coli (strain K12) OX=83333 GN=nusA PE=1 SV=1	false	ITTQTAKQVIVQK	KKYEQEIDVR	105	37	13	10	7	2	111	38	3	DSS	-1	42.807	false	true	false	false	Self > 4	0	0	0		0	0.123	0.123	0	0	6609	10029	1021
1728947	B181126_06_HF_FW_IN_130_ECLP_DSS01_SCX25t27_hSAX07_rep1				0	0	-0	0	4	0	0	P0AD61	KPYK1_ECOLI Pyruvate kinase I OS=Escherichia coli (strain K12) OX=83333 GN=pykF PE=1 SV=1	false	P0AD61	KPYK1_ECOLI Pyruvate kinase I OS=Escherichia coli (strain K12) OX=83333 GN=pykF PE=1 SV=1	false	AEAGDVANAILDGTDAVMLSGESAKGK	IVCcmTIGPKTESEEMLAK	293	6	27	17	25	8	317	13	4	DSS	-1	42.681	false	true	false	false	Self > 4	0	0	0		0	0.123	0.123	0	0	5888	12865	1365
928087	B181121_16_HF_FW_IN_130_ECLP_DSS01_SCX19_hSAX06_rep2				0	0	-0	0	3	0	0	P09373	PFLB_ECOLI Formate acetyltransferase 1 OS=Escherichia coli (strain K12) OX=83333 GN=pflB PE=1 SV=2	false	P09373	PFLB_ECOLI Formate acetyltransferase 1 OS=Escherichia coli (strain K12) OX=83333 GN=pflB PE=1 SV=2	false	KSGVLTGLPDAYGR	TMLYAINGGVDEKLK	162	442	14	15	1	13	162	454	3	DSS	-1	42.673	false	true	false	false	Self > 4	0	0	0		0	0.123	0.123	0	0	6752	9665	976
2214918	B181128_14_HF_FW_IN_130_ECLP_DSS01_SCX22_hSAX04_rep1				0	0	-0	0	4	0	0	P0A836	SUCC_ECOLI Succinate--CoA ligase [ADP-forming] subunit beta OS=Escherichia coli (strain K12) OX=83333 GN=sucC PE=1 SV=1	false	P0A853	TNAA_ECOLI Tryptophanase OS=Escherichia coli (strain K12) OX=83333 GN=tnaA PE=1 SV=1	false	MNLHEYQAK	HVKENAANIK	1	441	9	10	1	3	1	443	4	DSS	-1	42.644	false	true	false	false	Between > 4	0	0.001	0.002		0	0.134	0.134	0	0	12067	15779	342
1610718	B181123_28_HF_FW_IN_130_ECLP_DSS01_SCX21_hSAX01_rep2				0	0	-0	0	4	0	0	P0A705	IF2_ECOLI Translation initiation factor IF-2 OS=Escherichia coli (strain K12) OX=83333 GN=infB PE=1 SV=1	false	P0A705	IF2_ECOLI Translation initiation factor IF-2 OS=Escherichia coli (strain K12) OX=83333 GN=infB PE=1 SV=1	false	KGSSLQQGFQKPAQAVNR	MAVKGSQVIK	291	325	18	10	11	4	301	328	4	DSS	-1	42.639	false	true	false	false	Self > 4	0	0	0		0	0.134	0.134	0	0	6812	8105	1083
953539	B181121_17_HF_FW_IN_130_ECLP_DSS01_SCX19_hSAX07_rep1				0	0	-0	0	4	0	0	P00864	CAPP_ECOLI Phosphoenolpyruvate carboxylase OS=Escherichia coli (strain K12) OX=83333 GN=ppc PE=1 SV=1	false	P00864	CAPP_ECOLI Phosphoenolpyruvate carboxylase OS=Escherichia coli (strain K12) OX=83333 GN=ppc PE=1 SV=1	false	QLDNKDIADYEHNQLMR	SNVSMLGKVLGETIK	160	10	17	15	5	8	164	17	4	DSS	-1	42.536	false	true	false	false	Self > 4	0	0	0		0	0.123	0.123	0	0	8365	13091	1074
2039454	B181128_05_HF_FW_IN_130_ECLP_DSS01_SCX21_hSAX08_rep1				0	0	-0	0	5	0	0	P12008	AROC_ECOLI Chorismate synthase OS=Escherichia coli (strain K12) OX=83333 GN=aroC PE=1 SV=4	false	P12008	AROC_ECOLI Chorismate synthase OS=Escherichia coli (strain K12) OX=83333 GN=aroC PE=1 SV=4	false	SQDYSAIKDVFRPGHADYTYEQK	FGEEVEMITKGR	92	308	23	12	8	10	99	317	5	DSS	-1	42.49	false	true	false	false	Self > 4	0	0	0		0	0.123	0.123	0	0	10470	12445	3008
2072380	B181128_07_HF_FW_IN_130_ECLP_DSS01_SCX21_hSAX07_rep1				0	0	-0	0	4	0	0	P07395	SYFB_ECOLI Phenylalanine--tRNA ligase beta subunit OS=Escherichia coli (strain K12) OX=83333 GN=pheT PE=1 SV=2	false	P07395	SYFB_ECOLI Phenylalanine--tRNA ligase beta subunit OS=Escherichia coli (strain K12) OX=83333 GN=pheT PE=1 SV=2	false	TLEEEEIAATVAKCcmVEALK	KVGVNQVVGVNLFDVYR	768	729	19	17	13	1	780	729	4	DSS	-1	42.481	false	true	false	false	Self > 4	0	0	0		0	0	0	0	0	1674	12585	1184
1575565	B181123_26_HF_FW_IN_130_ECLP_DSS01_SCX21_hSAX02_rep2				0	0	-0	0	3	0	0	P06959	ODP2_ECOLI Dihydrolipoyllysine-residue acetyltransferase component of pyruvate dehydrogenase complex OS=Escherichia coli (strain K12) OX=83333 GN=aceF PE=1 SV=3	false	P06959	ODP2_ECOLI Dihydrolipoyllysine-residue acetyltransferase component of pyruvate dehydrogenase complex OS=Escherichia coli (strain K12) OX=83333 GN=aceF PE=1 SV=3	false	KQQNEEAAK	KLDVKITPVVFIMK	442	452	9	14	1	5	442	456	3	DSS	-1	42.437	false	true	false	false	Self > 4	0	0	0		0	0.118	0.118	0	0	2960	1835	1179
3130199	B181205_09_HF_FW_IN_130_ECLP_DSS01_SCX24_hSAX06_rep1				0	0	-0	0	4	0	0	P0A6F5	CH60_ECOLI 60 kDa chaperonin OS=Escherichia coli (strain K12) OX=83333 GN=groL PE=1 SV=2	false	P0A6F5	CH60_ECOLI 60 kDa chaperonin OS=Escherichia coli (strain K12) OX=83333 GN=groL PE=1 SV=2	false	EVASKANDAAGDGTTTATVLAQAIITEGLK	VVINKDTTTIIDGVGEEAAIQGR	76	323	30	23	5	5	80	327	4	DSS	-1	42.387	false	true	false	false	Self > 4	0	0	0		0	0.123	0.123	0	0	6042	7277	1049
2744450	B181203_13_HF_FW_IN_130_ECLP_DSS01_SCX23_hSAX07_rep2				0	0	-0	0	6	0	0	P21177	FADB_ECOLI Fatty acid oxidation complex subunit alpha OS=Escherichia coli (strain K12) OX=83333 GN=fadB PE=1 SV=2	false	P21177	FADB_ECOLI Fatty acid oxidation complex subunit alpha OS=Escherichia coli (strain K12) OX=83333 GN=fadB PE=1 SV=2	false	HNEPYYPPVEPARPVGDLKTA	FGREEALNLENKSFVPLAHTNEAR	709	264	21	24	19	12	727	275	6	DSS	-1	42.376	false	true	false	false	Self > 4	0	0	0		0	0.134	0.134	0	0	9932	12663	1734
2267211	B181128_17_HF_FW_IN_130_ECLP_DSS01_SCX22_hSAX02_rep1				0	0	-0	0	4	0	0	P0AFG6	ODO2_ECOLI Dihydrolipoyllysine-residue succinyltransferase component of 2-oxoglutarate dehydrogenase complex OS=Escherichia coli (strain K12) OX=83333 GN=sucB PE=1 SV=2	false	P0A9P0	DLDH_ECOLI Dihydrolipoyl dehydrogenase OS=Escherichia coli (strain K12) OX=83333 GN=lpdA PE=1 SV=2	false	APAKESAPAAAAPAAQPALAAR	GVHEGHVAAEVIAGKK	153	324	22	16	4	15	156	338	4	DSS	-1	42.369	false	true	false	false	Between > 4	0	0.001	0.002		0	0.118	0.134	0	0	12173	15799	77
2219252	B181128_14_HF_FW_IN_130_ECLP_DSS01_SCX22_hSAX04_rep1				0	0	-0	0	4	0	0	P0AG67	RS1_ECOLI 30S ribosomal protein S1 OS=Escherichia coli (strain K12) OX=83333 GN=rpsA PE=1 SV=1	false	P0AG67	RS1_ECOLI 30S ribosomal protein S1 OS=Escherichia coli (strain K12) OX=83333 GN=rpsA PE=1 SV=1	false	ANPWQQFAETHNKGDRVEGK	GAIVTGKVTAVDAK	351	451	20	14	13	7	363	457	4	DSS	-1	42.364	false	true	false	false	Self > 4	0	0	0		0	0.123	0.123	0	0	1944	4405	1129
1217440	B181123_07_HF_FW_IN_130_ECLP_DSS01_SCX20_hSAX07_rep2				0	0	-0	0	5	0	0	P0A9Q5	ACCD_ECOLI Acetyl-coenzyme A carboxylase carboxyl transferase subunit beta OS=Escherichia coli (strain K12) OX=83333 GN=accD PE=1 SV=1	false	P0ABD5	ACCA_ECOLI Acetyl-coenzyme A carboxylase carboxyl transferase subunit alpha OS=Escherichia coli (strain K12) OX=83333 GN=accA PE=1 SV=2	false	LHSLLDEGSLVELGSELEPKDVLK	ELKLIDSIIPEPLGGAHR	61	260	24	18	20	3	80	262	5	DSS	-1	42.312	false	true	false	false	Between > 4	0	0.001	0.002		0	0.123	0.118	0	0	11083	15791	894
2796034	B181203_16_HF_FW_IN_130_ECLP_DSS01_SCX23_hSAX06_rep2				0	0	-0	0	4	0	0	P02359	RS7_ECOLI 30S ribosomal protein S7 OS=Escherichia coli (strain K12) OX=83333 GN=rpsG PE=1 SV=3	false	P0A9M0	LON_ECOLI Lon protease OS=Escherichia coli (strain K12) OX=83333 GN=lon PE=1 SV=1	false	MAEANKAFAHYR	LADTIAAHMPLKLADK	144	165	12	16	6	12	149	176	4	DSS	-1	42.31	false	true	false	false	Between > 4	0	0.001	0.002		0	0.118	0.138	0	0	11176	15683	338
2822564	B181203_17_HF_FW_IN_130_ECLP_DSS01_SCX23_hSAX05_rep1				0	0	-0	0	4	0	0	P08201	NIRB_ECOLI Nitrite reductase (NADH) large subunit OS=Escherichia coli (strain K12) OX=83333 GN=nirB PE=3 SV=4	false	P0A9I8	NIRD_ECOLI Nitrite reductase (NADH) small subunit OS=Escherichia coli (strain K12) OX=83333 GN=nirD PE=1 SV=1	false	GCcmHTVAALKAETK	GLIAEHQGELWVASPLKK	442	57	13	18	9	17	450	73	4	DSS	-1	42.3	false	true	false	false	Between > 4	0	0.001	0.002		0	0.134	0.134	0	0	12277	15601	640
1851177	B181127_08_HF_FW_IN_130_ECLP_DSS01_SCX25t27_hSAX05_rep1				0	0	-0	0	5	0	0	P04079	GUAA_ECOLI GMP synthase [glutamine-hydrolyzing] OS=Escherichia coli (strain K12) OX=83333 GN=guaA PE=1 SV=1	false	P04079	GUAA_ECOLI GMP synthase [glutamine-hydrolyzing] OS=Escherichia coli (strain K12) OX=83333 GN=guaA PE=1 SV=1	false	AHVIKSHHNVGGLPK	MGLVEPLKELFKDEVR	352	370	15	16	5	8	356	377	5	DSS	-1	42.285	false	true	false	false	Self > 4	0	0	0		0	0.134	0.134	0	0	4372	8597	1047
2769115	B181203_15_HF_FW_IN_130_ECLP_DSS01_SCX23_hSAX06_rep1				0	0	-0	0	5	0	0	P07118	SYV_ECOLI Valine--tRNA ligase OS=Escherichia coli (strain K12) OX=83333 GN=valS PE=1 SV=2	false	P07118	SYV_ECOLI Valine--tRNA ligase OS=Escherichia coli (strain K12) OX=83333 GN=valS PE=1 SV=2	false	RTEKQFPNGIEPHGTDALR	IENKLANEGFVAR	597	906	19	13	4	4	600	909	5	DSS	-1	42.264	false	true	false	false	Self > 4	0	0	0		0	0.123	0.123	0	0	10463	12413	1373
2069197	B181128_07_HF_FW_IN_130_ECLP_DSS01_SCX21_hSAX07_rep1				0	0	-0	0	5	0	0	P15254	PUR4_ECOLI Phosphoribosylformylglycinamidine synthase OS=Escherichia coli (strain K12) OX=83333 GN=purL PE=1 SV=3	false	P15254	PUR4_ECOLI Phosphoribosylformylglycinamidine synthase OS=Escherichia coli (strain K12) OX=83333 GN=purL PE=1 SV=3	false	HFDNQPIDLPLDVLLGKTPK	MIKNTFETTPDHVLSAYK	592	240	20	18	17	3	608	242	5	DSS	-1	42.26	false	true	false	false	Self > 4	0	0	0		0	0.123	0.123	0	0	7193	10911	3785
3116549	B181205_09_HF_FW_IN_130_ECLP_DSS01_SCX24_hSAX06_rep1				0	0	-0	0	4	0	0	P0CE48;P0CE47	EFTU2_ECOLI Elongation factor Tu 2 OS=Escherichia coli (strain K12) OX=83333 GN=tufB PE=1 SV=1;EFTU1_ECOLI Elongation factor Tu 1 OS=Escherichia coli (strain K12) OX=83333 GN=tufA PE=1 SV=1	false	P0CE48;P0CE47	EFTU2_ECOLI Elongation factor Tu 2 OS=Escherichia coli (strain K12) OX=83333 GN=tufB PE=1 SV=1;EFTU1_ECOLI Elongation factor Tu 1 OS=Escherichia coli (strain K12) OX=83333 GN=tufA PE=1 SV=1	false	TKPHVNVGTIGHVDHGK	AFDQIDNAPEEKAR	9;9	46;46	17	14	2	12	10;10	57;57	4	DSS	-1	42.25	false	true	false	false	Self > 4	0	0	0		0	0.134	0.134	0	0	7055	13281	1066
2090781	B181128_09_HF_FW_IN_130_ECLP_DSS01_SCX21_hSAX07_rep2				0	0	-0	0	4	0	0	P0AC53	G6PD_ECOLI Glucose-6-phosphate 1-dehydrogenase OS=Escherichia coli (strain K12) OX=83333 GN=zwf PE=1 SV=1	false	P0AC53	G6PD_ECOLI Glucose-6-phosphate 1-dehydrogenase OS=Escherichia coli (strain K12) OX=83333 GN=zwf PE=1 SV=1	false	KVPGYLEEEGANKSSNTETFVAIR	WGYFDKAGQMR	297	223	24	11	13	6	309	228	4	DSS	-1	42.23	false	true	false	false	Self > 4	0	0	0		0	0.118	0.118	0	0	8237	12093	1374
2246759	B181128_16_HF_FW_IN_130_ECLP_DSS01_SCX22_hSAX03_rep1				0	0	-0	0	5	0	0	P00961	SYGB_ECOLI Glycine--tRNA ligase beta subunit OS=Escherichia coli (strain K12) OX=83333 GN=glyS PE=1 SV=4	false	P00961	SYGB_ECOLI Glycine--tRNA ligase beta subunit OS=Escherichia coli (strain K12) OX=83333 GN=glyS PE=1 SV=4	false	RGPAIAQAFDAEGKPSKAAEGWAR	TLDAAAALAAANKR	73	572	24	14	17	13	89	584	5	DSS	-1	42.224	false	true	false	false	Self > 4	0	0	0		0	0.123	0.123	0	0	9366	13199	1371
1002345	B181121_19_HF_FW_IN_130_ECLP_DSS01_SCX19_hSAX08_rep1				0	0	-0	0	4	0	0	P60651	SPEB_ECOLI Agmatinase OS=Escherichia coli (strain K12) OX=83333 GN=speB PE=1 SV=1	false	P60651	SPEB_ECOLI Agmatinase OS=Escherichia coli (strain K12) OX=83333 GN=speB PE=1 SV=1	false	LQAHAEKLLAAGK	STLGHQYDNSLVSNAFGFLR	105	2	13	20	7	1	111	2	4	DSS	-1	42.2	false	true	false	false	Self > 4	0	0	0		0	0.134	0.134	0	0	5123	12757	4265
2874099	B181203_19_HF_FW_IN_130_ECLP_DSS01_SCX23_hSAX04_rep1				0	0	-0	0	5	0	0	P0AGJ9	SYY_ECOLI Tyrosine--tRNA ligase OS=Escherichia coli (strain K12) OX=83333 GN=tyrS PE=1 SV=2	false	P0AGJ9	SYY_ECOLI Tyrosine--tRNA ligase OS=Escherichia coli (strain K12) OX=83333 GN=tyrS PE=1 SV=2	false	FQQAGHKPVALVGGATGLIGDPSFKAAER	HFSVNQMINKEAVK	61	145	29	14	25	10	85	154	5	DSS	-1	41.984	false	true	false	false	Self > 4	0	0	0		0	0	0	0	0	9106	589	1624
1473650	B181123_21_HF_FW_IN_130_ECLP_DSS01_SCX21_hSAX05_rep2				0	0	-0	0	3	0	0	P0A836	SUCC_ECOLI Succinate--CoA ligase [ADP-forming] subunit beta OS=Escherichia coli (strain K12) OX=83333 GN=sucC PE=1 SV=1	false	P0AGE9	SUCD_ECOLI Succinate--CoA ligase [ADP-forming] subunit alpha OS=Escherichia coli (strain K12) OX=83333 GN=sucD PE=1 SV=2	false	MNLHEYQAK	MGHAGAIIAGGKGTADEK	1	245	9	18	1	12	1	256	3	DSS	-1	41.961	false	true	false	false	Between > 4	0	0.001	0.002		0	0.134	0.123	0	0	11342	15443	475
2170260	B181128_12_HF_FW_IN_130_ECLP_DSS01_SCX22_hSAX05_rep1				0	0	-0	0	4	0	0	P0A6H5	HSLU_ECOLI ATP-dependent protease ATPase subunit HslU OS=Escherichia coli (strain K12) OX=83333 GN=hslU PE=1 SV=1	false	P0A6H5	HSLU_ECOLI ATP-dependent protease ATPase subunit HslU OS=Escherichia coli (strain K12) OX=83333 GN=hslU PE=1 SV=1	false	RLAKLANAPFIK	EIVSELDKHIIGQDNAK	69	8	12	17	4	8	72	15	4	DSS	-1	41.938	false	true	false	false	Self > 4	0	0	0		0	0.134	0.134	0	0	3474	10769	1078
2820150	B181203_17_HF_FW_IN_130_ECLP_DSS01_SCX23_hSAX05_rep1				0	0	-0	0	4	0	0	P27302	TKT1_ECOLI Transketolase 1 OS=Escherichia coli (strain K12) OX=83333 GN=tktA PE=1 SV=5	false	P27302	TKT1_ECOLI Transketolase 1 OS=Escherichia coli (strain K12) OX=83333 GN=tktA PE=1 SV=5	false	AGTHDSHGAPLGDAEIALTR	LQANPAKIASR	255	348	20	11	6	7	260	354	4	DSS	-1	41.932	false	true	false	false	Self > 4	0	0	0		0	0.118	0.118	0	0	2023	13449	2031
2849445	B181203_18_HF_FW_IN_130_ECLP_DSS01_SCX23_hSAX05_rep2				0	0	-0	0	4	0	0	P05055	PNP_ECOLI Polyribonucleotide nucleotidyltransferase OS=Escherichia coli (strain K12) OX=83333 GN=pnp PE=1 SV=3	false	P05055	PNP_ECOLI Polyribonucleotide nucleotidyltransferase OS=Escherichia coli (strain K12) OX=83333 GN=pnp PE=1 SV=3	false	IHTIKINPDK	RGVLAVMPDMDKFPYTVR	555	409	10	18	5	12	559	420	4	DSS	-1	41.921	false	true	false	false	Self > 4	0	0	0		0	0.123	0.123	0	0	4608	2973	1178
3169022	B181205_11_HF_FW_IN_130_ECLP_DSS01_SCX24_hSAX05_rep1				0	0	-0	0	4	0	0	P0A7F3	PYRI_ECOLI Aspartate carbamoyltransferase regulatory chain OS=Escherichia coli (strain K12) OX=83333 GN=pyrI PE=1 SV=2	false	P0A7F3	PYRI_ECOLI Aspartate carbamoyltransferase regulatory chain OS=Escherichia coli (strain K12) OX=83333 GN=pyrI PE=1 SV=2	false	MTHDNKLQVEAIKR	MoxTHDNKLQVEAIK	1	1	14	13	6	6	6	6	4	DSS	-1	41.898	false	true	false	false	Self > 4	0	0	0		0	0.123	0.123	0	0	8984	2947	1353
3069666	B181205_06_HF_FW_IN_130_ECLP_DSS01_SCX24_hSAX07_rep1				0	0	-0	0	5	0	0	P76143	LSRF_ECOLI 3-hydroxy-5-phosphonooxypentane-24-dione thiolase OS=Escherichia coli (strain K12) OX=83333 GN=lsrF PE=1 SV=1	false	P76143	LSRF_ECOLI 3-hydroxy-5-phosphonooxypentane-24-dione thiolase OS=Escherichia coli (strain K12) OX=83333 GN=lsrF PE=1 SV=1	false	ADLDDIKDGKDFR	NIFQSDHPVAMMKAVQAVVHHNETADR	2	255	13	27	10	13	11	267	5	DSS	-1	41.891	false	true	false	false	Self > 4	0	0	0		0	0.123	0.123	0	0	6803	12883	1369
1448806	B181123_20_HF_FW_IN_130_ECLP_DSS01_SCX21_hSAX05_rep1				0	0	-0	0	3	0	0	P0A9B2	G3P1_ECOLI Glyceraldehyde-3-phosphate dehydrogenase A OS=Escherichia coli (strain K12) OX=83333 GN=gapA PE=1 SV=2	false	P0A9B2	G3P1_ECOLI Glyceraldehyde-3-phosphate dehydrogenase A OS=Escherichia coli (strain K12) OX=83333 GN=gapA PE=1 SV=2	false	TVDGPSHKDWR	VVMTGPSKDNTPMFVK	185	117	11	16	8	8	192	124	3	DSS	-1	41.882	false	true	false	false	Self > 4	0	0	0		0	0.118	0.118	0	0	1783	1387	1063
2113939	B181128_10_HF_FW_IN_130_ECLP_DSS01_SCX21_hSAX06_rep1				0	0	-0	0	5	0	0	P0A6Y8	DNAK_ECOLI Chaperone protein DnaK OS=Escherichia coli (strain K12) OX=83333 GN=dnaK PE=1 SV=2	false	P09372	GRPE_ECOLI Protein GrpE OS=Escherichia coli (strain K12) OX=83333 GN=grpE PE=1 SV=1	false	NTTIPTKHSQVFSTAEDNQSAVTIHVLQGER	VKAEMoxENLR	415	65	31	9	7	2	421	66	5	DSS	-1	41.87	false	true	false	false	Between > 4	0	0.001	0.002		0	0.138	0.118	0	0	10855	13687	80
2766646	B181203_15_HF_FW_IN_130_ECLP_DSS01_SCX23_hSAX06_rep1				0	0	-0	0	4	0	0	P0A6H1	CLPX_ECOLI ATP-dependent Clp protease ATP-binding subunit ClpX OS=Escherichia coli (strain K12) OX=83333 GN=clpX PE=1 SV=2	false	P0A6H1	CLPX_ECOLI ATP-dependent Clp protease ATP-binding subunit ClpX OS=Escherichia coli (strain K12) OX=83333 GN=clpX PE=1 SV=2	false	KHPQQEFLQVDTSK	KHPQQEFLQVDTSK	229	229	14	14	1	1	229	229	4	DSS	-1	41.792	false	true	false	false	Self > 4	0	0	0		0	0.135	0.135	0	0	8418	13057	1272
808261	B181121_10_HF_FW_IN_130_ECLP_DSS01_SCX19_hSAX03_rep1				0	0	-0	0	4	0	0	P0AE08	AHPC_ECOLI Alkyl hydroperoxide reductase C OS=Escherichia coli (strain K12) OX=83333 GN=ahpC PE=1 SV=2	false	P0AE08	AHPC_ECOLI Alkyl hydroperoxide reductase C OS=Escherichia coli (strain K12) OX=83333 GN=ahpC PE=1 SV=2	false	IKAAQYVASHPGEVCcmPAK	IKYAMIGDPTGALTR	152	92	18	15	2	2	153	93	4	DSS	-1	41.787	false	true	false	false	Self > 4	0	0	0		0	0.123	0.123	0	0	10077	3189	1237
2144218	B181128_11_HF_FW_IN_130_ECLP_DSS01_SCX21_hSAX06_rep2				0	0	-0	0	4	0	0	P02359	RS7_ECOLI 30S ribosomal protein S7 OS=Escherichia coli (strain K12) OX=83333 GN=rpsG PE=1 SV=3	false	P0A9M0	LON_ECOLI Lon protease OS=Escherichia coli (strain K12) OX=83333 GN=lon PE=1 SV=1	false	MAEANKAFAHYR	LPDGTVKVLVEGLQR	144	83	12	15	6	7	149	89	4	DSS	-1	41.768	false	true	false	false	Between > 4	0	0.001	0.002		0	0.118	0.138	0	0	11693	15727	338
925316	B181121_16_HF_FW_IN_130_ECLP_DSS01_SCX19_hSAX06_rep2				0	0	-0	0	4	0	0	P0AES2	GUDD_ECOLI Glucarate dehydratase OS=Escherichia coli (strain K12) OX=83333 GN=gudD PE=1 SV=2	false	P0AES2	GUDD_ECOLI Glucarate dehydratase OS=Escherichia coli (strain K12) OX=83333 GN=gudD PE=1 SV=2	false	NIVIIKDNSGHTGVGEIPGGEK	LTKEPFEIK	39	378	22	9	6	3	44	380	4	DSS	-1	41.758	false	true	false	false	Self > 4	0	0	0		0	0.134	0.134	0	0	6589	12851	2445
2911695	B181203_22_HF_FW_IN_130_ECLP_DSS01_SCX24_hSAX02_rep1				0	0	-0	0	4	0	0	P02359	RS7_ECOLI 30S ribosomal protein S7 OS=Escherichia coli (strain K12) OX=83333 GN=rpsG PE=1 SV=3	false	P02359	RS7_ECOLI 30S ribosomal protein S7 OS=Escherichia coli (strain K12) OX=83333 GN=rpsG PE=1 SV=3	false	MAEANKAFAHYR	SFSHQAGASSK	144	161	12	11	6	10	149	170	4	DSS	-1	41.748	false	true	false	false	Self > 4	0	0	0		0	0.118	0.118	0	0	8902	12897	1163
1500711	B181123_23_HF_FW_IN_130_ECLP_DSS01_SCX21_hSAX04_rep1				0	0	-0	0	3	0	0	P68191	SRA_ECOLI Stationary-phase-induced ribosome-associated protein OS=Escherichia coli (strain K12) OX=83333 GN=sra PE=1 SV=1	false	P00490	PHSM_ECOLI Maltodextrin phosphorylase OS=Escherichia coli (strain K12) OX=83333 GN=malP PE=1 SV=7	false	KIVTEGDKSSVVNNPTGR	AEQQGINAEKLTK	22	242	18	13	8	10	29	251	3	DSS	-1	41.624	false	true	false	false	Between > 4	0	0.001	0.002		0	0.118	0.138	0	0	11419	15077	921
1338862	B181123_13_HF_FW_IN_130_ECLP_DSS01_SCX20_hSAX04_rep1				0	0	-0	0	4	0	0	P0A8T7	RPOC_ECOLI DNA-directed RNA polymerase subunit beta' OS=Escherichia coli (strain K12) OX=83333 GN=rpoC PE=1 SV=1	false	P0A8V2	RPOB_ECOLI DNA-directed RNA polymerase subunit beta OS=Escherichia coli (strain K12) OX=83333 GN=rpoB PE=1 SV=1	false	KGLADTALKTANSGYLTR	SPGVFFDSDKGK	781	152	18	12	9	10	789	161	4	DSS	-1	41.617	false	true	false	false	Between > 4	0	0.001	0.002		0	0.138	0.138	0	0	12272	14151	7
2743709	B181203_13_HF_FW_IN_130_ECLP_DSS01_SCX23_hSAX07_rep2				0	0	-0	0	5	0	0	P00957	SYA_ECOLI Alanine--tRNA ligase OS=Escherichia coli (strain K12) OX=83333 GN=alaS PE=1 SV=2	false	P00957	SYA_ECOLI Alanine--tRNA ligase OS=Escherichia coli (strain K12) OX=83333 GN=alaS PE=1 SV=2	false	LSEVAHLLKGDSNNLADKVR	FDFSHNEAMKPEEIR	714	596	20	15	9	10	722	605	5	DSS	-1	41.604	false	true	false	false	Self > 4	0	0	0		0	0	0	0	0	10446	7627	1035
2668028	B181203_10_HF_FW_IN_130_ECLP_DSS01_SCX23_hSAX08_rep1				0	0	-0	0	5	0	0	P08839	PT1_ECOLI Phosphoenolpyruvate-protein phosphotransferase OS=Escherichia coli (strain K12) OX=83333 GN=ptsI PE=1 SV=1	false	P08839	PT1_ECOLI Phosphoenolpyruvate-protein phosphotransferase OS=Escherichia coli (strain K12) OX=83333 GN=ptsI PE=1 SV=1	false	DKHMTADAAAHEVIEGQASALEELDDEYLK	KKISADQVDQEVER	95	29	30	14	2	2	96	30	5	DSS	-1	41.596	false	true	false	false	Self > 4	0	0	0		0	0.135	0.135	0	0	7612	9531	1585
3143899	B181205_10_HF_FW_IN_130_ECLP_DSS01_SCX24_hSAX06_rep2				0	0	-0	0	4	0	0	P0A7F3	PYRI_ECOLI Aspartate carbamoyltransferase regulatory chain OS=Escherichia coli (strain K12) OX=83333 GN=pyrI PE=1 SV=2	false	P0A7F3	PYRI_ECOLI Aspartate carbamoyltransferase regulatory chain OS=Escherichia coli (strain K12) OX=83333 GN=pyrI PE=1 SV=2	false	THDNKLQVEAIK	THDNKLQVEAIK	2	2	12	12	5	5	6	6	4	DSS	-1	41.548	false	true	false	false	Self > 4	0	0	0		0	0.123	0.123	0	0	5188	2947	1353
2217667	B181128_14_HF_FW_IN_130_ECLP_DSS01_SCX22_hSAX04_rep1				0	0	-0	0	3	0	0	P09831	GLTB_ECOLI Glutamate synthase [NADPH] large chain OS=Escherichia coli (strain K12) OX=83333 GN=gltB PE=1 SV=3	false	P09831	GLTB_ECOLI Glutamate synthase [NADPH] large chain OS=Escherichia coli (strain K12) OX=83333 GN=gltB PE=1 SV=3	false	NGINKGLYK	LVDTHAIAKDYR	704	685	9	12	5	9	708	693	3	DSS	-1	41.544	false	true	false	false	Self > 4	0	0	0		0	0.131	0.131	0	0	5941	13225	1223
1592136	B181123_27_HF_FW_IN_130_ECLP_DSS01_SCX21_hSAX01_rep1				0	0	-0	0	5	0	0	P0A6F3	GLPK_ECOLI Glycerol kinase OS=Escherichia coli (strain K12) OX=83333 GN=glpK PE=1 SV=2	false	P0A6F3	GLPK_ECOLI Glycerol kinase OS=Escherichia coli (strain K12) OX=83333 GN=glpK PE=1 SV=2	false	SSEVYGQTNIGGKGGTR	RSSEVYGQTNIGGKGGTR	221	220	17	18	13	14	233	233	5	DSS	-1	41.541	false	true	false	false	Self > 4	0	0	0		0	0.118	0.118	0	0	10273	7189	2669
2668898	B181203_10_HF_FW_IN_130_ECLP_DSS01_SCX23_hSAX08_rep1				0	0	-0	0	6	0	0	P0ABU0	MENB_ECOLI 14-dihydroxy-2-naphthoyl-CoA synthase OS=Escherichia coli (strain K12) OX=83333 GN=menB PE=1 SV=1	false	P0ABU0	MENB_ECOLI 14-dihydroxy-2-naphthoyl-CoA synthase OS=Escherichia coli (strain K12) OX=83333 GN=menB PE=1 SV=1	false	GDYGGYKDDSGVHHLNVLDFQR	NAFRPLTVKEMoxIQALADAR	92	46	22	19	7	9	98	54	6	DSS	-1	41.529	false	true	false	false	Self > 4	0	0	0		0	0.138	0.138	0	0	10441	2379	1401
2959056	B181203_24_HF_FW_IN_130_ECLP_DSS01_SCX24_hSAX01_rep1				0	0	-0	0	5	0	0	P0A8T7	RPOC_ECOLI DNA-directed RNA polymerase subunit beta' OS=Escherichia coli (strain K12) OX=83333 GN=rpoC PE=1 SV=1	false	P0A8V2	RPOB_ECOLI DNA-directed RNA polymerase subunit beta OS=Escherichia coli (strain K12) OX=83333 GN=rpoB PE=1 SV=1	false	KGLADTALKTANSGYLTR	SPGVFFDSDKGKTHSSGK	781	152	18	18	9	12	789	163	5	DSS	-1	41.478	false	true	false	false	Between > 4	0	0.001	0.002		0	0.138	0.138	0	0	11331	14033	7
808188	B181121_10_HF_FW_IN_130_ECLP_DSS01_SCX19_hSAX03_rep1				0	0	-0	0	4	0	0	P62620	ISPG_ECOLI 4-hydroxy-3-methylbut-2-en-1-yl diphosphate synthase (flavodoxin) OS=Escherichia coli (strain K12) OX=83333 GN=ispG PE=1 SV=1	false	P62620	ISPG_ECOLI 4-hydroxy-3-methylbut-2-en-1-yl diphosphate synthase (flavodoxin) OS=Escherichia coli (strain K12) OX=83333 GN=ispG PE=1 SV=1	false	LLAKQIDQPLHLGITEAGGAR	MHNQAPIQR	194	1	21	9	4	1	197	1	4	DSS	-1	41.439	false	true	false	false	Self > 4	0	0	0		0	0.137	0.137	0	0	5082	12701	2085
806605	B181121_10_HF_FW_IN_130_ECLP_DSS01_SCX19_hSAX03_rep1				0	0	-0	0	4	0	0	P0A853	TNAA_ECOLI Tryptophanase OS=Escherichia coli (strain K12) OX=83333 GN=tnaA PE=1 SV=1	false	P0AE08	AHPC_ECOLI Alkyl hydroperoxide reductase C OS=Escherichia coli (strain K12) OX=83333 GN=ahpC PE=1 SV=2	false	YADMLAMSAKK	IKAAQYVASHPGEVCcmPAK	260	152	11	18	10	2	269	153	4	DSS	-1	41.425	false	true	false	false	Between > 4	0	0.001	0.002		0	0.134	0.123	0	0	12144	15855	227
1263606	B181123_10_HF_FW_IN_130_ECLP_DSS01_SCX20_hSAX06_rep2				0	0	-0	0	3	0	0	P09373	PFLB_ECOLI Formate acetyltransferase 1 OS=Escherichia coli (strain K12) OX=83333 GN=pflB PE=1 SV=2	false	P09373	PFLB_ECOLI Formate acetyltransferase 1 OS=Escherichia coli (strain K12) OX=83333 GN=pflB PE=1 SV=2	false	KSGVLTGLPDAYGR	KTHNQGVFDVYTPDILR	162	143	14	17	1	1	162	143	3	DSS	-1	41.399	false	true	false	false	Self > 4	0	0	0		0	0.123	0.123	0	0	8597	13397	976
2792472	B181203_16_HF_FW_IN_130_ECLP_DSS01_SCX23_hSAX06_rep2				0	0	-0	0	4	0	0	P21156	CYSD_ECOLI Sulfate adenylyltransferase subunit 2 OS=Escherichia coli (strain K12) OX=83333 GN=cysD PE=1 SV=3	false	P21156	CYSD_ECOLI Sulfate adenylyltransferase subunit 2 OS=Escherichia coli (strain K12) OX=83333 GN=cysD PE=1 SV=3	false	VIDRDQAGSMELKK	HTDIMKTEGLK	284	110	14	11	13	6	296	115	4	DSS	-1	41.391	false	true	false	false	Self > 4	0	0	0		0	0.123	0.123	0	0	7978	939	1692
1027694	B181121_20_HF_FW_IN_130_ECLP_DSS01_SCX19_hSAX08_rep2				0	0	-0	0	5	0	0	P33599	NUOCD_ECOLI NADH-quinone oxidoreductase subunit C/D OS=Escherichia coli (strain K12) OX=83333 GN=nuoC PE=1 SV=3	false	P33599	NUOCD_ECOLI NADH-quinone oxidoreductase subunit C/D OS=Escherichia coli (strain K12) OX=83333 GN=nuoC PE=1 SV=3	false	KLPKPYVMLFDLHGMDER	TDLTAQEPAWQTR	62	2	18	13	4	1	65	2	5	DSS	-1	41.365	false	true	false	false	Self > 4	0	0	0		0	0.138	0.138	0	0	10437	12283	2214
924637	B181121_16_HF_FW_IN_130_ECLP_DSS01_SCX19_hSAX06_rep2				0	0	-0	0	4	0	0	P07118	SYV_ECOLI Valine--tRNA ligase OS=Escherichia coli (strain K12) OX=83333 GN=valS PE=1 SV=2	false	P07118	SYV_ECOLI Valine--tRNA ligase OS=Escherichia coli (strain K12) OX=83333 GN=valS PE=1 SV=2	false	TEKQFPNGIEPHGTDALR	IENKLANEGFVAR	598	906	18	13	3	4	600	909	4	DSS	-1	41.354	false	true	false	false	Self > 4	0	0	0		0	0.123	0.123	0	0	9595	12413	1373
3218714	B181205_13_HF_FW_IN_130_ECLP_DSS01_SCX24_hSAX03_rep1				0	0	-0	0	5	0	0	P0A9G6	ACEA_ECOLI Isocitrate lyase OS=Escherichia coli (strain K12) OX=83333 GN=aceA PE=1 SV=1	false	P0AE08	AHPC_ECOLI Alkyl hydroperoxide reductase C OS=Escherichia coli (strain K12) OX=83333 GN=ahpC PE=1 SV=2	false	HYVEKVQQPEFAAAK	KIKAAQYVASHPGEVCcmPAK	377	151	15	19	5	3	381	153	5	DSS	-1	41.334	false	true	false	false	Between > 4	0	0.001	0.002		0	0.134	0.123	0	0	11910	15745	36
2218495	B181128_14_HF_FW_IN_130_ECLP_DSS01_SCX22_hSAX04_rep1				0	0	-0	0	4	0	0	P0ADG7	IMDH_ECOLI Inosine-5'-monophosphate dehydrogenase OS=Escherichia coli (strain K12) OX=83333 GN=guaB PE=1 SV=1	false	P60560	GUAC_ECOLI GMP reductase OS=Escherichia coli (strain K12) OX=83333 GN=guaC PE=1 SV=1	false	ISGAGIQESHVHDVTITKESPNYR	VGIGPGSVCcmTTR	462	178	24	12	18	7	479	184	4	DSS	-1	41.253	false	true	false	false	Between > 4	0	0.001	0.002		0	0.134	0.134	0	0	11274	15781	0
2738707	B181203_13_HF_FW_IN_130_ECLP_DSS01_SCX23_hSAX07_rep2				0	0	-0	0	5	0	0	P13029	KATG_ECOLI Catalase-peroxidase OS=Escherichia coli (strain K12) OX=83333 GN=katG PE=1 SV=2	false	P13029	KATG_ECOLI Catalase-peroxidase OS=Escherichia coli (strain K12) OX=83333 GN=katG PE=1 SV=2	false	STSDDIHNTTATGKCcmPFHQGGHDQSAGAGTTTR	ATDESKELFEGR	2	655	33	12	14	6	15	660	5	DSS	-1	41.228	false	true	false	false	Self > 4	0	0	0		0	0.118	0.118	0	0	7960	12973	1120
2193387	B181128_13_HF_FW_IN_130_ECLP_DSS01_SCX22_hSAX05_rep2				0	0	-0	0	5	0	0	P07118	SYV_ECOLI Valine--tRNA ligase OS=Escherichia coli (strain K12) OX=83333 GN=valS PE=1 SV=2	false	P07118	SYV_ECOLI Valine--tRNA ligase OS=Escherichia coli (strain K12) OX=83333 GN=valS PE=1 SV=2	false	TEKQFPNGIEPHGTDALR	RTGNMoxMoxQPQLADKIR	598	581	18	15	3	13	600	593	5	DSS	-1	41.218	false	true	false	false	Self > 4	0	0	0		0	0.123	0.123	0	0	10434	2559	1373
877116	B181121_13_HF_FW_IN_130_ECLP_DSS01_SCX19_hSAX05_rep2				0	0	-0	0	4	0	0	P0AE08	AHPC_ECOLI Alkyl hydroperoxide reductase C OS=Escherichia coli (strain K12) OX=83333 GN=ahpC PE=1 SV=2	false	P0AE08	AHPC_ECOLI Alkyl hydroperoxide reductase C OS=Escherichia coli (strain K12) OX=83333 GN=ahpC PE=1 SV=2	false	KIKAAQYVASHPGEVCcmPAK	EGEATLAPSLDLVGKI	151	172	19	16	3	15	153	186	4	DSS	-1	41.217	false	true	false	false	Self > 4	0	0	0		0	0.123	0.123	0	0	9995	13291	1237
2659932	B181203_10_HF_FW_IN_130_ECLP_DSS01_SCX23_hSAX08_rep1				0	0	-0	0	4	0	0	P0A858	TPIS_ECOLI Triosephosphate isomerase OS=Escherichia coli (strain K12) OX=83333 GN=tpiA PE=1 SV=1	false	P0A858	TPIS_ECOLI Triosephosphate isomerase OS=Escherichia coli (strain K12) OX=83333 GN=tpiA PE=1 SV=1	false	TYHKESDELIAK	TYHKESDELIAK	100	100	12	12	4	4	103	103	4	DSS	-1	41.199	false	true	false	false	Self > 4	0	0	0		0	0.123	0.123	0	0	9128	13045	2670
1913059	B181127_11_HF_FW_IN_130_ECLP_DSS01_SCX25t27_hSAX02_rep2				0	0	-0	0	4	0	0	P04079	GUAA_ECOLI GMP synthase [glutamine-hydrolyzing] OS=Escherichia coli (strain K12) OX=83333 GN=guaA PE=1 SV=1	false	P04079	GUAA_ECOLI GMP synthase [glutamine-hydrolyzing] OS=Escherichia coli (strain K12) OX=83333 GN=guaA PE=1 SV=1	false	ELFKDEVRK	AHVIKSHHNVGGLPK	378	352	9	15	4	5	381	356	4	DSS	-1	41.172	false	true	false	false	Self > 4	0	0	0		0	0.134	0.134	0	0	7183	11515	1047
2118833	B181128_10_HF_FW_IN_130_ECLP_DSS01_SCX21_hSAX06_rep1				0	0	-0	0	5	0	0	P12758	UDP_ECOLI Uridine phosphorylase OS=Escherichia coli (strain K12) OX=83333 GN=udp PE=1 SV=3	false	P12758	UDP_ECOLI Uridine phosphorylase OS=Escherichia coli (strain K12) OX=83333 GN=udp PE=1 SV=3	false	TQQEIPNAETMKQTESHAVK	NDLQGATLAIVPGDPDRVEKIAALMDKPVK	224	14	20	30	12	20	235	33	5	DSS	-1	41.16	false	true	false	false	Self > 4	0	0	0		0	0.138	0.138	0	0	8831	3925	1901
3170134	B181205_11_HF_FW_IN_130_ECLP_DSS01_SCX24_hSAX05_rep1				0	0	-0	0	3	0	0	P0A7F3	PYRI_ECOLI Aspartate carbamoyltransferase regulatory chain OS=Escherichia coli (strain K12) OX=83333 GN=pyrI PE=1 SV=2	false	P0A7F3	PYRI_ECOLI Aspartate carbamoyltransferase regulatory chain OS=Escherichia coli (strain K12) OX=83333 GN=pyrI PE=1 SV=2	false	IDNYEVVGKSRPSLPER	THDNKLQVEAIKR	86	2	17	13	9	5	94	6	3	DSS	-1	41.134	false	true	false	false	Self > 4	0	0	0		0	0.123	0.123	0	0	9199	13167	1353
1281498	B181123_11_HF_FW_IN_130_ECLP_DSS01_SCX20_hSAX05_rep1				0	0	-0	0	3	0	0	P0AG67	RS1_ECOLI 30S ribosomal protein S1 OS=Escherichia coli (strain K12) OX=83333 GN=rpsA PE=1 SV=1	false	P0AG67	RS1_ECOLI 30S ribosomal protein S1 OS=Escherichia coli (strain K12) OX=83333 GN=rpsA PE=1 SV=1	false	KGAIVTGK	AKDEADEKDAIATVNK	450	521	8	16	1	2	450	522	3	DSS	-1	41.104	false	true	false	false	Self > 4	0	0	0		0	0.123	0.123	0	0	7581	7111	1129
2221397	B181128_14_HF_FW_IN_130_ECLP_DSS01_SCX22_hSAX04_rep1				0	0	-0	0	3	0	0	P0A853	TNAA_ECOLI Tryptophanase OS=Escherichia coli (strain K12) OX=83333 GN=tnaA PE=1 SV=1	false	P0AGJ9	SYY_ECOLI Tyrosine--tRNA ligase OS=Escherichia coli (strain K12) OX=83333 GN=tyrS PE=1 SV=2	false	YADMLAMSAKK	HFSVNQMINKEAVK	260	145	11	14	10	10	269	154	3	DSS	-1	41.082	false	true	false	false	Between > 4	0	0.001	0.002		0	0.134	0	0	0	12027	15755	28
1510665	B181123_23_HF_FW_IN_130_ECLP_DSS01_SCX21_hSAX04_rep1				0	0	-0	0	4	0	0	P0A8T7	RPOC_ECOLI DNA-directed RNA polymerase subunit beta' OS=Escherichia coli (strain K12) OX=83333 GN=rpoC PE=1 SV=1	false	P0A8T7	RPOC_ECOLI DNA-directed RNA polymerase subunit beta' OS=Escherichia coli (strain K12) OX=83333 GN=rpoC PE=1 SV=1	false	IPQESGGTKDITGGLPR	RPKEPAILAEISGIVSFGK	1124	1149	17	19	9	3	1132	1151	4	DSS	-1	41.071	false	true	false	false	Self > 4	0	0	0		0	0.138	0.138	0	0	10427	12229	1520
2768116	B181203_15_HF_FW_IN_130_ECLP_DSS01_SCX23_hSAX06_rep1				0	0	-0	0	4	0	0	P09831	GLTB_ECOLI Glutamate synthase [NADPH] large chain OS=Escherichia coli (strain K12) OX=83333 GN=gltB PE=1 SV=3	false	P09831	GLTB_ECOLI Glutamate synthase [NADPH] large chain OS=Escherichia coli (strain K12) OX=83333 GN=gltB PE=1 SV=3	false	SSDVKALLGHR	LVDTHAIAKDYR	1464	685	11	12	5	9	1468	693	4	DSS	-1	41.066	false	true	false	false	Self > 4	0	0	0		0	0.131	0.131	0	0	7820	13331	1223
3119570	B181205_09_HF_FW_IN_130_ECLP_DSS01_SCX24_hSAX06_rep1				0	0	-0	0	6	0	0	P0AFG6	ODO2_ECOLI Dihydrolipoyllysine-residue succinyltransferase component of 2-oxoglutarate dehydrogenase complex OS=Escherichia coli (strain K12) OX=83333 GN=sucB PE=1 SV=2	false	P0AFG3	ODO1_ECOLI 2-oxoglutarate dehydrogenase E1 component OS=Escherichia coli (strain K12) OX=83333 GN=sucA PE=1 SV=1	false	LLAEHNLDASAIKGTGVGGR	HGHNEADEPSATQPLMYQKIK	121	458	20	21	13	19	133	476	6	DSS	-1	41.061	false	true	false	false	Between > 4	0	0.001	0.002		0	0.118	0.118	0	0	12266	15571	83
2822541	B181203_17_HF_FW_IN_130_ECLP_DSS01_SCX23_hSAX05_rep1				0	0	-0	0	5	0	0	P0ADG7	IMDH_ECOLI Inosine-5'-monophosphate dehydrogenase OS=Escherichia coli (strain K12) OX=83333 GN=guaB PE=1 SV=1	false	P60560	GUAC_ECOLI GMP reductase OS=Escherichia coli (strain K12) OX=83333 GN=guaC PE=1 SV=1	false	ISGAGIQESHVHDVTITKESPNYR	LGFKDVLIRPK	462	9	24	11	18	4	479	12	5	DSS	-1	41.025	false	true	false	false	Between > 4	0	0.001	0.002		0	0.134	0.134	0	0	11665	15797	0
954313	B181121_17_HF_FW_IN_130_ECLP_DSS01_SCX19_hSAX07_rep1				0	0	-0	0	4	0	0	P0A8N3	SYK1_ECOLI Lysine--tRNA ligase OS=Escherichia coli (strain K12) OX=83333 GN=lysS PE=1 SV=2	false	P0A8N3	SYK1_ECOLI Lysine--tRNA ligase OS=Escherichia coli (strain K12) OX=83333 GN=lysS PE=1 SV=2	false	KWDLGDILGAK	SEQHAQGADAVVDLNNELKTR	115	2	11	21	1	19	115	20	4	DSS	-1	41.007	false	true	false	false	Self > 4	0	0	0		0	0.134	0.134	0	0	9665	6491	1672
2148118	B181128_11_HF_FW_IN_130_ECLP_DSS01_SCX21_hSAX06_rep2				0	0	-0	0	5	0	0	P05042	FUMC_ECOLI Fumarate hydratase class II OS=Escherichia coli (strain K12) OX=83333 GN=fumC PE=1 SV=1	false	P05042	FUMC_ECOLI Fumarate hydratase class II OS=Escherichia coli (strain K12) OX=83333 GN=fumC PE=1 SV=1	false	SEKDSMGAIDVPADKLWGAQTQR	ISTEKMPTSLIHALALTK	6	35	23	18	15	5	20	39	5	DSS	-1	40.996	false	true	false	false	Self > 4	0	0	0		0	0.138	0.138	0	0	6857	12429	1141
896687	B181121_15_HF_FW_IN_130_ECLP_DSS01_SCX19_hSAX06_rep1				0	0	-0	0	4	0	0	P07118	SYV_ECOLI Valine--tRNA ligase OS=Escherichia coli (strain K12) OX=83333 GN=valS PE=1 SV=2	false	P07118	SYV_ECOLI Valine--tRNA ligase OS=Escherichia coli (strain K12) OX=83333 GN=valS PE=1 SV=2	false	TEKQFPNGIEPHGTDALR	APEAVIAKER	598	919	18	10	3	8	600	926	4	DSS	-1	40.982	false	true	false	false	Self > 4	0	0	0		0	0.123	0.123	0	0	4921	12647	1373
2892620	B181203_20_HF_FW_IN_130_ECLP_DSS01_SCX23_hSAX03_rep1				0	0	-0	0	4	0	0	P02358	RS6_ECOLI 30S ribosomal protein S6 OS=Escherichia coli (strain K12) OX=83333 GN=rpsF PE=1 SV=1	false	P02358	RS6_ECOLI 30S ribosomal protein S6 OS=Escherichia coli (strain K12) OX=83333 GN=rpsF PE=1 SV=1	false	YTAAITGAEGKIHR	TKHAVTEASPMVK	25	92	14	13	11	2	35	93	4	DSS	-1	40.974	false	true	false	false	Self > 4	0	0	0		0	0.123	0.123	0	0	9263	12609	2514
2769808	B181203_15_HF_FW_IN_130_ECLP_DSS01_SCX23_hSAX06_rep1				0	0	-0	0	4	0	0	P0AB89	PUR8_ECOLI Adenylosuccinate lyase OS=Escherichia coli (strain K12) OX=83333 GN=purB PE=1 SV=1	false	P0AB89	PUR8_ECOLI Adenylosuccinate lyase OS=Escherichia coli (strain K12) OX=83333 GN=purB PE=1 SV=1	false	TTNHDVKAVEYFLK	YGIEKPYEKLK	88	396	14	11	7	9	94	404	4	DSS	-1	40.968	false	true	false	false	Self > 4	0	0	0		0	0.138	0.138	0	0	3938	13229	1265
2769774	B181203_15_HF_FW_IN_130_ECLP_DSS01_SCX23_hSAX06_rep1				0	0	-0	0	5	0	0	P0A836	SUCC_ECOLI Succinate--CoA ligase [ADP-forming] subunit beta OS=Escherichia coli (strain K12) OX=83333 GN=sucC PE=1 SV=1	false	P0AGE9	SUCD_ECOLI Succinate--CoA ligase [ADP-forming] subunit alpha OS=Escherichia coli (strain K12) OX=83333 GN=sucD PE=1 SV=2	false	VAEETPHLIHKVALDPLTGPMoxPYQGR	MGHAGAIIAGGKGTADEK	136	245	26	18	11	12	146	256	5	DSS	-1	40.966	false	true	false	false	Between > 4	0	0.001	0.002		0	0.134	0.123	0	0	11971	15817	475
3120878	B181205_09_HF_FW_IN_130_ECLP_DSS01_SCX24_hSAX06_rep1				0	0	-0	0	5	0	0	P0A836	SUCC_ECOLI Succinate--CoA ligase [ADP-forming] subunit beta OS=Escherichia coli (strain K12) OX=83333 GN=sucC PE=1 SV=1	false	P0AGE9	SUCD_ECOLI Succinate--CoA ligase [ADP-forming] subunit alpha OS=Escherichia coli (strain K12) OX=83333 GN=sucD PE=1 SV=2	false	VAEETPHLIHKVALDPLTGPMPYQGR	MoxGHAGAIIAGGKGTADEK	136	245	26	18	11	12	146	256	5	DSS	-1	40.966	false	true	false	false	Between > 4	0	0.001	0.002		0	0.134	0.123	0	0	12107	15817	475
2847086	B181203_18_HF_FW_IN_130_ECLP_DSS01_SCX23_hSAX05_rep2				0	0	-0	0	5	0	0	P0AG67	RS1_ECOLI 30S ribosomal protein S1 OS=Escherichia coli (strain K12) OX=83333 GN=rpsA PE=1 SV=1	false	P02359	RS7_ECOLI 30S ribosomal protein S7 OS=Escherichia coli (strain K12) OX=83333 GN=rpsG PE=1 SV=3	false	RVKHPSEIVNVGDEITVK	SFSHQAGASSKQPALGYLN	227	161	18	19	3	11	229	171	5	DSS	-1	40.916	false	true	false	false	Between > 4	0	0.001	0.002		0	0.123	0.118	0	0	12262	15165	72
1552735	B181123_25_HF_FW_IN_130_ECLP_DSS01_SCX21_hSAX02_rep1				0	0	-0	0	4	0	0	P0A8T7	RPOC_ECOLI DNA-directed RNA polymerase subunit beta' OS=Escherichia coli (strain K12) OX=83333 GN=rpoC PE=1 SV=1	false	P0A8V2	RPOB_ECOLI DNA-directed RNA polymerase subunit beta OS=Escherichia coli (strain K12) OX=83333 GN=rpoB PE=1 SV=1	false	GLADTALKTANSGYLTR	SPGVFFDSDKGKTHSSGK	782	152	17	18	8	10	789	161	4	DSS	-1	40.896	false	true	false	false	Between > 4	0	0.001	0.002		0	0.138	0.138	0	0	11827	14151	7
1912648	B181127_11_HF_FW_IN_130_ECLP_DSS01_SCX25t27_hSAX02_rep2				0	0	-0	0	3	0	0	P0AFG6	ODO2_ECOLI Dihydrolipoyllysine-residue succinyltransferase component of 2-oxoglutarate dehydrogenase complex OS=Escherichia coli (strain K12) OX=83333 GN=sucB PE=1 SV=2	false	P0A9P0	DLDH_ECOLI Dihydrolipoyl dehydrogenase OS=Escherichia coli (strain K12) OX=83333 GN=lpdA PE=1 SV=2	false	HLAKAPAK	GVHEGHVAAEVIAGKK	149	324	8	16	4	15	152	338	3	DSS	-1	40.877	false	true	false	false	Between > 4	0	0.001	0.002		0	0.118	0.134	0	0	11073	15827	77
2869906	B181203_19_HF_FW_IN_130_ECLP_DSS01_SCX23_hSAX04_rep1				0	0	-0	0	4	0	0	P0CE48;P0CE47	EFTU2_ECOLI Elongation factor Tu 2 OS=Escherichia coli (strain K12) OX=83333 GN=tufB PE=1 SV=1;EFTU1_ECOLI Elongation factor Tu 1 OS=Escherichia coli (strain K12) OX=83333 GN=tufA PE=1 SV=1	false	P0CE48;P0CE47	EFTU2_ECOLI Elongation factor Tu 2 OS=Escherichia coli (strain K12) OX=83333 GN=tufB PE=1 SV=1;EFTU1_ECOLI Elongation factor Tu 1 OS=Escherichia coli (strain K12) OX=83333 GN=tufA PE=1 SV=1	false	TKPHVNVGTIGHVDHGK	STCcmTGVEMFR	9;9	254;254	17	10	2	1	10;10	254;254	4	DSS	-1	40.866	false	true	false	false	Self > 4	0	0	0		0	0.134	0.134	0	0	8649	13035	1066
2771807	B181203_15_HF_FW_IN_130_ECLP_DSS01_SCX23_hSAX06_rep1				0	0	-0	0	5	0	0	P0A8N3	SYK1_ECOLI Lysine--tRNA ligase OS=Escherichia coli (strain K12) OX=83333 GN=lysS PE=1 SV=2	false	P0A8N3	SYK1_ECOLI Lysine--tRNA ligase OS=Escherichia coli (strain K12) OX=83333 GN=lysS PE=1 SV=2	false	TKTGELSIHCcmTELR	KWDLGDILGAKGK	131	115	14	13	2	11	132	125	5	DSS	-1	40.864	false	true	false	false	Self > 4	0	0	0		0	0.134	0.134	0	0	8413	6437	1672
2244650	B181128_16_HF_FW_IN_130_ECLP_DSS01_SCX22_hSAX03_rep1				0	0	-0	0	4	0	0	P0AD61	KPYK1_ECOLI Pyruvate kinase I OS=Escherichia coli (strain K12) OX=83333 GN=pykF PE=1 SV=1	false	P0AD61	KPYK1_ECOLI Pyruvate kinase I OS=Escherichia coli (strain K12) OX=83333 GN=pykF PE=1 SV=1	false	KVVITATQMoxLDSMoxIKNPRPTR	IVCcmTIGPKTESEEMoxLAK	272	6	21	17	15	8	286	13	4	DSS	-1	40.85	false	true	false	false	Self > 4	0	0	0		0	0.123	0.123	0	0	7613	2131	1365
1576138	B181123_26_HF_FW_IN_130_ECLP_DSS01_SCX21_hSAX02_rep2				0	0	-0	0	5	0	0	P0A809	RUVA_ECOLI Holliday junction ATP-dependent DNA helicase RuvA OS=Escherichia coli (strain K12) OX=83333 GN=ruvA PE=1 SV=1	false	P0A809	RUVA_ECOLI Holliday junction ATP-dependent DNA helicase RuvA OS=Escherichia coli (strain K12) OX=83333 GN=ruvA PE=1 SV=1	false	MVSKIARPDASSETLIR	EEVGALVKLPGIGKK	180	105	17	15	4	8	183	112	5	DSS	-1	40.833	false	true	false	false	Self > 4	0	0	0		0	0.134	0.134	0	0	4277	9585	1694
2145176	B181128_11_HF_FW_IN_130_ECLP_DSS01_SCX21_hSAX06_rep2				0	0	-0	0	6	0	0	P0A8V2	RPOB_ECOLI DNA-directed RNA polymerase subunit beta OS=Escherichia coli (strain K12) OX=83333 GN=rpoB PE=1 SV=1	false	P0A7Z4	RPOA_ECOLI DNA-directed RNA polymerase subunit alpha OS=Escherichia coli (strain K12) OX=83333 GN=rpoA PE=1 SV=1	false	INAMLKQQQEVAK	SGIGPVTAADITHDGDVEIVKPQHVICcmHLTDENASISMR	1128	105	13	39	6	21	1133	125	6	DSS	-1	40.829	false	true	false	false	Between > 4	0	0.001	0.002		0	0.138	0.134	0	0	11783	14689	411
2870041	B181203_19_HF_FW_IN_130_ECLP_DSS01_SCX23_hSAX04_rep1				0	0	-0	0	4	0	0	P0A817	METK_ECOLI S-adenosylmethionine synthase OS=Escherichia coli (strain K12) OX=83333 GN=metK PE=1 SV=2	false	P0A817	METK_ECOLI S-adenosylmethionine synthase OS=Escherichia coli (strain K12) OX=83333 GN=metK PE=1 SV=2	false	YVAKNIVAAGLADR	HGGGAFSGKDPSKVDR	281	258	14	16	4	13	284	270	4	DSS	-1	40.808	false	true	false	false	Self > 4	0	0	0		0	0.123	0.123	0	0	8040	13343	1402
2032853	B181128_05_HF_FW_IN_130_ECLP_DSS01_SCX21_hSAX08_rep1				0	0	-0	0	3	0	0	P0A858	TPIS_ECOLI Triosephosphate isomerase OS=Escherichia coli (strain K12) OX=83333 GN=tpiA PE=1 SV=1	false	P0A858	TPIS_ECOLI Triosephosphate isomerase OS=Escherichia coli (strain K12) OX=83333 GN=tpiA PE=1 SV=1	false	ESDELIAKK	TYHKESDELIAK	104	100	9	12	8	4	111	103	3	DSS	-1	40.804	false	true	false	false	Self > 4	0	0	0		0	0.123	0.123	0	0	4558	9429	2670
929030	B181121_16_HF_FW_IN_130_ECLP_DSS01_SCX19_hSAX06_rep2				0	0	-0	0	4	0	0	P63284	CLPB_ECOLI Chaperone protein ClpB OS=Escherichia coli (strain K12) OX=83333 GN=clpB PE=1 SV=1	false	P63284	CLPB_ECOLI Chaperone protein ClpB OS=Escherichia coli (strain K12) OX=83333 GN=clpB PE=1 SV=1	false	NKVTDAEIAEVLAR	ASLSGTQTIKAELEQAK	529	467	14	17	2	10	530	476	4	DSS	-1	40.799	false	true	false	false	Self > 4	0	0	0		0	0.123	0.123	0	0	7238	12843	1204
2218276	B181128_14_HF_FW_IN_130_ECLP_DSS01_SCX22_hSAX04_rep1				0	0	-0	0	4	0	0	P0A8T7	RPOC_ECOLI DNA-directed RNA polymerase subunit beta' OS=Escherichia coli (strain K12) OX=83333 GN=rpoC PE=1 SV=1	false	P0A8V2	RPOB_ECOLI DNA-directed RNA polymerase subunit beta OS=Escherichia coli (strain K12) OX=83333 GN=rpoB PE=1 SV=1	false	IPQESGGTKDITGGLPR	SPGVFFDSDKGKTHSSGK	1124	152	17	18	9	12	1132	163	4	DSS	-1	40.782	false	true	false	false	Between > 4	0	0.001	0.002		0	0.138	0.138	0	0	10810	15519	7
3170256	B181205_11_HF_FW_IN_130_ECLP_DSS01_SCX24_hSAX05_rep1				0	0	-0	0	3	0	0	P0A9G6	ACEA_ECOLI Isocitrate lyase OS=Escherichia coli (strain K12) OX=83333 GN=aceA PE=1 SV=1	false	P0A9G6	ACEA_ECOLI Isocitrate lyase OS=Escherichia coli (strain K12) OX=83333 GN=aceA PE=1 SV=1	false	WEGITRPYSAEDVVKLR	KCcmGHMGGK	20	194	17	8	15	1	34	194	3	DSS	-1	40.78	false	true	false	false	Self > 4	0	0	0		0	0.134	0.134	0	0	3396	10779	1164
3065437	B181205_06_HF_FW_IN_130_ECLP_DSS01_SCX24_hSAX07_rep1				0	0	-0	0	5	0	0	P0CE48;P0CE47	EFTU2_ECOLI Elongation factor Tu 2 OS=Escherichia coli (strain K12) OX=83333 GN=tufB PE=1 SV=1;EFTU1_ECOLI Elongation factor Tu 1 OS=Escherichia coli (strain K12) OX=83333 GN=tufA PE=1 SV=1	false	P0CE48;P0CE47	EFTU2_ECOLI Elongation factor Tu 2 OS=Escherichia coli (strain K12) OX=83333 GN=tufB PE=1 SV=1;EFTU1_ECOLI Elongation factor Tu 1 OS=Escherichia coli (strain K12) OX=83333 GN=tufA PE=1 SV=1	false	TKPHVNVGTIGHVDHGK	FESEVYILSKDEGGR	9;9	305;305	17	15	2	10	10;10	314;314	5	DSS	-1	40.756	false	true	false	false	Self > 4	0	0	0		0	0.134	0.134	0	0	9840	13253	1066
1549379	B181123_25_HF_FW_IN_130_ECLP_DSS01_SCX21_hSAX02_rep1				0	0	-0	0	3	0	0	P0AFG6	ODO2_ECOLI Dihydrolipoyllysine-residue succinyltransferase component of 2-oxoglutarate dehydrogenase complex OS=Escherichia coli (strain K12) OX=83333 GN=sucB PE=1 SV=2	false	P0A9P0	DLDH_ECOLI Dihydrolipoyl dehydrogenase OS=Escherichia coli (strain K12) OX=83333 GN=lpdA PE=1 SV=2	false	APAKESAPAAAAPAAQPALAAR	KHYFDPK	153	339	22	7	4	1	156	339	3	DSS	-1	40.74	false	true	false	false	Between > 4	0	0.001	0.002		0	0.118	0.134	0	0	11964	15747	77
3090839	B181205_07_HF_FW_IN_130_ECLP_DSS01_SCX24_hSAX07_rep2				0	0	-0	0	3	0	0	P0A6M8	EFG_ECOLI Elongation factor G OS=Escherichia coli (strain K12) OX=83333 GN=fusA PE=1 SV=2	false	P0A6M8	EFG_ECOLI Elongation factor G OS=Escherichia coli (strain K12) OX=83333 GN=fusA PE=1 SV=2	false	VTDVEGKHAK	LHFGSYHDVDSSELAFK	498	578	10	17	7	6	504	583	3	DSS	-1	40.74	false	true	false	false	Self > 4	0	0	0		0	0.138	0.138	0	0	2747	1545	1159
2690402	B181203_11_HF_FW_IN_130_ECLP_DSS01_SCX23_hSAX08_rep2				0	0	-0	0	5	0	0	P0A7B1	PPK1_ECOLI Polyphosphate kinase OS=Escherichia coli (strain K12) OX=83333 GN=ppk PE=1 SV=2	false	P0A7B1	PPK1_ECOLI Polyphosphate kinase OS=Escherichia coli (strain K12) OX=83333 GN=ppk PE=1 SV=2	false	YAHIGTGNFNEKTAR	YHNFKDFINFPNVGK	452	294	15	15	12	5	463	298	5	DSS	-1	40.715	false	true	false	false	Self > 4	0	0	0		0	0.123	0.123	0	0	2240	12811	4245
1238249	B181123_09_HF_FW_IN_130_ECLP_DSS01_SCX20_hSAX06_rep1				0	0	-0	0	5	0	0	P76658	HLDE_ECOLI Bifunctional protein HldE OS=Escherichia coli (strain K12) OX=83333 GN=hldE PE=1 SV=1	false	P76658	HLDE_ECOLI Bifunctional protein HldE OS=Escherichia coli (strain K12) OX=83333 GN=hldE PE=1 SV=1	false	LIAGILPDLLVKGGDYKPEEIAGSK	LKGDSRPVNPLEQR	420	383	25	14	12	2	431	384	5	DSS	-1	40.693	false	true	false	false	Self > 4	0	0	0		0	0.134	0.134	0	0	7260	13249	1563
2872730	B181203_19_HF_FW_IN_130_ECLP_DSS01_SCX23_hSAX04_rep1				0	0	-0	0	4	0	0	P0A8N5;P0A8N3	SYK2_ECOLI Lysine--tRNA ligase heat inducible OS=Escherichia coli (strain K12) OX=83333 GN=lysU PE=1 SV=2;SYK1_ECOLI Lysine--tRNA ligase OS=Escherichia coli (strain K12) OX=83333 GN=lysS PE=1 SV=2	false	P0A8N3	SYK1_ECOLI Lysine--tRNA ligase OS=Escherichia coli (strain K12) OX=83333 GN=lysS PE=1 SV=2	false	RIMGKASFVTLQDVGGR	TKTGELSIHCcmTELR	78;78	131	17	14	5	2	82;82	132	4	DSS	-1	40.692	false	true	false	false	Self > 4	0	0	0		0	0.118	0.134	0	0	8251	12631	1527
2743355	B181203_13_HF_FW_IN_130_ECLP_DSS01_SCX23_hSAX07_rep2				0	0	-0	0	3	0	0	P0A6Y1	IHFB_ECOLI Integration host factor subunit beta OS=Escherichia coli (strain K12) OX=83333 GN=ihfB PE=1 SV=1	false	P0A6X7	IHFA_ECOLI Integration host factor subunit alpha OS=Escherichia coli (strain K12) OX=83333 GN=ihfA PE=1 SV=1	false	YVPHFKPGKELR	ALTKAEMSEYLFDK	76	2	12	14	9	4	84	5	3	DSS	-1	40.68	false	true	false	false	Between > 4	0	0.001	0.002		0	0.138	0.135	0	0	11347	15763	134
1444685	B181123_20_HF_FW_IN_130_ECLP_DSS01_SCX21_hSAX05_rep1				0	0	-0	0	4	0	0	P0A836	SUCC_ECOLI Succinate--CoA ligase [ADP-forming] subunit beta OS=Escherichia coli (strain K12) OX=83333 GN=sucC PE=1 SV=1	false	P0AGE9	SUCD_ECOLI Succinate--CoA ligase [ADP-forming] subunit alpha OS=Escherichia coli (strain K12) OX=83333 GN=sucD PE=1 SV=2	false	MoxNLHEYQAK	MGHAGAIIAGGKGTADEK	1	245	9	18	1	12	1	256	4	DSS	-1	40.669	false	true	false	false	Between > 4	0	0.001	0.002		0	0.134	0.123	0	0	11656	15443	475
953788	B181121_17_HF_FW_IN_130_ECLP_DSS01_SCX19_hSAX07_rep1				0	0	-0	0	4	0	0	P0A6E4	ASSY_ECOLI Argininosuccinate synthase OS=Escherichia coli (strain K12) OX=83333 GN=argG PE=1 SV=2	false	P0A6E4	ASSY_ECOLI Argininosuccinate synthase OS=Escherichia coli (strain K12) OX=83333 GN=argG PE=1 SV=2	false	MSVEKAYSTDSNMLGATHEAK	IVNPIMGVKFWDESVK	185	216	21	16	5	9	189	224	4	DSS	-1	40.668	false	true	false	false	Self > 4	0	0	0		0	0.118	0.118	0	0	10407	12173	1396
1446303	B181123_20_HF_FW_IN_130_ECLP_DSS01_SCX21_hSAX05_rep1				0	0	-0	0	3	0	0	P0A9Q7	ADHE_ECOLI Aldehyde-alcohol dehydrogenase OS=Escherichia coli (strain K12) OX=83333 GN=adhE PE=1 SV=2	false	P0A9Q7	ADHE_ECOLI Aldehyde-alcohol dehydrogenase OS=Escherichia coli (strain K12) OX=83333 GN=adhE PE=1 SV=2	false	FATHGGYLLQGKELK	EAAPAKAEK	266	877	15	9	12	6	277	882	3	DSS	-1	40.662	false	true	false	false	Self > 4	0	0	0		0	0.123	0.123	0	0	4267	12995	1145
2094823	B181128_09_HF_FW_IN_130_ECLP_DSS01_SCX21_hSAX07_rep2				0	0	-0	0	6	0	0	P07118	SYV_ECOLI Valine--tRNA ligase OS=Escherichia coli (strain K12) OX=83333 GN=valS PE=1 SV=2	false	P07118	SYV_ECOLI Valine--tRNA ligase OS=Escherichia coli (strain K12) OX=83333 GN=valS PE=1 SV=2	false	IPIVGDEHADMEKGTGCcmVK	KAVVAAVDALGLLEEIKPHDLTVPYGDR	259	342	19	28	13	17	271	358	6	DSS	-1	40.652	false	true	false	false	Self > 4	0	0	0		0	0.123	0.123	0	0	10405	8651	1373
2822599	B181203_17_HF_FW_IN_130_ECLP_DSS01_SCX23_hSAX05_rep1				0	0	-0	0	4	0	0	P07813	SYL_ECOLI Leucine--tRNA ligase OS=Escherichia coli (strain K12) OX=83333 GN=leuS PE=1 SV=2	false	P07813	SYL_ECOLI Leucine--tRNA ligase OS=Escherichia coli (strain K12) OX=83333 GN=leuS PE=1 SV=2	false	AGQEHLVAKYLDGVTVR	TIAKVTDDIGRR	829	708	17	12	9	4	837	711	4	DSS	-1	40.64	false	true	false	false	Self > 4	0	0	0		0	0.123	0.123	0	0	7261	7613	1133
1287419	B181123_11_HF_FW_IN_130_ECLP_DSS01_SCX20_hSAX05_rep1				0	0	-0	0	4	0	0	P0A8N5;P0A8N3	SYK2_ECOLI Lysine--tRNA ligase heat inducible OS=Escherichia coli (strain K12) OX=83333 GN=lysU PE=1 SV=2;SYK1_ECOLI Lysine--tRNA ligase OS=Escherichia coli (strain K12) OX=83333 GN=lysS PE=1 SV=2	false	P0A8N3	SYK1_ECOLI Lysine--tRNA ligase OS=Escherichia coli (strain K12) OX=83333 GN=lysS PE=1 SV=2	false	IMoxGKASFVTLQDVGGR	TKTGELSIHCcmTELR	79;79	131	16	14	4	2	82;82	132	4	DSS	-1	40.635	false	true	false	false	Self > 4	0	0	0		0	0.118	0.134	0	0	8539	12631	1527
2307732	B181128_19_HF_FW_IN_130_ECLP_DSS01_SCX22_hSAX01_rep1				0	0	-0	0	3	0	0	P45577	PROQ_ECOLI RNA chaperone ProQ OS=Escherichia coli (strain K12) OX=83333 GN=proQ PE=1 SV=2	false	P45577	PROQ_ECOLI RNA chaperone ProQ OS=Escherichia coli (strain K12) OX=83333 GN=proQ PE=1 SV=2	false	YLYGVKPGATR	KQLEEAKAR	70	101	11	9	6	7	75	107	3	DSS	-1	40.633	false	true	false	false	Self > 4	0	0	0		0	0.118	0.118	0	0	2585	10363	1126
2114158	B181128_10_HF_FW_IN_130_ECLP_DSS01_SCX21_hSAX06_rep1				0	0	-0	0	3	0	0	P0A853	TNAA_ECOLI Tryptophanase OS=Escherichia coli (strain K12) OX=83333 GN=tnaA PE=1 SV=1	false	P0A9G6	ACEA_ECOLI Isocitrate lyase OS=Escherichia coli (strain K12) OX=83333 GN=aceA PE=1 SV=1	false	YADMLAMSAKK	HYVEKVQQPEFAAAK	260	377	11	15	10	5	269	381	3	DSS	-1	40.592	false	true	false	false	Between > 4	0	0.001	0.002		0	0.134	0.134	0	0	10942	15811	59
3169239	B181205_11_HF_FW_IN_130_ECLP_DSS01_SCX24_hSAX05_rep1				0	0	-0	0	5	0	0	P0A7F3	PYRI_ECOLI Aspartate carbamoyltransferase regulatory chain OS=Escherichia coli (strain K12) OX=83333 GN=pyrI PE=1 SV=2	false	P0A7F3	PYRI_ECOLI Aspartate carbamoyltransferase regulatory chain OS=Escherichia coli (strain K12) OX=83333 GN=pyrI PE=1 SV=2	false	MTHDNKLQVEAIKR	MTHDNKLQVEAIK	1	1	14	13	6	6	6	6	5	DSS	-1	40.52	false	true	false	false	Self > 4	0	0	0		0	0.123	0.123	0	0	6639	2947	1353
2768555	B181203_15_HF_FW_IN_130_ECLP_DSS01_SCX23_hSAX06_rep1				0	0	-0	0	5	0	0	P21362	YCIF_ECOLI Protein YciF OS=Escherichia coli (strain K12) OX=83333 GN=yciF PE=1 SV=1	false	P21362	YCIF_ECOLI Protein YciF OS=Escherichia coli (strain K12) OX=83333 GN=yciF PE=1 SV=1	false	ATSNEKLSQAFHAHLEETHGQIER	LTDLAINNVNKK	34	150	24	12	6	11	39	160	5	DSS	-1	40.517	false	true	false	false	Self > 4	0	0	0		0	0.123	0.123	0	0	9685	13197	5666
1550049	B181123_25_HF_FW_IN_130_ECLP_DSS01_SCX21_hSAX02_rep1				0	0	-0	0	3	0	0	P0AE08	AHPC_ECOLI Alkyl hydroperoxide reductase C OS=Escherichia coli (strain K12) OX=83333 GN=ahpC PE=1 SV=2	false	P0AE08	AHPC_ECOLI Alkyl hydroperoxide reductase C OS=Escherichia coli (strain K12) OX=83333 GN=ahpC PE=1 SV=2	false	AAQYVASHPGEVCcmPAKWK	IKAAQYVASHPGEVCcmPAK	154	152	18	18	16	2	169	153	3	DSS	-1	40.516	false	true	false	false	Self > 4	0	0	0		0	0.123	0.123	0	0	9857	13603	1237
806317	B181121_10_HF_FW_IN_130_ECLP_DSS01_SCX19_hSAX03_rep1				0	0	-0	0	4	0	0	P0AFG6	ODO2_ECOLI Dihydrolipoyllysine-residue succinyltransferase component of 2-oxoglutarate dehydrogenase complex OS=Escherichia coli (strain K12) OX=83333 GN=sucB PE=1 SV=2	false	P0AFG6	ODO2_ECOLI Dihydrolipoyllysine-residue succinyltransferase component of 2-oxoglutarate dehydrogenase complex OS=Escherichia coli (strain K12) OX=83333 GN=sucB PE=1 SV=2	false	APAKESAPAAAAPAAQPALAAR	LLAEHNLDASAIK	153	121	22	13	4	10	156	130	4	DSS	-1	40.512	false	true	false	false	Self > 4	0	0	0		0	0.118	0.118	0	0	7641	6103	1262
3016348	B181205_04_HF_FW_IN_130_ECLP_DSS01_SCX24_hSAX08_rep1				0	0	-0	0	5	0	0	P0ADN2	YIFE_ECOLI UPF0438 protein YifE OS=Escherichia coli (strain K12) OX=83333 GN=yifE PE=1 SV=2	false	P0ADN2	YIFE_ECOLI UPF0438 protein YifE OS=Escherichia coli (strain K12) OX=83333 GN=yifE PE=1 SV=2	false	YFDNKHYPR	HGYAFNELDLGKREPVTEEEK	11	38	9	21	5	12	15	49	5	DSS	-1	40.465	false	true	false	false	Self > 4	0	0	0		0	0	0	0	0	5842	10583	1561
2243588	B181128_16_HF_FW_IN_130_ECLP_DSS01_SCX22_hSAX03_rep1				0	0	-0	0	3	0	0	P0A7F3	PYRI_ECOLI Aspartate carbamoyltransferase regulatory chain OS=Escherichia coli (strain K12) OX=83333 GN=pyrI PE=1 SV=2	false	P0A7F3	PYRI_ECOLI Aspartate carbamoyltransferase regulatory chain OS=Escherichia coli (strain K12) OX=83333 GN=pyrI PE=1 SV=2	false	LQVEAIKR	THDNKLQVEAIK	7	2	8	12	7	5	13	6	3	DSS	-1	40.44	false	true	false	false	Self > 4	0	0	0		0	0.123	0.123	0	0	5614	12289	1353
3169178	B181205_11_HF_FW_IN_130_ECLP_DSS01_SCX24_hSAX05_rep1				0	0	-0	0	4	0	0	P0A8N3	SYK1_ECOLI Lysine--tRNA ligase OS=Escherichia coli (strain K12) OX=83333 GN=lysS PE=1 SV=2	false	P0A9G6	ACEA_ECOLI Isocitrate lyase OS=Escherichia coli (strain K12) OX=83333 GN=aceA PE=1 SV=1	false	ALRPLPDKFHGLQDQEAR	LLHGESKK	149	56	18	8	8	7	156	62	4	DSS	-1	40.43	false	true	false	false	Between > 4	0	0.001	0.002		0	0.134	0.134	0	0	12253	15557	600
2214390	B181128_14_HF_FW_IN_130_ECLP_DSS01_SCX22_hSAX04_rep1				0	0	-0	0	3	0	0	P02359	RS7_ECOLI 30S ribosomal protein S7 OS=Escherichia coli (strain K12) OX=83333 GN=rpsG PE=1 SV=3	false	P0A7R9	RS11_ECOLI 30S ribosomal protein S11 OS=Escherichia coli (strain K12) OX=83333 GN=rpsK PE=1 SV=2	false	SFSHQAGASSK	CcmADAVKEYGIK	161	70	11	11	9	6	169	75	3	DSS	-1	40.428	false	true	false	false	Between > 4	0	0.001	0.002		0	0.118	0.123	0	0	12252	15555	2
1006134	B181121_19_HF_FW_IN_130_ECLP_DSS01_SCX19_hSAX08_rep1				0	0	-0	0	4	0	0	P0AG30	RHO_ECOLI Transcription termination factor Rho OS=Escherichia coli (strain K12) OX=83333 GN=rho PE=1 SV=1	false	P0AG30	RHO_ECOLI Transcription termination factor Rho OS=Escherichia coli (strain K12) OX=83333 GN=rho PE=1 SV=1	false	KIIHPMGEIDAMEFLINK	TNDDFFEMMKR	385	408	18	11	1	10	385	417	4	DSS	-1	40.423	false	true	false	false	Self > 4	0	0	0		0	0.123	0.123	0	0	6125	1229	1261
2894787	B181203_20_HF_FW_IN_130_ECLP_DSS01_SCX23_hSAX03_rep1				0	0	-0	0	4	0	0	P0A6F5	CH60_ECOLI 60 kDa chaperonin OS=Escherichia coli (strain K12) OX=83333 GN=groL PE=1 SV=2	false	P0A817	METK_ECOLI S-adenosylmethionine synthase OS=Escherichia coli (strain K12) OX=83333 GN=metK PE=1 SV=2	false	NVVLDKSFGAPTITK	HGGGAFSGKDPSKVDR	37	258	15	16	6	13	42	270	4	DSS	-1	40.418	false	true	false	false	Between > 4	0	0.001	0.002		0	0.123	0.123	0	0	11497	15803	1
2689802	B181203_11_HF_FW_IN_130_ECLP_DSS01_SCX23_hSAX08_rep2				0	0	-0	0	5	0	0	P0A8M3	SYT_ECOLI Threonine--tRNA ligase OS=Escherichia coli (strain K12) OX=83333 GN=thrS PE=1 SV=1	false	P0A8M3	SYT_ECOLI Threonine--tRNA ligase OS=Escherichia coli (strain K12) OX=83333 GN=thrS PE=1 SV=1	false	VSILDENIAHDDKPGLYFHEEYVDMoxCcmR	KVSWHEAR	157	138	27	8	13	1	169	138	5	DSS	-1	40.4	false	true	false	false	Self > 4	0	0	0		0	0.134	0.134	0	0	5748	1763	1012
871976	B181121_13_HF_FW_IN_130_ECLP_DSS01_SCX19_hSAX05_rep2				0	0	-0	0	3	0	0	P0A7V3	RS3_ECOLI 30S ribosomal protein S3 OS=Escherichia coli (strain K12) OX=83333 GN=rpsC PE=1 SV=2	false	P0A7V3	RS3_ECOLI 30S ribosomal protein S3 OS=Escherichia coli (strain K12) OX=83333 GN=rpsC PE=1 SV=2	false	KPELDAK	GEILGGMAAVEQPEKPAAQPKK	108	205	7	22	1	21	108	225	3	DSS	-1	40.394	false	true	false	false	Self > 4	0	0	0		0	0.118	0.118	0	0	6413	1731	1451
1236596	B181123_09_HF_FW_IN_130_ECLP_DSS01_SCX20_hSAX06_rep1				0	0	-0	0	4	0	0	P0A8N5;P0A8N3	SYK2_ECOLI Lysine--tRNA ligase heat inducible OS=Escherichia coli (strain K12) OX=83333 GN=lysU PE=1 SV=2;SYK1_ECOLI Lysine--tRNA ligase OS=Escherichia coli (strain K12) OX=83333 GN=lysS PE=1 SV=2	false	P0A8N3	SYK1_ECOLI Lysine--tRNA ligase OS=Escherichia coli (strain K12) OX=83333 GN=lysS PE=1 SV=2	false	RIMGKASFVTLQDVGGR	DDLPEGVYNEQFKK	78;78	102	17	14	5	13	82;82	114	4	DSS	-1	40.386	false	true	false	false	Self > 4	0	0	0		0	0.118	0.134	0	0	6428	3609	1527
2721405	B181203_12_HF_FW_IN_130_ECLP_DSS01_SCX23_hSAX07_rep1				0	0	-0	0	3	0	0	P0AG59	RS14_ECOLI 30S ribosomal protein S14 OS=Escherichia coli (strain K12) OX=83333 GN=rpsN PE=1 SV=2	false	P0AG59	RS14_ECOLI 30S ribosomal protein S14 OS=Escherichia coli (strain K12) OX=83333 GN=rpsN PE=1 SV=2	false	AIISDVNASDEDRWNAVLKLQTLPR	VALADKYFAK	29	14	25	10	19	6	47	19	3	DSS	-1	40.381	false	true	false	false	Self > 4	0	0	0		0	0.138	0.138	0	0	5885	2389	4690
924137	B181121_16_HF_FW_IN_130_ECLP_DSS01_SCX19_hSAX06_rep2				0	0	-0	0	4	0	0	P06959	ODP2_ECOLI Dihydrolipoyllysine-residue acetyltransferase component of pyruvate dehydrogenase complex OS=Escherichia coli (strain K12) OX=83333 GN=aceF PE=1 SV=3	false	P06959	ODP2_ECOLI Dihydrolipoyllysine-residue acetyltransferase component of pyruvate dehydrogenase complex OS=Escherichia coli (strain K12) OX=83333 GN=aceF PE=1 SV=3	false	AEGKSEFAENDAYVHATPLIR	IQKISGANLSR	314	408	21	11	4	3	317	410	4	DSS	-1	40.357	false	true	false	false	Self > 4	0	0	0		0	0.118	0.118	0	0	7825	12889	1179
2169479	B181128_12_HF_FW_IN_130_ECLP_DSS01_SCX22_hSAX05_rep1				0	0	-0	0	4	0	0	P0AB89	PUR8_ECOLI Adenylosuccinate lyase OS=Escherichia coli (strain K12) OX=83333 GN=purB PE=1 SV=1	false	P0AB89	PUR8_ECOLI Adenylosuccinate lyase OS=Escherichia coli (strain K12) OX=83333 GN=purB PE=1 SV=1	false	TTNHDVKAVEYFLK	TIAGEIGSSTMPHK	88	288	14	14	7	9	94	296	4	DSS	-1	40.356	false	true	false	false	Self > 4	0	0	0		0	0.138	0.138	0	0	3954	9313	1265
1365478	B181123_14_HF_FW_IN_130_ECLP_DSS01_SCX20_hSAX03_rep1				0	0	-0	0	4	0	0	P0A6F5	CH60_ECOLI 60 kDa chaperonin OS=Escherichia coli (strain K12) OX=83333 GN=groL PE=1 SV=2	false	P75949	NAGZ_ECOLI Beta-hexosaminidase OS=Escherichia coli (strain K12) OX=83333 GN=nagZ PE=1 SV=1	false	NVVLDKSFGAPTITK	KGAVSVLDNLSPIKAER	37	283	15	17	6	14	42	296	4	DSS	-1	40.354	false	true	false	false	Between > 4	0	0.001	0.002		0	0.123	0.118	0	0	11875	15735	159
2694261	B181203_11_HF_FW_IN_130_ECLP_DSS01_SCX23_hSAX08_rep2				0	0	-0	0	4	0	0	P0A9G6	ACEA_ECOLI Isocitrate lyase OS=Escherichia coli (strain K12) OX=83333 GN=aceA PE=1 SV=1	false	P0A9G6	ACEA_ECOLI Isocitrate lyase OS=Escherichia coli (strain K12) OX=83333 GN=aceA PE=1 SV=1	false	LLAYNCcmSPSFNWQKNLDDK	VQQPEFAAAKDGYTFVSHQQEVGTGYFDK	313	382	19	29	14	10	326	391	4	DSS	-1	40.353	false	true	false	false	Self > 4	0	0	0		0	0.134	0.134	0	0	7341	13269	1164
2791114	B181203_16_HF_FW_IN_130_ECLP_DSS01_SCX23_hSAX06_rep2				0	0	-0	0	4	0	0	P15288	PEPD_ECOLI Cytosol non-specific dipeptidase OS=Escherichia coli (strain K12) OX=83333 GN=pepD PE=1 SV=3	false	P15288	PEPD_ECOLI Cytosol non-specific dipeptidase OS=Escherichia coli (strain K12) OX=83333 GN=pepD PE=1 SV=3	false	NELAEKEK	GLKGGHSGGEIHVGLGNANK	289	210	8	20	6	3	294	212	4	DSS	-1	40.347	false	true	false	false	Self > 4	0	0	0		0	0.123	0.123	0	0	3484	13205	1360
3165902	B181205_11_HF_FW_IN_130_ECLP_DSS01_SCX24_hSAX05_rep1				0	0	-0	0	3	0	0	P0ADG7	IMDH_ECOLI Inosine-5'-monophosphate dehydrogenase OS=Escherichia coli (strain K12) OX=83333 GN=guaB PE=1 SV=1	false	P0ADG7	IMDH_ECOLI Inosine-5'-monophosphate dehydrogenase OS=Escherichia coli (strain K12) OX=83333 GN=guaB PE=1 SV=1	false	KPNACcmKDEQGR	EVVLAKMHEK	207	169	11	10	6	6	212	174	3	DSS	-1	40.342	false	true	false	false	Self > 4	0	0	0		0	0.134	0.134	0	0	3723	8085	990
1003245	B181121_19_HF_FW_IN_130_ECLP_DSS01_SCX19_hSAX08_rep1				0	0	-0	0	4	0	0	P08839	PT1_ECOLI Phosphoenolpyruvate-protein phosphotransferase OS=Escherichia coli (strain K12) OX=83333 GN=ptsI PE=1 SV=1	false	P08839	PT1_ECOLI Phosphoenolpyruvate-protein phosphotransferase OS=Escherichia coli (strain K12) OX=83333 GN=ptsI PE=1 SV=1	false	DKHMTADAAAHEVIEGQASALEELDDEYLK	KISADQVDQEVER	95	30	30	13	2	1	96	30	4	DSS	-1	40.337	false	true	false	false	Self > 4	0	0	0		0	0.135	0.135	0	0	4128	9531	1585
1505070	B181123_23_HF_FW_IN_130_ECLP_DSS01_SCX21_hSAX04_rep1				0	0	-0	0	3	0	0	P0A7F3	PYRI_ECOLI Aspartate carbamoyltransferase regulatory chain OS=Escherichia coli (strain K12) OX=83333 GN=pyrI PE=1 SV=2	false	P0A786	PYRB_ECOLI Aspartate carbamoyltransferase catalytic subunit OS=Escherichia coli (strain K12) OX=83333 GN=pyrB PE=1 SV=2	false	ANDIALKCcmK	TVHSLTQALAKFDGNR	131	169	9	16	7	11	137	179	3	DSS	-1	40.3	false	true	false	false	Between > 4	0	0.001	0.002		0	0.123	0.138	0	0	11416	15673	378
1360721	B181123_14_HF_FW_IN_130_ECLP_DSS01_SCX20_hSAX03_rep1				0	0	-0	0	4	0	0	P35340	AHPF_ECOLI Alkyl hydroperoxide reductase subunit F OS=Escherichia coli (strain K12) OX=83333 GN=ahpF PE=1 SV=2	false	P35340	AHPF_ECOLI Alkyl hydroperoxide reductase subunit F OS=Escherichia coli (strain K12) OX=83333 GN=ahpF PE=1 SV=2	false	TKGVTYCcmPHCcmDGPLFK	TEGQKLAGALK	339	264	16	11	2	5	340	268	4	DSS	-1	40.277	false	true	false	false	Self > 4	0	0	0		0	0.118	0.118	0	0	10384	12133	1024
2062378	B181128_07_HF_FW_IN_130_ECLP_DSS01_SCX21_hSAX07_rep1				0	0	-0	0	4	0	0	P0ADN2	YIFE_ECOLI UPF0438 protein YifE OS=Escherichia coli (strain K12) OX=83333 GN=yifE PE=1 SV=2	false	P0ADN2	YIFE_ECOLI UPF0438 protein YifE OS=Escherichia coli (strain K12) OX=83333 GN=yifE PE=1 SV=2	false	HGYAFNELDLGKREPVTEEEK	AESFTTTNR	38	2	21	9	12	1	49	2	4	DSS	-1	40.242	false	true	false	false	Self > 4	0	0	0		0	0	0	0	0	10383	12131	1561
2144910	B181128_11_HF_FW_IN_130_ECLP_DSS01_SCX21_hSAX06_rep2				0	0	-0	0	4	0	0	P0A8N5;P0A8N3	SYK2_ECOLI Lysine--tRNA ligase heat inducible OS=Escherichia coli (strain K12) OX=83333 GN=lysU PE=1 SV=2;SYK1_ECOLI Lysine--tRNA ligase OS=Escherichia coli (strain K12) OX=83333 GN=lysS PE=1 SV=2	false	P0A8N5	SYK2_ECOLI Lysine--tRNA ligase heat inducible OS=Escherichia coli (strain K12) OX=83333 GN=lysU PE=1 SV=2	false	RIMGKASFVTLQDVGGR	DSLPEGVYNDQFKK	78;78	102	17	14	5	13	82;82	114	4	DSS	-1	40.236	false	true	false	false	Self > 4	0	0	0		0	0.118	0.126	0	0	6459	6733	1046
1509876	B181123_23_HF_FW_IN_130_ECLP_DSS01_SCX21_hSAX04_rep1				0	0	-0	0	5	0	0	P05042	FUMC_ECOLI Fumarate hydratase class II OS=Escherichia coli (strain K12) OX=83333 GN=fumC PE=1 SV=1	false	P05042	FUMC_ECOLI Fumarate hydratase class II OS=Escherichia coli (strain K12) OX=83333 GN=fumC PE=1 SV=1	false	ISTEKMPTSLIHALALTK	ISTEKMoxPTSLIHALALTK	35	35	18	18	5	5	39	39	5	DSS	-1	40.212	false	true	false	false	Self > 4	0	0	0		0	0.138	0.138	0	0	10381	12121	1141
3093559	B181205_07_HF_FW_IN_130_ECLP_DSS01_SCX24_hSAX07_rep2				0	0	-0	0	4	0	0	P0A6Z3	HTPG_ECOLI Chaperone protein HtpG OS=Escherichia coli (strain K12) OX=83333 GN=htpG PE=1 SV=1	false	P0A6Z3	HTPG_ECOLI Chaperone protein HtpG OS=Escherichia coli (strain K12) OX=83333 GN=htpG PE=1 SV=1	false	YSDHIALPVEIEKR	HGLKLYVQR	200	295	14	9	13	4	212	298	4	DSS	-1	40.205	false	true	false	false	Self > 4	0	0	0		0	0.123	0.123	0	0	2763	12923	1283
1532651	B181123_24_HF_FW_IN_130_ECLP_DSS01_SCX21_hSAX03_rep1				0	0	-0	0	5	0	0	P0AD61	KPYK1_ECOLI Pyruvate kinase I OS=Escherichia coli (strain K12) OX=83333 GN=pykF PE=1 SV=1	false	P0AD61	KPYK1_ECOLI Pyruvate kinase I OS=Escherichia coli (strain K12) OX=83333 GN=pykF PE=1 SV=1	false	KVVITATQMLDSMIKNPRPTR	IVCcmTIGPKTESEEMLAK	272	6	21	17	15	8	286	13	5	DSS	-1	40.203	false	true	false	false	Self > 4	0	0	0		0	0.123	0.123	0	0	7948	2131	1365
2328315	B181128_20_HF_FW_IN_130_ECLP_DSS01_SCX22_hSAX01_rep2				0	0	-0	0	3	0	0	P08312	SYFA_ECOLI Phenylalanine--tRNA ligase alpha subunit OS=Escherichia coli (strain K12) OX=83333 GN=pheS PE=1 SV=2	false	P07395	SYFB_ECOLI Phenylalanine--tRNA ligase beta subunit OS=Escherichia coli (strain K12) OX=83333 GN=pheT PE=1 SV=2	false	KGHLTLQMTTLR	GKGVAEGYK	35	746	12	9	1	2	35	747	3	DSS	-1	40.2	false	true	false	false	Between > 4	0	0.001	0.002		0	0.118	0	0	0	11808	15711	511
1313070	B181123_12_HF_FW_IN_130_ECLP_DSS01_SCX20_hSAX05_rep2				0	0	-0	0	3	0	0	P02358	RS6_ECOLI 30S ribosomal protein S6 OS=Escherichia coli (strain K12) OX=83333 GN=rpsF PE=1 SV=1	false	P0A7T7	RS18_ECOLI 30S ribosomal protein S18 OS=Escherichia coli (strain K12) OX=83333 GN=rpsR PE=1 SV=2	false	HAVTEASPMoxVKAK	DIATLKNYITESGK	94	25	13	14	11	6	104	30	3	DSS	-1	40.175	false	true	false	false	Between > 4	0	0.001	0.002		0	0.123	0.696	0	0	10887	15289	14
2847792	B181203_18_HF_FW_IN_130_ECLP_DSS01_SCX23_hSAX05_rep2				0	0	-0	0	4	0	0	P0A6Y1	IHFB_ECOLI Integration host factor subunit beta OS=Escherichia coli (strain K12) OX=83333 GN=ihfB PE=1 SV=1	false	P0A7U3	RS19_ECOLI 30S ribosomal protein S19 OS=Escherichia coli (strain K12) OX=83333 GN=rpsS PE=1 SV=2	false	TGDKVELEGK	KGPFIDLHLLKK	66	7	10	12	4	11	69	17	4	DSS	-1	40.153	false	true	false	false	Between > 4	0	0.001	0.002		0	0.138	0.118	0	0	11140	15351	434
2936885	B181203_23_HF_FW_IN_130_ECLP_DSS01_SCX24_hSAX02_rep2				0	0	-0	0	5	0	0	P0AGE9	SUCD_ECOLI Succinate--CoA ligase [ADP-forming] subunit alpha OS=Escherichia coli (strain K12) OX=83333 GN=sucD PE=1 SV=2	false	P0AGE9	SUCD_ECOLI Succinate--CoA ligase [ADP-forming] subunit alpha OS=Escherichia coli (strain K12) OX=83333 GN=sucD PE=1 SV=2	false	MGHAGAIIAGGKGTADEK	EHVTKPVVGYIAGVTAPKGK	245	224	18	20	12	18	256	241	5	DSS	-1	40.143	false	true	false	false	Self > 4	0	0	0		0	0.123	0.123	0	0	9431	13361	2081
1448174	B181123_20_HF_FW_IN_130_ECLP_DSS01_SCX21_hSAX05_rep1				0	0	-0	0	3	0	0	P02359	RS7_ECOLI 30S ribosomal protein S7 OS=Escherichia coli (strain K12) OX=83333 GN=rpsG PE=1 SV=3	false	P02359	RS7_ECOLI 30S ribosomal protein S7 OS=Escherichia coli (strain K12) OX=83333 GN=rpsG PE=1 SV=3	false	MAEANKAFAHYR	SFSHQAGASSKQPALGYLN	144	161	12	19	6	11	149	171	3	DSS	-1	40.124	false	true	false	false	Self > 4	0	0	0		0	0.118	0.118	0	0	7568	13341	1163
2164732	B181128_12_HF_FW_IN_130_ECLP_DSS01_SCX22_hSAX05_rep1				0	0	-0	0	4	0	0	P0A9P0	DLDH_ECOLI Dihydrolipoyl dehydrogenase OS=Escherichia coli (strain K12) OX=83333 GN=lpdA PE=1 SV=2	false	P06959	ODP2_ECOLI Dihydrolipoyllysine-residue acetyltransferase component of pyruvate dehydrogenase complex OS=Escherichia coli (strain K12) OX=83333 GN=aceF PE=1 SV=3	false	GVHEGHVAAEVIAGKK	QEAAAPAPAAKAEAPAAAPAAK	324	292	16	22	15	11	338	302	4	DSS	-1	40.116	false	true	false	false	Between > 4	0	0.001	0.002		0	0.134	0.118	0	0	11899	15821	299
2294392	B181128_18_HF_FW_IN_130_ECLP_DSS01_SCX22_hSAX02_rep2				0	0	-0	0	5	0	0	P0AD61	KPYK1_ECOLI Pyruvate kinase I OS=Escherichia coli (strain K12) OX=83333 GN=pykF PE=1 SV=1	false	P0AD61	KPYK1_ECOLI Pyruvate kinase I OS=Escherichia coli (strain K12) OX=83333 GN=pykF PE=1 SV=1	false	VICcmKVLNNGDLGENK	KVVITATQMLDSMIKNPRPTR	142	272	15	21	4	15	145	286	5	DSS	-1	40.112	false	true	false	false	Self > 4	0	0	0		0	0.123	0.123	0	0	10376	357	1365
956546	B181121_17_HF_FW_IN_130_ECLP_DSS01_SCX19_hSAX07_rep1				0	0	-0	0	5	0	0	P0A991	ALF1_ECOLI Fructose-bisphosphate aldolase class 1 OS=Escherichia coli (strain K12) OX=83333 GN=fbaB PE=1 SV=2	false	P0A991	ALF1_ECOLI Fructose-bisphosphate aldolase class 1 OS=Escherichia coli (strain K12) OX=83333 GN=fbaB PE=1 SV=2	false	VYSKLTSENPIDLVR	TDIAQLLGKDADNLLQHR	259	2	15	18	4	9	262	10	5	DSS	-1	40.088	false	true	false	false	Self > 4	0	0	0		0	0.118	0.118	0	0	8911	13027	1170
1025687	B181121_20_HF_FW_IN_130_ECLP_DSS01_SCX19_hSAX08_rep2				0	0	-0	0	4	0	0	P0AC53	G6PD_ECOLI Glucose-6-phosphate 1-dehydrogenase OS=Escherichia coli (strain K12) OX=83333 GN=zwf PE=1 SV=1	false	P0AC53	G6PD_ECOLI Glucose-6-phosphate 1-dehydrogenase OS=Escherichia coli (strain K12) OX=83333 GN=zwf PE=1 SV=1	false	WGYFDKAGQMR	VPGYLEEEGANKSSNTETFVAIR	223	298	11	23	6	12	228	309	4	DSS	-1	40.087	false	true	false	false	Self > 4	0	0	0		0	0.118	0.118	0	0	10374	12093	1374
975382	B181121_18_HF_FW_IN_130_ECLP_DSS01_SCX19_hSAX07_rep2				0	0	-0	0	3	0	0	P17169	GLMS_ECOLI Glutamine--fructose-6-phosphate aminotransferase [isomerizing] OS=Escherichia coli (strain K12) OX=83333 GN=glmS PE=1 SV=4	false	P17169	GLMS_ECOLI Glutamine--fructose-6-phosphate aminotransferase [isomerizing] OS=Escherichia coli (strain K12) OX=83333 GN=glmS PE=1 SV=4	false	NLAKSVTVE	RQDIESNLQYDAGDKGIYR	601	232	9	19	4	15	604	246	3	DSS	-1	40.078	false	true	false	false	Self > 4	0	0	0		0	0.134	0.134	0	0	7576	12823	1060
2564863	B181130_12_HF_FW_IN_130_ECLP_DSS01_SCX23_hSAX02_rep2				0	0	-0	0	3	0	0	P0A7F3	PYRI_ECOLI Aspartate carbamoyltransferase regulatory chain OS=Escherichia coli (strain K12) OX=83333 GN=pyrI PE=1 SV=2	false	P0A7F3	PYRI_ECOLI Aspartate carbamoyltransferase regulatory chain OS=Escherichia coli (strain K12) OX=83333 GN=pyrI PE=1 SV=2	false	LQVEAIKR	THDNKLQVEAIKR	7	2	8	13	7	5	13	6	3	DSS	-1	40.068	false	true	false	false	Self > 4	0	0	0		0	0.123	0.123	0	0	6303	12289	1353
2893138	B181203_20_HF_FW_IN_130_ECLP_DSS01_SCX23_hSAX03_rep1				0	0	-0	0	4	0	0	P0A6Y1	IHFB_ECOLI Integration host factor subunit beta OS=Escherichia coli (strain K12) OX=83333 GN=ihfB PE=1 SV=1	false	P0A7V3	RS3_ECOLI 30S ribosomal protein S3 OS=Escherichia coli (strain K12) OX=83333 GN=rpsC PE=1 SV=2	false	TGDKVELEGK	VTIHTARPGIVIGKK	66	66	10	15	4	14	69	79	4	DSS	-1	40.054	false	true	false	false	Between > 4	0	0.001	0.002		0	0.138	0.118	0	0	11017	15765	165
1548339	B181123_25_HF_FW_IN_130_ECLP_DSS01_SCX21_hSAX02_rep1				0	0	-0	0	4	0	0	P0ACF4	DBHB_ECOLI DNA-binding protein HU-beta OS=Escherichia coli (strain K12) OX=83333 GN=hupB PE=1 SV=1	false	P0A7V3	RS3_ECOLI 30S ribosomal protein S3 OS=Escherichia coli (strain K12) OX=83333 GN=rpsC PE=1 SV=2	false	TGRNPQTGKEITIAAAK	KPELDAK	59	108	17	7	9	1	67	108	4	DSS	-1	40.044	false	true	false	false	Between > 4	0	0.001	0.002		0	0.118	0.118	0	0	11505	14527	335
2169692	B181128_12_HF_FW_IN_130_ECLP_DSS01_SCX22_hSAX05_rep1				0	0	-0	0	5	0	0	P0A9G6	ACEA_ECOLI Isocitrate lyase OS=Escherichia coli (strain K12) OX=83333 GN=aceA PE=1 SV=1	false	P0A9G6	ACEA_ECOLI Isocitrate lyase OS=Escherichia coli (strain K12) OX=83333 GN=aceA PE=1 SV=1	false	WEGITRPYSAEDVVKLR	CcmGHMGGKVLVPTQEAIQK	20	195	17	18	15	7	34	201	5	DSS	-1	39.992	false	true	false	false	Self > 4	0	0	0		0	0.134	0.134	0	0	4923	3483	1164
2692525	B181203_11_HF_FW_IN_130_ECLP_DSS01_SCX23_hSAX08_rep2				0	0	-0	0	4	0	0	P00957	SYA_ECOLI Alanine--tRNA ligase OS=Escherichia coli (strain K12) OX=83333 GN=alaS PE=1 SV=2	false	P00957	SYA_ECOLI Alanine--tRNA ligase OS=Escherichia coli (strain K12) OX=83333 GN=alaS PE=1 SV=2	false	GANFSFAVEDTQKYGQAIGHIGK	GAMoxALFGEKYDER	514	640	23	13	13	9	526	648	4	DSS	-1	39.941	false	true	false	false	Self > 4	0	0	0		0	0	0	0	0	3629	12455	1035
106767	B181117_07_HF_FW_IN_130_ECLP_DSS01_SCX17_hSAX04_rep1				0	0	-0	0	3	0	0	P09373	PFLB_ECOLI Formate acetyltransferase 1 OS=Escherichia coli (strain K12) OX=83333 GN=pflB PE=1 SV=2	false	P09373	PFLB_ECOLI Formate acetyltransferase 1 OS=Escherichia coli (strain K12) OX=83333 GN=pflB PE=1 SV=2	false	VMEGVKLENR	DQKGAVASLTSVAK	58	641	10	14	6	3	63	643	3	DSS	-1	39.924	false	true	false	false	Self > 4	0	0	0		0	0.123	0.123	0	0	3960	7695	976
2583216	B181130_13_HF_FW_IN_130_ECLP_DSS01_SCX23_hSAX01_rep1				0	0	-0	0	5	0	0	P0AE08	AHPC_ECOLI Alkyl hydroperoxide reductase C OS=Escherichia coli (strain K12) OX=83333 GN=ahpC PE=1 SV=2	false	P0AE08	AHPC_ECOLI Alkyl hydroperoxide reductase C OS=Escherichia coli (strain K12) OX=83333 GN=ahpC PE=1 SV=2	false	KIKAAQYVASHPGEVCcmPAK	IKAAQYVASHPGEVCcmPAK	151	152	19	18	3	2	153	153	5	DSS	-1	39.866	false	true	false	false	Self > 4	0	0	0		0	0.123	0.123	0	0	9885	13231	1237
2377273	B181130_03_HF_FW_IN_130_ECLP_DSS01_SCX22_hSAX09_rep1				0	0	-0	0	5	0	0	P00452	RIR1_ECOLI Ribonucleoside-diphosphate reductase 1 subunit alpha OS=Escherichia coli (strain K12) OX=83333 GN=nrdA PE=1 SV=2	false	P00452	RIR1_ECOLI Ribonucleoside-diphosphate reductase 1 subunit alpha OS=Escherichia coli (strain K12) OX=83333 GN=nrdA PE=1 SV=2	false	KDLDTIANEPLHYDWEALR	HMoxDYGVQINKLMYTR	585	332	19	15	1	10	585	341	5	DSS	-1	39.861	false	true	false	false	Self > 4	0	0	0		0	0.123	0.123	0	0	10367	5367	1848
2913384	B181203_22_HF_FW_IN_130_ECLP_DSS01_SCX24_hSAX02_rep1				0	0	-0	0	3	0	0	P0AFG6	ODO2_ECOLI Dihydrolipoyllysine-residue succinyltransferase component of 2-oxoglutarate dehydrogenase complex OS=Escherichia coli (strain K12) OX=83333 GN=sucB PE=1 SV=2	false	P0AFG6	ODO2_ECOLI Dihydrolipoyllysine-residue succinyltransferase component of 2-oxoglutarate dehydrogenase complex OS=Escherichia coli (strain K12) OX=83333 GN=sucB PE=1 SV=2	false	HLAKAPAK	LLAEHNLDASAIK	149	121	8	13	4	10	152	130	3	DSS	-1	39.858	false	true	false	false	Self > 4	0	0	0		0	0.118	0.118	0	0	6669	8875	1262
1527666	B181123_24_HF_FW_IN_130_ECLP_DSS01_SCX21_hSAX03_rep1				0	0	-0	0	3	0	0	P69910	DCEB_ECOLI Glutamate decarboxylase beta OS=Escherichia coli (strain K12) OX=83333 GN=gadB PE=1 SV=1	false	P69910;P69908	DCEB_ECOLI Glutamate decarboxylase beta OS=Escherichia coli (strain K12) OX=83333 GN=gadB PE=1 SV=1;DCEA_ECOLI Glutamate decarboxylase alpha OS=Escherichia coli (strain K12) OX=83333 GN=gadA PE=1 SV=1	false	FGAKSISTIAESK	ASLKYLSDHPK	18	443;443	13	11	4	4	21	446;446	3	DSS	-1	39.854	false	true	false	false	Self > 4	0	0	0		0	0	0.134	0	0	3593	13067	1339
1447627	B181123_20_HF_FW_IN_130_ECLP_DSS01_SCX21_hSAX05_rep1				0	0	-0	0	3	0	0	P0ACJ8	CRP_ECOLI cAMP-activated global transcriptional regulator CRP OS=Escherichia coli (strain K12) OX=83333 GN=crp PE=1 SV=1	false	P0ACJ8	CRP_ECOLI cAMP-activated global transcriptional regulator CRP OS=Escherichia coli (strain K12) OX=83333 GN=crp PE=1 SV=1	false	YPSKSTLIHQGEK	AKTACcmEVAEISYK	24	89	13	13	4	2	27	90	3	DSS	-1	39.828	false	true	false	false	Self > 4	0	0	0		0	0.118	0.118	0	0	8689	12205	2809
2241878	B181128_16_HF_FW_IN_130_ECLP_DSS01_SCX22_hSAX03_rep1				0	0	-0	0	3	0	0	P69910	DCEB_ECOLI Glutamate decarboxylase beta OS=Escherichia coli (strain K12) OX=83333 GN=gadB PE=1 SV=1	false	P69910	DCEB_ECOLI Glutamate decarboxylase beta OS=Escherichia coli (strain K12) OX=83333 GN=gadB PE=1 SV=1	false	MDKKQVTDLR	SISTIAESKR	1	22	10	10	4	9	4	30	3	DSS	-1	39.828	false	true	false	false	Self > 4	0	0	0		0	0	0	0	0	4428	8017	988
2088255	B181128_09_HF_FW_IN_130_ECLP_DSS01_SCX21_hSAX07_rep2				0	0	-0	0	4	0	0	P0AES4	GYRA_ECOLI DNA gyrase subunit A OS=Escherichia coli (strain K12) OX=83333 GN=gyrA PE=1 SV=1	false	P0AES4	GYRA_ECOLI DNA gyrase subunit A OS=Escherichia coli (strain K12) OX=83333 GN=gyrA PE=1 SV=1	false	ETIIVHEIPYQVNKAR	VEGISALRDESDKDGMR	257	286	16	17	14	13	270	298	4	DSS	-1	39.825	false	true	false	false	Self > 4	0	0	0		0	0.123	0.123	0	0	9503	4529	1182
2718696	B181203_12_HF_FW_IN_130_ECLP_DSS01_SCX23_hSAX07_rep1				0	0	-0	0	4	0	0	P07813	SYL_ECOLI Leucine--tRNA ligase OS=Escherichia coli (strain K12) OX=83333 GN=leuS PE=1 SV=2	false	P07813	SYL_ECOLI Leucine--tRNA ligase OS=Escherichia coli (strain K12) OX=83333 GN=leuS PE=1 SV=2	false	NWVSPVDAIVERDEKGR	AGQEHLVAKYLDGVTVR	584	829	17	17	15	9	598	837	4	DSS	-1	39.794	false	true	false	false	Self > 4	0	0	0		0	0.123	0.123	0	0	6392	13135	1133
1528395	B181123_24_HF_FW_IN_130_ECLP_DSS01_SCX21_hSAX03_rep1				0	0	-0	0	3	0	0	P0A6F5	CH60_ECOLI 60 kDa chaperonin OS=Escherichia coli (strain K12) OX=83333 GN=groL PE=1 SV=2	false	P0A817	METK_ECOLI S-adenosylmethionine synthase OS=Escherichia coli (strain K12) OX=83333 GN=metK PE=1 SV=2	false	NVVLDKSFGAPTITK	HGGGAFSGKDPSK	37	258	15	13	6	9	42	266	3	DSS	-1	39.783	false	true	false	false	Between > 4	0	0.001	0.002		0	0.123	0.123	0	0	11791	15753	1
3167162	B181205_11_HF_FW_IN_130_ECLP_DSS01_SCX24_hSAX05_rep1				0	0	-0	0	4	0	0	P0A836	SUCC_ECOLI Succinate--CoA ligase [ADP-forming] subunit beta OS=Escherichia coli (strain K12) OX=83333 GN=sucC PE=1 SV=1	false	P0AGE9	SUCD_ECOLI Succinate--CoA ligase [ADP-forming] subunit alpha OS=Escherichia coli (strain K12) OX=83333 GN=sucD PE=1 SV=2	false	MoxNLHEYQAK	RMGHAGAIIAGGKGTADEK	1	244	9	19	1	13	1	256	4	DSS	-1	39.782	false	true	false	false	Between > 4	0	0.001	0.002		0	0.134	0.123	0	0	10990	15443	475
1235654	B181123_09_HF_FW_IN_130_ECLP_DSS01_SCX20_hSAX06_rep1				0	0	-0	0	5	0	0	P0A8N5;P0A8N3	SYK2_ECOLI Lysine--tRNA ligase heat inducible OS=Escherichia coli (strain K12) OX=83333 GN=lysU PE=1 SV=2;SYK1_ECOLI Lysine--tRNA ligase OS=Escherichia coli (strain K12) OX=83333 GN=lysS PE=1 SV=2	false	P0A8N3	SYK1_ECOLI Lysine--tRNA ligase OS=Escherichia coli (strain K12) OX=83333 GN=lysS PE=1 SV=2	false	RIMGKASFVTLQDVGGR	SEQHAQGADAVVDLNNELK	78;78	2	17	19	5	1	82;82	2	5	DSS	-1	39.768	false	true	false	false	Self > 4	0	0	0		0	0.118	0.134	0	0	10360	12049	1527
3169568	B181205_11_HF_FW_IN_130_ECLP_DSS01_SCX24_hSAX05_rep1				0	0	-0	0	4	0	0	P0A8N5	SYK2_ECOLI Lysine--tRNA ligase heat inducible OS=Escherichia coli (strain K12) OX=83333 GN=lysU PE=1 SV=2	false	P0A9G6	ACEA_ECOLI Isocitrate lyase OS=Escherichia coli (strain K12) OX=83333 GN=aceA PE=1 SV=1	false	ALRPLPDKFHGLQDQEVR	LLHGESKK	149	56	18	8	8	7	156	62	4	DSS	-1	39.766	false	true	false	false	Between > 4	0	0.001	0.002		0	0.126	0.134	0.005	0	12240	15539	251
3167570	B181205_11_HF_FW_IN_130_ECLP_DSS01_SCX24_hSAX05_rep1				0	0	-0	0	3	0	0	P0A9G6	ACEA_ECOLI Isocitrate lyase OS=Escherichia coli (strain K12) OX=83333 GN=aceA PE=1 SV=1	false	P0A9G6	ACEA_ECOLI Isocitrate lyase OS=Escherichia coli (strain K12) OX=83333 GN=aceA PE=1 SV=1	false	LLHGESKK	HYVEKVQQPEFAAAK	56	377	8	15	7	5	62	381	3	DSS	-1	39.766	false	true	false	false	Self > 4	0	0	0		0	0.134	0.134	0	0	2224	13255	1164
2062506	B181128_07_HF_FW_IN_130_ECLP_DSS01_SCX21_hSAX07_rep1				0	0	-0	0	5	0	0	P0ADG7	IMDH_ECOLI Inosine-5'-monophosphate dehydrogenase OS=Escherichia coli (strain K12) OX=83333 GN=guaB PE=1 SV=1	false	P0ADG7	IMDH_ECOLI Inosine-5'-monophosphate dehydrogenase OS=Escherichia coli (strain K12) OX=83333 GN=guaB PE=1 SV=1	false	ISGAGIQESHVHDVTITKESPNYR	YFQSDNAADKLVPEGIEGR	462	402	24	19	18	10	479	411	5	DSS	-1	39.765	false	true	false	false	Self > 4	0	0	0		0	0.134	0.134	0	0	7354	13377	990
931530	B181121_16_HF_FW_IN_130_ECLP_DSS01_SCX19_hSAX06_rep2				0	0	-0	0	4	0	0	P0AG30	RHO_ECOLI Transcription termination factor Rho OS=Escherichia coli (strain K12) OX=83333 GN=rho PE=1 SV=1	false	P0AG30	RHO_ECOLI Transcription termination factor Rho OS=Escherichia coli (strain K12) OX=83333 GN=rho PE=1 SV=1	false	LVKGEVVASTFDEPASR	KDVIILLDSITR	222	258	17	12	3	1	224	258	4	DSS	-1	39.742	false	true	false	false	Self > 4	0	0	0		0	0.123	0.123	0	0	10357	12047	1261
2914951	B181203_22_HF_FW_IN_130_ECLP_DSS01_SCX24_hSAX02_rep1				0	0	-0	0	5	0	0	P31660	PRPC_ECOLI 2-methylcitrate synthase OS=Escherichia coli (strain K12) OX=83333 GN=prpC PE=1 SV=2	false	P31660	PRPC_ECOLI 2-methylcitrate synthase OS=Escherichia coli (strain K12) OX=83333 GN=prpC PE=1 SV=2	false	GPKHGGANEVSLEIQQR	SDTTILQNSTHVIKPKK	232	2	17	17	3	16	234	17	5	DSS	-1	39.739	false	true	false	false	Self > 4	0	0	0		0	0.138	0.138	0	0	2043	12309	1421
2226654	B181128_14_HF_FW_IN_130_ECLP_DSS01_SCX22_hSAX04_rep1				0	0	-0	0	3	0	0	P09373	PFLB_ECOLI Formate acetyltransferase 1 OS=Escherichia coli (strain K12) OX=83333 GN=pflB PE=1 SV=2	false	P09373	PFLB_ECOLI Formate acetyltransferase 1 OS=Escherichia coli (strain K12) OX=83333 GN=pflB PE=1 SV=2	false	ALIPFGGIKMIEGSCcmK	KSGVLTGLPDAYGR	109	162	16	14	9	1	117	162	3	DSS	-1	39.733	false	true	false	false	Self > 4	0	0	0		0	0.123	0.123	0	0	3442	12793	976
1577645	B181123_26_HF_FW_IN_130_ECLP_DSS01_SCX21_hSAX02_rep2				0	0	-0	0	5	0	0	P31660	PRPC_ECOLI 2-methylcitrate synthase OS=Escherichia coli (strain K12) OX=83333 GN=prpC PE=1 SV=2	false	P31660	PRPC_ECOLI 2-methylcitrate synthase OS=Escherichia coli (strain K12) OX=83333 GN=prpC PE=1 SV=2	false	KSVALSGVPAGNTALCcmTVGK	RVENKEVVIGFGHPVYTIADPR	18	262	20	22	1	5	18	266	5	DSS	-1	39.732	false	true	false	false	Self > 4	0	0	0		0	0.138	0.138	0	0	9054	5953	1421
1969250	B181128_02_HF_FW_IN_130_ECLP_DSS01_SCX25t27_hSAX03_rep1				0	0	-0	0	4	0	0	P0A8V2	RPOB_ECOLI DNA-directed RNA polymerase subunit beta OS=Escherichia coli (strain K12) OX=83333 GN=rpoB PE=1 SV=1	false	P0A8V2	RPOB_ECOLI DNA-directed RNA polymerase subunit beta OS=Escherichia coli (strain K12) OX=83333 GN=rpoB PE=1 SV=1	false	HGNKGVISK	LNHLVDDKMHAR	1070	1235	9	12	4	8	1073	1242	4	DSS	-1	39.706	false	true	false	false	Self > 4	0	0	0		0	0.138	0.138	0	0	2921	11711	1053
1505112	B181123_23_HF_FW_IN_130_ECLP_DSS01_SCX21_hSAX04_rep1				0	0	-0	0	5	0	0	P0AD61	KPYK1_ECOLI Pyruvate kinase I OS=Escherichia coli (strain K12) OX=83333 GN=pykF PE=1 SV=1	false	P0AD61	KPYK1_ECOLI Pyruvate kinase I OS=Escherichia coli (strain K12) OX=83333 GN=pykF PE=1 SV=1	false	IVCcmTIGPKTESEEMLAK	KVVITATQMLDSMoxIKNPRPTR	6	272	17	21	8	15	13	286	5	DSS	-1	39.698	false	true	false	false	Self > 4	0	0	0		0	0.123	0.123	0	0	8729	2131	1365
3119485	B181205_09_HF_FW_IN_130_ECLP_DSS01_SCX24_hSAX06_rep1				0	0	-0	0	4	0	0	P0A853	TNAA_ECOLI Tryptophanase OS=Escherichia coli (strain K12) OX=83333 GN=tnaA PE=1 SV=1	false	P0A9J8	CMPDT_ECOLI Bifunctional chorismate mutase/prephenate dehydratase OS=Escherichia coli (strain K12) OX=83333 GN=pheA PE=1 SV=1	false	YADMLAMSAKK	LITLGKAHHLDAHYITR	260	59	11	17	10	6	269	64	4	DSS	-1	39.682	false	true	false	false	Between > 4	0	0.001	0.002		0	0.134	0.118	0	0	11938	15737	250
977905	B181121_18_HF_FW_IN_130_ECLP_DSS01_SCX19_hSAX07_rep2				0	0	-0	0	4	0	0	P31660	PRPC_ECOLI 2-methylcitrate synthase OS=Escherichia coli (strain K12) OX=83333 GN=prpC PE=1 SV=2	false	P31660	PRPC_ECOLI 2-methylcitrate synthase OS=Escherichia coli (strain K12) OX=83333 GN=prpC PE=1 SV=2	false	VENKEVVIGFGHPVYTIADPR	LETVMWESKK	263	310	21	10	4	9	266	318	4	DSS	-1	39.665	false	true	false	false	Self > 4	0	0	0		0	0.138	0.138	0	0	10351	5255	1421
3195080	B181205_12_HF_FW_IN_130_ECLP_DSS01_SCX24_hSAX04_rep1				0	0	-0	0	4	0	0	P0A8N3	SYK1_ECOLI Lysine--tRNA ligase OS=Escherichia coli (strain K12) OX=83333 GN=lysS PE=1 SV=2	false	P0A853	TNAA_ECOLI Tryptophanase OS=Escherichia coli (strain K12) OX=83333 GN=tnaA PE=1 SV=1	false	TKTGELSIHCcmTELR	HFTAKLK	131	463	14	7	2	5	132	467	4	DSS	-1	39.652	false	true	false	false	Between > 4	0	0.001	0.002		0	0.134	0.134	0	0	10954	15639	365
3117890	B181205_09_HF_FW_IN_130_ECLP_DSS01_SCX24_hSAX06_rep1				0	0	-0	0	4	0	0	P33643	RLUD_ECOLI Ribosomal large subunit pseudouridine synthase D OS=Escherichia coli (strain K12) OX=83333 GN=rluD PE=1 SV=4	false	P33643	RLUD_ECOLI Ribosomal large subunit pseudouridine synthase D OS=Escherichia coli (strain K12) OX=83333 GN=rluD PE=1 SV=4	false	THMAVHPMGKPAVTHYR	IKEWILDQR	197	36	17	9	10	2	206	37	4	DSS	-1	39.65	false	true	false	false	Self > 4	0	0	0		0	0.123	0.123	0	0	6010	2987	1487
2085256	B181128_09_HF_FW_IN_130_ECLP_DSS01_SCX21_hSAX07_rep2				0	0	-0	0	3	0	0	P07813	SYL_ECOLI Leucine--tRNA ligase OS=Escherichia coli (strain K12) OX=83333 GN=leuS PE=1 SV=2	false	P07813	SYL_ECOLI Leucine--tRNA ligase OS=Escherichia coli (strain K12) OX=83333 GN=leuS PE=1 SV=2	false	LAKAPTDGEQDR	VWKLVYEHTAK	736	673	12	11	3	3	738	675	3	DSS	-1	39.618	false	true	false	false	Self > 4	0	0	0		0	0.123	0.123	0	0	4972	13171	1133
2167703	B181128_12_HF_FW_IN_130_ECLP_DSS01_SCX22_hSAX05_rep1				0	0	-0	0	5	0	0	P07118	SYV_ECOLI Valine--tRNA ligase OS=Escherichia coli (strain K12) OX=83333 GN=valS PE=1 SV=2	false	P07118	SYV_ECOLI Valine--tRNA ligase OS=Escherichia coli (strain K12) OX=83333 GN=valS PE=1 SV=2	false	TEKQFPNGIEPHGTDALR	RTGNMMoxQPQLADKIR	598	581	18	15	3	13	600	593	5	DSS	-1	39.588	false	true	false	false	Self > 4	0	0	0		0	0.123	0.123	0	0	8867	2559	1373
1953416	B181127_13_HF_FW_IN_130_ECLP_DSS01_SCX25t27_hSAX01_rep2				0	0	-0	0	4	0	0	P0AFG6	ODO2_ECOLI Dihydrolipoyllysine-residue succinyltransferase component of 2-oxoglutarate dehydrogenase complex OS=Escherichia coli (strain K12) OX=83333 GN=sucB PE=1 SV=2	false	P0AFG6	ODO2_ECOLI Dihydrolipoyllysine-residue succinyltransferase component of 2-oxoglutarate dehydrogenase complex OS=Escherichia coli (strain K12) OX=83333 GN=sucB PE=1 SV=2	false	HLAKAPAK	RLLAEHNLDASAIKGTGVGGR	149	120	8	21	4	14	152	133	4	DSS	-1	39.568	false	true	false	false	Self > 4	0	0	0		0	0.118	0.118	0	0	5027	13357	1262
132428	B181117_09_HF_FW_IN_130_ECLP_DSS01_SCX17_hSAX05_rep1				0	0	-0	0	3	0	0	P0A7K2	RL7_ECOLI 50S ribosomal protein L7/L12 OS=Escherichia coli (strain K12) OX=83333 GN=rplL PE=1 SV=2	false	P0AG55	RL6_ECOLI 50S ribosomal protein L6 OS=Escherichia coli (strain K12) OX=83333 GN=rplF PE=1 SV=2	false	EAKDLVESAPAALK	KLQLVGVGYR	83	86	14	10	3	1	85	86	3	DSS	-1	39.558	false	true	false	false	Between > 4	0	0.001	0.002		0	0.123	0	0	0	11732	15685	153
2143708	B181128_11_HF_FW_IN_130_ECLP_DSS01_SCX21_hSAX06_rep2				0	0	-0	0	4	0	0	P30958	MFD_ECOLI Transcription-repair-coupling factor OS=Escherichia coli (strain K12) OX=83333 GN=mfd PE=1 SV=2	false	P30958	MFD_ECOLI Transcription-repair-coupling factor OS=Escherichia coli (strain K12) OX=83333 GN=mfd PE=1 SV=2	false	LKFIQDLSER	KLEGNEKGGVIEFAEK	1119	1077	10	16	2	7	1120	1083	4	DSS	-1	39.549	false	true	false	false	Self > 4	0	0	0		0	0.123	0.123	0	0	8474	12933	1173
2932908	B181203_23_HF_FW_IN_130_ECLP_DSS01_SCX24_hSAX02_rep2				0	0	-0	0	4	0	0	P02359	RS7_ECOLI 30S ribosomal protein S7 OS=Escherichia coli (strain K12) OX=83333 GN=rpsG PE=1 SV=3	false	P02359	RS7_ECOLI 30S ribosomal protein S7 OS=Escherichia coli (strain K12) OX=83333 GN=rpsG PE=1 SV=3	false	MAEANKAFAHYR	SFSHQAGASSK	144	161	12	11	6	9	149	169	4	DSS	-1	39.544	false	true	false	false	Self > 4	0	0	0		0	0.118	0.118	0	0	7257	13401	1163
1313985	B181123_12_HF_FW_IN_130_ECLP_DSS01_SCX20_hSAX05_rep2				0	0	-0	0	4	0	0	P21179	CATE_ECOLI Catalase HPII OS=Escherichia coli (strain K12) OX=83333 GN=katE PE=1 SV=1	false	P21179	CATE_ECOLI Catalase HPII OS=Escherichia coli (strain K12) OX=83333 GN=katE PE=1 SV=1	false	GSAAHGYFQPYKSLSDITK	LINAEGKATFVR	131	279	19	12	12	7	142	285	4	DSS	-1	39.539	false	true	false	false	Self > 4	0	0	0		0	0.134	0.134	0	0	9345	13085	1597
2061296	B181128_07_HF_FW_IN_130_ECLP_DSS01_SCX21_hSAX07_rep1				0	0	-0	0	4	0	0	P17169	GLMS_ECOLI Glutamine--fructose-6-phosphate aminotransferase [isomerizing] OS=Escherichia coli (strain K12) OX=83333 GN=glmS PE=1 SV=4	false	P17169	GLMS_ECOLI Glutamine--fructose-6-phosphate aminotransferase [isomerizing] OS=Escherichia coli (strain K12) OX=83333 GN=glmS PE=1 SV=4	false	RQDIESNLQYDAGDKGIYR	IEQMLSQDKR	232	445	19	10	15	9	246	453	4	DSS	-1	39.534	false	true	false	false	Self > 4	0	0	0		0	0.134	0.134	0	0	3620	12421	1060
2820099	B181203_17_HF_FW_IN_130_ECLP_DSS01_SCX23_hSAX05_rep1				0	0	-0	0	4	0	0	P07118	SYV_ECOLI Valine--tRNA ligase OS=Escherichia coli (strain K12) OX=83333 GN=valS PE=1 SV=2	false	P07118	SYV_ECOLI Valine--tRNA ligase OS=Escherichia coli (strain K12) OX=83333 GN=valS PE=1 SV=2	false	RTEKQFPNGIEPHGTDALR	APEAVIAKER	597	919	19	10	4	8	600	926	4	DSS	-1	39.516	false	true	false	false	Self > 4	0	0	0		0	0.123	0.123	0	0	4736	12647	1373
1846900	B181127_08_HF_FW_IN_130_ECLP_DSS01_SCX25t27_hSAX05_rep1				0	0	-0	0	5	0	0	P0A7F3	PYRI_ECOLI Aspartate carbamoyltransferase regulatory chain OS=Escherichia coli (strain K12) OX=83333 GN=pyrI PE=1 SV=2	false	P0A7F3	PYRI_ECOLI Aspartate carbamoyltransferase regulatory chain OS=Escherichia coli (strain K12) OX=83333 GN=pyrI PE=1 SV=2	false	MTHDNKLQVEAIKR	THDNKLQVEAIK	1	2	14	12	6	5	6	6	5	DSS	-1	39.505	false	true	false	false	Self > 4	0	0	0		0	0.123	0.123	0	0	6943	2947	1353
3172596	B181205_11_HF_FW_IN_130_ECLP_DSS01_SCX24_hSAX05_rep1				0	0	-0	0	6	0	0	P0A836	SUCC_ECOLI Succinate--CoA ligase [ADP-forming] subunit beta OS=Escherichia coli (strain K12) OX=83333 GN=sucC PE=1 SV=1	false	P0AGE9	SUCD_ECOLI Succinate--CoA ligase [ADP-forming] subunit alpha OS=Escherichia coli (strain K12) OX=83333 GN=sucD PE=1 SV=2	false	VAEETPHLIHKVALDPLTGPMPYQGR	RMoxGHAGAIIAGGKGTADEK	136	244	26	19	11	13	146	256	6	DSS	-1	39.493	false	true	false	false	Between > 4	0	0.001	0.002		0	0.134	0.123	0	0	12236	15817	475
1235598	B181123_09_HF_FW_IN_130_ECLP_DSS01_SCX20_hSAX06_rep1				0	0	-0	0	4	0	0	P0A9M0	LON_ECOLI Lon protease OS=Escherichia coli (strain K12) OX=83333 GN=lon PE=1 SV=1	false	P0A9M0	LON_ECOLI Lon protease OS=Escherichia coli (strain K12) OX=83333 GN=lon PE=1 SV=1	false	LPDGTVKVLVEGLQR	CcmLEAAMDHDKK	83	39	15	11	7	10	89	48	4	DSS	-1	39.488	false	true	false	false	Self > 4	0	0	0		0	0.138	0.138	0	0	2079	12271	1231
2290105	B181128_18_HF_FW_IN_130_ECLP_DSS01_SCX22_hSAX02_rep2				0	0	-0	0	4	0	0	P0ADG7	IMDH_ECOLI Inosine-5'-monophosphate dehydrogenase OS=Escherichia coli (strain K12) OX=83333 GN=guaB PE=1 SV=1	false	P0ADG7	IMDH_ECOLI Inosine-5'-monophosphate dehydrogenase OS=Escherichia coli (strain K12) OX=83333 GN=guaB PE=1 SV=1	false	ISGAGIQESHVHDVTITK	VGIGPGSICcmTTR	462	297	18	12	9	7	470	303	4	DSS	-1	39.468	false	true	false	false	Self > 4	0	0	0		0	0.134	0.134	0	0	4559	12863	990
1447617	B181123_20_HF_FW_IN_130_ECLP_DSS01_SCX21_hSAX05_rep1				0	0	-0	0	4	0	0	P33570	TKT2_ECOLI Transketolase 2 OS=Escherichia coli (strain K12) OX=83333 GN=tktB PE=1 SV=1	false	P33570	TKT2_ECOLI Transketolase 2 OS=Escherichia coli (strain K12) OX=83333 GN=tktB PE=1 SV=1	false	TPDQVKEIAR	MSGGLPKDWEKTTQK	528	328	10	15	6	11	533	338	4	DSS	-1	39.452	false	true	false	false	Self > 4	0	0	0		0	0.123	0.123	0	0	2237	8467	1015
2769846	B181203_15_HF_FW_IN_130_ECLP_DSS01_SCX23_hSAX06_rep1				0	0	-0	0	5	0	0	P0A9G6	ACEA_ECOLI Isocitrate lyase OS=Escherichia coli (strain K12) OX=83333 GN=aceA PE=1 SV=1	false	P07813	SYL_ECOLI Leucine--tRNA ligase OS=Escherichia coli (strain K12) OX=83333 GN=leuS PE=1 SV=2	false	HYVEKVQQPEFAAAK	AGQEHLVAKYLDGVTVR	377	829	15	17	5	9	381	837	5	DSS	-1	39.448	false	true	false	false	Between > 4	0	0.001	0.002		0	0.134	0.123	0.005	0	12235	15529	41
2215715	B181128_14_HF_FW_IN_130_ECLP_DSS01_SCX22_hSAX04_rep1				0	0	-0	0	4	0	0	P0A6Y1	IHFB_ECOLI Integration host factor subunit beta OS=Escherichia coli (strain K12) OX=83333 GN=ihfB PE=1 SV=1	false	P0A7U3	RS19_ECOLI 30S ribosomal protein S19 OS=Escherichia coli (strain K12) OX=83333 GN=rpsS PE=1 SV=2	false	LATQQSHIPAKTVEDAVK	AVESGDKKPLR	10	22	18	11	11	7	20	28	4	DSS	-1	39.438	false	true	false	false	Between > 4	0	0.001	0.002		0	0.138	0.118	0	0	11402	15661	434
1526643	B181123_24_HF_FW_IN_130_ECLP_DSS01_SCX21_hSAX03_rep1				0	0	-0	0	3	0	0	P0AG67	RS1_ECOLI 30S ribosomal protein S1 OS=Escherichia coli (strain K12) OX=83333 GN=rpsA PE=1 SV=1	false	P0AG67	RS1_ECOLI 30S ribosomal protein S1 OS=Escherichia coli (strain K12) OX=83333 GN=rpsA PE=1 SV=1	false	KGAIVTGK	ANPWQQFAETHNKGDR	450	351	8	16	1	13	450	363	3	DSS	-1	39.438	false	true	false	false	Self > 4	0	0	0		0	0.123	0.123	0	0	5346	13165	1129
924932	B181121_16_HF_FW_IN_130_ECLP_DSS01_SCX19_hSAX06_rep2				0	0	-0	0	3	0	0	P07118	SYV_ECOLI Valine--tRNA ligase OS=Escherichia coli (strain K12) OX=83333 GN=valS PE=1 SV=2	false	P07118	SYV_ECOLI Valine--tRNA ligase OS=Escherichia coli (strain K12) OX=83333 GN=valS PE=1 SV=2	false	TEKQFPNGIEPHGTDALR	TGNMMQPQLADKIR	598	582	18	14	3	12	600	593	3	DSS	-1	39.427	false	true	false	false	Self > 4	0	0	0		0	0.123	0.123	0	0	7484	2559	1373
2168229	B181128_12_HF_FW_IN_130_ECLP_DSS01_SCX22_hSAX05_rep1				0	0	-0	0	4	0	0	P0A853	TNAA_ECOLI Tryptophanase OS=Escherichia coli (strain K12) OX=83333 GN=tnaA PE=1 SV=1	false	P0AE08	AHPC_ECOLI Alkyl hydroperoxide reductase C OS=Escherichia coli (strain K12) OX=83333 GN=ahpC PE=1 SV=2	false	MENFKHLPEPFR	IKAAQYVASHPGEVCcmPAK	1	152	12	18	5	2	5	153	4	DSS	-1	39.422	false	true	false	false	Between > 4	0	0.001	0.002		0	0.134	0.123	0	0	11485	14249	227
2247887	B181128_16_HF_FW_IN_130_ECLP_DSS01_SCX22_hSAX03_rep1				0	0	-0	0	5	0	0	P0AGJ9	SYY_ECOLI Tyrosine--tRNA ligase OS=Escherichia coli (strain K12) OX=83333 GN=tyrS PE=1 SV=2	false	P0AGJ9	SYY_ECOLI Tyrosine--tRNA ligase OS=Escherichia coli (strain K12) OX=83333 GN=tyrS PE=1 SV=2	false	FQQAGHKPVALVGGATGLIGDPSFKAAER	DIGKHFSVNQMINK	61	141	29	14	25	4	85	144	5	DSS	-1	39.374	false	true	false	false	Self > 4	0	0	0		0	0	0	0	0	9871	5699	1624
3172594	B181205_11_HF_FW_IN_130_ECLP_DSS01_SCX24_hSAX05_rep1				0	0	-0	0	4	0	0	P17169	GLMS_ECOLI Glutamine--fructose-6-phosphate aminotransferase [isomerizing] OS=Escherichia coli (strain K12) OX=83333 GN=glmS PE=1 SV=4	false	P17169	GLMS_ECOLI Glutamine--fructose-6-phosphate aminotransferase [isomerizing] OS=Escherichia coli (strain K12) OX=83333 GN=glmS PE=1 SV=4	false	RLGKVQMLAQAAEEHPLHGGTGIAHTR	NLAKSVTVE	48	601	27	9	4	4	51	604	4	DSS	-1	39.313	false	true	false	false	Self > 4	0	0	0		0	0.134	0.134	0	0	3638	6077	1060
830222	B181121_11_HF_FW_IN_130_ECLP_DSS01_SCX19_hSAX04_rep1				0	0	-0	0	4	0	0	P60723	RL4_ECOLI 50S ribosomal protein L4 OS=Escherichia coli (strain K12) OX=83333 GN=rplD PE=1 SV=1	false	P60624	RL24_ECOLI 50S ribosomal protein L24 OS=Escherichia coli (strain K12) OX=83333 GN=rplX PE=1 SV=2	false	DAQSALTVSETTFGR	HQKPVPALNQPGGIVEK	7	45	15	17	11	3	17	47	4	DSS	-1	39.296	false	true	false	false	Between > 4	0	0.001	0.002		0	0.134	0	0	0	12232	15373	477
2799154	B181203_16_HF_FW_IN_130_ECLP_DSS01_SCX23_hSAX06_rep2				0	0	-0	0	4	0	0	P02359	RS7_ECOLI 30S ribosomal protein S7 OS=Escherichia coli (strain K12) OX=83333 GN=rpsG PE=1 SV=3	false	P02359	RS7_ECOLI 30S ribosomal protein S7 OS=Escherichia coli (strain K12) OX=83333 GN=rpsG PE=1 SV=3	false	SFSHQAGASSK	SGKSELEAFEVALENVRPTVEVK	161	54	11	23	9	3	169	56	4	DSS	-1	39.287	false	true	false	false	Self > 4	0	0	0		0	0.118	0.118	0	0	2769	12711	1163
3170322	B181205_11_HF_FW_IN_130_ECLP_DSS01_SCX24_hSAX05_rep1				0	0	-0	0	4	0	0	P0A7F3	PYRI_ECOLI Aspartate carbamoyltransferase regulatory chain OS=Escherichia coli (strain K12) OX=83333 GN=pyrI PE=1 SV=2	false	P0A7F3	PYRI_ECOLI Aspartate carbamoyltransferase regulatory chain OS=Escherichia coli (strain K12) OX=83333 GN=pyrI PE=1 SV=2	false	MTHDNKLQVEAIKR	IDNYEVVGKSRPSLPER	1	86	14	17	6	9	6	94	4	DSS	-1	39.239	false	true	false	false	Self > 4	0	0	0		0	0.123	0.123	0	0	7327	13167	1353
231633	B181117_13_HF_FW_IN_130_ECLP_DSS01_SCX17_hSAX07_rep1				0	0	-0	0	5	0	0	P05042	FUMC_ECOLI Fumarate hydratase class II OS=Escherichia coli (strain K12) OX=83333 GN=fumC PE=1 SV=1	false	P05042	FUMC_ECOLI Fumarate hydratase class II OS=Escherichia coli (strain K12) OX=83333 GN=fumC PE=1 SV=1	false	DSMGAIDVPADKLWGAQTQR	ISTEKMPTSLIHALALTK	9	35	20	18	12	5	20	39	5	DSS	-1	39.238	false	true	false	false	Self > 4	0	0	0		0	0.138	0.138	0	0	4100	12429	1141
3170628	B181205_11_HF_FW_IN_130_ECLP_DSS01_SCX24_hSAX05_rep1				0	0	-0	0	4	0	0	P0A853	TNAA_ECOLI Tryptophanase OS=Escherichia coli (strain K12) OX=83333 GN=tnaA PE=1 SV=1	false	P07813	SYL_ECOLI Leucine--tRNA ligase OS=Escherichia coli (strain K12) OX=83333 GN=leuS PE=1 SV=2	false	HVKENAANIK	AGQEHLVAKYLDGVTVR	441	829	10	17	3	9	443	837	4	DSS	-1	39.237	false	true	false	false	Between > 4	0	0.001	0.002		0	0.134	0.123	0.005	0	12231	15523	91
2221474	B181128_14_HF_FW_IN_130_ECLP_DSS01_SCX22_hSAX04_rep1				0	0	-0	0	4	0	0	P0A9G6	ACEA_ECOLI Isocitrate lyase OS=Escherichia coli (strain K12) OX=83333 GN=aceA PE=1 SV=1	false	P0A9G6	ACEA_ECOLI Isocitrate lyase OS=Escherichia coli (strain K12) OX=83333 GN=aceA PE=1 SV=1	false	KCcmGHMGGKVLVPTQEAIQK	LLAYNCcmSPSFNWQKNLDDK	194	313	19	19	8	14	201	326	4	DSS	-1	39.207	false	true	false	false	Self > 4	0	0	0		0	0.134	0.134	0	0	9721	9417	1164
3170094	B181205_11_HF_FW_IN_130_ECLP_DSS01_SCX24_hSAX05_rep1				0	0	-0	0	5	0	0	P0A7F3	PYRI_ECOLI Aspartate carbamoyltransferase regulatory chain OS=Escherichia coli (strain K12) OX=83333 GN=pyrI PE=1 SV=2	false	P0A7F3	PYRI_ECOLI Aspartate carbamoyltransferase regulatory chain OS=Escherichia coli (strain K12) OX=83333 GN=pyrI PE=1 SV=2	false	IDNYEVVGKSRPSLPER	MoxTHDNKLQVEAIKR	86	1	17	14	9	6	94	6	5	DSS	-1	39.199	false	true	false	false	Self > 4	0	0	0		0	0.123	0.123	0	0	8206	13167	1353
3144283	B181205_10_HF_FW_IN_130_ECLP_DSS01_SCX24_hSAX06_rep2				0	0	-0	0	4	0	0	P0A7F3	PYRI_ECOLI Aspartate carbamoyltransferase regulatory chain OS=Escherichia coli (strain K12) OX=83333 GN=pyrI PE=1 SV=2	false	P0A7F3	PYRI_ECOLI Aspartate carbamoyltransferase regulatory chain OS=Escherichia coli (strain K12) OX=83333 GN=pyrI PE=1 SV=2	false	MTHDNKLQVEAIK	MTHDNKLQVEAIK	1	1	13	13	6	6	6	6	4	DSS	-1	39.187	false	true	false	false	Self > 4	0	0	0		0	0.123	0.123	0	0	7859	2947	1353
2821828	B181203_17_HF_FW_IN_130_ECLP_DSS01_SCX23_hSAX05_rep1				0	0	-0	0	5	0	0	P0A7G2	RBFA_ECOLI 30S ribosome-binding factor OS=Escherichia coli (strain K12) OX=83333 GN=rbfA PE=1 SV=2	false	P02359	RS7_ECOLI 30S ribosomal protein S7 OS=Escherichia coli (strain K12) OX=83333 GN=rpsG PE=1 SV=3	false	MSNLVTSVVKHDEERR	SFSHQAGASSKQPALGYLN	109	161	16	19	10	11	118	171	5	DSS	-1	39.187	false	true	false	false	Between > 4	0	0.001	0.002		0	0.136	0.118	0	0	11782	15689	264
1215342	B181123_07_HF_FW_IN_130_ECLP_DSS01_SCX20_hSAX07_rep2				0	0	-0	0	5	0	0	P0AB91	AROG_ECOLI Phospho-2-dehydro-3-deoxyheptonate aldolase Phe-sensitive OS=Escherichia coli (strain K12) OX=83333 GN=aroG PE=1 SV=1	false	P0AB91	AROG_ECOLI Phospho-2-dehydro-3-deoxyheptonate aldolase Phe-sensitive OS=Escherichia coli (strain K12) OX=83333 GN=aroG PE=1 SV=1	false	TTVGWKGLINDPHMDNSFQINDGLR	IKEIKELLPPVALLEK	100	10	25	16	6	5	105	14	5	DSS	-1	39.186	false	true	false	false	Self > 4	0	0	0		0	0.123	0.123	0	0	6965	12683	1206
2090591	B181128_09_HF_FW_IN_130_ECLP_DSS01_SCX21_hSAX07_rep2				0	0	-0	0	5	0	0	P21177	FADB_ECOLI Fatty acid oxidation complex subunit alpha OS=Escherichia coli (strain K12) OX=83333 GN=fadB PE=1 SV=2	false	P21177	FADB_ECOLI Fatty acid oxidation complex subunit alpha OS=Escherichia coli (strain K12) OX=83333 GN=fadB PE=1 SV=2	false	HNEPYYPPVEPARPVGDLKTA	EEALNLENKSFVPLAHTNEAR	709	267	21	21	19	9	727	275	5	DSS	-1	39.182	false	true	false	false	Self > 4	0	0	0		0	0.134	0.134	0	0	6813	12663	1734
2767251	B181203_15_HF_FW_IN_130_ECLP_DSS01_SCX23_hSAX06_rep1				0	0	-0	0	5	0	0	P0A8N3	SYK1_ECOLI Lysine--tRNA ligase OS=Escherichia coli (strain K12) OX=83333 GN=lysS PE=1 SV=2	false	P0A9G6	ACEA_ECOLI Isocitrate lyase OS=Escherichia coli (strain K12) OX=83333 GN=aceA PE=1 SV=1	false	TKTGELSIHCcmTELR	HYVEKVQQPEFAAAK	131	377	14	15	2	5	132	381	5	DSS	-1	39.172	false	true	false	false	Between > 4	0	0.001	0.002		0	0.134	0.134	0.005	0	12229	15521	600
2824388	B181203_17_HF_FW_IN_130_ECLP_DSS01_SCX23_hSAX05_rep1				0	0	-0	0	4	0	0	P04079	GUAA_ECOLI GMP synthase [glutamine-hydrolyzing] OS=Escherichia coli (strain K12) OX=83333 GN=guaA PE=1 SV=1	false	P04079	GUAA_ECOLI GMP synthase [glutamine-hydrolyzing] OS=Escherichia coli (strain K12) OX=83333 GN=guaA PE=1 SV=1	false	SHHNVGGLPK	MGLVEPLKELFKDEVR	357	370	10	16	1	12	357	381	4	DSS	-1	39.126	false	true	false	false	Self > 4	0	0	0		0	0.134	0.134	0	0	5409	10155	1047
2817337	B181203_17_HF_FW_IN_130_ECLP_DSS01_SCX23_hSAX05_rep1				0	0	-0	0	3	0	0	P0A9P0	DLDH_ECOLI Dihydrolipoyl dehydrogenase OS=Escherichia coli (strain K12) OX=83333 GN=lpdA PE=1 SV=2	false	P06959	ODP2_ECOLI Dihydrolipoyllysine-residue acetyltransferase component of pyruvate dehydrogenase complex OS=Escherichia coli (strain K12) OX=83333 GN=aceF PE=1 SV=3	false	GVHEGHVAAEVIAGKK	AEAPAAAPAAKAEGK	324	303	16	15	15	11	338	313	3	DSS	-1	39.105	false	true	false	false	Between > 4	0	0.001	0.002		0	0.134	0.118	0	0	11939	15867	299
2797036	B181203_16_HF_FW_IN_130_ECLP_DSS01_SCX23_hSAX06_rep2				0	0	-0	0	5	0	0	P0A9M8	PTA_ECOLI Phosphate acetyltransferase OS=Escherichia coli (strain K12) OX=83333 GN=pta PE=1 SV=2	false	P0A9M8	PTA_ECOLI Phosphate acetyltransferase OS=Escherichia coli (strain K12) OX=83333 GN=pta PE=1 SV=2	false	TRPDLSEIFDDSSKAK	KHQFAQSLNYEIAK	185	115	16	14	14	1	198	115	5	DSS	-1	39.083	false	true	false	false	Self > 4	0	0	0		0	0.123	0.123	0	0	7666	13569	1214
3041308	B181205_05_HF_FW_IN_130_ECLP_DSS01_SCX24_hSAX08_rep2				0	0	-0	0	5	0	0	P0ADN2	YIFE_ECOLI UPF0438 protein YifE OS=Escherichia coli (strain K12) OX=83333 GN=yifE PE=1 SV=2	false	P0ADN2	YIFE_ECOLI UPF0438 protein YifE OS=Escherichia coli (strain K12) OX=83333 GN=yifE PE=1 SV=2	false	HGYAFNELDLGKREPVTEEEK	RFHTLSGGKPQVEGAEDYTDSDD	38	90	21	23	12	9	49	98	5	DSS	-1	39.068	false	true	false	false	Self > 4	0	0	0		0	0	0	0	0	8565	7991	1561
1268470	B181123_10_HF_FW_IN_130_ECLP_DSS01_SCX20_hSAX06_rep2				0	0	-0	0	4	0	0	P0AD61	KPYK1_ECOLI Pyruvate kinase I OS=Escherichia coli (strain K12) OX=83333 GN=pykF PE=1 SV=1	false	P0AD61	KPYK1_ECOLI Pyruvate kinase I OS=Escherichia coli (strain K12) OX=83333 GN=pykF PE=1 SV=1	false	AEAGDVANAILDGTDAVMLSGESAKGK	TAAILLDTKGPEIR	293	60	27	14	25	9	317	68	4	DSS	-1	39.061	false	true	false	false	Self > 4	0	0	0		0	0.123	0.123	0	0	6440	12615	1365
1180734	B181123_06_HF_FW_IN_130_ECLP_DSS01_SCX20_hSAX07_rep1				0	0	-0	0	3	0	0	P09373	PFLB_ECOLI Formate acetyltransferase 1 OS=Escherichia coli (strain K12) OX=83333 GN=pflB PE=1 SV=2	false	P68066	GRCA_ECOLI Autonomous glycyl radical cofactor OS=Escherichia coli (strain K12) OX=83333 GN=grcA PE=1 SV=1	false	VMEGVKLENR	ETLEDAVKHPEK	58	81	10	12	6	8	63	88	3	DSS	-1	39.057	false	true	false	false	Between > 4	0	0.001	0.002		0	0.123	0.123	0	0	11199	15345	255
3165557	B181205_11_HF_FW_IN_130_ECLP_DSS01_SCX24_hSAX05_rep1				0	0	-0	0	3	0	0	P64581	YQJD_ECOLI Uncharacterized protein YqjD OS=Escherichia coli (strain K12) OX=83333 GN=yqjD PE=1 SV=1	false	P0ADQ7	YGAM_ECOLI Uncharacterized protein YgaM OS=Escherichia coli (strain K12) OX=83333 GN=ygaM PE=1 SV=2	false	SKEHTTEHLR	AQALLKETR	2	50	10	9	2	6	3	55	3	DSS	-1	39.04	false	true	false	false	Between > 4	0	0.001	0.002		0	0.134	0.134	0.005	0	12226	15517	58
1026109	B181121_20_HF_FW_IN_130_ECLP_DSS01_SCX19_hSAX08_rep2				0	0	-0	0	4	0	0	P37095	PEPB_ECOLI Peptidase B OS=Escherichia coli (strain K12) OX=83333 GN=pepB PE=1 SV=2	false	P37095	PEPB_ECOLI Peptidase B OS=Escherichia coli (strain K12) OX=83333 GN=pepB PE=1 SV=2	false	KVVWPDLDDAQR	IDGLGIKHVQLSGEGWDADR	86	51	12	20	1	7	86	57	4	DSS	-1	39.03	false	true	false	false	Self > 4	0	0	0		0	0.118	0.118	0	0	8020	12809	1535
2328917	B181128_20_HF_FW_IN_130_ECLP_DSS01_SCX22_hSAX01_rep2				0	0	-0	0	3	0	0	P0A850	TIG_ECOLI Trigger factor OS=Escherichia coli (strain K12) OX=83333 GN=tig PE=1 SV=1	false	P0A850	TIG_ECOLI Trigger factor OS=Escherichia coli (strain K12) OX=83333 GN=tig PE=1 SV=1	false	KGKVPMNIVAQR	SELVNVAKK	46	30	12	9	3	8	48	37	3	DSS	-1	39.022	false	true	false	false	Self > 4	0	0	0		0	0.134	0.134	0	0	7875	6823	1302
2821525	B181203_17_HF_FW_IN_130_ECLP_DSS01_SCX23_hSAX05_rep1				0	0	-0	0	5	0	0	P07118	SYV_ECOLI Valine--tRNA ligase OS=Escherichia coli (strain K12) OX=83333 GN=valS PE=1 SV=2	false	P07118	SYV_ECOLI Valine--tRNA ligase OS=Escherichia coli (strain K12) OX=83333 GN=valS PE=1 SV=2	false	TEKQFPNGIEPHGTDALR	RTGNMoxMQPQLADKIR	598	581	18	15	3	13	600	593	5	DSS	-1	39.017	false	true	false	false	Self > 4	0	0	0		0	0.123	0.123	0	0	5394	2559	1373
2869806	B181203_19_HF_FW_IN_130_ECLP_DSS01_SCX23_hSAX04_rep1				0	0	-0	0	3	0	0	P0A6Y8	DNAK_ECOLI Chaperone protein DnaK OS=Escherichia coli (strain K12) OX=83333 GN=dnaK PE=1 SV=2	false	P0A6Y8	DNAK_ECOLI Chaperone protein DnaK OS=Escherichia coli (strain K12) OX=83333 GN=dnaK PE=1 SV=2	false	KFEELVQTR	HMNIKVTR	528	295	9	8	1	5	528	299	3	DSS	-1	38.994	false	true	false	false	Self > 4	0	0	0		0	0.138	0.138	0	0	3793	6999	1255
2797850	B181203_16_HF_FW_IN_130_ECLP_DSS01_SCX23_hSAX06_rep2				0	0	-0	0	6	0	0	P61175	RL22_ECOLI 50S ribosomal protein L22 OS=Escherichia coli (strain K12) OX=83333 GN=rplV PE=1 SV=1	false	P61175	RL22_ECOLI 50S ribosomal protein L22 OS=Escherichia coli (strain K12) OX=83333 GN=rplV PE=1 SV=1	false	KVLESAIANAEHNDGADIDDLKVTK	KVSQALDILTYTNKK	49	28	25	15	22	3	70	30	6	DSS	-1	38.987	false	true	false	false	Self > 4	0	0	0		0	0.123	0.123	0	0	8601	9645	1084
2265268	B181128_17_HF_FW_IN_130_ECLP_DSS01_SCX22_hSAX02_rep1				0	0	-0	0	4	0	0	P02359	RS7_ECOLI 30S ribosomal protein S7 OS=Escherichia coli (strain K12) OX=83333 GN=rpsG PE=1 SV=3	false	P02359	RS7_ECOLI 30S ribosomal protein S7 OS=Escherichia coli (strain K12) OX=83333 GN=rpsG PE=1 SV=3	false	MAEANKAFAHYR	SFSHQAGASSK	144	161	12	11	6	1	149	161	4	DSS	-1	38.983	false	true	false	false	Self > 4	0	0	0		0	0.118	0.118	0	0	8494	13421	1163
2715776	B181203_12_HF_FW_IN_130_ECLP_DSS01_SCX23_hSAX07_rep1				0	0	-0	0	5	0	0	P60240	RAPA_ECOLI RNA polymerase-associated protein RapA OS=Escherichia coli (strain K12) OX=83333 GN=rapA PE=1 SV=2	false	P60240	RAPA_ECOLI RNA polymerase-associated protein RapA OS=Escherichia coli (strain K12) OX=83333 GN=rapA PE=1 SV=2	false	NEADEKLSAELSR	TSLIPHQLNIAHDVGR	908	152	13	16	6	2	913	153	5	DSS	-1	38.977	false	true	false	false	Self > 4	0	0	0		0	0.134	0.134	0	0	6028	6917	3253
1553027	B181123_25_HF_FW_IN_130_ECLP_DSS01_SCX21_hSAX02_rep1				0	0	-0	0	4	0	0	P0A6F3	GLPK_ECOLI Glycerol kinase OS=Escherichia coli (strain K12) OX=83333 GN=glpK PE=1 SV=2	false	P0A6F3	GLPK_ECOLI Glycerol kinase OS=Escherichia coli (strain K12) OX=83333 GN=glpK PE=1 SV=2	false	ETGKPIYNAIVWQCcmR	RSSEVYGQTNIGGKGGTR	93	220	15	18	4	14	96	233	4	DSS	-1	38.957	false	true	false	false	Self > 4	0	0	0		0	0.118	0.118	0	0	10267	9479	2669
2144337	B181128_11_HF_FW_IN_130_ECLP_DSS01_SCX21_hSAX06_rep2				0	0	-0	0	3	0	0	P67910	HLDD_ECOLI ADP-L-glycero-D-manno-heptose-6-epimerase OS=Escherichia coli (strain K12) OX=83333 GN=hldD PE=1 SV=1	false	P67910	HLDD_ECOLI ADP-L-glycero-D-manno-heptose-6-epimerase OS=Escherichia coli (strain K12) OX=83333 GN=hldD PE=1 SV=1	false	KGQIEYIPFPDKLK	LFEGSENFKR	256	200	14	10	12	9	267	208	3	DSS	-1	38.952	false	true	false	false	Self > 4	0	0	0		0	0.123	0.123	0	0	3481	693	1722
1721459	B181126_06_HF_FW_IN_130_ECLP_DSS01_SCX25t27_hSAX07_rep1				0	0	-0	0	5	0	0	P32695	DUSA_ECOLI tRNA-dihydrouridine(20/20a) synthase OS=Escherichia coli (strain K12) OX=83333 GN=dusA PE=1 SV=4	false	P32695	DUSA_ECOLI tRNA-dihydrouridine(20/20a) synthase OS=Escherichia coli (strain K12) OX=83333 GN=dusA PE=1 SV=4	false	SLEEAKAHLQHMDGVMVGR	TDVHWSGR	231	20	19	8	6	6	236	25	5	DSS	-1	38.95	false	true	false	false	Self > 4	0	0	0		0	0.123	0.123	0	0	2114	5603	4933
2311342	B181128_19_HF_FW_IN_130_ECLP_DSS01_SCX22_hSAX01_rep1				0	0	-0	0	4	0	0	P0A836	SUCC_ECOLI Succinate--CoA ligase [ADP-forming] subunit beta OS=Escherichia coli (strain K12) OX=83333 GN=sucC PE=1 SV=1	false	P0AGE9	SUCD_ECOLI Succinate--CoA ligase [ADP-forming] subunit alpha OS=Escherichia coli (strain K12) OX=83333 GN=sucD PE=1 SV=2	false	MNLHEYQAK	EHVTKPVVGYIAGVTAPKGK	1	224	9	20	1	18	1	241	4	DSS	-1	38.944	false	true	false	false	Between > 4	0	0.001	0.002		0	0.134	0.123	0	0	11859	15835	475
3068202	B181205_06_HF_FW_IN_130_ECLP_DSS01_SCX24_hSAX07_rep1				0	0	-0	0	4	0	0	P0A7E5	PYRG_ECOLI CTP synthase OS=Escherichia coli (strain K12) OX=83333 GN=pyrG PE=1 SV=2	false	P0A7E5	PYRG_ECOLI CTP synthase OS=Escherichia coli (strain K12) OX=83333 GN=pyrG PE=1 SV=2	false	SEKSDLGGTMR	HRYEVNNMLLKQIEDAGLR	430	469	11	19	3	11	432	479	4	DSS	-1	38.924	false	true	false	false	Self > 4	0	0	0		0	0.134	0.134	0	0	5378	7947	2922
1508419	B181123_23_HF_FW_IN_130_ECLP_DSS01_SCX21_hSAX04_rep1				0	0	-0	0	5	0	0	P0A6H5	HSLU_ECOLI ATP-dependent protease ATPase subunit HslU OS=Escherichia coli (strain K12) OX=83333 GN=hslU PE=1 SV=1	false	P0A6H5	HSLU_ECOLI ATP-dependent protease ATPase subunit HslU OS=Escherichia coli (strain K12) OX=83333 GN=hslU PE=1 SV=1	false	LANAPFIKVEATK	MQLNEELRHEVTPKNILMIGPTGVGK	73	38	13	26	8	14	80	51	5	DSS	-1	38.91	false	true	false	false	Self > 4	0	0	0		0	0.134	0.134	0	0	10310	7579	1078
2741211	B181203_13_HF_FW_IN_130_ECLP_DSS01_SCX23_hSAX07_rep2				0	0	-0	0	5	0	0	P24182	ACCC_ECOLI Biotin carboxylase OS=Escherichia coli (strain K12) OX=83333 GN=accC PE=1 SV=2	false	P24182	ACCC_ECOLI Biotin carboxylase OS=Escherichia coli (strain K12) OX=83333 GN=accC PE=1 SV=2	false	IMNDENFQHGGTNIHYLEKK	HQKVVEEAPAPGITPELR	424	236	20	18	19	3	442	238	5	DSS	-1	38.9	false	true	false	false	Self > 4	0	0	0		0	0.123	0.123	0	0	4091	12391	1559
1314754	B181123_12_HF_FW_IN_130_ECLP_DSS01_SCX20_hSAX05_rep2				0	0	-0	0	4	0	0	P0A6F5	CH60_ECOLI 60 kDa chaperonin OS=Escherichia coli (strain K12) OX=83333 GN=groL PE=1 SV=2	false	P0A6F5	CH60_ECOLI 60 kDa chaperonin OS=Escherichia coli (strain K12) OX=83333 GN=groL PE=1 SV=2	false	VAAVKAPGFGDR	RVVINKDTTTIIDGVGEEAAIQGR	273	322	12	24	5	6	277	327	4	DSS	-1	38.9	false	true	false	false	Self > 4	0	0	0		0	0.123	0.123	0	0	7145	3339	1049
1951186	B181127_13_HF_FW_IN_130_ECLP_DSS01_SCX25t27_hSAX01_rep2				0	0	-0	0	3	0	0	P60651	SPEB_ECOLI Agmatinase OS=Escherichia coli (strain K12) OX=83333 GN=speB PE=1 SV=1	false	P60651	SPEB_ECOLI Agmatinase OS=Escherichia coli (strain K12) OX=83333 GN=speB PE=1 SV=1	false	LQAHAEKLLAAGK	AHAKHFGK	105	135	13	8	7	4	111	138	3	DSS	-1	38.892	false	true	false	false	Self > 4	0	0	0		0	0.134	0.134	0	0	7392	13325	4265
253108	B181117_14_HF_FW_IN_130_ECLP_DSS01_SCX17_hSAX07_rep2				0	0	-0	0	4	0	0	P0ABP8	DEOD_ECOLI Purine nucleoside phosphorylase DeoD-type OS=Escherichia coli (strain K12) OX=83333 GN=deoD PE=1 SV=2	false	P0ABP8	DEOD_ECOLI Purine nucleoside phosphorylase DeoD-type OS=Escherichia coli (strain K12) OX=83333 GN=deoD PE=1 SV=2	false	IALESVLLGDKE	KISVMGHGMGIPSCcmSIYTK	228	57	12	19	11	1	238	57	4	DSS	-1	38.866	false	true	false	false	Self > 4	0	0	0		0	0.118	0.118	0	0	10306	11901	1099
2844958	B181203_18_HF_FW_IN_130_ECLP_DSS01_SCX23_hSAX05_rep2				0	0	-0	0	5	0	0	P0A7F3	PYRI_ECOLI Aspartate carbamoyltransferase regulatory chain OS=Escherichia coli (strain K12) OX=83333 GN=pyrI PE=1 SV=2	false	P0A7F3	PYRI_ECOLI Aspartate carbamoyltransferase regulatory chain OS=Escherichia coli (strain K12) OX=83333 GN=pyrI PE=1 SV=2	false	MTHDNKLQVEAIKR	IDNYEVVGKSRPSLPER	1	86	14	17	6	9	6	94	5	DSS	-1	38.857	false	true	false	false	Self > 4	0	0	0		0	0.123	0.123	0	0	7327	13167	1353
2769099	B181203_15_HF_FW_IN_130_ECLP_DSS01_SCX23_hSAX06_rep1				0	0	-0	0	4	0	0	P0A6B7	ISCS_ECOLI Cysteine desulfurase IscS OS=Escherichia coli (strain K12) OX=83333 GN=iscS PE=1 SV=1	false	P0A6B7	ISCS_ECOLI Cysteine desulfurase IscS OS=Escherichia coli (strain K12) OX=83333 GN=iscS PE=1 SV=1	false	TEHKAVLDTCcmR	VDLMSFSGHKIYGPK	102	197	11	15	4	10	105	206	4	DSS	-1	38.822	false	true	false	false	Self > 4	0	0	0		0	0.134	0.134	0	0	4936	12451	1560
1382512	B181123_16_HF_FW_IN_130_ECLP_DSS01_SCX20_hSAX02_rep1				0	0	-0	0	5	0	0	P31660	PRPC_ECOLI 2-methylcitrate synthase OS=Escherichia coli (strain K12) OX=83333 GN=prpC PE=1 SV=2	false	P31660	PRPC_ECOLI 2-methylcitrate synthase OS=Escherichia coli (strain K12) OX=83333 GN=prpC PE=1 SV=2	false	GPKHGGANEVSLEIQQR	KSVALSGVPAGNTALCcmTVGK	232	18	17	20	3	1	234	18	5	DSS	-1	38.815	false	true	false	false	Self > 4	0	0	0		0	0.138	0.138	0	0	10026	13235	1421
2067589	B181128_07_HF_FW_IN_130_ECLP_DSS01_SCX21_hSAX07_rep1				0	0	-0	0	5	0	0	P77243	PRPD_ECOLI 2-methylcitrate dehydratase OS=Escherichia coli (strain K12) OX=83333 GN=prpD PE=1 SV=3	false	P77243	PRPD_ECOLI 2-methylcitrate dehydratase OS=Escherichia coli (strain K12) OX=83333 GN=prpD PE=1 SV=3	false	TAADIEKVTIR	KGPLNNPADRDHCcmIQYMVAIPLLFGR	313	335	11	26	7	1	319	335	5	DSS	-1	38.812	false	true	false	false	Self > 4	0	0	0		0	0.123	0.123	0	0	6747	7443	1269
1236286	B181123_09_HF_FW_IN_130_ECLP_DSS01_SCX20_hSAX06_rep1				0	0	-0	0	6	0	0	P61175	RL22_ECOLI 50S ribosomal protein L22 OS=Escherichia coli (strain K12) OX=83333 GN=rplV PE=1 SV=1	false	P61175	RL22_ECOLI 50S ribosomal protein L22 OS=Escherichia coli (strain K12) OX=83333 GN=rplV PE=1 SV=1	false	KVSQALDILTYTNKK	VLESAIANAEHNDGADIDDLKVTK	28	50	15	24	1	21	28	70	6	DSS	-1	38.81	false	true	false	false	Self > 4	0	0	0		0	0.123	0.123	0	0	9544	13093	1084
2094205	B181128_09_HF_FW_IN_130_ECLP_DSS01_SCX21_hSAX07_rep2				0	0	-0	0	6	0	0	P0AB89	PUR8_ECOLI Adenylosuccinate lyase OS=Escherichia coli (strain K12) OX=83333 GN=purB PE=1 SV=1	false	P0AB89	PUR8_ECOLI Adenylosuccinate lyase OS=Escherichia coli (strain K12) OX=83333 GN=purB PE=1 SV=1	false	TTNHDVKAVEYFLK	TIAGEIGSSTMPHKVNPIDFENSEGNLGLSNAVLQHLASK	88	288	14	40	7	14	94	301	6	DSS	-1	38.795	false	true	false	false	Self > 4	0	0	0		0	0.138	0.138	0	0	4686	10329	1265
2169552	B181128_12_HF_FW_IN_130_ECLP_DSS01_SCX22_hSAX05_rep1				0	0	-0	0	4	0	0	P04391;P06960	OTC1_ECOLI Ornithine carbamoyltransferase subunit I OS=Escherichia coli (strain K12) OX=83333 GN=argI PE=1 SV=3;OTC2_ECOLI Ornithine carbamoyltransferase subunit F OS=Escherichia coli (strain K12) OX=83333 GN=argF PE=1 SV=4	false	P04391;P06960	OTC1_ECOLI Ornithine carbamoyltransferase subunit I OS=Escherichia coli (strain K12) OX=83333 GN=argI PE=1 SV=3;OTC2_ECOLI Ornithine carbamoyltransferase subunit F OS=Escherichia coli (strain K12) OX=83333 GN=argF PE=1 SV=4	false	VTYLGPSGSQIGHKESIKDTAR	NIALIFEKDSTR	74;74	47;47	22	12	14	8	87;87	54;54	4	DSS	-1	38.794	false	true	false	false	Self > 4	0	0	0		0	0.123	0.123	0	0	5907	10209	1489
1233658	B181123_09_HF_FW_IN_130_ECLP_DSS01_SCX20_hSAX06_rep1				0	0	-0	0	4	0	0	P00957	SYA_ECOLI Alanine--tRNA ligase OS=Escherichia coli (strain K12) OX=83333 GN=alaS PE=1 SV=2	false	P00957	SYA_ECOLI Alanine--tRNA ligase OS=Escherichia coli (strain K12) OX=83333 GN=alaS PE=1 SV=2	false	QVLGTHVSQKGSLVNDK	GAMALFGEKYDER	576	640	17	13	10	9	585	648	4	DSS	-1	38.777	false	true	false	false	Self > 4	0	0	0		0	0	0	0	0	8741	12931	1035
1911082	B181127_11_HF_FW_IN_130_ECLP_DSS01_SCX25t27_hSAX02_rep2				0	0	-0	0	3	0	0	P0A853	TNAA_ECOLI Tryptophanase OS=Escherichia coli (strain K12) OX=83333 GN=tnaA PE=1 SV=1	false	P0A9G6	ACEA_ECOLI Isocitrate lyase OS=Escherichia coli (strain K12) OX=83333 GN=aceA PE=1 SV=1	false	HVKENAANIK	LLHGESKK	441	56	10	8	3	7	443	62	3	DSS	-1	38.765	false	true	false	false	Between > 4	0	0.001	0.002		0	0.134	0.134	0	0	11818	15691	59
1500237	B181123_23_HF_FW_IN_130_ECLP_DSS01_SCX21_hSAX04_rep1				0	0	-0	0	3	0	0	P0A7K2	RL7_ECOLI 50S ribosomal protein L7/L12 OS=Escherichia coli (strain K12) OX=83333 GN=rplL PE=1 SV=2	false	P0A7K2	RL7_ECOLI 50S ribosomal protein L7/L12 OS=Escherichia coli (strain K12) OX=83333 GN=rplL PE=1 SV=2	false	VAVIKAVR	EGVSKDDAEALKK	67	97	8	13	5	5	71	101	3	DSS	-1	38.753	false	true	false	false	Self > 4	0	0	0		0	0.123	0.123	0	0	1997	12645	2086
2192356	B181128_13_HF_FW_IN_130_ECLP_DSS01_SCX22_hSAX05_rep2				0	0	-0	0	5	0	0	P0AFD6	NUOI_ECOLI NADH-quinone oxidoreductase subunit I OS=Escherichia coli (strain K12) OX=83333 GN=nuoI PE=1 SV=1	false	P0AFD1	NUOE_ECOLI NADH-quinone oxidoreductase subunit E OS=Escherichia coli (strain K12) OX=83333 GN=nuoE PE=1 SV=1	false	DKGEAENEAKPIDVK	KLNIKPGQTTFDGR	162	112	15	14	10	5	171	116	5	DSS	-1	38.723	false	true	false	false	Between > 4	0	0.001	0.002		0	0.6	0.732	0	0	12223	15829	913
1415148	B181123_18_HF_FW_IN_130_ECLP_DSS01_SCX20_hSAX01_rep1				0	0	-0	0	4	0	0	P0A705	IF2_ECOLI Translation initiation factor IF-2 OS=Escherichia coli (strain K12) OX=83333 GN=infB PE=1 SV=1	false	P0A705	IF2_ECOLI Translation initiation factor IF-2 OS=Escherichia coli (strain K12) OX=83333 GN=infB PE=1 SV=1	false	KGSSLQQGFQKPAQAVNR	GSQVIKAMMK	291	329	18	10	3	6	293	334	4	DSS	-1	38.701	false	true	false	false	Self > 4	0	0	0		0	0.134	0.134	0	0	10296	11879	1083
1613105	B181123_28_HF_FW_IN_130_ECLP_DSS01_SCX21_hSAX01_rep2				0	0	-0	0	3	0	0	P23843	OPPA_ECOLI Periplasmic oligopeptide-binding protein OS=Escherichia coli (strain K12) OX=83333 GN=oppA PE=1 SV=2	false	P23843	OPPA_ECOLI Periplasmic oligopeptide-binding protein OS=Escherichia coli (strain K12) OX=83333 GN=oppA PE=1 SV=2	false	KNIGVNVK	LGMDRDIIVNKVK	410	321	8	13	1	11	410	331	3	DSS	-1	38.676	false	true	false	false	Self > 4	0	0	0		0	0.135	0.135	0	0	6302	9457	1567
1501253	B181123_23_HF_FW_IN_130_ECLP_DSS01_SCX21_hSAX04_rep1				0	0	-0	0	3	0	0	P0A6Y1	IHFB_ECOLI Integration host factor subunit beta OS=Escherichia coli (strain K12) OX=83333 GN=ihfB PE=1 SV=1	false	P0A6X7	IHFA_ECOLI Integration host factor subunit alpha OS=Escherichia coli (strain K12) OX=83333 GN=ihfA PE=1 SV=1	false	YVPHFKPGK	NPKTGEDIPITAR	76	64	9	13	6	3	81	66	3	DSS	-1	38.675	false	true	false	false	Between > 4	0	0.001	0.002		0	0.138	0.135	0	0	11064	15623	134
812577	B181121_10_HF_FW_IN_130_ECLP_DSS01_SCX19_hSAX03_rep1				0	0	-0	0	4	0	0	P0A7Z4	RPOA_ECOLI DNA-directed RNA polymerase subunit alpha OS=Escherichia coli (strain K12) OX=83333 GN=rpoA PE=1 SV=1	false	P0A7Z4	RPOA_ECOLI DNA-directed RNA polymerase subunit alpha OS=Escherichia coli (strain K12) OX=83333 GN=rpoA PE=1 SV=1	false	MQGSVTEFLKPR	VQGKDEVILTLNK	1	92	12	13	1	4	1	95	4	DSS	-1	38.675	false	true	false	false	Self > 4	0	0	0		0	0.134	0.134	0	0	8401	10501	1108
2795875	B181203_16_HF_FW_IN_130_ECLP_DSS01_SCX23_hSAX06_rep2				0	0	-0	0	4	0	0	P17169	GLMS_ECOLI Glutamine--fructose-6-phosphate aminotransferase [isomerizing] OS=Escherichia coli (strain K12) OX=83333 GN=glmS PE=1 SV=4	false	P17169	GLMS_ECOLI Glutamine--fructose-6-phosphate aminotransferase [isomerizing] OS=Escherichia coli (strain K12) OX=83333 GN=glmS PE=1 SV=4	false	LGKVQMLAQAAEEHPLHGGTGIAHTR	IEQMLSQDKR	49	445	26	10	3	9	51	453	4	DSS	-1	38.637	false	true	false	false	Self > 4	0	0	0		0	0.134	0.134	0	0	7151	1463	1060
2869347	B181203_19_HF_FW_IN_130_ECLP_DSS01_SCX23_hSAX04_rep1				0	0	-0	0	4	0	0	P0AG67	RS1_ECOLI 30S ribosomal protein S1 OS=Escherichia coli (strain K12) OX=83333 GN=rpsA PE=1 SV=1	false	P02359	RS7_ECOLI 30S ribosomal protein S7 OS=Escherichia coli (strain K12) OX=83333 GN=rpsG PE=1 SV=3	false	ANPWQQFAETHNKGDRVEGK	SFSHQAGASSK	351	161	20	11	13	1	363	161	4	DSS	-1	38.634	false	true	false	false	Between > 4	0	0.001	0.002		0	0.123	0.118	0	0	11057	15617	72
2120173	B181128_10_HF_FW_IN_130_ECLP_DSS01_SCX21_hSAX06_rep1				0	0	-0	0	5	0	0	P45955	CPOB_ECOLI Cell division coordinator CpoB OS=Escherichia coli (strain K12) OX=83333 GN=cpoB PE=1 SV=2	false	P45955	CPOB_ECOLI Cell division coordinator CpoB OS=Escherichia coli (strain K12) OX=83333 GN=cpoB PE=1 SV=2	false	SGNANTDYNAAIALVQDKSR	GKKDDAAYYFASVVK	139	194	20	15	18	3	156	196	5	DSS	-1	38.584	false	true	false	false	Self > 4	0	0	0		0	0.131	0.131	0	0	6733	8101	1626
2895577	B181203_20_HF_FW_IN_130_ECLP_DSS01_SCX23_hSAX03_rep1				0	0	-0	0	4	0	0	P0A6F5	CH60_ECOLI 60 kDa chaperonin OS=Escherichia coli (strain K12) OX=83333 GN=groL PE=1 SV=2	false	P0A817	METK_ECOLI S-adenosylmethionine synthase OS=Escherichia coli (strain K12) OX=83333 GN=metK PE=1 SV=2	false	NVVLDKSFGAPTITK	HGGGAFSGKDPSKVDR	37	258	15	16	6	9	42	266	4	DSS	-1	38.582	false	true	false	false	Between > 4	0	0.001	0.002		0	0.123	0.123	0	0	12113	15753	1
1846684	B181127_08_HF_FW_IN_130_ECLP_DSS01_SCX25t27_hSAX05_rep1				0	0	-0	0	5	0	0	P0A7F3	PYRI_ECOLI Aspartate carbamoyltransferase regulatory chain OS=Escherichia coli (strain K12) OX=83333 GN=pyrI PE=1 SV=2	false	P0A7F3	PYRI_ECOLI Aspartate carbamoyltransferase regulatory chain OS=Escherichia coli (strain K12) OX=83333 GN=pyrI PE=1 SV=2	false	THDNKLQVEAIK	THDNKLQVEAIKR	2	2	12	13	5	5	6	6	5	DSS	-1	38.575	false	true	false	false	Self > 4	0	0	0		0	0.123	0.123	0	0	5598	2947	1353
830526	B181121_11_HF_FW_IN_130_ECLP_DSS01_SCX19_hSAX04_rep1				0	0	-0	0	4	0	0	P00864	CAPP_ECOLI Phosphoenolpyruvate carboxylase OS=Escherichia coli (strain K12) OX=83333 GN=ppc PE=1 SV=1	false	P00864	CAPP_ECOLI Phosphoenolpyruvate carboxylase OS=Escherichia coli (strain K12) OX=83333 GN=ppc PE=1 SV=1	false	LKNQPELSEDTIKK	SNVSMLGKVLGETIK	111	10	14	15	2	8	112	17	4	DSS	-1	38.572	false	true	false	false	Self > 4	0	0	0		0	0.123	0.123	0	0	6935	9409	1074
543526	B181119_10_HF_FW_IN_130_ECLP_DSS01_SCX18_hSAX06_rep2				0	0	-0	0	5	0	0	P0A7L0	RL1_ECOLI 50S ribosomal protein L1 OS=Escherichia coli (strain K12) OX=83333 GN=rplA PE=1 SV=2	false	P0A7L0	RL1_ECOLI 50S ribosomal protein L1 OS=Escherichia coli (strain K12) OX=83333 GN=rplA PE=1 SV=2	false	VDFDADKLKENLEALLVALK	VGTVTPNVAEAVKNAK	178	142	20	16	7	13	184	154	5	DSS	-1	38.555	false	true	false	false	Self > 4	0	0	0		0	0.134	0.134	0	0	3898	12317	1491
854833	B181121_12_HF_FW_IN_130_ECLP_DSS01_SCX19_hSAX05_rep1				0	0	-0	0	5	0	0	P0AD61	KPYK1_ECOLI Pyruvate kinase I OS=Escherichia coli (strain K12) OX=83333 GN=pykF PE=1 SV=1	false	P0AD61	KPYK1_ECOLI Pyruvate kinase I OS=Escherichia coli (strain K12) OX=83333 GN=pykF PE=1 SV=1	false	IVCcmTIGPKTESEEMoxLAK	VVITATQMLDSMIKNPRPTR	6	273	17	20	8	14	13	286	5	DSS	-1	38.552	false	true	false	false	Self > 4	0	0	0		0	0.123	0.123	0	0	8866	2131	1365
3066819	B181205_06_HF_FW_IN_130_ECLP_DSS01_SCX24_hSAX07_rep1				0	0	-0	0	5	0	0	P00452	RIR1_ECOLI Ribonucleoside-diphosphate reductase 1 subunit alpha OS=Escherichia coli (strain K12) OX=83333 GN=nrdA PE=1 SV=2	false	P00452	RIR1_ECOLI Ribonucleoside-diphosphate reductase 1 subunit alpha OS=Escherichia coli (strain K12) OX=83333 GN=nrdA PE=1 SV=2	false	INLDKIHR	SHIQFYDGIKTSDIHETIIK	17	45	8	20	5	10	21	54	5	DSS	-1	38.543	false	true	false	false	Self > 4	0	0	0		0	0.123	0.123	0	0	2055	12685	1848
1612576	B181123_28_HF_FW_IN_130_ECLP_DSS01_SCX21_hSAX01_rep2				0	0	-0	0	3	0	0	P0A9T0	SERA_ECOLI D-3-phosphoglycerate dehydrogenase OS=Escherichia coli (strain K12) OX=83333 GN=serA PE=1 SV=2	false	P0A9T0	SERA_ECOLI D-3-phosphoglycerate dehydrogenase OS=Escherichia coli (strain K12) OX=83333 GN=serA PE=1 SV=2	false	ALQAMKAIPGTIR	VSLEKDKIK	393	4	13	9	6	7	398	10	3	DSS	-1	38.498	false	true	false	false	Self > 4	0	0	0		0	0.134	0.134	0	0	2861	12657	1500
3169089	B181205_11_HF_FW_IN_130_ECLP_DSS01_SCX24_hSAX05_rep1				0	0	-0	0	4	0	0	P75949	NAGZ_ECOLI Beta-hexosaminidase OS=Escherichia coli (strain K12) OX=83333 GN=nagZ PE=1 SV=1	false	P75949	NAGZ_ECOLI Beta-hexosaminidase OS=Escherichia coli (strain K12) OX=83333 GN=nagZ PE=1 SV=1	false	FIDGMHEAGMKTTGK	LYHKGSFSR	149	303	15	9	11	4	159	306	4	DSS	-1	38.492	false	true	false	false	Self > 4	0	0	0		0	0.118	0.118	0	0	4919	5717	1014
1314171	B181123_12_HF_FW_IN_130_ECLP_DSS01_SCX20_hSAX05_rep2				0	0	-0	0	4	0	0	P45955	CPOB_ECOLI Cell division coordinator CpoB OS=Escherichia coli (strain K12) OX=83333 GN=cpoB PE=1 SV=2	false	P45955	CPOB_ECOLI Cell division coordinator CpoB OS=Escherichia coli (strain K12) OX=83333 GN=cpoB PE=1 SV=2	false	GKKDDAAYYFASVVK	VGVIMQDKGDTAK	194	223	15	13	3	8	196	230	4	DSS	-1	38.476	false	true	false	false	Self > 4	0	0	0		0	0.131	0.131	0	0	7437	8299	1626
2693754	B181203_11_HF_FW_IN_130_ECLP_DSS01_SCX23_hSAX08_rep2				0	0	-0	0	5	0	0	P33136	OPGG_ECOLI Glucans biosynthesis protein G OS=Escherichia coli (strain K12) OX=83333 GN=mdoG PE=1 SV=1	false	P33136	OPGG_ECOLI Glucans biosynthesis protein G OS=Escherichia coli (strain K12) OX=83333 GN=mdoG PE=1 SV=1	false	LEFYHQGMYFDTPVKINEVTATAVK	IKYSPDYFTFGDVQHDKDTVK	80	106	25	21	15	2	94	107	5	DSS	-1	38.467	false	true	false	false	Self > 4	0	0	0		0	0.123	0.123	0	0	10283	11837	1093
559647	B181119_11_HF_FW_IN_130_ECLP_DSS01_SCX18_hSAX07_rep1				0	0	-0	0	3	0	0	P07118	SYV_ECOLI Valine--tRNA ligase OS=Escherichia coli (strain K12) OX=83333 GN=valS PE=1 SV=2	false	P07118	SYV_ECOLI Valine--tRNA ligase OS=Escherichia coli (strain K12) OX=83333 GN=valS PE=1 SV=2	false	KENNLGADVVLR	LYKEDLIYR	456	160	12	9	1	3	456	162	3	DSS	-1	38.448	false	true	false	false	Self > 4	0	0	0		0	0.123	0.123	0	0	5904	12521	1373
2309229	B181128_19_HF_FW_IN_130_ECLP_DSS01_SCX22_hSAX01_rep1				0	0	-0	0	3	0	0	P0A8T7	RPOC_ECOLI DNA-directed RNA polymerase subunit beta' OS=Escherichia coli (strain K12) OX=83333 GN=rpoC PE=1 SV=1	false	P0A8T7	RPOC_ECOLI DNA-directed RNA polymerase subunit beta' OS=Escherichia coli (strain K12) OX=83333 GN=rpoC PE=1 SV=1	false	KAISKMLNTCcmYR	LQGVKINDK	599	1243	12	9	5	5	603	1247	3	DSS	-1	38.438	false	true	false	false	Self > 4	0	0	0		0	0.138	0.138	0	0	4204	3751	1520
1824075	B181126_11_HF_FW_IN_130_ECLP_DSS01_SCX25t27_hSAX04_rep1				0	0	-0	0	5	0	0	P0A8N3	SYK1_ECOLI Lysine--tRNA ligase OS=Escherichia coli (strain K12) OX=83333 GN=lysS PE=1 SV=2	false	P0A853	TNAA_ECOLI Tryptophanase OS=Escherichia coli (strain K12) OX=83333 GN=tnaA PE=1 SV=1	false	ALRPLPDKFHGLQDQEAR	HFTAKLK	149	463	18	7	8	5	156	467	5	DSS	-1	38.398	false	true	false	false	Between > 4	0	0.001	0.002		0	0.134	0.134	0.005	0	12219	15505	365
829707	B181121_11_HF_FW_IN_130_ECLP_DSS01_SCX19_hSAX04_rep1				0	0	-0	0	4	0	0	P0AE08	AHPC_ECOLI Alkyl hydroperoxide reductase C OS=Escherichia coli (strain K12) OX=83333 GN=ahpC PE=1 SV=2	false	P0AE08	AHPC_ECOLI Alkyl hydroperoxide reductase C OS=Escherichia coli (strain K12) OX=83333 GN=ahpC PE=1 SV=2	false	AAQYVASHPGEVCcmPAKWK	IKYAMIGDPTGALTR	154	92	18	15	16	2	169	93	4	DSS	-1	38.379	false	true	false	false	Self > 4	0	0	0		0	0.123	0.123	0	0	8526	10783	1237
2842445	B181203_18_HF_FW_IN_130_ECLP_DSS01_SCX23_hSAX05_rep2				0	0	-0	0	5	0	0	P0A9P0	DLDH_ECOLI Dihydrolipoyl dehydrogenase OS=Escherichia coli (strain K12) OX=83333 GN=lpdA PE=1 SV=2	false	P06959	ODP2_ECOLI Dihydrolipoyllysine-residue acetyltransferase component of pyruvate dehydrogenase complex OS=Escherichia coli (strain K12) OX=83333 GN=aceF PE=1 SV=3	false	GVHEGHVAAEVIAGKK	AEAPAAAPAAKAEGK	324	303	16	15	15	11	338	313	5	DSS	-1	38.316	false	true	false	false	Between > 4	0	0.001	0.002		0	0.134	0.118	0	0	11939	15867	299
928908	B181121_16_HF_FW_IN_130_ECLP_DSS01_SCX19_hSAX06_rep2				0	0	-0	0	4	0	0	P0A836	SUCC_ECOLI Succinate--CoA ligase [ADP-forming] subunit beta OS=Escherichia coli (strain K12) OX=83333 GN=sucC PE=1 SV=1	false	P0AGE9	SUCD_ECOLI Succinate--CoA ligase [ADP-forming] subunit alpha OS=Escherichia coli (strain K12) OX=83333 GN=sucD PE=1 SV=2	false	LGLEGKLVQQFTK	MVGGVTPGKGGTTHLGLPVFNTVR	167	35	13	24	6	9	172	43	4	DSS	-1	38.311	false	true	false	false	Between > 4	0	0.001	0.002		0	0.134	0.123	0	0	10664	15591	475
2173218	B181128_12_HF_FW_IN_130_ECLP_DSS01_SCX22_hSAX05_rep1				0	0	-0	0	5	0	0	P24182	ACCC_ECOLI Biotin carboxylase OS=Escherichia coli (strain K12) OX=83333 GN=accC PE=1 SV=2	false	P24182	ACCC_ECOLI Biotin carboxylase OS=Escherichia coli (strain K12) OX=83333 GN=accC PE=1 SV=2	false	INAEDPNTFLPSPGKITR	TVAVHSSADRDLKHVLLADETVCcmIGPAPSVK	339	28	18	31	15	13	353	40	5	DSS	-1	38.308	false	true	false	false	Self > 4	0	0	0		0	0.123	0.123	0	0	5555	7945	1559
510652	B181119_09_HF_FW_IN_130_ECLP_DSS01_SCX18_hSAX06_rep1				0	0	-0	0	4	0	0	P0AFP6	GCH1L_ECOLI GTP cyclohydrolase 1 type 2 homolog OS=Escherichia coli (strain K12) OX=83333 GN=ybgI PE=1 SV=1	false	P0AFP6	GCH1L_ECOLI GTP cyclohydrolase 1 type 2 homolog OS=Escherichia coli (strain K12) OX=83333 GN=ybgI PE=1 SV=1	false	KPLWCcmGDTGPEVVQR	KPLWCcmGDTGPEVVQR	153	153	15	15	1	1	153	153	4	DSS	-1	38.306	false	true	false	false	Self > 4	0	0	0		0	0.139	0.139	0	0	10278	11813	5081
2402268	B181130_04_HF_FW_IN_130_ECLP_DSS01_SCX22_hSAX08_rep1				0	0	-0	0	4	0	0	P00350	6PGD_ECOLI 6-phosphogluconate dehydrogenase decarboxylating OS=Escherichia coli (strain K12) OX=83333 GN=gnd PE=1 SV=2	false	P00350	6PGD_ECOLI 6-phosphogluconate dehydrogenase decarboxylating OS=Escherichia coli (strain K12) OX=83333 GN=gnd PE=1 SV=2	false	DYFGAHTYKR	KDEDGNYLVDVILDEAANKGTGK	446	242	10	23	9	19	454	260	4	DSS	-1	38.282	false	true	false	false	Self > 4	0	0	0		0	0.123	0.123	0	0	2646	2335	4716
2869257	B181203_19_HF_FW_IN_130_ECLP_DSS01_SCX23_hSAX04_rep1				0	0	-0	0	3	0	0	P0A9G6	ACEA_ECOLI Isocitrate lyase OS=Escherichia coli (strain K12) OX=83333 GN=aceA PE=1 SV=1	false	P0A9G6	ACEA_ECOLI Isocitrate lyase OS=Escherichia coli (strain K12) OX=83333 GN=aceA PE=1 SV=1	false	FAQAIHAKYPGK	HYVEKVQQPEFAAAK	301	377	12	15	8	5	308	381	3	DSS	-1	38.281	false	true	false	false	Self > 4	0	0	0		0	0.134	0.134	0	0	5740	10721	1164
2743711	B181203_13_HF_FW_IN_130_ECLP_DSS01_SCX23_hSAX07_rep2				0	0	-0	0	4	0	0	P0A9P0	DLDH_ECOLI Dihydrolipoyl dehydrogenase OS=Escherichia coli (strain K12) OX=83333 GN=lpdA PE=1 SV=2	false	P0A9P0	DLDH_ECOLI Dihydrolipoyl dehydrogenase OS=Escherichia coli (strain K12) OX=83333 GN=lpdA PE=1 SV=2	false	ALAEHGIVFGEPKTDIDKIR	ALAEHGIVFGEPKTDIDK	68	68	20	18	13	13	80	80	4	DSS	-1	38.271	false	true	false	false	Self > 4	0	0	0		0	0.134	0.134	0	0	9859	13565	2103
2062727	B181128_07_HF_FW_IN_130_ECLP_DSS01_SCX21_hSAX07_rep1				0	0	-0	0	4	0	0	P0AB89	PUR8_ECOLI Adenylosuccinate lyase OS=Escherichia coli (strain K12) OX=83333 GN=purB PE=1 SV=1	false	P0AB89	PUR8_ECOLI Adenylosuccinate lyase OS=Escherichia coli (strain K12) OX=83333 GN=purB PE=1 SV=1	false	TTNHDVKAVEYFLK	YGDKVSALR	88	16	14	9	7	4	94	19	4	DSS	-1	38.237	false	true	false	false	Self > 4	0	0	0		0	0.138	0.138	0	0	3414	12749	1265
2327195	B181128_20_HF_FW_IN_130_ECLP_DSS01_SCX22_hSAX01_rep2				0	0	-0	0	4	0	0	P0A6F3	GLPK_ECOLI Glycerol kinase OS=Escherichia coli (strain K12) OX=83333 GN=glpK PE=1 SV=2	false	P0A6F3	GLPK_ECOLI Glycerol kinase OS=Escherichia coli (strain K12) OX=83333 GN=glpK PE=1 SV=2	false	SSEVYGQTNIGGKGGTR	RSSEVYGQTNIGGKGGTR	221	220	17	18	13	14	233	233	4	DSS	-1	38.224	false	true	false	false	Self > 4	0	0	0		0	0.118	0.118	0	0	10273	7189	2669
3126036	B181205_09_HF_FW_IN_130_ECLP_DSS01_SCX24_hSAX06_rep1				0	0	-0	0	4	0	0	P0AD61	KPYK1_ECOLI Pyruvate kinase I OS=Escherichia coli (strain K12) OX=83333 GN=pykF PE=1 SV=1	false	P0AD61	KPYK1_ECOLI Pyruvate kinase I OS=Escherichia coli (strain K12) OX=83333 GN=pykF PE=1 SV=1	false	IVCcmTIGPKTESEEMoxLAK	GKYPLEAVSIMATICcmER	6	318	17	17	8	2	13	319	4	DSS	-1	38.215	false	true	false	false	Self > 4	0	0	0		0	0.123	0.123	0	0	10272	6385	1365
1913004	B181127_11_HF_FW_IN_130_ECLP_DSS01_SCX25t27_hSAX02_rep2				0	0	-0	0	4	0	0	P02359	RS7_ECOLI 30S ribosomal protein S7 OS=Escherichia coli (strain K12) OX=83333 GN=rpsG PE=1 SV=3	false	P02359	RS7_ECOLI 30S ribosomal protein S7 OS=Escherichia coli (strain K12) OX=83333 GN=rpsG PE=1 SV=3	false	MAEANKAFAHYR	SFSHQAGASSK	144	161	12	11	6	3	149	163	4	DSS	-1	38.21	false	true	false	false	Self > 4	0	0	0		0	0.118	0.118	0	0	6548	7611	1163
1291417	B181123_11_HF_FW_IN_130_ECLP_DSS01_SCX20_hSAX05_rep1				0	0	-0	0	5	0	0	P0A6Y8	DNAK_ECOLI Chaperone protein DnaK OS=Escherichia coli (strain K12) OX=83333 GN=dnaK PE=1 SV=2	false	P0A6Y8	DNAK_ECOLI Chaperone protein DnaK OS=Escherichia coli (strain K12) OX=83333 GN=dnaK PE=1 SV=2	false	RIINEPTAAALAYGLDKGTGNR	AADNKSLGQFNLDGINPAPR	167	448	22	20	17	5	183	452	5	DSS	-1	38.21	false	true	false	false	Self > 4	0	0	0		0	0.138	0.138	0	0	10270	11799	1255
3119815	B181205_09_HF_FW_IN_130_ECLP_DSS01_SCX24_hSAX06_rep1				0	0	-0	0	4	0	0	P0AB89	PUR8_ECOLI Adenylosuccinate lyase OS=Escherichia coli (strain K12) OX=83333 GN=purB PE=1 SV=1	false	P0AB89	PUR8_ECOLI Adenylosuccinate lyase OS=Escherichia coli (strain K12) OX=83333 GN=purB PE=1 SV=1	false	TTNHDVKAVEYFLK	RYGIEKPYEK	88	395	14	10	7	6	94	400	4	DSS	-1	38.201	false	true	false	false	Self > 4	0	0	0		0	0.138	0.138	0	0	3924	12697	1265
2089094	B181128_09_HF_FW_IN_130_ECLP_DSS01_SCX21_hSAX07_rep2				0	0	-0	0	3	0	0	P0AB89	PUR8_ECOLI Adenylosuccinate lyase OS=Escherichia coli (strain K12) OX=83333 GN=purB PE=1 SV=1	false	P0AB89	PUR8_ECOLI Adenylosuccinate lyase OS=Escherichia coli (strain K12) OX=83333 GN=purB PE=1 SV=1	false	TTNHDVKAVEYFLK	YGIEKPYEK	88	396	14	9	7	5	94	400	3	DSS	-1	38.199	false	true	false	false	Self > 4	0	0	0		0	0.138	0.138	0	0	4098	12697	1265
1575284	B181123_26_HF_FW_IN_130_ECLP_DSS01_SCX21_hSAX02_rep2				0	0	-0	0	5	0	0	P0A6F3	GLPK_ECOLI Glycerol kinase OS=Escherichia coli (strain K12) OX=83333 GN=glpK PE=1 SV=2	false	P0A6F3	GLPK_ECOLI Glycerol kinase OS=Escherichia coli (strain K12) OX=83333 GN=glpK PE=1 SV=2	false	ETGKPIYNAIVWQCcmR	RSSEVYGQTNIGGKGGTR	93	220	15	18	4	14	96	233	5	DSS	-1	38.191	false	true	false	false	Self > 4	0	0	0		0	0.118	0.118	0	0	10267	9479	2669
2799954	B181203_16_HF_FW_IN_130_ECLP_DSS01_SCX23_hSAX06_rep2				0	0	-0	0	5	0	0	P0A786	PYRB_ECOLI Aspartate carbamoyltransferase catalytic subunit OS=Escherichia coli (strain K12) OX=83333 GN=pyrB PE=1 SV=2	false	P0A786	PYRB_ECOLI Aspartate carbamoyltransferase catalytic subunit OS=Escherichia coli (strain K12) OX=83333 GN=pyrB PE=1 SV=2	false	TVHSLTQALAKFDGNR	ANPLYQKHIISINDLSR	169	2	16	17	11	7	179	8	5	DSS	-1	38.176	false	true	false	false	Self > 4	0	0	0		0	0.138	0.138	0	0	10266	11791	2036
1478332	B181123_21_HF_FW_IN_130_ECLP_DSS01_SCX21_hSAX05_rep2				0	0	-0	0	4	0	0	P0A6Y8	DNAK_ECOLI Chaperone protein DnaK OS=Escherichia coli (strain K12) OX=83333 GN=dnaK PE=1 SV=2	false	P09372	GRPE_ECOLI Protein GrpE OS=Escherichia coli (strain K12) OX=83333 GN=grpE PE=1 SV=1	false	RIINEPTAAALAYGLDKGTGNR	VKAEMENLR	167	65	22	9	17	2	183	66	4	DSS	-1	38.17	false	true	false	false	Between > 4	0	0.001	0.002		0	0.138	0.118	0	0	11583	14611	80
3097614	B181205_07_HF_FW_IN_130_ECLP_DSS01_SCX24_hSAX07_rep2				0	0	-0	0	4	0	0	P02358	RS6_ECOLI 30S ribosomal protein S6 OS=Escherichia coli (strain K12) OX=83333 GN=rpsF PE=1 SV=1	false	P02358	RS6_ECOLI 30S ribosomal protein S6 OS=Escherichia coli (strain K12) OX=83333 GN=rpsF PE=1 SV=1	false	LHKAHYVLMoxNVEAPQEVIDELETTFR	HAVTEASPMVKAK	54	94	26	13	3	11	56	104	4	DSS	-1	38.151	false	true	false	false	Self > 4	0	0	0		0	0.123	0.123	0	0	4496	7665	2514
1333916	B181123_13_HF_FW_IN_130_ECLP_DSS01_SCX20_hSAX04_rep1				0	0	-0	0	3	0	0	P0A6F5	CH60_ECOLI 60 kDa chaperonin OS=Escherichia coli (strain K12) OX=83333 GN=groL PE=1 SV=2	false	P0A6F5	CH60_ECOLI 60 kDa chaperonin OS=Escherichia coli (strain K12) OX=83333 GN=groL PE=1 SV=2	false	VGAATEVEMKEKK	VAAVKAPGFGDR	381	273	13	12	10	5	390	277	3	DSS	-1	38.146	false	true	false	false	Self > 4	0	0	0		0	0.123	0.123	0	0	3400	3667	1049
2061992	B181128_07_HF_FW_IN_130_ECLP_DSS01_SCX21_hSAX07_rep1				0	0	-0	0	5	0	0	P24202	MRR_ECOLI Mrr restriction system protein OS=Escherichia coli (strain K12) OX=83333 GN=mrr PE=1 SV=1	false	P24202	MRR_ECOLI Mrr restriction system protein OS=Escherichia coli (strain K12) OX=83333 GN=mrr PE=1 SV=1	false	SRPDAVDLDPKADSPDHEELAK	LGLEKVYVQAK	116	211	22	11	11	5	126	215	5	DSS	-1	38.124	false	true	false	false	Self > 4	0	0	0		0	0.138	0.138	0	0	10263	11785	4449
181078	B181117_11_HF_FW_IN_130_ECLP_DSS01_SCX17_hSAX06_rep1				0	0	-0	0	4	0	0	P63284	CLPB_ECOLI Chaperone protein ClpB OS=Escherichia coli (strain K12) OX=83333 GN=clpB PE=1 SV=1	false	P63284	CLPB_ECOLI Chaperone protein ClpB OS=Escherichia coli (strain K12) OX=83333 GN=clpB PE=1 SV=1	false	NKVTDAEIAEVLAR	QLEAATQLEGKTMR	529	512	14	14	2	11	530	522	4	DSS	-1	38.121	false	true	false	false	Self > 4	0	0	0		0	0.123	0.123	0	0	463	11887	1204
3170175	B181205_11_HF_FW_IN_130_ECLP_DSS01_SCX24_hSAX05_rep1				0	0	-0	0	3	0	0	P00452	RIR1_ECOLI Ribonucleoside-diphosphate reductase 1 subunit alpha OS=Escherichia coli (strain K12) OX=83333 GN=nrdA PE=1 SV=2	false	P00452	RIR1_ECOLI Ribonucleoside-diphosphate reductase 1 subunit alpha OS=Escherichia coli (strain K12) OX=83333 GN=nrdA PE=1 SV=2	false	TSDIHETIIK	INLDKIHR	55	17	10	8	7	5	61	21	3	DSS	-1	38.114	false	true	false	false	Self > 4	0	0	0		0	0.123	0.123	0	0	3295	12699	1848
3171122	B181205_11_HF_FW_IN_130_ECLP_DSS01_SCX24_hSAX05_rep1				0	0	-0	0	5	0	0	P0A6Y1	IHFB_ECOLI Integration host factor subunit beta OS=Escherichia coli (strain K12) OX=83333 GN=ihfB PE=1 SV=1	false	P0A6X7	IHFA_ECOLI Integration host factor subunit alpha OS=Escherichia coli (strain K12) OX=83333 GN=ihfA PE=1 SV=1	false	TGDKVELEGKYVPHFKPGK	NPKTGEDIPITAR	66	64	19	13	10	3	75	66	5	DSS	-1	38.106	false	true	false	false	Between > 4	0	0.001	0.002		0	0.138	0.135	0	0	12147	15759	134
1526395	B181123_24_HF_FW_IN_130_ECLP_DSS01_SCX21_hSAX03_rep1				0	0	-0	0	4	0	0	P0A8T7	RPOC_ECOLI DNA-directed RNA polymerase subunit beta' OS=Escherichia coli (strain K12) OX=83333 GN=rpoC PE=1 SV=1	false	P0A8V2	RPOB_ECOLI DNA-directed RNA polymerase subunit beta OS=Escherichia coli (strain K12) OX=83333 GN=rpoB PE=1 SV=1	false	IPQESGGTKDITGGLPR	THSSGKVLYNAR	1124	164	17	12	9	6	1132	169	4	DSS	-1	38.103	false	true	false	false	Between > 4	0	0.001	0.002		0	0.138	0.138	0	0	11009	15603	7
1528537	B181123_24_HF_FW_IN_130_ECLP_DSS01_SCX21_hSAX03_rep1				0	0	-0	0	4	0	0	P45955	CPOB_ECOLI Cell division coordinator CpoB OS=Escherichia coli (strain K12) OX=83333 GN=cpoB PE=1 SV=2	false	P45955	CPOB_ECOLI Cell division coordinator CpoB OS=Escherichia coli (strain K12) OX=83333 GN=cpoB PE=1 SV=2	false	GKKDDAAYYFASVVK	YPGTDGAKQAQK	194	247	15	12	3	8	196	254	4	DSS	-1	38.087	false	true	false	false	Self > 4	0	0	0		0	0.131	0.131	0	0	10260	11777	1626
1266558	B181123_10_HF_FW_IN_130_ECLP_DSS01_SCX20_hSAX06_rep2				0	0	-0	0	4	0	0	P0AD61	KPYK1_ECOLI Pyruvate kinase I OS=Escherichia coli (strain K12) OX=83333 GN=pykF PE=1 SV=1	false	P0AD61	KPYK1_ECOLI Pyruvate kinase I OS=Escherichia coli (strain K12) OX=83333 GN=pykF PE=1 SV=1	false	IVCcmTIGPKTESEEMLAK	GKYPLEAVSIMATICcmER	6	318	17	17	8	2	13	319	4	DSS	-1	38.078	false	true	false	false	Self > 4	0	0	0		0	0.123	0.123	0	0	10259	6385	1365
878359	B181121_13_HF_FW_IN_130_ECLP_DSS01_SCX19_hSAX05_rep2				0	0	-0	0	5	0	0	P0A9M8	PTA_ECOLI Phosphate acetyltransferase OS=Escherichia coli (strain K12) OX=83333 GN=pta PE=1 SV=2	false	P0A9M8	PTA_ECOLI Phosphate acetyltransferase OS=Escherichia coli (strain K12) OX=83333 GN=pta PE=1 SV=2	false	KHQFAQSLNYEIAK	ANSSTTTAAEPLKMSYVEGLLSSNQK	115	59	14	26	1	13	115	71	5	DSS	-1	38.07	false	true	false	false	Self > 4	0	0	0		0	0.123	0.123	0	0	8151	12755	1214
2525230	B181130_10_HF_FW_IN_130_ECLP_DSS01_SCX22_hSAX06_rep2				0	0	-0	0	4	0	0	P21599	KPYK2_ECOLI Pyruvate kinase II OS=Escherichia coli (strain K12) OX=83333 GN=pykA PE=1 SV=3	false	P21599	KPYK2_ECOLI Pyruvate kinase II OS=Escherichia coli (strain K12) OX=83333 GN=pykA PE=1 SV=3	false	HVAILGDLQGPKIR	FLLDANLGKGEGDKEK	64	94	14	16	12	9	75	102	4	DSS	-1	38.065	false	true	false	false	Self > 4	0	0	0		0	0.123	0.123	0	0	6358	11171	1673
2869623	B181203_19_HF_FW_IN_130_ECLP_DSS01_SCX23_hSAX04_rep1				0	0	-0	0	4	0	0	P0A9B2	G3P1_ECOLI Glyceraldehyde-3-phosphate dehydrogenase A OS=Escherichia coli (strain K12) OX=83333 GN=gapA PE=1 SV=2	false	P0A9B2	G3P1_ECOLI Glyceraldehyde-3-phosphate dehydrogenase A OS=Escherichia coli (strain K12) OX=83333 GN=gapA PE=1 SV=2	false	KVVMTGPSKDNTPMoxFVK	TVDGPSHKDWR	116	185	17	11	9	8	124	192	4	DSS	-1	38.044	false	true	false	false	Self > 4	0	0	0		0	0.118	0.118	0	0	2649	1387	1063
1119584	B181123_03_HF_FW_IN_130_ECLP_DSS01_SCX20_hSAX09_rep1				0	0	-0	0	5	0	0	P0AC33;P14407	FUMA_ECOLI Fumarate hydratase class I aerobic OS=Escherichia coli (strain K12) OX=83333 GN=fumA PE=1 SV=2;FUMB_ECOLI Fumarate hydratase class I anaerobic OS=Escherichia coli (strain K12) OX=83333 GN=fumB PE=1 SV=2	false	P0AC33	FUMA_ECOLI Fumarate hydratase class I aerobic OS=Escherichia coli (strain K12) OX=83333 GN=fumA PE=1 SV=2	false	VDLNRPMKEILAQLSQYPVSTR	MoxDNGEGLPQYIKDHPIYYAGPAK	361;361	404	22	23	8	12	368;368	415	5	DSS	-1	38.026	false	true	false	false	Self > 4	0	0	0		0	0.135	0.123	0	0	5256	12407	1142
2846400	B181203_18_HF_FW_IN_130_ECLP_DSS01_SCX23_hSAX05_rep2				0	0	-0	0	4	0	0	P07813	SYL_ECOLI Leucine--tRNA ligase OS=Escherichia coli (strain K12) OX=83333 GN=leuS PE=1 SV=2	false	P07813	SYL_ECOLI Leucine--tRNA ligase OS=Escherichia coli (strain K12) OX=83333 GN=leuS PE=1 SV=2	false	DVHKTIAK	AGQEHLVAKYLDGVTVR	704	829	8	17	4	9	707	837	4	DSS	-1	38.022	false	true	false	false	Self > 4	0	0	0		0	0.123	0.123	0	0	3347	12595	1133
1949430	B181127_13_HF_FW_IN_130_ECLP_DSS01_SCX25t27_hSAX01_rep2				0	0	-0	0	3	0	0	P09373	PFLB_ECOLI Formate acetyltransferase 1 OS=Escherichia coli (strain K12) OX=83333 GN=pflB PE=1 SV=2	false	P09373	PFLB_ECOLI Formate acetyltransferase 1 OS=Escherichia coli (strain K12) OX=83333 GN=pflB PE=1 SV=2	false	KTGNTPDGR	KIQKLHTYR	616	588	9	9	2	4	617	591	3	DSS	-1	37.976	false	true	false	false	Self > 4	0	0	0		0	0.123	0.123	0	0	2865	4629	976
926255	B181121_16_HF_FW_IN_130_ECLP_DSS01_SCX19_hSAX06_rep2				0	0	-0	0	5	0	0	P0A9G6	ACEA_ECOLI Isocitrate lyase OS=Escherichia coli (strain K12) OX=83333 GN=aceA PE=1 SV=1	false	P0A9G6	ACEA_ECOLI Isocitrate lyase OS=Escherichia coli (strain K12) OX=83333 GN=aceA PE=1 SV=1	false	LLAYNCcmSPSFNWQKNLDDK	CcmGHMGGKVLVPTQEAIQK	313	195	19	18	14	7	326	201	5	DSS	-1	37.975	false	true	false	false	Self > 4	0	0	0		0	0.134	0.134	0	0	9677	9417	1164
2712398	B181203_12_HF_FW_IN_130_ECLP_DSS01_SCX23_hSAX07_rep1				0	0	-0	0	4	0	0	P0AGJ5	YFIF_ECOLI Uncharacterized tRNA/rRNA methyltransferase YfiF OS=Escherichia coli (strain K12) OX=83333 GN=yfiF PE=1 SV=1	false	P0AGJ5	YFIF_ECOLI Uncharacterized tRNA/rRNA methyltransferase YfiF OS=Escherichia coli (strain K12) OX=83333 GN=yfiF PE=1 SV=1	false	APGDETPEKADHGGISGK	DRKWEDSPWR	75	61	18	10	9	3	83	63	4	DSS	-1	37.974	false	true	false	false	Self > 4	0	0	0		0	0.118	0.118	0	0	9358	5583	997
3218410	B181205_13_HF_FW_IN_130_ECLP_DSS01_SCX24_hSAX03_rep1				0	0	-0	0	3	0	0	P0AEU7	SKP_ECOLI Chaperone protein Skp OS=Escherichia coli (strain K12) OX=83333 GN=skp PE=1 SV=1	false	P0AEU7	SKP_ECOLI Chaperone protein Skp OS=Escherichia coli (strain K12) OX=83333 GN=skp PE=1 SV=1	false	TKLEKDVMAQR	TKLEKDVMAQR	81	81	11	11	5	5	85	85	3	DSS	-1	37.972	false	true	false	false	Self > 4	0	0	0		0	0.103	0.103	0	0	4556	7487	2377
2716024	B181203_12_HF_FW_IN_130_ECLP_DSS01_SCX23_hSAX07_rep1				0	0	-0	0	4	0	0	P0ABH7	CISY_ECOLI Citrate synthase OS=Escherichia coli (strain K12) OX=83333 GN=gltA PE=1 SV=1	false	P0ABH7	CISY_ECOLI Citrate synthase OS=Escherichia coli (strain K12) OX=83333 GN=gltA PE=1 SV=1	false	AKDKNDSFR	MLEEISSVKHIPEFVR	292	275	9	16	4	9	295	283	4	DSS	-1	37.97	false	true	false	false	Self > 4	0	0	0		0	0.123	0.123	0	0	1933	9021	1100
2564770	B181130_12_HF_FW_IN_130_ECLP_DSS01_SCX23_hSAX02_rep2				0	0	-0	0	5	0	0	P0ACN4	ALLR_ECOLI HTH-type transcriptional repressor AllR OS=Escherichia coli (strain K12) OX=83333 GN=allR PE=1 SV=1	false	P0ACN4	ALLR_ECOLI HTH-type transcriptional repressor AllR OS=Escherichia coli (strain K12) OX=83333 GN=allR PE=1 SV=1	false	GRPGQAEPVAQKGAQALER	GRPGQAEPVAQKGAQALER	8	8	19	19	12	12	19	19	5	DSS	-1	37.968	false	true	false	false	Self > 4	0	0	0		0	0.156	0.156	0	0	8945	12917	5515
958690	B181121_17_HF_FW_IN_130_ECLP_DSS01_SCX19_hSAX07_rep1				0	0	-0	0	5	0	0	P16659	SYP_ECOLI Proline--tRNA ligase OS=Escherichia coli (strain K12) OX=83333 GN=proS PE=1 SV=4	false	P16659	SYP_ECOLI Proline--tRNA ligase OS=Escherichia coli (strain K12) OX=83333 GN=proS PE=1 SV=4	false	NELSSYKQLPLNFYQIQTK	TSQYLLSTLKETPADAEVISHQLMLR	120	3	19	26	7	10	126	12	5	DSS	-1	37.958	false	true	false	false	Self > 4	0	0	0		0	0.134	0.134	0	0	10247	7751	3455
2308933	B181128_19_HF_FW_IN_130_ECLP_DSS01_SCX22_hSAX01_rep1				0	0	-0	0	4	0	0	P0CE48;P0CE47	EFTU2_ECOLI Elongation factor Tu 2 OS=Escherichia coli (strain K12) OX=83333 GN=tufB PE=1 SV=1;EFTU1_ECOLI Elongation factor Tu 1 OS=Escherichia coli (strain K12) OX=83333 GN=tufA PE=1 SV=1	false	P0CE48;P0CE47	EFTU2_ECOLI Elongation factor Tu 2 OS=Escherichia coli (strain K12) OX=83333 GN=tufB PE=1 SV=1;EFTU1_ECOLI Elongation factor Tu 1 OS=Escherichia coli (strain K12) OX=83333 GN=tufA PE=1 SV=1	false	ETQKSTCcmTGVEMFR	GQVLAKPGTIKPHTK	250;250	290;290	14	15	4	11	253;253	300;300	4	DSS	-1	37.949	false	true	false	false	Self > 4	0	0	0		0	0.134	0.134	0	0	2382	13059	1066
1400771	B181123_17_HF_FW_IN_130_ECLP_DSS01_SCX20_hSAX02_rep2				0	0	-0	0	5	0	0	P0A8T7	RPOC_ECOLI DNA-directed RNA polymerase subunit beta' OS=Escherichia coli (strain K12) OX=83333 GN=rpoC PE=1 SV=1	false	P0A8T7	RPOC_ECOLI DNA-directed RNA polymerase subunit beta' OS=Escherichia coli (strain K12) OX=83333 GN=rpoC PE=1 SV=1	false	IPQESGGTKDITGGLPR	TKESYKVPYGAVLAK	1124	991	17	15	9	6	1132	996	5	DSS	-1	37.934	false	true	false	false	Self > 4	0	0	0		0	0.138	0.138	0	0	9319	6749	1520
902128	B181121_15_HF_FW_IN_130_ECLP_DSS01_SCX19_hSAX06_rep1				0	0	-0	0	4	0	0	P25526	GABD_ECOLI Succinate-semialdehyde dehydrogenase [NADP(+)] GabD OS=Escherichia coli (strain K12) OX=83333 GN=gabD PE=1 SV=1	false	P25526	GABD_ECOLI Succinate-semialdehyde dehydrogenase [NADP(+)] GabD OS=Escherichia coli (strain K12) OX=83333 GN=gabD PE=1 SV=1	false	LGSVPKMGADETR	LHIGDGLDNGVTIGPLIDEKAVAK	39	316	13	24	6	20	44	335	4	DSS	-1	37.932	false	true	false	false	Self > 4	0	0	0		0	0.123	0.123	0	0	6011	963	1220
829503	B181121_11_HF_FW_IN_130_ECLP_DSS01_SCX19_hSAX04_rep1				0	0	-0	0	3	0	0	P76594	LYSAC_ECOLI Peptidyl-lysine N-acetyltransferase PatZ OS=Escherichia coli (strain K12) OX=83333 GN=patZ PE=1 SV=1	false	P76594	LYSAC_ECOLI Peptidyl-lysine N-acetyltransferase PatZ OS=Escherichia coli (strain K12) OX=83333 GN=patZ PE=1 SV=1	false	NGKLATLSEETCcmQK	YLVIQGIKSK	312	628	14	10	3	8	314	635	3	DSS	-1	37.932	false	true	false	false	Self > 4	0	0	0		0	0.118	0.118	0	0	5492	12415	2476
2793638	B181203_16_HF_FW_IN_130_ECLP_DSS01_SCX23_hSAX06_rep2				0	0	-0	0	4	0	0	P0AG67	RS1_ECOLI 30S ribosomal protein S1 OS=Escherichia coli (strain K12) OX=83333 GN=rpsA PE=1 SV=1	false	P02359	RS7_ECOLI 30S ribosomal protein S7 OS=Escherichia coli (strain K12) OX=83333 GN=rpsG PE=1 SV=3	false	DTLHLEGKELEFK	SFSHQAGASSK	143	161	13	11	8	9	150	169	4	DSS	-1	37.928	false	true	false	false	Between > 4	0	0.001	0.002		0	0.123	0.118	0	0	11584	15649	72
2743175	B181203_13_HF_FW_IN_130_ECLP_DSS01_SCX23_hSAX07_rep2				0	0	-0	0	5	0	0	P21362	YCIF_ECOLI Protein YciF OS=Escherichia coli (strain K12) OX=83333 GN=yciF PE=1 SV=1	false	P21362	YCIF_ECOLI Protein YciF OS=Escherichia coli (strain K12) OX=83333 GN=yciF PE=1 SV=1	false	ATSNEKLSQAFHAHLEETHGQIER	ATDIKLTDLAINNVNK	34	145	24	16	6	5	39	149	5	DSS	-1	37.913	false	true	false	false	Self > 4	0	0	0		0	0.123	0.123	0	0	8248	8617	5666
1256988	B181123_10_HF_FW_IN_130_ECLP_DSS01_SCX20_hSAX06_rep2				0	0	-0	0	4	0	0	P0AFG6	ODO2_ECOLI Dihydrolipoyllysine-residue succinyltransferase component of 2-oxoglutarate dehydrogenase complex OS=Escherichia coli (strain K12) OX=83333 GN=sucB PE=1 SV=2	false	P0AFG6	ODO2_ECOLI Dihydrolipoyllysine-residue succinyltransferase component of 2-oxoglutarate dehydrogenase complex OS=Escherichia coli (strain K12) OX=83333 GN=sucB PE=1 SV=2	false	SEEKASTPAQR	LLAEHNLDASAIKGTGVGGR	91	121	11	20	4	13	94	133	4	DSS	-1	37.901	false	true	false	false	Self > 4	0	0	0		0	0.118	0.118	0	0	4768	12327	1262
2691943	B181203_11_HF_FW_IN_130_ECLP_DSS01_SCX23_hSAX08_rep2				0	0	-0	0	5	0	0	P0AE08	AHPC_ECOLI Alkyl hydroperoxide reductase C OS=Escherichia coli (strain K12) OX=83333 GN=ahpC PE=1 SV=2	false	P0AE08	AHPC_ECOLI Alkyl hydroperoxide reductase C OS=Escherichia coli (strain K12) OX=83333 GN=ahpC PE=1 SV=2	false	LGVDVYAVSTDTHFTHKAWHSSSETIAK	WKEGEATLAPSLDLVGK	64	170	28	17	17	2	80	171	5	DSS	-1	37.895	false	true	false	false	Self > 4	0	0	0		0	0.123	0.123	0	0	6099	12479	1237
2143836	B181128_11_HF_FW_IN_130_ECLP_DSS01_SCX21_hSAX06_rep2				0	0	-0	0	3	0	0	P0AE08	AHPC_ECOLI Alkyl hydroperoxide reductase C OS=Escherichia coli (strain K12) OX=83333 GN=ahpC PE=1 SV=2	false	P0AE08	AHPC_ECOLI Alkyl hydroperoxide reductase C OS=Escherichia coli (strain K12) OX=83333 GN=ahpC PE=1 SV=2	false	SLINTKIKPFK	NGEFIEITEKDTEGR	2	18	11	15	6	10	7	27	3	DSS	-1	37.865	false	true	false	false	Self > 4	0	0	0		0	0.123	0.123	0	0	6606	13055	1237
1383774	B181123_16_HF_FW_IN_130_ECLP_DSS01_SCX20_hSAX02_rep1				0	0	-0	0	4	0	0	P21179	CATE_ECOLI Catalase HPII OS=Escherichia coli (strain K12) OX=83333 GN=katE PE=1 SV=1	false	P21179	CATE_ECOLI Catalase HPII OS=Escherichia coli (strain K12) OX=83333 GN=katE PE=1 SV=1	false	VGKMVLNR	GSAAHGYFQPYKSLSDITK	370	131	8	19	3	12	372	142	4	DSS	-1	37.854	false	true	false	false	Self > 4	0	0	0		0	0.134	0.134	0	0	6709	12197	1597
2936466	B181203_23_HF_FW_IN_130_ECLP_DSS01_SCX24_hSAX02_rep2				0	0	-0	0	5	0	0	P0AGE9	SUCD_ECOLI Succinate--CoA ligase [ADP-forming] subunit alpha OS=Escherichia coli (strain K12) OX=83333 GN=sucD PE=1 SV=2	false	P0AGE9	SUCD_ECOLI Succinate--CoA ligase [ADP-forming] subunit alpha OS=Escherichia coli (strain K12) OX=83333 GN=sucD PE=1 SV=2	false	MoxGHAGAIIAGGKGTADEK	EHVTKPVVGYIAGVTAPKGK	245	224	18	20	12	18	256	241	5	DSS	-1	37.848	false	true	false	false	Self > 4	0	0	0		0	0.123	0.123	0	0	6953	13361	2081
1549874	B181123_25_HF_FW_IN_130_ECLP_DSS01_SCX21_hSAX02_rep1				0	0	-0	0	4	0	0	P0A836	SUCC_ECOLI Succinate--CoA ligase [ADP-forming] subunit beta OS=Escherichia coli (strain K12) OX=83333 GN=sucC PE=1 SV=1	false	P0A9G6	ACEA_ECOLI Isocitrate lyase OS=Escherichia coli (strain K12) OX=83333 GN=aceA PE=1 SV=1	false	MNLHEYQAK	FAQAIHAKYPGK	1	301	9	12	1	8	1	308	4	DSS	-1	37.81	false	true	false	false	Between > 4	0	0.001	0.002		0	0.134	0.134	0.005	0	12212	15493	320
2793739	B181203_16_HF_FW_IN_130_ECLP_DSS01_SCX23_hSAX06_rep2				0	0	-0	0	4	0	0	P0A9G6	ACEA_ECOLI Isocitrate lyase OS=Escherichia coli (strain K12) OX=83333 GN=aceA PE=1 SV=1	false	P0A9G6	ACEA_ECOLI Isocitrate lyase OS=Escherichia coli (strain K12) OX=83333 GN=aceA PE=1 SV=1	false	HYVEKVQQPEFAAAK	HYVEKVQQPEFAAAK	377	377	15	15	5	5	381	381	4	DSS	-1	37.779	false	true	false	false	Self > 4	0	0	0		0	0.134	0.134	0	0	10236	11731	1164
1261710	B181123_10_HF_FW_IN_130_ECLP_DSS01_SCX20_hSAX06_rep2				0	0	-0	0	4	0	0	P0AG67	RS1_ECOLI 30S ribosomal protein S1 OS=Escherichia coli (strain K12) OX=83333 GN=rpsA PE=1 SV=1	false	P0A7R9	RS11_ECOLI 30S ribosomal protein S11 OS=Escherichia coli (strain K12) OX=83333 GN=rpsK PE=1 SV=2	false	VKHPSEIVNVGDEITVK	EYGIKNLEVMoxVK	228	76	17	12	2	5	229	80	4	DSS	-1	37.776	false	true	false	false	Between > 4	0	0.001	0.002		0	0.123	0.123	0	0	11721	15667	24
2238947	B181128_16_HF_FW_IN_130_ECLP_DSS01_SCX22_hSAX03_rep1				0	0	-0	0	3	0	0	P0AFG6	ODO2_ECOLI Dihydrolipoyllysine-residue succinyltransferase component of 2-oxoglutarate dehydrogenase complex OS=Escherichia coli (strain K12) OX=83333 GN=sucB PE=1 SV=2	false	P0AFG6	ODO2_ECOLI Dihydrolipoyllysine-residue succinyltransferase component of 2-oxoglutarate dehydrogenase complex OS=Escherichia coli (strain K12) OX=83333 GN=sucB PE=1 SV=2	false	SEEKASTPAQR	KIKELAVK	91	298	11	8	4	3	94	300	3	DSS	-1	37.763	false	true	false	false	Self > 4	0	0	0		0	0.118	0.118	0	0	6454	8145	1262
2866560	B181203_19_HF_FW_IN_130_ECLP_DSS01_SCX23_hSAX04_rep1				0	0	-0	0	3	0	0	P0A8M6	YEEX_ECOLI UPF0265 protein YeeX OS=Escherichia coli (strain K12) OX=83333 GN=yeeX PE=1 SV=1	false	P0A8M6	YEEX_ECOLI UPF0265 protein YeeX OS=Escherichia coli (strain K12) OX=83333 GN=yeeX PE=1 SV=1	false	NAELSKER	KLKAMGEMK	83	96	8	9	6	3	88	98	3	DSS	-1	37.76	false	true	false	false	Self > 4	0	0	0		0	0.123	0.123	0	0	7106	11495	1761
2894732	B181203_20_HF_FW_IN_130_ECLP_DSS01_SCX23_hSAX03_rep1				0	0	-0	0	4	0	0	P0A9G6	ACEA_ECOLI Isocitrate lyase OS=Escherichia coli (strain K12) OX=83333 GN=aceA PE=1 SV=1	false	P0ABP8	DEOD_ECOLI Purine nucleoside phosphorylase DeoD-type OS=Escherichia coli (strain K12) OX=83333 GN=deoD PE=1 SV=2	false	HYVEKVQQPEFAAAK	VGSCcmGAVLPHVKLR	377	89	15	14	5	12	381	100	4	DSS	-1	37.754	false	true	false	false	Between > 4	0	0.001	0.002		0	0.134	0.118	0	0	11969	15725	861
957556	B181121_17_HF_FW_IN_130_ECLP_DSS01_SCX19_hSAX07_rep1				0	0	-0	0	4	0	0	P21599	KPYK2_ECOLI Pyruvate kinase II OS=Escherichia coli (strain K12) OX=83333 GN=pykA PE=1 SV=3	false	P21599	KPYK2_ECOLI Pyruvate kinase II OS=Escherichia coli (strain K12) OX=83333 GN=pykA PE=1 SV=3	false	HVAILGDLQGPKIR	VGIDYKGLPADVVPGDILLLDDGR	64	110	14	24	12	6	75	115	4	DSS	-1	37.754	false	true	false	false	Self > 4	0	0	0		0	0.123	0.123	0	0	7023	4617	1673
1432042	B181123_19_HF_FW_IN_130_ECLP_DSS01_SCX20_hSAX01_rep2				0	0	-0	0	3	0	0	P0A9B2	G3P1_ECOLI Glyceraldehyde-3-phosphate dehydrogenase A OS=Escherichia coli (strain K12) OX=83333 GN=gapA PE=1 SV=2	false	P0A9B2	G3P1_ECOLI Glyceraldehyde-3-phosphate dehydrogenase A OS=Escherichia coli (strain K12) OX=83333 GN=gapA PE=1 SV=2	false	KVVMTGPSKDNTPMFVK	GASQNIIPSSTGAAKAVGK	116	199	17	19	9	15	124	213	3	DSS	-1	37.708	false	true	false	false	Self > 4	0	0	0		0	0.118	0.118	0	0	7762	9273	1063
1552548	B181123_25_HF_FW_IN_130_ECLP_DSS01_SCX21_hSAX02_rep1				0	0	-0	0	4	0	0	P21179	CATE_ECOLI Catalase HPII OS=Escherichia coli (strain K12) OX=83333 GN=katE PE=1 SV=1	false	P21179	CATE_ECOLI Catalase HPII OS=Escherichia coli (strain K12) OX=83333 GN=katE PE=1 SV=1	false	GSAAHGYFQPYKSLSDITK	VGKMoxVLNR	131	370	19	8	12	3	142	372	4	DSS	-1	37.704	false	true	false	false	Self > 4	0	0	0		0	0.134	0.134	0	0	3926	12197	1597
2720773	B181203_12_HF_FW_IN_130_ECLP_DSS01_SCX23_hSAX07_rep1				0	0	-0	0	5	0	0	P0A7F3	PYRI_ECOLI Aspartate carbamoyltransferase regulatory chain OS=Escherichia coli (strain K12) OX=83333 GN=pyrI PE=1 SV=2	false	P0A7F3	PYRI_ECOLI Aspartate carbamoyltransferase regulatory chain OS=Escherichia coli (strain K12) OX=83333 GN=pyrI PE=1 SV=2	false	THDNKLQVEAIK	KDLIKIENTFLSEDQVDQLALYAPQATVNR	2	56	12	30	5	5	6	60	5	DSS	-1	37.691	false	true	false	false	Self > 4	0	0	0		0	0.123	0.123	0	0	9152	9913	1353
1447408	B181123_20_HF_FW_IN_130_ECLP_DSS01_SCX21_hSAX05_rep1				0	0	-0	0	3	0	0	P61175	RL22_ECOLI 50S ribosomal protein L22 OS=Escherichia coli (strain K12) OX=83333 GN=rplV PE=1 SV=1	false	P61175	RL22_ECOLI 50S ribosomal protein L22 OS=Escherichia coli (strain K12) OX=83333 GN=rplV PE=1 SV=1	false	METIAKHR	VTKIFVDEGPSMK	1	71	8	13	6	3	6	73	3	DSS	-1	37.684	false	true	false	false	Self > 4	0	0	0		0	0.123	0.123	0	0	2700	1991	1084
2720742	B181203_12_HF_FW_IN_130_ECLP_DSS01_SCX23_hSAX07_rep1				0	0	-0	0	5	0	0	P0A7F3	PYRI_ECOLI Aspartate carbamoyltransferase regulatory chain OS=Escherichia coli (strain K12) OX=83333 GN=pyrI PE=1 SV=2	false	P0A7F3	PYRI_ECOLI Aspartate carbamoyltransferase regulatory chain OS=Escherichia coli (strain K12) OX=83333 GN=pyrI PE=1 SV=2	false	KDLIKIENTFLSEDQVDQLALYAPQATVNR	MTHDNKLQVEAIK	56	1	30	13	5	6	60	6	5	DSS	-1	37.663	false	true	false	false	Self > 4	0	0	0		0	0.123	0.123	0	0	7229	9913	1353
3198001	B181205_12_HF_FW_IN_130_ECLP_DSS01_SCX24_hSAX04_rep1				0	0	-0	0	6	0	0	P24182	ACCC_ECOLI Biotin carboxylase OS=Escherichia coli (strain K12) OX=83333 GN=accC PE=1 SV=2	false	P24182	ACCC_ECOLI Biotin carboxylase OS=Escherichia coli (strain K12) OX=83333 GN=accC PE=1 SV=2	false	IMNDENFQHGGTNIHYLEKK	RIGYPVIIKASGGGGGR	424	151	20	17	19	9	442	159	6	DSS	-1	37.656	false	true	false	false	Self > 4	0	0	0		0	0.123	0.123	0	0	10017	11033	1559
1264360	B181123_10_HF_FW_IN_130_ECLP_DSS01_SCX20_hSAX06_rep2				0	0	-0	0	6	0	0	P0A8V2	RPOB_ECOLI DNA-directed RNA polymerase subunit beta OS=Escherichia coli (strain K12) OX=83333 GN=rpoB PE=1 SV=1	false	P0A7Z4	RPOA_ECOLI DNA-directed RNA polymerase subunit alpha OS=Escherichia coli (strain K12) OX=83333 GN=rpoA PE=1 SV=1	false	KGMPIATPVFDGAK	SGIGPVTAADITHDGDVEIVKPQHVICcmHLTDENASISMoxR	1178	105	14	39	1	21	1178	125	6	DSS	-1	37.654	false	true	false	false	Between > 4	0	0.001	0.002		0	0.138	0.134	0	0	12209	14395	411
2067041	B181128_07_HF_FW_IN_130_ECLP_DSS01_SCX21_hSAX07_rep1				0	0	-0	0	6	0	0	P0A9M0	LON_ECOLI Lon protease OS=Escherichia coli (strain K12) OX=83333 GN=lon PE=1 SV=1	false	P0A9M0	LON_ECOLI Lon protease OS=Escherichia coli (strain K12) OX=83333 GN=lon PE=1 SV=1	false	SLKHIEINGDNLHDYLGVQR	KGELTVDDSAIIGIIR	564	518	20	16	3	1	566	518	6	DSS	-1	37.646	false	true	false	false	Self > 4	0	0	0		0	0.138	0.138	0	0	10226	11705	1231
2087364	B181128_09_HF_FW_IN_130_ECLP_DSS01_SCX21_hSAX07_rep2				0	0	-0	0	5	0	0	P0A9J0	RNG_ECOLI Ribonuclease G OS=Escherichia coli (strain K12) OX=83333 GN=rng PE=1 SV=2	false	P0A9J0	RNG_ECOLI Ribonuclease G OS=Escherichia coli (strain K12) OX=83333 GN=rng PE=1 SV=2	false	AAFLHASDIMPHTECcmVAGEEQK	DPLGTKGAR	65	110	22	9	7	6	71	115	5	DSS	-1	37.642	false	true	false	false	Self > 4	0	0	0		0	0.118	0.118	0	0	1841	12267	1279
1453439	B181123_20_HF_FW_IN_130_ECLP_DSS01_SCX21_hSAX05_rep1				0	0	-0	0	5	0	0	P0A9P0	DLDH_ECOLI Dihydrolipoyl dehydrogenase OS=Escherichia coli (strain K12) OX=83333 GN=lpdA PE=1 SV=2	false	P0A9P0	DLDH_ECOLI Dihydrolipoyl dehydrogenase OS=Escherichia coli (strain K12) OX=83333 GN=lpdA PE=1 SV=2	false	ALAEHGIVFGEPKTDIDKIR	EKVINQLTGGLAGMAK	68	91	20	16	13	2	80	92	5	DSS	-1	37.618	false	true	false	false	Self > 4	0	0	0		0	0.134	0.134	0	0	10224	11701	2103
3142343	B181205_10_HF_FW_IN_130_ECLP_DSS01_SCX24_hSAX06_rep2				0	0	-0	0	5	0	0	P09373	PFLB_ECOLI Formate acetyltransferase 1 OS=Escherichia coli (strain K12) OX=83333 GN=pflB PE=1 SV=2	false	P68066	GRCA_ECOLI Autonomous glycyl radical cofactor OS=Escherichia coli (strain K12) OX=83333 GN=grcA PE=1 SV=1	false	VMoxEGVKLENR	RETLEDAVKHPEK	58	80	10	13	6	9	63	88	5	DSS	-1	37.604	false	true	false	false	Between > 4	0	0.001	0.002		0	0.123	0.123	0	0	11912	15345	255
2040541	B181128_05_HF_FW_IN_130_ECLP_DSS01_SCX21_hSAX08_rep1				0	0	-0	0	3	0	0	P0A853	TNAA_ECOLI Tryptophanase OS=Escherichia coli (strain K12) OX=83333 GN=tnaA PE=1 SV=1	false	P0A853	TNAA_ECOLI Tryptophanase OS=Escherichia coli (strain K12) OX=83333 GN=tnaA PE=1 SV=1	false	MENFKHLPEPFR	EAEYKDWTIEQITR	1	242	12	14	5	5	5	246	3	DSS	-1	37.582	false	true	false	false	Self > 4	0	0	0		0	0.134	0.134	0	0	6632	5369	1020
2816211	B181203_17_HF_FW_IN_130_ECLP_DSS01_SCX23_hSAX05_rep1				0	0	-0	0	4	0	0	P0AFG6	ODO2_ECOLI Dihydrolipoyllysine-residue succinyltransferase component of 2-oxoglutarate dehydrogenase complex OS=Escherichia coli (strain K12) OX=83333 GN=sucB PE=1 SV=2	false	P0A9P0	DLDH_ECOLI Dihydrolipoyl dehydrogenase OS=Escherichia coli (strain K12) OX=83333 GN=lpdA PE=1 SV=2	false	SEEKASTPAQR	GVHEGHVAAEVIAGKK	91	324	11	16	4	15	94	338	4	DSS	-1	37.579	false	true	false	false	Between > 4	0	0.001	0.002		0	0.118	0.134	0	0	11295	15719	77
180640	B181117_11_HF_FW_IN_130_ECLP_DSS01_SCX17_hSAX06_rep1				0	0	-0	0	3	0	0	P0A853	TNAA_ECOLI Tryptophanase OS=Escherichia coli (strain K12) OX=83333 GN=tnaA PE=1 SV=1	false	P0A853	TNAA_ECOLI Tryptophanase OS=Escherichia coli (strain K12) OX=83333 GN=tnaA PE=1 SV=1	false	YADMLAMSAKK	KYDIPVVMDSAR	260	219	11	12	10	1	269	219	3	DSS	-1	37.577	false	true	false	false	Self > 4	0	0	0		0	0.134	0.134	0	0	5519	5097	1020
2145630	B181128_11_HF_FW_IN_130_ECLP_DSS01_SCX21_hSAX06_rep2				0	0	-0	0	3	0	0	P00452	RIR1_ECOLI Ribonucleoside-diphosphate reductase 1 subunit alpha OS=Escherichia coli (strain K12) OX=83333 GN=nrdA PE=1 SV=2	false	P00452	RIR1_ECOLI Ribonucleoside-diphosphate reductase 1 subunit alpha OS=Escherichia coli (strain K12) OX=83333 GN=nrdA PE=1 SV=2	false	HMDYGVQINKLMYTR	GILPIDTYKK	332	576	15	10	10	9	341	584	3	DSS	-1	37.576	false	true	false	false	Self > 4	0	0	0		0	0.123	0.123	0	0	4400	6277	1848
3169020	B181205_11_HF_FW_IN_130_ECLP_DSS01_SCX24_hSAX05_rep1				0	0	-0	0	5	0	0	P0A7F3	PYRI_ECOLI Aspartate carbamoyltransferase regulatory chain OS=Escherichia coli (strain K12) OX=83333 GN=pyrI PE=1 SV=2	false	P0A7F3	PYRI_ECOLI Aspartate carbamoyltransferase regulatory chain OS=Escherichia coli (strain K12) OX=83333 GN=pyrI PE=1 SV=2	false	MTHDNKLQVEAIKR	MoxTHDNKLQVEAIK	1	1	14	13	6	6	6	6	5	DSS	-1	37.566	false	true	false	false	Self > 4	0	0	0		0	0.123	0.123	0	0	8984	2947	1353
2241024	B181128_16_HF_FW_IN_130_ECLP_DSS01_SCX22_hSAX03_rep1				0	0	-0	0	3	0	0	P0A6B7	ISCS_ECOLI Cysteine desulfurase IscS OS=Escherichia coli (strain K12) OX=83333 GN=iscS PE=1 SV=1	false	P0A6B7	ISCS_ECOLI Cysteine desulfurase IscS OS=Escherichia coli (strain K12) OX=83333 GN=iscS PE=1 SV=1	false	GAANFYQKK	TEHKAVLDTCcmR	85	102	9	11	8	4	92	105	3	DSS	-1	37.563	false	true	false	false	Self > 4	0	0	0		0	0.134	0.134	0	0	10219	11693	1560
2403569	B181130_04_HF_FW_IN_130_ECLP_DSS01_SCX22_hSAX08_rep1				0	0	-0	0	5	0	0	P0ABQ0	COABC_ECOLI Coenzyme A biosynthesis bifunctional protein CoaBC OS=Escherichia coli (strain K12) OX=83333 GN=coaBC PE=1 SV=2	false	P0ABQ0	COABC_ECOLI Coenzyme A biosynthesis bifunctional protein CoaBC OS=Escherichia coli (strain K12) OX=83333 GN=coaBC PE=1 SV=2	false	KELLGQLLLDEIVTR	YISNHSSGKMGFAIAAAAAR	385	207	15	20	1	9	385	215	5	DSS	-1	37.557	false	true	false	false	Self > 4	0	0	0		0	0.118	0.118	0	0	10218	11691	1230
902413	B181121_15_HF_FW_IN_130_ECLP_DSS01_SCX19_hSAX06_rep1				0	0	-0	0	4	0	0	P0A6Y1	IHFB_ECOLI Integration host factor subunit beta OS=Escherichia coli (strain K12) OX=83333 GN=ihfB PE=1 SV=1	false	P0A6X7	IHFA_ECOLI Integration host factor subunit alpha OS=Escherichia coli (strain K12) OX=83333 GN=ihfA PE=1 SV=1	false	LATQQSHIPAKTVEDAVK	AEMSEYLFDKLGLSK	10	6	18	15	11	10	20	15	4	DSS	-1	37.548	false	true	false	false	Between > 4	0	0.001	0.002		0	0.138	0.135	0	0	12172	15761	134
255250	B181117_14_HF_FW_IN_130_ECLP_DSS01_SCX17_hSAX07_rep2				0	0	-0	0	5	0	0	P62399	RL5_ECOLI 50S ribosomal protein L5 OS=Escherichia coli (strain K12) OX=83333 GN=rplE PE=1 SV=2	false	P62399	RL5_ECOLI 50S ribosomal protein L5 OS=Escherichia coli (strain K12) OX=83333 GN=rplE PE=1 SV=2	false	KLLDNAAADLAAISGQKPLITK	EQIIFPEIDYDKVDR	48	134	22	15	1	12	48	145	5	DSS	-1	37.546	false	true	false	false	Self > 4	0	0	0		0	0.123	0.123	0	0	5312	12345	1240
3120020	B181205_09_HF_FW_IN_130_ECLP_DSS01_SCX24_hSAX06_rep1				0	0	-0	0	5	0	0	P0A9G6	ACEA_ECOLI Isocitrate lyase OS=Escherichia coli (strain K12) OX=83333 GN=aceA PE=1 SV=1	false	P22256	GABT_ECOLI 4-aminobutyrate aminotransferase GabT OS=Escherichia coli (strain K12) OX=83333 GN=gabT PE=1 SV=1	false	FAQAIHAKYPGK	LKDGLLAIAEKHPEIGDVR	301	331	12	19	8	11	308	341	5	DSS	-1	37.541	false	true	false	false	Between > 4	0	0.001	0.002		0	0.134	0.118	0.005	0.007	12205	15487	765
976864	B181121_18_HF_FW_IN_130_ECLP_DSS01_SCX19_hSAX07_rep2				0	0	-0	0	4	0	0	P0AG67	RS1_ECOLI 30S ribosomal protein S1 OS=Escherichia coli (strain K12) OX=83333 GN=rpsA PE=1 SV=1	false	P0AG67	RS1_ECOLI 30S ribosomal protein S1 OS=Escherichia coli (strain K12) OX=83333 GN=rpsA PE=1 SV=1	false	AKDEADEKDAIATVNK	QLAEDPFNNWVALNKK	521	435	16	16	8	15	528	449	4	DSS	-1	37.514	false	true	false	false	Self > 4	0	0	0		0	0.123	0.123	0	0	5609	12389	1129
2914549	B181203_22_HF_FW_IN_130_ECLP_DSS01_SCX24_hSAX02_rep1				0	0	-0	0	4	0	0	P0A9P0	DLDH_ECOLI Dihydrolipoyl dehydrogenase OS=Escherichia coli (strain K12) OX=83333 GN=lpdA PE=1 SV=2	false	P06959	ODP2_ECOLI Dihydrolipoyllysine-residue acetyltransferase component of pyruvate dehydrogenase complex OS=Escherichia coli (strain K12) OX=83333 GN=aceF PE=1 SV=3	false	GVHEGHVAAEVIAGKK	IQKISGANLSR	324	408	16	11	15	3	338	410	4	DSS	-1	37.511	false	true	false	false	Between > 4	0	0.001	0.002		0	0.134	0.118	0	0	11387	15613	299
2141345	B181128_11_HF_FW_IN_130_ECLP_DSS01_SCX21_hSAX06_rep2				0	0	-0	0	3	0	0	P06612	TOP1_ECOLI DNA topoisomerase 1 OS=Escherichia coli (strain K12) OX=83333 GN=topA PE=1 SV=2	false	P06612	TOP1_ECOLI DNA topoisomerase 1 OS=Escherichia coli (strain K12) OX=83333 GN=topA PE=1 SV=2	false	EKVVSELK	YLGSDYVVKSSVGHIR	90	20	8	16	2	9	91	28	3	DSS	-1	37.501	false	true	false	false	Self > 4	0	0	0		0	0.134	0.134	0	0	2992	12495	1103
2713784	B181203_12_HF_FW_IN_130_ECLP_DSS01_SCX23_hSAX07_rep1				0	0	-0	0	5	0	0	P0AG67	RS1_ECOLI 30S ribosomal protein S1 OS=Escherichia coli (strain K12) OX=83333 GN=rpsA PE=1 SV=1	false	P0AG67	RS1_ECOLI 30S ribosomal protein S1 OS=Escherichia coli (strain K12) OX=83333 GN=rpsA PE=1 SV=1	false	AKDEADEKDAIATVNK	ANPWQQFAETHNKGDR	521	351	16	16	8	13	528	363	5	DSS	-1	37.499	false	true	false	false	Self > 4	0	0	0		0	0.123	0.123	0	0	6949	4109	1129
2109474	B181128_10_HF_FW_IN_130_ECLP_DSS01_SCX21_hSAX06_rep1				0	0	-0	0	3	0	0	P0A705	IF2_ECOLI Translation initiation factor IF-2 OS=Escherichia coli (strain K12) OX=83333 GN=infB PE=1 SV=1	false	P0A7U3	RS19_ECOLI 30S ribosomal protein S19 OS=Escherichia coli (strain K12) OX=83333 GN=rpsS PE=1 SV=2	false	FKDDVNEVR	AVESGDKKPLR	848	22	9	11	2	7	849	28	3	DSS	-1	37.496	false	true	false	false	Between > 4	0	0.001	0.002		0	0.134	0.118	0	0	11436	15627	356
2167328	B181128_12_HF_FW_IN_130_ECLP_DSS01_SCX22_hSAX05_rep1				0	0	-0	0	4	0	0	P0A7F3	PYRI_ECOLI Aspartate carbamoyltransferase regulatory chain OS=Escherichia coli (strain K12) OX=83333 GN=pyrI PE=1 SV=2	false	P0A7F3	PYRI_ECOLI Aspartate carbamoyltransferase regulatory chain OS=Escherichia coli (strain K12) OX=83333 GN=pyrI PE=1 SV=2	false	IDNYEVVGKSRPSLPER	MTHDNKLQVEAIK	86	1	17	13	9	6	94	6	4	DSS	-1	37.491	false	true	false	false	Self > 4	0	0	0		0	0.123	0.123	0	0	7163	13167	1353
1498623	B181123_23_HF_FW_IN_130_ECLP_DSS01_SCX21_hSAX04_rep1				0	0	-0	0	3	0	0	P0ACF8	HNS_ECOLI DNA-binding protein H-NS OS=Escherichia coli (strain K12) OX=83333 GN=hns PE=1 SV=2	false	P0ACF8	HNS_ECOLI DNA-binding protein H-NS OS=Escherichia coli (strain K12) OX=83333 GN=hns PE=1 SV=2	false	AQRPAKYSYVDENGETK	TPAVIKK	91	115	17	7	6	6	96	120	3	DSS	-1	37.483	false	true	false	false	Self > 4	0	0	0		0	0.134	0.134	0	0	8430	11871	1526
610880	B181119_13_HF_FW_IN_130_ECLP_DSS01_SCX18_hSAX08_rep1				0	0	-0	0	4	0	0	P00452	RIR1_ECOLI Ribonucleoside-diphosphate reductase 1 subunit alpha OS=Escherichia coli (strain K12) OX=83333 GN=nrdA PE=1 SV=2	false	P00452	RIR1_ECOLI Ribonucleoside-diphosphate reductase 1 subunit alpha OS=Escherichia coli (strain K12) OX=83333 GN=nrdA PE=1 SV=2	false	KDLDTIANEPLHYDWEALR	DLLTAYKFGVK	585	717	19	11	1	7	585	723	4	DSS	-1	37.474	false	true	false	false	Self > 4	0	0	0		0	0.123	0.123	0	0	7929	12675	1848
2115908	B181128_10_HF_FW_IN_130_ECLP_DSS01_SCX21_hSAX06_rep1				0	0	-0	0	5	0	0	P21169	DCOR_ECOLI Constitutive ornithine decarboxylase OS=Escherichia coli (strain K12) OX=83333 GN=speC PE=1 SV=2	false	P21169	DCOR_ECOLI Constitutive ornithine decarboxylase OS=Escherichia coli (strain K12) OX=83333 GN=speC PE=1 SV=2	false	VFHADKTYFVLNGTSAANK	LGDLLIHEGSAKDAQK	178	158	19	16	6	12	183	169	5	DSS	-1	37.468	false	true	false	false	Self > 4	0	0	0		0	0	0	0	0	10210	11675	3449
2325598	B181128_20_HF_FW_IN_130_ECLP_DSS01_SCX22_hSAX01_rep2				0	0	-0	0	4	0	0	P69797	PTNAB_ECOLI PTS system mannose-specific EIIAB component OS=Escherichia coli (strain K12) OX=83333 GN=manX PE=1 SV=2	false	P69797	PTNAB_ECOLI PTS system mannose-specific EIIAB component OS=Escherichia coli (strain K12) OX=83333 GN=manX PE=1 SV=2	false	AKPVEKAAPAPAAAAPK	AKPVEKAAPAPAAAAPK	131	131	17	17	6	6	136	136	4	DSS	-1	37.463	false	true	false	false	Self > 4	0	0	0		0	0.123	0.123	0	0	7979	12687	1068
3089302	B181205_07_HF_FW_IN_130_ECLP_DSS01_SCX24_hSAX07_rep2				0	0	-0	0	3	0	0	P07813	SYL_ECOLI Leucine--tRNA ligase OS=Escherichia coli (strain K12) OX=83333 GN=leuS PE=1 SV=2	false	P07813	SYL_ECOLI Leucine--tRNA ligase OS=Escherichia coli (strain K12) OX=83333 GN=leuS PE=1 SV=2	false	RVWKLVYEHTAK	LAKAPTDGEQDR	672	736	12	12	4	3	675	738	3	DSS	-1	37.441	false	true	false	false	Self > 4	0	0	0		0	0.123	0.123	0	0	5870	13171	1133
2823003	B181203_17_HF_FW_IN_130_ECLP_DSS01_SCX23_hSAX05_rep1				0	0	-0	0	4	0	0	P0A8N5	SYK2_ECOLI Lysine--tRNA ligase heat inducible OS=Escherichia coli (strain K12) OX=83333 GN=lysU PE=1 SV=2	false	P0A8N5	SYK2_ECOLI Lysine--tRNA ligase heat inducible OS=Escherichia coli (strain K12) OX=83333 GN=lysU PE=1 SV=2	false	ALRPLPDKFHGLQDQEVR	SKILAAIR	149	188	18	8	8	2	156	189	4	DSS	-1	37.44	false	true	false	false	Self > 4	0	0	0		0	0.126	0.126	0	0	2351	12537	2400
2166792	B181128_12_HF_FW_IN_130_ECLP_DSS01_SCX22_hSAX05_rep1				0	0	-0	0	4	0	0	P02359	RS7_ECOLI 30S ribosomal protein S7 OS=Escherichia coli (strain K12) OX=83333 GN=rpsG PE=1 SV=3	false	P02359	RS7_ECOLI 30S ribosomal protein S7 OS=Escherichia coli (strain K12) OX=83333 GN=rpsG PE=1 SV=3	false	SFSHQAGASSKQPALGYLN	MoxAEANKAFAHYR	161	144	19	12	11	6	171	149	4	DSS	-1	37.39	false	true	false	false	Self > 4	0	0	0		0	0.118	0.118	0	0	9348	13341	1163
2752357	B181203_13_HF_FW_IN_130_ECLP_DSS01_SCX23_hSAX07_rep2				0	0	-0	0	4	0	0	P0A6Y8	DNAK_ECOLI Chaperone protein DnaK OS=Escherichia coli (strain K12) OX=83333 GN=dnaK PE=1 SV=2	false	P0A6Y8	DNAK_ECOLI Chaperone protein DnaK OS=Escherichia coli (strain K12) OX=83333 GN=dnaK PE=1 SV=2	false	SIEPLKVALQDAGLSVSDIDDVILVGGQTR	KVAEFFGKEPR	316	352	30	11	6	1	321	352	4	DSS	-1	37.38	false	true	false	false	Self > 4	0	0	0		0	0.138	0.138	0	0	5861	12403	1255
1359663	B181123_14_HF_FW_IN_130_ECLP_DSS01_SCX20_hSAX03_rep1				0	0	-0	0	3	0	0	P0AB89	PUR8_ECOLI Adenylosuccinate lyase OS=Escherichia coli (strain K12) OX=83333 GN=purB PE=1 SV=1	false	P0AB89	PUR8_ECOLI Adenylosuccinate lyase OS=Escherichia coli (strain K12) OX=83333 GN=purB PE=1 SV=1	false	YGDKVSALR	GVSKLEVNR	16	363	9	9	4	4	19	366	3	DSS	-1	37.372	false	true	false	false	Self > 4	0	0	0		0	0.138	0.138	0	0	6410	6661	1265
2794765	B181203_16_HF_FW_IN_130_ECLP_DSS01_SCX23_hSAX06_rep2				0	0	-0	0	5	0	0	P0A7Z4	RPOA_ECOLI DNA-directed RNA polymerase subunit alpha OS=Escherichia coli (strain K12) OX=83333 GN=rpoA PE=1 SV=1	false	P0A7Z4	RPOA_ECOLI DNA-directed RNA polymerase subunit alpha OS=Escherichia coli (strain K12) OX=83333 GN=rpoA PE=1 SV=1	false	MQGSVTEFLKPR	IHSEEDERPIGR	1	159	12	12	1	3	1	161	5	DSS	-1	37.356	false	true	false	false	Self > 4	0	0	0		0	0.134	0.134	0	0	5154	10415	1108
2118605	B181128_10_HF_FW_IN_130_ECLP_DSS01_SCX21_hSAX06_rep1				0	0	-0	0	4	0	0	P0ADG7	IMDH_ECOLI Inosine-5'-monophosphate dehydrogenase OS=Escherichia coli (strain K12) OX=83333 GN=guaB PE=1 SV=1	false	P0ADG7	IMDH_ECOLI Inosine-5'-monophosphate dehydrogenase OS=Escherichia coli (strain K12) OX=83333 GN=guaB PE=1 SV=1	false	GMGSLGAMSKGSSDR	LAIALAQEGGIGFIHKNMSIER	387	57	15	22	10	16	396	72	4	DSS	-1	37.315	false	true	false	false	Self > 4	0	0	0		0	0.134	0.134	0	0	6162	8021	990
2142379	B181128_11_HF_FW_IN_130_ECLP_DSS01_SCX21_hSAX06_rep2				0	0	-0	0	4	0	0	P0A7G2	RBFA_ECOLI 30S ribosome-binding factor OS=Escherichia coli (strain K12) OX=83333 GN=rbfA PE=1 SV=2	false	P02359	RS7_ECOLI 30S ribosomal protein S7 OS=Escherichia coli (strain K12) OX=83333 GN=rpsG PE=1 SV=3	false	MSNLVTSVVKHDEER	SFSHQAGASSKQPALGYLN	109	161	15	19	10	11	118	171	4	DSS	-1	37.273	false	true	false	false	Between > 4	0	0.001	0.002		0	0.136	0.118	0	0	11953	15689	264
3119846	B181205_09_HF_FW_IN_130_ECLP_DSS01_SCX24_hSAX06_rep1				0	0	-0	0	4	0	0	P0ABH7	CISY_ECOLI Citrate synthase OS=Escherichia coli (strain K12) OX=83333 GN=gltA PE=1 SV=1	false	P0ABH7	CISY_ECOLI Citrate synthase OS=Escherichia coli (strain K12) OX=83333 GN=gltA PE=1 SV=1	false	AKDKNDSFR	MoxLEEISSVKHIPEFVR	292	275	9	16	4	9	295	283	4	DSS	-1	37.254	false	true	false	false	Self > 4	0	0	0		0	0.123	0.123	0	0	5100	9021	1100
2869633	B181203_19_HF_FW_IN_130_ECLP_DSS01_SCX23_hSAX04_rep1				0	0	-0	0	3	0	0	P0A6Y1	IHFB_ECOLI Integration host factor subunit beta OS=Escherichia coli (strain K12) OX=83333 GN=ihfB PE=1 SV=1	false	P0A6X7	IHFA_ECOLI Integration host factor subunit alpha OS=Escherichia coli (strain K12) OX=83333 GN=ihfA PE=1 SV=1	false	YVPHFKPGKELR	NPKTGEDIPITAR	76	64	12	13	9	3	84	66	3	DSS	-1	37.252	false	true	false	false	Between > 4	0	0.001	0.002		0	0.138	0.135	0	0	11335	15795	134
2114041	B181128_10_HF_FW_IN_130_ECLP_DSS01_SCX21_hSAX06_rep1				0	0	-0	0	4	0	0	P0ACF8	HNS_ECOLI DNA-binding protein H-NS OS=Escherichia coli (strain K12) OX=83333 GN=hns PE=1 SV=2	false	P0ACF8	HNS_ECOLI DNA-binding protein H-NS OS=Escherichia coli (strain K12) OX=83333 GN=hns PE=1 SV=2	false	AQRPAKYSYVDENGETK	SEALKILNNIR	91	2	17	11	6	5	96	6	4	DSS	-1	37.242	false	true	false	false	Self > 4	0	0	0		0	0.134	0.134	0	0	7417	11505	1526
2799709	B181203_16_HF_FW_IN_130_ECLP_DSS01_SCX23_hSAX06_rep2				0	0	-0	0	5	0	0	P76658	HLDE_ECOLI Bifunctional protein HldE OS=Escherichia coli (strain K12) OX=83333 GN=hldE PE=1 SV=1	false	P76658	HLDE_ECOLI Bifunctional protein HldE OS=Escherichia coli (strain K12) OX=83333 GN=hldE PE=1 SV=1	false	RLKGDSRPVNPLEQR	LIAGILPDLLVKGGDYKPEEIAGSK	382	420	15	25	3	12	384	431	5	DSS	-1	37.226	false	true	false	false	Self > 4	0	0	0		0	0.134	0.134	0	0	8956	13249	1563
2144914	B181128_11_HF_FW_IN_130_ECLP_DSS01_SCX21_hSAX06_rep2				0	0	-0	0	5	0	0	P0A9G6	ACEA_ECOLI Isocitrate lyase OS=Escherichia coli (strain K12) OX=83333 GN=aceA PE=1 SV=1	false	P0ACC7	GLMU_ECOLI Bifunctional protein GlmU OS=Escherichia coli (strain K12) OX=83333 GN=glmU PE=1 SV=1	false	HYVEKVQQPEFAAAK	DAKPQGGIGLLTVKLDDPTGYGR	377	119	15	23	5	14	381	132	5	DSS	-1	37.226	false	true	false	false	Between > 4	0	0.001	0.002		0	0.134	0.118	0.005	0	12200	15483	229
1509590	B181123_23_HF_FW_IN_130_ECLP_DSS01_SCX21_hSAX04_rep1				0	0	-0	0	5	0	0	P06612	TOP1_ECOLI DNA topoisomerase 1 OS=Escherichia coli (strain K12) OX=83333 GN=topA PE=1 SV=2	false	P06612	TOP1_ECOLI DNA topoisomerase 1 OS=Escherichia coli (strain K12) OX=83333 GN=topA PE=1 SV=2	false	QFVACcmQMTPAKYDSTTLTVGAGDFR	EDKPTTSKPGAPFITSTLQQAASTR	397	272	25	25	11	8	407	279	5	DSS	-1	37.223	false	true	false	false	Self > 4	0	0	0		0	0.134	0.134	0	0	3122	12059	1103
2869434	B181203_19_HF_FW_IN_130_ECLP_DSS01_SCX23_hSAX04_rep1				0	0	-0	0	4	0	0	P0A8N3	SYK1_ECOLI Lysine--tRNA ligase OS=Escherichia coli (strain K12) OX=83333 GN=lysS PE=1 SV=2	false	P0A9G6	ACEA_ECOLI Isocitrate lyase OS=Escherichia coli (strain K12) OX=83333 GN=aceA PE=1 SV=1	false	TKTGELSIHCcmTELR	FAQAIHAKYPGK	131	301	14	12	2	8	132	308	4	DSS	-1	37.212	false	true	false	false	Between > 4	0	0.001	0.002		0	0.134	0.134	0	0	11547	15631	600
1056499	B181121_21_HF_FW_IN_130_ECLP_DSS01_SCX19_hSAX09_rep1				0	0	-0	0	4	0	0	P33195	GCSP_ECOLI Glycine dehydrogenase (decarboxylating) OS=Escherichia coli (strain K12) OX=83333 GN=gcvP PE=1 SV=3	false	P33195	GCSP_ECOLI Glycine dehydrogenase (decarboxylating) OS=Escherichia coli (strain K12) OX=83333 GN=gcvP PE=1 SV=3	false	ENVMQLFNVLLGDNHGLDIDTLDKDVAHDSR	TQTLSQLENSGAFIER	431	2	31	16	24	1	454	2	4	DSS	-1	37.19	false	true	false	false	Self > 4	0	0	0		0	0.118	0.118	0	0	6854	6001	5521
1337730	B181123_13_HF_FW_IN_130_ECLP_DSS01_SCX20_hSAX04_rep1				0	0	-0	0	3	0	0	P0ADG7	IMDH_ECOLI Inosine-5'-monophosphate dehydrogenase OS=Escherichia coli (strain K12) OX=83333 GN=guaB PE=1 SV=1	false	P0ADG7	IMDH_ECOLI Inosine-5'-monophosphate dehydrogenase OS=Escherichia coli (strain K12) OX=83333 GN=guaB PE=1 SV=1	false	KHESGVVTDPQTVLPTTTLR	GMGSLGAMSKGSSDR	88	387	20	15	1	10	88	396	3	DSS	-1	37.19	false	true	false	false	Self > 4	0	0	0		0	0.134	0.134	0	0	8979	11135	990
2694713	B181203_11_HF_FW_IN_130_ECLP_DSS01_SCX23_hSAX08_rep2				0	0	-0	0	5	0	0	P07118	SYV_ECOLI Valine--tRNA ligase OS=Escherichia coli (strain K12) OX=83333 GN=valS PE=1 SV=2	false	P07118	SYV_ECOLI Valine--tRNA ligase OS=Escherichia coli (strain K12) OX=83333 GN=valS PE=1 SV=2	false	KAVVAAVDALGLLEEIKPHDLTVPYGDR	ESKGSMoxWHIR	342	192	28	10	1	3	342	194	5	DSS	-1	37.187	false	true	false	false	Self > 4	0	0	0		0	0.123	0.123	0	0	6851	12515	1373
2263681	B181128_17_HF_FW_IN_130_ECLP_DSS01_SCX22_hSAX02_rep1				0	0	-0	0	3	0	0	P0A836	SUCC_ECOLI Succinate--CoA ligase [ADP-forming] subunit beta OS=Escherichia coli (strain K12) OX=83333 GN=sucC PE=1 SV=1	false	P0AGE9	SUCD_ECOLI Succinate--CoA ligase [ADP-forming] subunit alpha OS=Escherichia coli (strain K12) OX=83333 GN=sucD PE=1 SV=2	false	GKAGGVK	MGHAGAIIAGGKGTADEK	55	245	7	18	2	12	56	256	3	DSS	-1	37.169	false	true	false	false	Between > 4	0	0.001	0.002		0	0.134	0.123	0	0	12198	14335	475
2218226	B181128_14_HF_FW_IN_130_ECLP_DSS01_SCX22_hSAX04_rep1				0	0	-0	0	3	0	0	P0A8T7	RPOC_ECOLI DNA-directed RNA polymerase subunit beta' OS=Escherichia coli (strain K12) OX=83333 GN=rpoC PE=1 SV=1	false	P0A8V2	RPOB_ECOLI DNA-directed RNA polymerase subunit beta OS=Escherichia coli (strain K12) OX=83333 GN=rpoB PE=1 SV=1	false	IPQESGGTKDITGGLPR	SPGVFFDSDKGKTHSSGK	1124	152	17	18	9	12	1132	163	3	DSS	-1	37.169	false	true	false	false	Between > 4	0	0.001	0.002		0	0.138	0.138	0	0	10810	15519	7
880805	B181121_13_HF_FW_IN_130_ECLP_DSS01_SCX19_hSAX05_rep2				0	0	-0	0	5	0	0	P00957	SYA_ECOLI Alanine--tRNA ligase OS=Escherichia coli (strain K12) OX=83333 GN=alaS PE=1 SV=2	false	P00957	SYA_ECOLI Alanine--tRNA ligase OS=Escherichia coli (strain K12) OX=83333 GN=alaS PE=1 SV=2	false	GGGRPDMAQAGGTDAAALPAALASVKGWVSAK	EQAAAQESANLSSKAIDVNGVK	843	751	32	22	26	14	868	764	5	DSS	-1	37.16	false	true	false	false	Self > 4	0	0	0		0	0	0	0	0	10194	11627	1035
1893834	B181127_10_HF_FW_IN_130_ECLP_DSS01_SCX25t27_hSAX02_rep1				0	0	-0	0	5	0	0	P0A7F3	PYRI_ECOLI Aspartate carbamoyltransferase regulatory chain OS=Escherichia coli (strain K12) OX=83333 GN=pyrI PE=1 SV=2	false	P0A7F3	PYRI_ECOLI Aspartate carbamoyltransferase regulatory chain OS=Escherichia coli (strain K12) OX=83333 GN=pyrI PE=1 SV=2	false	THDNKLQVEAIKR	MoxTHDNKLQVEAIKR	2	1	13	14	5	6	6	6	5	DSS	-1	37.158	false	true	false	false	Self > 4	0	0	0		0	0.123	0.123	0	0	8950	2947	1353
2264579	B181128_17_HF_FW_IN_130_ECLP_DSS01_SCX22_hSAX02_rep1				0	0	-0	0	3	0	0	P02359	RS7_ECOLI 30S ribosomal protein S7 OS=Escherichia coli (strain K12) OX=83333 GN=rpsG PE=1 SV=3	false	P02359	RS7_ECOLI 30S ribosomal protein S7 OS=Escherichia coli (strain K12) OX=83333 GN=rpsG PE=1 SV=3	false	SFSHQAGASSK	MoxAEANKAFAHYR	161	144	11	12	1	6	161	149	3	DSS	-1	37.133	false	true	false	false	Self > 4	0	0	0		0	0.118	0.118	0	0	8581	13421	1163
902682	B181121_15_HF_FW_IN_130_ECLP_DSS01_SCX19_hSAX06_rep1				0	0	-0	0	4	0	0	P0A8T7	RPOC_ECOLI DNA-directed RNA polymerase subunit beta' OS=Escherichia coli (strain K12) OX=83333 GN=rpoC PE=1 SV=1	false	P0A8T7	RPOC_ECOLI DNA-directed RNA polymerase subunit beta' OS=Escherichia coli (strain K12) OX=83333 GN=rpoC PE=1 SV=1	false	ITEYEKDANGELVAK	GHIINKGEAIGVIAAQSIGEPGTQLTMR	552	906	15	28	6	6	557	911	4	DSS	-1	37.122	false	true	false	false	Self > 4	0	0	0		0	0.138	0.138	0	0	6957	12527	1520
2742673	B181203_13_HF_FW_IN_130_ECLP_DSS01_SCX23_hSAX07_rep2				0	0	-0	0	4	0	0	P0A9G6	ACEA_ECOLI Isocitrate lyase OS=Escherichia coli (strain K12) OX=83333 GN=aceA PE=1 SV=1	false	P0A9G6	ACEA_ECOLI Isocitrate lyase OS=Escherichia coli (strain K12) OX=83333 GN=aceA PE=1 SV=1	false	WEGITRPYSAEDVVKLR	HYVEKVQQPEFAAAK	20	377	17	15	15	5	34	381	4	DSS	-1	37.12	false	true	false	false	Self > 4	0	0	0		0	0.134	0.134	0	0	9709	13065	1164
3169255	B181205_11_HF_FW_IN_130_ECLP_DSS01_SCX24_hSAX05_rep1				0	0	-0	0	3	0	0	P0A7F3	PYRI_ECOLI Aspartate carbamoyltransferase regulatory chain OS=Escherichia coli (strain K12) OX=83333 GN=pyrI PE=1 SV=2	false	P0A7F3	PYRI_ECOLI Aspartate carbamoyltransferase regulatory chain OS=Escherichia coli (strain K12) OX=83333 GN=pyrI PE=1 SV=2	false	MTHDNKLQVEAIKR	MTHDNKLQVEAIK	1	1	14	13	6	6	6	6	3	DSS	-1	37.117	false	true	false	false	Self > 4	0	0	0		0	0.123	0.123	0	0	6639	2947	1353
2240423	B181128_16_HF_FW_IN_130_ECLP_DSS01_SCX22_hSAX03_rep1				0	0	-0	0	3	0	0	P62707	GPMA_ECOLI 23-bisphosphoglycerate-dependent phosphoglycerate mutase OS=Escherichia coli (strain K12) OX=83333 GN=gpmA PE=1 SV=2	false	P62707	GPMA_ECOLI 23-bisphosphoglycerate-dependent phosphoglycerate mutase OS=Escherichia coli (strain K12) OX=83333 GN=gpmA PE=1 SV=2	false	HYGALQGLNKAETAEK	AAAVANQGKAK	91	240	16	11	10	9	100	248	3	DSS	-1	37.107	false	true	false	false	Self > 4	0	0	0		0	0.123	0.123	0	0	8809	12807	3802
2041224	B181128_05_HF_FW_IN_130_ECLP_DSS01_SCX21_hSAX08_rep1				0	0	-0	0	4	0	0	P0A6F1	CARA_ECOLI Carbamoyl-phosphate synthase small chain OS=Escherichia coli (strain K12) OX=83333 GN=carA PE=1 SV=1	false	P0A6F1	CARA_ECOLI Carbamoyl-phosphate synthase small chain OS=Escherichia coli (strain K12) OX=83333 GN=carA PE=1 SV=1	false	MIKSALLVLEDGTQFHGR	NTEDLSSYLKR	1	94	18	11	3	10	3	103	4	DSS	-1	37.102	false	true	false	false	Self > 4	0	0	0		0	0.118	0.118	0	0	7177	9241	1657
2891433	B181203_20_HF_FW_IN_130_ECLP_DSS01_SCX23_hSAX03_rep1				0	0	-0	0	4	0	0	P0A9Q7	ADHE_ECOLI Aldehyde-alcohol dehydrogenase OS=Escherichia coli (strain K12) OX=83333 GN=adhE PE=1 SV=2	false	P0A9Q7	ADHE_ECOLI Aldehyde-alcohol dehydrogenase OS=Escherichia coli (strain K12) OX=83333 GN=adhE PE=1 SV=2	false	YNANDNPTKQTAFSQYDRPQAR	KEAAPAKAEK	751	876	22	10	9	7	759	882	4	DSS	-1	37.084	false	true	false	false	Self > 4	0	0	0		0	0.123	0.123	0	0	2452	9061	1145
3119133	B181205_09_HF_FW_IN_130_ECLP_DSS01_SCX24_hSAX06_rep1				0	0	-0	0	5	0	0	P0A8N3	SYK1_ECOLI Lysine--tRNA ligase OS=Escherichia coli (strain K12) OX=83333 GN=lysS PE=1 SV=2	false	P0A9G6	ACEA_ECOLI Isocitrate lyase OS=Escherichia coli (strain K12) OX=83333 GN=aceA PE=1 SV=1	false	ALRPLPDKFHGLQDQEAR	HYVEKVQQPEFAAAK	149	377	18	15	8	5	156	381	5	DSS	-1	37.083	false	true	false	false	Between > 4	0	0.001	0.002		0	0.134	0.134	0.005	0	12196	15475	600
2564208	B181130_12_HF_FW_IN_130_ECLP_DSS01_SCX23_hSAX02_rep2				0	0	-0	0	4	0	0	P0A9G6	ACEA_ECOLI Isocitrate lyase OS=Escherichia coli (strain K12) OX=83333 GN=aceA PE=1 SV=1	false	P0A9G6	ACEA_ECOLI Isocitrate lyase OS=Escherichia coli (strain K12) OX=83333 GN=aceA PE=1 SV=1	false	FAQAIHAKYPGK	FAQAIHAKYPGK	301	301	12	12	8	8	308	308	4	DSS	-1	37.07	false	true	false	false	Self > 4	0	0	0		0	0.134	0.134	0	0	10185	487	1164
352107	B181117_20_HF_FW_IN_130_ECLP_DSS01_SCX18_hSAX01_rep1				0	0	-0	0	3	0	0	P17445	BETB_ECOLI NAD/NADP-dependent betaine aldehyde dehydrogenase OS=Escherichia coli (strain K12) OX=83333 GN=betB PE=1 SV=3	false	P17445	BETB_ECOLI NAD/NADP-dependent betaine aldehyde dehydrogenase OS=Escherichia coli (strain K12) OX=83333 GN=betB PE=1 SV=3	false	KVMANSAASSLK	KVMoxANSAASSLK	236	236	12	12	1	1	236	236	3	DSS	-1	37.069	false	true	false	false	Self > 4	0	0	0		0	0.134	0.134	0	0	9147	7895	2154
2820569	B181203_17_HF_FW_IN_130_ECLP_DSS01_SCX23_hSAX05_rep1				0	0	-0	0	5	0	0	P0A9M8	PTA_ECOLI Phosphate acetyltransferase OS=Escherichia coli (strain K12) OX=83333 GN=pta PE=1 SV=2	false	P0A9M8	PTA_ECOLI Phosphate acetyltransferase OS=Escherichia coli (strain K12) OX=83333 GN=pta PE=1 SV=2	false	KHQFAQSLNYEIAK	KHQFAQSLNYEIAK	115	115	14	14	1	1	115	115	5	DSS	-1	37.046	false	true	false	false	Self > 4	0	0	0		0	0.123	0.123	0	0	9661	13039	1214
159304	B181117_10_HF_FW_IN_130_ECLP_DSS01_SCX17_hSAX05_rep2				0	0	-0	0	3	0	0	P09373	PFLB_ECOLI Formate acetyltransferase 1 OS=Escherichia coli (strain K12) OX=83333 GN=pflB PE=1 SV=2	false	P09373	PFLB_ECOLI Formate acetyltransferase 1 OS=Escherichia coli (strain K12) OX=83333 GN=pflB PE=1 SV=2	false	KSGVLTGLPDAYGR	ALIPFGGIKMoxIEGSCcmK	162	109	14	16	1	9	162	117	3	DSS	-1	37.03	false	true	false	false	Self > 4	0	0	0		0	0.123	0.123	0	0	3772	12793	976
2444381	B181130_06_HF_FW_IN_130_ECLP_DSS01_SCX22_hSAX07_rep1				0	0	-0	0	4	0	0	P27302	TKT1_ECOLI Transketolase 1 OS=Escherichia coli (strain K12) OX=83333 GN=tktA PE=1 SV=5	false	P27302	TKT1_ECOLI Transketolase 1 OS=Escherichia coli (strain K12) OX=83333 GN=tktA PE=1 SV=5	false	DFLKHNPQNPSWADR	DIDGHDAASIKR	43	215	15	12	4	11	46	225	4	DSS	-1	37.021	false	true	false	false	Self > 4	0	0	0		0	0.118	0.118	0	0	4172	12149	2031
827280	B181121_11_HF_FW_IN_130_ECLP_DSS01_SCX19_hSAX04_rep1				0	0	-0	0	3	0	0	P08312	SYFA_ECOLI Phenylalanine--tRNA ligase alpha subunit OS=Escherichia coli (strain K12) OX=83333 GN=pheS PE=1 SV=2	false	P07395	SYFB_ECOLI Phenylalanine--tRNA ligase beta subunit OS=Escherichia coli (strain K12) OX=83333 GN=pheT PE=1 SV=2	false	SHLAELVASAK	GKGVAEGYK	2	746	11	9	1	2	2	747	3	DSS	-1	36.996	false	true	false	false	Between > 4	0	0.001	0.002		0	0.118	0	0	0	11084	15585	511
1994092	B181128_03_HF_FW_IN_130_ECLP_DSS01_SCX21_hSAX10_rep1				0	0	-0	0	3	0	0	P00452	RIR1_ECOLI Ribonucleoside-diphosphate reductase 1 subunit alpha OS=Escherichia coli (strain K12) OX=83333 GN=nrdA PE=1 SV=2	false	P00452	RIR1_ECOLI Ribonucleoside-diphosphate reductase 1 subunit alpha OS=Escherichia coli (strain K12) OX=83333 GN=nrdA PE=1 SV=2	false	HMDYGVQINKLMYTR	DLLTAYKFGVK	332	717	15	11	10	7	341	723	3	DSS	-1	36.996	false	true	false	false	Self > 4	0	0	0		0	0.123	0.123	0	0	4176	7647	1848
954958	B181121_17_HF_FW_IN_130_ECLP_DSS01_SCX19_hSAX07_rep1				0	0	-0	0	5	0	0	P33136	OPGG_ECOLI Glucans biosynthesis protein G OS=Escherichia coli (strain K12) OX=83333 GN=mdoG PE=1 SV=1	false	P33136	OPGG_ECOLI Glucans biosynthesis protein G OS=Escherichia coli (strain K12) OX=83333 GN=mdoG PE=1 SV=1	false	GYETPKSNLPSVFR	LEFYHQGMYFDTPVKINEVTATAVK	39	80	14	25	6	15	44	94	5	DSS	-1	36.989	false	true	false	false	Self > 4	0	0	0		0	0.123	0.123	0	0	10179	11593	1093
3123207	B181205_09_HF_FW_IN_130_ECLP_DSS01_SCX24_hSAX06_rep1				0	0	-0	0	5	0	0	P0A879	TRPB_ECOLI Tryptophan synthase beta chain OS=Escherichia coli (strain K12) OX=83333 GN=trpB PE=1 SV=2	false	P0A879	TRPB_ECOLI Tryptophan synthase beta chain OS=Escherichia coli (strain K12) OX=83333 GN=trpB PE=1 SV=2	false	GDKDIFTVHDILKAR	EDLLHGGAHKTNQVLGQALLAK	380	78	15	22	13	10	392	87	5	DSS	-1	36.982	false	true	false	false	Self > 4	0	0	0		0	0.134	0.134	0	0	6434	12435	1092
1504162	B181123_23_HF_FW_IN_130_ECLP_DSS01_SCX21_hSAX04_rep1				0	0	-0	0	3	0	0	P02359	RS7_ECOLI 30S ribosomal protein S7 OS=Escherichia coli (strain K12) OX=83333 GN=rpsG PE=1 SV=3	false	P0A7T7	RS18_ECOLI 30S ribosomal protein S18 OS=Escherichia coli (strain K12) OX=83333 GN=rpsR PE=1 SV=2	false	SFSHQAGASSK	DIATLKNYITESGK	161	25	11	14	10	6	170	30	3	DSS	-1	36.98	false	true	false	false	Between > 4	0	0.001	0.002		0	0.118	0.696	0.005	0	12194	15473	12
1501134	B181123_23_HF_FW_IN_130_ECLP_DSS01_SCX21_hSAX04_rep1				0	0	-0	0	4	0	0	P02359	RS7_ECOLI 30S ribosomal protein S7 OS=Escherichia coli (strain K12) OX=83333 GN=rpsG PE=1 SV=3	false	P0ACF4	DBHB_ECOLI DNA-binding protein HU-beta OS=Escherichia coli (strain K12) OX=83333 GN=hupB PE=1 SV=1	false	MAEANKAFAHYR	NPQTGKEITIAAAK	144	62	12	14	6	6	149	67	4	DSS	-1	36.973	false	true	false	false	Between > 4	0	0.001	0.002		0	0.118	0.118	0	0	11868	15429	265
2247112	B181128_16_HF_FW_IN_130_ECLP_DSS01_SCX22_hSAX03_rep1				0	0	-0	0	4	0	0	P0AD61	KPYK1_ECOLI Pyruvate kinase I OS=Escherichia coli (strain K12) OX=83333 GN=pykF PE=1 SV=1	false	P0AD61	KPYK1_ECOLI Pyruvate kinase I OS=Escherichia coli (strain K12) OX=83333 GN=pykF PE=1 SV=1	false	IVCcmTIGPKTESEEMLAK	KVVITATQMoxLDSMIKNPRPTR	6	272	17	21	8	15	13	286	4	DSS	-1	36.972	false	true	false	false	Self > 4	0	0	0		0	0.123	0.123	0	0	8859	2131	1365
1005028	B181121_19_HF_FW_IN_130_ECLP_DSS01_SCX19_hSAX08_rep1				0	0	-0	0	4	0	0	P09831	GLTB_ECOLI Glutamate synthase [NADPH] large chain OS=Escherichia coli (strain K12) OX=83333 GN=gltB PE=1 SV=3	false	P09832	GLTD_ECOLI Glutamate synthase [NADPH] small chain OS=Escherichia coli (strain K12) OX=83333 GN=gltD PE=1 SV=3	false	IGGASFEDFQQDLLNLSKR	AFEMGWRPDMSGVKQTGK	752	130	19	18	18	14	769	143	4	DSS	-1	36.967	false	true	false	false	Between > 4	0	0.001	0.002		0	0.131	0.123	0	0	10870	15567	303
1026686	B181121_20_HF_FW_IN_130_ECLP_DSS01_SCX19_hSAX08_rep2				0	0	-0	0	5	0	0	P21338	RNI_ECOLI Ribonuclease I OS=Escherichia coli (strain K12) OX=83333 GN=rna PE=1 SV=1	false	P21338	RNI_ECOLI Ribonuclease I OS=Escherichia coli (strain K12) OX=83333 GN=rna PE=1 SV=1	false	LQTETTNKADFLTVHGLWPGLPK	FLADNYGKTVSR	64	186	23	12	8	8	71	193	5	DSS	-1	36.965	false	true	false	false	Self > 4	0	0	0		0	0.118	0.118	0	0	10176	11589	1683
1546627	B181123_25_HF_FW_IN_130_ECLP_DSS01_SCX21_hSAX02_rep1				0	0	-0	0	3	0	0	P0ABU0	MENB_ECOLI 14-dihydroxy-2-naphthoyl-CoA synthase OS=Escherichia coli (strain K12) OX=83333 GN=menB PE=1 SV=1	false	P0ABU0	MENB_ECOLI 14-dihydroxy-2-naphthoyl-CoA synthase OS=Escherichia coli (strain K12) OX=83333 GN=menB PE=1 SV=1	false	NAFNQKR	AFCcmSGGDQKVR	268	81	7	11	6	9	273	89	3	DSS	-1	36.96	false	true	false	false	Self > 4	0	0	0		0	0.138	0.138	0	0	10175	11585	1401
2767999	B181203_15_HF_FW_IN_130_ECLP_DSS01_SCX23_hSAX06_rep1				0	0	-0	0	3	0	0	P0A7F3	PYRI_ECOLI Aspartate carbamoyltransferase regulatory chain OS=Escherichia coli (strain K12) OX=83333 GN=pyrI PE=1 SV=2	false	P0A7F3	PYRI_ECOLI Aspartate carbamoyltransferase regulatory chain OS=Escherichia coli (strain K12) OX=83333 GN=pyrI PE=1 SV=2	false	THDNKLQVEAIK	IDNYEVVGKSRPSLPER	2	86	12	17	5	9	6	94	3	DSS	-1	36.952	false	true	false	false	Self > 4	0	0	0		0	0.123	0.123	0	0	8878	13167	1353
1574967	B181123_26_HF_FW_IN_130_ECLP_DSS01_SCX21_hSAX02_rep2				0	0	-0	0	5	0	0	P0AD61	KPYK1_ECOLI Pyruvate kinase I OS=Escherichia coli (strain K12) OX=83333 GN=pykF PE=1 SV=1	false	P0AD61	KPYK1_ECOLI Pyruvate kinase I OS=Escherichia coli (strain K12) OX=83333 GN=pykF PE=1 SV=1	false	KVVITATQMoxLDSMoxIKNPRPTR	IVCcmTIGPKTESEEMLAK	272	6	21	17	15	8	286	13	5	DSS	-1	36.943	false	true	false	false	Self > 4	0	0	0		0	0.123	0.123	0	0	8635	2131	1365
951287	B181121_17_HF_FW_IN_130_ECLP_DSS01_SCX19_hSAX07_rep1				0	0	-0	0	4	0	0	P06959	ODP2_ECOLI Dihydrolipoyllysine-residue acetyltransferase component of pyruvate dehydrogenase complex OS=Escherichia coli (strain K12) OX=83333 GN=aceF PE=1 SV=3	false	P06959	ODP2_ECOLI Dihydrolipoyllysine-residue acetyltransferase component of pyruvate dehydrogenase complex OS=Escherichia coli (strain K12) OX=83333 GN=aceF PE=1 SV=3	false	AEGKSEFAENDAYVHATPLIR	EFGVNLAKVK	314	339	21	10	4	8	317	346	4	DSS	-1	36.94	false	true	false	false	Self > 4	0	0	0		0	0.118	0.118	0	0	5051	13323	1179
2243111	B181128_16_HF_FW_IN_130_ECLP_DSS01_SCX22_hSAX03_rep1				0	0	-0	0	3	0	0	P0ABB0	ATPA_ECOLI ATP synthase subunit alpha OS=Escherichia coli (strain K12) OX=83333 GN=atpA PE=1 SV=1	false	P0ABB0	ATPA_ECOLI ATP synthase subunit alpha OS=Escherichia coli (strain K12) OX=83333 GN=atpA PE=1 SV=1	false	LKGILDSFK	KQLDHGQK	500	419	9	8	2	1	501	419	3	DSS	-1	36.939	false	true	false	false	Self > 4	0	0	0		0	0.135	0.135	0	0	1707	12251	3731
631233	B181119_14_HF_FW_IN_130_ECLP_DSS01_SCX18_hSAX08_rep2				0	0	-0	0	5	0	0	P00561	AK1H_ECOLI Bifunctional aspartokinase/homoserine dehydrogenase 1 OS=Escherichia coli (strain K12) OX=83333 GN=thrA PE=1 SV=2	false	P00561	AK1H_ECOLI Bifunctional aspartokinase/homoserine dehydrogenase 1 OS=Escherichia coli (strain K12) OX=83333 GN=thrA PE=1 SV=2	false	VKNGENALAFYSHYYQPLPLVLR	IAEVDGNDPLFKVK	771	759	23	14	2	12	772	770	5	DSS	-1	36.934	false	true	false	false	Self > 4	0	0	0		0	0.118	0.118	0	0	8312	12709	1653
2171475	B181128_12_HF_FW_IN_130_ECLP_DSS01_SCX22_hSAX05_rep1				0	0	-0	0	5	0	0	P76658	HLDE_ECOLI Bifunctional protein HldE OS=Escherichia coli (strain K12) OX=83333 GN=hldE PE=1 SV=1	false	P76658	HLDE_ECOLI Bifunctional protein HldE OS=Escherichia coli (strain K12) OX=83333 GN=hldE PE=1 SV=1	false	CcmDFVSVPTHPTITKLR	KAGVPVLIDPKGTDFER	93	169	16	17	14	11	106	179	5	DSS	-1	36.919	false	true	false	false	Self > 4	0	0	0		0	0.134	0.134	0	0	2057	4807	1563
206824	B181117_12_HF_FW_IN_130_ECLP_DSS01_SCX17_hSAX06_rep2				0	0	-0	0	3	0	0	P0A7E5	PYRG_ECOLI CTP synthase OS=Escherichia coli (strain K12) OX=83333 GN=pyrG PE=1 SV=2	false	P0A7E5	PYRG_ECOLI CTP synthase OS=Escherichia coli (strain K12) OX=83333 GN=pyrG PE=1 SV=2	false	IALFCcmNVPEKAVISLK	SQGLDDYICcmKR	224	253	16	11	10	10	233	262	3	DSS	-1	36.908	false	true	false	false	Self > 4	0	0	0		0	0.134	0.134	0	0	4697	12181	2922
3066283	B181205_06_HF_FW_IN_130_ECLP_DSS01_SCX24_hSAX07_rep1				0	0	-0	0	4	0	0	P0A6Z3	HTPG_ECOLI Chaperone protein HtpG OS=Escherichia coli (strain K12) OX=83333 GN=htpG PE=1 SV=1	false	P0A6Z3	HTPG_ECOLI Chaperone protein HtpG OS=Escherichia coli (strain K12) OX=83333 GN=htpG PE=1 SV=1	false	HGLKLYVQR	EEKDGETVISWEKINK	295	214	9	16	4	13	298	226	4	DSS	-1	36.903	false	true	false	false	Self > 4	0	0	0		0	0.123	0.123	0	0	6889	7653	1283
2797115	B181203_16_HF_FW_IN_130_ECLP_DSS01_SCX23_hSAX06_rep2				0	0	-0	0	3	0	0	P0A707	IF3_ECOLI Translation initiation factor IF-3 OS=Escherichia coli (strain K12) OX=83333 GN=infC PE=1 SV=1	false	P0A7U3	RS19_ECOLI 30S ribosomal protein S19 OS=Escherichia coli (strain K12) OX=83333 GN=rpsS PE=1 SV=2	false	VKDDLQELAVVESFPTKIEGR	GHAADKK	148	82	21	7	17	6	164	87	3	DSS	-1	36.896	false	true	false	false	Between > 4	0	0.001	0.002		0	0.134	0.118	0.005	0.007	12191	15469	755
720151	B181119_20_HF_FW_IN_130_ECLP_DSS01_SCX18_hSAX04_rep2				0	0	-0	0	5	0	0	P23883	PUUC_ECOLI NADP/NAD-dependent aldehyde dehydrogenase PuuC OS=Escherichia coli (strain K12) OX=83333 GN=puuC PE=1 SV=2	false	P23883	PUUC_ECOLI NADP/NAD-dependent aldehyde dehydrogenase PuuC OS=Escherichia coli (strain K12) OX=83333 GN=puuC PE=1 SV=2	false	LGPALAAGNSVILKPSEKSPLSAIR	EGESKGQLLLDGR	178	359	25	13	18	5	195	363	5	DSS	-1	36.895	false	true	false	false	Self > 4	0	0	0		0	0.118	0.118	0	0	10166	11575	1887
828566	B181121_11_HF_FW_IN_130_ECLP_DSS01_SCX19_hSAX04_rep1				0	0	-0	0	4	0	0	P0A6Y8	DNAK_ECOLI Chaperone protein DnaK OS=Escherichia coli (strain K12) OX=83333 GN=dnaK PE=1 SV=2	false	P0A6Y8	DNAK_ECOLI Chaperone protein DnaK OS=Escherichia coli (strain K12) OX=83333 GN=dnaK PE=1 SV=2	false	ITIKASSGLNEDEIQK	GQKMAPPQISAEVLKK	499	107	16	16	4	3	502	109	4	DSS	-1	36.889	false	true	false	false	Self > 4	0	0	0		0	0.138	0.138	0	0	9839	13101	1255
205211	B181117_12_HF_FW_IN_130_ECLP_DSS01_SCX17_hSAX06_rep2				0	0	-0	0	4	0	0	P0A6Y8	DNAK_ECOLI Chaperone protein DnaK OS=Escherichia coli (strain K12) OX=83333 GN=dnaK PE=1 SV=2	false	P0A6Y8	DNAK_ECOLI Chaperone protein DnaK OS=Escherichia coli (strain K12) OX=83333 GN=dnaK PE=1 SV=2	false	ASSGLNEDEIQKMVR	AADNKSLGQFNLDGINPAPR	503	448	15	20	12	5	514	452	4	DSS	-1	36.872	false	true	false	false	Self > 4	0	0	0		0	0.138	0.138	0	0	382	2849	1255
2769467	B181203_15_HF_FW_IN_130_ECLP_DSS01_SCX23_hSAX06_rep1				0	0	-0	0	6	0	0	P0A836	SUCC_ECOLI Succinate--CoA ligase [ADP-forming] subunit beta OS=Escherichia coli (strain K12) OX=83333 GN=sucC PE=1 SV=1	false	P0AGE9	SUCD_ECOLI Succinate--CoA ligase [ADP-forming] subunit alpha OS=Escherichia coli (strain K12) OX=83333 GN=sucD PE=1 SV=2	false	VAEETPHLIHKVALDPLTGPMoxPYQGR	MoxGHAGAIIAGGKGTADEK	136	245	26	18	11	12	146	256	6	DSS	-1	36.87	false	true	false	false	Between > 4	0	0.001	0.002		0	0.134	0.123	0	0	11526	15817	475
486925	B181119_07_HF_FW_IN_130_ECLP_DSS01_SCX18_hSAX05_rep2				0	0	-0	0	5	0	0	P0AE08	AHPC_ECOLI Alkyl hydroperoxide reductase C OS=Escherichia coli (strain K12) OX=83333 GN=ahpC PE=1 SV=2	false	P0AE08	AHPC_ECOLI Alkyl hydroperoxide reductase C OS=Escherichia coli (strain K12) OX=83333 GN=ahpC PE=1 SV=2	false	IKAAQYVASHPGEVCcmPAK	EGEATLAPSLDLVGK	152	172	18	15	2	9	153	180	5	DSS	-1	36.862	false	true	false	false	Self > 4	0	0	0		0	0.123	0.123	0	0	10163	7803	1237
1054779	B181121_21_HF_FW_IN_130_ECLP_DSS01_SCX19_hSAX09_rep1				0	0	-0	0	4	0	0	P37095	PEPB_ECOLI Peptidase B OS=Escherichia coli (strain K12) OX=83333 GN=pepB PE=1 SV=2	false	P37095	PEPB_ECOLI Peptidase B OS=Escherichia coli (strain K12) OX=83333 GN=pepB PE=1 SV=2	false	SPVLLALDYNPTGDKEAPVYACcmLVGK	VKLFLCcmCcmADNLISGNAFK	170	241	26	18	15	2	184	242	4	DSS	-1	36.845	false	true	false	false	Self > 4	0	0	0		0	0.118	0.118	0	0	10162	11567	1535
952288	B181121_17_HF_FW_IN_130_ECLP_DSS01_SCX19_hSAX07_rep1				0	0	-0	0	5	0	0	P06959	ODP2_ECOLI Dihydrolipoyllysine-residue acetyltransferase component of pyruvate dehydrogenase complex OS=Escherichia coli (strain K12) OX=83333 GN=aceF PE=1 SV=3	false	P06959	ODP2_ECOLI Dihydrolipoyllysine-residue acetyltransferase component of pyruvate dehydrogenase complex OS=Escherichia coli (strain K12) OX=83333 GN=aceF PE=1 SV=3	false	AEGKSEFAENDAYVHATPLIR	EDVQAYVKEAIK	314	359	21	12	4	8	317	366	5	DSS	-1	36.842	false	true	false	false	Self > 4	0	0	0		0	0.118	0.118	0	0	10161	9923	1179
829458	B181121_11_HF_FW_IN_130_ECLP_DSS01_SCX19_hSAX04_rep1				0	0	-0	0	4	0	0	P0A6Y8	DNAK_ECOLI Chaperone protein DnaK OS=Escherichia coli (strain K12) OX=83333 GN=dnaK PE=1 SV=2	false	P0A6Y8	DNAK_ECOLI Chaperone protein DnaK OS=Escherichia coli (strain K12) OX=83333 GN=dnaK PE=1 SV=2	false	GQKMAPPQISAEVLKK	ASSGLNEDEIQKMVR	107	503	16	15	3	12	109	514	4	DSS	-1	36.836	false	true	false	false	Self > 4	0	0	0		0	0.138	0.138	0	0	9339	12937	1255
2911173	B181203_22_HF_FW_IN_130_ECLP_DSS01_SCX24_hSAX02_rep1				0	0	-0	0	3	0	0	P02359	RS7_ECOLI 30S ribosomal protein S7 OS=Escherichia coli (strain K12) OX=83333 GN=rpsG PE=1 SV=3	false	P02359	RS7_ECOLI 30S ribosomal protein S7 OS=Escherichia coli (strain K12) OX=83333 GN=rpsG PE=1 SV=3	false	SFSHQAGASSK	MoxAEANKAFAHYR	161	144	11	12	9	6	169	149	3	DSS	-1	36.834	false	true	false	false	Self > 4	0	0	0		0	0.118	0.118	0	0	7588	13401	1163
1525649	B181123_24_HF_FW_IN_130_ECLP_DSS01_SCX21_hSAX03_rep1				0	0	-0	0	4	0	0	P0ADP7	UBIJ_ECOLI Ubiquinone biosynthesis accessory factor UbiJ OS=Escherichia coli (strain K12) OX=83333 GN=ubiJ PE=1 SV=1	false	P0A887	UBIE_ECOLI Ubiquinone/menaquinone biosynthesis C-methyltransferase UbiE OS=Escherichia coli (strain K12) OX=83333 GN=ubiE PE=1 SV=1	false	SPALKTAR	SQETTHFGFQTVAKEQK	22	5	8	17	5	14	26	18	4	DSS	-1	36.828	false	true	false	false	Between > 4	0	0.001	0.002		0	0.696	0.123	0.005	0.007	12189	15467	753
2112663	B181128_10_HF_FW_IN_130_ECLP_DSS01_SCX21_hSAX06_rep1				0	0	-0	0	4	0	0	P0ADG7	IMDH_ECOLI Inosine-5'-monophosphate dehydrogenase OS=Escherichia coli (strain K12) OX=83333 GN=guaB PE=1 SV=1	false	P60560	GUAC_ECOLI GMP reductase OS=Escherichia coli (strain K12) OX=83333 GN=guaC PE=1 SV=1	false	GMGSLGAMSKGSSDR	HVMVSTGTSDADFEKTK	387	98	15	17	10	15	396	112	4	DSS	-1	36.828	false	true	false	false	Between > 4	0	0.001	0.002		0	0.134	0.134	0.005	0	12188	15465	0
806564	B181121_10_HF_FW_IN_130_ECLP_DSS01_SCX19_hSAX03_rep1				0	0	-0	0	3	0	0	P0A853	TNAA_ECOLI Tryptophanase OS=Escherichia coli (strain K12) OX=83333 GN=tnaA PE=1 SV=1	false	P0AE08	AHPC_ECOLI Alkyl hydroperoxide reductase C OS=Escherichia coli (strain K12) OX=83333 GN=ahpC PE=1 SV=2	false	YADMLAMSAKK	IKAAQYVASHPGEVCcmPAK	260	152	11	18	10	2	269	153	3	DSS	-1	36.826	false	true	false	false	Between > 4	0	0.001	0.002		0	0.134	0.123	0	0	12144	15855	227
2225308	B181128_14_HF_FW_IN_130_ECLP_DSS01_SCX22_hSAX04_rep1				0	0	-0	0	3	0	0	P0AFF6	NUSA_ECOLI Transcription termination/antitermination protein NusA OS=Escherichia coli (strain K12) OX=83333 GN=nusA PE=1 SV=1	false	P0AFF6	NUSA_ECOLI Transcription termination/antitermination protein NusA OS=Escherichia coli (strain K12) OX=83333 GN=nusA PE=1 SV=1	false	EILAVVEAVSNEKALPR	ITTQTAKQVIVQK	4	105	17	13	13	7	16	111	3	DSS	-1	36.81	false	true	false	false	Self > 4	0	0	0		0	0.123	0.123	0	0	3682	3765	1021
1530410	B181123_24_HF_FW_IN_130_ECLP_DSS01_SCX21_hSAX03_rep1				0	0	-0	0	4	0	0	P0AD61	KPYK1_ECOLI Pyruvate kinase I OS=Escherichia coli (strain K12) OX=83333 GN=pykF PE=1 SV=1	false	P0AD61	KPYK1_ECOLI Pyruvate kinase I OS=Escherichia coli (strain K12) OX=83333 GN=pykF PE=1 SV=1	false	IVCcmTIGPKTESEEMLAK	KVVITATQMLDSMoxIKNPRPTR	6	272	17	21	8	15	13	286	4	DSS	-1	36.809	false	true	false	false	Self > 4	0	0	0		0	0.123	0.123	0	0	8729	2131	1365
1526929	B181123_24_HF_FW_IN_130_ECLP_DSS01_SCX21_hSAX03_rep1				0	0	-0	0	3	0	0	P69910	DCEB_ECOLI Glutamate decarboxylase beta OS=Escherichia coli (strain K12) OX=83333 GN=gadB PE=1 SV=1	false	P69910	DCEB_ECOLI Glutamate decarboxylase beta OS=Escherichia coli (strain K12) OX=83333 GN=gadB PE=1 SV=1	false	FGAKSISTIAESK	MDKKQVTDLR	18	1	13	10	4	4	21	4	3	DSS	-1	36.809	false	true	false	false	Self > 4	0	0	0		0	0	0	0	0	6868	6701	988
2937376	B181203_23_HF_FW_IN_130_ECLP_DSS01_SCX24_hSAX02_rep2				0	0	-0	0	4	0	0	P0A9J8	CMPDT_ECOLI Bifunctional chorismate mutase/prephenate dehydratase OS=Escherichia coli (strain K12) OX=83333 GN=pheA PE=1 SV=1	false	P0A9J8	CMPDT_ECOLI Bifunctional chorismate mutase/prephenate dehydratase OS=Escherichia coli (strain K12) OX=83333 GN=pheA PE=1 SV=1	false	KAINVSDQVPAK	LITLGKAHHLDAHYITR	286	59	12	17	1	6	286	64	4	DSS	-1	36.8	false	true	false	false	Self > 4	0	0	0		0	0.118	0.118	0	0	1598	12887	1617
2772274	B181203_15_HF_FW_IN_130_ECLP_DSS01_SCX23_hSAX06_rep1				0	0	-0	0	5	0	0	P0A847	TGT_ECOLI Queuine tRNA-ribosyltransferase OS=Escherichia coli (strain K12) OX=83333 GN=tgt PE=1 SV=1	false	P0A847	TGT_ECOLI Queuine tRNA-ribosyltransferase OS=Escherichia coli (strain K12) OX=83333 GN=tgt PE=1 SV=1	false	NGHLFVTDGVVKIR	YLMGVGKPEDLVEGVRR	274	242	14	17	12	7	285	248	5	DSS	-1	36.796	false	true	false	false	Self > 4	0	0	0		0	0.123	0.123	0	0	5249	4035	2439
2289735	B181128_18_HF_FW_IN_130_ECLP_DSS01_SCX22_hSAX02_rep2				0	0	-0	0	3	0	0	P0A853	TNAA_ECOLI Tryptophanase OS=Escherichia coli (strain K12) OX=83333 GN=tnaA PE=1 SV=1	false	P0A853	TNAA_ECOLI Tryptophanase OS=Escherichia coli (strain K12) OX=83333 GN=tnaA PE=1 SV=1	false	HFTAKLK	YADMLAMSAKK	463	260	7	11	5	10	467	269	3	DSS	-1	36.794	false	true	false	false	Self > 4	0	0	0		0	0.134	0.134	0	0	5085	9971	1020
2795919	B181203_16_HF_FW_IN_130_ECLP_DSS01_SCX23_hSAX06_rep2				0	0	-0	0	4	0	0	P0AG67	RS1_ECOLI 30S ribosomal protein S1 OS=Escherichia coli (strain K12) OX=83333 GN=rpsA PE=1 SV=1	false	P0AG67	RS1_ECOLI 30S ribosomal protein S1 OS=Escherichia coli (strain K12) OX=83333 GN=rpsA PE=1 SV=1	false	GDRVEGKIK	KGDEIAAVVLQVDAERER	364	411	9	18	7	1	370	411	4	DSS	-1	36.793	false	true	false	false	Self > 4	0	0	0		0	0.123	0.123	0	0	3387	7973	1129
3120789	B181205_09_HF_FW_IN_130_ECLP_DSS01_SCX24_hSAX06_rep1				0	0	-0	0	5	0	0	P0AGJ5	YFIF_ECOLI Uncharacterized tRNA/rRNA methyltransferase YfiF OS=Escherichia coli (strain K12) OX=83333 GN=yfiF PE=1 SV=1	false	P0AGJ5	YFIF_ECOLI Uncharacterized tRNA/rRNA methyltransferase YfiF OS=Escherichia coli (strain K12) OX=83333 GN=yfiF PE=1 SV=1	false	ASGTEHHGGVCcmFLIKK	ADHGGISGKSFIDPEVLR	165	84	16	18	15	9	179	92	5	DSS	-1	36.78	false	true	false	false	Self > 4	0	0	0		0	0.118	0.118	0	0	2688	11933	997
1893984	B181127_10_HF_FW_IN_130_ECLP_DSS01_SCX25t27_hSAX02_rep1				0	0	-0	0	5	0	0	P0A7F3	PYRI_ECOLI Aspartate carbamoyltransferase regulatory chain OS=Escherichia coli (strain K12) OX=83333 GN=pyrI PE=1 SV=2	false	P0A7F3	PYRI_ECOLI Aspartate carbamoyltransferase regulatory chain OS=Escherichia coli (strain K12) OX=83333 GN=pyrI PE=1 SV=2	false	MTHDNKLQVEAIKR	THDNKLQVEAIKR	1	2	14	13	6	5	6	6	5	DSS	-1	36.78	false	true	false	false	Self > 4	0	0	0		0	0.123	0.123	0	0	4022	2947	1353
2869381	B181203_19_HF_FW_IN_130_ECLP_DSS01_SCX23_hSAX04_rep1				0	0	-0	0	4	0	0	P69910;P69908	DCEB_ECOLI Glutamate decarboxylase beta OS=Escherichia coli (strain K12) OX=83333 GN=gadB PE=1 SV=1;DCEA_ECOLI Glutamate decarboxylase alpha OS=Escherichia coli (strain K12) OX=83333 GN=gadA PE=1 SV=1	false	P0ABH7	CISY_ECOLI Citrate synthase OS=Escherichia coli (strain K12) OX=83333 GN=gltA PE=1 SV=1	false	YLSDHPKLQGIAQQNSFK	AKDKNDSFR	447;447	292	18	9	7	4	453;453	295	4	DSS	-1	36.778	false	true	false	false	Between > 4	0	0.001	0.002		0	0.134	0.123	0	0	11313	15597	675
2743271	B181203_13_HF_FW_IN_130_ECLP_DSS01_SCX23_hSAX07_rep2				0	0	-0	0	4	0	0	P0A879	TRPB_ECOLI Tryptophan synthase beta chain OS=Escherichia coli (strain K12) OX=83333 GN=trpB PE=1 SV=2	false	P0A879	TRPB_ECOLI Tryptophan synthase beta chain OS=Escherichia coli (strain K12) OX=83333 GN=trpB PE=1 SV=2	false	GDKDIFTVHDILKAR	IYMGAKDVER	380	132	15	10	13	6	392	137	4	DSS	-1	36.773	false	true	false	false	Self > 4	0	0	0		0	0.134	0.134	0	0	4429	12145	1092
3169981	B181205_11_HF_FW_IN_130_ECLP_DSS01_SCX24_hSAX05_rep1				0	0	-0	0	4	0	0	P0A7F3	PYRI_ECOLI Aspartate carbamoyltransferase regulatory chain OS=Escherichia coli (strain K12) OX=83333 GN=pyrI PE=1 SV=2	false	P0A7F3	PYRI_ECOLI Aspartate carbamoyltransferase regulatory chain OS=Escherichia coli (strain K12) OX=83333 GN=pyrI PE=1 SV=2	false	THDNKLQVEAIK	MoxTHDNKLQVEAIK	2	1	12	13	5	6	6	6	4	DSS	-1	36.759	false	true	false	false	Self > 4	0	0	0		0	0.123	0.123	0	0	7603	2947	1353
1552768	B181123_25_HF_FW_IN_130_ECLP_DSS01_SCX21_hSAX02_rep1				0	0	-0	0	4	0	0	P0C0V0	DEGP_ECOLI Periplasmic serine endoprotease DegP OS=Escherichia coli (strain K12) OX=83333 GN=degP PE=1 SV=1	false	P0C0V0	DEGP_ECOLI Periplasmic serine endoprotease DegP OS=Escherichia coli (strain K12) OX=83333 GN=degP PE=1 SV=1	false	GKDQGVVVNNVK	KGDVIIGANQQAVKNIAELR	406	429	12	20	2	14	407	442	4	DSS	-1	36.751	false	true	false	false	Self > 4	0	0	0		0	0.123	0.123	0	0	10147	11555	1005
1547786	B181123_25_HF_FW_IN_130_ECLP_DSS01_SCX21_hSAX02_rep1				0	0	-0	0	3	0	0	P0ACF4	DBHB_ECOLI DNA-binding protein HU-beta OS=Escherichia coli (strain K12) OX=83333 GN=hupB PE=1 SV=1	false	P0A7U3	RS19_ECOLI 30S ribosomal protein S19 OS=Escherichia coli (strain K12) OX=83333 GN=rpsS PE=1 SV=2	false	IAAGADISKAAAGR	AVESGDKKPLR	10	22	14	11	9	8	18	29	3	DSS	-1	36.744	false	true	false	false	Between > 4	0	0.001	0.002		0	0.118	0.118	0	0	10944	15565	458
976082	B181121_18_HF_FW_IN_130_ECLP_DSS01_SCX19_hSAX07_rep2				0	0	-0	0	5	0	0	P52647	NIFJ_ECOLI Probable pyruvate-flavodoxin oxidoreductase OS=Escherichia coli (strain K12) OX=83333 GN=ydbK PE=3 SV=2	false	P52647	NIFJ_ECOLI Probable pyruvate-flavodoxin oxidoreductase OS=Escherichia coli (strain K12) OX=83333 GN=ydbK PE=3 SV=2	false	DAAADLQKR	ADEGKLPLALDSRPPSEAPEETLLHEQR	1149	1104	9	28	8	5	1156	1108	5	DSS	-1	36.743	false	true	false	false	Self > 4	0	0	0		0	0.123	0.123	0	0	3531	12021	1308
2168766	B181128_12_HF_FW_IN_130_ECLP_DSS01_SCX22_hSAX05_rep1				0	0	-0	0	5	0	0	P07118	SYV_ECOLI Valine--tRNA ligase OS=Escherichia coli (strain K12) OX=83333 GN=valS PE=1 SV=2	false	P07118	SYV_ECOLI Valine--tRNA ligase OS=Escherichia coli (strain K12) OX=83333 GN=valS PE=1 SV=2	false	TGNMMQPQLADKIR	RTEKQFPNGIEPHGTDALR	582	597	14	19	12	4	593	600	5	DSS	-1	36.737	false	true	false	false	Self > 4	0	0	0		0	0.123	0.123	0	0	8160	2559	1373
3119839	B181205_09_HF_FW_IN_130_ECLP_DSS01_SCX24_hSAX06_rep1				0	0	-0	0	6	0	0	P17169	GLMS_ECOLI Glutamine--fructose-6-phosphate aminotransferase [isomerizing] OS=Escherichia coli (strain K12) OX=83333 GN=glmS PE=1 SV=4	false	P17169	GLMS_ECOLI Glutamine--fructose-6-phosphate aminotransferase [isomerizing] OS=Escherichia coli (strain K12) OX=83333 GN=glmS PE=1 SV=4	false	LGKVQMLAQAAEEHPLHGGTGIAHTR	HYMQKEIYEQPNAIK	49	251	26	15	3	5	51	255	6	DSS	-1	36.712	false	true	false	false	Self > 4	0	0	0		0	0.134	0.134	0	0	8822	5143	1060
904764	B181121_15_HF_FW_IN_130_ECLP_DSS01_SCX19_hSAX06_rep1				0	0	-0	0	5	0	0	P75876	RLMI_ECOLI Ribosomal RNA large subunit methyltransferase I OS=Escherichia coli (strain K12) OX=83333 GN=rlmI PE=1 SV=2	false	P75876	RLMI_ECOLI Ribosomal RNA large subunit methyltransferase I OS=Escherichia coli (strain K12) OX=83333 GN=rlmI PE=1 SV=2	false	FDVIVMDPPKFVENK	KKEGMELTQGPVTGELPPALLPIEEHGMK	294	163	15	29	10	2	303	164	5	DSS	-1	36.706	false	true	false	false	Self > 4	0	0	0		0	0.123	0.123	0	0	10143	11549	1748
1574897	B181123_26_HF_FW_IN_130_ECLP_DSS01_SCX21_hSAX02_rep2				0	0	-0	0	3	0	0	P0A853	TNAA_ECOLI Tryptophanase OS=Escherichia coli (strain K12) OX=83333 GN=tnaA PE=1 SV=1	false	P0A853	TNAA_ECOLI Tryptophanase OS=Escherichia coli (strain K12) OX=83333 GN=tnaA PE=1 SV=1	false	HFTAKLK	SYYALAESVK	463	79	7	10	5	1	467	79	3	DSS	-1	36.675	false	true	false	false	Self > 4	0	0	0		0	0.134	0.134	0	0	1932	11845	1020
1188579	B181123_06_HF_FW_IN_130_ECLP_DSS01_SCX20_hSAX07_rep1				0	0	-0	0	4	0	0	P0AB89	PUR8_ECOLI Adenylosuccinate lyase OS=Escherichia coli (strain K12) OX=83333 GN=purB PE=1 SV=1	false	P0AB89	PUR8_ECOLI Adenylosuccinate lyase OS=Escherichia coli (strain K12) OX=83333 GN=purB PE=1 SV=1	false	LKAMTPANYIGR	RVDAEGMKQFIDGLALPEEEK	436	413	12	21	2	8	437	420	4	DSS	-1	36.674	false	true	false	false	Self > 4	0	0	0		0	0.138	0.138	0	0	10141	11545	1265
1283033	B181123_11_HF_FW_IN_130_ECLP_DSS01_SCX20_hSAX05_rep1				0	0	-0	0	4	0	0	P0A6Y1	IHFB_ECOLI Integration host factor subunit beta OS=Escherichia coli (strain K12) OX=83333 GN=ihfB PE=1 SV=1	false	P0A6X7	IHFA_ECOLI Integration host factor subunit alpha OS=Escherichia coli (strain K12) OX=83333 GN=ihfA PE=1 SV=1	false	NPKTGDKVELEGK	NPKTGEDIPITAR	63	64	13	13	3	3	65	66	4	DSS	-1	36.665	false	true	false	false	Between > 4	0	0.001	0.002		0	0.138	0.135	0	0	12184	13875	134
2243357	B181128_16_HF_FW_IN_130_ECLP_DSS01_SCX22_hSAX03_rep1				0	0	-0	0	3	0	0	P00452	RIR1_ECOLI Ribonucleoside-diphosphate reductase 1 subunit alpha OS=Escherichia coli (strain K12) OX=83333 GN=nrdA PE=1 SV=2	false	P00452	RIR1_ECOLI Ribonucleoside-diphosphate reductase 1 subunit alpha OS=Escherichia coli (strain K12) OX=83333 GN=nrdA PE=1 SV=2	false	TSDIHETIIK	NQNLLVTKR	55	2	10	9	7	8	61	9	3	DSS	-1	36.658	false	true	false	false	Self > 4	0	0	0		0	0.123	0.123	0	0	5021	5329	1848
1501396	B181123_23_HF_FW_IN_130_ECLP_DSS01_SCX21_hSAX04_rep1				0	0	-0	0	4	0	0	P0A9M8	PTA_ECOLI Phosphate acetyltransferase OS=Escherichia coli (strain K12) OX=83333 GN=pta PE=1 SV=2	false	P0A9M8	PTA_ECOLI Phosphate acetyltransferase OS=Escherichia coli (strain K12) OX=83333 GN=pta PE=1 SV=2	false	KHQFAQSLNYEIAK	TVKAAAICcmAER	115	417	14	11	1	3	115	419	4	DSS	-1	36.652	false	true	false	false	Self > 4	0	0	0		0	0.123	0.123	0	0	10139	11537	1214
3093362	B181205_07_HF_FW_IN_130_ECLP_DSS01_SCX24_hSAX07_rep2				0	0	-0	0	4	0	0	P0A6Z3	HTPG_ECOLI Chaperone protein HtpG OS=Escherichia coli (strain K12) OX=83333 GN=htpG PE=1 SV=1	false	P0A6Z3	HTPG_ECOLI Chaperone protein HtpG OS=Escherichia coli (strain K12) OX=83333 GN=htpG PE=1 SV=1	false	YSDHIALPVEIEK	HGLKLYVQR	200	295	13	9	2	4	201	298	4	DSS	-1	36.651	false	true	false	false	Self > 4	0	0	0		0	0.123	0.123	0	0	4242	12101	1283
2768115	B181203_15_HF_FW_IN_130_ECLP_DSS01_SCX23_hSAX06_rep1				0	0	-0	0	5	0	0	P0ADG7	IMDH_ECOLI Inosine-5'-monophosphate dehydrogenase OS=Escherichia coli (strain K12) OX=83333 GN=guaB PE=1 SV=1	false	P0ADG7	IMDH_ECOLI Inosine-5'-monophosphate dehydrogenase OS=Escherichia coli (strain K12) OX=83333 GN=guaB PE=1 SV=1	false	ISGAGIQESHVHDVTITKESPNYR	LKEIIHQQMGGLR	462	427	24	13	18	2	479	428	5	DSS	-1	36.633	false	true	false	false	Self > 4	0	0	0		0	0.134	0.134	0	0	9960	7449	990
3197495	B181205_12_HF_FW_IN_130_ECLP_DSS01_SCX24_hSAX04_rep1				0	0	-0	0	5	0	0	P21156	CYSD_ECOLI Sulfate adenylyltransferase subunit 2 OS=Escherichia coli (strain K12) OX=83333 GN=cysD PE=1 SV=3	false	P21156	CYSD_ECOLI Sulfate adenylyltransferase subunit 2 OS=Escherichia coli (strain K12) OX=83333 GN=cysD PE=1 SV=3	false	TEGLKQALNK	NQRPELWHNYNGQINKGESIR	116	162	10	21	5	16	120	177	5	DSS	-1	36.626	false	true	false	false	Self > 4	0	0	0		0	0.123	0.123	0	0	4134	12079	1692
2893863	B181203_20_HF_FW_IN_130_ECLP_DSS01_SCX23_hSAX03_rep1				0	0	-0	0	4	0	0	P0A9G6	ACEA_ECOLI Isocitrate lyase OS=Escherichia coli (strain K12) OX=83333 GN=aceA PE=1 SV=1	false	P21599	KPYK2_ECOLI Pyruvate kinase II OS=Escherichia coli (strain K12) OX=83333 GN=pykA PE=1 SV=3	false	HYVEKVQQPEFAAAK	IPSINVSKHR	377	344	15	10	5	8	381	351	4	DSS	-1	36.611	false	true	false	false	Between > 4	0	0.001	0.002		0	0.134	0.123	0.005	0	12183	15453	321
1480061	B181123_21_HF_FW_IN_130_ECLP_DSS01_SCX21_hSAX05_rep2				0	0	-0	0	3	0	0	P38038	CYSJ_ECOLI Sulfite reductase [NADPH] flavoprotein alpha-component OS=Escherichia coli (strain K12) OX=83333 GN=cysJ PE=1 SV=4	false	P38038	CYSJ_ECOLI Sulfite reductase [NADPH] flavoprotein alpha-component OS=Escherichia coli (strain K12) OX=83333 GN=cysJ PE=1 SV=4	false	VAEALRDDLLAAKLNVK	VVDALKSR	78	201	17	8	13	6	90	206	3	DSS	-1	36.57	false	true	false	false	Self > 4	0	0	0		0	0.135	0.135	0	0	3513	8367	1081
951166	B181121_17_HF_FW_IN_130_ECLP_DSS01_SCX19_hSAX07_rep1				0	0	-0	0	3	0	0	P0ADG7	IMDH_ECOLI Inosine-5'-monophosphate dehydrogenase OS=Escherichia coli (strain K12) OX=83333 GN=guaB PE=1 SV=1	false	P0ADG7	IMDH_ECOLI Inosine-5'-monophosphate dehydrogenase OS=Escherichia coli (strain K12) OX=83333 GN=guaB PE=1 SV=1	false	YFQSDNAADKLVPEGIEGR	LKEIIHQQMGGLR	402	427	19	13	10	2	411	428	3	DSS	-1	36.567	false	true	false	false	Self > 4	0	0	0		0	0.134	0.134	0	0	3628	9845	990
1717705	B181126_06_HF_FW_IN_130_ECLP_DSS01_SCX25t27_hSAX07_rep1				0	0	-0	0	4	0	0	P0A8M3	SYT_ECOLI Threonine--tRNA ligase OS=Escherichia coli (strain K12) OX=83333 GN=thrS PE=1 SV=1	false	P0A8M3	SYT_ECOLI Threonine--tRNA ligase OS=Escherichia coli (strain K12) OX=83333 GN=thrS PE=1 SV=1	false	KVSWHEAR	MHELAEKNYDVIK	138	124	8	13	1	7	138	130	4	DSS	-1	36.564	false	true	false	false	Self > 4	0	0	0		0	0.134	0.134	0	0	3669	9755	1012
827801	B181121_11_HF_FW_IN_130_ECLP_DSS01_SCX19_hSAX04_rep1				0	0	-0	0	4	0	0	P0A853	TNAA_ECOLI Tryptophanase OS=Escherichia coli (strain K12) OX=83333 GN=tnaA PE=1 SV=1	false	P0AE08	AHPC_ECOLI Alkyl hydroperoxide reductase C OS=Escherichia coli (strain K12) OX=83333 GN=ahpC PE=1 SV=2	false	YADMLAMSAKK	AAQYVASHPGEVCcmPAKWK	260	154	11	18	10	16	269	169	4	DSS	-1	36.56	false	true	false	false	Between > 4	0	0.001	0.002		0	0.134	0.123	0.005	0	12182	15451	227
1451584	B181123_20_HF_FW_IN_130_ECLP_DSS01_SCX21_hSAX05_rep1				0	0	-0	0	5	0	0	P0A9Q7	ADHE_ECOLI Aldehyde-alcohol dehydrogenase OS=Escherichia coli (strain K12) OX=83333 GN=adhE PE=1 SV=2	false	P0A9Q7	ADHE_ECOLI Aldehyde-alcohol dehydrogenase OS=Escherichia coli (strain K12) OX=83333 GN=adhE PE=1 SV=2	false	FATHGGYLLQGKELK	AAYSSGKPAIGVGAGNTPVVIDETADIKR	266	201	15	29	12	28	277	228	5	DSS	-1	36.547	false	true	false	false	Self > 4	0	0	0		0	0.123	0.123	0	0	8643	12739	1145
2374512	B181130_03_HF_FW_IN_130_ECLP_DSS01_SCX22_hSAX09_rep1				0	0	-0	0	6	0	0	P33136	OPGG_ECOLI Glucans biosynthesis protein G OS=Escherichia coli (strain K12) OX=83333 GN=mdoG PE=1 SV=1	false	P33136	OPGG_ECOLI Glucans biosynthesis protein G OS=Escherichia coli (strain K12) OX=83333 GN=mdoG PE=1 SV=1	false	YADYQQIQFNHDKAYWNNLK	IKYSPDYFTFGDVQHDKDTVK	56	106	20	21	13	2	68	107	6	DSS	-1	36.532	false	true	false	false	Self > 4	0	0	0		0	0.123	0.123	0	0	6660	12417	1093
2895728	B181203_20_HF_FW_IN_130_ECLP_DSS01_SCX23_hSAX03_rep1				0	0	-0	0	3	0	0	P62768	YAEH_ECOLI UPF0325 protein YaeH OS=Escherichia coli (strain K12) OX=83333 GN=yaeH PE=3 SV=1	false	P62768	YAEH_ECOLI UPF0325 protein YaeH OS=Escherichia coli (strain K12) OX=83333 GN=yaeH PE=3 SV=1	false	DKGEFFAKSVK	DKGEFFAKSVK	37	37	11	11	8	8	44	44	3	DSS	-1	36.508	false	true	false	false	Self > 4	0	0	0		0	0.138	0.138	0	0	2212	9355	1641
2845128	B181203_18_HF_FW_IN_130_ECLP_DSS01_SCX23_hSAX05_rep2				0	0	-0	0	4	0	0	P0A9P0	DLDH_ECOLI Dihydrolipoyl dehydrogenase OS=Escherichia coli (strain K12) OX=83333 GN=lpdA PE=1 SV=2	false	P0ACG1	STPA_ECOLI DNA-binding protein StpA OS=Escherichia coli (strain K12) OX=83333 GN=stpA PE=1 SV=1	false	GVHEGHVAAEVIAGKK	TPKPIAQALAEGK	324	115	16	13	15	3	338	117	4	DSS	-1	36.488	false	true	false	false	Between > 4	0	0.001	0.002		0	0.134	0.123	0	0	11817	15873	933
2042146	B181128_05_HF_FW_IN_130_ECLP_DSS01_SCX21_hSAX08_rep1				0	0	-0	0	5	0	0	P0AG67	RS1_ECOLI 30S ribosomal protein S1 OS=Escherichia coli (strain K12) OX=83333 GN=rpsA PE=1 SV=1	false	P0A7V0	RS2_ECOLI 30S ribosomal protein S2 OS=Escherichia coli (strain K12) OX=83333 GN=rpsB PE=1 SV=2	false	TESFAQLFEESLK	DMLKAGVHFGHQTR	2	8	13	14	1	4	2	11	5	DSS	-1	36.483	false	true	false	false	Between > 4	0	0.001	0.002		0	0.123	0.135	0	0	12020	13817	105
3065832	B181205_06_HF_FW_IN_130_ECLP_DSS01_SCX24_hSAX07_rep1				0	0	-0	0	5	0	0	P0AFG3	ODO1_ECOLI 2-oxoglutarate dehydrogenase E1 component OS=Escherichia coli (strain K12) OX=83333 GN=sucA PE=1 SV=1	false	P0AFG3	ODO1_ECOLI 2-oxoglutarate dehydrogenase E1 component OS=Escherichia coli (strain K12) OX=83333 GN=sucA PE=1 SV=1	false	YAGRPASASPAVGYMSVHQKQQQDLVNDALNVE	HKEHLGTGDVK	901	286	33	11	20	2	920	287	5	DSS	-1	36.476	false	true	false	false	Self > 4	0	0	0		0	0.118	0.118	0	0	5615	3227	1349
1508412	B181123_23_HF_FW_IN_130_ECLP_DSS01_SCX21_hSAX04_rep1				0	0	-0	0	4	0	0	P00864	CAPP_ECOLI Phosphoenolpyruvate carboxylase OS=Escherichia coli (strain K12) OX=83333 GN=ppc PE=1 SV=1	false	P00864	CAPP_ECOLI Phosphoenolpyruvate carboxylase OS=Escherichia coli (strain K12) OX=83333 GN=ppc PE=1 SV=1	false	GGAPAHAALLSQPPGSLKGGLR	KAVESLSLELVLTAHPTEITR	588	124	22	21	18	1	605	124	4	DSS	-1	36.462	false	true	false	false	Self > 4	0	0	0		0	0.123	0.123	0	0	1400	13425	1074
2845243	B181203_18_HF_FW_IN_130_ECLP_DSS01_SCX23_hSAX05_rep2				0	0	-0	0	3	0	0	P68191	SRA_ECOLI Stationary-phase-induced ribosome-associated protein OS=Escherichia coli (strain K12) OX=83333 GN=sra PE=1 SV=1	false	P68191	SRA_ECOLI Stationary-phase-induced ribosome-associated protein OS=Escherichia coli (strain K12) OX=83333 GN=sra PE=1 SV=1	false	IVTEGDKSSVVNNPTGR	HILGLDHKISNQR	23	9	17	13	7	8	29	16	3	DSS	-1	36.442	false	true	false	false	Self > 4	0	0	0		0	0.118	0.118	0	0	8576	13579	2069
3198640	B181205_12_HF_FW_IN_130_ECLP_DSS01_SCX24_hSAX04_rep1				0	0	-0	0	4	0	0	P0A7F3	PYRI_ECOLI Aspartate carbamoyltransferase regulatory chain OS=Escherichia coli (strain K12) OX=83333 GN=pyrI PE=1 SV=2	false	P0A786	PYRB_ECOLI Aspartate carbamoyltransferase catalytic subunit OS=Escherichia coli (strain K12) OX=83333 GN=pyrB PE=1 SV=2	false	RANDIALKCcmK	TVHSLTQALAKFDGNR	130	169	10	16	8	11	137	179	4	DSS	-1	36.442	false	true	false	false	Between > 4	0	0.001	0.002		0	0.123	0.138	0	0	11626	15673	378
2822035	B181203_17_HF_FW_IN_130_ECLP_DSS01_SCX23_hSAX05_rep1				0	0	-0	0	6	0	0	P0A9F3	CYSB_ECOLI HTH-type transcriptional regulator CysB OS=Escherichia coli (strain K12) OX=83333 GN=cysB PE=3 SV=1	false	P0A9F3	CYSB_ECOLI HTH-type transcriptional regulator CysB OS=Escherichia coli (strain K12) OX=83333 GN=cysB PE=3 SV=1	false	SVAGEHTWPDKGSLYIATTHTQAR	SGKHLTQVTPAGQEIIR	82	52	24	17	11	3	92	54	6	DSS	-1	36.434	false	true	false	false	Self > 4	0	0	0		0	0	0	0	0	10126	13477	2061
1360696	B181123_14_HF_FW_IN_130_ECLP_DSS01_SCX20_hSAX03_rep1				0	0	-0	0	5	0	0	P0A853	TNAA_ECOLI Tryptophanase OS=Escherichia coli (strain K12) OX=83333 GN=tnaA PE=1 SV=1	false	P0AE08	AHPC_ECOLI Alkyl hydroperoxide reductase C OS=Escherichia coli (strain K12) OX=83333 GN=ahpC PE=1 SV=2	false	YADMLAMSAK	KIKAAQYVASHPGEVCcmPAK	260	151	10	19	8	3	267	153	5	DSS	-1	36.424	false	true	false	false	Between > 4	0	0.001	0.002		0	0.134	0.123	0	0	12178	14367	227
3116558	B181205_09_HF_FW_IN_130_ECLP_DSS01_SCX24_hSAX06_rep1				0	0	-0	0	3	0	0	P05042	FUMC_ECOLI Fumarate hydratase class II OS=Escherichia coli (strain K12) OX=83333 GN=fumC PE=1 SV=1	false	P05042	FUMC_ECOLI Fumarate hydratase class II OS=Escherichia coli (strain K12) OX=83333 GN=fumC PE=1 SV=1	false	SEKDSMGAIDVPADK	KAHKEGLTLK	6	427	15	10	3	4	8	430	3	DSS	-1	36.415	false	true	false	false	Self > 4	0	0	0		0	0.138	0.138	0	0	7782	7591	1141
2712697	B181203_12_HF_FW_IN_130_ECLP_DSS01_SCX23_hSAX07_rep1				0	0	-0	0	5	0	0	P27302	TKT1_ECOLI Transketolase 1 OS=Escherichia coli (strain K12) OX=83333 GN=tktA PE=1 SV=5	false	P27302	TKT1_ECOLI Transketolase 1 OS=Escherichia coli (strain K12) OX=83333 GN=tktA PE=1 SV=5	false	DIDGHDAASIKR	DFLKHNPQNPSWADRDR	215	43	12	17	11	4	225	46	5	DSS	-1	36.4	false	true	false	false	Self > 4	0	0	0		0	0.118	0.118	0	0	6818	12149	2031
2323568	B181128_20_HF_FW_IN_130_ECLP_DSS01_SCX22_hSAX01_rep2				0	0	-0	0	3	0	0	P0A8T7	RPOC_ECOLI DNA-directed RNA polymerase subunit beta' OS=Escherichia coli (strain K12) OX=83333 GN=rpoC PE=1 SV=1	false	P0A8V2	RPOB_ECOLI DNA-directed RNA polymerase subunit beta OS=Escherichia coli (strain K12) OX=83333 GN=rpoB PE=1 SV=1	false	KGLADTALK	GKTHSSGK	781	162	9	8	1	2	781	163	3	DSS	-1	36.396	false	true	false	false	Between > 4	0	0.001	0.002		0	0.138	0.138	0	0	12177	15445	7
1179625	B181123_06_HF_FW_IN_130_ECLP_DSS01_SCX20_hSAX07_rep1				0	0	-0	0	3	0	0	P09373	PFLB_ECOLI Formate acetyltransferase 1 OS=Escherichia coli (strain K12) OX=83333 GN=pflB PE=1 SV=2	false	P68066	GRCA_ECOLI Autonomous glycyl radical cofactor OS=Escherichia coli (strain K12) OX=83333 GN=grcA PE=1 SV=1	false	VMoxEGVKLENR	ETLEDAVKHPEK	58	81	10	12	6	8	63	88	3	DSS	-1	36.394	false	true	false	false	Between > 4	0	0.001	0.002		0	0.123	0.123	0	0	11552	15345	255
420835	B181119_04_HF_FW_IN_130_ECLP_DSS01_SCX18_hSAX03_rep1				0	0	-0	0	5	0	0	P0AE08	AHPC_ECOLI Alkyl hydroperoxide reductase C OS=Escherichia coli (strain K12) OX=83333 GN=ahpC PE=1 SV=2	false	P0AE08	AHPC_ECOLI Alkyl hydroperoxide reductase C OS=Escherichia coli (strain K12) OX=83333 GN=ahpC PE=1 SV=2	false	IKAAQYVASHPGEVCcmPAK	IKYAMoxIGDPTGALTR	152	92	18	15	2	2	153	93	5	DSS	-1	36.388	false	true	false	false	Self > 4	0	0	0		0	0.123	0.123	0	0	10123	3189	1237
2771219	B181203_15_HF_FW_IN_130_ECLP_DSS01_SCX23_hSAX06_rep1				0	0	-0	0	4	0	0	P0AG67	RS1_ECOLI 30S ribosomal protein S1 OS=Escherichia coli (strain K12) OX=83333 GN=rpsA PE=1 SV=1	false	P0A7R9	RS11_ECOLI 30S ribosomal protein S11 OS=Escherichia coli (strain K12) OX=83333 GN=rpsK PE=1 SV=2	false	RVKHPSEIVNVGDEITVK	EYGIKNLEVMVK	227	76	18	12	3	5	229	80	4	DSS	-1	36.381	false	true	false	false	Between > 4	0	0.001	0.002		0	0.123	0.123	0	0	10909	15667	24
832519	B181121_11_HF_FW_IN_130_ECLP_DSS01_SCX19_hSAX04_rep1				0	0	-0	0	4	0	0	P0AD61	KPYK1_ECOLI Pyruvate kinase I OS=Escherichia coli (strain K12) OX=83333 GN=pykF PE=1 SV=1	false	P0AD61	KPYK1_ECOLI Pyruvate kinase I OS=Escherichia coli (strain K12) OX=83333 GN=pykF PE=1 SV=1	false	VICcmKVLNNGDLGENK	VVITATQMLDSMIKNPRPTR	142	273	15	20	4	14	145	286	4	DSS	-1	36.377	false	true	false	false	Self > 4	0	0	0		0	0.123	0.123	0	0	282	357	1365
2247922	B181128_16_HF_FW_IN_130_ECLP_DSS01_SCX22_hSAX03_rep1				0	0	-0	0	4	0	0	P0AD61	KPYK1_ECOLI Pyruvate kinase I OS=Escherichia coli (strain K12) OX=83333 GN=pykF PE=1 SV=1	false	P0AD61	KPYK1_ECOLI Pyruvate kinase I OS=Escherichia coli (strain K12) OX=83333 GN=pykF PE=1 SV=1	false	KVVITATQMLDSMIKNPRPTR	IVCcmTIGPKTESEEMoxLAK	272	6	21	17	15	8	286	13	4	DSS	-1	36.376	false	true	false	false	Self > 4	0	0	0		0	0.123	0.123	0	0	9038	2131	1365
686167	B181119_18_HF_FW_IN_130_ECLP_DSS01_SCX19_hSAX01_rep1				0	0	-0	0	3	0	0	P31663	PANC_ECOLI Pantothenate synthetase OS=Escherichia coli (strain K12) OX=83333 GN=panC PE=1 SV=1	false	P31663	PANC_ECOLI Pantothenate synthetase OS=Escherichia coli (strain K12) OX=83333 GN=panC PE=1 SV=1	false	AKDGLALSSR	KIAPGLYK	180	199	10	8	2	1	181	199	3	DSS	-1	36.368	false	true	false	false	Self > 4	0	0	0		0	0.118	0.118	0	0	6504	12379	2235
2936542	B181203_23_HF_FW_IN_130_ECLP_DSS01_SCX24_hSAX02_rep2				0	0	-0	0	5	0	0	P09831	GLTB_ECOLI Glutamate synthase [NADPH] large chain OS=Escherichia coli (strain K12) OX=83333 GN=gltB PE=1 SV=3	false	P09831	GLTB_ECOLI Glutamate synthase [NADPH] large chain OS=Escherichia coli (strain K12) OX=83333 GN=gltB PE=1 SV=3	false	SSDVKALLGHR	ICcmHLNNCcmATGVATQDDKLRK	1464	1107	11	20	5	17	1468	1123	5	DSS	-1	36.367	false	true	false	false	Self > 4	0	0	0		0	0.131	0.131	0	0	7234	12189	1223
3192620	B181205_12_HF_FW_IN_130_ECLP_DSS01_SCX24_hSAX04_rep1				0	0	-0	0	4	0	0	P0A836	SUCC_ECOLI Succinate--CoA ligase [ADP-forming] subunit beta OS=Escherichia coli (strain K12) OX=83333 GN=sucC PE=1 SV=1	false	P0AGE9	SUCD_ECOLI Succinate--CoA ligase [ADP-forming] subunit alpha OS=Escherichia coli (strain K12) OX=83333 GN=sucD PE=1 SV=2	false	MoxNLHEYQAK	RMoxGHAGAIIAGGKGTADEK	1	244	9	19	1	13	1	256	4	DSS	-1	36.356	false	true	false	false	Between > 4	0	0.001	0.002		0	0.134	0.123	0	0	12174	15443	475
2795982	B181203_16_HF_FW_IN_130_ECLP_DSS01_SCX23_hSAX06_rep2				0	0	-0	0	5	0	0	P00961	SYGB_ECOLI Glycine--tRNA ligase beta subunit OS=Escherichia coli (strain K12) OX=83333 GN=glyS PE=1 SV=4	false	P00961	SYGB_ECOLI Glycine--tRNA ligase beta subunit OS=Escherichia coli (strain K12) OX=83333 GN=glyS PE=1 SV=4	false	VANLAEAQPDREIEKR	RVSNILAKSDEVLSDR	58	585	16	16	15	8	72	592	5	DSS	-1	36.348	false	true	false	false	Self > 4	0	0	0		0	0.123	0.123	0	0	10118	10315	1371
982593	B181121_18_HF_FW_IN_130_ECLP_DSS01_SCX19_hSAX07_rep2				0	0	-0	0	6	0	0	P07118	SYV_ECOLI Valine--tRNA ligase OS=Escherichia coli (strain K12) OX=83333 GN=valS PE=1 SV=2	false	P07118	SYV_ECOLI Valine--tRNA ligase OS=Escherichia coli (strain K12) OX=83333 GN=valS PE=1 SV=2	false	AVVAAVDALGLLEEIKPHDLTVPYGDR	IPIVGDEHADMEKGTGCcmVK	343	259	27	19	16	13	358	271	6	DSS	-1	36.347	false	true	false	false	Self > 4	0	0	0		0	0.123	0.123	0	0	5018	8651	1373
2267130	B181128_17_HF_FW_IN_130_ECLP_DSS01_SCX22_hSAX02_rep1				0	0	-0	0	5	0	0	P0AFG6	ODO2_ECOLI Dihydrolipoyllysine-residue succinyltransferase component of 2-oxoglutarate dehydrogenase complex OS=Escherichia coli (strain K12) OX=83333 GN=sucB PE=1 SV=2	false	P0A9P0	DLDH_ECOLI Dihydrolipoyl dehydrogenase OS=Escherichia coli (strain K12) OX=83333 GN=lpdA PE=1 SV=2	false	APAKESAPAAAAPAAQPALAAR	GVHEGHVAAEVIAGKK	153	324	22	16	4	15	156	338	5	DSS	-1	36.345	false	true	false	false	Between > 4	0	0.001	0.002		0	0.118	0.134	0	0	12173	15799	77
1508291	B181123_23_HF_FW_IN_130_ECLP_DSS01_SCX21_hSAX04_rep1				0	0	-0	0	5	0	0	P75713	ALLE_ECOLI (S)-ureidoglycine aminohydrolase OS=Escherichia coli (strain K12) OX=83333 GN=allE PE=1 SV=1	false	P75713	ALLE_ECOLI (S)-ureidoglycine aminohydrolase OS=Escherichia coli (strain K12) OX=83333 GN=allE PE=1 SV=1	false	AIVKHGNFALLTPDGLVK	AIVKHGNFALLTPDGLVK	19	19	18	18	4	4	22	22	5	DSS	-1	36.34	false	true	false	false	Self > 4	0	0	0		0	0.156	0.156	0	0	1888	12955	5533
1527071	B181123_24_HF_FW_IN_130_ECLP_DSS01_SCX21_hSAX03_rep1				0	0	-0	0	4	0	0	P0ADG7	IMDH_ECOLI Inosine-5'-monophosphate dehydrogenase OS=Escherichia coli (strain K12) OX=83333 GN=guaB PE=1 SV=1	false	P0ADG7	IMDH_ECOLI Inosine-5'-monophosphate dehydrogenase OS=Escherichia coli (strain K12) OX=83333 GN=guaB PE=1 SV=1	false	LKEIIHQQMGGLR	GMGSLGAMoxSKGSSDR	427	387	13	15	2	10	428	396	4	DSS	-1	36.338	false	true	false	false	Self > 4	0	0	0		0	0.134	0.134	0	0	10115	181	990
3115260	B181205_09_HF_FW_IN_130_ECLP_DSS01_SCX24_hSAX06_rep1				0	0	-0	0	3	0	0	P0ABH7	CISY_ECOLI Citrate synthase OS=Escherichia coli (strain K12) OX=83333 GN=gltA PE=1 SV=1	false	P0ABH7	CISY_ECOLI Citrate synthase OS=Escherichia coli (strain K12) OX=83333 GN=gltA PE=1 SV=1	false	AKDKNDSFR	ETCcmHEVLKELGTK	292	321	9	13	4	8	295	328	3	DSS	-1	36.337	false	true	false	false	Self > 4	0	0	0		0	0.123	0.123	0	0	3826	10915	1100
1285160	B181123_11_HF_FW_IN_130_ECLP_DSS01_SCX20_hSAX05_rep1				0	0	-0	0	4	0	0	P0AFG8	ODP1_ECOLI Pyruvate dehydrogenase E1 component OS=Escherichia coli (strain K12) OX=83333 GN=aceE PE=1 SV=2	false	P0AFG8	ODP1_ECOLI Pyruvate dehydrogenase E1 component OS=Escherichia coli (strain K12) OX=83333 GN=aceE PE=1 SV=2	false	KMNMDGVR	ATVILAHTIKGYGMoxGDAAEGK	412	384	8	21	1	10	412	393	4	DSS	-1	36.332	false	true	false	false	Self > 4	0	0	0		0	0.138	0.138	0	0	10113	5295	1202
2426608	B181130_05_HF_FW_IN_130_ECLP_DSS01_SCX22_hSAX08_rep2				0	0	-0	0	5	0	0	P0A9M8	PTA_ECOLI Phosphate acetyltransferase OS=Escherichia coli (strain K12) OX=83333 GN=pta PE=1 SV=2	false	P0A9M8	PTA_ECOLI Phosphate acetyltransferase OS=Escherichia coli (strain K12) OX=83333 GN=pta PE=1 SV=2	false	KHQFAQSLNYEIAK	MSYVEGLLSSNQKDVLMEEIVANYHANTK	115	72	14	29	1	13	115	84	5	DSS	-1	36.328	false	true	false	false	Self > 4	0	0	0		0	0.123	0.123	0	0	10112	11489	1214
902407	B181121_15_HF_FW_IN_130_ECLP_DSS01_SCX19_hSAX06_rep1				0	0	-0	0	5	0	0	P0A6Y1	IHFB_ECOLI Integration host factor subunit beta OS=Escherichia coli (strain K12) OX=83333 GN=ihfB PE=1 SV=1	false	P0A6X7	IHFA_ECOLI Integration host factor subunit alpha OS=Escherichia coli (strain K12) OX=83333 GN=ihfA PE=1 SV=1	false	LATQQSHIPAKTVEDAVK	AEMSEYLFDKLGLSK	10	6	18	15	11	10	20	15	5	DSS	-1	36.318	false	true	false	false	Between > 4	0	0.001	0.002		0	0.138	0.135	0	0	12172	15761	134
924915	B181121_16_HF_FW_IN_130_ECLP_DSS01_SCX19_hSAX06_rep2				0	0	-0	0	4	0	0	P07118	SYV_ECOLI Valine--tRNA ligase OS=Escherichia coli (strain K12) OX=83333 GN=valS PE=1 SV=2	false	P07118	SYV_ECOLI Valine--tRNA ligase OS=Escherichia coli (strain K12) OX=83333 GN=valS PE=1 SV=2	false	TEKQFPNGIEPHGTDALR	TGNMMQPQLADKIR	598	582	18	14	3	12	600	593	4	DSS	-1	36.315	false	true	false	false	Self > 4	0	0	0		0	0.123	0.123	0	0	7484	2559	1373
2912055	B181203_22_HF_FW_IN_130_ECLP_DSS01_SCX24_hSAX02_rep1				0	0	-0	0	3	0	0	P02359	RS7_ECOLI 30S ribosomal protein S7 OS=Escherichia coli (strain K12) OX=83333 GN=rpsG PE=1 SV=3	false	P02359	RS7_ECOLI 30S ribosomal protein S7 OS=Escherichia coli (strain K12) OX=83333 GN=rpsG PE=1 SV=3	false	MAEANKAFAHYR	SFSHQAGASSK	144	161	12	11	6	3	149	163	3	DSS	-1	36.312	false	true	false	false	Self > 4	0	0	0		0	0.118	0.118	0	0	6548	7611	1163
2892684	B181203_20_HF_FW_IN_130_ECLP_DSS01_SCX23_hSAX03_rep1				0	0	-0	0	3	0	0	P02358	RS6_ECOLI 30S ribosomal protein S6 OS=Escherichia coli (strain K12) OX=83333 GN=rpsF PE=1 SV=1	false	P02358	RS6_ECOLI 30S ribosomal protein S6 OS=Escherichia coli (strain K12) OX=83333 GN=rpsF PE=1 SV=1	false	YTAAITGAEGKIHR	HAVTEASPMVKAK	25	94	14	13	11	11	35	104	3	DSS	-1	36.312	false	true	false	false	Self > 4	0	0	0		0	0.123	0.123	0	0	8935	12441	2514
2018805	B181128_04_HF_FW_IN_130_ECLP_DSS01_SCX21_hSAX09_rep1				0	0	-0	0	4	0	0	P0A7U3	RS19_ECOLI 30S ribosomal protein S19 OS=Escherichia coli (strain K12) OX=83333 GN=rpsS PE=1 SV=2	false	P0AG59	RS14_ECOLI 30S ribosomal protein S14 OS=Escherichia coli (strain K12) OX=83333 GN=rpsN PE=1 SV=2	false	GPFIDLHLLKK	AIISDVNASDEDRWNAVLKLQTLPR	8	29	11	25	10	19	17	47	4	DSS	-1	36.307	false	true	false	false	Between > 4	0	0.001	0.002		0	0.118	0.138	0	0	12171	15439	920
228557	B181117_13_HF_FW_IN_130_ECLP_DSS01_SCX17_hSAX07_rep1				0	0	-0	0	3	0	0	P0A8T7	RPOC_ECOLI DNA-directed RNA polymerase subunit beta' OS=Escherichia coli (strain K12) OX=83333 GN=rpoC PE=1 SV=1	false	P0A8T7	RPOC_ECOLI DNA-directed RNA polymerase subunit beta' OS=Escherichia coli (strain K12) OX=83333 GN=rpoC PE=1 SV=1	false	NTELKLIDEFGR	ESYKVPYGAVLAK	979	993	12	13	5	4	983	996	3	DSS	-1	36.302	false	true	false	false	Self > 4	0	0	0		0	0.138	0.138	0	0	6145	12305	1520
1265510	B181123_10_HF_FW_IN_130_ECLP_DSS01_SCX20_hSAX06_rep2				0	0	-0	0	4	0	0	P15042	DNLJ_ECOLI DNA ligase OS=Escherichia coli (strain K12) OX=83333 GN=ligA PE=1 SV=2	false	P15042	DNLJ_ECOLI DNA ligase OS=Escherichia coli (strain K12) OX=83333 GN=ligA PE=1 SV=2	false	RAMDVDGMGDKIIDQLVEK	MGPKSAQNVVNALEK	447	488	19	15	11	4	457	491	4	DSS	-1	36.282	false	true	false	false	Self > 4	0	0	0		0	0.135	0.135	0	0	10107	11481	1847
2219480	B181128_14_HF_FW_IN_130_ECLP_DSS01_SCX22_hSAX04_rep1				0	0	-0	0	3	0	0	P0A853	TNAA_ECOLI Tryptophanase OS=Escherichia coli (strain K12) OX=83333 GN=tnaA PE=1 SV=1	false	P0A853	TNAA_ECOLI Tryptophanase OS=Escherichia coli (strain K12) OX=83333 GN=tnaA PE=1 SV=1	false	HFTAKLK	KYDIPVVMDSAR	463	219	7	12	5	1	467	219	3	DSS	-1	36.281	false	true	false	false	Self > 4	0	0	0		0	0.134	0.134	0	0	3187	7359	1020
2743290	B181203_13_HF_FW_IN_130_ECLP_DSS01_SCX23_hSAX07_rep2				0	0	-0	0	5	0	0	P32695	DUSA_ECOLI tRNA-dihydrouridine(20/20a) synthase OS=Escherichia coli (strain K12) OX=83333 GN=dusA PE=1 SV=4	false	P32695	DUSA_ECOLI tRNA-dihydrouridine(20/20a) synthase OS=Escherichia coli (strain K12) OX=83333 GN=dusA PE=1 SV=4	false	SLEEAKAHLQHMDGVMVGR	INQTSAMPEKTDVHWSGR	231	10	19	18	6	10	236	19	5	DSS	-1	36.274	false	true	false	false	Self > 4	0	0	0		0	0.123	0.123	0	0	10105	11479	4933
1000284	B181121_19_HF_FW_IN_130_ECLP_DSS01_SCX19_hSAX08_rep1				0	0	-0	0	4	0	0	P07118	SYV_ECOLI Valine--tRNA ligase OS=Escherichia coli (strain K12) OX=83333 GN=valS PE=1 SV=2	false	P07118	SYV_ECOLI Valine--tRNA ligase OS=Escherichia coli (strain K12) OX=83333 GN=valS PE=1 SV=2	false	ESAQVFDTKGNESDVYSSEIPAEFQK	ITPAHDFNDYEVGKR	309	278	26	15	9	14	317	291	4	DSS	-1	36.274	false	true	false	false	Self > 4	0	0	0		0	0.123	0.123	0	0	3552	12673	1373
2064829	B181128_07_HF_FW_IN_130_ECLP_DSS01_SCX21_hSAX07_rep1				0	0	-0	0	5	0	0	P0A6Z3	HTPG_ECOLI Chaperone protein HtpG OS=Escherichia coli (strain K12) OX=83333 GN=htpG PE=1 SV=1	false	P0A6Z3	HTPG_ECOLI Chaperone protein HtpG OS=Escherichia coli (strain K12) OX=83333 GN=htpG PE=1 SV=1	false	YSDHIALPVEIEKR	DEVIDHLGTIAKSGTK	200	88	14	16	13	12	212	99	5	DSS	-1	36.266	false	true	false	false	Self > 4	0	0	0		0	0.123	0.123	0	0	10103	11475	1283
1528501	B181123_24_HF_FW_IN_130_ECLP_DSS01_SCX21_hSAX03_rep1				0	0	-0	0	4	0	0	P0A9G6	ACEA_ECOLI Isocitrate lyase OS=Escherichia coli (strain K12) OX=83333 GN=aceA PE=1 SV=1	false	P05042	FUMC_ECOLI Fumarate hydratase class II OS=Escherichia coli (strain K12) OX=83333 GN=fumC PE=1 SV=1	false	HYVEKVQQPEFAAAK	KQLIPQLK	377	158	15	8	5	1	381	158	4	DSS	-1	36.265	false	true	false	false	Between > 4	0	0.001	0.002		0	0.134	0.138	0.005	0.007	12170	15437	743
1947912	B181127_13_HF_FW_IN_130_ECLP_DSS01_SCX25t27_hSAX01_rep2				0	0	-0	0	3	0	0	P06612	TOP1_ECOLI DNA topoisomerase 1 OS=Escherichia coli (strain K12) OX=83333 GN=topA PE=1 SV=2	false	P06612	TOP1_ECOLI DNA topoisomerase 1 OS=Escherichia coli (strain K12) OX=83333 GN=topA PE=1 SV=2	false	KSADSTSTK	KPKKDER	46	58	9	7	2	3	47	60	3	DSS	-1	36.25	false	true	false	false	Self > 4	0	0	0		0	0.134	0.134	0	0	1587	11745	1103
1480351	B181123_21_HF_FW_IN_130_ECLP_DSS01_SCX21_hSAX05_rep2				0	0	-0	0	3	0	0	P0A9M8	PTA_ECOLI Phosphate acetyltransferase OS=Escherichia coli (strain K12) OX=83333 GN=pta PE=1 SV=2	false	P0A9M8	PTA_ECOLI Phosphate acetyltransferase OS=Escherichia coli (strain K12) OX=83333 GN=pta PE=1 SV=2	false	KHQFAQSLNYEIAK	NTNITGVIVNKLNAPVDEQGR	115	164	14	21	1	11	115	174	3	DSS	-1	36.245	false	true	false	false	Self > 4	0	0	0		0	0.123	0.123	0	0	8679	13349	1214
3168775	B181205_11_HF_FW_IN_130_ECLP_DSS01_SCX24_hSAX05_rep1				0	0	-0	0	4	0	0	P00968	CARB_ECOLI Carbamoyl-phosphate synthase large chain OS=Escherichia coli (strain K12) OX=83333 GN=carB PE=1 SV=2	false	P00968	CARB_ECOLI Carbamoyl-phosphate synthase large chain OS=Escherichia coli (strain K12) OX=83333 GN=carB PE=1 SV=2	false	LVNKVHEGRPHIQDR	VISVQEMHAQIK	990	1062	15	12	4	12	993	1073	4	DSS	-1	36.242	false	true	false	false	Self > 4	0	0	0		0	0.123	0.123	0	0	8356	13287	1080
1504621	B181123_23_HF_FW_IN_130_ECLP_DSS01_SCX21_hSAX04_rep1				0	0	-0	0	3	0	0	P45955	CPOB_ECOLI Cell division coordinator CpoB OS=Escherichia coli (strain K12) OX=83333 GN=cpoB PE=1 SV=2	false	P45955	CPOB_ECOLI Cell division coordinator CpoB OS=Escherichia coli (strain K12) OX=83333 GN=cpoB PE=1 SV=2	false	KDDAAYYFASVVKNYPK	GDTAKAK	196	231	17	7	13	5	208	235	3	DSS	-1	36.23	false	true	false	false	Self > 4	0	0	0		0	0.131	0.131	0	0	995	4013	1626
976517	B181121_18_HF_FW_IN_130_ECLP_DSS01_SCX19_hSAX07_rep2				0	0	-0	0	3	0	0	P06959	ODP2_ECOLI Dihydrolipoyllysine-residue acetyltransferase component of pyruvate dehydrogenase complex OS=Escherichia coli (strain K12) OX=83333 GN=aceF PE=1 SV=3	false	P06959	ODP2_ECOLI Dihydrolipoyllysine-residue acetyltransferase component of pyruvate dehydrogenase complex OS=Escherichia coli (strain K12) OX=83333 GN=aceF PE=1 SV=3	false	AEGKSEFAENDAYVHATPLIR	EFGVNLAKVK	314	339	21	10	4	8	317	346	3	DSS	-1	36.219	false	true	false	false	Self > 4	0	0	0		0	0.118	0.118	0	0	5051	13323	1179
1894230	B181127_10_HF_FW_IN_130_ECLP_DSS01_SCX25t27_hSAX02_rep1				0	0	-0	0	4	0	0	P0A7F3	PYRI_ECOLI Aspartate carbamoyltransferase regulatory chain OS=Escherichia coli (strain K12) OX=83333 GN=pyrI PE=1 SV=2	false	P0A7F3	PYRI_ECOLI Aspartate carbamoyltransferase regulatory chain OS=Escherichia coli (strain K12) OX=83333 GN=pyrI PE=1 SV=2	false	MTHDNKLQVEAIKR	MTHDNKLQVEAIKR	1	1	14	14	6	6	6	6	4	DSS	-1	36.202	false	true	false	false	Self > 4	0	0	0		0	0.123	0.123	0	0	10097	2947	1353
2818881	B181203_17_HF_FW_IN_130_ECLP_DSS01_SCX23_hSAX05_rep1				0	0	-0	0	4	0	0	P76658	HLDE_ECOLI Bifunctional protein HldE OS=Escherichia coli (strain K12) OX=83333 GN=hldE PE=1 SV=1	false	P76658	HLDE_ECOLI Bifunctional protein HldE OS=Escherichia coli (strain K12) OX=83333 GN=hldE PE=1 SV=1	false	RLKGDSRPVNPLEQR	GGDYKPEEIAGSK	382	432	15	13	3	5	384	436	4	DSS	-1	36.196	false	true	false	false	Self > 4	0	0	0		0	0.134	0.134	0	0	5631	5371	1563
3197178	B181205_12_HF_FW_IN_130_ECLP_DSS01_SCX24_hSAX04_rep1				0	0	-0	0	4	0	0	P68191	SRA_ECOLI Stationary-phase-induced ribosome-associated protein OS=Escherichia coli (strain K12) OX=83333 GN=sra PE=1 SV=1	false	P0A7T3	RS16_ECOLI 30S ribosomal protein S16 OS=Escherichia coli (strain K12) OX=83333 GN=rpsP PE=1 SV=1	false	HILGLDHKISNQR	VAALIKEVNK	9	71	13	10	8	6	16	76	4	DSS	-1	36.192	false	true	false	false	Between > 4	0	0.001	0.002		0	0.118	0.732	0	0	11802	15767	161
2772450	B181203_15_HF_FW_IN_130_ECLP_DSS01_SCX23_hSAX06_rep1				0	0	-0	0	6	0	0	P76621	GLAH_ECOLI Glutarate 2-hydroxylase OS=Escherichia coli (strain K12) OX=83333 GN=glaH PE=1 SV=2	false	P76621	GLAH_ECOLI Glutarate 2-hydroxylase OS=Escherichia coli (strain K12) OX=83333 GN=glaH PE=1 SV=2	false	NVSKDVFHPVFDVDQQGRPVMR	NVSKDVFHPVFDVDQQGRPVMoxR	221	221	22	22	4	4	224	224	6	DSS	-1	36.167	false	true	false	false	Self > 4	0	0	0		0	0.123	0.123	0	0	10095	11455	2148
2245441	B181128_16_HF_FW_IN_130_ECLP_DSS01_SCX22_hSAX03_rep1				0	0	-0	0	4	0	0	P0A7V0	RS2_ECOLI 30S ribosomal protein S2 OS=Escherichia coli (strain K12) OX=83333 GN=rpsB PE=1 SV=2	false	P0A7V0	RS2_ECOLI 30S ribosomal protein S2 OS=Escherichia coli (strain K12) OX=83333 GN=rpsB PE=1 SV=2	false	LKDLETQSQDGTFDKLTK	KGKILFVGTK	114	64	18	10	2	3	115	66	4	DSS	-1	36.151	false	true	false	false	Self > 4	0	0	0		0	0.135	0.135	0	0	8400	10937	1346
2141917	B181128_11_HF_FW_IN_130_ECLP_DSS01_SCX21_hSAX06_rep2				0	0	-0	0	4	0	0	P12758	UDP_ECOLI Uridine phosphorylase OS=Escherichia coli (strain K12) OX=83333 GN=udp PE=1 SV=3	false	P12758	UDP_ECOLI Uridine phosphorylase OS=Escherichia coli (strain K12) OX=83333 GN=udp PE=1 SV=3	false	TQQEIPNAETMKQTESHAVK	SKSDVFHLGLTK	224	2	20	12	12	2	235	3	4	DSS	-1	36.144	false	true	false	false	Self > 4	0	0	0		0	0.138	0.138	0	0	5324	4471	1901
3122082	B181205_09_HF_FW_IN_130_ECLP_DSS01_SCX24_hSAX06_rep1				0	0	-0	0	5	0	0	P0A6Y1	IHFB_ECOLI Integration host factor subunit beta OS=Escherichia coli (strain K12) OX=83333 GN=ihfB PE=1 SV=1	false	P0A6X7	IHFA_ECOLI Integration host factor subunit alpha OS=Escherichia coli (strain K12) OX=83333 GN=ihfA PE=1 SV=1	false	TGDKVELEGKYVPHFKPGK	ALTKAEMSEYLFDK	66	2	19	14	10	4	75	5	5	DSS	-1	36.141	false	true	false	false	Between > 4	0	0.001	0.002		0	0.138	0.135	0	0	11764	15647	134
159142	B181117_10_HF_FW_IN_130_ECLP_DSS01_SCX17_hSAX05_rep2				0	0	-0	0	3	0	0	P0A853	TNAA_ECOLI Tryptophanase OS=Escherichia coli (strain K12) OX=83333 GN=tnaA PE=1 SV=1	false	P0A853	TNAA_ECOLI Tryptophanase OS=Escherichia coli (strain K12) OX=83333 GN=tnaA PE=1 SV=1	false	TGKQLPCcmPAELLR	GLTFTYEPKVLR	407	451	13	12	3	9	409	459	3	DSS	-1	36.13	false	true	false	false	Self > 4	0	0	0		0	0.134	0.134	0	0	1357	12827	1020
2307952	B181128_19_HF_FW_IN_130_ECLP_DSS01_SCX22_hSAX01_rep1				0	0	-0	0	3	0	0	P0A8T7	RPOC_ECOLI DNA-directed RNA polymerase subunit beta' OS=Escherichia coli (strain K12) OX=83333 GN=rpoC PE=1 SV=1	false	P0A8V2	RPOB_ECOLI DNA-directed RNA polymerase subunit beta OS=Escherichia coli (strain K12) OX=83333 GN=rpoB PE=1 SV=1	false	TAGGKDLRPALK	VYVEKGR	1068	261	12	7	5	5	1072	265	3	DSS	-1	36.128	false	true	false	false	Between > 4	0	0.001	0.002		0	0.138	0.138	0	0	11627	14737	7
1479944	B181123_21_HF_FW_IN_130_ECLP_DSS01_SCX21_hSAX05_rep2				0	0	-0	0	5	0	0	P21156	CYSD_ECOLI Sulfate adenylyltransferase subunit 2 OS=Escherichia coli (strain K12) OX=83333 GN=cysD PE=1 SV=3	false	P21156	CYSD_ECOLI Sulfate adenylyltransferase subunit 2 OS=Escherichia coli (strain K12) OX=83333 GN=cysD PE=1 SV=3	false	TEGLKQALNK	AYGCcmELLVHKNPEGVAMGINPFVHGSAK	116	82	10	28	5	10	120	91	5	DSS	-1	36.124	false	true	false	false	Self > 4	0	0	0		0	0.123	0.123	0	0	10091	11445	1692
1557231	B181123_25_HF_FW_IN_130_ECLP_DSS01_SCX21_hSAX02_rep1				0	0	-0	0	4	0	0	P0A7Z4	RPOA_ECOLI DNA-directed RNA polymerase subunit alpha OS=Escherichia coli (strain K12) OX=83333 GN=rpoA PE=1 SV=1	false	P0A7Z4	RPOA_ECOLI DNA-directed RNA polymerase subunit alpha OS=Escherichia coli (strain K12) OX=83333 GN=rpoA PE=1 SV=1	false	KSLTEIKDVLASR	MQGSVTEFLKPR	298	1	13	12	1	1	298	1	4	DSS	-1	36.122	false	true	false	false	Self > 4	0	0	0		0	0.134	0.134	0	0	8877	7623	1108
2526079	B181130_10_HF_FW_IN_130_ECLP_DSS01_SCX22_hSAX06_rep2				0	0	-0	0	5	0	0	P0A6Z3	HTPG_ECOLI Chaperone protein HtpG OS=Escherichia coli (strain K12) OX=83333 GN=htpG PE=1 SV=1	false	P0A6Z3	HTPG_ECOLI Chaperone protein HtpG OS=Escherichia coli (strain K12) OX=83333 GN=htpG PE=1 SV=1	false	SIISKYSDHIALPVEIEKR	INKAQALWTR	195	227	19	10	5	3	199	229	5	DSS	-1	36.108	false	true	false	false	Self > 4	0	0	0		0	0.123	0.123	0	0	4333	11041	1283
829178	B181121_11_HF_FW_IN_130_ECLP_DSS01_SCX19_hSAX04_rep1				0	0	-0	0	4	0	0	P09546	PUTA_ECOLI Bifunctional protein PutA OS=Escherichia coli (strain K12) OX=83333 GN=putA PE=1 SV=3	false	P09546	PUTA_ECOLI Bifunctional protein PutA OS=Escherichia coli (strain K12) OX=83333 GN=putA PE=1 SV=3	false	LAQQEGQTGLPHPKIPLPR	QDAKYPVDAQLK	591	1125	19	12	14	4	604	1128	4	DSS	-1	36.102	false	true	false	false	Self > 4	0	0	0		0	0.123	0.123	0	0	9473	12929	1169
2267035	B181128_17_HF_FW_IN_130_ECLP_DSS01_SCX22_hSAX02_rep1				0	0	-0	0	3	0	0	P0A8T7	RPOC_ECOLI DNA-directed RNA polymerase subunit beta' OS=Escherichia coli (strain K12) OX=83333 GN=rpoC PE=1 SV=1	false	P0A8V2	RPOB_ECOLI DNA-directed RNA polymerase subunit beta OS=Escherichia coli (strain K12) OX=83333 GN=rpoB PE=1 SV=1	false	KGLADTALK	SPGVFFDSDKGKTHSSGK	781	152	9	18	1	12	781	163	3	DSS	-1	36.098	false	true	false	false	Between > 4	0	0.001	0.002		0	0.138	0.138	0	0	10754	15445	7
2770860	B181203_15_HF_FW_IN_130_ECLP_DSS01_SCX23_hSAX06_rep1				0	0	-0	0	5	0	0	P09373	PFLB_ECOLI Formate acetyltransferase 1 OS=Escherichia coli (strain K12) OX=83333 GN=pflB PE=1 SV=2	false	P09373	PFLB_ECOLI Formate acetyltransferase 1 OS=Escherichia coli (strain K12) OX=83333 GN=pflB PE=1 SV=2	false	KTGNTPDGR	KTNLAGLMDGYFHHEASIEGGQHLNVNVMNR	616	683	9	31	1	1	616	683	5	DSS	-1	36.091	false	true	false	false	Self > 4	0	0	0		0	0.123	0.123	0	0	4456	12053	976
1891888	B181127_10_HF_FW_IN_130_ECLP_DSS01_SCX25t27_hSAX02_rep1				0	0	-0	0	4	0	0	P02359	RS7_ECOLI 30S ribosomal protein S7 OS=Escherichia coli (strain K12) OX=83333 GN=rpsG PE=1 SV=3	false	P02359	RS7_ECOLI 30S ribosomal protein S7 OS=Escherichia coli (strain K12) OX=83333 GN=rpsG PE=1 SV=3	false	SFSHQAGASSK	MoxAEANKAFAHYR	161	144	11	12	9	6	169	149	4	DSS	-1	36.085	false	true	false	false	Self > 4	0	0	0		0	0.118	0.118	0	0	7588	13401	1163
2818660	B181203_17_HF_FW_IN_130_ECLP_DSS01_SCX23_hSAX05_rep1				0	0	-0	0	4	0	0	P0A7F3	PYRI_ECOLI Aspartate carbamoyltransferase regulatory chain OS=Escherichia coli (strain K12) OX=83333 GN=pyrI PE=1 SV=2	false	P0ABH7	CISY_ECOLI Citrate synthase OS=Escherichia coli (strain K12) OX=83333 GN=gltA PE=1 SV=1	false	IDNYEVVGKSRPSLPER	AKDKNDSFR	86	292	17	9	9	2	94	293	4	DSS	-1	36.084	false	true	false	false	Between > 4	0	0.001	0.002		0	0.123	0.123	0	0	11511	15599	6
3172567	B181205_11_HF_FW_IN_130_ECLP_DSS01_SCX24_hSAX05_rep1				0	0	-0	0	5	0	0	P0AD61	KPYK1_ECOLI Pyruvate kinase I OS=Escherichia coli (strain K12) OX=83333 GN=pykF PE=1 SV=1	false	P0AD61	KPYK1_ECOLI Pyruvate kinase I OS=Escherichia coli (strain K12) OX=83333 GN=pykF PE=1 SV=1	false	GAVETAEKLDAPLIVVATQGGKSAR	EHLKAHGGENIHIISK	361	205	25	16	22	4	382	208	5	DSS	-1	36.072	false	true	false	false	Self > 4	0	0	0		0	0.123	0.123	0	0	9304	12871	1365
2669180	B181203_10_HF_FW_IN_130_ECLP_DSS01_SCX23_hSAX08_rep1				0	0	-0	0	4	0	0	P0A8M3	SYT_ECOLI Threonine--tRNA ligase OS=Escherichia coli (strain K12) OX=83333 GN=thrS PE=1 SV=1	false	P0A8M3	SYT_ECOLI Threonine--tRNA ligase OS=Escherichia coli (strain K12) OX=83333 GN=thrS PE=1 SV=1	false	HYDHAVSPMDVALDIGPGLAKACcmIAGR	IYGTAWADKK	13	218	27	10	21	9	33	226	4	DSS	-1	36.068	false	true	false	false	Self > 4	0	0	0		0	0.134	0.134	0	0	5182	12141	1012
900784	B181121_15_HF_FW_IN_130_ECLP_DSS01_SCX19_hSAX06_rep1				0	0	-0	0	4	0	0	P0AG67	RS1_ECOLI 30S ribosomal protein S1 OS=Escherichia coli (strain K12) OX=83333 GN=rpsA PE=1 SV=1	false	P0A7R9	RS11_ECOLI 30S ribosomal protein S11 OS=Escherichia coli (strain K12) OX=83333 GN=rpsK PE=1 SV=2	false	VKHPSEIVNVGDEITVK	EYGIKNLEVMVK	228	76	17	12	2	5	229	80	4	DSS	-1	36.06	false	true	false	false	Between > 4	0	0.001	0.002		0	0.123	0.123	0	0	11738	15667	24
873983	B181121_13_HF_FW_IN_130_ECLP_DSS01_SCX19_hSAX05_rep2				0	0	-0	0	4	0	0	P0A9Q5	ACCD_ECOLI Acetyl-coenzyme A carboxylase carboxyl transferase subunit beta OS=Escherichia coli (strain K12) OX=83333 GN=accD PE=1 SV=1	false	P0A9Q5	ACCD_ECOLI Acetyl-coenzyme A carboxylase carboxyl transferase subunit beta OS=Escherichia coli (strain K12) OX=83333 GN=accD PE=1 SV=1	false	LASAQKETGEKDALVVMK	KASIPEGVWTK	95	16	18	11	6	1	100	16	4	DSS	-1	36.048	false	true	false	false	Self > 4	0	0	0		0	0.123	0.123	0	0	10083	10791	2426
1483028	B181123_21_HF_FW_IN_130_ECLP_DSS01_SCX21_hSAX05_rep2				0	0	-0	0	5	0	0	P36767	RDGC_ECOLI Recombination-associated protein RdgC OS=Escherichia coli (strain K12) OX=83333 GN=rdgC PE=1 SV=1	false	P36767	RDGC_ECOLI Recombination-associated protein RdgC OS=Escherichia coli (strain K12) OX=83333 GN=rdgC PE=1 SV=1	false	ILPSPVIKQALEAK	TEKDSLKDEVLHSLLPR	74	102	14	17	8	3	81	104	5	DSS	-1	36.046	false	true	false	false	Self > 4	0	0	0		0	0.123	0.123	0	0	8187	13175	4181
1500536	B181123_23_HF_FW_IN_130_ECLP_DSS01_SCX21_hSAX04_rep1				0	0	-0	0	4	0	0	P02359	RS7_ECOLI 30S ribosomal protein S7 OS=Escherichia coli (strain K12) OX=83333 GN=rpsG PE=1 SV=3	false	P0ACF4	DBHB_ECOLI DNA-binding protein HU-beta OS=Escherichia coli (strain K12) OX=83333 GN=hupB PE=1 SV=1	false	MoxAEANKAFAHYR	NPQTGKEITIAAAK	144	62	12	14	6	6	149	67	4	DSS	-1	36.043	false	true	false	false	Between > 4	0	0.001	0.002		0	0.118	0.118	0	0	12163	15429	265
900165	B181121_15_HF_FW_IN_130_ECLP_DSS01_SCX19_hSAX06_rep1				0	0	-0	0	4	0	0	P62768	YAEH_ECOLI UPF0325 protein YaeH OS=Escherichia coli (strain K12) OX=83333 GN=yaeH PE=3 SV=1	false	P62768	YAEH_ECOLI UPF0325 protein YaeH OS=Escherichia coli (strain K12) OX=83333 GN=yaeH PE=3 SV=1	false	DKGEFFAKSVK	TVVADGVGQGYKEVQEISPNLR	37	56	11	22	8	12	44	67	4	DSS	-1	36.033	false	true	false	false	Self > 4	0	0	0		0	0.138	0.138	0	0	5575	10735	1641
1554209	B181123_25_HF_FW_IN_130_ECLP_DSS01_SCX21_hSAX02_rep1				0	0	-0	0	4	0	0	P0A9G6	ACEA_ECOLI Isocitrate lyase OS=Escherichia coli (strain K12) OX=83333 GN=aceA PE=1 SV=1	false	P0A9G6	ACEA_ECOLI Isocitrate lyase OS=Escherichia coli (strain K12) OX=83333 GN=aceA PE=1 SV=1	false	LLAYNCcmSPSFNWQK	CcmGHMGGKVLVPTQEAIQK	313	195	14	18	9	7	321	201	4	DSS	-1	36.019	false	true	false	false	Self > 4	0	0	0		0	0.134	0.134	0	0	9537	1797	1164
1471864	B181123_21_HF_FW_IN_130_ECLP_DSS01_SCX21_hSAX05_rep2				0	0	-0	0	3	0	0	P0A836	SUCC_ECOLI Succinate--CoA ligase [ADP-forming] subunit beta OS=Escherichia coli (strain K12) OX=83333 GN=sucC PE=1 SV=1	false	P0AGE9	SUCD_ECOLI Succinate--CoA ligase [ADP-forming] subunit alpha OS=Escherichia coli (strain K12) OX=83333 GN=sucD PE=1 SV=2	false	MoxNLHEYQAK	MGHAGAIIAGGKGTADEK	1	245	9	18	1	12	1	256	3	DSS	-1	36.014	false	true	false	false	Between > 4	0	0.001	0.002		0	0.134	0.123	0	0	11656	15443	475
3119093	B181205_09_HF_FW_IN_130_ECLP_DSS01_SCX24_hSAX06_rep1				0	0	-0	0	6	0	0	P0A7M9	RL31_ECOLI 50S ribosomal protein L31 OS=Escherichia coli (strain K12) OX=83333 GN=rpmE PE=1 SV=1	false	P62399	RL5_ECOLI 50S ribosomal protein L5 OS=Escherichia coli (strain K12) OX=83333 GN=rplE PE=1 SV=2	false	STVGHDLNLDVCcmSKCcmHPFFTGK	AKLHDYYKDEVVK	26	2	22	13	14	1	39	2	6	DSS	-1	36.009	false	true	false	false	Between > 4	0	0.001	0.002		0	0.6	0.123	0	0	12161	14943	5
110903	B181117_07_HF_FW_IN_130_ECLP_DSS01_SCX17_hSAX04_rep1				0	0	-0	0	4	0	0	P0A9J8	CMPDT_ECOLI Bifunctional chorismate mutase/prephenate dehydratase OS=Escherichia coli (strain K12) OX=83333 GN=pheA PE=1 SV=1	false	P0A9J8	CMPDT_ECOLI Bifunctional chorismate mutase/prephenate dehydratase OS=Escherichia coli (strain K12) OX=83333 GN=pheA PE=1 SV=1	false	IAFLGPKGSYSHLAAR	TSENPLLALR	106	2	16	10	7	1	112	2	4	DSS	-1	36.009	false	true	false	false	Self > 4	0	0	0		0	0.118	0.118	0	0	10079	11413	1617
2118360	B181128_10_HF_FW_IN_130_ECLP_DSS01_SCX21_hSAX06_rep1				0	0	-0	0	5	0	0	P23865	PRC_ECOLI Tail-specific protease OS=Escherichia coli (strain K12) OX=83333 GN=prc PE=1 SV=2	false	P23865	PRC_ECOLI Tail-specific protease OS=Escherichia coli (strain K12) OX=83333 GN=prc PE=1 SV=2	false	VREDSDTDGQVFYKGPLVVLVDR	ARPAEQPAPVK	426	672	23	11	14	11	439	682	5	DSS	-1	36.008	false	true	false	false	Self > 4	0	0	0		0	0.138	0.138	0	0	10078	11411	1313
808309	B181121_10_HF_FW_IN_130_ECLP_DSS01_SCX19_hSAX03_rep1				0	0	-0	0	5	0	0	P0AE08	AHPC_ECOLI Alkyl hydroperoxide reductase C OS=Escherichia coli (strain K12) OX=83333 GN=ahpC PE=1 SV=2	false	P0AE08	AHPC_ECOLI Alkyl hydroperoxide reductase C OS=Escherichia coli (strain K12) OX=83333 GN=ahpC PE=1 SV=2	false	IKAAQYVASHPGEVCcmPAK	IKYAMIGDPTGALTR	152	92	18	15	2	2	153	93	5	DSS	-1	36.005	false	true	false	false	Self > 4	0	0	0		0	0.123	0.123	0	0	10077	3189	1237
3217899	B181205_13_HF_FW_IN_130_ECLP_DSS01_SCX24_hSAX03_rep1				0	0	-0	0	4	0	0	P0A9Q7	ADHE_ECOLI Aldehyde-alcohol dehydrogenase OS=Escherichia coli (strain K12) OX=83333 GN=adhE PE=1 SV=2	false	P0A9Q7	ADHE_ECOLI Aldehyde-alcohol dehydrogenase OS=Escherichia coli (strain K12) OX=83333 GN=adhE PE=1 SV=2	false	FATHGGYLLQGKELK	KEAAPAKAEK	266	876	15	10	12	7	277	882	4	DSS	-1	36.005	false	true	false	false	Self > 4	0	0	0		0	0.123	0.123	0	0	3597	12995	1145
274226	B181117_16_HF_FW_IN_130_ECLP_DSS01_SCX17_hSAX08_rep1				0	0	-0	0	3	0	0	P0A853	TNAA_ECOLI Tryptophanase OS=Escherichia coli (strain K12) OX=83333 GN=tnaA PE=1 SV=1	false	P0A853	TNAA_ECOLI Tryptophanase OS=Escherichia coli (strain K12) OX=83333 GN=tnaA PE=1 SV=1	false	YADMLAMSAKK	YDFKGNFDLEGLER	260	165	11	14	10	4	269	168	3	DSS	-1	35.992	false	true	false	false	Self > 4	0	0	0		0	0.134	0.134	0	0	5516	12165	1020
2149114	B181128_11_HF_FW_IN_130_ECLP_DSS01_SCX21_hSAX06_rep2				0	0	-0	0	4	0	0	P0AD61	KPYK1_ECOLI Pyruvate kinase I OS=Escherichia coli (strain K12) OX=83333 GN=pykF PE=1 SV=1	false	P0AD61	KPYK1_ECOLI Pyruvate kinase I OS=Escherichia coli (strain K12) OX=83333 GN=pykF PE=1 SV=1	false	AEAGDVANAILDGTDAVMLSGESAKGK	TMKLEGGNDVSLK	293	74	27	13	25	3	317	76	4	DSS	-1	35.985	false	true	false	false	Self > 4	0	0	0		0	0.123	0.123	0	0	10074	11399	1365
2713253	B181203_12_HF_FW_IN_130_ECLP_DSS01_SCX23_hSAX07_rep1				0	0	-0	0	5	0	0	P0A6H1	CLPX_ECOLI ATP-dependent Clp protease ATP-binding subunit ClpX OS=Escherichia coli (strain K12) OX=83333 GN=clpX PE=1 SV=2	false	P0A6H1	CLPX_ECOLI ATP-dependent Clp protease ATP-binding subunit ClpX OS=Escherichia coli (strain K12) OX=83333 GN=clpX PE=1 SV=2	false	KHPQQEFLQVDTSK	NHLDDYVIGQEQAKK	229	72	14	15	1	14	229	85	5	DSS	-1	35.982	false	true	false	false	Self > 4	0	0	0		0	0.135	0.135	0	0	7153	12443	1272
2167882	B181128_12_HF_FW_IN_130_ECLP_DSS01_SCX22_hSAX05_rep1				0	0	-0	0	4	0	0	P0A6B7	ISCS_ECOLI Cysteine desulfurase IscS OS=Escherichia coli (strain K12) OX=83333 GN=iscS PE=1 SV=1	false	P0A6B7	ISCS_ECOLI Cysteine desulfurase IscS OS=Escherichia coli (strain K12) OX=83333 GN=iscS PE=1 SV=1	false	HIITSKTEHK	DLAVSSGSACcmTSASLEPSYVLR	96	319	10	22	6	8	101	326	4	DSS	-1	35.98	false	true	false	false	Self > 4	0	0	0		0	0.134	0.134	0	0	2909	11843	1560
2872042	B181203_19_HF_FW_IN_130_ECLP_DSS01_SCX23_hSAX04_rep1				0	0	-0	0	4	0	0	P0A8N5;P0A8N3	SYK2_ECOLI Lysine--tRNA ligase heat inducible OS=Escherichia coli (strain K12) OX=83333 GN=lysU PE=1 SV=2;SYK1_ECOLI Lysine--tRNA ligase OS=Escherichia coli (strain K12) OX=83333 GN=lysS PE=1 SV=2	false	P0A8N3	SYK1_ECOLI Lysine--tRNA ligase OS=Escherichia coli (strain K12) OX=83333 GN=lysS PE=1 SV=2	false	RIMoxGKASFVTLQDVGGR	TKTGELSIHCcmTELR	78;78	131	17	14	5	2	82;82	132	4	DSS	-1	35.98	false	true	false	false	Self > 4	0	0	0		0	0.118	0.134	0	0	8290	12631	1527
1549887	B181123_25_HF_FW_IN_130_ECLP_DSS01_SCX21_hSAX02_rep1				0	0	-0	0	3	0	0	P0A8T7	RPOC_ECOLI DNA-directed RNA polymerase subunit beta' OS=Escherichia coli (strain K12) OX=83333 GN=rpoC PE=1 SV=1	false	P0ABS1	DKSA_ECOLI RNA polymerase-binding transcription factor DksA OS=Escherichia coli (strain K12) OX=83333 GN=dksA PE=1 SV=1	false	IPQESGGTKDITGGLPR	KIEKTLK	1124	98	17	7	9	4	1132	101	3	DSS	-1	35.975	false	true	false	false	Between > 4	0	0.001	0.002		0	0.138	0.696	0	0	11710	15633	489
1206944	B181123_07_HF_FW_IN_130_ECLP_DSS01_SCX20_hSAX07_rep2				0	0	-0	0	3	0	0	P05042	FUMC_ECOLI Fumarate hydratase class II OS=Escherichia coli (strain K12) OX=83333 GN=fumC PE=1 SV=1	false	P05042	FUMC_ECOLI Fumarate hydratase class II OS=Escherichia coli (strain K12) OX=83333 GN=fumC PE=1 SV=1	false	VNEDLGLLSEEKASAIR	KVHPNDDVNK	58	127	17	10	12	1	69	127	3	DSS	-1	35.941	false	true	false	false	Self > 4	0	0	0		0	0.138	0.138	0	0	3868	12411	1141
2712696	B181203_12_HF_FW_IN_130_ECLP_DSS01_SCX23_hSAX07_rep1				0	0	-0	0	4	0	0	P27302	TKT1_ECOLI Transketolase 1 OS=Escherichia coli (strain K12) OX=83333 GN=tktA PE=1 SV=5	false	P27302	TKT1_ECOLI Transketolase 1 OS=Escherichia coli (strain K12) OX=83333 GN=tktA PE=1 SV=5	false	DIDGHDAASIKR	DFLKHNPQNPSWADRDR	215	43	12	17	11	4	225	46	4	DSS	-1	35.913	false	true	false	false	Self > 4	0	0	0		0	0.118	0.118	0	0	6818	12149	2031
1239112	B181123_09_HF_FW_IN_130_ECLP_DSS01_SCX20_hSAX06_rep1				0	0	-0	0	5	0	0	P35340	AHPF_ECOLI Alkyl hydroperoxide reductase subunit F OS=Escherichia coli (strain K12) OX=83333 GN=ahpF PE=1 SV=2	false	P35340	AHPF_ECOLI Alkyl hydroperoxide reductase subunit F OS=Escherichia coli (strain K12) OX=83333 GN=ahpF PE=1 SV=2	false	AYLEKLTKPVELIATLDDSAK	GVTYCcmPHCcmDGPLFKGK	12	341	21	16	5	14	16	354	5	DSS	-1	35.91	false	true	false	false	Self > 4	0	0	0		0	0.118	0.118	0	0	2409	11783	1024
930680	B181121_16_HF_FW_IN_130_ECLP_DSS01_SCX19_hSAX06_rep2				0	0	-0	0	4	0	0	P0A8V2	RPOB_ECOLI DNA-directed RNA polymerase subunit beta OS=Escherichia coli (strain K12) OX=83333 GN=rpoB PE=1 SV=1	false	P0A8V2	RPOB_ECOLI DNA-directed RNA polymerase subunit beta OS=Escherichia coli (strain K12) OX=83333 GN=rpoB PE=1 SV=1	false	KGMPIATPVFDGAK	MNIGQILETHLGMAAKGIGDK	1178	1107	14	21	1	16	1178	1122	4	DSS	-1	35.909	false	true	false	false	Self > 4	0	0	0		0	0.138	0.138	0	0	5137	709	1053
775893	B181121_08_HF_FW_IN_130_ECLP_DSS01_SCX19_hSAX02_rep1				0	0	-0	0	3	0	0	P0A836	SUCC_ECOLI Succinate--CoA ligase [ADP-forming] subunit beta OS=Escherichia coli (strain K12) OX=83333 GN=sucC PE=1 SV=1	false	P0A836	SUCC_ECOLI Succinate--CoA ligase [ADP-forming] subunit beta OS=Escherichia coli (strain K12) OX=83333 GN=sucC PE=1 SV=1	false	AGGVKVVNSK	AFAENWLGKR	57	71	10	10	5	9	61	79	3	DSS	-1	35.904	false	true	false	false	Self > 4	0	0	0		0	0.134	0.134	0	0	8114	7485	1290
2285751	B181128_18_HF_FW_IN_130_ECLP_DSS01_SCX22_hSAX02_rep2				0	0	-0	0	3	0	0	P0ADG7	IMDH_ECOLI Inosine-5'-monophosphate dehydrogenase OS=Escherichia coli (strain K12) OX=83333 GN=guaB PE=1 SV=1	false	P0ADG7	IMDH_ECOLI Inosine-5'-monophosphate dehydrogenase OS=Escherichia coli (strain K12) OX=83333 GN=guaB PE=1 SV=1	false	KPNACcmKDEQGR	GMGSLGAMSKGSSDR	207	387	11	15	1	10	207	396	3	DSS	-1	35.9	false	true	false	false	Self > 4	0	0	0		0	0.134	0.134	0	0	4613	10057	990
2955006	B181203_24_HF_FW_IN_130_ECLP_DSS01_SCX24_hSAX01_rep1				0	0	-0	0	4	0	0	P0A6M8	EFG_ECOLI Elongation factor G OS=Escherichia coli (strain K12) OX=83333 GN=fusA PE=1 SV=2	false	P0A6M8	EFG_ECOLI Elongation factor G OS=Escherichia coli (strain K12) OX=83333 GN=fusA PE=1 SV=2	false	HAKQSGGR	LAASIAFKEGFKK	505	595	8	13	3	8	507	602	4	DSS	-1	35.899	false	true	false	false	Self > 4	0	0	0		0	0.138	0.138	0	0	5636	12325	1159
2167206	B181128_12_HF_FW_IN_130_ECLP_DSS01_SCX22_hSAX05_rep1				0	0	-0	0	3	0	0	P09373	PFLB_ECOLI Formate acetyltransferase 1 OS=Escherichia coli (strain K12) OX=83333 GN=pflB PE=1 SV=2	false	P68066	GRCA_ECOLI Autonomous glycyl radical cofactor OS=Escherichia coli (strain K12) OX=83333 GN=grcA PE=1 SV=1	false	VMEGVKLENR	HPEKYPQLTIR	58	89	10	11	6	4	63	92	3	DSS	-1	35.894	false	true	false	false	Between > 4	0	0.001	0.002		0	0.123	0.123	0	0	11474	15271	255
1953130	B181127_13_HF_FW_IN_130_ECLP_DSS01_SCX25t27_hSAX01_rep2				0	0	-0	0	5	0	0	P15639	PUR9_ECOLI Bifunctional purine biosynthesis protein PurH OS=Escherichia coli (strain K12) OX=83333 GN=purH PE=1 SV=1	false	P15639	PUR9_ECOLI Bifunctional purine biosynthesis protein PurH OS=Escherichia coli (strain K12) OX=83333 GN=purH PE=1 SV=1	false	TLHPKVHGGILGR	NHKDVAIVVK	70	140	13	10	5	3	74	142	5	DSS	-1	35.89	false	true	false	false	Self > 4	0	0	0		0	0.134	0.134	0	0	4440	12909	1420
3197350	B181205_12_HF_FW_IN_130_ECLP_DSS01_SCX24_hSAX04_rep1				0	0	-0	0	5	0	0	P24182	ACCC_ECOLI Biotin carboxylase OS=Escherichia coli (strain K12) OX=83333 GN=accC PE=1 SV=2	false	P24182	ACCC_ECOLI Biotin carboxylase OS=Escherichia coli (strain K12) OX=83333 GN=accC PE=1 SV=2	false	RIGYPVIIKASGGGGGR	IMoxNDENFQHGGTNIHYLEKK	151	424	17	20	9	19	159	442	5	DSS	-1	35.863	false	true	false	false	Self > 4	0	0	0		0	0.123	0.123	0	0	10062	11033	1559
85708	B181117_06_HF_FW_IN_130_ECLP_DSS01_SCX17_hSAX03_rep1				0	0	-0	0	4	0	0	P0A8T7	RPOC_ECOLI DNA-directed RNA polymerase subunit beta' OS=Escherichia coli (strain K12) OX=83333 GN=rpoC PE=1 SV=1	false	P0A7Z4	RPOA_ECOLI DNA-directed RNA polymerase subunit alpha OS=Escherichia coli (strain K12) OX=83333 GN=rpoA PE=1 SV=1	false	DCcmVNAKGEGMVLTGPK	MoxQGSVTEFLKPR	516	1	16	12	6	1	521	1	4	DSS	-1	35.861	false	true	false	false	Between > 4	0	0.001	0.002		0	0.138	0.134	0	0	12158	14663	99
1505776	B181123_23_HF_FW_IN_130_ECLP_DSS01_SCX21_hSAX04_rep1				0	0	-0	0	5	0	0	P0A9T0	SERA_ECOLI D-3-phosphoglycerate dehydrogenase OS=Escherichia coli (strain K12) OX=83333 GN=serA PE=1 SV=2	false	P0A9T0	SERA_ECOLI D-3-phosphoglycerate dehydrogenase OS=Escherichia coli (strain K12) OX=83333 GN=serA PE=1 SV=2	false	GVPEANAKAHR	LIKYSDNGSTLSAVNFPEVSLPLHGGR	126	312	11	27	8	3	133	314	5	DSS	-1	35.856	false	true	false	false	Self > 4	0	0	0		0	0.134	0.134	0	0	1891	11721	1500
2916192	B181203_22_HF_FW_IN_130_ECLP_DSS01_SCX24_hSAX02_rep1				0	0	-0	0	5	0	0	P0A9F3	CYSB_ECOLI HTH-type transcriptional regulator CysB OS=Escherichia coli (strain K12) OX=83333 GN=cysB PE=3 SV=1	false	P0A9F3	CYSB_ECOLI HTH-type transcriptional regulator CysB OS=Escherichia coli (strain K12) OX=83333 GN=cysB PE=3 SV=1	false	VSLHMHQGSPTQIADAVSK	SGKHLTQVTPAGQEIIR	122	52	19	17	2	3	123	54	5	DSS	-1	35.854	false	true	false	false	Self > 4	0	0	0		0	0	0	0	0	10060	11383	2061
2891774	B181203_20_HF_FW_IN_130_ECLP_DSS01_SCX23_hSAX03_rep1				0	0	-0	0	4	0	0	P0A853	TNAA_ECOLI Tryptophanase OS=Escherichia coli (strain K12) OX=83333 GN=tnaA PE=1 SV=1	false	P0AE08	AHPC_ECOLI Alkyl hydroperoxide reductase C OS=Escherichia coli (strain K12) OX=83333 GN=ahpC PE=1 SV=2	false	HVKENAANIK	AAQYVASHPGEVCcmPAKWK	441	154	10	18	3	16	443	169	4	DSS	-1	35.848	false	true	false	false	Between > 4	0	0.001	0.002		0	0.134	0.123	0	0	11196	15561	227
2845946	B181203_18_HF_FW_IN_130_ECLP_DSS01_SCX23_hSAX05_rep2				0	0	-0	0	5	0	0	P0A8N3	SYK1_ECOLI Lysine--tRNA ligase OS=Escherichia coli (strain K12) OX=83333 GN=lysS PE=1 SV=2	false	P0AE08	AHPC_ECOLI Alkyl hydroperoxide reductase C OS=Escherichia coli (strain K12) OX=83333 GN=ahpC PE=1 SV=2	false	ALRPLPDKFHGLQDQEAR	IKAAQYVASHPGEVCcmPAK	149	152	18	18	8	2	156	153	5	DSS	-1	35.839	false	true	false	false	Between > 4	0	0.001	0.002		0	0.134	0.123	0.005	0.007	12156	15417	739
1591222	B181123_27_HF_FW_IN_130_ECLP_DSS01_SCX21_hSAX01_rep1				0	0	-0	0	4	0	0	P69797	PTNAB_ECOLI PTS system mannose-specific EIIAB component OS=Escherichia coli (strain K12) OX=83333 GN=manX PE=1 SV=2	false	P69797	PTNAB_ECOLI PTS system mannose-specific EIIAB component OS=Escherichia coli (strain K12) OX=83333 GN=manX PE=1 SV=2	false	AKPVEKAAPAPAAAAPK	WTKETNVSR	131	182	17	9	6	3	136	184	4	DSS	-1	35.839	false	true	false	false	Self > 4	0	0	0		0	0.123	0.123	0	0	7904	12557	1068
2599089	B181130_14_HF_FW_IN_130_ECLP_DSS01_SCX23_hSAX01_rep2				0	0	-0	0	3	0	0	P0A6M8	EFG_ECOLI Elongation factor G OS=Escherichia coli (strain K12) OX=83333 GN=fusA PE=1 SV=2	false	P0A6M8	EFG_ECOLI Elongation factor G OS=Escherichia coli (strain K12) OX=83333 GN=fusA PE=1 SV=2	false	HAKQSGGR	LAASIAFKEGFK	505	595	8	12	3	8	507	602	3	DSS	-1	35.837	false	true	false	false	Self > 4	0	0	0		0	0.138	0.138	0	0	2332	12325	1159
2895764	B181203_20_HF_FW_IN_130_ECLP_DSS01_SCX23_hSAX03_rep1				0	0	-0	0	4	0	0	P0A9Z1	GLNB_ECOLI Nitrogen regulatory protein P-II 1 OS=Escherichia coli (strain K12) OX=83333 GN=glnB PE=1 SV=1	false	P0A9Z1	GLNB_ECOLI Nitrogen regulatory protein P-II 1 OS=Escherichia coli (strain K12) OX=83333 GN=glnB PE=1 SV=1	false	KIDAIIKPFKLDDVR	TAQTGKIGDGK	3	80	15	11	10	6	12	85	4	DSS	-1	35.816	false	true	false	false	Self > 4	0	0	0		0	0.138	0.138	0	0	980	11597	4980
3023722	B181205_04_HF_FW_IN_130_ECLP_DSS01_SCX24_hSAX08_rep1				0	0	-0	0	3	0	0	P0ABP8	DEOD_ECOLI Purine nucleoside phosphorylase DeoD-type OS=Escherichia coli (strain K12) OX=83333 GN=deoD PE=1 SV=2	false	P0ABP8	DEOD_ECOLI Purine nucleoside phosphorylase DeoD-type OS=Escherichia coli (strain K12) OX=83333 GN=deoD PE=1 SV=2	false	AKYIAETFLEDAR	AKYIAETFLEDAR	26	26	13	13	2	2	27	27	3	DSS	-1	35.795	false	true	false	false	Self > 4	0	0	0		0	0.118	0.118	0	0	10056	11369	1099
1456570	B181123_20_HF_FW_IN_130_ECLP_DSS01_SCX21_hSAX05_rep1				0	0	-0	0	6	0	0	P60240	RAPA_ECOLI RNA polymerase-associated protein RapA OS=Escherichia coli (strain K12) OX=83333 GN=rapA PE=1 SV=2	false	P60240	RAPA_ECOLI RNA polymerase-associated protein RapA OS=Escherichia coli (strain K12) OX=83333 GN=rapA PE=1 SV=2	false	IGQAHDIQIHVPYLEKTAQSVLVR	LPLPTQYQTAIKVSGIMGAR	600	438	24	20	16	12	615	449	6	DSS	-1	35.792	false	true	false	false	Self > 4	0	0	0		0	0.134	0.134	0	0	10055	11307	3253
3164289	B181205_11_HF_FW_IN_130_ECLP_DSS01_SCX24_hSAX05_rep1				0	0	-0	0	3	0	0	P64581	YQJD_ECOLI Uncharacterized protein YqjD OS=Escherichia coli (strain K12) OX=83333 GN=yqjD PE=1 SV=1	false	P64581	YQJD_ECOLI Uncharacterized protein YqjD OS=Escherichia coli (strain K12) OX=83333 GN=yqjD PE=1 SV=1	false	SKEHTTEHLR	AEQALKQSR	2	43	10	9	2	6	3	48	3	DSS	-1	35.788	false	true	false	false	Self > 4	0	0	0		0	0.134	0.134	0	0	6333	10445	1408
1506616	B181123_23_HF_FW_IN_130_ECLP_DSS01_SCX21_hSAX04_rep1				0	0	-0	0	4	0	0	P02359	RS7_ECOLI 30S ribosomal protein S7 OS=Escherichia coli (strain K12) OX=83333 GN=rpsG PE=1 SV=3	false	P67910	HLDD_ECOLI ADP-L-glycero-D-manno-heptose-6-epimerase OS=Escherichia coli (strain K12) OX=83333 GN=hldD PE=1 SV=1	false	SFSHQAGASSKQPALGYLN	KGQIEYIPFPDKLK	161	256	19	14	11	12	171	267	4	DSS	-1	35.785	false	true	false	false	Between > 4	0	0.001	0.002		0	0.118	0.123	0	0	11992	14771	310
2714327	B181203_12_HF_FW_IN_130_ECLP_DSS01_SCX23_hSAX07_rep1				0	0	-0	0	4	0	0	P07118	SYV_ECOLI Valine--tRNA ligase OS=Escherichia coli (strain K12) OX=83333 GN=valS PE=1 SV=2	false	P07118	SYV_ECOLI Valine--tRNA ligase OS=Escherichia coli (strain K12) OX=83333 GN=valS PE=1 SV=2	false	IPIVGDEHADMEKGTGCcmVK	ESKGSMWHIR	259	192	19	10	13	3	271	194	4	DSS	-1	35.782	false	true	false	false	Self > 4	0	0	0		0	0.123	0.123	0	0	6149	10241	1373
1401135	B181123_17_HF_FW_IN_130_ECLP_DSS01_SCX20_hSAX02_rep2				0	0	-0	0	4	0	0	P0A8T7	RPOC_ECOLI DNA-directed RNA polymerase subunit beta' OS=Escherichia coli (strain K12) OX=83333 GN=rpoC PE=1 SV=1	false	P0A8T7	RPOC_ECOLI DNA-directed RNA polymerase subunit beta' OS=Escherichia coli (strain K12) OX=83333 GN=rpoC PE=1 SV=1	false	IPQESGGTKDITGGLPR	KGLADTALKTANSGYLTR	1124	781	17	18	9	9	1132	789	4	DSS	-1	35.775	false	true	false	false	Self > 4	0	0	0		0	0.138	0.138	0	0	9394	9077	1520
1527563	B181123_24_HF_FW_IN_130_ECLP_DSS01_SCX21_hSAX03_rep1				0	0	-0	0	4	0	0	P21156	CYSD_ECOLI Sulfate adenylyltransferase subunit 2 OS=Escherichia coli (strain K12) OX=83333 GN=cysD PE=1 SV=3	false	P21156	CYSD_ECOLI Sulfate adenylyltransferase subunit 2 OS=Escherichia coli (strain K12) OX=83333 GN=cysD PE=1 SV=3	false	TAKAYGCcmELLVHK	TEGLKQALNK	79	116	13	10	3	5	81	120	4	DSS	-1	35.772	false	true	false	false	Self > 4	0	0	0		0	0.123	0.123	0	0	6839	12363	1692
2842391	B181203_18_HF_FW_IN_130_ECLP_DSS01_SCX23_hSAX05_rep2				0	0	-0	0	4	0	0	P0A9P0	DLDH_ECOLI Dihydrolipoyl dehydrogenase OS=Escherichia coli (strain K12) OX=83333 GN=lpdA PE=1 SV=2	false	P06959	ODP2_ECOLI Dihydrolipoyllysine-residue acetyltransferase component of pyruvate dehydrogenase complex OS=Escherichia coli (strain K12) OX=83333 GN=aceF PE=1 SV=3	false	GVHEGHVAAEVIAGKK	AEAPAAAPAAKAEGK	324	303	16	15	15	11	338	313	4	DSS	-1	35.763	false	true	false	false	Between > 4	0	0.001	0.002		0	0.134	0.118	0	0	11939	15867	299
2114159	B181128_10_HF_FW_IN_130_ECLP_DSS01_SCX21_hSAX06_rep1				0	0	-0	0	4	0	0	P0A853	TNAA_ECOLI Tryptophanase OS=Escherichia coli (strain K12) OX=83333 GN=tnaA PE=1 SV=1	false	P0A9G6	ACEA_ECOLI Isocitrate lyase OS=Escherichia coli (strain K12) OX=83333 GN=aceA PE=1 SV=1	false	YADMLAMSAKK	HYVEKVQQPEFAAAK	260	377	11	15	10	5	269	381	4	DSS	-1	35.76	false	true	false	false	Between > 4	0	0.001	0.002		0	0.134	0.134	0	0	10942	15811	59
2953545	B181203_24_HF_FW_IN_130_ECLP_DSS01_SCX24_hSAX01_rep1				0	0	-0	0	3	0	0	P0AFG6	ODO2_ECOLI Dihydrolipoyllysine-residue succinyltransferase component of 2-oxoglutarate dehydrogenase complex OS=Escherichia coli (strain K12) OX=83333 GN=sucB PE=1 SV=2	false	P0AFG6	ODO2_ECOLI Dihydrolipoyllysine-residue succinyltransferase component of 2-oxoglutarate dehydrogenase complex OS=Escherichia coli (strain K12) OX=83333 GN=sucB PE=1 SV=2	false	HLAKAPAK	KIKELAVK	149	298	8	8	4	3	152	300	3	DSS	-1	35.755	false	true	false	false	Self > 4	0	0	0		0	0.118	0.118	0	0	9591	11921	1262
2867339	B181203_19_HF_FW_IN_130_ECLP_DSS01_SCX23_hSAX04_rep1				0	0	-0	0	3	0	0	P0A832	SSRP_ECOLI SsrA-binding protein OS=Escherichia coli (strain K12) OX=83333 GN=smpB PE=1 SV=2	false	P0A832	SSRP_ECOLI SsrA-binding protein OS=Escherichia coli (strain K12) OX=83333 GN=smpB PE=1 SV=2	false	EREWQVDKAR	IGVAKGK	144	127	10	7	8	5	151	131	3	DSS	-1	35.751	false	true	false	false	Self > 4	0	0	0		0	0.123	0.123	0	0	3359	11865	1873
2715948	B181203_12_HF_FW_IN_130_ECLP_DSS01_SCX23_hSAX07_rep1				0	0	-0	0	5	0	0	P0A8N3	SYK1_ECOLI Lysine--tRNA ligase OS=Escherichia coli (strain K12) OX=83333 GN=lysS PE=1 SV=2	false	P0A8N3	SYK1_ECOLI Lysine--tRNA ligase OS=Escherichia coli (strain K12) OX=83333 GN=lysS PE=1 SV=2	false	ALRPLPDKFHGLQDQEAR	KYRPETDMADLDNFDSAK	149	335	18	18	8	1	156	335	5	DSS	-1	35.743	false	true	false	false	Self > 4	0	0	0		0	0.134	0.134	0	0	10048	11355	1672
2869649	B181203_19_HF_FW_IN_130_ECLP_DSS01_SCX23_hSAX04_rep1				0	0	-0	0	4	0	0	P0A6Y1	IHFB_ECOLI Integration host factor subunit beta OS=Escherichia coli (strain K12) OX=83333 GN=ihfB PE=1 SV=1	false	P0A6X7	IHFA_ECOLI Integration host factor subunit alpha OS=Escherichia coli (strain K12) OX=83333 GN=ihfA PE=1 SV=1	false	YVPHFKPGKELR	NPKTGEDIPITAR	76	64	12	13	9	3	84	66	4	DSS	-1	35.735	false	true	false	false	Between > 4	0	0.001	0.002		0	0.138	0.135	0	0	11335	15795	134
158984	B181117_10_HF_FW_IN_130_ECLP_DSS01_SCX17_hSAX05_rep2				0	0	-0	0	4	0	0	P0A853	TNAA_ECOLI Tryptophanase OS=Escherichia coli (strain K12) OX=83333 GN=tnaA PE=1 SV=1	false	P0A853	TNAA_ECOLI Tryptophanase OS=Escherichia coli (strain K12) OX=83333 GN=tnaA PE=1 SV=1	false	TGKQLPCcmPAELLR	NVYIKEAFDTGVR	407	152	13	13	3	5	409	156	4	DSS	-1	35.728	false	true	false	false	Self > 4	0	0	0		0	0.134	0.134	0	0	4412	11975	1020
2821147	B181203_17_HF_FW_IN_130_ECLP_DSS01_SCX23_hSAX05_rep1				0	0	-0	0	5	0	0	P0A8N5	SYK2_ECOLI Lysine--tRNA ligase heat inducible OS=Escherichia coli (strain K12) OX=83333 GN=lysU PE=1 SV=2	false	P0AE08	AHPC_ECOLI Alkyl hydroperoxide reductase C OS=Escherichia coli (strain K12) OX=83333 GN=ahpC PE=1 SV=2	false	ALRPLPDKFHGLQDQEVR	IKAAQYVASHPGEVCcmPAK	149	152	18	18	8	2	156	153	5	DSS	-1	35.725	false	true	false	false	Between > 4	0	0.001	0.002		0	0.126	0.123	0	0	11975	15693	851
1501543	B181123_23_HF_FW_IN_130_ECLP_DSS01_SCX21_hSAX04_rep1				0	0	-0	0	3	0	0	P02359	RS7_ECOLI 30S ribosomal protein S7 OS=Escherichia coli (strain K12) OX=83333 GN=rpsG PE=1 SV=3	false	P0A7R9	RS11_ECOLI 30S ribosomal protein S11 OS=Escherichia coli (strain K12) OX=83333 GN=rpsK PE=1 SV=2	false	MAEANKAFAHYR	KSTPFAAQVAAER	144	57	12	13	6	1	149	57	3	DSS	-1	35.714	false	true	false	false	Between > 4	0	0.001	0.002		0	0.118	0.123	0	0	11675	15619	2
2014192	B181128_04_HF_FW_IN_130_ECLP_DSS01_SCX21_hSAX09_rep1				0	0	-0	0	3	0	0	P0A853	TNAA_ECOLI Tryptophanase OS=Escherichia coli (strain K12) OX=83333 GN=tnaA PE=1 SV=1	false	P0A853	TNAA_ECOLI Tryptophanase OS=Escherichia coli (strain K12) OX=83333 GN=tnaA PE=1 SV=1	false	MENFKHLPEPFR	FAENAYFIKQR	1	231	12	11	5	9	5	239	3	DSS	-1	35.706	false	true	false	false	Self > 4	0	0	0		0	0.134	0.134	0	0	5221	10627	1020
2870830	B181203_19_HF_FW_IN_130_ECLP_DSS01_SCX23_hSAX04_rep1				0	0	-0	0	4	0	0	P0A817	METK_ECOLI S-adenosylmethionine synthase OS=Escherichia coli (strain K12) OX=83333 GN=metK PE=1 SV=2	false	P0A817	METK_ECOLI S-adenosylmethionine synthase OS=Escherichia coli (strain K12) OX=83333 GN=metK PE=1 SV=2	false	YVAKNIVAAGLADR	HGGGAFSGKDPSKVDR	281	258	14	16	4	9	284	266	4	DSS	-1	35.705	false	true	false	false	Self > 4	0	0	0		0	0.123	0.123	0	0	9546	12927	1402
2113293	B181128_10_HF_FW_IN_130_ECLP_DSS01_SCX21_hSAX06_rep1				0	0	-0	0	4	0	0	P0AG67	RS1_ECOLI 30S ribosomal protein S1 OS=Escherichia coli (strain K12) OX=83333 GN=rpsA PE=1 SV=1	false	P0A7X3	RS9_ECOLI 30S ribosomal protein S9 OS=Escherichia coli (strain K12) OX=83333 GN=rpsI PE=1 SV=2	false	ANPWQQFAETHNKGDRVEGK	AENQYYGTGR	351	2	20	10	13	1	363	2	4	DSS	-1	35.699	false	true	false	false	Between > 4	0	0.001	0.002		0	0.123	0.123	0	0	11697	13669	847
951133	B181121_17_HF_FW_IN_130_ECLP_DSS01_SCX19_hSAX07_rep1				0	0	-0	0	5	0	0	P0A8C4	YGFB_ECOLI UPF0149 protein YgfB OS=Escherichia coli (strain K12) OX=83333 GN=ygfB PE=3 SV=1	false	P0A8C4	YGFB_ECOLI UPF0149 protein YgfB OS=Escherichia coli (strain K12) OX=83333 GN=ygfB PE=3 SV=1	false	VAALLCcmHDTFTHPQPTAPEVQKPTLH	LDKVTGETGEAIDDLR	167	123	26	16	22	3	188	125	5	DSS	-1	35.694	false	true	false	false	Self > 4	0	0	0		0	0	0	0	0	8447	12641	5406
954067	B181121_17_HF_FW_IN_130_ECLP_DSS01_SCX19_hSAX07_rep1				0	0	-0	0	5	0	0	P0AG86	SECB_ECOLI Protein-export protein SecB OS=Escherichia coli (strain K12) OX=83333 GN=secB PE=1 SV=1	false	P0AG86	SECB_ECOLI Protein-export protein SecB OS=Escherichia coli (strain K12) OX=83333 GN=secB PE=1 SV=1	false	DISFEAPNAPHVFQKDWQPEVK	IYTKDISFEAPNAPHVFQK	20	16	22	19	15	4	34	19	5	DSS	-1	35.694	false	true	false	false	Self > 4	0	0	0		0	0.123	0.123	0	0	4232	11945	1885
2866580	B181203_19_HF_FW_IN_130_ECLP_DSS01_SCX23_hSAX04_rep1				0	0	-0	0	3	0	0	P0A853	TNAA_ECOLI Tryptophanase OS=Escherichia coli (strain K12) OX=83333 GN=tnaA PE=1 SV=1	false	P25553	ALDA_ECOLI Lactaldehyde dehydrogenase OS=Escherichia coli (strain K12) OX=83333 GN=aldA PE=1 SV=2	false	HFTAKLK	KAIDAAER	463	48	7	8	5	1	467	48	3	DSS	-1	35.688	false	true	false	false	Between > 4	0	0.001	0.002		0	0.134	0.123	0.005	0	12148	15415	9
2447394	B181130_06_HF_FW_IN_130_ECLP_DSS01_SCX22_hSAX07_rep1				0	0	-0	0	6	0	0	P06612	TOP1_ECOLI DNA topoisomerase 1 OS=Escherichia coli (strain K12) OX=83333 GN=topA PE=1 SV=2	false	P06612	TOP1_ECOLI DNA topoisomerase 1 OS=Escherichia coli (strain K12) OX=83333 GN=topA PE=1 SV=2	false	KYLPESPNQYASKENSQEAHEAIRPSDVNVMAESLK	FSEASLVKELEK	346	477	36	12	13	8	358	484	6	DSS	-1	35.678	false	true	false	false	Self > 4	0	0	0		0	0.134	0.134	0	0	10042	11341	1103
3171113	B181205_11_HF_FW_IN_130_ECLP_DSS01_SCX24_hSAX05_rep1				0	0	-0	0	4	0	0	P0A6Y1	IHFB_ECOLI Integration host factor subunit beta OS=Escherichia coli (strain K12) OX=83333 GN=ihfB PE=1 SV=1	false	P0A6X7	IHFA_ECOLI Integration host factor subunit alpha OS=Escherichia coli (strain K12) OX=83333 GN=ihfA PE=1 SV=1	false	TGDKVELEGKYVPHFKPGK	NPKTGEDIPITAR	66	64	19	13	10	3	75	66	4	DSS	-1	35.665	false	true	false	false	Between > 4	0	0.001	0.002		0	0.138	0.135	0	0	12147	15759	134
1263384	B181123_10_HF_FW_IN_130_ECLP_DSS01_SCX20_hSAX06_rep2				0	0	-0	0	3	0	0	P0AE08	AHPC_ECOLI Alkyl hydroperoxide reductase C OS=Escherichia coli (strain K12) OX=83333 GN=ahpC PE=1 SV=2	false	P0AE08	AHPC_ECOLI Alkyl hydroperoxide reductase C OS=Escherichia coli (strain K12) OX=83333 GN=ahpC PE=1 SV=2	false	WKEGEATLAPSLDLVGKI	AWHSSSETIAKIK	170	81	18	13	2	11	171	91	3	DSS	-1	35.66	false	true	false	false	Self > 4	0	0	0		0	0.123	0.123	0	0	5269	12737	1237
3165075	B181205_11_HF_FW_IN_130_ECLP_DSS01_SCX24_hSAX05_rep1				0	0	-0	0	3	0	0	P0AFG6	ODO2_ECOLI Dihydrolipoyllysine-residue succinyltransferase component of 2-oxoglutarate dehydrogenase complex OS=Escherichia coli (strain K12) OX=83333 GN=sucB PE=1 SV=2	false	P0AFG6	ODO2_ECOLI Dihydrolipoyllysine-residue succinyltransferase component of 2-oxoglutarate dehydrogenase complex OS=Escherichia coli (strain K12) OX=83333 GN=sucB PE=1 SV=2	false	EDVEKHLAK	HLAKAPAK	144	149	9	8	5	4	148	152	3	DSS	-1	35.651	false	true	false	false	Self > 4	0	0	0		0	0.118	0.118	0	0	2017	4347	1262
2174568	B181128_12_HF_FW_IN_130_ECLP_DSS01_SCX22_hSAX05_rep1				0	0	-0	0	4	0	0	P09373	PFLB_ECOLI Formate acetyltransferase 1 OS=Escherichia coli (strain K12) OX=83333 GN=pflB PE=1 SV=2	false	P09373	PFLB_ECOLI Formate acetyltransferase 1 OS=Escherichia coli (strain K12) OX=83333 GN=pflB PE=1 SV=2	false	DAIPTQSVLTITSNVVYGKK	FNSLTKEQQQDVITR	597	740	20	15	19	6	615	745	4	DSS	-1	35.647	false	true	false	false	Self > 4	0	0	0		0	0.123	0.123	0	0	10039	11329	976
467815	B181119_06_HF_FW_IN_130_ECLP_DSS01_SCX18_hSAX05_rep1				0	0	-0	0	5	0	0	P24182	ACCC_ECOLI Biotin carboxylase OS=Escherichia coli (strain K12) OX=83333 GN=accC PE=1 SV=2	false	P24182	ACCC_ECOLI Biotin carboxylase OS=Escherichia coli (strain K12) OX=83333 GN=accC PE=1 SV=2	false	SGFIFIGPKAETIR	KAGVPCcmVPGSDGPLGDDMDKNR	98	125	14	22	9	1	106	125	5	DSS	-1	35.638	false	true	false	false	Self > 4	0	0	0		0	0.123	0.123	0	0	10038	4015	1559
2722318	B181203_12_HF_FW_IN_130_ECLP_DSS01_SCX23_hSAX07_rep1				0	0	-0	0	6	0	0	P0ABB4	ATPB_ECOLI ATP synthase subunit beta OS=Escherichia coli (strain K12) OX=83333 GN=atpD PE=1 SV=2	false	P0ABB4	ATPB_ECOLI ATP synthase subunit beta OS=Escherichia coli (strain K12) OX=83333 GN=atpD PE=1 SV=2	false	TREGNDFYHEMTDSNVIDKVSLVYGQMNEPPGNR	DLEHPIEVPVGKATLGR	184	71	34	17	19	12	202	82	6	DSS	-1	35.623	false	true	false	false	Self > 4	0	0	0		0	0.134	0.134	0	0	10037	6363	5272
2220223	B181128_14_HF_FW_IN_130_ECLP_DSS01_SCX22_hSAX04_rep1				0	0	-0	0	3	0	0	P17846	CYSI_ECOLI Sulfite reductase [NADPH] hemoprotein beta-component OS=Escherichia coli (strain K12) OX=83333 GN=cysI PE=1 SV=4	false	P17846	CYSI_ECOLI Sulfite reductase [NADPH] hemoprotein beta-component OS=Escherichia coli (strain K12) OX=83333 GN=cysI PE=1 SV=4	false	IHKGDFR	LPGGVITTKQWQAIDK	385	86	7	16	3	9	387	94	3	DSS	-1	35.62	false	true	false	false	Self > 4	0	0	0		0	0.123	0.123	0	0	4010	8761	1368
2170357	B181128_12_HF_FW_IN_130_ECLP_DSS01_SCX22_hSAX05_rep1				0	0	-0	0	5	0	0	P21599	KPYK2_ECOLI Pyruvate kinase II OS=Escherichia coli (strain K12) OX=83333 GN=pykA PE=1 SV=3	false	P21599	KPYK2_ECOLI Pyruvate kinase II OS=Escherichia coli (strain K12) OX=83333 GN=pykA PE=1 SV=3	false	HVAILGDLQGPKIR	LGGGLSAEALTEKDKADIK	64	165	14	19	12	13	75	177	5	DSS	-1	35.612	false	true	false	false	Self > 4	0	0	0		0	0.123	0.123	0	0	10035	11311	1673
1023463	B181121_20_HF_FW_IN_130_ECLP_DSS01_SCX19_hSAX08_rep2				0	0	-0	0	4	0	0	P0A6Z3	HTPG_ECOLI Chaperone protein HtpG OS=Escherichia coli (strain K12) OX=83333 GN=htpG PE=1 SV=1	false	P0A6Z3	HTPG_ECOLI Chaperone protein HtpG OS=Escherichia coli (strain K12) OX=83333 GN=htpG PE=1 SV=1	false	LADEVDESAKEAEK	YIFELNPDHVLVKR	493	566	14	14	10	13	502	578	4	DSS	-1	35.611	false	true	false	false	Self > 4	0	0	0		0	0.123	0.123	0	0	1943	12349	1283
1482514	B181123_21_HF_FW_IN_130_ECLP_DSS01_SCX21_hSAX05_rep2				0	0	-0	0	6	0	0	P60240	RAPA_ECOLI RNA polymerase-associated protein RapA OS=Escherichia coli (strain K12) OX=83333 GN=rapA PE=1 SV=2	false	P60240	RAPA_ECOLI RNA polymerase-associated protein RapA OS=Escherichia coli (strain K12) OX=83333 GN=rapA PE=1 SV=2	false	IGQAHDIQIHVPYLEKTAQSVLVR	LPLPTQYQTAIKVSGIMoxGAR	600	438	24	20	16	12	615	449	6	DSS	-1	35.598	false	true	false	false	Self > 4	0	0	0		0	0.134	0.134	0	0	10033	11307	3253
900088	B181121_15_HF_FW_IN_130_ECLP_DSS01_SCX19_hSAX06_rep1				0	0	-0	0	4	0	0	P07813	SYL_ECOLI Leucine--tRNA ligase OS=Escherichia coli (strain K12) OX=83333 GN=leuS PE=1 SV=2	false	P07813	SYL_ECOLI Leucine--tRNA ligase OS=Escherichia coli (strain K12) OX=83333 GN=leuS PE=1 SV=2	false	AGQEHLVAKYLDGVTVR	AKITVPVDATEEQVR	829	812	17	15	9	2	837	813	4	DSS	-1	35.595	false	true	false	false	Self > 4	0	0	0		0	0.123	0.123	0	0	8096	12569	1133
3166465	B181205_11_HF_FW_IN_130_ECLP_DSS01_SCX24_hSAX05_rep1				0	0	-0	0	3	0	0	P0A853	TNAA_ECOLI Tryptophanase OS=Escherichia coli (strain K12) OX=83333 GN=tnaA PE=1 SV=1	false	P0A853	TNAA_ECOLI Tryptophanase OS=Escherichia coli (strain K12) OX=83333 GN=tnaA PE=1 SV=1	false	HFTAKLK	GDEAYSGSR	463	70	7	9	5	8	467	77	3	DSS	-1	35.594	false	true	false	false	Self > 4	0	0	0		0	0.134	0.134	0	0	4637	11993	1020
831035	B181121_11_HF_FW_IN_130_ECLP_DSS01_SCX19_hSAX04_rep1				0	0	-0	0	5	0	0	P0A7E1	PYRD_ECOLI Dihydroorotate dehydrogenase (quinone) OS=Escherichia coli (strain K12) OX=83333 GN=pyrD PE=1 SV=1	false	P0A7E1	PYRD_ECOLI Dihydroorotate dehydrogenase (quinone) OS=Escherichia coli (strain K12) OX=83333 GN=pyrD PE=1 SV=1	false	SLVQGMKNCcmDQTGGLSGRPLQLK	KALFQLDPER	252	8	23	10	7	1	258	8	5	DSS	-1	35.591	false	true	false	false	Self > 4	0	0	0		0	0.123	0.123	0	0	10030	11305	4883
1567797	B181123_26_HF_FW_IN_130_ECLP_DSS01_SCX21_hSAX02_rep2				0	0	-0	0	3	0	0	P0ACF0	DBHA_ECOLI DNA-binding protein HU-alpha OS=Escherichia coli (strain K12) OX=83333 GN=hupA PE=1 SV=1	false	P0A7U3	RS19_ECOLI 30S ribosomal protein S19 OS=Escherichia coli (strain K12) OX=83333 GN=rpsS PE=1 SV=2	false	AELSKTQAK	AVESGDKKPLR	14	22	9	11	5	8	18	29	3	DSS	-1	35.591	false	true	false	false	Between > 4	0	0.001	0.003		0	0.123	0.118	0.005	0	12146	15413	142
1577584	B181123_26_HF_FW_IN_130_ECLP_DSS01_SCX21_hSAX02_rep2				0	0	-0	0	4	0	0	P21599	KPYK2_ECOLI Pyruvate kinase II OS=Escherichia coli (strain K12) OX=83333 GN=pykA PE=1 SV=3	false	P21599	KPYK2_ECOLI Pyruvate kinase II OS=Escherichia coli (strain K12) OX=83333 GN=pykA PE=1 SV=3	false	HVAILGDLQGPKIR	VFTEVTVGGPLSNNKGINK	64	146	14	19	12	15	75	160	4	DSS	-1	35.586	false	true	false	false	Self > 4	0	0	0		0	0.123	0.123	0	0	9877	13051	1673
2112999	B181128_10_HF_FW_IN_130_ECLP_DSS01_SCX21_hSAX06_rep1				0	0	-0	0	3	0	0	P0A8T7	RPOC_ECOLI DNA-directed RNA polymerase subunit beta' OS=Escherichia coli (strain K12) OX=83333 GN=rpoC PE=1 SV=1	false	P0A8T7	RPOC_ECOLI DNA-directed RNA polymerase subunit beta' OS=Escherichia coli (strain K12) OX=83333 GN=rpoC PE=1 SV=1	false	ITEYEKDANGELVAK	KAISKMLNTCcmYR	552	599	15	12	6	5	557	603	3	DSS	-1	35.581	false	true	false	false	Self > 4	0	0	0		0	0.138	0.138	0	0	8785	2941	1520
1499848	B181123_23_HF_FW_IN_130_ECLP_DSS01_SCX21_hSAX04_rep1				0	0	-0	0	3	0	0	P0A853	TNAA_ECOLI Tryptophanase OS=Escherichia coli (strain K12) OX=83333 GN=tnaA PE=1 SV=1	false	P0A9G6	ACEA_ECOLI Isocitrate lyase OS=Escherichia coli (strain K12) OX=83333 GN=aceA PE=1 SV=1	false	YADMLAMSAKK	LLHGESKK	260	56	11	8	10	7	269	62	3	DSS	-1	35.577	false	true	false	false	Between > 4	0	0.001	0.003		0	0.134	0.134	0.005	0	12145	13821	59
2845556	B181203_18_HF_FW_IN_130_ECLP_DSS01_SCX23_hSAX05_rep2				0	0	-0	0	5	0	0	P0A9G6	ACEA_ECOLI Isocitrate lyase OS=Escherichia coli (strain K12) OX=83333 GN=aceA PE=1 SV=1	false	P0A9G6	ACEA_ECOLI Isocitrate lyase OS=Escherichia coli (strain K12) OX=83333 GN=aceA PE=1 SV=1	false	HYVEKVQQPEFAAAK	CcmGHMGGKVLVPTQEAIQK	377	195	15	18	5	7	381	201	5	DSS	-1	35.569	false	true	false	false	Self > 4	0	0	0		0	0.134	0.134	0	0	10027	8853	1164
1382547	B181123_16_HF_FW_IN_130_ECLP_DSS01_SCX20_hSAX02_rep1				0	0	-0	0	4	0	0	P31660	PRPC_ECOLI 2-methylcitrate synthase OS=Escherichia coli (strain K12) OX=83333 GN=prpC PE=1 SV=2	false	P31660	PRPC_ECOLI 2-methylcitrate synthase OS=Escherichia coli (strain K12) OX=83333 GN=prpC PE=1 SV=2	false	GPKHGGANEVSLEIQQR	KSVALSGVPAGNTALCcmTVGK	232	18	17	20	3	1	234	18	4	DSS	-1	35.563	false	true	false	false	Self > 4	0	0	0		0	0.138	0.138	0	0	10026	13235	1421
47901	B181117_04_HF_FW_IN_130_ECLP_DSS01_SCX17_hSAX02_rep1				0	0	-0	0	3	0	0	P0A6F5	CH60_ECOLI 60 kDa chaperonin OS=Escherichia coli (strain K12) OX=83333 GN=groL PE=1 SV=2	false	P0A6F5	CH60_ECOLI 60 kDa chaperonin OS=Escherichia coli (strain K12) OX=83333 GN=groL PE=1 SV=2	false	SFGAPTITKDGVSVAR	AVAAGMNPMDLKR	43	106	16	13	9	12	51	117	3	DSS	-1	35.552	false	true	false	false	Self > 4	0	0	0		0	0.123	0.123	0	0	6491	1845	1049
2286078	B181128_18_HF_FW_IN_130_ECLP_DSS01_SCX22_hSAX02_rep2				0	0	-0	0	4	0	0	P02359	RS7_ECOLI 30S ribosomal protein S7 OS=Escherichia coli (strain K12) OX=83333 GN=rpsG PE=1 SV=3	false	P02359	RS7_ECOLI 30S ribosomal protein S7 OS=Escherichia coli (strain K12) OX=83333 GN=rpsG PE=1 SV=3	false	SFSHQAGASSK	MoxAEANKAFAHYR	161	144	11	12	1	6	161	149	4	DSS	-1	35.549	false	true	false	false	Self > 4	0	0	0		0	0.118	0.118	0	0	8581	13421	1163
2891792	B181203_20_HF_FW_IN_130_ECLP_DSS01_SCX23_hSAX03_rep1				0	0	-0	0	4	0	0	P02358	RS6_ECOLI 30S ribosomal protein S6 OS=Escherichia coli (strain K12) OX=83333 GN=rpsF PE=1 SV=1	false	P02358	RS6_ECOLI 30S ribosomal protein S6 OS=Escherichia coli (strain K12) OX=83333 GN=rpsF PE=1 SV=1	false	YTAAITGAEGKIHR	TKHAVTEASPMoxVK	25	92	14	13	11	2	35	93	4	DSS	-1	35.548	false	true	false	false	Self > 4	0	0	0		0	0.123	0.123	0	0	8280	12609	2514
1846637	B181127_08_HF_FW_IN_130_ECLP_DSS01_SCX25t27_hSAX05_rep1				0	0	-0	0	5	0	0	P0A7F3	PYRI_ECOLI Aspartate carbamoyltransferase regulatory chain OS=Escherichia coli (strain K12) OX=83333 GN=pyrI PE=1 SV=2	false	P0A7F3	PYRI_ECOLI Aspartate carbamoyltransferase regulatory chain OS=Escherichia coli (strain K12) OX=83333 GN=pyrI PE=1 SV=2	false	THDNKLQVEAIKR	MoxTHDNKLQVEAIK	2	1	13	13	5	6	6	6	5	DSS	-1	35.542	false	true	false	false	Self > 4	0	0	0		0	0.123	0.123	0	0	525	2947	1353
2969156	B181203_25_HF_FW_IN_130_ECLP_DSS01_SCX24_hSAX01_rep2				0	0	-0	0	3	0	0	P21177	FADB_ECOLI Fatty acid oxidation complex subunit alpha OS=Escherichia coli (strain K12) OX=83333 GN=fadB PE=1 SV=2	false	P21177	FADB_ECOLI Fatty acid oxidation complex subunit alpha OS=Escherichia coli (strain K12) OX=83333 GN=fadB PE=1 SV=2	false	YKEDSKGKPK	LLNKQLER	592	359	10	8	6	4	597	362	3	DSS	-1	35.538	false	true	false	false	Self > 4	0	0	0		0	0.134	0.134	0	0	5260	1785	1734
2169363	B181128_12_HF_FW_IN_130_ECLP_DSS01_SCX22_hSAX05_rep1				0	0	-0	0	5	0	0	P0A9A6	FTSZ_ECOLI Cell division protein FtsZ OS=Escherichia coli (strain K12) OX=83333 GN=ftsZ PE=1 SV=1	false	P0A9A6	FTSZ_ECOLI Cell division protein FtsZ OS=Escherichia coli (strain K12) OX=83333 GN=ftsZ PE=1 SV=1	false	HVDSLITIPNDKLLK	YQQHGMAPLTQEQKPVAK	156	339	15	18	12	14	167	352	5	DSS	-1	35.538	false	true	false	false	Self > 4	0	0	0		0	0.123	0.123	0	0	10020	11299	2024
255065	B181117_14_HF_FW_IN_130_ECLP_DSS01_SCX17_hSAX07_rep2				0	0	-0	0	5	0	0	P0A8L1	SYS_ECOLI Serine--tRNA ligase OS=Escherichia coli (strain K12) OX=83333 GN=serS PE=1 SV=1	false	P0A8L1	SYS_ECOLI Serine--tRNA ligase OS=Escherichia coli (strain K12) OX=83333 GN=serS PE=1 SV=1	false	DIALTIPNLPADEVPVGKDENDNVEVSR	GFKLDVDKLGALEER	98	22	28	15	18	3	115	24	5	DSS	-1	35.538	false	true	false	false	Self > 4	0	0	0		0	0.118	0.118	0	0	10019	9729	1700
2871602	B181203_19_HF_FW_IN_130_ECLP_DSS01_SCX23_hSAX04_rep1				0	0	-0	0	4	0	0	P0AB89	PUR8_ECOLI Adenylosuccinate lyase OS=Escherichia coli (strain K12) OX=83333 GN=purB PE=1 SV=1	false	P0AB89	PUR8_ECOLI Adenylosuccinate lyase OS=Escherichia coli (strain K12) OX=83333 GN=purB PE=1 SV=1	false	THGQPATPSTIGKEMANVAYR	YGIEKPYEKLK	170	396	21	11	13	9	182	404	4	DSS	-1	35.536	false	true	false	false	Self > 4	0	0	0		0	0.138	0.138	0	0	3002	5273	1265
3171643	B181205_11_HF_FW_IN_130_ECLP_DSS01_SCX24_hSAX05_rep1				0	0	-0	0	5	0	0	P24182	ACCC_ECOLI Biotin carboxylase OS=Escherichia coli (strain K12) OX=83333 GN=accC PE=1 SV=2	false	P24182	ACCC_ECOLI Biotin carboxylase OS=Escherichia coli (strain K12) OX=83333 GN=accC PE=1 SV=2	false	IMNDENFQHGGTNIHYLEKK	RIGYPVIIKASGGGGGR	424	151	20	17	19	9	442	159	5	DSS	-1	35.514	false	true	false	false	Self > 4	0	0	0		0	0.123	0.123	0	0	10017	11033	1559
85521	B181117_06_HF_FW_IN_130_ECLP_DSS01_SCX17_hSAX03_rep1				0	0	-0	0	3	0	0	P09373	PFLB_ECOLI Formate acetyltransferase 1 OS=Escherichia coli (strain K12) OX=83333 GN=pflB PE=1 SV=2	false	P09373	PFLB_ECOLI Formate acetyltransferase 1 OS=Escherichia coli (strain K12) OX=83333 GN=pflB PE=1 SV=2	false	IVGLQTEAPLKR	KSGVLTGLPDAYGR	97	162	12	14	11	1	107	162	3	DSS	-1	35.512	false	true	false	false	Self > 4	0	0	0		0	0.123	0.123	0	0	7668	12481	976
1360881	B181123_14_HF_FW_IN_130_ECLP_DSS01_SCX20_hSAX03_rep1				0	0	-0	0	4	0	0	P00957	SYA_ECOLI Alanine--tRNA ligase OS=Escherichia coli (strain K12) OX=83333 GN=alaS PE=1 SV=2	false	P00957	SYA_ECOLI Alanine--tRNA ligase OS=Escherichia coli (strain K12) OX=83333 GN=alaS PE=1 SV=2	false	QVLGTHVSQKGSLVNDK	AKGAMALFGEK	576	638	17	11	10	2	585	639	4	DSS	-1	35.506	false	true	false	false	Self > 4	0	0	0		0	0	0	0	0	8139	11793	1035
1285536	B181123_11_HF_FW_IN_130_ECLP_DSS01_SCX20_hSAX05_rep1				0	0	-0	0	4	0	0	P0AFG8	ODP1_ECOLI Pyruvate dehydrogenase E1 component OS=Escherichia coli (strain K12) OX=83333 GN=aceE PE=1 SV=2	false	P0AFG8	ODP1_ECOLI Pyruvate dehydrogenase E1 component OS=Escherichia coli (strain K12) OX=83333 GN=aceE PE=1 SV=2	false	ATVILAHTIKGYGMGDAAEGK	SKDGAYVR	384	328	21	8	10	2	393	329	4	DSS	-1	35.501	false	true	false	false	Self > 4	0	0	0		0	0.138	0.138	0	0	4033	10253	1202
806614	B181121_10_HF_FW_IN_130_ECLP_DSS01_SCX19_hSAX03_rep1				0	0	-0	0	5	0	0	P0A853	TNAA_ECOLI Tryptophanase OS=Escherichia coli (strain K12) OX=83333 GN=tnaA PE=1 SV=1	false	P0AE08	AHPC_ECOLI Alkyl hydroperoxide reductase C OS=Escherichia coli (strain K12) OX=83333 GN=ahpC PE=1 SV=2	false	YADMLAMSAKK	IKAAQYVASHPGEVCcmPAK	260	152	11	18	10	2	269	153	5	DSS	-1	35.497	false	true	false	false	Between > 4	0	0.001	0.003		0	0.134	0.123	0	0	12144	15855	227
904959	B181121_15_HF_FW_IN_130_ECLP_DSS01_SCX19_hSAX06_rep1				0	0	-0	0	4	0	0	P35340	AHPF_ECOLI Alkyl hydroperoxide reductase subunit F OS=Escherichia coli (strain K12) OX=83333 GN=ahpF PE=1 SV=2	false	P35340	AHPF_ECOLI Alkyl hydroperoxide reductase subunit F OS=Escherichia coli (strain K12) OX=83333 GN=ahpF PE=1 SV=2	false	AYLEKLTKPVELIATLDDSAK	GDGSKVVGLEYR	12	419	21	12	5	5	16	423	4	DSS	-1	35.489	false	true	false	false	Self > 4	0	0	0		0	0.118	0.118	0	0	4863	12009	1024
3065242	B181205_06_HF_FW_IN_130_ECLP_DSS01_SCX24_hSAX07_rep1				0	0	-0	0	3	0	0	P0A8M3	SYT_ECOLI Threonine--tRNA ligase OS=Escherichia coli (strain K12) OX=83333 GN=thrS PE=1 SV=1	false	P0A8M3	SYT_ECOLI Threonine--tRNA ligase OS=Escherichia coli (strain K12) OX=83333 GN=thrS PE=1 SV=1	false	TLTQEDVEALEKR	FCcmHHFKLMK	111	192	13	9	12	6	122	197	3	DSS	-1	35.45	false	true	false	false	Self > 4	0	0	0		0	0.134	0.134	0	0	4524	8593	1012
2848114	B181203_18_HF_FW_IN_130_ECLP_DSS01_SCX23_hSAX05_rep2				0	0	-0	0	5	0	0	P00961	SYGB_ECOLI Glycine--tRNA ligase beta subunit OS=Escherichia coli (strain K12) OX=83333 GN=glyS PE=1 SV=4	false	P00961	SYGB_ECOLI Glycine--tRNA ligase beta subunit OS=Escherichia coli (strain K12) OX=83333 GN=glyS PE=1 SV=4	false	RGPAIAQAFDAEGKPSKAAEGWAR	GDKDPFALR	73	473	24	9	17	3	89	475	5	DSS	-1	35.448	false	true	false	false	Self > 4	0	0	0		0	0.123	0.123	0	0	10011	2289	1371
957645	B181121_17_HF_FW_IN_130_ECLP_DSS01_SCX19_hSAX07_rep1				0	0	-0	0	5	0	0	P0A6Y8	DNAK_ECOLI Chaperone protein DnaK OS=Escherichia coli (strain K12) OX=83333 GN=dnaK PE=1 SV=2	false	P0A6Y8	DNAK_ECOLI Chaperone protein DnaK OS=Escherichia coli (strain K12) OX=83333 GN=dnaK PE=1 SV=2	false	TAIESALTALETALKGEDKAAIEAK	KFEELVQTR	563	528	25	9	19	1	581	528	5	DSS	-1	35.427	false	true	false	false	Self > 4	0	0	0		0	0.138	0.138	0	0	5629	9573	1255
158943	B181117_10_HF_FW_IN_130_ECLP_DSS01_SCX17_hSAX05_rep2				0	0	-0	0	4	0	0	P02359	RS7_ECOLI 30S ribosomal protein S7 OS=Escherichia coli (strain K12) OX=83333 GN=rpsG PE=1 SV=3	false	P0A9M0	LON_ECOLI Lon protease OS=Escherichia coli (strain K12) OX=83333 GN=lon PE=1 SV=1	false	SFSHQAGASSKQPALGYLN	LPDGTVKVLVEGLQR	161	83	19	15	11	7	171	89	4	DSS	-1	35.426	false	true	false	false	Between > 4	0	0.001	0.003		0	0.118	0.138	0.005	0	12143	15405	338
2240395	B181128_16_HF_FW_IN_130_ECLP_DSS01_SCX22_hSAX03_rep1				0	0	-0	0	3	0	0	P0A707	IF3_ECOLI Translation initiation factor IF-3 OS=Escherichia coli (strain K12) OX=83333 GN=infC PE=1 SV=1	false	P0A707	IF3_ECOLI Translation initiation factor IF-3 OS=Escherichia coli (strain K12) OX=83333 GN=infC PE=1 SV=1	false	KQKVIQVK	FLEEGDKAK	87	117	8	9	3	7	89	123	3	DSS	-1	35.418	false	true	false	false	Self > 4	0	0	0		0	0.134	0.134	0	0	2725	5209	1680
3172189	B181205_11_HF_FW_IN_130_ECLP_DSS01_SCX24_hSAX05_rep1				0	0	-0	0	5	0	0	P0A9G6	ACEA_ECOLI Isocitrate lyase OS=Escherichia coli (strain K12) OX=83333 GN=aceA PE=1 SV=1	false	P0A879	TRPB_ECOLI Tryptophan synthase beta chain OS=Escherichia coli (strain K12) OX=83333 GN=trpB PE=1 SV=2	false	FAQAIHAKYPGK	GDKDIFTVHDILKAR	301	380	12	15	8	13	308	392	5	DSS	-1	35.414	false	true	false	false	Between > 4	0	0.001	0.003		0	0.134	0.134	0.005	0	12142	15403	432
3113094	B181205_09_HF_FW_IN_130_ECLP_DSS01_SCX24_hSAX06_rep1				0	0	-0	0	4	0	0	P21156	CYSD_ECOLI Sulfate adenylyltransferase subunit 2 OS=Escherichia coli (strain K12) OX=83333 GN=cysD PE=1 SV=3	false	P21156	CYSD_ECOLI Sulfate adenylyltransferase subunit 2 OS=Escherichia coli (strain K12) OX=83333 GN=cysD PE=1 SV=3	false	VIDRDQAGSMELKK	RDEEKSR	284	137	14	7	13	5	296	141	4	DSS	-1	35.392	false	true	false	false	Self > 4	0	0	0		0	0.123	0.123	0	0	5780	3395	1692
807372	B181121_10_HF_FW_IN_130_ECLP_DSS01_SCX19_hSAX03_rep1				0	0	-0	0	5	0	0	P0AFG6	ODO2_ECOLI Dihydrolipoyllysine-residue succinyltransferase component of 2-oxoglutarate dehydrogenase complex OS=Escherichia coli (strain K12) OX=83333 GN=sucB PE=1 SV=2	false	P0AFG6	ODO2_ECOLI Dihydrolipoyllysine-residue succinyltransferase component of 2-oxoglutarate dehydrogenase complex OS=Escherichia coli (strain K12) OX=83333 GN=sucB PE=1 SV=2	false	LLAEHNLDASAIKGTGVGGR	APAKESAPAAAAPAAQPALAAR	121	153	20	22	13	4	133	156	5	DSS	-1	35.39	false	true	false	false	Self > 4	0	0	0		0	0.118	0.118	0	0	9452	13367	1262
1577109	B181123_26_HF_FW_IN_130_ECLP_DSS01_SCX21_hSAX02_rep2				0	0	-0	0	6	0	0	P00864	CAPP_ECOLI Phosphoenolpyruvate carboxylase OS=Escherichia coli (strain K12) OX=83333 GN=ppc PE=1 SV=1	false	P00864	CAPP_ECOLI Phosphoenolpyruvate carboxylase OS=Escherichia coli (strain K12) OX=83333 GN=ppc PE=1 SV=1	false	GGAPAHAALLSQPPGSLKGGLR	TCcmEKAGIELTLFHGR	588	567	22	15	18	4	605	570	6	DSS	-1	35.374	false	true	false	false	Self > 4	0	0	0		0	0.123	0.123	0	0	9752	12983	1074
1293723	B181123_11_HF_FW_IN_130_ECLP_DSS01_SCX20_hSAX05_rep1				0	0	-0	0	4	0	0	P0AD61	KPYK1_ECOLI Pyruvate kinase I OS=Escherichia coli (strain K12) OX=83333 GN=pykF PE=1 SV=1	false	P0AD61	KPYK1_ECOLI Pyruvate kinase I OS=Escherichia coli (strain K12) OX=83333 GN=pykF PE=1 SV=1	false	KYFPDATILALTTNEK	GAVETAEKLDAPLIVVATQGGKSAR	389	361	16	25	2	22	390	382	4	DSS	-1	35.367	false	true	false	false	Self > 4	0	0	0		0	0.123	0.123	0	0	10005	9809	1365
2173992	B181128_12_HF_FW_IN_130_ECLP_DSS01_SCX22_hSAX05_rep1				0	0	-0	0	3	0	0	P0A850	TIG_ECOLI Trigger factor OS=Escherichia coli (strain K12) OX=83333 GN=tig PE=1 SV=1	false	P0A850	TIG_ECOLI Trigger factor OS=Escherichia coli (strain K12) OX=83333 GN=tig PE=1 SV=1	false	MoxQVSVETTQGLGR	NFIDAIIKEK	1	74	13	10	1	8	1	81	3	DSS	-1	35.354	false	true	false	false	Self > 4	0	0	0		0	0.134	0.134	0	0	10004	7129	1302
2398307	B181130_04_HF_FW_IN_130_ECLP_DSS01_SCX22_hSAX08_rep1				0	0	-0	0	5	0	0	P12008	AROC_ECOLI Chorismate synthase OS=Escherichia coli (strain K12) OX=83333 GN=aroC PE=1 SV=4	false	P12008	AROC_ECOLI Chorismate synthase OS=Escherichia coli (strain K12) OX=83333 GN=aroC PE=1 SV=4	false	DVFRPGHADYTYEQKYGLR	FGEEVEMITKGR	100	308	19	12	15	10	114	317	5	DSS	-1	35.353	false	true	false	false	Self > 4	0	0	0		0	0.123	0.123	0	0	4387	5081	3008
2846971	B181203_18_HF_FW_IN_130_ECLP_DSS01_SCX23_hSAX05_rep2				0	0	-0	0	3	0	0	P0A853	TNAA_ECOLI Tryptophanase OS=Escherichia coli (strain K12) OX=83333 GN=tnaA PE=1 SV=1	false	P0A853	TNAA_ECOLI Tryptophanase OS=Escherichia coli (strain K12) OX=83333 GN=tnaA PE=1 SV=1	false	HFTAKLK	NVYIKEAFDTGVR	463	152	7	13	5	5	467	156	3	DSS	-1	35.348	false	true	false	false	Self > 4	0	0	0		0	0.134	0.134	0	0	2706	11733	1020
1573565	B181123_26_HF_FW_IN_130_ECLP_DSS01_SCX21_hSAX02_rep2				0	0	-0	0	3	0	0	Q46851	GPR_ECOLI L-glyceraldehyde 3-phosphate reductase OS=Escherichia coli (strain K12) OX=83333 GN=gpr PE=1 SV=1	false	Q46851	GPR_ECOLI L-glyceraldehyde 3-phosphate reductase OS=Escherichia coli (strain K12) OX=83333 GN=gpr PE=1 SV=1	false	YCcmGKSGLR	TQKMVELLR	17	175	8	9	4	3	20	177	3	DSS	-1	35.334	false	true	false	false	Self > 4	0	0	0		0	0.123	0.123	0	0	3619	11803	1697
2866643	B181203_19_HF_FW_IN_130_ECLP_DSS01_SCX23_hSAX04_rep1				0	0	-0	0	3	0	0	P0A8M3	SYT_ECOLI Threonine--tRNA ligase OS=Escherichia coli (strain K12) OX=83333 GN=thrS PE=1 SV=1	false	P0A8M3	SYT_ECOLI Threonine--tRNA ligase OS=Escherichia coli (strain K12) OX=83333 GN=thrS PE=1 SV=1	false	KVSWHEAR	GDSNNKMLQR	138	208	8	10	1	6	138	213	3	DSS	-1	35.33	false	true	false	false	Self > 4	0	0	0		0	0.134	0.134	0	0	3967	12881	1012
2191183	B181128_13_HF_FW_IN_130_ECLP_DSS01_SCX22_hSAX05_rep2				0	0	-0	0	3	0	0	P0A7V3	RS3_ECOLI 30S ribosomal protein S3 OS=Escherichia coli (strain K12) OX=83333 GN=rpsC PE=1 SV=2	false	P0A7V3	RS3_ECOLI 30S ribosomal protein S3 OS=Escherichia coli (strain K12) OX=83333 GN=rpsC PE=1 SV=2	false	QYLTKELAK	KGEDVEKLR	41	80	9	9	5	7	45	86	3	DSS	-1	35.33	false	true	false	false	Self > 4	0	0	0		0	0.118	0.118	0	0	4523	7303	1451
202411	B181117_12_HF_FW_IN_130_ECLP_DSS01_SCX17_hSAX06_rep2				0	0	-0	0	4	0	0	P0A8T7	RPOC_ECOLI DNA-directed RNA polymerase subunit beta' OS=Escherichia coli (strain K12) OX=83333 GN=rpoC PE=1 SV=1	false	P0A8V2	RPOB_ECOLI DNA-directed RNA polymerase subunit beta OS=Escherichia coli (strain K12) OX=83333 GN=rpoB PE=1 SV=1	false	IPQESGGTKDITGGLPR	SPGVFFDSDKGK	1124	152	17	12	9	10	1132	161	4	DSS	-1	35.329	false	true	false	false	Between > 4	0	0.001	0.003		0	0.138	0.138	0	0	12141	15137	7
3068440	B181205_06_HF_FW_IN_130_ECLP_DSS01_SCX24_hSAX07_rep1				0	0	-0	0	6	0	0	P21362	YCIF_ECOLI Protein YciF OS=Escherichia coli (strain K12) OX=83333 GN=yciF PE=1 SV=1	false	P21362	YCIF_ECOLI Protein YciF OS=Escherichia coli (strain K12) OX=83333 GN=yciF PE=1 SV=1	false	ATSNEKLSQAFHAHLEETHGQIER	ETLEEEKATDIKLTDLAINNVNK	34	138	24	23	6	12	39	149	6	DSS	-1	35.307	false	true	false	false	Self > 4	0	0	0		0	0.123	0.123	0	0	9998	8617	5666
221184	B181117_13_HF_FW_IN_130_ECLP_DSS01_SCX17_hSAX07_rep1				0	0	-0	0	4	0	0	P13029	KATG_ECOLI Catalase-peroxidase OS=Escherichia coli (strain K12) OX=83333 GN=katG PE=1 SV=2	false	P13029	KATG_ECOLI Catalase-peroxidase OS=Escherichia coli (strain K12) OX=83333 GN=katG PE=1 SV=2	false	ATDESKELFEGR	STSDDIHNTTATGK	655	2	12	14	6	1	660	2	4	DSS	-1	35.302	false	true	false	false	Self > 4	0	0	0		0	0.118	0.118	0	0	9997	11261	1120
1552721	B181123_25_HF_FW_IN_130_ECLP_DSS01_SCX21_hSAX02_rep1				0	0	-0	0	4	0	0	P09373	PFLB_ECOLI Formate acetyltransferase 1 OS=Escherichia coli (strain K12) OX=83333 GN=pflB PE=1 SV=2	false	P09373	PFLB_ECOLI Formate acetyltransferase 1 OS=Escherichia coli (strain K12) OX=83333 GN=pflB PE=1 SV=2	false	KTGNTPDGR	RALIPFGGIKMIEGSCcmK	616	108	9	17	1	10	616	117	4	DSS	-1	35.293	false	true	false	false	Self > 4	0	0	0		0	0.123	0.123	0	0	4398	2789	976
3117492	B181205_09_HF_FW_IN_130_ECLP_DSS01_SCX24_hSAX06_rep1				0	0	-0	0	3	0	0	P0A853	TNAA_ECOLI Tryptophanase OS=Escherichia coli (strain K12) OX=83333 GN=tnaA PE=1 SV=1	false	P0A9G6	ACEA_ECOLI Isocitrate lyase OS=Escherichia coli (strain K12) OX=83333 GN=aceA PE=1 SV=1	false	MENFKHLPEPFR	LLHGESKK	1	56	12	8	5	7	5	62	3	DSS	-1	35.292	false	true	false	false	Between > 4	0	0.001	0.003		0	0.134	0.134	0.005	0	10965	15533	59
2115246	B181128_10_HF_FW_IN_130_ECLP_DSS01_SCX21_hSAX06_rep1				0	0	-0	0	4	0	0	P09373	PFLB_ECOLI Formate acetyltransferase 1 OS=Escherichia coli (strain K12) OX=83333 GN=pflB PE=1 SV=2	false	P68066	GRCA_ECOLI Autonomous glycyl radical cofactor OS=Escherichia coli (strain K12) OX=83333 GN=grcA PE=1 SV=1	false	VMoxEGVKLENR	ETLEDAVKHPEKYPQLTIR	58	81	10	19	6	8	63	88	4	DSS	-1	35.29	false	true	false	false	Between > 4	0	0.001	0.003		0	0.123	0.123	0	0	11473	15345	255
874985	B181121_13_HF_FW_IN_130_ECLP_DSS01_SCX19_hSAX05_rep2				0	0	-0	0	5	0	0	P0A853	TNAA_ECOLI Tryptophanase OS=Escherichia coli (strain K12) OX=83333 GN=tnaA PE=1 SV=1	false	P0AE08	AHPC_ECOLI Alkyl hydroperoxide reductase C OS=Escherichia coli (strain K12) OX=83333 GN=ahpC PE=1 SV=2	false	ENAANIKGLTFTYEPK	IKAAQYVASHPGEVCcmPAK	444	152	16	18	7	2	450	153	5	DSS	-1	35.276	false	true	false	false	Between > 4	0	0.001	0.003		0	0.134	0.123	0.005	0	12138	15393	227
2288115	B181128_18_HF_FW_IN_130_ECLP_DSS01_SCX22_hSAX02_rep2				0	0	-0	0	3	0	0	P0A9P0	DLDH_ECOLI Dihydrolipoyl dehydrogenase OS=Escherichia coli (strain K12) OX=83333 GN=lpdA PE=1 SV=2	false	P0AFG3	ODO1_ECOLI 2-oxoglutarate dehydrogenase E1 component OS=Escherichia coli (strain K12) OX=83333 GN=sucA PE=1 SV=1	false	GVHEGHVAAEVIAGKK	MQNSALK	324	1	16	7	15	1	338	1	3	DSS	-1	35.273	false	true	false	false	Between > 4	0	0.001	0.003		0	0.134	0.118	0	0	11788	15635	216
877075	B181121_13_HF_FW_IN_130_ECLP_DSS01_SCX19_hSAX05_rep2				0	0	-0	0	5	0	0	P0AE08	AHPC_ECOLI Alkyl hydroperoxide reductase C OS=Escherichia coli (strain K12) OX=83333 GN=ahpC PE=1 SV=2	false	P0AE08	AHPC_ECOLI Alkyl hydroperoxide reductase C OS=Escherichia coli (strain K12) OX=83333 GN=ahpC PE=1 SV=2	false	KIKAAQYVASHPGEVCcmPAK	EGEATLAPSLDLVGKI	151	172	19	16	3	15	153	186	5	DSS	-1	35.264	false	true	false	false	Self > 4	0	0	0		0	0.123	0.123	0	0	9995	13291	1237
[truncated: 10,811 more rows]
