# Supplementary material for: Retention time prediction using neural networks increases identifications in crosslinking mass spectrometry
Source: Nat Commun. 2021 May 28;12:3237. doi: 10.1038/s41467-021-23441-0 (PMC8163845; doi:10.1038/s41467-021-23441-0)
Supplement: Supplementary file 4 — Source Data [file 41467_2021_23441_MOESM4_ESM.zip › Sources/Sources_manuscript/Fig5a_initial_4xiview.csv]

PSMID	run	scan	PeakListFileName	ScanId	exp charge	exp m/z	exp mass	exp fractionalmass	match charge	match mass	match fractionalmass	Protein1	Description1	Decoy1	Protein2	Description2	Decoy2	PepSeq1	PepSeq2	PepPos1	PepPos2	PeptideLength1	PeptideLength2	LinkPos1	LinkPos2	ProteinLinkPos1	ProteinLinkPos2	Charge	Crosslinker	CrosslinkerModMass	Score	isDecoy	isTT	isTD	isDD	fdrGroup	fdr	ifdr	PEP		PeptidePairFDR	Protein1FDR	Protein2FDR	LinkFDR	PPIFDR	peptide pair id	link id	ppi id	info
235120	B190124_08_Lumos_FO_CO_120_FAcomplex_100x_SCX19				0	0	-0	0	3	0	0	ggFANCA	FA_complex	false	ggFANCA	FA_complex	false	KYSVLHSAASDR	CcmPAKSFGNVGLLLEACcmEK	1291	1376	12	18	1	4	1291	1379	3	BS3	-1	54.838	false	true	false	false	Self	0	0	0.001		0	0.25	0.25	0	0	1337	462	128
197272	B190124_06_Lumos_FO_CO_120_FAcomplex_100x_SCX21				0	0	-0	0	3	0	0	ggFANCB	FA_complex	false	ggFAAP100	FA_complex	false	RENLQVTSKWQK	IKALLSGIGNTSER	313	460	12	14	9	2	321	461	3	BS3	-1	50.236	false	true	false	false	Between	0	0	0.004		0	0.455	0.455	0	0	1896	1248	3
194478	B190124_06_Lumos_FO_CO_120_FAcomplex_100x_SCX21				0	0	-0	0	4	0	0	ggFANCA	FA_complex	false	ggFANCA	FA_complex	false	LSNVLGHNSDENEAAILNSR	VEPSHSKEPAEQLK	661	618	20	14	9	7	669	624	4	BS3	-1	49.956	false	true	false	false	Self	0	0	0.001		0	0.25	0.25	0	0	1299	388	128
259395	B190124_09_Lumos_FO_CO_120_FAcomplex_100x_SCX18				0	0	-0	0	5	0	0	ggFANCA	FA_complex	false	ggFANCA	FA_complex	false	HQNLSDLLLEVEGSAKPAGEGGR	NAVTKIEQICcmQSSVSPSQAPLLNLDQR	41	96	23	27	16	5	56	100	5	BS3	-1	49.712	false	true	false	false	Self	0	0	0.001		0	0.25	0.25	0	0	1351	711	128
239973	B190124_08_Lumos_FO_CO_120_FAcomplex_100x_SCX19				0	0	-0	0	3	0	0	ggFANCA	FA_complex	false	ggFANCA	FA_complex	false	ASLCcmLWKQAR	GITSKEDKADLVWSSLTCcmPSLNYR	891	866	10	24	7	8	897	873	3	BS3	-1	49.404	false	true	false	false	Self	0	0	0.001		0	0.25	0.25	0	0	1141	529	128
176317	B190124_05_Lumos_FO_CO_120_FAcomplex_100x_SCX22				0	0	-0	0	3	0	0	ggFANCA	FA_complex	false	ggFANCA	FA_complex	false	LSNVLGHNSDENEAAILNSR	VSDAIHKQR	661	315	20	9	9	7	669	321	3	BS3	-1	48.964	false	true	false	false	Self	0	0	0.001		0	0.25	0.25	0	0	804	807	128
176763	B190124_05_Lumos_FO_CO_120_FAcomplex_100x_SCX22				0	0	-0	0	5	0	0	ggFANCA	FA_complex	false	ggFANCA	FA_complex	false	LSNVLGHNSDENEAAILNSR	MoxLQDESKVEPSHSKEPAEQLK	661	611	20	21	9	7	669	617	5	BS3	-1	48.592	false	true	false	false	Self	0	0	0.001		0	0.25	0.25	0	0	1322	770	128
224956	B190124_07_Lumos_FO_CO_120_FAcomplex_100x_SCX20				0	0	-0	0	5	0	0	ggFANCA	FA_complex	false	ggFANCA	FA_complex	false	HEDVPAQIAVISDRLSNVLGHNSDENEAAILNSR	SLIPALLGR	647	737	34	9	23	1	669	737	5	BS3	-1	47.908	false	true	false	false	Self	0	0	0.001		0	0.25	0.25	0	0	1086	761	128
148324	B190124_03_Lumos_FO_CO_120_FAcomplex_100x_SCX24				0	0	-0	0	5	0	0	ggFANCA	FA_complex	false	ggFANCA	FA_complex	false	RADKIPSNLYSTYIQACcmHAR	VSDAIHKQR	588	315	20	9	4	7	591	321	5	BS3	-1	47.27	false	true	false	false	Self	0	0	0.001		0	0.25	0.25	0	0	812	764	128
194617	B190124_06_Lumos_FO_CO_120_FAcomplex_100x_SCX21				0	0	-0	0	6	0	0	ggFANCA	FA_complex	false	ggFANCA	FA_complex	false	LSNVLGHNSDENEAAILNSR	MoxLQDESKVEPSHSKEPAEQLK	661	611	20	21	9	7	669	617	6	BS3	-1	45.46	false	true	false	false	Self	0	0	0.001		0	0.25	0.25	0	0	1322	770	128
194436	B190124_06_Lumos_FO_CO_120_FAcomplex_100x_SCX21				0	0	-0	0	4	0	0	ggFANCA	FA_complex	false	ggFANCA	FA_complex	false	LSNVLGHNSDENEAAILNSR	MoxLQDESKVEPSHSK	661	611	20	14	9	7	669	617	4	BS3	-1	45.208	false	true	false	false	Self	0	0	0.001		0	0.25	0.25	0	0	1221	770	128
266195	B190124_10_Lumos_FO_CO_120_FAcomplex_100x_SCX17				0	0	-0	0	3	0	0	ggFANCB	FA_complex	false	ggFAAP100	FA_complex	false	VVSSVCcmVCcmKSER	ASEGESELLALSAKGR	236	420	12	16	9	14	244	433	3	BS3	-1	44.386	false	true	false	false	Between	0	0.001	0.004		0	0.455	0.455	0	0	1382	1077	3
181077	B190124_05_Lumos_FO_CO_120_FAcomplex_100x_SCX22				0	0	-0	0	6	0	0	ggFANCA	FA_complex	false	ggFANCA	FA_complex	false	RADKIPSNLYSTYIQACcmHAR	LDLGSCcmGQLKSVSPDIHCcmK	588	980	20	19	4	10	591	989	6	BS3	-1	44.106	false	true	false	false	Self	0	0	0.001		0	0.25	0.25	0	0	689	451	128
260141	B190124_09_Lumos_FO_CO_120_FAcomplex_100x_SCX18				0	0	-0	0	5	0	0	ggFANCA	FA_complex	false	ggFANCA	FA_complex	false	NAVTKIEQICcmQSSVSPSQAPLLNLDQR	EHQELSSESFIVSVLQEQASR	96	64	27	21	5	7	100	70	5	BS3	-1	44.024	false	true	false	false	Self	0	0	0.001		0	0.25	0.25	0	0	1251	779	128
217357	B190124_07_Lumos_FO_CO_120_FAcomplex_100x_SCX20				0	0	-0	0	4	0	0	ggFANCA	FA_complex	false	ggFANCA	FA_complex	false	KYSVLHSAASDR	CcmPAKSFGNVGLLLEACcmEK	1291	1376	12	18	1	4	1291	1379	4	BS3	-1	43.642	false	true	false	false	Self	0	0	0.001		0	0.25	0.25	0	0	1337	462	128
270257	B190124_10_Lumos_FO_CO_120_FAcomplex_100x_SCX17				0	0	-0	0	5	0	0	ggFANCB	FA_complex	false	ggFANCA	FA_complex	false	KISGAPVASLLDSEDGVQQFR	ADKIPSNLYSTYIQACcmHAR	800	589	21	19	1	3	800	591	5	BS3	-1	43.498	false	true	false	false	Between	0	0.001	0.004		0	0.455	0.25	0	0	2007	1210	1
284799	B190124_11_Lumos_FO_CO_120_FAcomplex_100x_SCX16				0	0	-0	0	4	0	0	ggFANCA	FA_complex	false	ggFANCA	FA_complex	false	LSNVLGHNSDENEAAILNSR	SLIPALLGR	661	737	20	9	9	1	669	737	4	BS3	-1	43.37	false	true	false	false	Self	0	0	0.001		0	0.25	0.25	0	0	776	761	128
240075	B190124_08_Lumos_FO_CO_120_FAcomplex_100x_SCX19				0	0	-0	0	4	0	0	ggFANCB	FA_complex	false	ggFANCA	FA_complex	false	VFSALSVSSCcmQIEPPQK	HQNLSDLLLEVEGSAKPAGEGGR	531	41	17	23	8	16	538	56	4	BS3	-1	43.074	false	true	false	false	Between	0	0.001	0.004		0	0.455	0.25	0	0	2022	1196	1
176348	B190124_05_Lumos_FO_CO_120_FAcomplex_100x_SCX22				0	0	-0	0	4	0	0	ggFANCA	FA_complex	false	ggFANCA	FA_complex	false	LSNVLGHNSDENEAAILNSR	VSDAIHKQR	661	315	20	9	9	7	669	321	4	BS3	-1	43.02	false	true	false	false	Self	0	0	0.001		0	0.25	0.25	0	0	804	807	128
217567	B190124_07_Lumos_FO_CO_120_FAcomplex_100x_SCX20				0	0	-0	0	4	0	0	ggFANCA	FA_complex	false	ggFANCA	FA_complex	false	ASFGNASSHHGSSKK	SVLLEYITLAK	433	484	15	11	14	1	446	484	4	BS3	-1	42.624	false	true	false	false	Self	0	0	0.001		0	0.25	0.25	0	0	995	790	128
191653	B190124_06_Lumos_FO_CO_120_FAcomplex_100x_SCX21				0	0	-0	0	3	0	0	ggFANCC_strepII_tag	FA_complex	false	ggFANCC_strepII_tag	FA_complex	false	GSAGSAAGSGAGWSHPQFEK	IKHNGGENQR	576	534	20	10	20	2	595	535	3	BS3	-1	42.18	false	true	false	false	Self	0	0	0.001		0	0.455	0.455	0	0	1301	805	173
194896	B190124_06_Lumos_FO_CO_120_FAcomplex_100x_SCX21				0	0	-0	0	6	0	0	ggFANCA	FA_complex	false	ggFANCA	FA_complex	false	LSNVLGHNSDENEAAILNSR	MLQDESKVEPSHSKEPAEQLK	661	611	20	21	9	7	669	617	6	BS3	-1	42.03	false	true	false	false	Self	0	0	0.001		0	0.25	0.25	0	0	1227	770	128
149291	B190124_03_Lumos_FO_CO_120_FAcomplex_100x_SCX24				0	0	-0	0	4	0	0	ggFANCB	FA_complex	false	ggFAAP100	FA_complex	false	RENLQVTSKWQK	RIKALLSGIGNTSER	313	459	12	15	9	3	321	461	4	BS3	-1	41.916	false	true	false	false	Between	0	0.001	0.004		0	0.455	0.455	0	0	2056	1248	3
126789	B190124_02_Lumos_FO_CO_120_FAcomplex_100x_SCX25t28				0	0	-0	0	3	0	0	ggFANCG	FA_complex	false	ggFANCA	FA_complex	false	HHHPSEVK	AGAGGGALR	347	2	8	9	5	1	351	2	3	BS3	-1	41.862	false	true	false	false	Between	0	0.001	0.004		0	0.455	0.25	0	0	1751	1241	13
181551	B190124_05_Lumos_FO_CO_120_FAcomplex_100x_SCX22				0	0	-0	0	3	0	0	ggFANCB	FA_complex	false	ggFANCA	FA_complex	false	SKNDLKEEFHK	TVKDLLENNVFSR	555	131	11	13	6	3	560	133	3	BS3	-1	41.86	false	true	false	false	Between	0	0.001	0.004		0	0.455	0.25	0	0	1829	1172	1
232265	B190124_08_Lumos_FO_CO_120_FAcomplex_100x_SCX19				0	0	-0	0	3	0	0	ggFANCA	FA_complex	false	ggFANCA	FA_complex	false	LSNVLGHNSDENEAAILNSR	VLPKAPDTR	661	571	20	9	9	4	669	574	3	BS3	-1	41.672	false	true	false	false	Self	0	0	0.001		0	0.25	0.25	0	0	888	364	128
182075	B190124_05_Lumos_FO_CO_120_FAcomplex_100x_SCX22				0	0	-0	0	4	0	0	ggFANCG	FA_complex	false	ggFANCA	FA_complex	false	MoxGKPQTALQHLK	HQNLSDLLLEVEGSAKPAGEGGR	263	41	12	23	3	16	265	56	4	BS3	-1	41.394	false	true	false	false	Between	0	0.001	0.004		0	0.455	0.25	0	0	2002	1272	13
201587	B190124_06_Lumos_FO_CO_120_FAcomplex_100x_SCX21				0	0	-0	0	6	0	0	ggFANCB	FA_complex	false	ggFANCA	FA_complex	false	KISGAPVASLLDSEDGVQQFR	RADKIPSNLYSTYIQACcmHAR	800	588	21	20	1	4	800	591	6	BS3	-1	41.324	false	true	false	false	Between	0	0.001	0.004		0	0.455	0.25	0	0	1767	1210	1
166551	B190124_04_Lumos_FO_CO_120_FAcomplex_100x_SCX23				0	0	-0	0	3	0	0	ggFANCL	FA_complex	false	ggFANCL	FA_complex	false	VAYVDTGLTTVKLK	GRQHLITLKLNAK	124	143	14	13	12	9	135	151	3	BS3	-1	41.066	false	true	false	false	Self	0	0	0.001		0	0.455	0.455	0	0	1103	600	226
194320	B190124_06_Lumos_FO_CO_120_FAcomplex_100x_SCX21				0	0	-0	0	3	0	0	ggFANCA	FA_complex	false	ggFANCA	FA_complex	false	LSNVLGHNSDENEAAILNSR	VEPSHSKEPAEQLK	661	618	20	14	9	7	669	624	3	BS3	-1	40.948	false	true	false	false	Self	0	0	0.001		0	0.25	0.25	0	0	1299	388	128
222564	B190124_07_Lumos_FO_CO_120_FAcomplex_100x_SCX20				0	0	-0	0	5	0	0	ggFANCA	FA_complex	false	ggFANCA	FA_complex	false	MoxKDLPVLEAVWHLHR	LGVPTAVLAAKNAVTK	153	85	15	16	2	11	154	95	5	BS3	-1	40.93	false	true	false	false	Self	0	0	0.001		0	0.25	0.25	0	0	596	773	128
204459	B190124_06_Lumos_FO_CO_120_FAcomplex_100x_SCX21				0	0	-0	0	6	0	0	ggFANCA	FA_complex	false	ggFANCA	FA_complex	false	MoxKDLPVLEAVWHLHR	LGVPTAVLAAKNAVTK	153	85	15	16	2	11	154	95	6	BS3	-1	40.918	false	true	false	false	Self	0	0	0.001		0	0.25	0.25	0	0	596	773	128
155459	B190124_03_Lumos_FO_CO_120_FAcomplex_100x_SCX24				0	0	-0	0	6	0	0	ggFANCA	FA_complex	false	ggFANCA	FA_complex	false	MoxKDLPVLEAVWHLHR	HQNLSDLLLEVEGSAKPAGEGGR	153	41	15	23	2	5	154	45	6	BS3	-1	40.782	false	true	false	false	Self	0	0	0.001		0	0.25	0.25	0	0	1262	314	128
197911	B190124_06_Lumos_FO_CO_120_FAcomplex_100x_SCX21				0	0	-0	0	4	0	0	ggFANCB	FA_complex	false	ggFAAP100	FA_complex	false	ENLQVTSKWQK	RIKALLSGIGNTSER	314	459	11	15	8	3	321	461	4	BS3	-1	40.676	false	true	false	false	Between	0	0.001	0.004		0	0.455	0.455	0	0	1820	1248	3
191662	B190124_06_Lumos_FO_CO_120_FAcomplex_100x_SCX21				0	0	-0	0	4	0	0	ggFANCC_strepII_tag	FA_complex	false	ggFANCC_strepII_tag	FA_complex	false	GSAGSAAGSGAGWSHPQFEK	IKHNGGENQR	576	534	20	10	20	2	595	535	4	BS3	-1	40.596	false	true	false	false	Self	0	0	0.001		0	0.455	0.455	0	0	1301	805	173
194821	B190124_06_Lumos_FO_CO_120_FAcomplex_100x_SCX21				0	0	-0	0	5	0	0	ggFANCA	FA_complex	false	ggFANCA	FA_complex	false	LSNVLGHNSDENEAAILNSR	MLQDESKVEPSHSKEPAEQLK	661	611	20	21	9	14	669	624	5	BS3	-1	40.572	false	true	false	false	Self	0	0	0.001		0	0.25	0.25	0	0	1038	388	128
259372	B190124_09_Lumos_FO_CO_120_FAcomplex_100x_SCX18				0	0	-0	0	4	0	0	ggFANCA	FA_complex	false	ggFANCA	FA_complex	false	HQNLSDLLLEVEGSAKPAGEGGR	NAVTKIEQICcmQSSVSPSQAPLLNLDQR	41	96	23	27	16	5	56	100	4	BS3	-1	40.54	false	true	false	false	Self	0	0	0.001		0	0.25	0.25	0	0	1351	711	128
9325	B181122_29_Lumos_FO_IN_120_FAcomplex_BS3_SEC6_rep2				0	0	-0	0	5	0	0	ggFANCA	FA_complex	false	ggFANCA	FA_complex	false	LSNVLGHNSDENEAAILNSR	MLQDESKVEPSHSKEPAEQLK	661	611	20	21	9	7	669	617	5	BS3	-1	40.528	false	true	false	false	Self	0	0	0.001		0	0.25	0.25	0	0	1227	770	128
210034	B190124_07_Lumos_FO_CO_120_FAcomplex_100x_SCX20				0	0	-0	0	3	0	0	ggFANCA	FA_complex	false	ggFANCA	FA_complex	false	VSDAIHKQR	EKEEDVSTLQAMoxR	315	263	9	13	7	2	321	264	3	BS3	-1	40.32	false	true	false	false	Self	0	0	0.001		0	0.25	0.25	0	0	757	303	128
243127	B190124_08_Lumos_FO_CO_120_FAcomplex_100x_SCX19				0	0	-0	0	5	0	0	ggFANCG	FA_complex	false	ggFANCA	FA_complex	false	AEKNELLTLLK	AAVLSLLDRHQNLSDLLLEVEGSAKPAGEGGR	177	32	11	32	3	25	179	56	5	BS3	-1	40.214	false	true	false	false	Between	0	0.001	0.004		0	0.455	0.25	0	0	2025	1254	13
235171	B190124_08_Lumos_FO_CO_120_FAcomplex_100x_SCX19				0	0	-0	0	3	0	0	ggFANCL	FA_complex	false	ggFANCL	FA_complex	false	VAYVDTGLTTVKLK	QHLITLKLNAK	124	145	14	11	12	7	135	151	3	BS3	-1	40.182	false	true	false	false	Self	0	0	0.001		0	0.455	0.455	0	0	1075	600	226
28940	B181122_30_Lumos_FO_IN_120_FAcomplex_BS3_SEC7_rep1				0	0	-0	0	4	0	0	ggFANCA	FA_complex	false	ggFANCA	FA_complex	false	TVKDLLENNVFSR	HQNLSDLLLEVEGSAKPAGEGGR	131	41	13	23	3	16	133	56	4	BS3	-1	40.07	false	true	false	false	Self	0	0	0.001		0	0.25	0.25	0	0	294	787	128
200498	B190124_06_Lumos_FO_CO_120_FAcomplex_100x_SCX21				0	0	-0	0	5	0	0	ggFANCB	FA_complex	false	ggFAAP100	FA_complex	false	KISGAPVASLLDSEDGVQQFR	QIQTNHEMoxLLKEAQSLRDHSPLTEEDTEK	800	844	21	29	1	11	800	854	5	BS3	-1	39.878	false	true	false	false	Between	0	0.001	0.004		0	0.455	0.455	0	0	1952	1028	3
203043	B190124_06_Lumos_FO_CO_120_FAcomplex_100x_SCX21				0	0	-0	0	5	0	0	ggFANCG	FA_complex	false	ggFANCA	FA_complex	false	MoxGKPQTALQHLK	AAVLSLLDRHQNLSDLLLEVEGSAKPAGEGGR	263	32	12	32	3	25	265	56	5	BS3	-1	39.868	false	true	false	false	Between	0	0.001	0.004		0	0.455	0.25	0	0	1493	1272	13
181092	B190124_05_Lumos_FO_CO_120_FAcomplex_100x_SCX22				0	0	-0	0	5	0	0	ggFANCA	FA_complex	false	ggFANCA	FA_complex	false	RADKIPSNLYSTYIQACcmHAR	LDLGSCcmGQLKSVSPDIHCcmK	588	980	20	19	4	10	591	989	5	BS3	-1	39.826	false	true	false	false	Self	0	0.001	0.001		0	0.25	0.25	0	0	689	451	128
201086	B190124_06_Lumos_FO_CO_120_FAcomplex_100x_SCX21				0	0	-0	0	5	0	0	ggFANCB	FA_complex	false	ggFAAP100	FA_complex	false	KISGAPVASLLDSEDGVQQFR	QIQTNHEMLLKEAQSLRDHSPLTEEDTEK	800	844	21	29	1	11	800	854	5	BS3	-1	39.692	false	true	false	false	Between	0	0.001	0.004		0	0.455	0.455	0	0	2041	1028	3
5546	B181122_28_Lumos_FO_IN_120_FAcomplex_BS3_SEC6_rep1				0	0	-0	0	5	0	0	ggFANCA	FA_complex	false	ggFANCA	FA_complex	false	TVKDLLENNVFSR	AAVLSLLDRHQNLSDLLLEVEGSAKPAGEGGR	131	32	13	32	3	25	133	56	5	BS3	-1	39.45	false	true	false	false	Self	0	0.001	0.001		0	0.25	0.25	0	0	1342	787	128
201601	B190124_06_Lumos_FO_CO_120_FAcomplex_100x_SCX21				0	0	-0	0	6	0	0	ggFANCA	FA_complex	false	ggFANCA	FA_complex	false	KIPTSVIEASIFR	RADKIPSNLYSTYIQACcmHAR	542	588	13	20	1	4	542	591	6	BS3	-1	39.33	false	true	false	false	Self	0	0.001	0.001		0	0.25	0.25	0	0	1283	798	128
228107	B190124_08_Lumos_FO_CO_120_FAcomplex_100x_SCX19				0	0	-0	0	3	0	0	ggFAAP100	FA_complex	false	ggFAAP100	FA_complex	false	EQPEPKAGTASEQPCcmATGEGGMoxPPSAASIR	KAVDQKNR	692	479	30	8	6	6	697	484	3	BS3	-1	39.294	false	true	false	false	Self	0	0.001	0.001		0	0.455	0.455	0	0	1067	204	160
15358	B181122_29_Lumos_FO_IN_120_FAcomplex_BS3_SEC6_rep2				0	0	-0	0	6	0	0	ggFANCA	FA_complex	false	ggFANCA	FA_complex	false	TVKDLLENNVFSR	AAVLSLLDRHQNLSDLLLEVEGSAKPAGEGGR	131	32	13	32	3	25	133	56	6	BS3	-1	39.282	false	true	false	false	Self	0	0.001	0.001		0	0.25	0.25	0	0	1342	787	128
176730	B190124_05_Lumos_FO_CO_120_FAcomplex_100x_SCX22				0	0	-0	0	4	0	0	ggFANCA	FA_complex	false	ggFANCA	FA_complex	false	LSNVLGHNSDENEAAILNSR	MoxLQDESKVEPSHSKEPAEQLK	661	611	20	21	9	7	669	617	4	BS3	-1	39.228	false	true	false	false	Self	0	0.001	0.001		0	0.25	0.25	0	0	1322	770	128
200139	B190124_06_Lumos_FO_CO_120_FAcomplex_100x_SCX21				0	0	-0	0	5	0	0	ggFANCG	FA_complex	false	ggFANCA	FA_complex	false	MoxGKPQTALQHLK	HQNLSDLLLEVEGSAKPAGEGGR	263	41	12	23	3	16	265	56	5	BS3	-1	38.882	false	true	false	false	Between	0	0.002	0.004		0	0.455	0.25	0	0	2002	1272	13
166503	B190124_04_Lumos_FO_CO_120_FAcomplex_100x_SCX23				0	0	-0	0	4	0	0	ggFANCL	FA_complex	false	ggFANCL	FA_complex	false	VAYVDTGLTTVKLK	GRQHLITLKLNAK	124	143	14	13	12	9	135	151	4	BS3	-1	38.748	false	true	false	false	Self	0	0.001	0.001		0	0.455	0.455	0	0	1103	600	226
143827	B190124_03_Lumos_FO_CO_120_FAcomplex_100x_SCX24				0	0	-0	0	3	0	0	ggFANCG	FA_complex	false	ggFANCA	FA_complex	false	TTRQDSSR	KYSVLHSAASDR	641	1291	8	12	7	1	647	1291	3	BS3	-1	38.476	false	true	false	false	Between	0	0.002	0.004		0	0.455	0.25	0	0	1863	1238	13
149296	B190124_03_Lumos_FO_CO_120_FAcomplex_100x_SCX24				0	0	-0	0	5	0	0	ggFANCB	FA_complex	false	ggFAAP100	FA_complex	false	RENLQVTSKWQK	RIKALLSGIGNTSER	313	459	12	15	9	3	321	461	5	BS3	-1	38.472	false	true	false	false	Between	0	0.002	0.004		0	0.455	0.455	0	0	2056	1248	3
217327	B190124_07_Lumos_FO_CO_120_FAcomplex_100x_SCX20				0	0	-0	0	4	0	0	ggFAAP100	FA_complex	false	ggFAAP100	FA_complex	false	VSSELLKNALK	RMoxQALVLEQAAQGSGPPDLR	722	819	11	20	7	14	728	832	4	BS3	-1	38.47	false	true	false	false	Self	0	0.001	0.001		0	0.455	0.455	0	0	1339	624	160
241488	B190124_08_Lumos_FO_CO_120_FAcomplex_100x_SCX19				0	0	-0	0	4	0	0	ggFANCA	FA_complex	false	ggFANCA	FA_complex	false	HQNLSDLLLEVEGSAKPAGEGGR	LGVPTAVLAAKNAVTK	41	85	23	16	16	11	56	95	4	BS3	-1	38.39	false	true	false	false	Self	0	0.001	0.001		0	0.25	0.25	0	0	725	734	128
217375	B190124_07_Lumos_FO_CO_120_FAcomplex_100x_SCX20				0	0	-0	0	5	0	0	ggFANCA	FA_complex	false	ggFANCA	FA_complex	false	KYSVLHSAASDR	CcmPAKSFGNVGLLLEACcmEK	1291	1376	12	18	1	4	1291	1379	5	BS3	-1	38.266	false	true	false	false	Self	0	0.001	0.001		0	0.25	0.25	0	0	1337	462	128
219355	B190124_07_Lumos_FO_CO_120_FAcomplex_100x_SCX20				0	0	-0	0	5	0	0	ggFANCB	FA_complex	false	ggFANCA	FA_complex	false	KISGAPVASLLDSEDGVQQFR	RADKIPSNLYSTYIQACcmHAR	800	588	21	20	1	4	800	591	5	BS3	-1	38.204	false	true	false	false	Between	0	0.002	0.004		0	0.455	0.25	0	0	1767	1210	1
148157	B190124_03_Lumos_FO_CO_120_FAcomplex_100x_SCX24				0	0	-0	0	3	0	0	ggFANCL	FA_complex	false	ggFANCL	FA_complex	false	ILLPTDSQLKNAR	KILHGYQHILKQR	39	60	13	13	10	11	48	70	3	BS3	-1	38.178	false	true	false	false	Self	0	0.001	0.001		0	0.455	0.455	0	0	918	789	226
193918	B190124_06_Lumos_FO_CO_120_FAcomplex_100x_SCX21				0	0	-0	0	3	0	0	ggFAAP100	FA_complex	false	ggFANCL	FA_complex	false	RIKALLSGIGNTSER	LKAEDSR	459	136	15	7	3	2	461	137	3	BS3	-1	38.15	false	true	false	false	Between	0	0.002	0.004		0	0.455	0.455	0	0	1711	1189	0
281133	B190124_11_Lumos_FO_CO_120_FAcomplex_100x_SCX16				0	0	-0	0	3	0	0	ggFANCB	FA_complex	false	ggFAAP100	FA_complex	false	ENLQVTSKWQK	IKALLSGIGNTSER	314	460	11	14	8	2	321	461	3	BS3	-1	38.08	false	true	false	false	Between	0	0.002	0.004		0	0.455	0.455	0	0	2003	1248	3
184627	B190124_05_Lumos_FO_CO_120_FAcomplex_100x_SCX22				0	0	-0	0	6	0	0	ggFANCG	FA_complex	false	ggFANCA	FA_complex	false	MoxGKPQTALQHLK	AAVLSLLDRHQNLSDLLLEVEGSAKPAGEGGR	263	32	12	32	3	25	265	56	6	BS3	-1	37.898	false	true	false	false	Between	0	0.002	0.004		0	0.455	0.25	0	0	1493	1272	13
43867	B181122_31_Lumos_FO_IN_120_FAcomplex_BS3_SEC7_rep2				0	0	-0	0	6	0	0	ggFANCA	FA_complex	false	ggFANCA	FA_complex	false	LGVPTAVLAAKNAVTK	MKDLPVLEAVWHLHR	85	153	16	15	11	2	95	154	6	BS3	-1	37.838	false	true	false	false	Self	0	0.001	0.001		0	0.25	0.25	0	0	1308	773	128
269671	B190124_10_Lumos_FO_CO_120_FAcomplex_100x_SCX17				0	0	-0	0	4	0	0	ggFANCB	FA_complex	false	ggFANCA	FA_complex	false	SFLSSKESK	TVKDLLENNVFSR	778	131	9	13	6	3	783	133	4	BS3	-1	37.652	false	true	false	false	Between	0	0.002	0.004		0	0.455	0.25	0	0	1981	1143	1
237413	B190124_08_Lumos_FO_CO_120_FAcomplex_100x_SCX19				0	0	-0	0	6	0	0	ggFANCB	FA_complex	false	ggFANCA	FA_complex	false	KISGAPVASLLDSEDGVQQFRER	ADKIPSNLYSTYIQACcmHAR	800	589	23	19	1	3	800	591	6	BS3	-1	37.57	false	true	false	false	Between	0	0.002	0.004		0	0.455	0.25	0	0	2050	1210	1
171685	B190124_05_Lumos_FO_CO_120_FAcomplex_100x_SCX22				0	0	-0	0	3	0	0	ggFANCE	FA_complex	false	ggFANCC_strepII_tag	FA_complex	false	IAQSKAEGR	IKHNGGENQR	156	534	9	10	5	2	160	535	3	BS3	-1	37.486	false	true	false	false	Between	0	0.002	0.004		0	0	0.455	0	0	1748	1078	11
238320	B190124_08_Lumos_FO_CO_120_FAcomplex_100x_SCX19				0	0	-0	0	4	0	0	ggFANCB	FA_complex	false	ggFANCA	FA_complex	false	ESKAENNLTWWNEPGKK	TVKDLLENNVFSR	784	131	17	13	3	3	786	133	4	BS3	-1	37.456	false	true	false	false	Between	0	0.002	0.004		0	0.455	0.25	0	0	2008	1102	1
147547	B190124_03_Lumos_FO_CO_120_FAcomplex_100x_SCX24				0	0	-0	0	5	0	0	ggFANCA	FA_complex	false	ggFANCA	FA_complex	false	KVPHICcmHAVLQR	SHFCcmQEIWKMK	240	144	12	11	1	9	240	152	5	BS3	-1	37.45	false	true	false	false	Self	0	0.001	0.001		0	0.25	0.25	0	0	1245	791	128
182687	B190124_05_Lumos_FO_CO_120_FAcomplex_100x_SCX22				0	0	-0	0	4	0	0	ggFANCG	FA_complex	false	ggFANCA	FA_complex	false	MGKPQTALQHLK	HQNLSDLLLEVEGSAKPAGEGGR	263	41	12	23	3	16	265	56	4	BS3	-1	37.364	false	true	false	false	Between	0	0.002	0.004		0	0.455	0.25	0	0	1844	1272	13
217603	B190124_07_Lumos_FO_CO_120_FAcomplex_100x_SCX20				0	0	-0	0	6	0	0	ggFANCA	FA_complex	false	ggFANCA	FA_complex	false	LSNVLGHNSDENEAAILNSR	ADKIPSNLYSTYIQACcmHAR	661	589	20	19	9	3	669	591	6	BS3	-1	37.316	false	true	false	false	Self	0	0.001	0.001		0	0.25	0.25	0	0	463	633	128
236740	B190124_08_Lumos_FO_CO_120_FAcomplex_100x_SCX19				0	0	-0	0	4	0	0	ggFANCA	FA_complex	false	ggFAAP100	FA_complex	false	TVKDLLENNVFSR	QIQTNHEMoxLLKEAQSLR	131	844	13	17	3	11	133	854	4	BS3	-1	37.308	false	true	false	false	Between	0	0.002	0.004		0	0.25	0.455	0	0	1862	1227	22
15511	B181122_29_Lumos_FO_IN_120_FAcomplex_BS3_SEC6_rep2				0	0	-0	0	5	0	0	ggFANCA	FA_complex	false	ggFANCA	FA_complex	false	NAVTKIEQICcmQSSVSPSQAPLLNLDQR	EHQELSSESFIVSVLQEQASR	96	64	27	21	5	9	100	72	5	BS3	-1	37.304	false	true	false	false	Self	0	0.001	0.001		0	0.25	0.25	0	0	966	743	128
201264	B190124_06_Lumos_FO_CO_120_FAcomplex_100x_SCX21				0	0	-0	0	4	0	0	ggFANCB	FA_complex	false	ggFANCA	FA_complex	false	SKNDLKEEFHK	NAVTKIEQICcmQSSVSPSQAPLLNLDQR	555	96	11	27	6	5	560	100	4	BS3	-1	37.114	false	true	false	false	Between	0	0.002	0.004		0	0.455	0.25	0	0	2024	998	1
283001	B190124_11_Lumos_FO_CO_120_FAcomplex_100x_SCX16				0	0	-0	0	4	0	0	ggFAAP100	FA_complex	false	ggFAAP100	FA_complex	false	ASEGESELLALSAKGR	IKALLSGIGNTSER	420	460	16	14	14	2	433	461	4	BS3	-1	37.108	false	true	false	false	Self	0	0.001	0.001		0	0.455	0.455	0	0	1026	634	160
255493	B190124_09_Lumos_FO_CO_120_FAcomplex_100x_SCX18				0	0	-0	0	4	0	0	ggFANCB	FA_complex	false	ggFANCA	FA_complex	false	NDLKEEFHK	NAVTKIEQICcmQSSVSPSQAPLLNLDQR	557	96	9	27	4	5	560	100	4	BS3	-1	37.094	false	true	false	false	Between	0	0.002	0.004		0	0.455	0.25	0	0	1935	998	1
203398	B190124_06_Lumos_FO_CO_120_FAcomplex_100x_SCX21				0	0	-0	0	5	0	0	ggFANCG	FA_complex	false	ggFANCA	FA_complex	false	MGKPQTALQHLK	AAVLSLLDRHQNLSDLLLEVEGSAKPAGEGGR	263	32	12	32	3	25	265	56	5	BS3	-1	36.974	false	true	false	false	Between	0	0.002	0.004		0	0.455	0.25	0	0	1735	1272	13
167750	B190124_04_Lumos_FO_CO_120_FAcomplex_100x_SCX23				0	0	-0	0	5	0	0	ggFANCB	FA_complex	false	ggFANCA	FA_complex	false	SKNDLKEEFHK	HQNLSDLLLEVEGSAKPAGEGGR	555	41	11	23	2	16	556	56	5	BS3	-1	36.96	false	true	false	false	Between	0	0.002	0.004		0	0.455	0.25	0	0	1488	1193	1
238849	B190124_08_Lumos_FO_CO_120_FAcomplex_100x_SCX19				0	0	-0	0	5	0	0	ggFANCA	FA_complex	false	ggFANCA	FA_complex	false	KIPTSVIEASIFR	ADKIPSNLYSTYIQACcmHAR	542	589	13	19	1	3	542	591	5	BS3	-1	36.94	false	true	false	false	Self	0	0.001	0.001		0	0.25	0.25	0	0	1316	798	128
201162	B190124_06_Lumos_FO_CO_120_FAcomplex_100x_SCX21				0	0	-0	0	7	0	0	ggFANCB	FA_complex	false	ggFAAP100	FA_complex	false	KISGAPVASLLDSEDGVQQFR	QIQTNHEMLLKEAQSLRDHSPLTEEDTEK	800	844	21	29	1	11	800	854	7	BS3	-1	36.854	false	true	false	false	Between	0	0.002	0.004		0	0.455	0.455	0	0	2041	1028	3
175741	B190124_05_Lumos_FO_CO_120_FAcomplex_100x_SCX22				0	0	-0	0	3	0	0	ggFANCA	FA_complex	false	ggFANCA	FA_complex	false	GITSKEDK	RASLCcmLWKQAR	866	890	8	11	5	8	870	897	3	BS3	-1	36.842	false	true	false	false	Self	0	0.001	0.001		0	0.25	0.25	0	0	1101	534	128
178190	B190124_05_Lumos_FO_CO_120_FAcomplex_100x_SCX22				0	0	-0	0	3	0	0	ggFANCL	FA_complex	false	ggFANCL	FA_complex	false	ILLPTDSQLKNAR	ILHGYQHILKQR	39	61	13	12	10	10	48	70	3	BS3	-1	36.768	false	true	false	false	Self	0	0.001	0.001		0	0.455	0.455	0	0	1185	789	226
145790	B190124_03_Lumos_FO_CO_120_FAcomplex_100x_SCX24				0	0	-0	0	4	0	0	ggFANCB	FA_complex	false	ggFANCL	FA_complex	false	NHILPSAKK	KILHGYQHILK	434	60	9	11	8	1	441	60	4	BS3	-1	36.754	false	true	false	false	Between	0	0.002	0.004		0	0.455	0.455	0	0	1846	1264	27
254416	B190124_09_Lumos_FO_CO_120_FAcomplex_100x_SCX18				0	0	-0	0	5	0	0	ggFANCB	FA_complex	false	ggFAAP100	FA_complex	false	KISGAPVASLLDSEDGVQQFR	QIQTNHEMLLKEAQSLR	800	844	21	17	1	11	800	854	5	BS3	-1	36.686	false	true	false	false	Between	0	0.002	0.004		0	0.455	0.455	0	0	2000	1028	3
197840	B190124_06_Lumos_FO_CO_120_FAcomplex_100x_SCX21				0	0	-0	0	3	0	0	ggFANCB	FA_complex	false	ggFAAP100	FA_complex	false	ENLQVTSKWQK	RIKALLSGIGNTSER	314	459	11	15	8	3	321	461	3	BS3	-1	36.626	false	true	false	false	Between	0	0.002	0.004		0	0.455	0.455	0	0	1820	1248	3
146755	B190124_03_Lumos_FO_CO_120_FAcomplex_100x_SCX24				0	0	-0	0	4	0	0	ggFANCA	FA_complex	false	ggFANCA	FA_complex	false	SHFCcmQEIWKMoxK	KVPHICcmHAVLQR	144	240	11	12	9	1	152	240	4	BS3	-1	36.582	false	true	false	false	Self	0	0.001	0.001		0	0.25	0.25	0	0	1225	791	128
259430	B190124_09_Lumos_FO_CO_120_FAcomplex_100x_SCX18				0	0	-0	0	5	0	0	ggFANCA	FA_complex	false	ggFANCA	FA_complex	false	NAVTKIEQICcmQSSVSPSQAPLLNLDQR	EHQELSSESFIVSVLQEQASR	96	64	27	21	5	6	100	69	5	BS3	-1	36.554	false	true	false	false	Self	0	0.001	0.001		0	0.25	0.25	0	0	933	735	128
255037	B190124_09_Lumos_FO_CO_120_FAcomplex_100x_SCX18				0	0	-0	0	4	0	0	ggFANCA	FA_complex	false	ggFANCA	FA_complex	false	LSNVLGHNSDENEAAILNSR	TVKDLLENNVFSR	661	131	20	13	9	3	669	133	4	BS3	-1	36.388	false	true	false	false	Self	0	0.001	0.001		0	0.25	0.25	0	0	1206	758	128
194783	B190124_06_Lumos_FO_CO_120_FAcomplex_100x_SCX21				0	0	-0	0	4	0	0	ggFANCA	FA_complex	false	ggFANCA	FA_complex	false	LSNVLGHNSDENEAAILNSR	MLQDESKVEPSHSKEPAEQLK	661	611	20	21	9	14	669	624	4	BS3	-1	36.344	false	true	false	false	Self	0	0.001	0.001		0	0.25	0.25	0	0	1038	388	128
203412	B190124_06_Lumos_FO_CO_120_FAcomplex_100x_SCX21				0	0	-0	0	6	0	0	ggFANCG	FA_complex	false	ggFANCA	FA_complex	false	MGKPQTALQHLK	AAVLSLLDRHQNLSDLLLEVEGSAKPAGEGGR	263	32	12	32	3	25	265	56	6	BS3	-1	36.34	false	true	false	false	Between	0	0.002	0.004		0	0.455	0.25	0	0	1735	1272	13
197221	B190124_06_Lumos_FO_CO_120_FAcomplex_100x_SCX21				0	0	-0	0	5	0	0	ggFANCA	FA_complex	false	ggFANCA	FA_complex	false	RADKIPSNLYSTYIQACcmHAR	EKEEDVSTLQAMoxR	588	263	20	13	4	2	591	264	5	BS3	-1	36.304	false	true	false	false	Self	0	0.001	0.001		0	0.25	0.25	0	0	1226	333	128
194697	B190124_06_Lumos_FO_CO_120_FAcomplex_100x_SCX21				0	0	-0	0	7	0	0	ggFANCA	FA_complex	false	ggFANCA	FA_complex	false	LSNVLGHNSDENEAAILNSR	MoxLQDESKVEPSHSKEPAEQLK	661	611	20	21	9	7	669	617	7	BS3	-1	36.214	false	true	false	false	Self	0	0.001	0.001		0	0.25	0.25	0	0	1322	770	128
150892	B190124_03_Lumos_FO_CO_120_FAcomplex_100x_SCX24				0	0	-0	0	5	0	0	ggFANCB	FA_complex	false	ggFANCB	FA_complex	false	AKHSETEIVCcmCcmDCcmATR	KHNGVVEHLLLLLHSSDR	69	100	16	18	2	1	70	100	5	BS3	-1	36.108	false	true	false	false	Self	0	0.001	0.001		0	0.455	0.455	0	0	1261	762	127
183404	B190124_05_Lumos_FO_CO_120_FAcomplex_100x_SCX22				0	0	-0	0	4	0	0	ggFANCA	FA_complex	false	ggFANCA	FA_complex	false	KIPTSVIEASIFR	RADKIPSNLYSTYIQACcmHAR	542	588	13	20	1	4	542	591	4	BS3	-1	36.106	false	true	false	false	Self	0	0.001	0.001		0	0.25	0.25	0	0	1283	798	128
223568	B190124_07_Lumos_FO_CO_120_FAcomplex_100x_SCX20				0	0	-0	0	5	0	0	ggFANCG	FA_complex	false	ggFANCA	FA_complex	false	AEKNELLTLLK	HQNLSDLLLEVEGSAKPAGEGGR	177	41	11	23	3	16	179	56	5	BS3	-1	36.082	false	true	false	false	Between	0	0.002	0.004		0	0.455	0.25	0	0	1941	1254	13
28974	B181122_30_Lumos_FO_IN_120_FAcomplex_BS3_SEC7_rep1				0	0	-0	0	5	0	0	ggFANCA	FA_complex	false	ggFANCA	FA_complex	false	TVKDLLENNVFSR	HQNLSDLLLEVEGSAKPAGEGGR	131	41	13	23	3	16	133	56	5	BS3	-1	36.06	false	true	false	false	Self	0	0.001	0.001		0	0.25	0.25	0	0	294	787	128
146685	B190124_03_Lumos_FO_CO_120_FAcomplex_100x_SCX24				0	0	-0	0	5	0	0	ggFANCA	FA_complex	false	ggFANCA	FA_complex	false	SHFCcmQEIWKMoxK	KVPHICcmHAVLQR	144	240	11	12	9	1	152	240	5	BS3	-1	36.026	false	true	false	false	Self	0	0.001	0.001		0	0.25	0.25	0	0	1225	791	128
266262	B190124_10_Lumos_FO_CO_120_FAcomplex_100x_SCX17				0	0	-0	0	4	0	0	ggFANCB	FA_complex	false	ggFAAP100	FA_complex	false	VVSSVCcmVCcmKSER	ASEGESELLALSAKGR	236	420	12	16	9	14	244	433	4	BS3	-1	36.01	false	true	false	false	Between	0	0.002	0.004		0	0.455	0.455	0	0	1382	1077	3
238818	B190124_08_Lumos_FO_CO_120_FAcomplex_100x_SCX19				0	0	-0	0	4	0	0	ggFANCA	FA_complex	false	ggFANCA	FA_complex	false	KIPTSVIEASIFR	ADKIPSNLYSTYIQACcmHAR	542	589	13	19	1	3	542	591	4	BS3	-1	35.984	false	true	false	false	Self	0	0.001	0.001		0	0.25	0.25	0	0	1316	798	128
255709	B190124_09_Lumos_FO_CO_120_FAcomplex_100x_SCX18				0	0	-0	0	3	0	0	ggFANCA	FA_complex	false	ggFANCA	FA_complex	false	KIPTSVIEASIFR	ADKIPSNLYSTYIQACcmHAR	542	589	13	19	1	3	542	591	3	BS3	-1	35.806	false	true	false	false	Self	0	0.001	0.001		0	0.25	0.25	0	0	1316	798	128
200430	B190124_06_Lumos_FO_CO_120_FAcomplex_100x_SCX21				0	0	-0	0	7	0	0	ggFANCB	FA_complex	false	ggFAAP100	FA_complex	false	KISGAPVASLLDSEDGVQQFR	QIQTNHEMoxLLKEAQSLRDHSPLTEEDTEK	800	844	21	29	1	11	800	854	7	BS3	-1	35.796	false	true	false	false	Between	0	0.002	0.004		0	0.455	0.455	0	0	1952	1028	3
199137	B190124_06_Lumos_FO_CO_120_FAcomplex_100x_SCX21				0	0	-0	0	5	0	0	ggFANCB	FA_complex	false	ggFAAP100	FA_complex	false	ESKAENNLTWWNEPGK	QIQTNHEMoxLLKEAQSLRDHSPLTEEDTEK	784	844	16	29	3	11	786	854	5	BS3	-1	35.658	false	true	false	false	Between	0	0.002	0.004		0	0.455	0.455	0	0	1764	1033	3
23926	B181122_30_Lumos_FO_IN_120_FAcomplex_BS3_SEC7_rep1				0	0	-0	0	5	0	0	ggFANCB	FA_complex	false	ggFANCA	FA_complex	false	SKNDLKEEFHK	NAVTKIEQICcmQSSVSPSQAPLLNLDQR	555	96	11	27	6	5	560	100	5	BS3	-1	35.576	false	true	false	false	Between	0	0.002	0.004		0	0.455	0.25	0	0	2024	998	1
256213	B190124_09_Lumos_FO_CO_120_FAcomplex_100x_SCX18				0	0	-0	0	5	0	0	ggFANCB	FA_complex	false	ggFANCG	FA_complex	false	EGLVSLWDDVGKPHSVSKEPSLTPK	LEQPECcmASLETGLAGGLLSQKR	443	445	25	22	12	21	454	465	5	BS3	-1	35.486	false	true	false	false	Between	0	0.002	0.004		0	0.455	0.455	0	0	2031	924	30
236136	B190124_08_Lumos_FO_CO_120_FAcomplex_100x_SCX19				0	0	-0	0	4	0	0	ggFANCA	FA_complex	false	ggFANCA	FA_complex	false	LSNVLGHNSDENEAAILNSR	MAFIDSLKR	661	580	20	9	9	8	669	587	4	BS3	-1	35.45	false	true	false	false	Self	0	0.001	0.001		0	0.25	0.25	0	0	1158	103	128
270419	B190124_10_Lumos_FO_CO_120_FAcomplex_100x_SCX17				0	0	-0	0	4	0	0	ggFANCA	FA_complex	false	ggFANCA	FA_complex	false	VLIVDQAKHEDVPAQIAVISDR	MAFIDSLKR	639	580	22	9	8	8	646	587	4	BS3	-1	35.37	false	true	false	false	Self	0	0.001	0.001		0	0.25	0.25	0	0	410	653	128
212154	B190124_07_Lumos_FO_CO_120_FAcomplex_100x_SCX20				0	0	-0	0	3	0	0	ggFANCA	FA_complex	false	ggFANCA	FA_complex	false	VSDAIHKQR	MoxAFIDSLKR	315	580	9	9	7	8	321	587	3	BS3	-1	35.366	false	true	false	false	Self	0	0.001	0.001		0	0.25	0.25	0	0	628	721	128
194641	B190124_06_Lumos_FO_CO_120_FAcomplex_100x_SCX21				0	0	-0	0	5	0	0	ggFANCA	FA_complex	false	ggFANCA	FA_complex	false	LSNVLGHNSDENEAAILNSR	VEPSHSKEPAEQLK	661	618	20	14	9	7	669	624	5	BS3	-1	35.366	false	true	false	false	Self	0	0.001	0.001		0	0.25	0.25	0	0	1299	388	128
148302	B190124_03_Lumos_FO_CO_120_FAcomplex_100x_SCX24				0	0	-0	0	6	0	0	ggFANCA	FA_complex	false	ggFANCA	FA_complex	false	RADKIPSNLYSTYIQACcmHAR	VSDAIHKQR	588	315	20	9	4	7	591	321	6	BS3	-1	35.248	false	true	false	false	Self	0	0.001	0.001		0	0.25	0.25	0	0	812	764	128
183523	B190124_05_Lumos_FO_CO_120_FAcomplex_100x_SCX22				0	0	-0	0	6	0	0	ggFANCB	FA_complex	false	ggFANCB	FA_complex	false	SKNDLKEEFHK	TQLDKANTVTAVTSLSPLLAFHR	555	570	11	23	6	5	560	574	6	BS3	-1	35.208	false	true	false	false	Self	0	0.001	0.001		0	0.455	0.455	0	0	491	195	127
241782	B190124_08_Lumos_FO_CO_120_FAcomplex_100x_SCX19				0	0	-0	0	4	0	0	ggFANCG	FA_complex	false	ggFANCA	FA_complex	false	AEKNELLTLLK	HQNLSDLLLEVEGSAKPAGEGGR	177	41	11	23	3	16	179	56	4	BS3	-1	35.092	false	true	false	false	Between	0	0.002	0.004		0	0.455	0.25	0	0	1941	1254	13
219720	B190124_07_Lumos_FO_CO_120_FAcomplex_100x_SCX20				0	0	-0	0	4	0	0	ggFANCA	FA_complex	false	ggFANCA	FA_complex	false	HQNLSDLLLEVEGSAKPAGEGGR	KSTFGSTAELR	41	21	23	11	16	1	56	21	4	BS3	-1	35.012	false	true	false	false	Self	0	0.001	0.001		0	0.25	0.25	0	0	1060	737	128
204945	B190124_06_Lumos_FO_CO_120_FAcomplex_100x_SCX21				0	0	-0	0	5	0	0	ggFANCA	FA_complex	false	ggFANCA	FA_complex	false	LGVPTAVLAAKNAVTK	MKDLPVLEAVWHLHR	85	153	16	15	11	2	95	154	5	BS3	-1	34.802	false	true	false	false	Self	0	0.001	0.001		0	0.25	0.25	0	0	1308	773	128
182663	B190124_05_Lumos_FO_CO_120_FAcomplex_100x_SCX22				0	0	-0	0	5	0	0	ggFANCA	FA_complex	false	ggFAAP100	FA_complex	false	TVKDLLENNVFSR	QIQTNHEMoxLLKEAQSLRDHSPLTEEDTEK	131	844	13	29	3	11	133	854	5	BS3	-1	34.76	false	true	false	false	Between	0	0.002	0.004		0	0.25	0.455	0	0	1566	1227	22
200698	B190124_06_Lumos_FO_CO_120_FAcomplex_100x_SCX21				0	0	-0	0	5	0	0	ggFANCG	FA_complex	false	ggFANCA	FA_complex	false	MGKPQTALQHLK	HQNLSDLLLEVEGSAKPAGEGGR	263	41	12	23	3	16	265	56	5	BS3	-1	34.648	false	true	false	false	Between	0	0.002	0.004		0	0.455	0.25	0	0	1844	1272	13
215325	B190124_07_Lumos_FO_CO_120_FAcomplex_100x_SCX20				0	0	-0	0	4	0	0	ggFANCG	FA_complex	false	ggFANCG	FA_complex	false	GKEAIMQFSR	GMQFLEQEKHK	492	541	10	11	2	9	493	549	4	BS3	-1	34.638	false	true	false	false	Self	0	0.001	0.001		0	0.455	0.455	0	0	901	221	126
183389	B190124_05_Lumos_FO_CO_120_FAcomplex_100x_SCX22				0	0	-0	0	6	0	0	ggFANCA	FA_complex	false	ggFANCA	FA_complex	false	ADKIPSNLYSTYIQACcmHAR	VEPSHSKEPAEQLKAELDALR	589	618	19	21	3	14	591	631	6	BS3	-1	34.55	false	true	false	false	Self	0	0.001	0.001		0	0.25	0.25	0	0	1014	484	128
212163	B190124_07_Lumos_FO_CO_120_FAcomplex_100x_SCX20				0	0	-0	0	4	0	0	ggFANCA	FA_complex	false	ggFANCL	FA_complex	false	KYSVLHSAASDR	AALEKSDFTK	1291	294	12	10	1	5	1291	298	4	BS3	-1	34.44	false	true	false	false	Between	0	0.002	0.004		0	0.25	0.455	0	0	1477	1223	9
147512	B190124_03_Lumos_FO_CO_120_FAcomplex_100x_SCX24				0	0	-0	0	4	0	0	ggFANCA	FA_complex	false	ggFANCA	FA_complex	false	KVPHICcmHAVLQR	SHFCcmQEIWKMK	240	144	12	11	1	9	240	152	4	BS3	-1	34.268	false	true	false	false	Self	0	0.001	0.001		0	0.25	0.25	0	0	1245	791	128
250388	B190124_09_Lumos_FO_CO_120_FAcomplex_100x_SCX18				0	0	-0	0	4	0	0	ggFANCE	FA_complex	false	ggFANCE	FA_complex	false	KVLEESLEFSEEREGK	QDGDAAGCcmVLPGGKR	190	174	16	15	1	14	190	187	4	BS3	-1	34.192	false	true	false	false	Self	0	0.001	0.001		0	0	0	0	0	1218	605	186
195173	B190124_06_Lumos_FO_CO_120_FAcomplex_100x_SCX21				0	0	-0	0	4	0	0	ggFANCG	FA_complex	false	ggFANCG	FA_complex	false	GKEAIMoxQFSR	GMQFLEQEKHK	492	541	10	11	2	9	493	549	4	BS3	-1	34.106	false	true	false	false	Self	0	0.001	0.001		0	0.455	0.455	0	0	1139	221	126
200907	B190124_06_Lumos_FO_CO_120_FAcomplex_100x_SCX21				0	0	-0	0	6	0	0	ggFANCA	FA_complex	false	ggFANCA	FA_complex	false	VLIVDQAKHEDVPAQIAVISDR	RADKIPSNLYSTYIQACcmHAR	639	588	22	20	8	4	646	591	6	BS3	-1	34.088	false	true	false	false	Self	0	0.001	0.001		0	0.25	0.25	0	0	1211	748	128
44304	B181122_31_Lumos_FO_IN_120_FAcomplex_BS3_SEC7_rep2				0	0	-0	0	4	0	0	ggFANCB	FA_complex	false	ggFANCA	FA_complex	false	KISGAPVASLLDSEDGVQQFR	KIPTSVIEASIFR	800	542	21	13	1	1	800	542	4	BS3	-1	34.044	false	true	false	false	Between	0	0.002	0.004		0	0.455	0.25	0	0	2026	994	1
191666	B190124_06_Lumos_FO_CO_120_FAcomplex_100x_SCX21				0	0	-0	0	5	0	0	ggFANCC_strepII_tag	FA_complex	false	ggFANCC_strepII_tag	FA_complex	false	GSAGSAAGSGAGWSHPQFEK	IKHNGGENQR	576	534	20	10	20	2	595	535	5	BS3	-1	34.016	false	true	false	false	Self	0	0.001	0.001		0	0.455	0.455	0	0	1301	805	173
177459	B190124_05_Lumos_FO_CO_120_FAcomplex_100x_SCX22				0	0	-0	0	4	0	0	ggFANCA	FA_complex	false	ggFANCA	FA_complex	false	ASFGNASSHHGSSKK	VLIVDQAKHEDVPAQIAVISDR	433	639	15	22	14	8	446	646	4	BS3	-1	33.982	false	true	false	false	Self	0	0.001	0.001		0	0.25	0.25	0	0	92	661	128
224646	B190124_07_Lumos_FO_CO_120_FAcomplex_100x_SCX20				0	0	-0	0	6	0	0	ggFANCG	FA_complex	false	ggFANCA	FA_complex	false	AEKNELLTLLK	AAVLSLLDRHQNLSDLLLEVEGSAKPAGEGGR	177	32	11	32	3	25	179	56	6	BS3	-1	33.978	false	true	false	false	Between	0	0.002	0.004		0	0.455	0.25	0	0	2025	1254	13
201305	B190124_06_Lumos_FO_CO_120_FAcomplex_100x_SCX21				0	0	-0	0	6	0	0	ggFANCB	FA_complex	false	ggFANCA	FA_complex	false	SKNDLKEEFHK	NAVTKIEQICcmQSSVSPSQAPLLNLDQR	555	96	11	27	6	5	560	100	6	BS3	-1	33.894	false	true	false	false	Between	0	0.002	0.004		0	0.455	0.25	0	0	2024	998	1
194519	B190124_06_Lumos_FO_CO_120_FAcomplex_100x_SCX21				0	0	-0	0	6	0	0	ggFANCA	FA_complex	false	ggFANCA	FA_complex	false	LSNVLGHNSDENEAAILNSR	VEPSHSKEPAEQLK	661	618	20	14	9	7	669	624	6	BS3	-1	33.856	false	true	false	false	Self	0	0.001	0.001		0	0.25	0.25	0	0	1299	388	128
230495	B190124_08_Lumos_FO_CO_120_FAcomplex_100x_SCX19				0	0	-0	0	5	0	0	ggFANCE	FA_complex	false	ggFANCC_strepII_tag	FA_complex	false	QDGDAAGCcmVLPGGKR	GSAGSAAGSGAGWSHPQFEK	174	576	15	20	14	5	187	580	5	BS3	-1	33.698	false	true	false	false	Between	0	0.002	0.004		0	0	0.455	0	0	1901	1228	11
240044	B190124_08_Lumos_FO_CO_120_FAcomplex_100x_SCX19				0	0	-0	0	5	0	0	ggFANCB	FA_complex	false	ggFANCA	FA_complex	false	VFSALSVSSCcmQIEPPQK	HQNLSDLLLEVEGSAKPAGEGGR	531	41	17	23	8	16	538	56	5	BS3	-1	33.67	false	true	false	false	Between	0	0.002	0.004		0	0.455	0.25	0	0	2022	1196	1
203044	B190124_06_Lumos_FO_CO_120_FAcomplex_100x_SCX21				0	0	-0	0	7	0	0	ggFANCG	FA_complex	false	ggFANCA	FA_complex	false	MoxGKPQTALQHLK	AAVLSLLDRHQNLSDLLLEVEGSAKPAGEGGR	263	32	12	32	3	25	265	56	7	BS3	-1	33.63	false	true	false	false	Between	0	0.002	0.004		0	0.455	0.25	0	0	1493	1272	13
181735	B190124_05_Lumos_FO_CO_120_FAcomplex_100x_SCX22				0	0	-0	0	5	0	0	ggFANCA	FA_complex	false	ggFANCA	FA_complex	false	RADKIPSNLYSTYIQACcmHAR	MoxAFIDSLKR	588	580	20	9	4	8	591	587	5	BS3	-1	33.56	false	true	false	false	Self	0	0.001	0.001		0	0.25	0.25	0	0	766	706	128
289439	B190124_11_Lumos_FO_CO_120_FAcomplex_100x_SCX16				0	0	-0	0	5	0	0	ggFANCE	FA_complex	false	ggFAAP100	FA_complex	false	QAPAFATSLSYAKLVTAVLTTYSSQLSPSHR	IKALLSGIGNTSER	466	460	31	14	13	2	478	461	5	BS3	-1	33.452	false	true	false	false	Between	0	0.002	0.004		0	0	0.455	0	0	1915	827	86
193436	B190124_06_Lumos_FO_CO_120_FAcomplex_100x_SCX21				0	0	-0	0	4	0	0	ggFANCG	FA_complex	false	ggFANCG	FA_complex	false	GMoxQFLEQEKHK	GKEAIMoxQFSR	541	492	11	10	9	2	549	493	4	BS3	-1	33.408	false	true	false	false	Self	0	0.001	0.001		0	0.455	0.455	0	0	994	221	126
218393	B190124_07_Lumos_FO_CO_120_FAcomplex_100x_SCX20				0	0	-0	0	4	0	0	ggFANCA	FA_complex	false	ggFANCA	FA_complex	false	SHFCcmQEIWKMoxK	LGVPTAVLAAKNAVTK	144	85	11	16	9	11	152	95	4	BS3	-1	33.302	false	true	false	false	Self	0	0.001	0.001		0	0.25	0.25	0	0	1143	756	128
200340	B190124_06_Lumos_FO_CO_120_FAcomplex_100x_SCX21				0	0	-0	0	5	0	0	ggFANCB	FA_complex	false	ggFANCL	FA_complex	false	KEGLVSLWDDVGKPHSVSK	ILLPTDSQLKNAR	442	39	19	13	13	10	454	48	5	BS3	-1	33.21	false	true	false	false	Between	0	0.002	0.004		0	0.455	0.455	0	0	1926	1091	27
175937	B190124_05_Lumos_FO_CO_120_FAcomplex_100x_SCX22				0	0	-0	0	5	0	0	ggFANCA	FA_complex	false	ggFANCA	FA_complex	false	LSNVLGHNSDENEAAILNSR	KEKMoxLQDESK	661	608	20	10	9	3	669	610	5	BS3	-1	33.19	false	true	false	false	Self	0	0.001	0.001		0	0.25	0.25	0	0	594	115	128
193796	B190124_06_Lumos_FO_CO_120_FAcomplex_100x_SCX21				0	0	-0	0	4	0	0	ggFANCE	FA_complex	false	ggFANCE	FA_complex	false	IAQSKAEGR	KKVLEESLEFSEER	156	189	9	14	5	2	160	190	4	BS3	-1	33.156	false	true	false	false	Self	0	0.001	0.001		0	0	0	0	0	25	647	186
45645	B181122_31_Lumos_FO_IN_120_FAcomplex_BS3_SEC7_rep2				0	0	-0	0	4	0	0	ggFANCB	FA_complex	false	ggFAAP100	FA_complex	false	INYESGINYKDDVPAAEGLQENGLLTIQALETR	IKALLSGIGNTSER	365	460	33	14	10	2	374	461	4	BS3	-1	33.104	false	true	false	false	Between	0	0.002	0.004		0	0.455	0.455	0	0	1996	1194	3
28923	B181122_30_Lumos_FO_IN_120_FAcomplex_BS3_SEC7_rep1				0	0	-0	0	4	0	0	ggFANCB	FA_complex	false	ggFANCB	FA_complex	false	KISGAPVASLLDSEDGVQQFR	LQNEKEQCcmMLSMNETMDGTLYQEVTLK	800	823	21	27	1	5	800	827	4	BS3	-1	32.99	false	true	false	false	Self	0	0.001	0.001		0	0.455	0.455	0	0	403	205	127
214052	B190124_07_Lumos_FO_CO_120_FAcomplex_100x_SCX20				0	0	-0	0	4	0	0	ggFANCA	FA_complex	false	ggFAAP100	FA_complex	false	KYSVLHSAASDR	VSSELLKNALK	1291	722	12	11	1	7	1291	728	4	BS3	-1	32.908	false	true	false	false	Between	0	0.002	0.004		0	0.25	0.455	0	0	1758	1219	22
182110	B190124_05_Lumos_FO_CO_120_FAcomplex_100x_SCX22				0	0	-0	0	3	0	0	ggFANCG	FA_complex	false	ggFANCA	FA_complex	false	MoxGKPQTALQHLK	HQNLSDLLLEVEGSAKPAGEGGR	263	41	12	23	3	16	265	56	3	BS3	-1	32.864	false	true	false	false	Between	0	0.002	0.004		0	0.455	0.25	0	0	2002	1272	13
199738	B190124_06_Lumos_FO_CO_120_FAcomplex_100x_SCX21				0	0	-0	0	5	0	0	ggFANCB	FA_complex	false	ggFAAP100	FA_complex	false	ESKAENNLTWWNEPGK	QIQTNHEMLLKEAQSLRDHSPLTEEDTEK	784	844	16	29	3	11	786	854	5	BS3	-1	32.848	false	true	false	false	Between	0	0.002	0.004		0	0.455	0.455	0	0	1857	1033	3
201600	B190124_06_Lumos_FO_CO_120_FAcomplex_100x_SCX21				0	0	-0	0	5	0	0	ggFANCA	FA_complex	false	ggFAAP100	FA_complex	false	TVKDLLENNVFSR	QIQTNHEMLLKEAQSLRDHSPLTEEDTEK	131	844	13	29	3	11	133	854	5	BS3	-1	32.812	false	true	false	false	Between	0	0.002	0.004		0	0.25	0.455	0	0	1722	1227	22
282870	B190124_11_Lumos_FO_CO_120_FAcomplex_100x_SCX16				0	0	-0	0	3	0	0	ggFANCB	FA_complex	false	ggFANCB	FA_complex	false	SFLSSKESK	KISGAPVASLLDSEDGVQQFR	778	800	9	21	6	1	783	800	3	BS3	-1	32.806	false	true	false	false	Self	0	0.001	0.001		0	0.455	0.455	0	0	1195	623	127
284684	B190124_11_Lumos_FO_CO_120_FAcomplex_100x_SCX16				0	0	-0	0	5	0	0	ggFANCB	FA_complex	false	ggFANCA	FA_complex	false	KISGAPVASLLDSEDGVQQFR	VLIVDQAKHEDVPAQIAVISDR	800	639	21	22	1	8	800	646	5	BS3	-1	32.788	false	true	false	false	Between	0	0.002	0.004		0	0.455	0.25	0	0	2013	1181	1
235506	B190124_08_Lumos_FO_CO_120_FAcomplex_100x_SCX19				0	0	-0	0	4	0	0	ggFANCA	FA_complex	false	ggFANCA	FA_complex	false	MoxAFIDSLKR	IPSNLYSTYIQACcmHAR	580	592	9	16	8	3	587	594	4	BS3	-1	32.75	false	true	false	false	Self	0	0.001	0.001		0	0.25	0.25	0	0	311	649	128
230717	B190124_08_Lumos_FO_CO_120_FAcomplex_100x_SCX19				0	0	-0	0	4	0	0	ggFANCB	FA_complex	false	ggFAAP100	FA_complex	false	RENLQVTSKWQK	EQPEPKAGTASEQPCcmATGEGGMoxPPSAASIR	313	692	12	30	9	6	321	697	4	BS3	-1	32.728	false	true	false	false	Between	0	0.002	0.004		0	0.455	0.455	0	0	1986	955	3
199820	B190124_06_Lumos_FO_CO_120_FAcomplex_100x_SCX21				0	0	-0	0	6	0	0	ggFANCB	FA_complex	false	ggFANCL	FA_complex	false	KEGLVSLWDDVGKPHSVSKEPSLTPK	ILLPTDSQLKNAR	442	39	26	13	13	10	454	48	6	BS3	-1	32.726	false	true	false	false	Between	0	0.002	0.004		0	0.455	0.455	0	0	1656	1091	27
201492	B190124_06_Lumos_FO_CO_120_FAcomplex_100x_SCX21				0	0	-0	0	6	0	0	ggFANCA	FA_complex	false	ggFAAP100	FA_complex	false	TVKDLLENNVFSR	QIQTNHEMLLKEAQSLRDHSPLTEEDTEK	131	844	13	29	3	11	133	854	6	BS3	-1	32.714	false	true	false	false	Between	0	0.002	0.004		0	0.25	0.455	0	0	1722	1227	22
256746	B190124_09_Lumos_FO_CO_120_FAcomplex_100x_SCX18				0	0	-0	0	4	0	0	ggFANCB	FA_complex	false	ggFANCB	FA_complex	false	INYESGINYKDDVPAAEGLQENGLLTIQALETR	RENLQVTSKWQK	365	313	33	12	10	9	374	321	4	BS3	-1	32.708	false	true	false	false	Self	0	0.001	0.001		0	0.455	0.455	0	0	1288	401	127
183557	B190124_05_Lumos_FO_CO_120_FAcomplex_100x_SCX22				0	0	-0	0	5	0	0	ggFANCB	FA_complex	false	ggFANCB	FA_complex	false	SKNDLKEEFHK	TQLDKANTVTAVTSLSPLLAFHR	555	570	11	23	6	5	560	574	5	BS3	-1	32.696	false	true	false	false	Self	0	0.001	0.001		0	0.455	0.455	0	0	491	195	127
239908	B190124_08_Lumos_FO_CO_120_FAcomplex_100x_SCX19				0	0	-0	0	5	0	0	ggFANCB	FA_complex	false	ggFANCB	FA_complex	false	INYESGINYKDDVPAAEGLQENGLLTIQALETR	RENLQVTSKWQK	365	313	33	12	10	9	374	321	5	BS3	-1	32.686	false	true	false	false	Self	0	0.001	0.001		0	0.455	0.455	0	0	1288	401	127
269330	B190124_10_Lumos_FO_CO_120_FAcomplex_100x_SCX17				0	0	-0	0	5	0	0	ggFANCA	FA_complex	false	ggFANCA	FA_complex	false	KIPTSVIEASIFR	LDLGSCcmGQLKSVSPDIHCcmK	542	980	13	19	1	10	542	989	5	BS3	-1	32.666	false	true	false	false	Self	0	0.001	0.001		0	0.25	0.25	0	0	189	755	128
269326	B190124_10_Lumos_FO_CO_120_FAcomplex_100x_SCX17				0	0	-0	0	4	0	0	ggFANCA	FA_complex	false	ggFANCA	FA_complex	false	KIPTSVIEASIFR	LDLGSCcmGQLKSVSPDIHCcmK	542	980	13	19	1	10	542	989	4	BS3	-1	32.646	false	true	false	false	Self	0	0.001	0.001		0	0.25	0.25	0	0	189	755	128
254315	B190124_09_Lumos_FO_CO_120_FAcomplex_100x_SCX18				0	0	-0	0	5	0	0	ggFANCA	FA_complex	false	ggFANCA	FA_complex	false	LSNVLGHNSDENEAAILNSR	KIPTSVIEASIFR	661	542	20	13	9	1	669	542	5	BS3	-1	32.602	false	true	false	false	Self	0	0.001	0.001		0	0.25	0.25	0	0	1244	746	128
166516	B190124_04_Lumos_FO_CO_120_FAcomplex_100x_SCX23				0	0	-0	0	5	0	0	ggFANCL	FA_complex	false	ggFANCL	FA_complex	false	VAYVDTGLTTVKLK	GRQHLITLKLNAK	124	143	14	13	12	9	135	151	5	BS3	-1	32.552	false	true	false	false	Self	0	0.001	0.001		0	0.455	0.455	0	0	1103	600	226
183417	B190124_05_Lumos_FO_CO_120_FAcomplex_100x_SCX22				0	0	-0	0	5	0	0	ggFANCA	FA_complex	false	ggFANCA	FA_complex	false	KIPTSVIEASIFR	RADKIPSNLYSTYIQACcmHAR	542	588	13	20	1	4	542	591	5	BS3	-1	32.512	false	true	false	false	Self	0	0.001	0.001		0	0.25	0.25	0	0	1283	798	128
237740	B190124_08_Lumos_FO_CO_120_FAcomplex_100x_SCX19				0	0	-0	0	4	0	0	ggFANCA	FA_complex	false	ggFAAP100	FA_complex	false	TVKDLLENNVFSR	QIQTNHEMLLKEAQSLR	131	844	13	17	3	11	133	854	4	BS3	-1	32.478	false	true	false	false	Between	0	0.002	0.004		0	0.25	0.455	0	0	1922	1227	22
41314	B181122_31_Lumos_FO_IN_120_FAcomplex_BS3_SEC7_rep2				0	0	-0	0	5	0	0	ggFANCB	FA_complex	false	ggFANCA	FA_complex	false	ESKAENNLTWWNEPGKK	TVKDLLENNVFSR	784	131	17	13	3	3	786	133	5	BS3	-1	32.464	false	true	false	false	Between	0	0.002	0.004		0	0.455	0.25	0	0	2008	1102	1
218444	B190124_07_Lumos_FO_CO_120_FAcomplex_100x_SCX20				0	0	-0	0	5	0	0	ggFANCA	FA_complex	false	ggFANCA	FA_complex	false	SHFCcmQEIWKMoxK	LGVPTAVLAAKNAVTK	144	85	11	16	9	11	152	95	5	BS3	-1	32.412	false	true	false	false	Self	0	0.001	0.001		0	0.25	0.25	0	0	1143	756	128
270145	B190124_10_Lumos_FO_CO_120_FAcomplex_100x_SCX17				0	0	-0	0	4	0	0	ggFANCB	FA_complex	false	ggFANCA	FA_complex	false	KISGAPVASLLDSEDGVQQFR	ADKIPSNLYSTYIQACcmHAR	800	589	21	19	1	3	800	591	4	BS3	-1	32.392	false	true	false	false	Between	0	0.002	0.004		0	0.455	0.25	0	0	2007	1210	1
287402	B190124_11_Lumos_FO_CO_120_FAcomplex_100x_SCX16				0	0	-0	0	5	0	0	ggFANCB	FA_complex	false	ggFANCB	FA_complex	false	TQLDKANTVTAVTSLSPLLAFHR	KISGAPVASLLDSEDGVQQFR	570	800	23	21	5	1	574	800	5	BS3	-1	32.372	false	true	false	false	Self	0	0.001	0.001		0	0.455	0.455	0	0	1281	636	127
218094	B190124_07_Lumos_FO_CO_120_FAcomplex_100x_SCX20				0	0	-0	0	5	0	0	ggFAAP100	FA_complex	false	ggFAAP100	FA_complex	false	ASEGESELLALSAKGR	RIKALLSGIGNTSER	420	459	16	15	14	3	433	461	5	BS3	-1	32.304	false	true	false	false	Self	0	0.001	0.001		0	0.455	0.455	0	0	1280	634	160
168651	B190124_04_Lumos_FO_CO_120_FAcomplex_100x_SCX23				0	0	-0	0	5	0	0	ggFANCB	FA_complex	false	ggFANCA	FA_complex	false	SKNDLKEEFHK	EHQELSSESFIVSVLQEQASR	555	64	11	21	2	7	556	70	5	BS3	-1	32.254	false	true	false	false	Between	0	0.003	0.004		0	0.455	0.25	0	0	1818	1220	1
195660	B190124_06_Lumos_FO_CO_120_FAcomplex_100x_SCX21				0	0	-0	0	4	0	0	ggFANCB	FA_complex	false	ggFAAP100	FA_complex	false	SFLSSKESK	QIQTNHEMoxLLKEAQSLR	778	844	9	17	6	11	783	854	4	BS3	-1	32.19	false	true	false	false	Between	0	0.003	0.004		0	0.455	0.455	0	0	1644	1212	3
203449	B190124_06_Lumos_FO_CO_120_FAcomplex_100x_SCX21				0	0	-0	0	7	0	0	ggFANCG	FA_complex	false	ggFANCA	FA_complex	false	MGKPQTALQHLK	AAVLSLLDRHQNLSDLLLEVEGSAKPAGEGGR	263	32	12	32	3	25	265	56	7	BS3	-1	32.168	false	true	false	false	Between	0	0.003	0.004		0	0.455	0.25	0	0	1735	1272	13
267408	B190124_10_Lumos_FO_CO_120_FAcomplex_100x_SCX17				0	0	-0	0	4	0	0	ggFANCB	FA_complex	false	ggFAAP100	FA_complex	false	ENLQVTSKWQK	IKALLSGIGNTSER	314	460	11	14	8	2	321	461	4	BS3	-1	32.146	false	true	false	false	Between	0	0.003	0.004		0	0.455	0.455	0	0	2003	1248	3
213343	B190124_07_Lumos_FO_CO_120_FAcomplex_100x_SCX20				0	0	-0	0	3	0	0	ggFANCG	FA_complex	false	ggFANCG	FA_complex	false	GKEAIMoxQFSR	GMQFLEQEKHK	492	541	10	11	2	9	493	549	3	BS3	-1	32.128	false	true	false	false	Self	0	0.001	0.001		0	0.455	0.455	0	0	1139	221	126
205344	B190124_06_Lumos_FO_CO_120_FAcomplex_100x_SCX21				0	0	-0	0	5	0	0	ggFANCA	FA_complex	false	ggFANCA	FA_complex	false	HQNLSDLLLEVEGSAKPAGEGGR	NAVTKIEQICcmQSSVSPSQAPLLNLDQR	41	96	23	27	5	5	45	100	5	BS3	-1	32.108	false	true	false	false	Self	0	0.001	0.001		0	0.25	0.25	0	0	1278	632	128
52999	B181122_32_Lumos_FO_IN_120_FAcomplex_BS3_SEC8_rep1				0	0	-0	0	4	0	0	ggFANCB	FA_complex	false	ggFANCB	FA_complex	false	SKNDLKEEFHK	SFLSSKESK	555	778	11	9	2	6	556	783	4	BS3	-1	32.104	false	true	false	false	Self	0	0.001	0.001		0	0.455	0.455	0	0	984	766	127
255257	B190124_09_Lumos_FO_CO_120_FAcomplex_100x_SCX18				0	0	-0	0	4	0	0	ggFANCA	FA_complex	false	ggFANCA	FA_complex	false	LSNVLGHNSDENEAAILNSR	DVEKALQIFENTR	661	529	20	13	9	4	669	532	4	BS3	-1	32.076	false	true	false	false	Self	0	0.001	0.001		0	0.25	0.25	0	0	1276	631	128
178329	B190124_05_Lumos_FO_CO_120_FAcomplex_100x_SCX22				0	0	-0	0	6	0	0	ggFANCL	FA_complex	false	ggFANCL	FA_complex	false	ILLPTDSQLKNAR	ILHGYQHILKQR	39	61	13	12	10	10	48	70	6	BS3	-1	32.046	false	true	false	false	Self	0	0.001	0.001		0	0.455	0.455	0	0	1185	789	226
182089	B190124_05_Lumos_FO_CO_120_FAcomplex_100x_SCX22				0	0	-0	0	6	0	0	ggFANCG	FA_complex	false	ggFANCA	FA_complex	false	MoxGKPQTALQHLK	HQNLSDLLLEVEGSAKPAGEGGR	263	41	12	23	3	16	265	56	6	BS3	-1	32.046	false	true	false	false	Between	0	0.003	0.004		0	0.455	0.25	0	0	2002	1272	13
250459	B190124_09_Lumos_FO_CO_120_FAcomplex_100x_SCX18				0	0	-0	0	5	0	0	ggFANCE	FA_complex	false	ggFANCE	FA_complex	false	KVLEESLEFSEEREGK	QDGDAAGCcmVLPGGKR	190	174	16	15	1	14	190	187	5	BS3	-1	31.97	false	true	false	false	Self	0	0.001	0.001		0	0	0	0	0	1218	605	186
35585	B181122_31_Lumos_FO_IN_120_FAcomplex_BS3_SEC7_rep2				0	0	-0	0	5	0	0	ggFANCA	FA_complex	false	ggFANCA	FA_complex	false	KVPHICcmHAVLQR	KSTFGSTAELR	240	21	12	11	1	1	240	21	5	BS3	-1	31.96	false	true	false	false	Self	0	0.001	0.001		0	0.25	0.25	0	0	527	603	128
239998	B190124_08_Lumos_FO_CO_120_FAcomplex_100x_SCX19				0	0	-0	0	4	0	0	ggFANCA	FA_complex	false	ggFANCA	FA_complex	false	ASLCcmLWKQAR	GITSKEDKADLVWSSLTCcmPSLNYR	891	866	10	24	7	8	897	873	4	BS3	-1	31.84	false	true	false	false	Self	0	0.001	0.001		0	0.25	0.25	0	0	1141	529	128
176446	B190124_05_Lumos_FO_CO_120_FAcomplex_100x_SCX22				0	0	-0	0	5	0	0	ggFANCA	FA_complex	false	ggFANCA	FA_complex	false	LSNVLGHNSDENEAAILNSR	VSDAIHKQR	661	315	20	9	9	7	669	321	5	BS3	-1	31.818	false	true	false	false	Self	0	0.001	0.001		0	0.25	0.25	0	0	804	807	128
24649	B181122_30_Lumos_FO_IN_120_FAcomplex_BS3_SEC7_rep1				0	0	-0	0	4	0	0	ggFANCB	FA_complex	false	ggFAAP100	FA_complex	false	ISAAAITQKNQLIWFQDGVPK	EQPEPKAGTASEQPCcmATGEGGMoxPPSAASIR	254	692	21	30	9	6	262	697	4	BS3	-1	31.8	false	true	false	false	Between	0	0.003	0.004		0	0.455	0.455	0	0	1980	1214	3
254287	B190124_09_Lumos_FO_CO_120_FAcomplex_100x_SCX18				0	0	-0	0	4	0	0	ggFANCB	FA_complex	false	ggFAAP100	FA_complex	false	KISGAPVASLLDSEDGVQQFR	QIQTNHEMLLKEAQSLR	800	844	21	17	1	11	800	854	4	BS3	-1	31.784	false	true	false	false	Between	0	0.003	0.004		0	0.455	0.455	0	0	2000	1028	3
175316	B190124_05_Lumos_FO_CO_120_FAcomplex_100x_SCX22				0	0	-0	0	4	0	0	ggFANCG	FA_complex	false	ggFANCG	FA_complex	false	GMoxQFLEQEKHK	LGKGKEAIMoxQFSR	541	489	11	13	9	5	549	493	4	BS3	-1	31.78	false	true	false	false	Self	0	0.001	0.001		0	0.455	0.455	0	0	1217	221	126
168055	B190124_04_Lumos_FO_CO_120_FAcomplex_100x_SCX23				0	0	-0	0	5	0	0	ggFANCB	FA_complex	false	ggFANCA	FA_complex	false	SKNDLKEEFHK	HQNLSDLLLEVEGSAKPAGEGGR	555	41	11	23	6	16	560	56	5	BS3	-1	31.776	false	true	false	false	Between	0	0.003	0.004		0	0.455	0.25	0	0	1969	1138	1
283238	B190124_11_Lumos_FO_CO_120_FAcomplex_100x_SCX16				0	0	-0	0	4	0	0	ggFAAP100	FA_complex	false	ggFAAP100	FA_complex	false	VSSELLKNALK	MQALVLEQAAQGSGPPDLR	722	820	11	19	7	13	728	832	4	BS3	-1	31.73	false	true	false	false	Self	0	0.001	0.001		0	0.455	0.455	0	0	1269	624	160
150626	B190124_03_Lumos_FO_CO_120_FAcomplex_100x_SCX24				0	0	-0	0	5	0	0	ggFANCB	FA_complex	false	ggFANCB	FA_complex	false	SKNDLKEEFHK	LQDHFIEKLWQR	555	468	11	12	6	8	560	475	5	BS3	-1	31.686	false	true	false	false	Self	0	0.001	0.001		0	0.455	0.455	0	0	1175	733	127
194869	B190124_06_Lumos_FO_CO_120_FAcomplex_100x_SCX21				0	0	-0	0	4	0	0	ggFANCA	FA_complex	false	ggFANCA	FA_complex	false	LSNVLGHNSDENEAAILNSR	MLQDESKVEPSHSK	661	611	20	14	9	7	669	617	4	BS3	-1	31.682	false	true	false	false	Self	0	0.001	0.001		0	0.25	0.25	0	0	351	770	128
211787	B190124_07_Lumos_FO_CO_120_FAcomplex_100x_SCX20				0	0	-0	0	5	0	0	ggFANCG	FA_complex	false	ggFANCA	FA_complex	false	QATFPQNESLAR	KYSVLHSAASDR	622	1291	12	12	9	1	630	1291	5	BS3	-1	31.66	false	true	false	false	Between	0	0.003	0.004		0	0.455	0.25	0	0	1660	1236	13
63362	B181122_32_Lumos_FO_IN_120_FAcomplex_BS3_SEC8_rep1				0	0	-0	0	4	0	0	ggFANCB	FA_complex	false	ggFANCA	FA_complex	false	ESKAENNLTWWNEPGK	TVKDLLENNVFSR	784	131	16	13	3	3	786	133	4	BS3	-1	31.648	false	true	false	false	Between	0	0.003	0.004		0	0.455	0.25	0	0	1974	1102	1
161784	B190124_04_Lumos_FO_CO_120_FAcomplex_100x_SCX23				0	0	-0	0	4	0	0	ggFANCA	FA_complex	false	ggFANCA	FA_complex	false	KYSVLHSAASDR	KYSVLHSAASDR	1291	1291	12	12	1	1	1291	1291	4	BS3	-1	31.54	false	true	false	false	Self	0	0.001	0.001		0	0.25	0.25	0	0	1266	622	128
4896	B181122_28_Lumos_FO_IN_120_FAcomplex_BS3_SEC6_rep1				0	0	-0	0	5	0	0	ggFANCB	FA_complex	false	ggFAAP100	FA_complex	false	INYESGINYKDDVPAAEGLQENGLLTIQALETR	IKALLSGIGNTSER	365	460	33	14	10	2	374	461	5	BS3	-1	31.526	false	true	false	false	Between	0	0.003	0.004		0	0.455	0.455	0	0	1996	1194	3
179980	B190124_05_Lumos_FO_CO_120_FAcomplex_100x_SCX22				0	0	-0	0	6	0	0	ggFANCA	FA_complex	false	ggFAAP100	FA_complex	false	SHFCcmQEIWK	QIQTNHEMoxLLKEAQSLRDHSPLTEEDTEK	144	844	9	29	1	11	144	854	6	BS3	-1	31.506	false	true	false	false	Between	0	0.003	0.004		0	0.25	0.455	0	0	1821	1191	22
271758	B190124_10_Lumos_FO_CO_120_FAcomplex_100x_SCX17				0	0	-0	0	4	0	0	ggFANCA	FA_complex	false	ggFANCA	FA_complex	false	VLIVDQAKHEDVPAQIAVISDR	TVKDLLENNVFSR	639	131	22	13	8	3	646	133	4	BS3	-1	31.504	false	true	false	false	Self	0	0.001	0.001		0	0.25	0.25	0	0	977	714	128
193076	B190124_06_Lumos_FO_CO_120_FAcomplex_100x_SCX21				0	0	-0	0	4	0	0	ggFANCA	FA_complex	false	ggFANCA	FA_complex	false	KYSVLHSAASDR	KSTFGSTAELR	1291	21	12	11	1	1	1291	21	4	BS3	-1	31.49	false	true	false	false	Self	0	0.001	0.001		0	0.25	0.25	0	0	765	463	128
182534	B190124_05_Lumos_FO_CO_120_FAcomplex_100x_SCX22				0	0	-0	0	5	0	0	ggFANCB	FA_complex	false	ggFANCA	FA_complex	false	KMoxKLDLR	HQNLSDLLLEVEGSAKPAGEGGR	548	41	7	23	3	16	550	56	5	BS3	-1	31.418	false	true	false	false	Between	0	0.003	0.004		0	0.455	0.25	0	0	1994	1150	1
283006	B190124_11_Lumos_FO_CO_120_FAcomplex_100x_SCX16				0	0	-0	0	4	0	0	ggFANCL	FA_complex	false	ggFANCL	FA_complex	false	AALEKSDFTK	QSFNVIFGECcmPYCcmNKPLTVK	294	348	10	20	5	15	298	362	4	BS3	-1	31.304	false	true	false	false	Self	0	0.001	0.001		0	0.455	0.455	0	0	1263	621	226
198771	B190124_06_Lumos_FO_CO_120_FAcomplex_100x_SCX21				0	0	-0	0	3	0	0	ggFANCB	FA_complex	false	ggFANCA	FA_complex	false	SKNDLKEEFHK	TVKDLLENNVFSR	555	131	11	13	2	3	556	133	3	BS3	-1	31.3	false	true	false	false	Between	0	0.003	0.005		0	0.455	0.25	0	0	1640	1260	1
155453	B190124_03_Lumos_FO_CO_120_FAcomplex_100x_SCX24				0	0	-0	0	7	0	0	ggFANCA	FA_complex	false	ggFANCA	FA_complex	false	MoxKDLPVLEAVWHLHR	HQNLSDLLLEVEGSAKPAGEGGR	153	41	15	23	2	5	154	45	7	BS3	-1	31.292	false	true	false	false	Self	0	0.001	0.001		0	0.25	0.25	0	0	1262	314	128
150838	B190124_03_Lumos_FO_CO_120_FAcomplex_100x_SCX24				0	0	-0	0	6	0	0	ggFANCB	FA_complex	false	ggFANCB	FA_complex	false	AKHSETEIVCcmCcmDCcmATR	KHNGVVEHLLLLLHSSDR	69	100	16	18	2	1	70	100	6	BS3	-1	31.236	false	true	false	false	Self	0	0.001	0.001		0	0.455	0.455	0	0	1261	762	127
211628	B190124_07_Lumos_FO_CO_120_FAcomplex_100x_SCX20				0	0	-0	0	3	0	0	ggFANCG	FA_complex	false	ggFANCG	FA_complex	false	GMoxQFLEQEKHK	GKEAIMoxQFSR	541	492	11	10	9	2	549	493	3	BS3	-1	31.208	false	true	false	false	Self	0	0.001	0.001		0	0.455	0.455	0	0	994	221	126
267496	B190124_10_Lumos_FO_CO_120_FAcomplex_100x_SCX17				0	0	-0	0	4	0	0	ggFANCA	FA_complex	false	ggFANCA	FA_complex	false	VLPKAPDTR	VLIVDQAKHEDVPAQIAVISDR	571	639	9	22	4	8	574	646	4	BS3	-1	31.194	false	true	false	false	Self	0	0.001	0.001		0	0.25	0.25	0	0	831	694	128
197265	B190124_06_Lumos_FO_CO_120_FAcomplex_100x_SCX21				0	0	-0	0	5	0	0	ggFANCA	FA_complex	false	ggFANCA	FA_complex	false	KYSVLHSAASDR	ADKIPSNLYSTYIQACcmHAR	1291	589	12	19	1	3	1291	591	5	BS3	-1	31.18	false	true	false	false	Self	0	0.001	0.001		0	0.25	0.25	0	0	1258	620	128
217458	B190124_07_Lumos_FO_CO_120_FAcomplex_100x_SCX20				0	0	-0	0	3	0	0	ggFANCA	FA_complex	false	ggFANCA	FA_complex	false	ASFGNASSHHGSSKK	SVLLEYITLAK	433	484	15	11	14	1	446	484	3	BS3	-1	31.134	false	true	false	false	Self	0	0.001	0.001		0	0.25	0.25	0	0	995	790	128
153347	B190124_03_Lumos_FO_CO_120_FAcomplex_100x_SCX24				0	0	-0	0	5	0	0	ggFANCB	FA_complex	false	ggFANCA	FA_complex	false	SKNDLKEEFHK	EHQELSSESFIVSVLQEQASR	555	64	11	21	6	7	560	70	5	BS3	-1	31.124	false	true	false	false	Between	0	0.003	0.005		0	0.455	0.25	0	0	1992	977	1
215238	B190124_07_Lumos_FO_CO_120_FAcomplex_100x_SCX20				0	0	-0	0	3	0	0	ggFANCG	FA_complex	false	ggFANCG	FA_complex	false	GKEAIMQFSR	GMQFLEQEKHK	492	541	10	11	2	9	493	549	3	BS3	-1	31.112	false	true	false	false	Self	0	0.001	0.001		0	0.455	0.455	0	0	901	221	126
249988	B190124_09_Lumos_FO_CO_120_FAcomplex_100x_SCX18				0	0	-0	0	5	0	0	ggFANCA	FA_complex	false	ggFANCA	FA_complex	false	LSNVLGHNSDENEAAILNSR	EKEEDVSTLQAMoxR	661	263	20	13	9	2	669	264	5	BS3	-1	31.09	false	true	false	false	Self	0	0.001	0.001		0	0.25	0.25	0	0	1239	384	128
284371	B190124_11_Lumos_FO_CO_120_FAcomplex_100x_SCX16				0	0	-0	0	4	0	0	ggFANCB	FA_complex	false	ggFANCB	FA_complex	false	ISAAAITQKNQLIWFQDGVPK	SSFQIMoxSSDCcmTLTR	254	664	21	14	9	8	262	671	4	BS3	-1	31.074	false	true	false	false	Self	0	0.001	0.001		0	0.455	0.455	0	0	1254	576	127
196577	B190124_06_Lumos_FO_CO_120_FAcomplex_100x_SCX21				0	0	-0	0	6	0	0	ggFANCA	FA_complex	false	ggFANCA	FA_complex	false	MLQDESKVEPSHSKEPAEQLK	ADKIPSNLYSTYIQACcmHAR	611	589	21	19	7	3	617	591	6	BS3	-1	31.066	false	true	false	false	Self	0	0.001	0.001		0	0.25	0.25	0	0	1253	390	128
194088	B190124_06_Lumos_FO_CO_120_FAcomplex_100x_SCX21				0	0	-0	0	3	0	0	ggFANCC_strepII_tag	FA_complex	false	ggFANCL	FA_complex	false	QHKFPLK	AALEKSDFTK	335	294	7	10	3	5	337	298	3	BS3	-1	31.054	false	true	false	false	Between	0	0.003	0.005		0	0.455	0.455	0	0	1653	1222	71
146165	B190124_03_Lumos_FO_CO_120_FAcomplex_100x_SCX24				0	0	-0	0	5	0	0	ggFANCB	FA_complex	false	ggFAAP100	FA_complex	false	SKNDLKEEFHK	EAQSLRDHSPLTEEDTEK	555	855	11	18	6	9	560	863	5	BS3	-1	31.052	false	true	false	false	Between	0	0.003	0.005		0	0.455	0.455	0	0	1694	1199	3
196807	B190124_06_Lumos_FO_CO_120_FAcomplex_100x_SCX21				0	0	-0	0	4	0	0	ggFANCB	FA_complex	false	ggFAAP100	FA_complex	false	SFLSSKESK	QIQTNHEMLLKEAQSLR	778	844	9	17	6	11	783	854	4	BS3	-1	30.976	false	true	false	false	Between	0	0.003	0.005		0	0.455	0.455	0	0	1498	1212	3
194389	B190124_06_Lumos_FO_CO_120_FAcomplex_100x_SCX21				0	0	-0	0	3	0	0	ggFANCA	FA_complex	false	ggFANCA	FA_complex	false	LSNVLGHNSDENEAAILNSR	MoxLQDESKVEPSHSK	661	611	20	14	9	7	669	617	3	BS3	-1	30.952	false	true	false	false	Self	0	0.001	0.001		0	0.25	0.25	0	0	1221	770	128
180509	B190124_05_Lumos_FO_CO_120_FAcomplex_100x_SCX22				0	0	-0	0	3	0	0	ggFANCB	FA_complex	false	ggFANCG	FA_complex	false	SKNDLKEEFHK	AEKNELLTLLK	555	177	11	11	6	3	560	179	3	BS3	-1	30.894	false	true	false	false	Between	0	0.003	0.005		0	0.455	0.455	0	0	1913	986	30
157472	B190124_03_Lumos_FO_CO_120_FAcomplex_100x_SCX24				0	0	-0	0	4	0	0	ggFANCA	FA_complex	false	ggFANCA	FA_complex	false	NAVTKIEQICcmQSSVSPSQAPLLNLDQR	EHQELSSESFIVSVLQEQASR	96	64	27	21	5	7	100	70	4	BS3	-1	30.834	false	true	false	false	Self	0	0.001	0.001		0	0.25	0.25	0	0	1251	779	128
235124	B190124_08_Lumos_FO_CO_120_FAcomplex_100x_SCX19				0	0	-0	0	4	0	0	ggFANCG	FA_complex	false	ggFANCA	FA_complex	false	MoxGKPQTALQHLK	TVKDLLENNVFSR	263	131	12	13	3	3	265	133	4	BS3	-1	30.798	false	true	false	false	Between	0	0.003	0.005		0	0.455	0.25	0	0	1987	1152	13
214155	B190124_07_Lumos_FO_CO_120_FAcomplex_100x_SCX20				0	0	-0	0	4	0	0	ggFANCA	FA_complex	false	ggFANCA	FA_complex	false	KYSVLHSAASDR	MoxAFIDSLKR	1291	580	12	9	1	8	1291	587	4	BS3	-1	30.796	false	true	false	false	Self	0	0.001	0.001		0	0.25	0.25	0	0	947	169	128
242581	B190124_08_Lumos_FO_CO_120_FAcomplex_100x_SCX19				0	0	-0	0	4	0	0	ggFANCA	FA_complex	false	ggFANCA	FA_complex	false	TVKDLLENNVFSR	EHQELSSESFIVSVLQEQASR	131	64	13	21	3	7	133	70	4	BS3	-1	30.79	false	true	false	false	Self	0	0.001	0.001		0	0.25	0.25	0	0	1249	610	128
181570	B190124_05_Lumos_FO_CO_120_FAcomplex_100x_SCX22				0	0	-0	0	4	0	0	ggFANCL	FA_complex	false	ggFANCL	FA_complex	false	VAYVDTGLTTVKLK	QHLITLKLNAK	124	145	14	11	12	7	135	151	4	BS3	-1	30.76	false	true	false	false	Self	0	0.001	0.001		0	0.455	0.455	0	0	1075	600	226
234487	B190124_08_Lumos_FO_CO_120_FAcomplex_100x_SCX19				0	0	-0	0	4	0	0	ggFANCC_strepII_tag	FA_complex	false	ggFANCC_strepII_tag	FA_complex	false	GSAGSAAGSGAGWSHPQFEK	TVKLLNELLQK	576	544	20	11	2	3	577	546	4	BS3	-1	30.746	false	true	false	false	Self	0	0.001	0.001		0	0.455	0.455	0	0	1247	609	173
230905	B190124_08_Lumos_FO_CO_120_FAcomplex_100x_SCX19				0	0	-0	0	5	0	0	ggFANCB	FA_complex	false	ggFAAP100	FA_complex	false	RENLQVTSKWQK	EQPEPKAGTASEQPCcmATGEGGMoxPPSAASIR	313	692	12	30	9	6	321	697	5	BS3	-1	30.732	false	true	false	false	Between	0	0.003	0.005		0	0.455	0.455	0	0	1986	955	3
269717	B190124_10_Lumos_FO_CO_120_FAcomplex_100x_SCX17				0	0	-0	0	4	0	0	ggFANCA	FA_complex	false	ggFANCA	FA_complex	false	VLIVDQAKHEDVPAQIAVISDR	KLFVAFSAK	639	340	22	9	8	1	646	340	4	BS3	-1	30.708	false	true	false	false	Self	0	0.001	0.001		0	0.25	0.25	0	0	929	703	128
147544	B190124_03_Lumos_FO_CO_120_FAcomplex_100x_SCX24				0	0	-0	0	6	0	0	ggFANCA	FA_complex	false	ggFANCA	FA_complex	false	KVPHICcmHAVLQR	SHFCcmQEIWKMK	240	144	12	11	1	9	240	152	6	BS3	-1	30.688	false	true	false	false	Self	0	0.001	0.001		0	0.25	0.25	0	0	1245	791	128
254278	B190124_09_Lumos_FO_CO_120_FAcomplex_100x_SCX18				0	0	-0	0	4	0	0	ggFANCA	FA_complex	false	ggFANCA	FA_complex	false	LSNVLGHNSDENEAAILNSR	KIPTSVIEASIFR	661	542	20	13	9	1	669	542	4	BS3	-1	30.684	false	true	false	false	Self	0	0.001	0.001		0	0.25	0.25	0	0	1244	746	128
219345	B190124_07_Lumos_FO_CO_120_FAcomplex_100x_SCX20				0	0	-0	0	4	0	0	ggFANCA	FA_complex	false	ggFANCA	FA_complex	false	LGVPTAVLAAKNAVTK	SHFCcmQEIWKMK	85	144	16	11	11	9	95	152	4	BS3	-1	30.67	false	true	false	false	Self	0	0.001	0.001		0	0.25	0.25	0	0	737	756	128
251673	B190124_09_Lumos_FO_CO_120_FAcomplex_100x_SCX18				0	0	-0	0	5	0	0	ggFANCA	FA_complex	false	ggFANCA	FA_complex	false	ADKIPSNLYSTYIQACcmHAR	EKEEDVSTLQAMoxR	589	263	19	13	3	2	591	264	5	BS3	-1	30.642	false	true	false	false	Self	0	0.001	0.001		0	0.25	0.25	0	0	433	333	128
202794	B190124_06_Lumos_FO_CO_120_FAcomplex_100x_SCX21				0	0	-0	0	6	0	0	ggFANCA	FA_complex	false	ggFANCA	FA_complex	false	VLPKAPDTR	HEDVPAQIAVISDRLSNVLGHNSDENEAAILNSR	571	647	9	34	4	23	574	669	6	BS3	-1	30.632	false	true	false	false	Self	0	0.001	0.001		0	0.25	0.25	0	0	779	364	128
148320	B190124_03_Lumos_FO_CO_120_FAcomplex_100x_SCX24				0	0	-0	0	7	0	0	ggFANCA	FA_complex	false	ggFAAP100	FA_complex	false	KVPHICcmHAVLQR	QIQTNHEMoxLLKEAQSLRDHSPLTEEDTEK	240	844	12	29	1	11	240	854	7	BS3	-1	30.614	false	true	false	false	Between	0	0.003	0.005		0	0.25	0.455	0	0	1774	900	22
271236	B190124_10_Lumos_FO_CO_120_FAcomplex_100x_SCX17				0	0	-0	0	5	0	0	ggFANCA	FA_complex	false	ggFANCA	FA_complex	false	VLIVDQAKHEDVPAQIAVISDR	KIPTSVIEASIFR	639	542	22	13	8	1	646	542	5	BS3	-1	30.606	false	true	false	false	Self	0	0.001	0.001		0	0.25	0.25	0	0	1042	715	128
249966	B190124_09_Lumos_FO_CO_120_FAcomplex_100x_SCX18				0	0	-0	0	4	0	0	ggFANCA	FA_complex	false	ggFANCA	FA_complex	false	LSNVLGHNSDENEAAILNSR	EKEEDVSTLQAMoxR	661	263	20	13	9	2	669	264	4	BS3	-1	30.574	false	true	false	false	Self	0	0.001	0.001		0	0.25	0.25	0	0	1239	384	128
266607	B190124_10_Lumos_FO_CO_120_FAcomplex_100x_SCX17				0	0	-0	0	4	0	0	ggFANCE	FA_complex	false	ggFANCC_strepII_tag	FA_complex	false	LKWCcmFSK	GSAGSAAGSGAGWSHPQFEK	167	576	7	20	2	20	168	595	4	BS3	-1	30.558	false	true	false	false	Between	0	0.003	0.005		0	0	0.455	0	0	1984	1163	11
217112	B190124_07_Lumos_FO_CO_120_FAcomplex_100x_SCX20				0	0	-0	0	4	0	0	ggFANCA	FA_complex	false	ggFANCA	FA_complex	false	MoxAFIDSLKR	IPSNLYSTYIQACcmHAR	580	592	9	16	8	7	587	598	4	BS3	-1	30.538	false	true	false	false	Self	0	0.001	0.001		0	0.25	0.25	0	0	811	596	128
255841	B190124_09_Lumos_FO_CO_120_FAcomplex_100x_SCX18				0	0	-0	0	4	0	0	ggFANCA	FA_complex	false	ggFANCA	FA_complex	false	FQELLKEK	GITSKEDKADLVWSSLTCcmPSLNYR	901	866	8	24	6	8	906	873	4	BS3	-1	30.532	false	true	false	false	Self	0	0.001	0.001		0	0.25	0.25	0	0	422	446	128
262785	B190124_10_Lumos_FO_CO_120_FAcomplex_100x_SCX17				0	0	-0	0	4	0	0	ggFANCE	FA_complex	false	ggFANCE	FA_complex	false	QDGDAAGCcmVLPGGKR	IAQSKAEGR	174	156	15	9	14	5	187	160	4	BS3	-1	30.53	false	true	false	false	Self	0	0.001	0.001		0	0	0	0	0	1180	615	186
180548	B190124_05_Lumos_FO_CO_120_FAcomplex_100x_SCX22				0	0	-0	0	4	0	0	ggFANCB	FA_complex	false	ggFANCG	FA_complex	false	SKNDLKEEFHK	AEKNELLTLLK	555	177	11	11	6	3	560	179	4	BS3	-1	30.526	false	true	false	false	Between	0	0.003	0.005		0	0.455	0.455	0	0	1913	986	30
212186	B190124_07_Lumos_FO_CO_120_FAcomplex_100x_SCX20				0	0	-0	0	4	0	0	ggFANCA	FA_complex	false	ggFANCA	FA_complex	false	VSDAIHKQR	MoxAFIDSLKR	315	580	9	9	7	8	321	587	4	BS3	-1	30.472	false	true	false	false	Self	0	0.001	0.001		0	0.25	0.25	0	0	628	721	128
178906	B190124_05_Lumos_FO_CO_120_FAcomplex_100x_SCX22				0	0	-0	0	4	0	0	ggFANCB	FA_complex	false	ggFAAP100	FA_complex	false	SFLSSKESK	QIQTNHEMoxLLKEAQSLRDHSPLTEEDTEK	778	844	9	29	6	11	783	854	4	BS3	-1	30.462	false	true	false	false	Between	0	0.003	0.005		0	0.455	0.455	0	0	1740	1212	3
179858	B190124_05_Lumos_FO_CO_120_FAcomplex_100x_SCX22				0	0	-0	0	5	0	0	ggFANCA	FA_complex	false	ggFANCA	FA_complex	false	LSNVLGHNSDENEAAILNSR	VHIMoxYPPFVPTKHR	661	470	20	14	9	12	669	481	5	BS3	-1	30.432	false	true	false	false	Self	0	0.001	0.001		0	0.25	0.25	0	0	1053	716	128
269585	B190124_10_Lumos_FO_CO_120_FAcomplex_100x_SCX17				0	0	-0	0	3	0	0	ggFANCB	FA_complex	false	ggFANCA	FA_complex	false	SFLSSKESK	TVKDLLENNVFSR	778	131	9	13	6	3	783	133	3	BS3	-1	30.43	false	true	false	false	Between	0	0.003	0.005		0	0.455	0.25	0	0	1981	1143	1
1898	B181122_28_Lumos_FO_IN_120_FAcomplex_BS3_SEC6_rep1				0	0	-0	0	5	0	0	ggFANCB	FA_complex	false	ggFAAP100	FA_complex	false	ISAAAITQKNQLIWFQDGVPK	EQPEPKAGTASEQPCcmATGEGGMoxPPSAASIR	254	692	21	30	9	6	262	697	5	BS3	-1	30.406	false	true	false	false	Between	0	0.003	0.005		0	0.455	0.455	0	0	1980	1214	3
219080	B190124_07_Lumos_FO_CO_120_FAcomplex_100x_SCX20				0	0	-0	0	6	0	0	ggFANCA	FA_complex	false	ggFANCA	FA_complex	false	ADKIPSNLYSTYIQACcmHAR	ADKIPSNLYSTYIQACcmHAR	589	589	19	19	3	3	591	591	6	BS3	-1	30.4	false	true	false	false	Self	0	0.001	0.001		0	0.25	0.25	0	0	571	651	128
198830	B190124_06_Lumos_FO_CO_120_FAcomplex_100x_SCX21				0	0	-0	0	5	0	0	ggFANCB	FA_complex	false	ggFANCA	FA_complex	false	SKNDLKEEFHK	TVKDLLENNVFSR	555	131	11	13	2	3	556	133	5	BS3	-1	30.384	false	true	false	false	Between	0	0.003	0.005		0	0.455	0.25	0	0	1640	1260	1
175363	B190124_05_Lumos_FO_CO_120_FAcomplex_100x_SCX22				0	0	-0	0	5	0	0	ggFANCG	FA_complex	false	ggFANCG	FA_complex	false	GMoxQFLEQEKHK	LGKGKEAIMoxQFSR	541	489	11	13	9	5	549	493	5	BS3	-1	30.38	false	true	false	false	Self	0	0.001	0.001		0	0.455	0.455	0	0	1217	221	126
196127	B190124_06_Lumos_FO_CO_120_FAcomplex_100x_SCX21				0	0	-0	0	5	0	0	ggFANCA	FA_complex	false	ggFANCA	FA_complex	false	ADKIPSNLYSTYIQACcmHAR	MoxLQDESKVEPSHSKEPAEQLK	589	611	19	21	3	14	591	624	5	BS3	-1	30.318	false	true	false	false	Self	0	0.001	0.001		0	0.25	0.25	0	0	1166	36	128
234619	B190124_08_Lumos_FO_CO_120_FAcomplex_100x_SCX19				0	0	-0	0	4	0	0	ggFANCB	FA_complex	false	ggFAAP100	FA_complex	false	ESKAENNLTWWNEPGK	QIQTNHEMoxLLKEAQSLR	784	844	16	17	3	11	786	854	4	BS3	-1	30.312	false	true	false	false	Between	0	0.003	0.005		0	0.455	0.455	0	0	1773	1033	3
229485	B190124_08_Lumos_FO_CO_120_FAcomplex_100x_SCX19				0	0	-0	0	4	0	0	ggFANCA	FA_complex	false	ggFANCA	FA_complex	false	KYSVLHSAASDR	EKEEDVSTLQAMoxR	1291	263	12	13	1	2	1291	264	4	BS3	-1	30.282	false	true	false	false	Self	0	0.001	0.001		0	0.25	0.25	0	0	1230	533	128
174779	B190124_05_Lumos_FO_CO_120_FAcomplex_100x_SCX22				0	0	-0	0	4	0	0	ggFANCA	FA_complex	false	ggFANCA	FA_complex	false	KVPHICcmHAVLQR	KSTFGSTAELR	240	21	12	11	1	1	240	21	4	BS3	-1	30.278	false	true	false	false	Self	0	0.001	0.001		0	0.25	0.25	0	0	527	603	128
181598	B190124_05_Lumos_FO_CO_120_FAcomplex_100x_SCX22				0	0	-0	0	4	0	0	ggFANCA	FA_complex	false	ggFANCA	FA_complex	false	RADKIPSNLYSTYIQACcmHAR	MoxAFIDSLKR	588	580	20	9	4	8	591	587	4	BS3	-1	30.254	false	true	false	false	Self	0	0.001	0.001		0	0.25	0.25	0	0	766	706	128
194800	B190124_06_Lumos_FO_CO_120_FAcomplex_100x_SCX21				0	0	-0	0	7	0	0	ggFANCA	FA_complex	false	ggFANCA	FA_complex	false	LSNVLGHNSDENEAAILNSR	MLQDESKVEPSHSKEPAEQLK	661	611	20	21	9	7	669	617	7	BS3	-1	30.214	false	true	false	false	Self	0	0.001	0.001		0	0.25	0.25	0	0	1227	770	128
197195	B190124_06_Lumos_FO_CO_120_FAcomplex_100x_SCX21				0	0	-0	0	6	0	0	ggFANCA	FA_complex	false	ggFANCA	FA_complex	false	RADKIPSNLYSTYIQACcmHAR	EKEEDVSTLQAMoxR	588	263	20	13	4	2	591	264	6	BS3	-1	30.206	false	true	false	false	Self	0	0.001	0.001		0	0.25	0.25	0	0	1226	333	128
146748	B190124_03_Lumos_FO_CO_120_FAcomplex_100x_SCX24				0	0	-0	0	6	0	0	ggFANCA	FA_complex	false	ggFANCA	FA_complex	false	SHFCcmQEIWKMoxK	KVPHICcmHAVLQR	144	240	11	12	9	1	152	240	6	BS3	-1	30.2	false	true	false	false	Self	0	0.001	0.001		0	0.25	0.25	0	0	1225	791	128
237733	B190124_08_Lumos_FO_CO_120_FAcomplex_100x_SCX19				0	0	-0	0	4	0	0	ggFANCB	FA_complex	false	ggFANCA	FA_complex	false	KMoxKLDLR	NAVTKIEQICcmQSSVSPSQAPLLNLDQR	548	96	7	27	3	5	550	100	4	BS3	-1	30.2	false	true	false	false	Between	0	0.003	0.005		0	0.455	0.25	0	0	1970	1146	1
145568	B190124_03_Lumos_FO_CO_120_FAcomplex_100x_SCX24				0	0	-0	0	5	0	0	ggFANCA	FA_complex	false	ggFANCA	FA_complex	false	RKSTFGSTAELR	KVPHICcmHAVLQR	20	240	12	12	2	1	21	240	5	BS3	-1	30.16	false	true	false	false	Self	0	0.001	0.001		0	0.25	0.25	0	0	1224	603	128
209238	B190124_07_Lumos_FO_CO_120_FAcomplex_100x_SCX20				0	0	-0	0	4	0	0	ggFANCE	FA_complex	false	ggFANCE	FA_complex	false	IAQSKAEGR	QDGDAAGCcmVLPGGKRK	156	174	9	16	5	14	160	187	4	BS3	-1	30.156	false	true	false	false	Self	0	0.001	0.001		0	0	0	0	0	722	615	186
14396	B181122_29_Lumos_FO_IN_120_FAcomplex_BS3_SEC6_rep2				0	0	-0	0	5	0	0	ggFANCB	FA_complex	false	ggFANCA	FA_complex	false	KISGAPVASLLDSEDGVQQFR	MLTWVLDAVGKEKEEDVSTLQAMR	800	252	21	24	1	11	800	262	5	BS3	-1	30.066	false	true	false	false	Between	0	0.003	0.005		0	0.455	0.25	0	0	1976	817	1
200239	B190124_06_Lumos_FO_CO_120_FAcomplex_100x_SCX21				0	0	-0	0	6	0	0	ggFANCB	FA_complex	false	ggFANCL	FA_complex	false	KEGLVSLWDDVGKPHSVSK	ILLPTDSQLKNAR	442	39	19	13	13	10	454	48	6	BS3	-1	30.04	false	true	false	false	Between	0	0.003	0.005		0	0.455	0.455	0	0	1926	1091	27
178280	B190124_05_Lumos_FO_CO_120_FAcomplex_100x_SCX22				0	0	-0	0	5	0	0	ggFANCL	FA_complex	false	ggFANCL	FA_complex	false	ILLPTDSQLKNAR	ILHGYQHILKQR	39	61	13	12	10	10	48	70	5	BS3	-1	30.006	false	true	false	false	Self	0	0.001	0.001		0	0.455	0.455	0	0	1185	789	226
194428	B190124_06_Lumos_FO_CO_120_FAcomplex_100x_SCX21				0	0	-0	0	6	0	0	ggFANCA	FA_complex	false	ggFANCA	FA_complex	false	LSNVLGHNSDENEAAILNSR	MoxLQDESKVEPSHSK	661	611	20	14	9	7	669	617	6	BS3	-1	29.97	false	true	false	false	Self	0	0.001	0.001		0	0.25	0.25	0	0	1221	770	128
285373	B190124_11_Lumos_FO_CO_120_FAcomplex_100x_SCX16				0	0	-0	0	3	0	0	ggFANCB	FA_complex	false	ggFANCA	FA_complex	false	ESKAENNLTWWNEPGK	TVKDLLENNVFSR	784	131	16	13	3	3	786	133	3	BS3	-1	29.894	false	true	false	false	Between	0	0.003	0.005		0	0.455	0.25	0	0	1974	1102	1
25151	B181122_30_Lumos_FO_IN_120_FAcomplex_BS3_SEC7_rep1				0	0	-0	0	4	0	0	ggFANCB	FA_complex	false	ggFANCA	FA_complex	false	KISGAPVASLLDSEDGVQQFR	EKEEDVSTLQAMR	800	263	21	13	1	2	800	264	4	BS3	-1	29.872	false	true	false	false	Between	0	0.003	0.005		0	0.455	0.25	0	0	1973	1045	1
57923	B181122_32_Lumos_FO_IN_120_FAcomplex_BS3_SEC8_rep1				0	0	-0	0	4	0	0	ggFANCE	FA_complex	false	ggFANCE	FA_complex	false	QDGDAAGCcmVLPGGKR	KVLEESLEFSEER	174	190	15	13	14	1	187	190	4	BS3	-1	29.82	false	true	false	false	Self	0	0.001	0.001		0	0	0	0	0	199	605	186
195093	B190124_06_Lumos_FO_CO_120_FAcomplex_100x_SCX21				0	0	-0	0	4	0	0	ggFANCB	FA_complex	false	ggFANCL	FA_complex	false	RENLQVTSKWQK	AALEKSDFTK	313	294	12	10	9	5	321	298	4	BS3	-1	29.81	false	true	false	false	Between	0	0.003	0.005		0	0.455	0.455	0	0	1972	1153	27
257903	B190124_09_Lumos_FO_CO_120_FAcomplex_100x_SCX18				0	0	-0	0	5	0	0	ggFANCB	FA_complex	false	ggFAAP100	FA_complex	false	INYESGINYKDDVPAAEGLQENGLLTIQALETR	RIKALLSGIGNTSER	365	459	33	15	10	3	374	461	5	BS3	-1	29.806	false	true	false	false	Between	0	0.003	0.005		0	0.455	0.455	0	0	1646	1194	3
237779	B190124_08_Lumos_FO_CO_120_FAcomplex_100x_SCX19				0	0	-0	0	5	0	0	ggFANCB	FA_complex	false	ggFANCA	FA_complex	false	KMoxKLDLR	NAVTKIEQICcmQSSVSPSQAPLLNLDQR	548	96	7	27	3	5	550	100	5	BS3	-1	29.792	false	true	false	false	Between	0	0.003	0.005		0	0.455	0.25	0	0	1970	1146	1
152250	B190124_03_Lumos_FO_CO_120_FAcomplex_100x_SCX24				0	0	-0	0	6	0	0	ggFANCB	FA_complex	false	ggFANCA	FA_complex	false	SKNDLKEEFHK	HQNLSDLLLEVEGSAKPAGEGGR	555	41	11	23	6	16	560	56	6	BS3	-1	29.746	false	true	false	false	Between	0	0.003	0.005		0	0.455	0.25	0	0	1969	1138	1
180727	B190124_05_Lumos_FO_CO_120_FAcomplex_100x_SCX22				0	0	-0	0	6	0	0	ggFANCA	FA_complex	false	ggFANCA	FA_complex	false	LSNVLGHNSDENEAAILNSR	RADKIPSNLYSTYIQACcmHAR	661	588	20	20	9	4	669	591	6	BS3	-1	29.722	false	true	false	false	Self	0	0.001	0.001		0	0.25	0.25	0	0	519	633	128
250343	B190124_09_Lumos_FO_CO_120_FAcomplex_100x_SCX18				0	0	-0	0	3	0	0	ggFANCE	FA_complex	false	ggFANCE	FA_complex	false	KVLEESLEFSEEREGK	QDGDAAGCcmVLPGGKR	190	174	16	15	1	14	190	187	3	BS3	-1	29.716	false	true	false	false	Self	0	0.001	0.001		0	0	0	0	0	1218	605	186
175262	B190124_05_Lumos_FO_CO_120_FAcomplex_100x_SCX22				0	0	-0	0	3	0	0	ggFANCG	FA_complex	false	ggFANCG	FA_complex	false	GMoxQFLEQEKHK	LGKGKEAIMoxQFSR	541	489	11	13	9	5	549	493	3	BS3	-1	29.708	false	true	false	false	Self	0	0.001	0.001		0	0.455	0.455	0	0	1217	221	126
286315	B190124_11_Lumos_FO_CO_120_FAcomplex_100x_SCX16				0	0	-0	0	5	0	0	ggFANCG	FA_complex	false	ggFANCG	FA_complex	false	GCcmGVEPAESLLPEVKVLQK	IIQVEEKLEQPECcmASLETGLAGGLLSQKR	513	438	19	29	15	7	527	444	5	BS3	-1	29.688	false	true	false	false	Self	0	0.001	0.001		0	0.455	0.455	0	0	1216	597	126
152090	B190124_03_Lumos_FO_CO_120_FAcomplex_100x_SCX24				0	0	-0	0	5	0	0	ggFANCB	FA_complex	false	ggFANCA	FA_complex	false	NDLKEEFHKR	HQNLSDLLLEVEGSAKPAGEGGR	557	41	10	23	9	16	565	56	5	BS3	-1	29.684	false	true	false	false	Between	0	0.003	0.005		0	0.455	0.25	0	0	1839	1211	1
242566	B190124_08_Lumos_FO_CO_120_FAcomplex_100x_SCX19				0	0	-0	0	5	0	0	ggFANCA	FA_complex	false	ggFANCA	FA_complex	false	TVKDLLENNVFSR	EHQELSSESFIVSVLQEQASR	131	64	13	21	3	9	133	72	5	BS3	-1	29.656	false	true	false	false	Self	0	0.001	0.001		0	0.25	0.25	0	0	1149	719	128
220358	B190124_07_Lumos_FO_CO_120_FAcomplex_100x_SCX20				0	0	-0	0	5	0	0	ggFANCA	FA_complex	false	ggFANCA	FA_complex	false	RADKIPSNLYSTYIQACcmHAR	DVEKALQIFENTR	588	529	20	13	4	4	591	532	5	BS3	-1	29.634	false	true	false	false	Self	0	0.001	0.001		0	0.25	0.25	0	0	1214	595	128
240417	B190124_08_Lumos_FO_CO_120_FAcomplex_100x_SCX19				0	0	-0	0	5	0	0	ggFANCA	FA_complex	false	ggFANCA	FA_complex	false	VLIVDQAKHEDVPAQIAVISDR	GITSKEDKADLVWSSLTCcmPSLNYR	639	866	22	24	8	8	646	873	5	BS3	-1	29.628	false	true	false	false	Self	0	0.001	0.001		0	0.25	0.25	0	0	830	680	128
178883	B190124_05_Lumos_FO_CO_120_FAcomplex_100x_SCX22				0	0	-0	0	5	0	0	ggFANCB	FA_complex	false	ggFAAP100	FA_complex	false	SFLSSKESK	QIQTNHEMoxLLKEAQSLRDHSPLTEEDTEK	778	844	9	29	6	11	783	854	5	BS3	-1	29.616	false	true	false	false	Between	0	0.003	0.005		0	0.455	0.455	0	0	1740	1212	3
197415	B190124_06_Lumos_FO_CO_120_FAcomplex_100x_SCX21				0	0	-0	0	4	0	0	ggFANCB	FA_complex	false	ggFAAP100	FA_complex	false	RENLQVTSKWQK	IKALLSGIGNTSER	313	460	12	14	9	2	321	461	4	BS3	-1	29.614	false	true	false	false	Between	0	0.003	0.005		0	0.455	0.455	0	0	1896	1248	3
185097	B190124_05_Lumos_FO_CO_120_FAcomplex_100x_SCX22				0	0	-0	0	6	0	0	ggFANCB	FA_complex	false	ggFANCA	FA_complex	false	KMoxKLDLR	AAVLSLLDRHQNLSDLLLEVEGSAKPAGEGGR	548	32	7	32	3	25	550	56	6	BS3	-1	29.604	false	true	false	false	Between	0	0.003	0.005		0	0.455	0.25	0	0	1965	1150	1
180850	B190124_05_Lumos_FO_CO_120_FAcomplex_100x_SCX22				0	0	-0	0	6	0	0	ggFANCB	FA_complex	false	ggFANCB	FA_complex	false	EGLVSLWDDVGKPHSVSKEPSLTPK	NHILPSAK	443	434	25	8	18	6	460	439	6	BS3	-1	29.558	false	true	false	false	Self	0	0.001	0.001		0	0.455	0.455	0	0	382	705	127
58012	B181122_32_Lumos_FO_IN_120_FAcomplex_BS3_SEC8_rep1				0	0	-0	0	4	0	0	ggFANCB	FA_complex	false	ggFANCA	FA_complex	false	SKNDLKEEFHK	TVKDLLENNVFSR	555	131	11	13	6	3	560	133	4	BS3	-1	29.55	false	true	false	false	Between	0	0.003	0.005		0	0.455	0.25	0	0	1829	1172	1
10571	B181122_29_Lumos_FO_IN_120_FAcomplex_BS3_SEC6_rep2				0	0	-0	0	5	0	0	ggFANCA	FA_complex	false	ggFANCA	FA_complex	false	VLIVDQAKHEDVPAQIAVISDR	RADKIPSNLYSTYIQACcmHAR	639	588	22	20	8	4	646	591	5	BS3	-1	29.534	false	true	false	false	Self	0	0.001	0.001		0	0.25	0.25	0	0	1211	748	128
1241	B181122_28_Lumos_FO_IN_120_FAcomplex_BS3_SEC6_rep1				0	0	-0	0	6	0	0	ggFANCA	FA_complex	false	ggFAAP100	FA_complex	false	TVKDLLENNVFSR	QIQTNHEMoxLLKEAQSLRDHSPLTEEDTEK	131	844	13	29	3	11	133	854	6	BS3	-1	29.52	false	true	false	false	Between	0	0.003	0.005		0	0.25	0.455	0	0	1566	1227	22
235974	B190124_08_Lumos_FO_CO_120_FAcomplex_100x_SCX19				0	0	-0	0	3	0	0	ggFANCA	FA_complex	false	ggFANCA	FA_complex	false	LSNVLGHNSDENEAAILNSR	MAFIDSLKR	661	580	20	9	9	8	669	587	3	BS3	-1	29.514	false	true	false	false	Self	0	0.001	0.001		0	0.25	0.25	0	0	1158	103	128
203473	B190124_06_Lumos_FO_CO_120_FAcomplex_100x_SCX21				0	0	-0	0	5	0	0	ggFANCG	FA_complex	false	ggFANCG	FA_complex	false	HFPLYLDSCcmLKQATFPQNESLAR	AAAYLHQGWVWSKLGK	611	476	23	16	11	13	621	488	5	BS3	-1	29.512	false	true	false	false	Self	0	0.001	0.001		0	0.455	0.455	0	0	1209	594	126
210070	B190124_07_Lumos_FO_CO_120_FAcomplex_100x_SCX20				0	0	-0	0	4	0	0	ggFANCB	FA_complex	false	ggFANCB	FA_complex	false	AKHSETEIVCcmCcmDCcmATR	TAKLCcmVR	69	40	16	7	2	3	70	42	4	BS3	-1	29.466	false	true	false	false	Self	0	0.001	0.001		0	0.455	0.455	0	0	904	322	127
182312	B190124_05_Lumos_FO_CO_120_FAcomplex_100x_SCX22				0	0	-0	0	5	0	0	ggFANCB	FA_complex	false	ggFANCB	FA_complex	false	SKNDLKEEFHK	SGSKGVLTEQLVLALEK	555	755	11	17	6	4	560	758	5	BS3	-1	29.362	false	true	false	false	Self	0	0.001	0.001		0	0.455	0.455	0	0	455	613	127
218680	B190124_07_Lumos_FO_CO_120_FAcomplex_100x_SCX20				0	0	-0	0	5	0	0	ggFANCB	FA_complex	false	ggFANCA	FA_complex	false	SKNDLKEEFHK	NAVTKIEQICcmQSSVSPSQAPLLNLDQR	555	96	11	27	2	5	556	100	5	BS3	-1	29.33	false	true	false	false	Between	0	0.003	0.005		0	0.455	0.25	0	0	1826	1242	1
237891	B190124_08_Lumos_FO_CO_120_FAcomplex_100x_SCX19				0	0	-0	0	5	0	0	ggFANCA	FA_complex	false	ggFANCA	FA_complex	false	LSNVLGHNSDENEAAILNSR	TVKDLLENNVFSR	661	131	20	13	9	3	669	133	5	BS3	-1	29.314	false	true	false	false	Self	0	0.001	0.001		0	0.25	0.25	0	0	1206	758	128
152949	B190124_03_Lumos_FO_CO_120_FAcomplex_100x_SCX24				0	0	-0	0	5	0	0	ggFANCB	FA_complex	false	ggFANCA	FA_complex	false	SKNDLKEEFHK	EHQELSSESFIVSVLQEQASR	555	64	11	21	2	9	556	72	5	BS3	-1	29.292	false	true	false	false	Between	0	0.003	0.005		0	0.455	0.25	0	0	1563	1182	1
161830	B190124_04_Lumos_FO_CO_120_FAcomplex_100x_SCX23				0	0	-0	0	5	0	0	ggFANCB	FA_complex	false	ggFANCG	FA_complex	false	SKNDLKEEFHK	MoxGKPQTALQHLK	555	263	11	12	2	3	556	265	5	BS3	-1	29.282	false	true	false	false	Between	0	0.003	0.005		0	0.455	0.455	0	0	1860	1093	30
59797	B181122_32_Lumos_FO_IN_120_FAcomplex_BS3_SEC8_rep1				0	0	-0	0	5	0	0	ggFANCA	FA_complex	false	ggFANCA	FA_complex	false	LGVPTAVLAAKNAVTK	SHFCcmQEIWKMK	85	144	16	11	11	9	95	152	5	BS3	-1	29.274	false	true	false	false	Self	0	0.001	0.001		0	0.25	0.25	0	0	737	756	128
230088	B190124_08_Lumos_FO_CO_120_FAcomplex_100x_SCX19				0	0	-0	0	4	0	0	ggFANCE	FA_complex	false	ggFANCE	FA_complex	false	KVLEESLEFSEEREGK	IAQSKAEGR	190	156	16	9	1	5	190	160	4	BS3	-1	29.27	false	true	false	false	Self	0	0.001	0.001		0	0	0	0	0	558	647	186
242597	B190124_08_Lumos_FO_CO_120_FAcomplex_100x_SCX19				0	0	-0	0	4	0	0	ggFANCA	FA_complex	false	ggFANCA	FA_complex	false	TVKDLLENNVFSR	EHQELSSESFIVSVLQEQASR	131	64	13	21	3	6	133	69	4	BS3	-1	29.24	false	true	false	false	Self	0	0.001	0.001		0	0.25	0.25	0	0	387	604	128
238507	B190124_08_Lumos_FO_CO_120_FAcomplex_100x_SCX19				0	0	-0	0	4	0	0	ggFANCB	FA_complex	false	ggFANCA	FA_complex	false	KMKLDLR	NAVTKIEQICcmQSSVSPSQAPLLNLDQR	548	96	7	27	3	5	550	100	4	BS3	-1	29.194	false	true	false	false	Between	0	0.003	0.005		0	0.455	0.25	0	0	1959	1146	1
11284	B181122_29_Lumos_FO_IN_120_FAcomplex_BS3_SEC6_rep2				0	0	-0	0	5	0	0	ggFAAP100	FA_complex	false	ggFAAP100	FA_complex	false	NALKTSGSDVPLSCcmATLR	FESSTPRPDASPKAASLPAPQDPVETFLK	729	660	18	29	4	13	732	672	5	BS3	-1	29.186	false	true	false	false	Self	0	0.001	0.001		0	0.455	0.455	0	0	1202	590	160
217683	B190124_07_Lumos_FO_CO_120_FAcomplex_100x_SCX20				0	0	-0	0	4	0	0	ggFANCB	FA_complex	false	ggFANCB	FA_complex	false	SSGAFSVR	DAQLFVQKSSGAFSVR	61	53	8	16	1	8	61	60	4	BS3	-1	29.152	false	true	false	false	Self	0	0.001	0.001		0	0.455	0.455	0	0	584	642	127
199001	B190124_06_Lumos_FO_CO_120_FAcomplex_100x_SCX21				0	0	-0	0	5	0	0	ggFANCA	FA_complex	false	ggFAAP100	FA_complex	false	RADKIPSNLYSTYIQACcmHAR	NALKTSGSDVPLSCcmATLR	588	729	20	18	4	4	591	732	5	BS3	-1	29.086	false	true	false	false	Between	0	0.003	0.005		0	0.25	0.455	0	0	1958	1144	22
257364	B190124_09_Lumos_FO_CO_120_FAcomplex_100x_SCX18				0	0	-0	0	4	0	0	ggFANCB	FA_complex	false	ggFANCA	FA_complex	false	SFLSSKESKAENNLTWWNEPGK	TVKDLLENNVFSR	778	131	22	13	6	3	783	133	4	BS3	-1	29.082	false	true	false	false	Between	0	0.003	0.005		0	0.455	0.25	0	0	1957	1143	1
239085	B190124_08_Lumos_FO_CO_120_FAcomplex_100x_SCX19				0	0	-0	0	4	0	0	ggFANCA	FA_complex	false	ggFANCA	FA_complex	false	LSNVLGHNSDENEAAILNSR	SVLLEYITLAKTR	661	484	20	13	9	11	669	494	4	BS3	-1	29.056	false	true	false	false	Self	0	0.001	0.001		0	0.25	0.25	0	0	1193	720	128
231120	B190124_08_Lumos_FO_CO_120_FAcomplex_100x_SCX19				0	0	-0	0	4	0	0	ggFANCC_strepII_tag	FA_complex	false	ggFANCA	FA_complex	false	GSAGSAAGSGAGWSHPQFEK	KYSVLHSAASDR	576	1291	20	12	20	1	595	1291	4	BS3	-1	29.04	false	true	false	false	Between	0	0.003	0.005		0	0.455	0.25	0	0	1956	1142	21
635	B181122_28_Lumos_FO_IN_120_FAcomplex_BS3_SEC6_rep1				0	0	-0	0	5	0	0	ggFANCA	FA_complex	false	ggFAAP100	FA_complex	false	SHFCcmQEIWK	QIQTNHEMLLKEAQSLRDHSPLTEEDTEK	144	844	9	29	1	11	144	854	5	BS3	-1	29.032	false	true	false	false	Between	0	0.003	0.005		0	0.25	0.455	0	0	1868	1191	22
203145	B190124_06_Lumos_FO_CO_120_FAcomplex_100x_SCX21				0	0	-0	0	6	0	0	ggFANCA	FA_complex	false	ggFANCA	FA_complex	false	SVLLEYITLAKTR	RADKIPSNLYSTYIQACcmHAR	484	588	13	20	11	4	494	591	6	BS3	-1	29.002	false	true	false	false	Self	0	0.001	0.001		0	0.25	0.25	0	0	720	660	128
232735	B190124_08_Lumos_FO_CO_120_FAcomplex_100x_SCX19				0	0	-0	0	4	0	0	ggFANCB	FA_complex	false	ggFAAP100	FA_complex	false	VVSSVCcmVCcmKSER	EYYLRGPILCcmAACcmGSGSR	236	347	12	18	9	3	244	349	4	BS3	-1	28.95	false	true	false	false	Between	0	0.003	0.005		0	0.455	0.455	0	0	1770	1197	3
247742	B190124_09_Lumos_FO_CO_120_FAcomplex_100x_SCX18				0	0	-0	0	3	0	0	ggFANCE	FA_complex	false	ggFANCE	FA_complex	false	IAQSKAEGR	LKWCcmFSK	156	167	9	7	5	2	160	168	3	BS3	-1	28.916	false	true	false	false	Self	0	0.001	0.001		0	0	0	0	0	1093	611	186
214344	B190124_07_Lumos_FO_CO_120_FAcomplex_100x_SCX20				0	0	-0	0	5	0	0	ggFANCA	FA_complex	false	ggFANCA	FA_complex	false	ADKIPSNLYSTYIQACcmHAR	VEPSHSKEPAEQLK	589	618	19	14	3	7	591	624	5	BS3	-1	28.914	false	true	false	false	Self	0	0.001	0.001		0	0.25	0.25	0	0	808	36	128
282895	B190124_11_Lumos_FO_CO_120_FAcomplex_100x_SCX16				0	0	-0	0	4	0	0	ggFANCB	FA_complex	false	ggFANCB	FA_complex	false	SFLSSKESK	KISGAPVASLLDSEDGVQQFR	778	800	9	21	6	1	783	800	4	BS3	-1	28.898	false	true	false	false	Self	0	0.001	0.001		0	0.455	0.455	0	0	1195	623	127
198475	B190124_06_Lumos_FO_CO_120_FAcomplex_100x_SCX21				0	0	-0	0	5	0	0	ggFANCA	FA_complex	false	ggFANCA	FA_complex	false	RADKIPSNLYSTYIQACcmHAR	EKEEDVSTLQAMR	588	263	20	13	4	2	591	264	5	BS3	-1	28.898	false	true	false	false	Self	0	0.001	0.001		0	0.25	0.25	0	0	1196	333	128
266526	B190124_10_Lumos_FO_CO_120_FAcomplex_100x_SCX17				0	0	-0	0	4	0	0	ggFANCG	FA_complex	false	ggFANCA	FA_complex	false	NPPSATSSSPYFLIR	KSTFGSTAELR	317	21	15	11	4	1	320	21	4	BS3	-1	28.89	false	true	false	false	Between	0	0.003	0.005		0	0.455	0.25	0	0	1953	1141	13
1153	B181122_28_Lumos_FO_IN_120_FAcomplex_BS3_SEC6_rep1				0	0	-0	0	6	0	0	ggFANCB	FA_complex	false	ggFAAP100	FA_complex	false	KISGAPVASLLDSEDGVQQFR	QIQTNHEMoxLLKEAQSLRDHSPLTEEDTEK	800	844	21	29	1	11	800	854	6	BS3	-1	28.866	false	true	false	false	Between	0	0.003	0.005		0	0.455	0.455	0	0	1952	1028	3
245352	B190124_09_Lumos_FO_CO_120_FAcomplex_100x_SCX18				0	0	-0	0	3	0	0	ggFANCB	FA_complex	false	ggFAAP100	FA_complex	false	LMoxKSGSK	ASKEQPEPK	752	689	7	9	3	3	754	691	3	BS3	-1	28.85	false	true	false	false	Between	0	0.003	0.005		0	0.455	0.455	0	0	1521	1147	3
193902	B190124_06_Lumos_FO_CO_120_FAcomplex_100x_SCX21				0	0	-0	0	4	0	0	ggFAAP100	FA_complex	false	ggFANCL	FA_complex	false	RIKALLSGIGNTSER	LKAEDSR	459	136	15	7	3	2	461	137	4	BS3	-1	28.826	false	true	false	false	Between	0	0.003	0.005		0	0.455	0.455	0	0	1711	1189	0
201433	B190124_06_Lumos_FO_CO_120_FAcomplex_100x_SCX21				0	0	-0	0	5	0	0	ggFANCB	FA_complex	false	ggFANCB	FA_complex	false	TQLDKANTVTAVTSLSPLLAFHR	NKIIKLNK	570	523	23	8	5	5	574	527	5	BS3	-1	28.806	false	true	false	false	Self	0	0.001	0.001		0	0.455	0.455	0	0	1109	710	127
196048	B190124_06_Lumos_FO_CO_120_FAcomplex_100x_SCX21				0	0	-0	0	5	0	0	ggFANCC_strepII_tag	FA_complex	false	ggFANCC_strepII_tag	FA_complex	false	IKHNGGENQR	VACcmVIKDSLLPQAASHPAIFR	534	275	10	21	2	6	535	280	5	BS3	-1	28.758	false	true	false	false	Self	0	0.001	0.001		0	0.455	0.455	0	0	863	747	173
256015	B190124_09_Lumos_FO_CO_120_FAcomplex_100x_SCX18				0	0	-0	0	5	0	0	ggFANCA	FA_complex	false	ggFANCA	FA_complex	false	LSNVLGHNSDENEAAILNSR	SVLLEYITLAKTR	661	484	20	13	9	11	669	494	5	BS3	-1	28.758	false	true	false	false	Self	0	0.001	0.001		0	0.25	0.25	0	0	1193	720	128
215686	B190124_07_Lumos_FO_CO_120_FAcomplex_100x_SCX20				0	0	-0	0	4	0	0	ggFANCA	FA_complex	false	ggFANCA	FA_complex	false	VSDAIHKQR	MoxLTWVLDAVGKEK	315	252	9	13	7	11	321	262	4	BS3	-1	28.702	false	true	false	false	Self	0	0.001	0.001		0	0.25	0.25	0	0	618	437	128
199021	B190124_06_Lumos_FO_CO_120_FAcomplex_100x_SCX21				0	0	-0	0	5	0	0	ggFANCB	FA_complex	false	ggFANCB	FA_complex	false	SKNDLKEEFHK	KISGAPVASLLDSEDGVQQFR	555	800	11	21	6	1	560	800	5	BS3	-1	28.63	false	true	false	false	Self	0	0.001	0.001		0	0.455	0.455	0	0	1012	176	127
176793	B190124_05_Lumos_FO_CO_120_FAcomplex_100x_SCX22				0	0	-0	0	4	0	0	ggFANCB	FA_complex	false	ggFANCB	FA_complex	false	SFLSSKESK	RENLQVTSKWQK	778	313	9	12	6	9	783	321	4	BS3	-1	28.63	false	true	false	false	Self	0	0.001	0.001		0	0.455	0.455	0	0	1190	406	127
213690	B190124_07_Lumos_FO_CO_120_FAcomplex_100x_SCX20				0	0	-0	0	3	0	0	ggFANCB	FA_complex	false	ggFAAP100	FA_complex	false	SFLSSKESK	QIQTNHEMoxLLKEAQSLR	778	844	9	17	6	11	783	854	3	BS3	-1	28.618	false	true	false	false	Between	0	0.003	0.005		0	0.455	0.455	0	0	1644	1212	3
287230	B190124_11_Lumos_FO_CO_120_FAcomplex_100x_SCX16				0	0	-0	0	4	0	0	ggFANCG	FA_complex	false	ggFANCA	FA_complex	false	AEKNELLTLLK	TVKDLLENNVFSR	177	131	11	13	3	3	179	133	4	BS3	-1	28.61	false	true	false	false	Between	0	0.003	0.005		0	0.455	0.25	0	0	1948	1139	13
237410	B190124_08_Lumos_FO_CO_120_FAcomplex_100x_SCX19				0	0	-0	0	5	0	0	ggFANCB	FA_complex	false	ggFANCB	FA_complex	false	ILLSLEDISNGKYSVNMLK	SERLQKQLR	624	245	19	9	12	6	635	250	5	BS3	-1	28.606	false	true	false	false	Self	0	0.001	0.001		0	0.455	0.455	0	0	1092	657	127
178615	B190124_05_Lumos_FO_CO_120_FAcomplex_100x_SCX22				0	0	-0	0	5	0	0	ggFANCB	FA_complex	false	ggFANCB	FA_complex	false	SKNDLKEEFHK	ESKAENNLTWWNEPGK	555	784	11	16	6	3	560	786	5	BS3	-1	28.596	false	true	false	false	Self	0	0.001	0.001		0	0.455	0.455	0	0	711	742	127
160053	B190124_04_Lumos_FO_CO_120_FAcomplex_100x_SCX23				0	0	-0	0	4	0	0	ggFANCA	FA_complex	false	ggFANCA	FA_complex	false	VSDAIHKQR	KEKMoxLQDESK	315	608	9	10	7	3	321	610	4	BS3	-1	28.59	false	true	false	false	Self	0	0.001	0.001		0	0.25	0.25	0	0	1037	491	128
232728	B190124_08_Lumos_FO_CO_120_FAcomplex_100x_SCX19				0	0	-0	0	4	0	0	ggFANCG	FA_complex	false	ggFANCA	FA_complex	false	KEEAADYWQK	LSNVLGHNSDENEAAILNSR	584	661	10	20	1	9	584	669	4	BS3	-1	28.59	false	true	false	false	Between	0	0.003	0.005		0	0.455	0.25	0	0	1578	1116	13
178288	B190124_05_Lumos_FO_CO_120_FAcomplex_100x_SCX22				0	0	-0	0	4	0	0	ggFANCL	FA_complex	false	ggFANCL	FA_complex	false	ILLPTDSQLKNAR	ILHGYQHILKQR	39	61	13	12	10	10	48	70	4	BS3	-1	28.562	false	true	false	false	Self	0	0.001	0.001		0	0.455	0.455	0	0	1185	789	226
201829	B190124_06_Lumos_FO_CO_120_FAcomplex_100x_SCX21				0	0	-0	0	5	0	0	ggFANCA	FA_complex	false	ggFANCA	FA_complex	false	RADKIPSNLYSTYIQACcmHAR	CcmPAKSFGNVGLLLEACcmEK	588	1376	20	18	4	4	591	1379	5	BS3	-1	28.56	false	true	false	false	Self	0	0.001	0.001		0	0.25	0.25	0	0	1184	582	128
147212	B190124_03_Lumos_FO_CO_120_FAcomplex_100x_SCX24				0	0	-0	0	4	0	0	ggFANCE	FA_complex	false	ggFANCL	FA_complex	false	LLAKPCcmR	GRQHLITLKLNAK	8	143	7	13	4	9	11	151	4	BS3	-1	28.55	false	true	false	false	Between	0	0.003	0.005		0	0	0.455	0	0	1798	967	26
55557	B181122_32_Lumos_FO_IN_120_FAcomplex_BS3_SEC8_rep1				0	0	-0	0	5	0	0	ggFANCA	FA_complex	false	ggFANCA	FA_complex	false	QRPVSGCcmLDAK	LEPLLCcmSQWKR	1010	1152	11	11	5	10	1014	1161	5	BS3	-1	28.546	false	true	false	false	Self	0	0.001	0.001		0	0.25	0.25	0	0	992	573	128
218703	B190124_07_Lumos_FO_CO_120_FAcomplex_100x_SCX20				0	0	-0	0	6	0	0	ggFANCB	FA_complex	false	ggFANCA	FA_complex	false	SKNDLKEEFHK	NAVTKIEQICcmQSSVSPSQAPLLNLDQR	555	96	11	27	2	5	556	100	6	BS3	-1	28.54	false	true	false	false	Between	0	0.003	0.005		0	0.455	0.25	0	0	1826	1242	1
197105	B190124_06_Lumos_FO_CO_120_FAcomplex_100x_SCX21				0	0	-0	0	5	0	0	ggFANCE	FA_complex	false	ggFANCA	FA_complex	false	LVTAVLTTYSSQLSPSHR	KYSVLHSAASDR	479	1291	18	12	16	1	494	1291	5	BS3	-1	28.5	false	true	false	false	Between	0	0.003	0.005		0	0	0.25	0	0	1664	1188	47
210349	B190124_07_Lumos_FO_CO_120_FAcomplex_100x_SCX20				0	0	-0	0	3	0	0	ggFANCA	FA_complex	false	ggFANCA	FA_complex	false	VLPKAPDTR	MoxLQDESKVEPSHSKEPAEQLK	571	611	9	21	4	7	574	617	3	BS3	-1	28.486	false	true	false	false	Self	0	0.001	0.001		0	0.25	0.25	0	0	772	640	128
228156	B190124_08_Lumos_FO_CO_120_FAcomplex_100x_SCX19				0	0	-0	0	4	0	0	ggFAAP100	FA_complex	false	ggFAAP100	FA_complex	false	EQPEPKAGTASEQPCcmATGEGGMoxPPSAASIR	KAVDQKNR	692	479	30	8	6	6	697	484	4	BS3	-1	28.474	false	true	false	false	Self	0	0.001	0.001		0	0.455	0.455	0	0	1067	204	160
262764	B190124_10_Lumos_FO_CO_120_FAcomplex_100x_SCX17				0	0	-0	0	3	0	0	ggFANCE	FA_complex	false	ggFANCE	FA_complex	false	QDGDAAGCcmVLPGGKR	IAQSKAEGR	174	156	15	9	14	5	187	160	3	BS3	-1	28.446	false	true	false	false	Self	0	0.001	0.001		0	0	0	0	0	1180	615	186
212726	B190124_07_Lumos_FO_CO_120_FAcomplex_100x_SCX20				0	0	-0	0	4	0	0	ggFANCA	FA_complex	false	ggFANCA	FA_complex	false	VEPSHSKEPAEQLK	MoxAFIDSLKR	618	580	14	9	7	8	624	587	4	BS3	-1	28.432	false	true	false	false	Self	0	0.001	0.001		0	0.25	0.25	0	0	1061	203	128
183319	B190124_05_Lumos_FO_CO_120_FAcomplex_100x_SCX22				0	0	-0	0	5	0	0	ggFANCB	FA_complex	false	ggFANCA	FA_complex	false	NDLKEEFHK	HQNLSDLLLEVEGSAKPAGEGGR	557	41	9	23	4	16	560	56	5	BS3	-1	28.42	false	true	false	false	Between	0	0.003	0.006		0	0.455	0.25	0	0	1943	1138	1
44627	B181122_31_Lumos_FO_IN_120_FAcomplex_BS3_SEC7_rep2				0	0	-0	0	4	0	0	ggFANCB	FA_complex	false	ggFANCB	FA_complex	false	ENLQVTSKWQK	INYESGINYKDDVPAAEGLQENGLLTIQALETR	314	365	11	33	8	10	321	374	4	BS3	-1	28.414	false	true	false	false	Self	0	0.001	0.001		0	0.455	0.455	0	0	870	401	127
15505	B181122_29_Lumos_FO_IN_120_FAcomplex_BS3_SEC6_rep2				0	0	-0	0	6	0	0	ggFANCA	FA_complex	false	ggFANCA	FA_complex	false	NAVTKIEQICcmQSSVSPSQAPLLNLDQR	AAVLSLLDRHQNLSDLLLEVEGSAKPAGEGGR	96	32	27	32	5	25	100	56	6	BS3	-1	28.386	false	true	false	false	Self	0	0.001	0.001		0	0.25	0.25	0	0	1129	711	128
202761	B190124_06_Lumos_FO_CO_120_FAcomplex_100x_SCX21				0	0	-0	0	5	0	0	ggFANCB	FA_complex	false	ggFANCA	FA_complex	false	VFSALSVSSCcmQIEPPQKK	HQNLSDLLLEVEGSAKPAGEGGR	531	41	18	23	8	16	538	56	5	BS3	-1	28.378	false	true	false	false	Between	0	0.003	0.006		0	0.455	0.25	0	0	1772	1196	1
217858	B190124_07_Lumos_FO_CO_120_FAcomplex_100x_SCX20				0	0	-0	0	6	0	0	ggFANCB	FA_complex	false	ggFANCB	FA_complex	false	TQLDKANTVTAVTSLSPLLAFHR	QKHQNGDLQK	570	604	23	10	5	2	574	605	6	BS3	-1	28.376	false	true	false	false	Self	0	0.001	0.001		0	0.455	0.455	0	0	769	46	127
150642	B190124_03_Lumos_FO_CO_120_FAcomplex_100x_SCX24				0	0	-0	0	6	0	0	ggFANCB	FA_complex	false	ggFANCB	FA_complex	false	SKNDLKEEFHK	LQDHFIEKLWQR	555	468	11	12	6	8	560	475	6	BS3	-1	28.374	false	true	false	false	Self	0	0.001	0.001		0	0.455	0.455	0	0	1175	733	127
168758	B190124_04_Lumos_FO_CO_120_FAcomplex_100x_SCX23				0	0	-0	0	5	0	0	ggFANCA	FA_complex	false	ggFANCA	FA_complex	false	SHFCcmQEIWKMoxK	HQNLSDLLLEVEGSAKPAGEGGR	144	41	11	23	9	16	152	56	5	BS3	-1	28.356	false	true	false	false	Self	0	0.001	0.001		0	0.25	0.25	0	0	1174	580	128
217571	B190124_07_Lumos_FO_CO_120_FAcomplex_100x_SCX20				0	0	-0	0	5	0	0	ggFANCA	FA_complex	false	ggFANCA	FA_complex	false	LSNVLGHNSDENEAAILNSR	ADKIPSNLYSTYIQACcmHAR	661	589	20	19	9	3	669	591	5	BS3	-1	28.352	false	true	false	false	Self	0	0.001	0.001		0	0.25	0.25	0	0	463	633	128
232370	B190124_08_Lumos_FO_CO_120_FAcomplex_100x_SCX19				0	0	-0	0	4	0	0	ggFANCA	FA_complex	false	ggFANCA	FA_complex	false	LSNVLGHNSDENEAAILNSR	VLPKAPDTR	661	571	20	9	9	4	669	574	4	BS3	-1	28.332	false	true	false	false	Self	0	0.001	0.001		0	0.25	0.25	0	0	888	364	128
241768	B190124_08_Lumos_FO_CO_120_FAcomplex_100x_SCX19				0	0	-0	0	3	0	0	ggFANCG	FA_complex	false	ggFANCA	FA_complex	false	AEKNELLTLLK	HQNLSDLLLEVEGSAKPAGEGGR	177	41	11	23	3	16	179	56	3	BS3	-1	28.328	false	true	false	false	Between	0	0.003	0.006		0	0.455	0.25	0	0	1941	1254	13
217847	B190124_07_Lumos_FO_CO_120_FAcomplex_100x_SCX20				0	0	-0	0	5	0	0	ggFANCA	FA_complex	false	ggFANCA	FA_complex	false	MoxAFIDSLKR	IPSNLYSTYIQACcmHAR	580	592	9	16	8	3	587	594	5	BS3	-1	28.32	false	true	false	false	Self	0	0.001	0.001		0	0.25	0.25	0	0	311	649	128
32362	B181122_30_Lumos_FO_IN_120_FAcomplex_BS3_SEC7_rep1				0	0	-0	0	4	0	0	ggFANCB	FA_complex	false	ggFANCA	FA_complex	false	GVLTEQLVLALEKEMFTSR	TVKDLLENNVFSR	759	131	19	13	13	3	771	133	4	BS3	-1	28.314	false	true	false	false	Between	0	0.003	0.006		0	0.455	0.25	0	0	1940	1007	1
253095	B190124_09_Lumos_FO_CO_120_FAcomplex_100x_SCX18				0	0	-0	0	5	0	0	ggFANCC_strepII_tag	FA_complex	false	ggFANCF	FA_complex	false	GSAGSAAGSGAGWSHPQFEK	KAASYLLEGSALFPGKPGPR	576	124	20	20	20	1	595	124	5	BS3	-1	28.314	false	true	false	false	Between	0	0.003	0.006		0	0.455	0.455	0	0	1592	1149	84
39709	B181122_31_Lumos_FO_IN_120_FAcomplex_BS3_SEC7_rep2				0	0	-0	0	3	0	0	ggFANCB	FA_complex	false	ggFAAP100	FA_complex	false	ISAAAITQKNQLIWFQDGVPK	ASKEQPEPK	254	689	21	9	9	3	262	691	3	BS3	-1	28.312	false	true	false	false	Between	0	0.003	0.006		0	0.455	0.455	0	0	1847	1203	3
162564	B190124_04_Lumos_FO_CO_120_FAcomplex_100x_SCX23				0	0	-0	0	5	0	0	ggFANCB	FA_complex	false	ggFANCB	FA_complex	false	SKNDLKEEFHK	SFLSSKESK	555	778	11	9	2	6	556	783	5	BS3	-1	28.308	false	true	false	false	Self	0	0.001	0.001		0	0.455	0.455	0	0	984	766	127
193299	B190124_06_Lumos_FO_CO_120_FAcomplex_100x_SCX21				0	0	-0	0	4	0	0	ggFAAP100	FA_complex	false	ggFAAP100	FA_complex	false	RIKALLSGIGNTSER	AVDQKNR	459	480	15	7	3	5	461	484	4	BS3	-1	28.308	false	true	false	false	Self	0	0.001	0.001		0	0.455	0.455	0	0	1170	385	160
241925	B190124_08_Lumos_FO_CO_120_FAcomplex_100x_SCX19				0	0	-0	0	6	0	0	ggFANCB	FA_complex	false	ggFANCA	FA_complex	false	VFSALSVSSCcmQIEPPQK	AAVLSLLDRHQNLSDLLLEVEGSAKPAGEGGR	531	32	17	32	6	25	536	56	6	BS3	-1	28.284	false	true	false	false	Between	0	0.003	0.006		0	0.455	0.25	0	0	1840	1201	1
235867	B190124_08_Lumos_FO_CO_120_FAcomplex_100x_SCX19				0	0	-0	0	4	0	0	ggFANCG	FA_complex	false	ggFANCA	FA_complex	false	MGKPQTALQHLK	TVKDLLENNVFSR	263	131	12	13	3	3	265	133	4	BS3	-1	28.264	false	true	false	false	Between	0	0.003	0.006		0	0.455	0.25	0	0	1425	1152	13
255505	B190124_09_Lumos_FO_CO_120_FAcomplex_100x_SCX18				0	0	-0	0	5	0	0	ggFANCB	FA_complex	false	ggFANCA	FA_complex	false	NDLKEEFHK	NAVTKIEQICcmQSSVSPSQAPLLNLDQR	557	96	9	27	4	5	560	100	5	BS3	-1	28.244	false	true	false	false	Between	0	0.003	0.006		0	0.455	0.25	0	0	1935	998	1
182148	B190124_05_Lumos_FO_CO_120_FAcomplex_100x_SCX22				0	0	-0	0	5	0	0	ggFANCA	FA_complex	false	ggFANCA	FA_complex	false	LSNVLGHNSDENEAAILNSR	VEPSHSKEPAEQLKAELDALR	661	618	20	21	9	14	669	631	5	BS3	-1	28.218	false	true	false	false	Self	0	0.001	0.001		0	0.25	0.25	0	0	996	693	128
270072	B190124_10_Lumos_FO_CO_120_FAcomplex_100x_SCX17				0	0	-0	0	5	0	0	ggFANCA	FA_complex	false	ggFANCA	FA_complex	false	VLIVDQAKHEDVPAQIAVISDR	VLIVDQAKHEDVPAQIAVISDR	639	639	22	22	8	8	646	646	5	BS3	-1	28.19	false	true	false	false	Self	0	0.001	0.001		0	0.25	0.25	0	0	1167	577	128
179866	B190124_05_Lumos_FO_CO_120_FAcomplex_100x_SCX22				0	0	-0	0	3	0	0	ggFANCB	FA_complex	false	ggFANCG	FA_complex	false	SKNDLKEEFHK	AEKNELLTLLK	555	177	11	11	2	3	556	179	3	BS3	-1	28.19	false	true	false	false	Between	0	0.003	0.006		0	0.455	0.455	0	0	1643	1245	30
212468	B190124_07_Lumos_FO_CO_120_FAcomplex_100x_SCX20				0	0	-0	0	5	0	0	ggFANCB	FA_complex	false	ggFAAP100	FA_complex	false	NHILPSAKK	QVSEVGFCcmPGPAPSEEGDGAPSR	434	167	9	23	8	14	441	180	5	BS3	-1	28.17	false	true	false	false	Between	0	0.003	0.006		0	0.455	0.455	0	0	1933	1135	3
120089	B181122_37_Lumos_FO_IN_120_FAcomplex_BS3_SEC10_rep2				0	0	-0	0	3	0	0	ggFANCG	FA_complex	false	ggFANCA	FA_complex	false	GKEAIMQFSR	AGAGGGALR	492	2	10	9	2	1	493	2	3	BS3	-1	28.166	false	true	false	false	Between	0	0.003	0.006		0	0.455	0.25	0	0	1932	1001	13
145755	B190124_03_Lumos_FO_CO_120_FAcomplex_100x_SCX24				0	0	-0	0	5	0	0	ggFANCB	FA_complex	false	ggFANCL	FA_complex	false	NHILPSAKK	KILHGYQHILK	434	60	9	11	8	1	441	60	5	BS3	-1	28.158	false	true	false	false	Between	0	0.003	0.006		0	0.455	0.455	0	0	1846	1264	27
200711	B190124_06_Lumos_FO_CO_120_FAcomplex_100x_SCX21				0	0	-0	0	7	0	0	ggFANCA	FA_complex	false	ggFAAP100	FA_complex	false	TVKDLLENNVFSR	QIQTNHEMoxLLKEAQSLRDHSPLTEEDTEK	131	844	13	29	3	11	133	854	7	BS3	-1	28.154	false	true	false	false	Between	0	0.003	0.006		0	0.25	0.455	0	0	1566	1227	22
9577	B181122_29_Lumos_FO_IN_120_FAcomplex_BS3_SEC6_rep2				0	0	-0	0	5	0	0	ggFANCB	FA_complex	false	ggFAAP100	FA_complex	false	SFLSSKESK	QIQTNHEMLLKEAQSLRDHSPLTEEDTEK	778	844	9	29	6	11	783	854	5	BS3	-1	28.144	false	true	false	false	Between	0	0.003	0.006		0	0.455	0.455	0	0	1436	1212	3
182667	B190124_05_Lumos_FO_CO_120_FAcomplex_100x_SCX22				0	0	-0	0	6	0	0	ggFANCG	FA_complex	false	ggFANCA	FA_complex	false	MGKPQTALQHLK	HQNLSDLLLEVEGSAKPAGEGGR	263	41	12	23	3	16	265	56	6	BS3	-1	28.136	false	true	false	false	Between	0	0.003	0.006		0	0.455	0.25	0	0	1844	1272	13
196187	B190124_06_Lumos_FO_CO_120_FAcomplex_100x_SCX21				0	0	-0	0	6	0	0	ggFANCA	FA_complex	false	ggFANCA	FA_complex	false	ADKIPSNLYSTYIQACcmHAR	MoxLQDESKVEPSHSKEPAEQLK	589	611	19	21	3	14	591	624	6	BS3	-1	28.118	false	true	false	false	Self	0	0.001	0.001		0	0.25	0.25	0	0	1166	36	128
173733	B190124_05_Lumos_FO_CO_120_FAcomplex_100x_SCX22				0	0	-0	0	4	0	0	ggFANCB	FA_complex	false	ggFANCA	FA_complex	false	AKHSETEIVCcmCcmDCcmATR	KYSVLHSAASDR	69	1291	16	12	2	1	70	1291	4	BS3	-1	28.094	false	true	false	false	Between	0	0.003	0.006		0	0.455	0.25	0	0	1927	1132	1
107353	B181122_36_Lumos_FO_IN_120_FAcomplex_BS3_SEC10_rep1				0	0	-0	0	3	0	0	ggFANCB	FA_complex	false	ggFANCB	FA_complex	false	TAKLCcmVR	SSGAFSVR	40	61	7	8	3	6	42	66	3	BS3	-1	28.056	false	true	false	false	Self	0	0.001	0.001		0	0.455	0.455	0	0	641	555	127
240502	B190124_08_Lumos_FO_CO_120_FAcomplex_100x_SCX19				0	0	-0	0	4	0	0	ggFANCB	FA_complex	false	ggFANCB	FA_complex	false	ISAAAITQKNQLIWFQDGVPK	SSFQIMSSDCcmTLTR	254	664	21	14	9	8	262	671	4	BS3	-1	28.054	false	true	false	false	Self	0	0.001	0.001		0	0.455	0.455	0	0	1164	576	127
200201	B190124_06_Lumos_FO_CO_120_FAcomplex_100x_SCX21				0	0	-0	0	4	0	0	ggFANCB	FA_complex	false	ggFANCL	FA_complex	false	KEGLVSLWDDVGKPHSVSK	ILLPTDSQLKNAR	442	39	19	13	13	10	454	48	4	BS3	-1	28.054	false	true	false	false	Between	0	0.003	0.006		0	0.455	0.455	0	0	1926	1091	27
238216	B190124_08_Lumos_FO_CO_120_FAcomplex_100x_SCX19				0	0	-0	0	3	0	0	ggFANCA	FA_complex	false	ggFANCA	FA_complex	false	FQELLKEK	GITSKEDKADLVWSSLTCcmPSLNYR	901	866	8	24	6	5	906	870	3	BS3	-1	28.022	false	true	false	false	Self	0	0.001	0.001		0	0.25	0.25	0	0	1058	591	128
194873	B190124_06_Lumos_FO_CO_120_FAcomplex_100x_SCX21				0	0	-0	0	5	0	0	ggFANCA	FA_complex	false	ggFANCA	FA_complex	false	LSNVLGHNSDENEAAILNSR	MLQDESKVEPSHSK	661	611	20	14	9	7	669	617	5	BS3	-1	28.018	false	true	false	false	Self	0	0.001	0.001		0	0.25	0.25	0	0	351	770	128
217473	B190124_07_Lumos_FO_CO_120_FAcomplex_100x_SCX20				0	0	-0	0	4	0	0	ggFANCA	FA_complex	false	ggFANCA	FA_complex	false	SVLLEYITLAKTR	KEKMoxLQDESK	484	608	13	10	11	3	494	610	4	BS3	-1	27.994	false	true	false	false	Self	0	0.001	0.001		0	0.25	0.25	0	0	534	362	128
232156	B190124_08_Lumos_FO_CO_120_FAcomplex_100x_SCX19				0	0	-0	0	4	0	0	ggFANCA	FA_complex	false	ggFANCA	FA_complex	false	VEPSHSKEPAEQLK	MAFIDSLKR	618	580	14	9	7	8	624	587	4	BS3	-1	27.98	false	true	false	false	Self	0	0.001	0.001		0	0.25	0.25	0	0	749	203	128
178571	B190124_05_Lumos_FO_CO_120_FAcomplex_100x_SCX22				0	0	-0	0	4	0	0	ggFANCB	FA_complex	false	ggFANCB	FA_complex	false	SKNDLKEEFHK	ESKAENNLTWWNEPGK	555	784	11	16	6	3	560	786	4	BS3	-1	27.974	false	true	false	false	Self	0	0.001	0.001		0	0.455	0.455	0	0	711	742	127
236154	B190124_08_Lumos_FO_CO_120_FAcomplex_100x_SCX19				0	0	-0	0	5	0	0	ggFANCA	FA_complex	false	ggFANCA	FA_complex	false	LSNVLGHNSDENEAAILNSR	MAFIDSLKR	661	580	20	9	9	8	669	587	5	BS3	-1	27.956	false	true	false	false	Self	0	0.001	0.001		0	0.25	0.25	0	0	1158	103	128
234220	B190124_08_Lumos_FO_CO_120_FAcomplex_100x_SCX19				0	0	-0	0	5	0	0	ggFANCB	FA_complex	false	ggFANCA	FA_complex	false	KISGAPVASLLDSEDGVQQFR	VSDAIHKQR	800	315	21	9	1	7	800	321	5	BS3	-1	27.952	false	true	false	false	Between	0	0.003	0.006		0	0.455	0.25	0	0	1914	1218	1
37964	B181122_31_Lumos_FO_IN_120_FAcomplex_BS3_SEC7_rep2				0	0	-0	0	5	0	0	ggFANCA	FA_complex	false	ggFAAP100	FA_complex	false	SHFCcmQEIWK	QIQTNHEMLLKEAQSLR	144	844	9	17	1	11	144	854	5	BS3	-1	27.938	false	true	false	false	Between	0	0.003	0.006		0	0.25	0.455	0	0	1713	1191	22
215899	B190124_07_Lumos_FO_CO_120_FAcomplex_100x_SCX20				0	0	-0	0	4	0	0	ggFANCA	FA_complex	false	ggFANCA	FA_complex	false	KIPTSVIEASIFR	VSDAIHKQR	542	315	13	9	1	7	542	321	4	BS3	-1	27.936	false	true	false	false	Self	0	0.001	0.001		0	0.25	0.25	0	0	292	683	128
256255	B190124_09_Lumos_FO_CO_120_FAcomplex_100x_SCX18				0	0	-0	0	5	0	0	ggFANCA	FA_complex	false	ggFANCA	FA_complex	false	TVKDLLENNVFSR	ADKIPSNLYSTYIQACcmHAR	131	589	13	19	3	3	133	591	5	BS3	-1	27.92	false	true	false	false	Self	0	0.001	0.001		0	0.25	0.25	0	0	1156	445	128
196660	B190124_06_Lumos_FO_CO_120_FAcomplex_100x_SCX21				0	0	-0	0	5	0	0	ggFANCB	FA_complex	false	ggFANCB	FA_complex	false	SKNDLKEEFHK	VFSALSVSSCcmQIEPPQKK	555	531	11	18	6	17	560	547	5	BS3	-1	27.9	false	true	false	false	Self	0	0.001	0.001		0	0.455	0.455	0	0	953	184	127
176056	B190124_05_Lumos_FO_CO_120_FAcomplex_100x_SCX22				0	0	-0	0	4	0	0	ggFANCB	FA_complex	false	ggFANCB	FA_complex	false	EPSLTPKLQDHFIEK	HQNGDLQKSK	461	606	15	10	7	8	467	613	4	BS3	-1	27.838	false	true	false	false	Self	0	0.001	0.001		0	0.455	0.455	0	0	873	729	127
252272	B190124_09_Lumos_FO_CO_120_FAcomplex_100x_SCX18				0	0	-0	0	5	0	0	ggFANCB	FA_complex	false	ggFANCA	FA_complex	false	KISGAPVASLLDSEDGVQQFR	KYSVLHSAASDR	800	1291	21	12	1	1	800	1291	5	BS3	-1	27.832	false	true	false	false	Between	0	0.003	0.006		0	0.455	0.25	0	0	1602	1175	1
145653	B190124_03_Lumos_FO_CO_120_FAcomplex_100x_SCX24				0	0	-0	0	4	0	0	ggFANCB	FA_complex	false	ggFANCB	FA_complex	false	NDLKEEFHKR	KMoxKLDLR	557	548	10	7	9	3	565	550	4	BS3	-1	27.782	false	true	false	false	Self	0	0.001	0.001		0	0.455	0.455	0	0	1005	691	127
237798	B190124_08_Lumos_FO_CO_120_FAcomplex_100x_SCX19				0	0	-0	0	5	0	0	ggFANCA	FA_complex	false	ggFAAP100	FA_complex	false	TVKDLLENNVFSR	QIQTNHEMLLKEAQSLR	131	844	13	17	3	11	133	854	5	BS3	-1	27.782	false	true	false	false	Between	0	0.003	0.006		0	0.25	0.455	0	0	1922	1227	22
177031	B190124_05_Lumos_FO_CO_120_FAcomplex_100x_SCX22				0	0	-0	0	4	0	0	ggFANCA	FA_complex	false	ggFANCA	FA_complex	false	SHFCcmQEIWKMoxK	KSTFGSTAELR	144	21	11	11	9	1	152	21	4	BS3	-1	27.76	false	true	false	false	Self	0	0.001	0.001		0	0.25	0.25	0	0	595	296	128
195560	B190124_06_Lumos_FO_CO_120_FAcomplex_100x_SCX21				0	0	-0	0	3	0	0	ggFANCA	FA_complex	false	ggFANCA	FA_complex	false	VSDAIHKQR	MAFIDSLKR	315	580	9	9	7	8	321	587	3	BS3	-1	27.756	false	true	false	false	Self	0	0.001	0.001		0	0.25	0.25	0	0	559	721	128
281682	B190124_11_Lumos_FO_CO_120_FAcomplex_100x_SCX16				0	0	-0	0	4	0	0	ggFANCB	FA_complex	false	ggFAAP100	FA_complex	false	LMKSGSK	AASLPAPQDPVETFLKASK	752	673	7	19	3	16	754	688	4	BS3	-1	27.744	false	true	false	false	Between	0	0.003	0.006		0	0.455	0.455	0	0	1921	1014	3
196053	B190124_06_Lumos_FO_CO_120_FAcomplex_100x_SCX21				0	0	-0	0	4	0	0	ggFANCA	FA_complex	false	ggFANCA	FA_complex	false	KSTFGSTAELR	SHFCcmQEIWKMK	21	144	11	11	1	9	21	152	4	BS3	-1	27.714	false	true	false	false	Self	0	0.001	0.002		0	0.25	0.25	0	0	1150	296	128
243511	B190124_08_Lumos_FO_CO_120_FAcomplex_100x_SCX19				0	0	-0	0	4	0	0	ggFANCA	FA_complex	false	ggFANCA	FA_complex	false	TVKDLLENNVFSR	EHQELSSESFIVSVLQEQASR	131	64	13	21	3	9	133	72	4	BS3	-1	27.706	false	true	false	false	Self	0	0.001	0.002		0	0.25	0.25	0	0	1149	719	128
146074	B190124_03_Lumos_FO_CO_120_FAcomplex_100x_SCX24				0	0	-0	0	3	0	0	ggFANCB	FA_complex	false	ggFANCL	FA_complex	false	NHILPSAKK	IECcmSWHLKK	434	52	9	9	8	8	441	59	3	BS3	-1	27.688	false	true	false	false	Between	0	0.003	0.006		0	0.455	0.455	0	0	1698	1229	27
42340	B181122_31_Lumos_FO_IN_120_FAcomplex_BS3_SEC7_rep2				0	0	-0	0	5	0	0	ggFANCB	FA_complex	false	ggFANCB	FA_complex	false	TAKLCcmVR	MLLSEQQHVLAYNGELLVFQLSKAK	40	7	7	25	3	23	42	29	5	BS3	-1	27.632	false	true	false	false	Self	0	0.001	0.002		0	0.455	0.455	0	0	826	256	127
234733	B190124_08_Lumos_FO_CO_120_FAcomplex_100x_SCX19				0	0	-0	0	4	0	0	ggFANCA	FA_complex	false	ggFANCA	FA_complex	false	VSDAIHKQR	DVEKALQIFENTR	315	529	9	13	7	4	321	532	4	BS3	-1	27.632	false	true	false	false	Self	0	0.001	0.002		0	0.25	0.25	0	0	1147	570	128
230896	B190124_08_Lumos_FO_CO_120_FAcomplex_100x_SCX19				0	0	-0	0	4	0	0	ggFANCE	FA_complex	false	ggFANCC_strepII_tag	FA_complex	false	QDGDAAGCcmVLPGGKR	GSAGSAAGSGAGWSHPQFEK	174	576	15	20	14	9	187	584	4	BS3	-1	27.624	false	true	false	false	Between	0	0.003	0.006		0	0	0.455	0	0	1919	1129	11
255303	B190124_09_Lumos_FO_CO_120_FAcomplex_100x_SCX18				0	0	-0	0	5	0	0	ggFANCA	FA_complex	false	ggFANCA	FA_complex	false	FQELLKEK	GITSKEDKADLVWSSLTCcmPSLNYR	901	866	8	24	6	8	906	873	5	BS3	-1	27.62	false	true	false	false	Self	0	0.001	0.002		0	0.25	0.25	0	0	422	446	128
22088	B181122_30_Lumos_FO_IN_120_FAcomplex_BS3_SEC7_rep1				0	0	-0	0	4	0	0	ggFANCB	FA_complex	false	ggFANCA	FA_complex	false	SKNDLKEEFHK	TVKDLLENNVFSR	555	131	11	13	2	3	556	133	4	BS3	-1	27.604	false	true	false	false	Between	0	0.003	0.006		0	0.455	0.25	0	0	1640	1260	1
614	B181122_28_Lumos_FO_IN_120_FAcomplex_BS3_SEC6_rep1				0	0	-0	0	6	0	0	ggFANCB	FA_complex	false	ggFAAP100	FA_complex	false	ESKAENNLTWWNEPGKK	QIQTNHEMLLKEAQSLRDHSPLTEEDTEK	784	844	17	29	3	11	786	854	6	BS3	-1	27.584	false	true	false	false	Between	0	0.003	0.006		0	0.455	0.455	0	0	1917	1033	3
199022	B190124_06_Lumos_FO_CO_120_FAcomplex_100x_SCX21				0	0	-0	0	7	0	0	ggFANCB	FA_complex	false	ggFAAP100	FA_complex	false	ESKAENNLTWWNEPGK	QIQTNHEMoxLLKEAQSLRDHSPLTEEDTEK	784	844	16	29	3	11	786	854	7	BS3	-1	27.584	false	true	false	false	Between	0	0.003	0.006		0	0.455	0.455	0	0	1764	1033	3
204331	B190124_06_Lumos_FO_CO_120_FAcomplex_100x_SCX21				0	0	-0	0	5	0	0	ggFANCB	FA_complex	false	ggFANCB	FA_complex	false	SKNDLKEEFHK	GVLTEQLVLALEKEMFTSR	555	759	11	19	6	13	560	771	5	BS3	-1	27.57	false	true	false	false	Self	0	0.001	0.002		0	0.455	0.455	0	0	1145	569	127
16566	B181122_29_Lumos_FO_IN_120_FAcomplex_BS3_SEC6_rep2				0	0	-0	0	4	0	0	ggFANCE	FA_complex	false	ggFAAP100	FA_complex	false	QAPAFATSLSYAKLVTAVLTTYSSQLSPSHR	IKALLSGIGNTSER	466	460	31	14	13	2	478	461	4	BS3	-1	27.57	false	true	false	false	Between	0	0.003	0.006		0	0	0.455	0	0	1915	827	86
242288	B190124_08_Lumos_FO_CO_120_FAcomplex_100x_SCX19				0	0	-0	0	3	0	0	ggFANCA	FA_complex	false	ggFANCA	FA_complex	false	TVKDLLENNVFSR	HQNLSDLLLEVEGSAKPAGEGGR	131	41	13	23	3	16	133	56	3	BS3	-1	27.552	false	true	false	false	Self	0	0.001	0.002		0	0.25	0.25	0	0	294	787	128
218330	B190124_07_Lumos_FO_CO_120_FAcomplex_100x_SCX20				0	0	-0	0	3	0	0	ggFANCA	FA_complex	false	ggFANCA	FA_complex	false	SHFCcmQEIWKMoxK	LGVPTAVLAAKNAVTK	144	85	11	16	9	11	152	95	3	BS3	-1	27.542	false	true	false	false	Self	0	0.001	0.002		0	0.25	0.25	0	0	1143	756	128
23238	B181122_30_Lumos_FO_IN_120_FAcomplex_BS3_SEC7_rep1				0	0	-0	0	5	0	0	ggFANCE	FA_complex	false	ggFANCE	FA_complex	false	KVLEESLEFSEEREGK	WCcmFSKQDGDAAGCcmVLPGGK	190	169	16	19	1	5	190	173	5	BS3	-1	27.508	false	true	false	false	Self	0	0.001	0.002		0	0	0	0	0	1142	469	186
240053	B190124_08_Lumos_FO_CO_120_FAcomplex_100x_SCX19				0	0	-0	0	5	0	0	ggFANCA	FA_complex	false	ggFANCA	FA_complex	false	ASLCcmLWKQAR	GITSKEDKADLVWSSLTCcmPSLNYR	891	866	10	24	7	8	897	873	5	BS3	-1	27.498	false	true	false	false	Self	0	0.001	0.002		0	0.25	0.25	0	0	1141	529	128
179193	B190124_05_Lumos_FO_CO_120_FAcomplex_100x_SCX22				0	0	-0	0	5	0	0	ggFANCB	FA_complex	false	ggFANCB	FA_complex	false	SKNDLKEEFHK	VFSALSVSSCcmQIEPPQK	555	531	11	17	6	8	560	538	5	BS3	-1	27.496	false	true	false	false	Self	0	0.001	0.002		0	0.455	0.455	0	0	291	542	127
213398	B190124_07_Lumos_FO_CO_120_FAcomplex_100x_SCX20				0	0	-0	0	5	0	0	ggFANCG	FA_complex	false	ggFANCG	FA_complex	false	GKEAIMoxQFSR	GMQFLEQEKHK	492	541	10	11	2	9	493	549	5	BS3	-1	27.486	false	true	false	false	Self	0	0.001	0.002		0	0.455	0.455	0	0	1139	221	126
281043	B190124_11_Lumos_FO_CO_120_FAcomplex_100x_SCX16				0	0	-0	0	4	0	0	ggFANCE	FA_complex	false	ggFANCE	FA_complex	false	SSPPPPPLTASGQQQLKCcmLCcmQK	LKWCcmFSK	134	167	22	7	17	2	150	168	4	BS3	-1	27.474	false	true	false	false	Self	0	0.001	0.002		0	0	0	0	0	1138	565	186
234185	B190124_08_Lumos_FO_CO_120_FAcomplex_100x_SCX19				0	0	-0	0	4	0	0	ggFANCB	FA_complex	false	ggFANCA	FA_complex	false	KISGAPVASLLDSEDGVQQFR	VSDAIHKQR	800	315	21	9	1	7	800	321	4	BS3	-1	27.466	false	true	false	false	Between	0	0.003	0.006		0	0.455	0.25	0	0	1914	1218	1
130331	B190124_02_Lumos_FO_CO_120_FAcomplex_100x_SCX25t28				0	0	-0	0	5	0	0	ggFANCL	FA_complex	false	ggFANCL	FA_complex	false	ILLPTDSQLKNAR	KILHGYQHILKQR	39	60	13	13	10	11	48	70	5	BS3	-1	27.46	false	true	false	false	Self	0	0.001	0.002		0	0.455	0.455	0	0	918	789	226
277225	B190124_11_Lumos_FO_CO_120_FAcomplex_100x_SCX16				0	0	-0	0	4	0	0	ggFAAP100	FA_complex	false	ggFAAP100	FA_complex	false	EQPEPKAGTASEQPCcmATGEGGMoxPPSAASIR	AVDQKNR	692	480	30	7	6	5	697	484	4	BS3	-1	27.456	false	true	false	false	Self	0	0.001	0.002		0	0.455	0.455	0	0	508	204	160
180577	B190124_05_Lumos_FO_CO_120_FAcomplex_100x_SCX22				0	0	-0	0	5	0	0	ggFANCB	FA_complex	false	ggFANCG	FA_complex	false	SKNDLKEEFHK	AEKNELLTLLK	555	177	11	11	6	3	560	179	5	BS3	-1	27.378	false	true	false	false	Between	0	0.003	0.006		0	0.455	0.455	0	0	1913	986	30
198137	B190124_06_Lumos_FO_CO_120_FAcomplex_100x_SCX21				0	0	-0	0	5	0	0	ggFANCA	FA_complex	false	ggFANCA	FA_complex	false	VSDAIHKQR	VAIEDMGLYEDLSSTHDSVQPQGQALRDVEK	315	502	9	31	7	18	321	519	5	BS3	-1	27.376	false	true	false	false	Self	0	0.001	0.002		0	0.25	0.25	0	0	1077	355	128
21321	B181122_30_Lumos_FO_IN_120_FAcomplex_BS3_SEC7_rep1				0	0	-0	0	4	0	0	ggFANCB	FA_complex	false	ggFAAP100	FA_complex	false	ENLQVTSKWQK	EQPEPKAGTASEQPCcmATGEGGMPPSAASIR	314	692	11	30	8	6	321	697	4	BS3	-1	27.374	false	true	false	false	Between	0	0.003	0.006		0	0.455	0.455	0	0	1912	955	3
196001	B190124_06_Lumos_FO_CO_120_FAcomplex_100x_SCX21				0	0	-0	0	6	0	0	ggFANCA	FA_complex	false	ggFANCA	FA_complex	false	ADKIPSNLYSTYIQACcmHAR	MoxLQDESKVEPSHSKEPAEQLK	589	611	19	21	3	7	591	617	6	BS3	-1	27.37	false	true	false	false	Self	0	0.001	0.002		0	0.25	0.25	0	0	1134	390	128
11687	B181122_29_Lumos_FO_IN_120_FAcomplex_BS3_SEC6_rep2				0	0	-0	0	4	0	0	ggFANCB	FA_complex	false	ggFAAP100	FA_complex	false	ISAAAITQKNQLIWFQDGVPK	EQPEPKAGTASEQPCcmATGEGGMPPSAASIR	254	692	21	30	9	6	262	697	4	BS3	-1	27.332	false	true	false	false	Between	0	0.003	0.006		0	0.455	0.455	0	0	1906	1214	3
215383	B190124_07_Lumos_FO_CO_120_FAcomplex_100x_SCX20				0	0	-0	0	5	0	0	ggFANCA	FA_complex	false	ggFAAP100	FA_complex	false	SHFCcmQEIWK	QIQTNHEMoxLLKEAQSLR	144	844	9	17	1	11	144	854	5	BS3	-1	27.332	false	true	false	false	Between	0	0.003	0.006		0	0.25	0.455	0	0	1874	1191	22
271145	B190124_10_Lumos_FO_CO_120_FAcomplex_100x_SCX17				0	0	-0	0	4	0	0	ggFANCA	FA_complex	false	ggFANCA	FA_complex	false	ADKIPSNLYSTYIQACcmHAR	DVEKALQIFENTR	589	529	19	13	3	4	591	532	4	BS3	-1	27.324	false	true	false	false	Self	0	0.001	0.002		0	0.25	0.25	0	0	736	595	128
240176	B190124_08_Lumos_FO_CO_120_FAcomplex_100x_SCX19				0	0	-0	0	5	0	0	ggFANCB	FA_complex	false	ggFANCB	FA_complex	false	GVLTEQLVLALEKEMFTSR	QKHQNGDLQK	759	604	19	10	13	2	771	605	5	BS3	-1	27.32	false	true	false	false	Self	0	0.001	0.002		0	0.455	0.455	0	0	1132	38	127
196642	B190124_06_Lumos_FO_CO_120_FAcomplex_100x_SCX21				0	0	-0	0	4	0	0	ggFANCA	FA_complex	false	ggFANCA	FA_complex	false	QRPVSGCcmLDAK	LEPLLCcmSQWKR	1010	1152	11	11	5	10	1014	1161	4	BS3	-1	27.296	false	true	false	false	Self	0	0.001	0.002		0	0.25	0.25	0	0	992	573	128
52362	B181122_32_Lumos_FO_IN_120_FAcomplex_BS3_SEC8_rep1				0	0	-0	0	5	0	0	ggFANCA	FA_complex	false	ggFANCA	FA_complex	false	KYSVLHSAASDR	VSDAIHKQR	1291	315	12	9	1	7	1291	321	5	BS3	-1	27.29	false	true	false	false	Self	0	0.001	0.002		0	0.25	0.25	0	0	101	571	128
15518	B181122_29_Lumos_FO_IN_120_FAcomplex_BS3_SEC6_rep2				0	0	-0	0	5	0	0	ggFANCA	FA_complex	false	ggFANCA	FA_complex	false	NAVTKIEQICcmQSSVSPSQAPLLNLDQR	AAVLSLLDRHQNLSDLLLEVEGSAKPAGEGGR	96	32	27	32	5	25	100	56	5	BS3	-1	27.282	false	true	false	false	Self	0	0.001	0.002		0	0.25	0.25	0	0	1129	711	128
269450	B190124_10_Lumos_FO_CO_120_FAcomplex_100x_SCX17				0	0	-0	0	4	0	0	ggFANCA	FA_complex	false	ggFANCA	FA_complex	false	VLIVDQAKHEDVPAQIAVISDR	MoxAFIDSLKR	639	580	22	9	8	8	646	587	4	BS3	-1	27.278	false	true	false	false	Self	0	0.001	0.002		0	0.25	0.25	0	0	791	653	128
45396	B181122_31_Lumos_FO_IN_120_FAcomplex_BS3_SEC7_rep2				0	0	-0	0	4	0	0	ggFANCB	FA_complex	false	ggFANCA	FA_complex	false	KISGAPVASLLDSEDGVQQFR	MLTWVLDAVGKEK	800	252	21	13	1	11	800	262	4	BS3	-1	27.26	false	true	false	false	Between	0	0.003	0.006		0	0.455	0.25	0	0	1909	817	1
214337	B190124_07_Lumos_FO_CO_120_FAcomplex_100x_SCX20				0	0	-0	0	6	0	0	ggFANCA	FA_complex	false	ggFANCA	FA_complex	false	ADKIPSNLYSTYIQACcmHAR	VEPSHSKEPAEQLK	589	618	19	14	3	7	591	624	6	BS3	-1	27.216	false	true	false	false	Self	0	0.001	0.002		0	0.25	0.25	0	0	808	36	128
286615	B190124_11_Lumos_FO_CO_120_FAcomplex_100x_SCX16				0	0	-0	0	5	0	0	ggFANCB	FA_complex	false	ggFANCB	FA_complex	false	TQLDKANTVTAVTSLSPLLAFHR	VFSALSVSSCcmQIEPPQK	570	531	23	17	5	8	574	538	5	BS3	-1	27.208	false	true	false	false	Self	0	0.001	0.002		0	0.455	0.455	0	0	1126	558	127
264451	B190124_10_Lumos_FO_CO_120_FAcomplex_100x_SCX17				0	0	-0	0	3	0	0	ggFANCE	FA_complex	false	ggFANCE	FA_complex	false	KVLEESLEFSEER	IAQSKAEGR	190	156	13	9	1	5	190	160	3	BS3	-1	27.18	false	true	false	false	Self	0	0.001	0.002		0	0	0	0	0	989	647	186
197982	B190124_06_Lumos_FO_CO_120_FAcomplex_100x_SCX21				0	0	-0	0	5	0	0	ggFANCL	FA_complex	false	ggFANCF	FA_complex	false	ILLPTDSQLKNAR	RGEAGSPLSFR	39	64	13	11	10	6	48	69	5	BS3	-1	27.176	false	true	false	false	Between	0	0.003	0.006		0	0.455	0.455	0	0	1908	1121	8
211759	B190124_07_Lumos_FO_CO_120_FAcomplex_100x_SCX20				0	0	-0	0	4	0	0	ggFANCG	FA_complex	false	ggFANCA	FA_complex	false	QATFPQNESLAR	KYSVLHSAASDR	622	1291	12	12	9	1	630	1291	4	BS3	-1	27.17	false	true	false	false	Between	0	0.003	0.006		0	0.455	0.25	0	0	1660	1236	13
231775	B190124_08_Lumos_FO_CO_120_FAcomplex_100x_SCX19				0	0	-0	0	4	0	0	ggFANCC_strepII_tag	FA_complex	false	ggFANCC_strepII_tag	FA_complex	false	GSAGSAAGSGAGWSHPQFEK	GSAGSAAGSGAGWSHPQFEK	576	576	20	20	9	9	584	584	4	BS3	-1	27.154	false	true	false	false	Self	0	0.001	0.002		0	0.455	0.455	0	0	1124	556	173
41383	B181122_31_Lumos_FO_IN_120_FAcomplex_BS3_SEC7_rep2				0	0	-0	0	5	0	0	ggFANCB	FA_complex	false	ggFAAP100	FA_complex	false	ISAAAITQKNQLIWFQDGVPK	EQPEPKAGTASEQPCcmATGEGGMPPSAASIR	254	692	21	30	9	6	262	697	5	BS3	-1	27.132	false	true	false	false	Between	0	0.003	0.006		0	0.455	0.455	0	0	1906	1214	3
256985	B190124_09_Lumos_FO_CO_120_FAcomplex_100x_SCX18				0	0	-0	0	4	0	0	ggFANCL	FA_complex	false	ggFANCL	FA_complex	false	AALEKSDFTK	TKLNNNMHLWDPEISLLQNLK	294	263	10	21	5	2	298	264	4	BS3	-1	27.112	false	true	false	false	Self	0	0.001	0.002		0	0.455	0.455	0	0	1019	675	226
181449	B190124_05_Lumos_FO_CO_120_FAcomplex_100x_SCX22				0	0	-0	0	3	0	0	ggFANCB	FA_complex	false	ggFANCA	FA_complex	false	NDLKEEFHKR	TVKDLLENNVFSR	557	131	10	13	9	3	565	133	3	BS3	-1	27.082	false	true	false	false	Between	0	0.003	0.006		0	0.455	0.25	0	0	1800	1224	1
192731	B190124_06_Lumos_FO_CO_120_FAcomplex_100x_SCX21				0	0	-0	0	4	0	0	ggFANCB	FA_complex	false	ggFANCB	FA_complex	false	VEGAADRTAKLCcmVR	SSGAFSVR	33	61	14	8	10	6	42	66	4	BS3	-1	27.08	false	true	false	false	Self	0	0.001	0.002		0	0.455	0.455	0	0	1122	555	127
179933	B190124_05_Lumos_FO_CO_120_FAcomplex_100x_SCX22				0	0	-0	0	5	0	0	ggFANCA	FA_complex	false	ggFAAP100	FA_complex	false	SHFCcmQEIWK	QIQTNHEMoxLLKEAQSLRDHSPLTEEDTEK	144	844	9	29	1	11	144	854	5	BS3	-1	27.07	false	true	false	false	Between	0	0.003	0.006		0	0.25	0.455	0	0	1821	1191	22
230816	B190124_08_Lumos_FO_CO_120_FAcomplex_100x_SCX19				0	0	-0	0	3	0	0	ggFANCA	FA_complex	false	ggFANCA	FA_complex	false	VEPSHSKEPAEQLK	MoxAFIDSLKR	618	580	14	9	7	8	624	587	3	BS3	-1	27.052	false	true	false	false	Self	0	0.001	0.002		0	0.25	0.25	0	0	1061	203	128
282930	B190124_11_Lumos_FO_CO_120_FAcomplex_100x_SCX16				0	0	-0	0	4	0	0	ggFANCA	FA_complex	false	ggFANCA	FA_complex	false	KYSVLHSAASDR	SFGNVGLLLEACcmEK	1291	1380	12	14	1	1	1291	1380	4	BS3	-1	27.052	false	true	false	false	Self	0	0.001	0.002		0	0.25	0.25	0	0	1120	554	128
146078	B190124_03_Lumos_FO_CO_120_FAcomplex_100x_SCX24				0	0	-0	0	4	0	0	ggFANCB	FA_complex	false	ggFANCL	FA_complex	false	NHILPSAKK	IECcmSWHLKK	434	52	9	9	8	8	441	59	4	BS3	-1	27.048	false	true	false	false	Between	0	0.003	0.006		0	0.455	0.455	0	0	1698	1229	27
183021	B190124_05_Lumos_FO_CO_120_FAcomplex_100x_SCX22				0	0	-0	0	6	0	0	ggFANCB	FA_complex	false	ggFANCB	FA_complex	false	SKNDLKEEFHK	TQLDKANTVTAVTSLSPLLAFHR	555	570	11	23	2	5	556	574	6	BS3	-1	27.04	false	true	false	false	Self	0	0.001	0.002		0	0.455	0.455	0	0	236	669	127
274396	B190124_10_Lumos_FO_CO_120_FAcomplex_100x_SCX17				0	0	-0	0	5	0	0	ggFANCB	FA_complex	false	ggFANCA	FA_complex	false	TQLDKANTVTAVTSLSPLLAFHR	TVKDLLENNVFSR	570	131	23	13	5	3	574	133	5	BS3	-1	27.026	false	true	false	false	Between	0	0.003	0.006		0	0.455	0.25	0	0	1902	1119	1
174559	B190124_05_Lumos_FO_CO_120_FAcomplex_100x_SCX22				0	0	-0	0	4	0	0	ggFANCE	FA_complex	false	ggFANCE	FA_complex	false	KLKWCcmFSK	IAQSKAEGR	166	156	8	9	3	5	168	160	4	BS3	-1	27.018	false	true	false	false	Self	0	0.001	0.002		0	0	0	0	0	237	611	186
179429	B190124_05_Lumos_FO_CO_120_FAcomplex_100x_SCX22				0	0	-0	0	5	0	0	ggFANCA	FA_complex	false	ggFANCA	FA_complex	false	RADKIPSNLYSTYIQACcmHAR	KSTFGSTAELR	588	21	20	11	4	3	591	23	5	BS3	-1	26.996	false	true	false	false	Self	0	0.001	0.002		0	0.25	0.25	0	0	1117	553	128
230454	B190124_08_Lumos_FO_CO_120_FAcomplex_100x_SCX19				0	0	-0	0	4	0	0	ggFANCE	FA_complex	false	ggFANCC_strepII_tag	FA_complex	false	QDGDAAGCcmVLPGGKR	GSAGSAAGSGAGWSHPQFEK	174	576	15	20	14	5	187	580	4	BS3	-1	26.972	false	true	false	false	Between	0	0.003	0.006		0	0	0.455	0	0	1901	1228	11
234131	B190124_08_Lumos_FO_CO_120_FAcomplex_100x_SCX19				0	0	-0	0	5	0	0	ggFANCA	FA_complex	false	ggFANCA	FA_complex	false	KIPTSVIEASIFR	VEPSHSKEPAEQLK	542	618	13	14	1	7	542	624	5	BS3	-1	26.936	false	true	false	false	Self	0	0.001	0.002		0	0.25	0.25	0	0	1100	415	128
195979	B190124_06_Lumos_FO_CO_120_FAcomplex_100x_SCX21				0	0	-0	0	4	0	0	ggFANCC_strepII_tag	FA_complex	false	ggFANCC_strepII_tag	FA_complex	false	IKHNGGENQR	VACcmVIKDSLLPQAASHPAIFR	534	275	10	21	2	6	535	280	4	BS3	-1	26.926	false	true	false	false	Self	0	0.001	0.002		0	0.455	0.455	0	0	863	747	173
181588	B190124_05_Lumos_FO_CO_120_FAcomplex_100x_SCX22				0	0	-0	0	5	0	0	ggFANCB	FA_complex	false	ggFANCA	FA_complex	false	SKNDLKEEFHK	TVKDLLENNVFSR	555	131	11	13	6	3	560	133	5	BS3	-1	26.908	false	true	false	false	Between	0	0.003	0.006		0	0.455	0.25	0	0	1829	1172	1
255834	B190124_09_Lumos_FO_CO_120_FAcomplex_100x_SCX18				0	0	-0	0	5	0	0	ggFANCL	FA_complex	false	ggFANCL	FA_complex	false	AALEKSDFTK	TKLNNNMoxHLWDPEISLLQNLK	294	263	10	21	5	2	298	264	5	BS3	-1	26.9	false	true	false	false	Self	0	0.001	0.002		0	0.455	0.455	0	0	959	675	226
234335	B190124_08_Lumos_FO_CO_120_FAcomplex_100x_SCX19				0	0	-0	0	5	0	0	ggFANCG	FA_complex	false	ggFANCG	FA_complex	false	AEKNELLTLLK	MoxGKPQTALQHLK	177	263	11	12	3	3	179	265	5	BS3	-1	26.878	false	true	false	false	Self	0	0.001	0.002		0	0.455	0.455	0	0	879	234	126
145984	B190124_03_Lumos_FO_CO_120_FAcomplex_100x_SCX24				0	0	-0	0	5	0	0	ggFANCB	FA_complex	false	ggFANCG	FA_complex	false	NDLKEEFHKR	MoxGKPQTALQHLK	557	263	10	12	9	3	565	265	5	BS3	-1	26.852	false	true	false	false	Between	0	0.003	0.007		0	0.455	0.455	0	0	1636	1174	30
282928	B190124_11_Lumos_FO_CO_120_FAcomplex_100x_SCX16				0	0	-0	0	4	0	0	ggFANCC_strepII_tag	FA_complex	false	ggFANCC_strepII_tag	FA_complex	false	GSAGSAAGSGAGWSHPQFEK	TVKLLNELLQK	576	544	20	11	20	3	595	546	4	BS3	-1	26.836	false	true	false	false	Self	0	0.001	0.002		0	0.455	0.455	0	0	538	601	173
255310	B190124_09_Lumos_FO_CO_120_FAcomplex_100x_SCX18				0	0	-0	0	4	0	0	ggFANCA	FA_complex	false	ggFANCA	FA_complex	false	FQELLKEK	GITSKEDKADLVWSSLTCcmPSLNYR	901	866	8	24	6	5	906	870	4	BS3	-1	26.79	false	true	false	false	Self	0	0.001	0.002		0	0.25	0.25	0	0	1058	591	128
215681	B190124_07_Lumos_FO_CO_120_FAcomplex_100x_SCX20				0	0	-0	0	4	0	0	ggFANCA	FA_complex	false	ggFANCA	FA_complex	false	VLIVDQAKHEDVPAQIAVISDR	VSDAIHKQR	639	315	22	9	8	7	646	321	4	BS3	-1	26.784	false	true	false	false	Self	0	0.001	0.002		0	0.25	0.25	0	0	308	564	128
231765	B190124_08_Lumos_FO_CO_120_FAcomplex_100x_SCX19				0	0	-0	0	4	0	0	ggFANCA	FA_complex	false	ggFAAP100	FA_complex	false	KYSVLHSAASDR	NALKTSGSDVPLSCcmATLR	1291	729	12	18	1	4	1291	732	4	BS3	-1	26.782	false	true	false	false	Between	0	0.003	0.007		0	0.25	0.455	0	0	1871	1202	22
201447	B190124_06_Lumos_FO_CO_120_FAcomplex_100x_SCX21				0	0	-0	0	6	0	0	ggFANCB	FA_complex	false	ggFANCB	FA_complex	false	TQLDKANTVTAVTSLSPLLAFHR	NKIIKLNK	570	523	23	8	5	5	574	527	6	BS3	-1	26.75	false	true	false	false	Self	0	0.001	0.002		0	0.455	0.455	0	0	1109	710	127
223418	B190124_07_Lumos_FO_CO_120_FAcomplex_100x_SCX20				0	0	-0	0	5	0	0	ggFANCB	FA_complex	false	ggFANCB	FA_complex	false	TQLDKANTVTAVTSLSPLLAFHR	LQDHFIEKLWQR	570	468	23	12	5	8	574	475	5	BS3	-1	26.718	false	true	false	false	Self	0	0.001	0.002		0	0.455	0.455	0	0	1001	679	127
229017	B190124_08_Lumos_FO_CO_120_FAcomplex_100x_SCX19				0	0	-0	0	4	0	0	ggFANCA	FA_complex	false	ggFANCA	FA_complex	false	RKSTFGSTAELR	AGAGGGALR	20	2	12	9	2	1	21	2	4	BS3	-1	26.708	false	true	false	false	Self	0	0.001	0.002		0	0.25	0.25	0	0	903	383	128
226934	B190124_08_Lumos_FO_CO_120_FAcomplex_100x_SCX19				0	0	-0	0	3	0	0	ggFANCE	FA_complex	false	ggFANCE	FA_complex	false	IAQSKAEGR	IAQSKAEGR	156	156	9	9	5	5	160	160	3	BS3	-1	26.706	false	true	false	false	Self	0	0.001	0.002		0	0	0	0	0	608	420	186
163410	B190124_04_Lumos_FO_CO_120_FAcomplex_100x_SCX23				0	0	-0	0	5	0	0	ggFANCB	FA_complex	false	ggFAAP100	FA_complex	false	SKNDLKEEFHK	QIQTNHEMoxLLKEAQSLR	555	844	11	17	2	11	556	854	5	BS3	-1	26.706	false	true	false	false	Between	0	0.003	0.007		0	0.455	0.455	0	0	1897	883	3
16771	B181122_29_Lumos_FO_IN_120_FAcomplex_BS3_SEC6_rep2				0	0	-0	0	4	0	0	ggFANCB	FA_complex	false	ggFANCB	FA_complex	false	GVLTEQLVLALEKEMFTSR	KISGAPVASLLDSEDGVQQFR	759	800	19	21	13	1	771	800	4	BS3	-1	26.694	false	true	false	false	Self	0	0.001	0.002		0	0.455	0.455	0	0	1105	548	127
35624	B181122_31_Lumos_FO_IN_120_FAcomplex_BS3_SEC7_rep2				0	0	-0	0	4	0	0	ggFANCA	FA_complex	false	ggFANCA	FA_complex	false	VLPKAPDTR	MLQDESKVEPSHSKEPAEQLK	571	611	9	21	4	7	574	617	4	BS3	-1	26.678	false	true	false	false	Self	0	0.001	0.002		0	0.25	0.25	0	0	889	640	128
197424	B190124_06_Lumos_FO_CO_120_FAcomplex_100x_SCX21				0	0	-0	0	5	0	0	ggFANCB	FA_complex	false	ggFAAP100	FA_complex	false	RENLQVTSKWQK	IKALLSGIGNTSER	313	460	12	14	9	2	321	461	5	BS3	-1	26.676	false	true	false	false	Between	0	0.003	0.007		0	0.455	0.455	0	0	1896	1248	3
21271	B181122_30_Lumos_FO_IN_120_FAcomplex_BS3_SEC7_rep1				0	0	-0	0	6	0	0	ggFANCL	FA_complex	false	ggFANCL	FA_complex	false	VAYVDTGLTTVKLK	GRQHLITLKLNAK	124	143	14	13	12	9	135	151	6	BS3	-1	26.668	false	true	false	false	Self	0	0.001	0.002		0	0.455	0.455	0	0	1103	600	226
42407	B181122_31_Lumos_FO_IN_120_FAcomplex_BS3_SEC7_rep2				0	0	-0	0	4	0	0	ggFAAP100	FA_complex	false	ggFAAP100	FA_complex	false	QVSEVGFCcmPGPAPSEEGDGAPSR	VDYLAGFCcmCcmPVGGLVAGKPR	167	8	23	20	14	18	180	25	4	BS3	-1	26.63	false	true	false	false	Self	0	0.001	0.002		0	0.455	0.455	0	0	579	608	160
92758	B181122_35_Lumos_FO_IN_120_FAcomplex_BS3_SEC9_rep2				0	0	-0	0	4	0	0	ggFANCA	FA_complex	false	ggFANCA	FA_complex	false	GITSKEDK	RASLCcmLWKQAR	866	890	8	11	5	8	870	897	4	BS3	-1	26.626	false	true	false	false	Self	0	0.001	0.002		0	0.25	0.25	0	0	1101	534	128
234112	B190124_08_Lumos_FO_CO_120_FAcomplex_100x_SCX19				0	0	-0	0	4	0	0	ggFANCA	FA_complex	false	ggFANCA	FA_complex	false	KIPTSVIEASIFR	VEPSHSKEPAEQLK	542	618	13	14	1	7	542	624	4	BS3	-1	26.624	false	true	false	false	Self	0	0.001	0.002		0	0.25	0.25	0	0	1100	415	128
1694	B181122_28_Lumos_FO_IN_120_FAcomplex_BS3_SEC6_rep1				0	0	-0	0	5	0	0	ggFANCB	FA_complex	false	ggFANCA	FA_complex	false	KISGAPVASLLDSEDGVQQFR	LSNVLGHNSDENEAAILNSR	800	661	21	20	1	9	800	669	5	BS3	-1	26.622	false	true	false	false	Between	0	0.003	0.007		0	0.455	0.25	0	0	1895	1115	1
132434	B190124_02_Lumos_FO_CO_120_FAcomplex_100x_SCX25t28				0	0	-0	0	5	0	0	ggFANCB	FA_complex	false	ggFANCB	FA_complex	false	ELQQHLGLKK	VILQSCcmRALIDLVEGRNHILPSAK	407	418	10	24	9	5	415	422	5	BS3	-1	26.61	false	true	false	false	Self	0	0.001	0.002		0	0.455	0.455	0	0	852	223	127
171692	B190124_05_Lumos_FO_CO_120_FAcomplex_100x_SCX22				0	0	-0	0	4	0	0	ggFANCE	FA_complex	false	ggFANCC_strepII_tag	FA_complex	false	IAQSKAEGR	IKHNGGENQR	156	534	9	10	5	2	160	535	4	BS3	-1	26.602	false	true	false	false	Between	0	0.003	0.007		0	0	0.455	0	0	1748	1078	11
145875	B190124_03_Lumos_FO_CO_120_FAcomplex_100x_SCX24				0	0	-0	0	4	0	0	ggFANCA	FA_complex	false	ggFANCA	FA_complex	false	LSNVLGHNSDENEAAILNSR	ASFGNASSHHGSSKK	661	433	20	15	9	14	669	446	4	BS3	-1	26.596	false	true	false	false	Self	0	0.001	0.002		0	0.25	0.25	0	0	327	678	128
195583	B190124_06_Lumos_FO_CO_120_FAcomplex_100x_SCX21				0	0	-0	0	4	0	0	ggFANCA	FA_complex	false	ggFANCA	FA_complex	false	VSDAIHKQR	MAFIDSLKR	315	580	9	9	7	8	321	587	4	BS3	-1	26.56	false	true	false	false	Self	0	0.001	0.002		0	0.25	0.25	0	0	559	721	128
195994	B190124_06_Lumos_FO_CO_120_FAcomplex_100x_SCX21				0	0	-0	0	5	0	0	ggFANCA	FA_complex	false	ggFANCA	FA_complex	false	VSDAIHKQR	ADKIPSNLYSTYIQACcmHAR	315	589	9	19	7	3	321	591	5	BS3	-1	26.542	false	true	false	false	Self	0	0.001	0.002		0	0.25	0.25	0	0	718	764	128
233981	B190124_08_Lumos_FO_CO_120_FAcomplex_100x_SCX19				0	0	-0	0	5	0	0	ggFANCA	FA_complex	false	ggFANCA	FA_complex	false	TVKDLLENNVFSR	MoxLQDESKVEPSHSKEPAEQLK	131	611	13	21	3	14	133	624	5	BS3	-1	26.518	false	true	false	false	Self	0	0.001	0.002		0	0.25	0.25	0	0	1095	369	128
200037	B190124_06_Lumos_FO_CO_120_FAcomplex_100x_SCX21				0	0	-0	0	5	0	0	ggFANCA	FA_complex	false	ggFANCA	FA_complex	false	KTVLDCcmEDFFHYVNSELK	QRPVSGCcmLDAKR	1075	1010	18	12	1	11	1075	1020	5	BS3	-1	26.508	false	true	false	false	Self	0	0.001	0.002		0	0.25	0.25	0	0	726	637	128
247802	B190124_09_Lumos_FO_CO_120_FAcomplex_100x_SCX18				0	0	-0	0	4	0	0	ggFANCE	FA_complex	false	ggFANCE	FA_complex	false	IAQSKAEGR	LKWCcmFSK	156	167	9	7	5	2	160	168	4	BS3	-1	26.5	false	true	false	false	Self	0	0.001	0.002		0	0	0	0	0	1093	611	186
184286	B190124_05_Lumos_FO_CO_120_FAcomplex_100x_SCX22				0	0	-0	0	6	0	0	ggFANCB	FA_complex	false	ggFANCA	FA_complex	false	SKNDLKEEFHK	AAVLSLLDRHQNLSDLLLEVEGSAKPAGEGGR	555	32	11	32	2	25	556	56	6	BS3	-1	26.48	false	true	false	false	Between	0	0.003	0.007		0	0.455	0.25	0	0	1433	1193	1
145820	B190124_03_Lumos_FO_CO_120_FAcomplex_100x_SCX24				0	0	-0	0	5	0	0	ggFANCB	FA_complex	false	ggFAAP100	FA_complex	false	SKNDLKEEFHK	EAQSLRDHSPLTEEDTEK	555	855	11	18	2	9	556	863	5	BS3	-1	26.444	false	true	false	false	Between	0	0.003	0.007		0	0.455	0.455	0	0	1892	1114	3
237404	B190124_08_Lumos_FO_CO_120_FAcomplex_100x_SCX19				0	0	-0	0	4	0	0	ggFANCB	FA_complex	false	ggFANCB	FA_complex	false	ILLSLEDISNGKYSVNMLK	SERLQKQLR	624	245	19	9	12	6	635	250	4	BS3	-1	26.436	false	true	false	false	Self	0	0.001	0.002		0	0.455	0.455	0	0	1092	657	127
178153	B190124_05_Lumos_FO_CO_120_FAcomplex_100x_SCX22				0	0	-0	0	5	0	0	ggFANCA	FA_complex	false	ggFANCA	FA_complex	false	RADKIPSNLYSTYIQACcmHAR	EKMoxLQDESK	588	609	20	9	4	2	591	610	5	BS3	-1	26.43	false	true	false	false	Self	0	0.001	0.002		0	0.25	0.25	0	0	168	57	128
203279	B190124_06_Lumos_FO_CO_120_FAcomplex_100x_SCX21				0	0	-0	0	5	0	0	ggFANCA	FA_complex	false	ggFANCA	FA_complex	false	KIPTSVIEASIFR	VEPSHSKEPAEQLKAELDALR	542	618	13	21	1	14	542	631	5	BS3	-1	26.422	false	true	false	false	Self	0	0.001	0.002		0	0.25	0.25	0	0	735	713	128
175896	B190124_05_Lumos_FO_CO_120_FAcomplex_100x_SCX22				0	0	-0	0	4	0	0	ggFANCA	FA_complex	false	ggFANCA	FA_complex	false	LSNVLGHNSDENEAAILNSR	KEKMoxLQDESK	661	608	20	10	9	3	669	610	4	BS3	-1	26.39	false	true	false	false	Self	0	0.001	0.002		0	0.25	0.25	0	0	594	115	128
254987	B190124_09_Lumos_FO_CO_120_FAcomplex_100x_SCX18				0	0	-0	0	5	0	0	ggFANCB	FA_complex	false	ggFANCB	FA_complex	false	VVSSVCcmVCcmKSER	NQLIWFQDGVPKGVCcmELPYEKPCcmLIK	236	263	12	26	9	12	244	274	5	BS3	-1	26.364	false	true	false	false	Self	0	0.001	0.002		0	0.455	0.455	0	0	921	667	127
202239	B190124_06_Lumos_FO_CO_120_FAcomplex_100x_SCX21				0	0	-0	0	5	0	0	ggFANCA	FA_complex	false	ggFANCA	FA_complex	false	EPAEQLKAELDALR	RADKIPSNLYSTYIQACcmHAR	625	588	14	20	7	4	631	591	5	BS3	-1	26.354	false	true	false	false	Self	0	0.001	0.002		0	0.25	0.25	0	0	676	484	128
243450	B190124_08_Lumos_FO_CO_120_FAcomplex_100x_SCX19				0	0	-0	0	6	0	0	ggFANCA	FA_complex	false	ggFANCA	FA_complex	false	HEDVPAQIAVISDRLSNVLGHNSDENEAAILNSR	SLIPALLGR	647	737	34	9	23	1	669	737	6	BS3	-1	26.324	false	true	false	false	Self	0	0.001	0.002		0	0.25	0.25	0	0	1086	761	128
257254	B190124_09_Lumos_FO_CO_120_FAcomplex_100x_SCX18				0	0	-0	0	4	0	0	ggFANCA	FA_complex	false	ggFANCA	FA_complex	false	SVLLEYITLAKTR	ADKIPSNLYSTYIQACcmHAR	484	589	13	19	11	3	494	591	4	BS3	-1	26.32	false	true	false	false	Self	0	0.001	0.002		0	0.25	0.25	0	0	893	660	128
284663	B190124_11_Lumos_FO_CO_120_FAcomplex_100x_SCX16				0	0	-0	0	4	0	0	ggFANCB	FA_complex	false	ggFANCB	FA_complex	false	SFLSSKESK	LQNEKEQCcmMLSMNETMDGTLYQEVTLK	778	823	9	27	6	5	783	827	4	BS3	-1	26.298	false	true	false	false	Self	0	0.001	0.002		0	0.455	0.455	0	0	1084	33	127
178361	B190124_05_Lumos_FO_CO_120_FAcomplex_100x_SCX22				0	0	-0	0	5	0	0	ggFANCL	FA_complex	false	ggFANCL	FA_complex	false	KILHGYQHILK	ILLPTDSQLKNAR	60	39	11	13	1	10	60	48	5	BS3	-1	26.292	false	true	false	false	Self	0	0.001	0.002		0	0.455	0.455	0	0	842	652	226
201310	B190124_06_Lumos_FO_CO_120_FAcomplex_100x_SCX21				0	0	-0	0	5	0	0	ggFANCB	FA_complex	false	ggFANCA	FA_complex	false	NDLKEEFHKR	NAVTKIEQICcmQSSVSPSQAPLLNLDQR	557	96	10	27	9	5	565	100	5	BS3	-1	26.291	false	true	false	false	Between	0	0.003	0.008		0	0.455	0.25	0	0	1781	1192	1
210040	B190124_07_Lumos_FO_CO_120_FAcomplex_100x_SCX20				0	0	-0	0	4	0	0	ggFANCA	FA_complex	false	ggFANCA	FA_complex	false	VSDAIHKQR	EKEEDVSTLQAMoxR	315	263	9	13	7	2	321	264	4	BS3	-1	26.272	false	true	false	false	Self	0	0.001	0.002		0	0.25	0.25	0	0	757	303	128
236013	B190124_08_Lumos_FO_CO_120_FAcomplex_100x_SCX19				0	0	-0	0	4	0	0	ggFANCB	FA_complex	false	ggFANCB	FA_complex	false	SERLQKQLR	ILLSLEDISNGKYSVNMoxLK	245	624	9	19	6	12	250	635	4	BS3	-1	26.27	false	true	false	false	Self	0	0.001	0.002		0	0.455	0.455	0	0	878	657	127
238163	B190124_08_Lumos_FO_CO_120_FAcomplex_100x_SCX19				0	0	-0	0	4	0	0	ggFANCB	FA_complex	false	ggFANCB	FA_complex	false	LQDHFIEKLWQR	VFSALSVSSCcmQIEPPQK	468	531	12	17	8	8	475	538	4	BS3	-1	26.252	false	true	false	false	Self	0	0.001	0.002		0	0.455	0.455	0	0	1069	581	127
152972	B190124_03_Lumos_FO_CO_120_FAcomplex_100x_SCX24				0	0	-0	0	6	0	0	ggFANCE	FA_complex	false	ggFANCC_strepII_tag	FA_complex	false	QDGDAAGCcmVLPGGKR	RPFELPSTHWLQHLKHISDTLK	174	358	15	22	14	15	187	372	6	BS3	-1	26.239	false	true	false	false	Between	0	0.003	0.008		0	0	0.455	0	0	1686	1177	11
249102	B190124_09_Lumos_FO_CO_120_FAcomplex_100x_SCX18				0	0	-0	0	3	0	0	ggFANCA	FA_complex	false	ggFANCA	FA_complex	false	ASLCcmLWKQAR	GITSKEDK	891	866	10	8	7	5	897	870	3	BS3	-1	26.238	false	true	false	false	Self	0	0.001	0.002		0	0.25	0.25	0	0	909	534	128
36668	B181122_31_Lumos_FO_IN_120_FAcomplex_BS3_SEC7_rep2				0	0	-0	0	4	0	0	ggFANCB	FA_complex	false	ggFAAP100	FA_complex	false	VVSSVCcmVCcmKSER	QVSEVGFCcmPGPAPSEEGDGAPSR	236	167	12	23	9	22	244	188	4	BS3	-1	26.23	false	true	false	false	Between	0	0.003	0.008		0	0.455	0.455	0	0	1889	1112	3
181069	B190124_05_Lumos_FO_CO_120_FAcomplex_100x_SCX22				0	0	-0	0	7	0	0	ggFANCA	FA_complex	false	ggFANCA	FA_complex	false	RADKIPSNLYSTYIQACcmHAR	LDLGSCcmGQLKSVSPDIHCcmK	588	980	20	19	4	10	591	989	7	BS3	-1	26.208	false	true	false	false	Self	0	0.001	0.002		0	0.25	0.25	0	0	689	451	128
198165	B190124_06_Lumos_FO_CO_120_FAcomplex_100x_SCX21				0	0	-0	0	6	0	0	ggFANCA	FA_complex	false	ggFANCA	FA_complex	false	VSDAIHKQR	VAIEDMGLYEDLSSTHDSVQPQGQALRDVEK	315	502	9	31	7	18	321	519	6	BS3	-1	26.168	false	true	false	false	Self	0	0.001	0.002		0	0.25	0.25	0	0	1077	355	128
11503	B181122_29_Lumos_FO_IN_120_FAcomplex_BS3_SEC6_rep2				0	0	-0	0	6	0	0	ggFANCB	FA_complex	false	ggFAAP100	FA_complex	false	LQNEKEQCcmMLSMNETMDGTLYQEVTLK	QIQTNHEMLLKEAQSLRDHSPLTEEDTEK	823	844	27	29	5	11	827	854	6	BS3	-1	26.152	false	true	false	false	Between	0	0.003	0.008		0.006	0.455	0.455	0	0	1888	843	3
168869	B190124_04_Lumos_FO_CO_120_FAcomplex_100x_SCX23				0	0	-0	0	6	0	0	ggFANCB	FA_complex	false	ggFANCA	FA_complex	false	SKNDLKEEFHK	EHQELSSESFIVSVLQEQASR	555	64	11	21	6	6	560	69	6	BS3	-1	26.15	false	true	false	false	Between	0	0.003	0.008		0	0.455	0.25	0	0	1527	1148	1
179924	B190124_05_Lumos_FO_CO_120_FAcomplex_100x_SCX22				0	0	-0	0	5	0	0	ggFANCB	FA_complex	false	ggFANCG	FA_complex	false	SKNDLKEEFHK	AEKNELLTLLK	555	177	11	11	2	3	556	179	5	BS3	-1	26.131	false	true	false	false	Between	0	0.003	0.008		0	0.455	0.455	0	0	1643	1245	30
280278	B190124_11_Lumos_FO_CO_120_FAcomplex_100x_SCX16				0	0	-0	0	4	0	0	ggFAAP100	FA_complex	false	ggFANCL	FA_complex	false	NALKTSGSDVPLSCcmATLR	AALEKSDFTK	729	294	18	10	4	5	732	298	4	BS3	-1	26.118	false	true	false	false	Between	0	0.003	0.008		0.006	0.455	0.455	0.008	0	1885	1108	0
258654	B190124_09_Lumos_FO_CO_120_FAcomplex_100x_SCX18				0	0	-0	0	5	0	0	ggFANCA	FA_complex	false	ggFANCA	FA_complex	false	KIPTSVIEASIFR	GITSKEDKADLVWSSLTCcmPSLNYR	542	866	13	24	1	5	542	870	5	BS3	-1	26.094	false	true	false	false	Self	0	0.001	0.002		0	0.25	0.25	0	0	1076	356	128
199497	B190124_06_Lumos_FO_CO_120_FAcomplex_100x_SCX21				0	0	-0	0	5	0	0	ggFANCL	FA_complex	false	ggFANCL	FA_complex	false	VAYVDTGLTTVKLK	QHLITLKLNAK	124	145	14	11	12	7	135	151	5	BS3	-1	26.08	false	true	false	false	Self	0	0.001	0.002		0	0.455	0.455	0	0	1075	600	226
14395	B181122_29_Lumos_FO_IN_120_FAcomplex_BS3_SEC6_rep2				0	0	-0	0	5	0	0	ggFANCB	FA_complex	false	ggFANCA	FA_complex	false	KISGAPVASLLDSEDGVQQFR	MLTWVLDAVGKEKEEDVSTLQAMR	800	252	21	24	1	13	800	264	5	BS3	-1	26.072	false	true	false	false	Between	0	0.003	0.008		0.006	0.455	0.25	0	0	1884	1045	1
215963	B190124_07_Lumos_FO_CO_120_FAcomplex_100x_SCX20				0	0	-0	0	5	0	0	ggFANCA	FA_complex	false	ggFANCA	FA_complex	false	TVKDLLENNVFSR	MoxLQDESKVEPSHSKEPAEQLK	131	611	13	21	3	7	133	617	5	BS3	-1	26.068	false	true	false	false	Self	0	0.001	0.002		0	0.25	0.25	0	0	521	587	128
129901	B190124_02_Lumos_FO_CO_120_FAcomplex_100x_SCX25t28				0	0	-0	0	5	0	0	ggFANCG	FA_complex	false	ggFANCA	FA_complex	false	HHHPSEVKYLLAQR	KSTFGSTAELR	347	21	14	11	8	1	354	21	5	BS3	-1	26.062	false	true	false	false	Between	0	0.003	0.008		0	0.455	0.25	0	0	1661	1025	13
251883	B190124_09_Lumos_FO_CO_120_FAcomplex_100x_SCX18				0	0	-0	0	5	0	0	ggFANCA	FA_complex	false	ggFANCA	FA_complex	false	KLQYFVPR	LDLGSCcmGQLKSVSPDIHCcmK	852	980	8	19	1	10	852	989	5	BS3	-1	26.034	false	true	false	false	Self	0	0.001	0.002		0	0.25	0.25	0	0	905	659	128
223685	B190124_07_Lumos_FO_CO_120_FAcomplex_100x_SCX20				0	0	-0	0	5	0	0	ggFANCA	FA_complex	false	ggFANCA	FA_complex	false	KIPTSVIEASIFR	HTLTEVLTYNPLLKVSDAIHK	542	301	13	21	1	14	542	314	5	BS3	-1	26.032	false	true	false	false	Self	0	0.001	0.002		0	0.25	0.25	0	0	1072	539	128
161870	B190124_04_Lumos_FO_CO_120_FAcomplex_100x_SCX23				0	0	-0	0	6	0	0	ggFANCB	FA_complex	false	ggFANCG	FA_complex	false	SKNDLKEEFHK	MoxGKPQTALQHLK	555	263	11	12	2	3	556	265	6	BS3	-1	26.022	false	true	false	false	Between	0	0.003	0.008		0	0.455	0.455	0	0	1860	1093	30
176838	B190124_05_Lumos_FO_CO_120_FAcomplex_100x_SCX22				0	0	-0	0	5	0	0	ggFANCG	FA_complex	false	ggFANCG	FA_complex	false	GMoxQFLEQEKHK	LGKGKEAIMQFSR	541	489	11	13	9	5	549	493	5	BS3	-1	26.014	false	true	false	false	Self	0	0.001	0.002		0	0.455	0.455	0	0	1059	221	126
210730	B190124_07_Lumos_FO_CO_120_FAcomplex_100x_SCX20				0	0	-0	0	4	0	0	ggFANCA	FA_complex	false	ggFANCA	FA_complex	false	VLPKAPDTR	KYSVLHSAASDR	571	1291	9	12	4	1	574	1291	4	BS3	-1	26.012	false	true	false	false	Self	0	0.001	0.002		0	0.25	0.25	0	0	926	731	128
264581	B190124_10_Lumos_FO_CO_120_FAcomplex_100x_SCX17				0	0	-0	0	3	0	0	ggFAAP100	FA_complex	false	ggFANCL	FA_complex	false	IKALLSGIGNTSER	LKAEDSR	460	136	14	7	2	2	461	137	3	BS3	-1	25.991	false	true	false	false	Between	0	0.003	0.008		0	0.455	0.455	0	0	1780	1189	0
148391	B190124_03_Lumos_FO_CO_120_FAcomplex_100x_SCX24				0	0	-0	0	6	0	0	ggFANCB	FA_complex	false	ggFAAP100	FA_complex	false	SKNDLKEEFHK	QIQTNHEMoxLLKEAQSLRDHSPLTEEDTEK	555	844	11	29	2	11	556	854	6	BS3	-1	25.989	false	true	false	false	Between	0	0.003	0.008		0	0.455	0.455	0	0	1571	883	3
238220	B190124_08_Lumos_FO_CO_120_FAcomplex_100x_SCX19				0	0	-0	0	5	0	0	ggFANCB	FA_complex	false	ggFANCB	FA_complex	false	LQDHFIEKLWQR	VFSALSVSSCcmQIEPPQK	468	531	12	17	8	8	475	538	5	BS3	-1	25.986	false	true	false	false	Self	0	0.001	0.002		0	0.455	0.455	0	0	1069	581	127
14072	B181122_29_Lumos_FO_IN_120_FAcomplex_BS3_SEC6_rep2				0	0	-0	0	4	0	0	ggFANCB	FA_complex	false	ggFANCB	FA_complex	false	ISAAAITQKNQLIWFQDGVPK	KISGAPVASLLDSEDGVQQFR	254	800	21	21	9	1	262	800	4	BS3	-1	25.984	false	true	false	false	Self	0	0.001	0.002		0	0.455	0.455	0	0	1068	536	127
228157	B190124_08_Lumos_FO_CO_120_FAcomplex_100x_SCX19				0	0	-0	0	5	0	0	ggFAAP100	FA_complex	false	ggFAAP100	FA_complex	false	EQPEPKAGTASEQPCcmATGEGGMoxPPSAASIR	KAVDQKNR	692	479	30	8	6	6	697	484	5	BS3	-1	25.972	false	true	false	false	Self	0	0.001	0.002		0	0.455	0.455	0	0	1067	204	160
210021	B190124_07_Lumos_FO_CO_120_FAcomplex_100x_SCX20				0	0	-0	0	3	0	0	ggFANCB	FA_complex	false	ggFANCB	FA_complex	false	AKHSETEIVCcmCcmDCcmATR	TAKLCcmVR	69	40	16	7	2	3	70	42	3	BS3	-1	25.948	false	true	false	false	Self	0	0.001	0.002		0	0.455	0.455	0	0	904	322	127
216087	B190124_07_Lumos_FO_CO_120_FAcomplex_100x_SCX20				0	0	-0	0	5	0	0	ggFANCA	FA_complex	false	ggFANCA	FA_complex	false	VLPKAPDTR	VEPSHSKEPAEQLKAELDALR	571	618	9	21	4	7	574	624	5	BS3	-1	25.894	false	true	false	false	Self	0	0.001	0.002		0	0.25	0.25	0	0	312	265	128
195916	B190124_06_Lumos_FO_CO_120_FAcomplex_100x_SCX21				0	0	-0	0	3	0	0	ggFANCA	FA_complex	false	ggFANCA	FA_complex	false	VSDAIHKQR	ADKIPSNLYSTYIQACcmHAR	315	589	9	19	7	3	321	591	3	BS3	-1	25.886	false	true	false	false	Self	0	0.001	0.002		0	0.25	0.25	0	0	718	764	128
198427	B190124_06_Lumos_FO_CO_120_FAcomplex_100x_SCX21				0	0	-0	0	6	0	0	ggFANCB	FA_complex	false	ggFANCB	FA_complex	false	SKNDLKEEFHK	KISGAPVASLLDSEDGVQQFR	555	800	11	21	2	1	556	800	6	BS3	-1	25.88	false	true	false	false	Self	0	0.001	0.002		0	0.455	0.455	0	0	687	718	127
61910	B181122_32_Lumos_FO_IN_120_FAcomplex_BS3_SEC8_rep1				0	0	-0	0	4	0	0	ggFANCG	FA_complex	false	ggFANCG	FA_complex	false	TTNLIPKIIQVEEK	ESLCcmCcmLTWR	431	467	14	9	7	2	437	468	4	BS3	-1	25.876	false	true	false	false	Self	0	0.001	0.002		0	0.455	0.455	0	0	971	14	126
190660	B190124_06_Lumos_FO_CO_120_FAcomplex_100x_SCX21				0	0	-0	0	4	0	0	ggFANCE	FA_complex	false	ggFANCC_strepII_tag	FA_complex	false	QDGDAAGCcmVLPGGKR	IKHNGGENQR	174	534	15	10	14	2	187	535	4	BS3	-1	25.874	false	true	false	false	Between	0	0.003	0.008		0	0	0.455	0	0	1505	1208	11
230842	B190124_08_Lumos_FO_CO_120_FAcomplex_100x_SCX19				0	0	-0	0	5	0	0	ggFANCA	FA_complex	false	ggFANCA	FA_complex	false	VEPSHSKEPAEQLK	MoxAFIDSLKR	618	580	14	9	7	8	624	587	5	BS3	-1	25.858	false	true	false	false	Self	0	0.001	0.002		0	0.25	0.25	0	0	1061	203	128
219710	B190124_07_Lumos_FO_CO_120_FAcomplex_100x_SCX20				0	0	-0	0	5	0	0	ggFANCA	FA_complex	false	ggFANCA	FA_complex	false	HQNLSDLLLEVEGSAKPAGEGGR	KSTFGSTAELR	41	21	23	11	16	1	56	21	5	BS3	-1	25.856	false	true	false	false	Self	0	0.001	0.002		0	0.25	0.25	0	0	1060	737	128
176886	B190124_05_Lumos_FO_CO_120_FAcomplex_100x_SCX22				0	0	-0	0	4	0	0	ggFANCG	FA_complex	false	ggFANCG	FA_complex	false	GMoxQFLEQEKHK	LGKGKEAIMQFSR	541	489	11	13	9	5	549	493	4	BS3	-1	25.85	false	true	false	false	Self	0	0.001	0.002		0	0.455	0.455	0	0	1059	221	126
238279	B190124_08_Lumos_FO_CO_120_FAcomplex_100x_SCX19				0	0	-0	0	5	0	0	ggFANCA	FA_complex	false	ggFANCA	FA_complex	false	FQELLKEK	GITSKEDKADLVWSSLTCcmPSLNYR	901	866	8	24	6	5	906	870	5	BS3	-1	25.846	false	true	false	false	Self	0	0.001	0.002		0	0.25	0.25	0	0	1058	591	128
192123	B190124_06_Lumos_FO_CO_120_FAcomplex_100x_SCX21				0	0	-0	0	4	0	0	ggFANCA	FA_complex	false	ggFANCA	FA_complex	false	VLPKAPDTR	MoxLQDESKVEPSHSKEPAEQLK	571	611	9	21	4	7	574	617	4	BS3	-1	25.842	false	true	false	false	Self	0	0.001	0.002		0	0.25	0.25	0	0	772	640	128
93580	B181122_35_Lumos_FO_IN_120_FAcomplex_BS3_SEC9_rep2				0	0	-0	0	3	0	0	ggFANCA	FA_complex	false	ggFANCA	FA_complex	false	AGAGGGALR	KSTFGSTAELR	2	21	9	11	1	1	2	21	3	BS3	-1	25.76	false	true	false	false	Self	0	0.001	0.002		0	0.25	0.25	0	0	1056	383	128
240477	B190124_08_Lumos_FO_CO_120_FAcomplex_100x_SCX19				0	0	-0	0	4	0	0	ggFANCB	FA_complex	false	ggFANCA	FA_complex	false	SFLSSKESKAENNLTWWNEPGK	TVKDLLENNVFSR	778	131	22	13	9	3	786	133	4	BS3	-1	25.745	false	true	false	false	Between	0	0.003	0.008		0.011	0.455	0.25	0	0	1878	1102	1
256136	B190124_09_Lumos_FO_CO_120_FAcomplex_100x_SCX18				0	0	-0	0	4	0	0	ggFANCA	FA_complex	false	ggFANCA	FA_complex	false	ASLCcmLWKQAR	GITSKEDKADLVWSSLTCcmPSLNYR	891	866	10	24	7	5	897	870	4	BS3	-1	25.718	false	true	false	false	Self	0	0.001	0.002		0	0.25	0.25	0	0	1055	534	128
229576	B190124_08_Lumos_FO_CO_120_FAcomplex_100x_SCX19				0	0	-0	0	4	0	0	ggFANCA	FA_complex	false	ggFANCA	FA_complex	false	VSDAIHKQR	EKEEDVSTLQAMR	315	263	9	13	7	2	321	264	4	BS3	-1	25.708	false	true	false	false	Self	0	0.001	0.002		0	0.25	0.25	0	0	915	303	128
166490	B190124_04_Lumos_FO_CO_120_FAcomplex_100x_SCX23				0	0	-0	0	6	0	0	ggFANCA	FA_complex	false	ggFANCA	FA_complex	false	LSNVLGHNSDENEAAILNSR	VHIMoxYPPFVPTKHR	661	470	20	14	9	12	669	481	6	BS3	-1	25.702	false	true	false	false	Self	0	0.001	0.002		0	0.25	0.25	0	0	1053	716	128
148651	B190124_03_Lumos_FO_CO_120_FAcomplex_100x_SCX24				0	0	-0	0	6	0	0	ggFANCB	FA_complex	false	ggFAAP100	FA_complex	false	SKNDLKEEFHK	QIQTNHEMoxLLKEAQSLRDHSPLTEEDTEK	555	844	11	29	6	11	560	854	6	BS3	-1	25.702	false	true	false	false	Between	0	0.003	0.008		0	0.455	0.455	0	0	1721	978	3
178140	B190124_05_Lumos_FO_CO_120_FAcomplex_100x_SCX22				0	0	-0	0	5	0	0	ggFANCB	FA_complex	false	ggFANCB	FA_complex	false	SKNDLKEEFHK	AENNLTWWNEPGKK	555	787	11	14	6	13	560	799	5	BS3	-1	25.64	false	true	false	false	Self	0	0.001	0.002		0	0.455	0.455	0	0	89	538	127
209375	B190124_07_Lumos_FO_CO_120_FAcomplex_100x_SCX20				0	0	-0	0	4	0	0	ggFANCE	FA_complex	false	ggFANCE	FA_complex	false	QDGDAAGCcmVLPGGKR	IAQSKAEGRR	174	156	15	10	14	5	187	160	4	BS3	-1	25.636	false	true	false	false	Self	0	0.001	0.002		0	0	0	0	0	669	615	186
231313	B190124_08_Lumos_FO_CO_120_FAcomplex_100x_SCX19				0	0	-0	0	5	0	0	ggFANCA	FA_complex	false	ggFANCA	FA_complex	false	LSNVLGHNSDENEAAILNSR	EKMoxLQDESK	661	609	20	9	9	2	669	610	5	BS3	-1	25.604	false	true	false	false	Self	0	0.001	0.002		0	0.25	0.25	0	0	783	115	128
230888	B190124_08_Lumos_FO_CO_120_FAcomplex_100x_SCX19				0	0	-0	0	4	0	0	ggFANCA	FA_complex	false	ggFANCA	FA_complex	false	KYSVLHSAASDR	EKEEDVSTLQAMR	1291	263	12	13	1	2	1291	264	4	BS3	-1	25.602	false	true	false	false	Self	0	0.001	0.002		0	0.25	0.25	0	0	1049	533	128
163365	B190124_04_Lumos_FO_CO_120_FAcomplex_100x_SCX23				0	0	-0	0	5	0	0	ggFANCA	FA_complex	false	ggFANCA	FA_complex	false	LSNVLGHNSDENEAAILNSR	MoxLQDESKVEPSHSKEPAEQLK	661	611	20	21	9	14	669	624	5	BS3	-1	25.552	false	true	false	false	Self	0	0.001	0.002		0	0.25	0.25	0	0	944	388	128
285377	B190124_11_Lumos_FO_CO_120_FAcomplex_100x_SCX16				0	0	-0	0	4	0	0	ggFANCB	FA_complex	false	ggFANCA	FA_complex	false	KISGAPVASLLDSEDGVQQFR	MAFIDSLKR	800	580	21	9	1	8	800	587	4	BS3	-1	25.506	false	true	false	false	Between	0	0.003	0.009		0.011	0.455	0.25	0	0	1875	1043	1
198480	B190124_06_Lumos_FO_CO_120_FAcomplex_100x_SCX21				0	0	-0	0	5	0	0	ggFANCB	FA_complex	false	ggFANCB	FA_complex	false	SKNDLKEEFHK	KISGAPVASLLDSEDGVQQFR	555	800	11	21	2	1	556	800	5	BS3	-1	25.488	false	true	false	false	Self	0	0.001	0.002		0	0.455	0.455	0	0	687	718	127
215300	B190124_07_Lumos_FO_CO_120_FAcomplex_100x_SCX20				0	0	-0	0	4	0	0	ggFANCA	FA_complex	false	ggFAAP100	FA_complex	false	SHFCcmQEIWK	QIQTNHEMoxLLKEAQSLR	144	844	9	17	1	11	144	854	4	BS3	-1	25.486	false	true	false	false	Between	0	0.003	0.009		0	0.25	0.455	0	0	1874	1191	22
251961	B190124_09_Lumos_FO_CO_120_FAcomplex_100x_SCX18				0	0	-0	0	4	0	0	ggFANCA	FA_complex	false	ggFANCA	FA_complex	false	VEPSHSKEPAEQLK	DVEKALQIFENTR	618	529	14	13	7	4	624	532	4	BS3	-1	25.484	false	true	false	false	Self	0	0.001	0.002		0	0.25	0.25	0	0	1046	530	128
146001	B190124_03_Lumos_FO_CO_120_FAcomplex_100x_SCX24				0	0	-0	0	4	0	0	ggFANCB	FA_complex	false	ggFANCG	FA_complex	false	SKNDLKEEFHK	MoxGKPQTALQHLK	555	263	11	12	6	3	560	265	4	BS3	-1	25.442	false	true	false	false	Between	0	0.003	0.009		0	0.455	0.455	0	0	1852	1087	30
231766	B190124_08_Lumos_FO_CO_120_FAcomplex_100x_SCX19				0	0	-0	0	5	0	0	ggFANCA	FA_complex	false	ggFAAP100	FA_complex	false	KYSVLHSAASDR	NALKTSGSDVPLSCcmATLR	1291	729	12	18	1	4	1291	732	5	BS3	-1	25.379	false	true	false	false	Between	0	0.003	0.009		0	0.25	0.455	0	0	1871	1202	22
179079	B190124_05_Lumos_FO_CO_120_FAcomplex_100x_SCX22				0	0	-0	0	4	0	0	ggFANCA	FA_complex	false	ggFANCA	FA_complex	false	VLPKAPDTR	RADKIPSNLYSTYIQACcmHAR	571	588	9	20	4	4	574	591	4	BS3	-1	25.372	false	true	false	false	Self	0	0.001	0.002		0	0.25	0.25	0	0	216	701	128
174113	B190124_05_Lumos_FO_CO_120_FAcomplex_100x_SCX22				0	0	-0	0	4	0	0	ggFANCB	FA_complex	false	ggFANCB	FA_complex	false	AKHSETEIVCcmCcmDCcmATR	VEGAADRTAKLCcmVR	69	33	16	14	2	10	70	42	4	BS3	-1	25.358	false	true	false	false	Self	0	0.001	0.002		0	0.455	0.455	0	0	175	322	127
267354	B190124_10_Lumos_FO_CO_120_FAcomplex_100x_SCX17				0	0	-0	0	4	0	0	ggFANCG	FA_complex	false	ggFANCF	FA_complex	false	GKEAIMQFSR	EQTQAALKLLK	492	307	10	11	2	8	493	314	4	BS3	-1	25.337	false	true	false	false	Between	0	0.003	0.009		0.011	0.455	0.455	0	0	1870	1097	61
238858	B190124_08_Lumos_FO_CO_120_FAcomplex_100x_SCX19				0	0	-0	0	5	0	0	ggFANCB	FA_complex	false	ggFANCB	FA_complex	false	TAKLCcmVR	MoxLLSEQQHVLAYNGELLVFQLSKAK	40	7	7	25	3	23	42	29	5	BS3	-1	25.322	false	true	false	false	Self	0	0.001	0.002		0	0.455	0.455	0	0	1004	256	127
271193	B190124_10_Lumos_FO_CO_120_FAcomplex_100x_SCX17				0	0	-0	0	4	0	0	ggFANCA	FA_complex	false	ggFANCA	FA_complex	false	VLIVDQAKHEDVPAQIAVISDR	KIPTSVIEASIFR	639	542	22	13	8	1	646	542	4	BS3	-1	25.316	false	true	false	false	Self	0	0.001	0.002		0	0.25	0.25	0	0	1042	715	128
176862	B190124_05_Lumos_FO_CO_120_FAcomplex_100x_SCX22				0	0	-0	0	5	0	0	ggFANCG	FA_complex	false	ggFANCG	FA_complex	false	LGKGKEAIMoxQFSR	GMQFLEQEKHK	489	541	13	11	5	9	493	549	5	BS3	-1	25.306	false	true	false	false	Self	0	0.001	0.002		0	0.455	0.455	0	0	1041	221	126
235001	B190124_08_Lumos_FO_CO_120_FAcomplex_100x_SCX19				0	0	-0	0	5	0	0	ggFANCA	FA_complex	false	ggFANCA	FA_complex	false	LSNVLGHNSDENEAAILNSR	KLFVAFSAK	661	340	20	9	9	1	669	340	5	BS3	-1	25.294	false	true	false	false	Self	0	0.001	0.002		0	0.25	0.25	0	0	1040	527	128
257935	B190124_09_Lumos_FO_CO_120_FAcomplex_100x_SCX18				0	0	-0	0	5	0	0	ggFANCB	FA_complex	false	ggFANCB	FA_complex	false	LQDHFIEKLWQR	ILLSLEDISNGKYSVNMoxLK	468	624	12	19	8	12	475	635	5	BS3	-1	25.292	false	true	false	false	Self	0	0.001	0.002		0	0.455	0.455	0	0	1017	429	127
253971	B190124_09_Lumos_FO_CO_120_FAcomplex_100x_SCX18				0	0	-0	0	5	0	0	ggFANCB	FA_complex	false	ggFANCA	FA_complex	false	AENNLTWWNEPGKK	ADKIPSNLYSTYIQACcmHAR	787	589	14	19	13	3	799	591	5	BS3	-1	25.255	false	true	false	false	Between	0	0.003	0.009		0	0.455	0.25	0	0	1650	972	1
619	B181122_28_Lumos_FO_IN_120_FAcomplex_BS3_SEC6_rep1				0	0	-0	0	6	0	0	ggFANCA	FA_complex	false	ggFAAP100	FA_complex	false	SHFCcmQEIWK	QIQTNHEMLLKEAQSLRDHSPLTEEDTEK	144	844	9	29	1	11	144	854	6	BS3	-1	25.254	false	true	false	false	Between	0	0.003	0.009		0	0.25	0.455	0	0	1868	1191	22
161768	B190124_04_Lumos_FO_CO_120_FAcomplex_100x_SCX23				0	0	-0	0	3	0	0	ggFANCB	FA_complex	false	ggFANCG	FA_complex	false	SKNDLKEEFHK	MoxGKPQTALQHLK	555	263	11	12	2	3	556	265	3	BS3	-1	25.251	false	true	false	false	Between	0	0.003	0.009		0	0.455	0.455	0	0	1860	1093	30
9238	B181122_29_Lumos_FO_IN_120_FAcomplex_BS3_SEC6_rep2				0	0	-0	0	6	0	0	ggFANCA	FA_complex	false	ggFANCA	FA_complex	false	LSNVLGHNSDENEAAILNSR	MLQDESKVEPSHSKEPAEQLK	661	611	20	21	9	14	669	624	6	BS3	-1	25.212	false	true	false	false	Self	0	0.001	0.002		0	0.25	0.25	0	0	1038	388	128
160030	B190124_04_Lumos_FO_CO_120_FAcomplex_100x_SCX23				0	0	-0	0	5	0	0	ggFANCA	FA_complex	false	ggFANCA	FA_complex	false	VSDAIHKQR	KEKMoxLQDESK	315	608	9	10	7	3	321	610	5	BS3	-1	25.186	false	true	false	false	Self	0	0.001	0.002		0	0.25	0.25	0	0	1037	491	128
237796	B190124_08_Lumos_FO_CO_120_FAcomplex_100x_SCX19				0	0	-0	0	4	0	0	ggFANCB	FA_complex	false	ggFANCL	FA_complex	false	EGLVSLWDDVGKPHSVSKEPSLTPK	ILLPTDSQLK	443	39	25	10	18	5	460	43	4	BS3	-1	25.157	false	true	false	false	Between	0	0.003	0.01		0	0.455	0.455	0	0	1607	987	27
20604	B181122_30_Lumos_FO_IN_120_FAcomplex_BS3_SEC7_rep1				0	0	-0	0	5	0	0	ggFANCA	FA_complex	false	ggFANCL	FA_complex	false	KYSVLHSAASDR	ILLPTDSQLKNAR	1291	39	12	13	1	10	1291	48	5	BS3	-1	25.125	false	true	false	false	Between	0	0.003	0.01		0	0.25	0.455	0	0	1797	1187	9
238933	B190124_08_Lumos_FO_CO_120_FAcomplex_100x_SCX19				0	0	-0	0	5	0	0	ggFANCB	FA_complex	false	ggFANCB	FA_complex	false	TQLDKANTVTAVTSLSPLLAFHR	NDLKEEFHK	570	557	23	9	5	4	574	560	5	BS3	-1	25.084	false	true	false	false	Self	0	0.001	0.002		0	0.455	0.455	0	0	1036	195	127
196882	B190124_06_Lumos_FO_CO_120_FAcomplex_100x_SCX21				0	0	-0	0	5	0	0	ggFANCA	FA_complex	false	ggFANCA	FA_complex	false	VLPKAPDTR	RADKIPSNLYSTYIQACcmHAR	571	588	9	20	4	4	574	591	5	BS3	-1	25.066	false	true	false	false	Self	0	0.001	0.002		0	0.25	0.25	0	0	216	701	128
193102	B190124_06_Lumos_FO_CO_120_FAcomplex_100x_SCX21				0	0	-0	0	4	0	0	ggFANCB	FA_complex	false	ggFANCB	FA_complex	false	VEGAADRTAKLCcmVR	SSGAFSVR	33	61	14	8	10	2	42	62	4	BS3	-1	25.062	false	true	false	false	Self	0	0.001	0.002		0	0.455	0.455	0	0	1034	250	127
36185	B181122_31_Lumos_FO_IN_120_FAcomplex_BS3_SEC7_rep2				0	0	-0	0	6	0	0	ggFANCA	FA_complex	false	ggFANCA	FA_complex	false	LSNVLGHNSDENEAAILNSR	MLQDESKVEPSHSK	661	611	20	14	9	7	669	617	6	BS3	-1	25.052	false	true	false	false	Self	0	0.001	0.002		0	0.25	0.25	0	0	351	770	128
147570	B190124_03_Lumos_FO_CO_120_FAcomplex_100x_SCX24				0	0	-0	0	5	0	0	ggFANCB	FA_complex	false	ggFAAP100	FA_complex	false	SKNDLKEEFHK	QIQTNHEMoxLLKEAQSLR	555	844	11	17	6	11	560	854	5	BS3	-1	25.046	false	true	false	false	Between	0	0.004	0.01		0.011	0.455	0.455	0	0	1864	978	3
234082	B190124_08_Lumos_FO_CO_120_FAcomplex_100x_SCX19				0	0	-0	0	5	0	0	ggFANCA	FA_complex	false	ggFANCA	FA_complex	false	MoxLQDESKVEPSHSKEPAEQLK	DVEKALQIFENTR	611	529	21	13	7	4	617	532	5	BS3	-1	25.026	false	true	false	false	Self	0	0.001	0.002		0	0.25	0.25	0	0	243	531	128
35415	B181122_31_Lumos_FO_IN_120_FAcomplex_BS3_SEC7_rep2				0	0	-0	0	5	0	0	ggFANCA	FA_complex	false	ggFANCA	FA_complex	false	MLQDESKVEPSHSKEPAEQLK	VSDAIHKQR	611	315	21	9	7	7	617	321	5	BS3	-1	25.024	false	true	false	false	Self	0	0.001	0.002		0	0.25	0.25	0	0	865	394	128
145544	B190124_03_Lumos_FO_CO_120_FAcomplex_100x_SCX24				0	0	-0	0	4	0	0	ggFANCA	FA_complex	false	ggFANCA	FA_complex	false	ASFGNASSHHGSSKK	VHIMoxYPPFVPTKHR	433	470	15	14	14	12	446	481	4	BS3	-1	24.99	false	true	false	false	Self	0	0.001	0.002		0	0.25	0.25	0	0	222	348	128
143833	B190124_03_Lumos_FO_CO_120_FAcomplex_100x_SCX24				0	0	-0	0	4	0	0	ggFANCG	FA_complex	false	ggFANCA	FA_complex	false	TTRQDSSR	KYSVLHSAASDR	641	1291	8	12	7	1	647	1291	4	BS3	-1	24.954	false	true	false	false	Between	0	0.004	0.01		0	0.455	0.25	0	0	1863	1238	13
44214	B181122_31_Lumos_FO_IN_120_FAcomplex_BS3_SEC7_rep2				0	0	-0	0	4	0	0	ggFANCB	FA_complex	false	ggFANCB	FA_complex	false	ESKAENNLTWWNEPGK	LQNEKEQCcmMLSMNETMDGTLYQEVTLK	784	823	16	27	3	5	786	827	4	BS3	-1	24.938	false	true	false	false	Self	0	0.001	0.002		0	0.455	0.455	0	0	1029	251	127
38050	B181122_31_Lumos_FO_IN_120_FAcomplex_BS3_SEC7_rep2				0	0	-0	0	4	0	0	ggFANCA	FA_complex	false	ggFANCA	FA_complex	false	VLPKAPDTR	ADKIPSNLYSTYIQACcmHAR	571	589	9	19	4	3	574	591	4	BS3	-1	24.934	false	true	false	false	Self	0	0.001	0.002		0	0.25	0.25	0	0	656	701	128
198993	B190124_06_Lumos_FO_CO_120_FAcomplex_100x_SCX21				0	0	-0	0	6	0	0	ggFANCB	FA_complex	false	ggFANCB	FA_complex	false	SKNDLKEEFHK	KISGAPVASLLDSEDGVQQFR	555	800	11	21	6	1	560	800	6	BS3	-1	24.91	false	true	false	false	Self	0	0.001	0.002		0	0.455	0.455	0	0	1012	176	127
282956	B190124_11_Lumos_FO_CO_120_FAcomplex_100x_SCX16				0	0	-0	0	3	0	0	ggFAAP100	FA_complex	false	ggFAAP100	FA_complex	false	ASEGESELLALSAKGR	IKALLSGIGNTSER	420	460	16	14	14	2	433	461	3	BS3	-1	24.872	false	true	false	false	Self	0	0.001	0.002		0	0.455	0.455	0	0	1026	634	160
177082	B190124_05_Lumos_FO_CO_120_FAcomplex_100x_SCX22				0	0	-0	0	5	0	0	ggFANCA	FA_complex	false	ggFANCA	FA_complex	false	LSNVLGHNSDENEAAILNSR	QRPVSGCcmLDAK	661	1010	20	11	9	5	669	1014	5	BS3	-1	24.856	false	true	false	false	Self	0	0.001	0.002		0	0.25	0.25	0	0	1025	518	128
201562	B190124_06_Lumos_FO_CO_120_FAcomplex_100x_SCX21				0	0	-0	0	5	0	0	ggFANCB	FA_complex	false	ggFANCB	FA_complex	false	SKNDLKEEFHK	DNSYCcmTGSMoxEDIAAILAVSIK	555	643	11	21	6	4	560	646	5	BS3	-1	24.852	false	true	false	false	Self	0	0.001	0.002		0	0.455	0.455	0	0	413	541	127
179091	B190124_05_Lumos_FO_CO_120_FAcomplex_100x_SCX22				0	0	-0	0	6	0	0	ggFANCA	FA_complex	false	ggFANCA	FA_complex	false	VLPKAPDTR	RADKIPSNLYSTYIQACcmHAR	571	588	9	20	4	4	574	591	6	BS3	-1	24.81	false	true	false	false	Self	0	0.001	0.002		0	0.25	0.25	0	0	216	701	128
17402	B181122_29_Lumos_FO_IN_120_FAcomplex_BS3_SEC6_rep2				0	0	-0	0	5	0	0	ggFAAP100	FA_complex	false	ggFAAP100	FA_complex	false	FESSTPRPDASPKAASLPAPQDPVETFLK	ELTLPLSSAADTKLDLPLTISCcmALYYSLR	660	584	29	29	13	13	672	596	5	BS3	-1	24.808	false	true	false	false	Self	0	0.001	0.002		0	0.455	0.455	0	0	1022	516	160
218924	B190124_07_Lumos_FO_CO_120_FAcomplex_100x_SCX20				0	0	-0	0	5	0	0	ggFANCA	FA_complex	false	ggFAAP100	FA_complex	false	TVKDLLENNVFSR	QIQTNHEMoxLLKEAQSLR	131	844	13	17	3	11	133	854	5	BS3	-1	24.804	false	true	false	false	Between	0	0.004	0.01		0	0.25	0.455	0	0	1862	1227	22
257441	B190124_09_Lumos_FO_CO_120_FAcomplex_100x_SCX18				0	0	-0	0	5	0	0	ggFANCA	FA_complex	false	ggFANCA	FA_complex	false	HQNLSDLLLEVEGSAKPAGEGGR	IEQICcmQSSVSPSQAPLLNLDQR	41	101	23	22	16	8	56	108	5	BS3	-1	24.796	false	true	false	false	Self	0	0.001	0.002		0	0.25	0.25	0	0	1021	156	128
29049	B181122_30_Lumos_FO_IN_120_FAcomplex_BS3_SEC7_rep1				0	0	-0	0	4	0	0	ggFANCA	FA_complex	false	ggFANCA	FA_complex	false	ASLCcmLWKQAR	EDKADLVWSSLTCcmPSLNYR	891	871	10	19	7	3	897	873	4	BS3	-1	24.794	false	true	false	false	Self	0	0.001	0.002		0	0.25	0.25	0	0	198	529	128
256976	B190124_09_Lumos_FO_CO_120_FAcomplex_100x_SCX18				0	0	-0	0	5	0	0	ggFANCL	FA_complex	false	ggFANCL	FA_complex	false	AALEKSDFTK	TKLNNNMHLWDPEISLLQNLK	294	263	10	21	5	2	298	264	5	BS3	-1	24.794	false	true	false	false	Self	0	0.001	0.002		0	0.455	0.455	0	0	1019	675	226
234086	B190124_08_Lumos_FO_CO_120_FAcomplex_100x_SCX19				0	0	-0	0	5	0	0	ggFANCA	FA_complex	false	ggFANCA	FA_complex	false	LSNVLGHNSDENEAAILNSR	KLQYFVPR	661	852	20	8	9	1	669	852	5	BS3	-1	24.788	false	true	false	false	Self	0	0.001	0.002		0	0.25	0.25	0	0	1018	514	128
257862	B190124_09_Lumos_FO_CO_120_FAcomplex_100x_SCX18				0	0	-0	0	4	0	0	ggFANCB	FA_complex	false	ggFANCB	FA_complex	false	LQDHFIEKLWQR	ILLSLEDISNGKYSVNMoxLK	468	624	12	19	8	12	475	635	4	BS3	-1	24.788	false	true	false	false	Self	0	0.001	0.002		0	0.455	0.455	0	0	1017	429	127
199879	B190124_06_Lumos_FO_CO_120_FAcomplex_100x_SCX21				0	0	-0	0	5	0	0	ggFANCB	FA_complex	false	ggFANCB	FA_complex	false	SKNDLKEEFHK	ISAAAITQKNQLIWFQDGVPK	555	254	11	21	2	9	556	262	5	BS3	-1	24.752	false	true	false	false	Self	0	0.001	0.002		0	0.455	0.455	0	0	1016	513	127
229526	B190124_08_Lumos_FO_CO_120_FAcomplex_100x_SCX19				0	0	-0	0	3	0	0	ggFANCB	FA_complex	false	ggFANCB	FA_complex	false	TAKLCcmVR	SSGAFSVR	40	61	7	8	3	1	42	61	3	BS3	-1	24.738	false	true	false	false	Self	0	0.001	0.002		0	0.455	0.455	0	0	1015	512	127
183409	B190124_05_Lumos_FO_CO_120_FAcomplex_100x_SCX22				0	0	-0	0	5	0	0	ggFANCA	FA_complex	false	ggFANCA	FA_complex	false	ADKIPSNLYSTYIQACcmHAR	VEPSHSKEPAEQLKAELDALR	589	618	19	21	3	14	591	631	5	BS3	-1	24.736	false	true	false	false	Self	0	0.001	0.002		0	0.25	0.25	0	0	1014	484	128
182501	B190124_05_Lumos_FO_CO_120_FAcomplex_100x_SCX22				0	0	-0	0	5	0	0	ggFANCA	FA_complex	false	ggFANCA	FA_complex	false	RADKIPSNLYSTYIQACcmHAR	MAFIDSLKR	588	580	20	9	4	8	591	587	5	BS3	-1	24.708	false	true	false	false	Self	0	0.001	0.002		0	0.25	0.25	0	0	747	706	128
198946	B190124_06_Lumos_FO_CO_120_FAcomplex_100x_SCX21				0	0	-0	0	4	0	0	ggFANCB	FA_complex	false	ggFANCB	FA_complex	false	SKNDLKEEFHK	KISGAPVASLLDSEDGVQQFR	555	800	11	21	6	1	560	800	4	BS3	-1	24.708	false	true	false	false	Self	0	0.001	0.002		0	0.455	0.455	0	0	1012	176	127
20585	B181122_30_Lumos_FO_IN_120_FAcomplex_BS3_SEC7_rep1				0	0	-0	0	6	0	0	ggFANCA	FA_complex	false	ggFANCA	FA_complex	false	VSDAIHKQR	ADKIPSNLYSTYIQACcmHAR	315	589	9	19	7	3	321	591	6	BS3	-1	24.698	false	true	false	false	Self	0	0.001	0.002		0	0.25	0.25	0	0	718	764	128
165797	B190124_04_Lumos_FO_CO_120_FAcomplex_100x_SCX23				0	0	-0	0	6	0	0	ggFANCB	FA_complex	false	ggFAAP100	FA_complex	false	SFLSSKESK	QIQTNHEMoxLLKEAQSLRDHSPLTEEDTEK	778	844	9	29	6	11	783	854	6	BS3	-1	24.66	false	true	false	false	Between	0	0.004	0.01		0	0.455	0.455	0	0	1740	1212	3
196083	B190124_06_Lumos_FO_CO_120_FAcomplex_100x_SCX21				0	0	-0	0	5	0	0	ggFANCB	FA_complex	false	ggFANCB	FA_complex	false	SKNDLKEEFHK	VFSALSVSSCcmQIEPPQKK	555	531	11	18	2	17	556	547	5	BS3	-1	24.634	false	true	false	false	Self	0	0.001	0.002		0	0.455	0.455	0	0	585	673	127
161759	B190124_04_Lumos_FO_CO_120_FAcomplex_100x_SCX23				0	0	-0	0	4	0	0	ggFANCB	FA_complex	false	ggFANCG	FA_complex	false	SKNDLKEEFHK	MoxGKPQTALQHLK	555	263	11	12	2	3	556	265	4	BS3	-1	24.627	false	true	false	false	Between	0	0.004	0.01		0	0.455	0.455	0	0	1860	1093	30
40417	B181122_31_Lumos_FO_IN_120_FAcomplex_BS3_SEC7_rep2				0	0	-0	0	4	0	0	ggFANCB	FA_complex	false	ggFANCA	FA_complex	false	KISGAPVASLLDSEDGVQQFR	EKEEDVSTLQAMoxR	800	263	21	13	1	2	800	264	4	BS3	-1	24.585	false	true	false	false	Between	0	0.004	0.01		0.011	0.455	0.25	0	0	1859	1045	1
166117	B190124_04_Lumos_FO_CO_120_FAcomplex_100x_SCX23				0	0	-0	0	5	0	0	ggFANCL	FA_complex	false	ggFANCL	FA_complex	false	GRQHLITLKLNAK	VAYVDTGLTTVK	143	124	13	12	9	3	151	126	5	BS3	-1	24.582	false	true	false	false	Self	0	0.001	0.002		0	0.455	0.455	0	0	1009	509	226
266108	B190124_10_Lumos_FO_CO_120_FAcomplex_100x_SCX17				0	0	-0	0	3	0	0	ggFANCE	FA_complex	false	ggFANCC_strepII_tag	FA_complex	false	IAQSKAEGR	TVKLLNELLQK	156	544	9	11	5	3	160	546	3	BS3	-1	24.571	false	true	false	false	Between	0	0.004	0.01		0	0	0.455	0	0	1803	1184	11
195333	B190124_06_Lumos_FO_CO_120_FAcomplex_100x_SCX21				0	0	-0	0	5	0	0	ggFANCG	FA_complex	false	ggFANCG	FA_complex	false	GMoxQFLEQEKHK	GKEAIMQFSR	541	492	11	10	9	2	549	493	5	BS3	-1	24.528	false	true	false	false	Self	0	0.001	0.002		0	0.455	0.455	0	0	513	221	126
162919	B190124_04_Lumos_FO_CO_120_FAcomplex_100x_SCX23				0	0	-0	0	5	0	0	ggFANCB	FA_complex	false	ggFANCB	FA_complex	false	SKNDLKEEFHK	SFLSSKESK	555	778	11	9	6	6	560	783	5	BS3	-1	24.508	false	true	false	false	Self	0	0.001	0.002		0	0.455	0.455	0	0	429	650	127
217072	B190124_07_Lumos_FO_CO_120_FAcomplex_100x_SCX20				0	0	-0	0	5	0	0	ggFANCA	FA_complex	false	ggFANCA	FA_complex	false	KYSVLHSAASDR	KIPTSVIEASIFR	1291	542	12	13	1	1	1291	542	5	BS3	-1	24.456	false	true	false	false	Self	0	0.001	0.002		0	0.25	0.25	0	0	1006	507	128
10126	B181122_29_Lumos_FO_IN_120_FAcomplex_BS3_SEC6_rep2				0	0	-0	0	6	0	0	ggFANCB	FA_complex	false	ggFAAP100	FA_complex	false	ESKAENNLTWWNEPGK	QIQTNHEMLLKEAQSLRDHSPLTEEDTEK	784	844	16	29	3	11	786	854	6	BS3	-1	24.437	false	true	false	false	Between	0	0.004	0.011		0	0.455	0.455	0	0	1857	1033	3
145645	B190124_03_Lumos_FO_CO_120_FAcomplex_100x_SCX24				0	0	-0	0	5	0	0	ggFANCB	FA_complex	false	ggFANCB	FA_complex	false	NDLKEEFHKR	KMoxKLDLR	557	548	10	7	9	3	565	550	5	BS3	-1	24.4	false	true	false	false	Self	0	0.001	0.002		0	0.455	0.455	0	0	1005	691	127
255744	B190124_09_Lumos_FO_CO_120_FAcomplex_100x_SCX18				0	0	-0	0	4	0	0	ggFANCB	FA_complex	false	ggFANCB	FA_complex	false	TAKLCcmVR	MoxLLSEQQHVLAYNGELLVFQLSKAK	40	7	7	25	3	23	42	29	4	BS3	-1	24.364	false	true	false	false	Self	0	0.001	0.002		0	0.455	0.455	0	0	1004	256	127
210710	B190124_07_Lumos_FO_CO_120_FAcomplex_100x_SCX20				0	0	-0	0	5	0	0	ggFANCA	FA_complex	false	ggFANCA	FA_complex	false	VLPKAPDTR	KYSVLHSAASDR	571	1291	9	12	4	1	574	1291	5	BS3	-1	24.346	false	true	false	false	Self	0	0.001	0.002		0	0.25	0.25	0	0	926	731	128
163529	B190124_04_Lumos_FO_CO_120_FAcomplex_100x_SCX23				0	0	-0	0	7	0	0	ggFANCA	FA_complex	false	ggFANCA	FA_complex	false	LSNVLGHNSDENEAAILNSR	MoxLQDESKVEPSHSKEPAEQLK	661	611	20	21	9	14	669	624	7	BS3	-1	24.328	false	true	false	false	Self	0	0.001	0.002		0	0.25	0.25	0	0	944	388	128
180885	B190124_05_Lumos_FO_CO_120_FAcomplex_100x_SCX22				0	0	-0	0	6	0	0	ggFANCB	FA_complex	false	decoy:ggFANCA	decoy	true	KEGLVSLWDDVGKPHSVSKEPSLTPK	MTDPKAPLR	442	843	26	9	24	5	465	847	6	BS3	-1	24.316	true	false	true	false	Between	0.004	0.006	0.011		0.006	0.455	0.455	0.008	0.056	1449	1111	2
223445	B190124_07_Lumos_FO_CO_120_FAcomplex_100x_SCX20				0	0	-0	0	6	0	0	ggFANCB	FA_complex	false	ggFANCB	FA_complex	false	TQLDKANTVTAVTSLSPLLAFHR	LQDHFIEKLWQR	570	468	23	12	5	8	574	475	6	BS3	-1	24.302	false	true	false	false	Self	0	0.001	0.002		0	0.455	0.455	0	0	1001	679	127
205232	B190124_06_Lumos_FO_CO_120_FAcomplex_100x_SCX21				0	0	-0	0	6	0	0	ggFANCA	FA_complex	false	ggFANCA	FA_complex	false	TVKDLLENNVFSR	HQNLSDLLLEVEGSAKPAGEGGR	131	41	13	23	3	14	133	54	6	BS3	-1	24.282	false	true	false	false	Self	0	0.001	0.002		0	0.25	0.25	0	0	1000	504	128
199051	B190124_06_Lumos_FO_CO_120_FAcomplex_100x_SCX21				0	0	-0	0	6	0	0	ggFANCC_strepII_tag	FA_complex	false	ggFANCF	FA_complex	false	GSAGSAAGSGAGWSHPQFEK	RKAASYLLEGSALFPGKPGPR	576	123	20	21	20	2	595	124	6	BS3	-1	24.278	false	true	false	false	Between	0.004	0.004	0.012		0	0.455	0.455	0	0	1616	1149	84
165460	B190124_04_Lumos_FO_CO_120_FAcomplex_100x_SCX23				0	0	-0	0	5	0	0	ggFANCL	FA_complex	false	ggFANCL	FA_complex	false	GRQHLITLKLNAK	VAYVDTGLTTVK	143	124	13	12	9	6	151	129	5	BS3	-1	24.274	false	true	false	false	Self	0	0.001	0.002		0	0.455	0.455	0	0	999	503	226
15030	B181122_29_Lumos_FO_IN_120_FAcomplex_BS3_SEC6_rep2				0	0	-0	0	6	0	0	ggFANCA	FA_complex	false	ggFANCA	FA_complex	false	SHFCcmQEIWKMK	LGVPTAVLAAKNAVTKIEQICcmQSSVSPSQAPLLNLDQR	144	85	11	38	9	16	152	100	6	BS3	-1	24.254	false	true	false	false	Self	0	0.001	0.002		0	0.25	0.25	0	0	998	476	128
1475	B181122_28_Lumos_FO_IN_120_FAcomplex_BS3_SEC6_rep1				0	0	-0	0	5	0	0	ggFAAP100	FA_complex	false	ggFAAP100	FA_complex	false	EQPEPKAGTASEQPCcmATGEGGMPPSAASIR	FESSTPRPDASPKAASLPAPQDPVETFLK	692	660	30	29	6	13	697	672	5	BS3	-1	24.252	false	true	false	false	Self	0	0.001	0.002		0	0.455	0.455	0	0	997	447	160
182146	B190124_05_Lumos_FO_CO_120_FAcomplex_100x_SCX22				0	0	-0	0	6	0	0	ggFANCA	FA_complex	false	ggFANCA	FA_complex	false	LSNVLGHNSDENEAAILNSR	VEPSHSKEPAEQLKAELDALR	661	618	20	21	9	14	669	631	6	BS3	-1	24.252	false	true	false	false	Self	0	0.001	0.002		0	0.25	0.25	0	0	996	693	128
217558	B190124_07_Lumos_FO_CO_120_FAcomplex_100x_SCX20				0	0	-0	0	5	0	0	ggFANCA	FA_complex	false	ggFANCA	FA_complex	false	ASFGNASSHHGSSKK	SVLLEYITLAK	433	484	15	11	14	1	446	484	5	BS3	-1	24.236	false	true	false	false	Self	0	0.001	0.002		0	0.25	0.25	0	0	995	790	128
211738	B190124_07_Lumos_FO_CO_120_FAcomplex_100x_SCX20				0	0	-0	0	5	0	0	ggFANCG	FA_complex	false	ggFANCG	FA_complex	false	GMoxQFLEQEKHK	GKEAIMoxQFSR	541	492	11	10	9	2	549	493	5	BS3	-1	24.218	false	true	false	false	Self	0	0.001	0.002		0	0.455	0.455	0	0	994	221	126
145925	B190124_03_Lumos_FO_CO_120_FAcomplex_100x_SCX24				0	0	-0	0	6	0	0	ggFANCB	FA_complex	false	ggFANCG	FA_complex	false	SKNDLKEEFHK	MoxGKPQTALQHLK	555	263	11	12	6	3	560	265	6	BS3	-1	24.214	false	true	false	false	Between	0.004	0.004	0.012		0	0.455	0.455	0	0	1852	1087	30
191377	B190124_06_Lumos_FO_CO_120_FAcomplex_100x_SCX21				0	0	-0	0	4	0	0	ggFANCA	FA_complex	false	ggFANCA	FA_complex	false	VSDAIHKQR	ESICcmQLQR	315	349	9	8	7	2	321	350	4	BS3	-1	24.208	false	true	false	false	Self	0	0.001	0.002		0	0.25	0.25	0	0	993	499	128
196564	B190124_06_Lumos_FO_CO_120_FAcomplex_100x_SCX21				0	0	-0	0	3	0	0	ggFANCA	FA_complex	false	ggFANCA	FA_complex	false	QRPVSGCcmLDAK	LEPLLCcmSQWKR	1010	1152	11	11	5	10	1014	1161	3	BS3	-1	24.208	false	true	false	false	Self	0	0.001	0.002		0	0.25	0.25	0	0	992	573	128
190605	B190124_06_Lumos_FO_CO_120_FAcomplex_100x_SCX21				0	0	-0	0	3	0	0	ggFANCE	FA_complex	false	ggFANCC_strepII_tag	FA_complex	false	QDGDAAGCcmVLPGGKR	IKHNGGENQR	174	534	15	10	14	2	187	535	3	BS3	-1	24.19	false	true	false	false	Between	0.004	0.004	0.012		0	0	0.455	0	0	1505	1208	11
282557	B190124_11_Lumos_FO_CO_120_FAcomplex_100x_SCX16				0	0	-0	0	4	0	0	ggFANCB	FA_complex	false	ggFANCB	FA_complex	false	GVCcmELPYEKPCcmLIK	LDYELKEDVR	275	126	14	10	9	6	283	131	4	BS3	-1	24.186	false	true	false	false	Self	0	0.001	0.002		0	0.455	0.455	0	0	528	561	127
231292	B190124_08_Lumos_FO_CO_120_FAcomplex_100x_SCX19				0	0	-0	0	4	0	0	ggFANCA	FA_complex	false	ggFANCA	FA_complex	false	LSNVLGHNSDENEAAILNSR	EKMoxLQDESK	661	609	20	9	9	2	669	610	4	BS3	-1	24.186	false	true	false	false	Self	0	0.001	0.002		0	0.25	0.25	0	0	783	115	128
264449	B190124_10_Lumos_FO_CO_120_FAcomplex_100x_SCX17				0	0	-0	0	4	0	0	ggFANCE	FA_complex	false	ggFANCE	FA_complex	false	KVLEESLEFSEER	IAQSKAEGR	190	156	13	9	1	5	190	160	4	BS3	-1	24.184	false	true	false	false	Self	0	0.001	0.002		0	0	0	0	0	989	647	186
199383	B190124_06_Lumos_FO_CO_120_FAcomplex_100x_SCX21				0	0	-0	0	5	0	0	ggFANCL	FA_complex	false	ggFANCL	FA_complex	false	AALEKSDFTK	HPKMoxLPECcmYFLGADHAVNPLR	294	242	10	21	5	3	298	244	5	BS3	-1	24.156	false	true	false	false	Self	0	0.001	0.002		0	0.455	0.455	0	0	988	498	226
215611	B190124_07_Lumos_FO_CO_120_FAcomplex_100x_SCX20				0	0	-0	0	4	0	0	ggFANCA	FA_complex	false	ggFANCA	FA_complex	false	KIPTSVIEASIFR	KEKMoxLQDESK	542	608	13	10	1	3	542	610	4	BS3	-1	24.154	false	true	false	false	Self	0	0.001	0.002		0	0.25	0.25	0	0	987	497	128
251094	B190124_09_Lumos_FO_CO_120_FAcomplex_100x_SCX18				0	0	-0	0	5	0	0	ggFANCA	FA_complex	false	ggFANCA	FA_complex	false	LSNVLGHNSDENEAAILNSR	EKEEDVSTLQAMR	661	263	20	13	9	2	669	264	5	BS3	-1	24.148	false	true	false	false	Self	0	0.001	0.002		0	0.25	0.25	0	0	986	384	128
144673	B190124_03_Lumos_FO_CO_120_FAcomplex_100x_SCX24				0	0	-0	0	5	0	0	ggFANCB	FA_complex	false	ggFANCB	FA_complex	false	NHILPSAKK	SERLQKQLR	434	245	9	9	8	6	441	250	5	BS3	-1	24.12	false	true	false	false	Self	0	0.001	0.002		0	0.455	0.455	0	0	588	583	127
162515	B190124_04_Lumos_FO_CO_120_FAcomplex_100x_SCX23				0	0	-0	0	3	0	0	ggFANCB	FA_complex	false	ggFANCB	FA_complex	false	SKNDLKEEFHK	SFLSSKESK	555	778	11	9	2	6	556	783	3	BS3	-1	24.116	false	true	false	false	Self	0	0.001	0.002		0	0.455	0.455	0	0	984	766	127
266723	B190124_10_Lumos_FO_CO_120_FAcomplex_100x_SCX17				0	0	-0	0	4	0	0	ggFANCF	FA_complex	false	ggFANCF	FA_complex	false	AASYLLEGSALFPGKPGPR	KKQSPNV	125	344	19	7	4	1	128	344	4	BS3	-1	24.114	false	true	false	false	Self	0	0.001	0.002		0	0.455	0.455	0	0	983	495	139
228292	B190124_08_Lumos_FO_CO_120_FAcomplex_100x_SCX19				0	0	-0	0	3	0	0	ggFANCA	FA_complex	false	ggFANCA	FA_complex	false	VLPKAPDTR	VEPSHSKEPAEQLK	571	618	9	14	4	7	574	624	3	BS3	-1	24.112	false	true	false	false	Self	0	0.001	0.002		0	0.25	0.25	0	0	813	265	128
145974	B190124_03_Lumos_FO_CO_120_FAcomplex_100x_SCX24				0	0	-0	0	5	0	0	ggFANCB	FA_complex	false	ggFANCG	FA_complex	false	SKNDLKEEFHK	MoxGKPQTALQHLK	555	263	11	12	6	3	560	265	5	BS3	-1	24.109	false	true	false	false	Between	0.004	0.004	0.012		0	0.455	0.455	0	0	1852	1087	30
214140	B190124_07_Lumos_FO_CO_120_FAcomplex_100x_SCX20				0	0	-0	0	5	0	0	ggFANCA	FA_complex	false	ggFANCA	FA_complex	false	KYSVLHSAASDR	MoxAFIDSLKR	1291	580	12	9	1	8	1291	587	5	BS3	-1	24.104	false	true	false	false	Self	0	0.001	0.002		0	0.25	0.25	0	0	947	169	128
145765	B190124_03_Lumos_FO_CO_120_FAcomplex_100x_SCX24				0	0	-0	0	6	0	0	ggFANCB	FA_complex	false	ggFANCL	FA_complex	false	NHILPSAKK	KILHGYQHILK	434	60	9	11	8	1	441	60	6	BS3	-1	24.076	false	true	false	false	Between	0.004	0.004	0.012		0	0.455	0.455	0	0	1846	1264	27
201870	B190124_06_Lumos_FO_CO_120_FAcomplex_100x_SCX21				0	0	-0	0	6	0	0	ggFANCG	FA_complex	false	ggFANCG	FA_complex	false	QGRHFPLYLDSCcmLK	GCcmGVEPAESLLPEVKVLQK	608	513	14	19	8	15	615	527	6	BS3	-1	24.06	false	true	false	false	Self	0	0.001	0.002		0	0.455	0.455	0	0	366	726	126
177790	B190124_05_Lumos_FO_CO_120_FAcomplex_100x_SCX22				0	0	-0	0	5	0	0	ggFANCA	FA_complex	false	ggFANCA	FA_complex	false	AAVLSLLDR	KVPHICcmHAVLQR	32	240	9	12	5	1	36	240	5	BS3	-1	24.044	false	true	false	false	Self	0	0.001	0.002		0	0.25	0.25	0	0	979	494	128
267501	B190124_10_Lumos_FO_CO_120_FAcomplex_100x_SCX17				0	0	-0	0	4	0	0	ggFANCA	FA_complex	false	ggFANCA	FA_complex	false	VLIVDQAKHEDVPAQIAVISDR	EKMLQDESK	639	609	22	9	8	2	646	610	4	BS3	-1	24.04	false	true	false	false	Self	0	0.001	0.002		0	0.25	0.25	0	0	978	493	128
271775	B190124_10_Lumos_FO_CO_120_FAcomplex_100x_SCX17				0	0	-0	0	5	0	0	ggFANCA	FA_complex	false	ggFANCA	FA_complex	false	VLIVDQAKHEDVPAQIAVISDR	TVKDLLENNVFSR	639	131	22	13	8	3	646	133	5	BS3	-1	24.03	false	true	false	false	Self	0	0.001	0.002		0	0.25	0.25	0	0	977	714	128
252884	B190124_09_Lumos_FO_CO_120_FAcomplex_100x_SCX18				0	0	-0	0	4	0	0	ggFANCB	FA_complex	false	ggFANCB	FA_complex	false	SFLSSKESK	KISGAPVASLLDSEDGVQQFRER	778	800	9	23	6	1	783	800	4	BS3	-1	24.02	false	true	false	false	Self	0	0.001	0.002		0	0.455	0.455	0	0	803	623	127
201952	B190124_06_Lumos_FO_CO_120_FAcomplex_100x_SCX21				0	0	-0	0	5	0	0	ggFANCG	FA_complex	false	ggFANCG	FA_complex	false	QGRHFPLYLDSCcmLK	GCcmGVEPAESLLPEVKVLQK	608	513	14	19	8	15	615	527	5	BS3	-1	24.01	false	true	false	false	Self	0	0.001	0.002		0	0.455	0.455	0	0	366	726	126
181473	B190124_05_Lumos_FO_CO_120_FAcomplex_100x_SCX22				0	0	-0	0	6	0	0	ggFANCB	FA_complex	false	ggFANCB	FA_complex	false	GVLTEQLVLALEKEMoxFTSR	KQKHQNGDLQK	759	603	19	11	13	3	771	605	6	BS3	-1	23.988	false	true	false	false	Self	0	0.001	0.002		0	0.455	0.455	0	0	356	38	127
146635	B190124_03_Lumos_FO_CO_120_FAcomplex_100x_SCX24				0	0	-0	0	6	0	0	ggFANCB	FA_complex	false	ggFANCG	FA_complex	false	SKNDLKEEFHK	MGKPQTALQHLK	555	263	11	12	6	3	560	265	6	BS3	-1	23.986	false	true	false	false	Between	0.004	0.004	0.024		0.011	0.455	0.455	0	0	1849	1087	30
281940	B190124_11_Lumos_FO_CO_120_FAcomplex_100x_SCX16				0	0	-0	0	4	0	0	ggFANCB	FA_complex	false	ggFAAP100	FA_complex	false	ISAAAITQKNQLIWFQDGVPK	ASKEQPEPK	254	689	21	9	9	3	262	691	4	BS3	-1	23.964	false	true	false	false	Between	0.004	0.004	0.024		0	0.455	0.455	0	0	1847	1203	3
191964	B190124_06_Lumos_FO_CO_120_FAcomplex_100x_SCX21				0	0	-0	0	3	0	0	ggFANCA	FA_complex	false	ggFANCA	FA_complex	false	VLPKAPDTR	QRPVSGCcmLDAK	571	1010	9	11	4	5	574	1014	3	BS3	-1	23.934	false	true	false	false	Self	0	0.001	0.002		0	0.25	0.25	0	0	614	643	128
145745	B190124_03_Lumos_FO_CO_120_FAcomplex_100x_SCX24				0	0	-0	0	3	0	0	ggFANCB	FA_complex	false	ggFANCL	FA_complex	false	NHILPSAKK	KILHGYQHILK	434	60	9	11	8	1	441	60	3	BS3	-1	23.912	false	true	false	false	Between	0.004	0.004	0.023		0	0.455	0.455	0	0	1846	1264	27
208901	B190124_07_Lumos_FO_CO_120_FAcomplex_100x_SCX20				0	0	-0	0	4	0	0	ggFANCA	FA_complex	false	ggFANCA	FA_complex	false	VSDAIHKQR	EKMoxLQDESK	315	609	9	9	7	2	321	610	4	BS3	-1	23.876	false	true	false	false	Self	0	0.001	0.002		0	0.25	0.25	0	0	972	491	128
270401	B190124_10_Lumos_FO_CO_120_FAcomplex_100x_SCX17				0	0	-0	0	3	0	0	ggFANCG	FA_complex	false	ggFANCG	FA_complex	false	TTNLIPKIIQVEEK	ESLCcmCcmLTWR	431	467	14	9	7	2	437	468	3	BS3	-1	23.864	false	true	false	false	Self	0	0.001	0.002		0	0.455	0.455	0	0	971	14	126
211703	B190124_07_Lumos_FO_CO_120_FAcomplex_100x_SCX20				0	0	-0	0	4	0	0	ggFANCB	FA_complex	false	ggFAAP100	FA_complex	false	HQNGDLQKSK	NALKTSGSDVPLSCcmATLR	606	729	10	18	8	4	613	732	4	BS3	-1	23.849	false	true	false	false	Between	0.004	0.004	0.022		0	0.455	0.455	0	0	1667	1158	3
196491	B190124_06_Lumos_FO_CO_120_FAcomplex_100x_SCX21				0	0	-0	0	6	0	0	ggFANCB	FA_complex	false	ggFANCB	FA_complex	false	SKNDLKEEFHK	VFSALSVSSCcmQIEPPQK	555	531	11	17	2	9	556	539	6	BS3	-1	23.836	false	true	false	false	Self	0	0.001	0.002		0	0.455	0.455	0	0	443	532	127
223125	B190124_07_Lumos_FO_CO_120_FAcomplex_100x_SCX20				0	0	-0	0	5	0	0	ggFANCA	FA_complex	false	ggFANCA	FA_complex	false	TVKDLLENNVFSR	MoxKDLPVLEAVWHLHR	131	153	13	15	3	2	133	154	5	BS3	-1	23.798	false	true	false	false	Self	0	0.001	0.002		0	0.25	0.25	0	0	969	490	128
218899	B190124_07_Lumos_FO_CO_120_FAcomplex_100x_SCX20				0	0	-0	0	4	0	0	ggFANCA	FA_complex	false	ggFANCA	FA_complex	false	MAFIDSLKR	IPSNLYSTYIQACcmHAR	580	592	9	16	8	3	587	594	4	BS3	-1	23.792	false	true	false	false	Self	0	0.001	0.002		0	0.25	0.25	0	0	118	649	128
200680	B190124_06_Lumos_FO_CO_120_FAcomplex_100x_SCX21				0	0	-0	0	3	0	0	ggFANCG	FA_complex	false	ggFANCA	FA_complex	false	MGKPQTALQHLK	HQNLSDLLLEVEGSAKPAGEGGR	263	41	12	23	3	16	265	56	3	BS3	-1	23.753	false	true	false	false	Between	0.004	0.005	0.022		0	0.455	0.25	0	0	1844	1272	13
179928	B190124_05_Lumos_FO_CO_120_FAcomplex_100x_SCX22				0	0	-0	0	4	0	0	ggFANCB	FA_complex	false	ggFANCG	FA_complex	false	SKNDLKEEFHK	AEKNELLTLLK	555	177	11	11	2	3	556	179	4	BS3	-1	23.741	false	true	false	false	Between	0.004	0.005	0.023		0	0.455	0.455	0	0	1643	1245	30
191229	B190124_06_Lumos_FO_CO_120_FAcomplex_100x_SCX21				0	0	-0	0	5	0	0	ggFANCA	FA_complex	false	ggFANCA	FA_complex	false	VLPKAPDTR	EKMoxLQDESKVEPSHSK	571	609	9	16	4	2	574	610	5	BS3	-1	23.69	false	true	false	false	Self	0	0.001	0.002		0	0.25	0.25	0	0	389	317	128
245381	B190124_09_Lumos_FO_CO_120_FAcomplex_100x_SCX18				0	0	-0	0	3	0	0	ggFANCB	FA_complex	false	ggFAAP100	FA_complex	false	LMKSGSK	ASKEQPEPK	752	689	7	9	3	3	754	691	3	BS3	-1	23.688	false	true	false	false	Between	0.004	0.005	0.034		0	0.455	0.455	0	0	1624	1147	3
200257	B190124_06_Lumos_FO_CO_120_FAcomplex_100x_SCX21				0	0	-0	0	5	0	0	ggFANCB	FA_complex	false	ggFANCG	FA_complex	false	NHILPSAKK	IIQVEEKLEQPECcmASLETGLAGGLLSQKR	434	438	9	29	8	7	441	444	5	BS3	-1	23.673	false	true	false	false	Between	0.004	0.005	0.034		0	0.455	0.455	0	0	1731	1170	30
260131	B190124_09_Lumos_FO_CO_120_FAcomplex_100x_SCX18				0	0	-0	0	4	0	0	ggFANCA	FA_complex	false	ggFANCA	FA_complex	false	NAVTKIEQICcmQSSVSPSQAPLLNLDQR	EHQELSSESFIVSVLQEQASR	96	64	27	21	5	9	100	72	4	BS3	-1	23.668	false	true	false	false	Self	0	0.001	0.002		0	0.25	0.25	0	0	966	743	128
241887	B190124_08_Lumos_FO_CO_120_FAcomplex_100x_SCX19				0	0	-0	0	5	0	0	ggFANCB	FA_complex	false	ggFANCA	FA_complex	false	VFSALSVSSCcmQIEPPQK	AAVLSLLDRHQNLSDLLLEVEGSAKPAGEGGR	531	32	17	32	6	25	536	56	5	BS3	-1	23.66	false	true	false	false	Between	0.004	0.005	0.034		0	0.455	0.25	0	0	1840	1201	1
165863	B190124_04_Lumos_FO_CO_120_FAcomplex_100x_SCX23				0	0	-0	0	5	0	0	ggFANCL	FA_complex	false	ggFANCL	FA_complex	false	ILLPTDSQLKNAR	GRQHLITLKLNAK	39	143	13	13	10	9	48	151	5	BS3	-1	23.658	false	true	false	false	Self	0	0.001	0.002		0	0.455	0.455	0	0	965	488	226
152079	B190124_03_Lumos_FO_CO_120_FAcomplex_100x_SCX24				0	0	-0	0	6	0	0	ggFANCB	FA_complex	false	ggFANCA	FA_complex	false	NDLKEEFHKR	HQNLSDLLLEVEGSAKPAGEGGR	557	41	10	23	9	16	565	56	6	BS3	-1	23.656	false	true	false	false	Between	0.004	0.005	0.034		0	0.455	0.25	0	0	1839	1211	1
281580	B190124_11_Lumos_FO_CO_120_FAcomplex_100x_SCX16				0	0	-0	0	4	0	0	ggFANCA	FA_complex	false	ggFANCA	FA_complex	false	SLIPALLGR	VEPSHSKEPAEQLK	737	618	9	14	1	7	737	624	4	BS3	-1	23.63	false	true	false	false	Self	0	0.001	0.002		0	0.25	0.25	0	0	240	90	128
257467	B190124_09_Lumos_FO_CO_120_FAcomplex_100x_SCX18				0	0	-0	0	5	0	0	ggFANCB	FA_complex	false	ggFANCG	FA_complex	false	EGLVSLWDDVGKPHSVSK	IIQVEEKLEQPECcmASLETGLAGGLLSQKR	443	438	18	29	12	7	454	444	5	BS3	-1	23.621	false	true	false	false	Between	0.004	0.005	0.034		0.014	0.455	0.455	0	0	1838	1012	30
287224	B190124_11_Lumos_FO_CO_120_FAcomplex_100x_SCX16				0	0	-0	0	5	0	0	ggFANCB	FA_complex	false	ggFAAP100	FA_complex	false	ITDFGKINYESGINYKDDVPAAEGLQENGLLTIQALETR	IKALLSGIGNTSER	359	460	39	14	6	2	364	461	5	BS3	-1	23.606	false	true	false	false	Between	0.004	0.005	0.034		0.014	0.455	0.455	0	0	1837	1015	3
26417	B181122_30_Lumos_FO_IN_120_FAcomplex_BS3_SEC7_rep1				0	0	-0	0	4	0	0	ggFANCG	FA_complex	false	ggFANCG	FA_complex	false	GCcmGVEPAESLLPEVKVLQK	ESLCcmCcmLTWR	513	467	19	9	15	2	527	468	4	BS3	-1	23.588	false	true	false	false	Self	0	0.001	0.002		0	0.455	0.455	0	0	963	487	126
180869	B190124_05_Lumos_FO_CO_120_FAcomplex_100x_SCX22				0	0	-0	0	5	0	0	ggFANCB	FA_complex	false	ggFANCB	FA_complex	false	EGLVSLWDDVGKPHSVSKEPSLTPK	NHILPSAK	443	434	25	8	18	6	460	439	5	BS3	-1	23.588	false	true	false	false	Self	0	0.001	0.002		0	0.455	0.455	0	0	382	705	127
184011	B190124_05_Lumos_FO_CO_120_FAcomplex_100x_SCX22				0	0	-0	0	5	0	0	ggFANCB	FA_complex	false	ggFANCB	FA_complex	false	SKNDLKEEFHK	GVLTEQLVLALEKEMoxFTSR	555	759	11	19	6	13	560	771	5	BS3	-1	23.582	false	true	false	false	Self	0	0.001	0.002		0	0.455	0.455	0	0	850	569	127
35701	B181122_31_Lumos_FO_IN_120_FAcomplex_BS3_SEC7_rep2				0	0	-0	0	6	0	0	ggFANCA	FA_complex	false	ggFANCA	FA_complex	false	LSNVLGHNSDENEAAILNSR	VEPSHSKEPAEQLK	661	618	20	14	9	4	669	621	6	BS3	-1	23.556	false	true	false	false	Self	0	0.001	0.002		0	0.25	0.25	0	0	908	639	128
255852	B190124_09_Lumos_FO_CO_120_FAcomplex_100x_SCX18				0	0	-0	0	4	0	0	ggFANCL	FA_complex	false	ggFANCL	FA_complex	false	AALEKSDFTK	TKLNNNMoxHLWDPEISLLQNLK	294	263	10	21	5	2	298	264	4	BS3	-1	23.546	false	true	false	false	Self	0	0.001	0.002		0	0.455	0.455	0	0	959	675	226
169549	B190124_04_Lumos_FO_CO_120_FAcomplex_100x_SCX23				0	0	-0	0	7	0	0	ggFANCB	FA_complex	false	ggFANCA	FA_complex	false	SKNDLKEEFHK	AAVLSLLDRHQNLSDLLLEVEGSAKPAGEGGR	555	32	11	32	6	25	560	56	7	BS3	-1	23.54	false	true	false	false	Between	0.004	0.005	0.034		0	0.455	0.25	0	0	1613	1138	1
130333	B190124_02_Lumos_FO_CO_120_FAcomplex_100x_SCX25t28				0	0	-0	0	4	0	0	ggFANCL	FA_complex	false	ggFANCL	FA_complex	false	ILLPTDSQLKNAR	KILHGYQHILKQR	39	60	13	13	10	11	48	70	4	BS3	-1	23.534	false	true	false	false	Self	0	0.001	0.002		0	0.455	0.455	0	0	918	789	226
182010	B190124_05_Lumos_FO_CO_120_FAcomplex_100x_SCX22				0	0	-0	0	5	0	0	ggFANCA	FA_complex	false	ggFANCA	FA_complex	false	QRPVSGCcmLDAK	HQNLSDLLLEVEGSAKPAGEGGR	1010	41	11	23	5	16	1014	56	5	BS3	-1	23.526	false	true	false	false	Self	0	0.001	0.002		0	0.25	0.25	0.004	0	957	486	128
196676	B190124_06_Lumos_FO_CO_120_FAcomplex_100x_SCX21				0	0	-0	0	4	0	0	ggFANCB	FA_complex	false	ggFANCB	FA_complex	false	SKNDLKEEFHK	VFSALSVSSCcmQIEPPQKK	555	531	11	18	6	17	560	547	4	BS3	-1	23.518	false	true	false	false	Self	0	0.001	0.002		0	0.455	0.455	0	0	953	184	127
234157	B190124_08_Lumos_FO_CO_120_FAcomplex_100x_SCX19				0	0	-0	0	5	0	0	ggFANCB	FA_complex	false	ggFAAP100	FA_complex	false	AENNLTWWNEPGKK	QIQTNHEMoxLLKEAQSLR	787	844	14	17	13	11	799	854	5	BS3	-1	23.503	false	true	false	false	Between	0.004	0.005	0.034		0	0.455	0.455	0	0	1831	1039	3
150579	B190124_03_Lumos_FO_CO_120_FAcomplex_100x_SCX24				0	0	-0	0	5	0	0	ggFANCB	FA_complex	false	ggFANCB	FA_complex	false	NDLKEEFHKR	LQDHFIEKLWQR	557	468	10	12	9	8	565	475	5	BS3	-1	23.5	false	true	false	false	Self	0	0.001	0.002		0	0.455	0.455	0.004	0	955	485	127
174845	B190124_05_Lumos_FO_CO_120_FAcomplex_100x_SCX22				0	0	-0	0	4	0	0	ggFANCA	FA_complex	false	ggFANCA	FA_complex	false	LSNVLGHNSDENEAAILNSR	VEPSHSK	661	618	20	7	9	6	669	623	4	BS3	-1	23.498	false	true	false	false	Self	0	0.001	0.002		0	0.25	0.25	0	0	307	181	128
196699	B190124_06_Lumos_FO_CO_120_FAcomplex_100x_SCX21				0	0	-0	0	6	0	0	ggFANCB	FA_complex	false	ggFANCB	FA_complex	false	SKNDLKEEFHK	VFSALSVSSCcmQIEPPQKK	555	531	11	18	6	17	560	547	6	BS3	-1	23.446	false	true	false	false	Self	0	0.001	0.002		0	0.455	0.455	0	0	953	184	127
237037	B190124_08_Lumos_FO_CO_120_FAcomplex_100x_SCX19				0	0	-0	0	4	0	0	ggFANCB	FA_complex	false	ggFANCA	FA_complex	false	NDLKEEFHK	TVKDLLENNVFSR	557	131	9	13	4	3	560	133	4	BS3	-1	23.412	false	true	false	false	Between	0.004	0.005	0.034		0	0.455	0.25	0	0	1788	1172	1
256270	B190124_09_Lumos_FO_CO_120_FAcomplex_100x_SCX18				0	0	-0	0	5	0	0	ggFANCA	FA_complex	false	ggFANCA	FA_complex	false	EPAEQLKAELDALR	ADKIPSNLYSTYIQACcmHAR	625	589	14	19	7	3	631	591	5	BS3	-1	23.404	false	true	false	false	Self	0	0.001	0.002		0	0.25	0.25	0	0	952	484	128
200368	B190124_06_Lumos_FO_CO_120_FAcomplex_100x_SCX21				0	0	-0	0	5	0	0	ggFANCA	FA_complex	false	ggFANCA	FA_complex	false	VLIVDQAKHEDVPAQIAVISDR	VHIMoxYPPFVPTKHR	639	470	22	14	8	12	646	481	5	BS3	-1	23.376	false	true	false	false	Self	0	0.001	0.002		0	0.25	0.25	0.004	0	951	483	128
234106	B190124_08_Lumos_FO_CO_120_FAcomplex_100x_SCX19				0	0	-0	0	4	0	0	ggFANCB	FA_complex	false	ggFAAP100	FA_complex	false	AENNLTWWNEPGKK	QIQTNHEMoxLLKEAQSLR	787	844	14	17	13	11	799	854	4	BS3	-1	23.361	false	true	false	false	Between	0.004	0.005	0.033		0	0.455	0.455	0	0	1831	1039	3
195778	B190124_06_Lumos_FO_CO_120_FAcomplex_100x_SCX21				0	0	-0	0	4	0	0	ggFANCB	FA_complex	false	ggFANCB	FA_complex	false	SKNDLKEEFHK	ESKAENNLTWWNEPGK	555	784	11	16	2	3	556	786	4	BS3	-1	23.326	false	true	false	false	Self	0	0.001	0.002		0	0.455	0.455	0	0	855	626	127
181482	B190124_05_Lumos_FO_CO_120_FAcomplex_100x_SCX22				0	0	-0	0	4	0	0	ggFANCB	FA_complex	false	ggFANCA	FA_complex	false	NDLKEEFHKR	TVKDLLENNVFSR	557	131	10	13	9	3	565	133	4	BS3	-1	23.307	false	true	false	false	Between	0.004	0.005	0.031		0	0.455	0.25	0	0	1800	1224	1
218876	B190124_07_Lumos_FO_CO_120_FAcomplex_100x_SCX20				0	0	-0	0	5	0	0	ggFANCA	FA_complex	false	ggFANCA	FA_complex	false	MAFIDSLKR	IPSNLYSTYIQACcmHAR	580	592	9	16	8	3	587	594	5	BS3	-1	23.3	false	true	false	false	Self	0	0.001	0.002		0	0.25	0.25	0	0	118	649	128
181572	B190124_05_Lumos_FO_CO_120_FAcomplex_100x_SCX22				0	0	-0	0	6	0	0	ggFANCB	FA_complex	false	ggFANCA	FA_complex	false	SKNDLKEEFHK	TVKDLLENNVFSR	555	131	11	13	6	3	560	133	6	BS3	-1	23.265	false	true	false	false	Between	0.004	0.005	0.031		0	0.455	0.25	0	0	1829	1172	1
265569	B190124_10_Lumos_FO_CO_120_FAcomplex_100x_SCX17				0	0	-0	0	3	0	0	ggFANCE	FA_complex	false	ggFANCL	FA_complex	false	LLAKPCcmR	SDFTKDCcmGICcmYAYR	8	299	7	14	4	5	11	303	3	BS3	-1	23.239	false	true	false	false	Between	0.004	0.005	0.031		0	0	0.455	0	0	1730	1167	26
143123	B190124_03_Lumos_FO_CO_120_FAcomplex_100x_SCX24				0	0	-0	0	4	0	0	ggFANCE	FA_complex	false	ggFANCC_strepII_tag	FA_complex	false	IAQSKAEGRR	IKHNGGENQR	156	534	10	10	5	2	160	535	4	BS3	-1	23.226	false	true	false	false	Between	0.004	0.005	0.031		0.014	0	0.455	0	0	1827	1078	11
190951	B190124_06_Lumos_FO_CO_120_FAcomplex_100x_SCX21				0	0	-0	0	4	0	0	ggFANCA	FA_complex	false	ggFANCA	FA_complex	false	VLPKAPDTR	KEKMoxLQDESK	571	608	9	10	4	3	574	610	4	BS3	-1	23.22	false	true	false	false	Self	0	0.001	0.002		0	0.25	0.25	0	0	880	317	128
214106	B190124_07_Lumos_FO_CO_120_FAcomplex_100x_SCX20				0	0	-0	0	3	0	0	ggFANCA	FA_complex	false	ggFANCA	FA_complex	false	KYSVLHSAASDR	MoxAFIDSLKR	1291	580	12	9	1	8	1291	587	3	BS3	-1	23.208	false	true	false	false	Self	0	0.001	0.002		0	0.25	0.25	0	0	947	169	128
201880	B190124_06_Lumos_FO_CO_120_FAcomplex_100x_SCX21				0	0	-0	0	3	0	0	ggFANCG	FA_complex	false	ggFANCG	FA_complex	false	QGRHFPLYLDSCcmLK	GCcmGVEPAESLLPEVKVLQK	608	513	14	19	8	15	615	527	3	BS3	-1	23.204	false	true	false	false	Self	0	0.001	0.002		0	0.455	0.455	0	0	366	726	126
72086	B181122_33_Lumos_FO_IN_120_FAcomplex_BS3_SEC8_rep2				0	0	-0	0	5	0	0	ggFANCA	FA_complex	false	ggFANCA	FA_complex	false	VLPKAPDTR	ADKIPSNLYSTYIQACcmHAR	571	589	9	19	4	3	574	591	5	BS3	-1	23.192	false	true	false	false	Self	0	0.001	0.002		0	0.25	0.25	0	0	656	701	128
163391	B190124_04_Lumos_FO_CO_120_FAcomplex_100x_SCX23				0	0	-0	0	6	0	0	ggFANCA	FA_complex	false	ggFANCA	FA_complex	false	LSNVLGHNSDENEAAILNSR	MoxLQDESKVEPSHSKEPAEQLK	661	611	20	21	9	14	669	624	6	BS3	-1	23.174	false	true	false	false	Self	0	0.001	0.002		0	0.25	0.25	0	0	944	388	128
200354	B190124_06_Lumos_FO_CO_120_FAcomplex_100x_SCX21				0	0	-0	0	5	0	0	ggFANCA	FA_complex	false	ggFANCA	FA_complex	false	KTVLDCcmEDFFHYVNSELK	QRPVSGCcmLDAK	1075	1010	18	11	1	5	1075	1014	5	BS3	-1	23.17	false	true	false	false	Self	0	0.001	0.002		0	0.25	0.25	0.004	0	943	481	128
209518	B190124_07_Lumos_FO_CO_120_FAcomplex_100x_SCX20				0	0	-0	0	3	0	0	ggFANCA	FA_complex	false	ggFANCA	FA_complex	false	VLPKAPDTR	VSDAIHKQR	571	315	9	9	4	7	574	321	3	BS3	-1	23.166	false	true	false	false	Self	0	0.001	0.002		0	0.25	0.25	0	0	598	180	128
35657	B181122_31_Lumos_FO_IN_120_FAcomplex_BS3_SEC7_rep2				0	0	-0	0	5	0	0	ggFANCA	FA_complex	false	ggFANCA	FA_complex	false	VLPKAPDTR	MLQDESKVEPSHSKEPAEQLK	571	611	9	21	4	7	574	617	5	BS3	-1	23.164	false	true	false	false	Self	0	0.001	0.002		0	0.25	0.25	0	0	889	640	128
218646	B190124_07_Lumos_FO_CO_120_FAcomplex_100x_SCX20				0	0	-0	0	4	0	0	ggFANCB	FA_complex	false	ggFANCA	FA_complex	false	SKNDLKEEFHK	NAVTKIEQICcmQSSVSPSQAPLLNLDQR	555	96	11	27	2	5	556	100	4	BS3	-1	23.158	false	true	false	false	Between	0.004	0.006	0.041		0	0.455	0.25	0	0	1826	1242	1
152725	B190124_03_Lumos_FO_CO_120_FAcomplex_100x_SCX24				0	0	-0	0	7	0	0	ggFANCA	FA_complex	false	ggFANCA	FA_complex	false	RADKIPSNLYSTYIQACcmHAR	VEPSHSKEPAEQLKAELDALR	588	618	20	21	4	14	591	631	7	BS3	-1	23.152	false	true	false	false	Self	0	0.001	0.002		0	0.25	0.25	0	0	733	484	128
177695	B190124_05_Lumos_FO_CO_120_FAcomplex_100x_SCX22				0	0	-0	0	5	0	0	ggFANCB	FA_complex	false	ggFANCB	FA_complex	false	SKNDLKEEFHK	AENNLTWWNEPGKK	555	787	11	14	2	13	556	799	5	BS3	-1	23.144	false	true	false	false	Self	0	0.001	0.002		0	0.455	0.455	0	0	212	544	127
233100	B190124_08_Lumos_FO_CO_120_FAcomplex_100x_SCX19				0	0	-0	0	5	0	0	ggFANCB	FA_complex	false	ggFAAP100	FA_complex	false	VVSSVCcmVCcmKSERLQK	ASEGESELLALSAKGR	236	420	15	16	9	14	244	433	5	BS3	-1	23.138	false	true	false	false	Between	0.004	0.006	0.041		0.014	0.455	0.455	0	0	1825	1077	3
209189	B190124_07_Lumos_FO_CO_120_FAcomplex_100x_SCX20				0	0	-0	0	3	0	0	ggFANCA	FA_complex	false	ggFANCA	FA_complex	false	VLPKAPDTR	KEKMoxLQDESK	571	608	9	10	4	3	574	610	3	BS3	-1	23.086	false	true	false	false	Self	0	0.001	0.002		0	0.25	0.25	0	0	880	317	128
247612	B190124_09_Lumos_FO_CO_120_FAcomplex_100x_SCX18				0	0	-0	0	3	0	0	ggFANCA	FA_complex	false	ggFANCA	FA_complex	false	FQELLKEK	GITSKEDK	901	866	8	8	6	4	906	869	3	BS3	-1	23.08	false	true	false	false	Self	0	0.001	0.002		0	0.25	0.25	0.004	0	937	480	128
179197	B190124_05_Lumos_FO_CO_120_FAcomplex_100x_SCX22				0	0	-0	0	5	0	0	ggFANCB	FA_complex	false	ggFANCB	FA_complex	false	NDLKEEFHKR	VFSALSVSSCcmQIEPPQK	557	531	10	17	9	9	565	539	5	BS3	-1	23.056	false	true	false	false	Self	0	0.001	0.002		0	0.455	0.455	0.004	0	936	479	127
10909	B181122_29_Lumos_FO_IN_120_FAcomplex_BS3_SEC6_rep2				0	0	-0	0	4	0	0	ggFANCB	FA_complex	false	ggFANCL	FA_complex	false	EGLVSLWDDVGKPHSVSKEPSLTPK	ILLPTDSQLKNAR	443	39	25	13	12	10	454	48	4	BS3	-1	23.043	false	true	false	false	Between	0.004	0.006	0.04		0	0.455	0.455	0	0	1591	1091	27
198873	B190124_06_Lumos_FO_CO_120_FAcomplex_100x_SCX21				0	0	-0	0	5	0	0	ggFANCA	FA_complex	false	ggFANCA	FA_complex	false	VLPKAPDTR	VEPSHSKEPAEQLKAELDALR	571	618	9	21	4	14	574	631	5	BS3	-1	23.032	false	true	false	false	Self	0	0.001	0.002		0	0.25	0.25	0	0	335	366	128
282308	B190124_11_Lumos_FO_CO_120_FAcomplex_100x_SCX16				0	0	-0	0	4	0	0	ggFANCE	FA_complex	false	ggFANCL	FA_complex	false	LLAKPCcmR	QSFNVIFGECcmPYCcmNKPLTVK	8	348	7	20	4	15	11	362	4	BS3	-1	22.996	false	true	false	false	Between	0.004	0.006	0.039		0	0	0.455	0	0	1680	1151	26
200373	B190124_06_Lumos_FO_CO_120_FAcomplex_100x_SCX21				0	0	-0	0	4	0	0	ggFANCA	FA_complex	false	ggFANCA	FA_complex	false	KTVLDCcmEDFFHYVNSELK	QRPVSGCcmLDAK	1075	1010	18	11	2	5	1076	1014	4	BS3	-1	22.978	false	true	false	false	Self	0	0.001	0.002		0	0.25	0.25	0.004	0	934	477	128
179973	B190124_05_Lumos_FO_CO_120_FAcomplex_100x_SCX22				0	0	-0	0	7	0	0	ggFANCA	FA_complex	false	ggFAAP100	FA_complex	false	SHFCcmQEIWK	QIQTNHEMoxLLKEAQSLRDHSPLTEEDTEK	144	844	9	29	1	11	144	854	7	BS3	-1	22.97	false	true	false	false	Between	0.004	0.006	0.038		0	0.25	0.455	0	0	1821	1191	22
187915	B190124_05_Lumos_FO_CO_120_FAcomplex_100x_SCX22				0	0	-0	0	4	0	0	ggFANCA	FA_complex	false	ggFANCA	FA_complex	false	NAVTKIEQICcmQSSVSPSQAPLLNLDQR	EHQELSSESFIVSVLQEQASR	96	64	27	21	5	6	100	69	4	BS3	-1	22.97	false	true	false	false	Self	0	0.001	0.002		0	0.25	0.25	0	0	933	735	128
265402	B190124_10_Lumos_FO_CO_120_FAcomplex_100x_SCX17				0	0	-0	0	3	0	0	ggFANCL	FA_complex	false	ggFANCL	FA_complex	false	AALEKSDFTK	AALEKSDFTK	294	294	10	10	5	5	298	298	3	BS3	-1	22.964	false	true	false	false	Self	0	0.001	0.002		0	0.455	0.455	0	0	514	537	226
215780	B190124_07_Lumos_FO_CO_120_FAcomplex_100x_SCX20				0	0	-0	0	5	0	0	ggFANCB	FA_complex	false	ggFAAP100	FA_complex	false	ENLQVTSKWQK	RIKALLSGIGNTSER	314	459	11	15	8	3	321	461	5	BS3	-1	22.962	false	true	false	false	Between	0.004	0.006	0.038		0	0.455	0.455	0	0	1820	1248	3
182483	B190124_05_Lumos_FO_CO_120_FAcomplex_100x_SCX22				0	0	-0	0	6	0	0	ggFANCA	FA_complex	false	ggFANCA	FA_complex	false	RADKIPSNLYSTYIQACcmHAR	MAFIDSLKR	588	580	20	9	4	8	591	587	6	BS3	-1	22.956	false	true	false	false	Self	0	0.001	0.002		0	0.25	0.25	0	0	747	706	128
196690	B190124_06_Lumos_FO_CO_120_FAcomplex_100x_SCX21				0	0	-0	0	4	0	0	ggFANCG	FA_complex	false	ggFANCG	FA_complex	false	LNRKEEAADYWQK	EAIMQFSR	581	494	13	8	4	7	584	500	4	BS3	-1	22.944	false	true	false	false	Self	0	0.001	0.002		0	0.455	0.455	0	0	456	232	126
269676	B190124_10_Lumos_FO_CO_120_FAcomplex_100x_SCX17				0	0	-0	0	5	0	0	ggFANCA	FA_complex	false	ggFANCA	FA_complex	false	VLIVDQAKHEDVPAQIAVISDR	KLFVAFSAK	639	340	22	9	8	1	646	340	5	BS3	-1	22.938	false	true	false	false	Self	0	0.001	0.002		0	0.25	0.25	0	0	929	703	128
232081	B190124_08_Lumos_FO_CO_120_FAcomplex_100x_SCX19				0	0	-0	0	3	0	0	ggFANCA	FA_complex	false	ggFANCA	FA_complex	false	VEPSHSKEPAEQLK	MAFIDSLKR	618	580	14	9	7	8	624	587	3	BS3	-1	22.932	false	true	false	false	Self	0	0.001	0.002		0	0.25	0.25	0	0	749	203	128
267209	B190124_10_Lumos_FO_CO_120_FAcomplex_100x_SCX17				0	0	-0	0	5	0	0	ggFANCB	FA_complex	false	ggFANCA	FA_complex	false	KISGAPVASLLDSEDGVQQFRER	EKEEDVSTLQAMoxR	800	263	23	13	1	2	800	264	5	BS3	-1	22.929	false	true	false	false	Between	0.004	0.006	0.038		0.014	0.455	0.25	0	0	1819	1045	1
232118	B190124_08_Lumos_FO_CO_120_FAcomplex_100x_SCX19				0	0	-0	0	3	0	0	ggFANCA	FA_complex	false	ggFANCA	FA_complex	false	LSNVLGHNSDENEAAILNSR	EKMLQDESK	661	609	20	9	9	2	669	610	3	BS3	-1	22.922	false	true	false	false	Self	0	0.001	0.002		0	0.25	0.25	0	0	758	115	128
168644	B190124_04_Lumos_FO_CO_120_FAcomplex_100x_SCX23				0	0	-0	0	6	0	0	ggFANCB	FA_complex	false	ggFANCA	FA_complex	false	SKNDLKEEFHK	EHQELSSESFIVSVLQEQASR	555	64	11	21	2	7	556	70	6	BS3	-1	22.904	false	true	false	false	Between	0.004	0.006	0.038		0	0.455	0.25	0	0	1818	1220	1
254649	B190124_09_Lumos_FO_CO_120_FAcomplex_100x_SCX18				0	0	-0	0	5	0	0	ggFANCB	FA_complex	false	ggFAAP100	FA_complex	false	LQNEKEQCcmMoxLSMNETMDGTLYQEVTLK	QIQTNHEMLLKEAQSLR	823	844	27	17	5	11	827	854	5	BS3	-1	22.896	false	true	false	false	Between	0.004	0.006	0.038		0.014	0.455	0.455	0	0	1817	843	3
210700	B190124_07_Lumos_FO_CO_120_FAcomplex_100x_SCX20				0	0	-0	0	3	0	0	ggFANCA	FA_complex	false	ggFANCA	FA_complex	false	VLPKAPDTR	KYSVLHSAASDR	571	1291	9	12	4	1	574	1291	3	BS3	-1	22.87	false	true	false	false	Self	0	0.001	0.002		0	0.25	0.25	0	0	926	731	128
283805	B190124_11_Lumos_FO_CO_120_FAcomplex_100x_SCX16				0	0	-0	0	3	0	0	ggFANCA	FA_complex	false	ggFANCA	FA_complex	false	VLPKAPDTR	SVLLEYITLAKTR	571	484	9	13	4	11	574	494	3	BS3	-1	22.856	false	true	false	false	Self	0	0.001	0.002		0	0.25	0.25	0	0	738	599	128
36652	B181122_31_Lumos_FO_IN_120_FAcomplex_BS3_SEC7_rep2				0	0	-0	0	5	0	0	ggFANCA	FA_complex	false	ggFANCA	FA_complex	false	LSNVLGHNSDENEAAILNSR	EKMLQDESK	661	609	20	9	9	2	669	610	5	BS3	-1	22.824	false	true	false	false	Self	0	0.001	0.002		0	0.25	0.25	0	0	758	115	128
229538	B190124_08_Lumos_FO_CO_120_FAcomplex_100x_SCX19				0	0	-0	0	3	0	0	ggFANCA	FA_complex	false	ggFANCA	FA_complex	false	VSDAIHKQR	EKEEDVSTLQAMR	315	263	9	13	7	2	321	264	3	BS3	-1	22.82	false	true	false	false	Self	0	0.001	0.002		0	0.25	0.25	0	0	915	303	128
164945	B190124_04_Lumos_FO_CO_120_FAcomplex_100x_SCX23				0	0	-0	0	5	0	0	ggFANCB	FA_complex	false	ggFANCB	FA_complex	false	SKNDLKEEFHK	EPSLTPKLQDHFIEK	555	461	11	15	6	7	560	467	5	BS3	-1	22.812	false	true	false	false	Self	0	0.001	0.002		0	0.455	0.455	0	0	834	231	127
269350	B190124_10_Lumos_FO_CO_120_FAcomplex_100x_SCX17				0	0	-0	0	4	0	0	ggFANCB	FA_complex	false	ggFANCB	FA_complex	false	VVSSVCcmVCcmKSER	NQLIWFQDGVPKGVCcmELPYEKPCcmLIK	236	263	12	26	9	12	244	274	4	BS3	-1	22.808	false	true	false	false	Self	0	0.001	0.002		0	0.455	0.455	0	0	921	667	127
224332	B190124_07_Lumos_FO_CO_120_FAcomplex_100x_SCX20				0	0	-0	0	5	0	0	ggFANCA	FA_complex	false	ggFANCA	FA_complex	false	SHFCcmQEIWKMoxK	LGVPTAVLAAKNAVTKIEQICcmQSSVSPSQAPLLNLDQR	144	85	11	38	9	16	152	100	5	BS3	-1	22.8	false	true	false	false	Self	0	0.001	0.002		0	0.25	0.25	0	0	920	476	128
176047	B190124_05_Lumos_FO_CO_120_FAcomplex_100x_SCX22				0	0	-0	0	5	0	0	ggFANCB	FA_complex	false	ggFANCB	FA_complex	false	EPSLTPKLQDHFIEK	HQNGDLQKSK	461	606	15	10	7	8	467	613	5	BS3	-1	22.78	false	true	false	false	Self	0	0.001	0.002		0	0.455	0.455	0	0	873	729	127
130318	B190124_02_Lumos_FO_CO_120_FAcomplex_100x_SCX25t28				0	0	-0	0	6	0	0	ggFANCL	FA_complex	false	ggFANCL	FA_complex	false	ILLPTDSQLKNAR	KILHGYQHILKQR	39	60	13	13	10	11	48	70	6	BS3	-1	22.77	false	true	false	false	Self	0	0.001	0.002		0	0.455	0.455	0	0	918	789	226
76942	B181122_34_Lumos_FO_IN_120_FAcomplex_BS3_SEC9_rep1				0	0	-0	0	4	0	0	ggFANCA	FA_complex	false	ggFANCA	FA_complex	false	VLPKAPDTR	KEKMLQDESK	571	608	9	10	4	3	574	610	4	BS3	-1	22.768	false	true	false	false	Self	0	0.001	0.002		0	0.25	0.25	0	0	713	317	128
145797	B190124_03_Lumos_FO_CO_120_FAcomplex_100x_SCX24				0	0	-0	0	5	0	0	ggFANCA	FA_complex	false	ggFANCA	FA_complex	false	ASFGNASSHHGSSKK	VHIMoxYPPFVPTKHR	433	470	15	14	14	12	446	481	5	BS3	-1	22.754	false	true	false	false	Self	0	0.001	0.002		0	0.25	0.25	0	0	222	348	128
53415	B181122_32_Lumos_FO_IN_120_FAcomplex_BS3_SEC8_rep1				0	0	-0	0	5	0	0	ggFANCA	FA_complex	false	ggFANCA	FA_complex	false	VSDAIHKQR	EKEEDVSTLQAMR	315	263	9	13	7	2	321	264	5	BS3	-1	22.75	false	true	false	false	Self	0	0.001	0.002		0	0.25	0.25	0	0	915	303	128
196656	B190124_06_Lumos_FO_CO_120_FAcomplex_100x_SCX21				0	0	-0	0	5	0	0	ggFANCB	FA_complex	false	ggFANCB	FA_complex	false	SKNDLKEEFHK	GVCcmELPYEKPCcmLIK	555	275	11	14	2	9	556	283	5	BS3	-1	22.734	false	true	false	false	Self	0	0.001	0.002		0	0.455	0.455	0.004	0	914	475	127
265238	B190124_10_Lumos_FO_CO_120_FAcomplex_100x_SCX17				0	0	-0	0	4	0	0	ggFANCE	FA_complex	false	ggFANCE	FA_complex	false	IAQSKAEGR	WCcmFSKQDGDAAGCcmVLPGGK	156	169	9	19	5	5	160	173	4	BS3	-1	22.712	false	true	false	false	Self	0	0.001	0.002		0	0	0	0	0	695	266	186
78113	B181122_34_Lumos_FO_IN_120_FAcomplex_BS3_SEC9_rep1				0	0	-0	0	3	0	0	ggFANCA	FA_complex	false	ggFANCA	FA_complex	false	FQELLKEK	GITSKEDK	901	866	8	8	6	5	906	870	3	BS3	-1	22.682	false	true	false	false	Self	0	0.001	0.002		0	0.25	0.25	0	0	710	591	128
11954	B181122_29_Lumos_FO_IN_120_FAcomplex_BS3_SEC6_rep2				0	0	-0	0	5	0	0	ggFANCB	FA_complex	false	ggFAAP100	FA_complex	false	LQNEKEQCcmMLSMNETMDGTLYQEVTLK	QIQTNHEMLLKEAQSLR	823	844	27	17	5	11	827	854	5	BS3	-1	22.675	false	true	false	false	Between	0.004	0.006	0.045		0.014	0.455	0.455	0	0	1810	843	3
173648	B190124_05_Lumos_FO_CO_120_FAcomplex_100x_SCX22				0	0	-0	0	4	0	0	ggFANCB	FA_complex	false	ggFANCB	FA_complex	false	TAKLCcmVR	NHILPSAKK	40	434	7	9	3	8	42	441	4	BS3	-1	22.672	false	true	false	false	Self	0	0.001	0.002		0	0.455	0.455	0	0	898	87	127
42021	B181122_31_Lumos_FO_IN_120_FAcomplex_BS3_SEC7_rep2				0	0	-0	0	4	0	0	ggFANCG	FA_complex	false	ggFANCG	FA_complex	false	LEQPECcmASLETGLAGGLLSQKR	EAIMQFSR	445	494	22	8	21	7	465	500	4	BS3	-1	22.664	false	true	false	false	Self	0	0.001	0.002		0	0.455	0.455	0	0	910	58	126
249096	B190124_09_Lumos_FO_CO_120_FAcomplex_100x_SCX18				0	0	-0	0	4	0	0	ggFANCA	FA_complex	false	ggFANCA	FA_complex	false	ASLCcmLWKQAR	GITSKEDK	891	866	10	8	7	5	897	870	4	BS3	-1	22.656	false	true	false	false	Self	0	0.001	0.002		0	0.25	0.25	0	0	909	534	128
162975	B190124_04_Lumos_FO_CO_120_FAcomplex_100x_SCX23				0	0	-0	0	5	0	0	ggFANCA	FA_complex	false	ggFANCA	FA_complex	false	LSNVLGHNSDENEAAILNSR	VEPSHSKEPAEQLK	661	618	20	14	9	4	669	621	5	BS3	-1	22.63	false	true	false	false	Self	0	0.001	0.002		0	0.25	0.25	0	0	908	639	128
152643	B190124_03_Lumos_FO_CO_120_FAcomplex_100x_SCX24				0	0	-0	0	6	0	0	ggFANCA	FA_complex	false	ggFANCA	FA_complex	false	RADKIPSNLYSTYIQACcmHAR	VEPSHSKEPAEQLKAELDALR	588	618	20	21	4	14	591	631	6	BS3	-1	22.596	false	true	false	false	Self	0	0.001	0.002		0	0.25	0.25	0	0	733	484	128
215860	B190124_07_Lumos_FO_CO_120_FAcomplex_100x_SCX20				0	0	-0	0	5	0	0	ggFANCA	FA_complex	false	ggFANCA	FA_complex	false	KIPTSVIEASIFR	VSDAIHKQR	542	315	13	9	1	7	542	321	5	BS3	-1	22.582	false	true	false	false	Self	0	0.001	0.002		0	0.25	0.25	0	0	292	683	128
251875	B190124_09_Lumos_FO_CO_120_FAcomplex_100x_SCX18				0	0	-0	0	4	0	0	ggFANCA	FA_complex	false	ggFANCA	FA_complex	false	KLQYFVPR	LDLGSCcmGQLKSVSPDIHCcmK	852	980	8	19	1	10	852	989	4	BS3	-1	22.52	false	true	false	false	Self	0	0.001	0.002		0	0.25	0.25	0	0	905	659	128
52674	B181122_32_Lumos_FO_IN_120_FAcomplex_BS3_SEC8_rep1				0	0	-0	0	5	0	0	ggFANCB	FA_complex	false	ggFANCB	FA_complex	false	AKHSETEIVCcmCcmDCcmATR	TAKLCcmVR	69	40	16	7	2	3	70	42	5	BS3	-1	22.516	false	true	false	false	Self	0	0.001	0.002		0	0.455	0.455	0	0	904	322	127
228976	B190124_08_Lumos_FO_CO_120_FAcomplex_100x_SCX19				0	0	-0	0	3	0	0	ggFANCA	FA_complex	false	ggFANCA	FA_complex	false	RKSTFGSTAELR	AGAGGGALR	20	2	12	9	2	1	21	2	3	BS3	-1	22.5	false	true	false	false	Self	0	0.001	0.002		0	0.25	0.25	0	0	903	383	128
175390	B190124_05_Lumos_FO_CO_120_FAcomplex_100x_SCX22				0	0	-0	0	4	0	0	ggFANCB	FA_complex	false	ggFANCG	FA_complex	false	NDLKEEFHK	MoxGKPQTALQHLK	557	263	9	12	4	3	560	265	4	BS3	-1	22.478	false	true	false	false	Between	0.004	0.007	0.037		0	0.455	0.455	0	0	1747	1087	30
199138	B190124_06_Lumos_FO_CO_120_FAcomplex_100x_SCX21				0	0	-0	0	4	0	0	ggFANCB	FA_complex	false	ggFANCG	FA_complex	false	KMoxKLDLR	AEKNELLTLLK	548	177	7	11	3	3	550	179	4	BS3	-1	22.455	false	true	false	false	Between	0.004	0.007	0.037		0.011	0.455	0.455	0	0	1444	1090	30
251102	B190124_09_Lumos_FO_CO_120_FAcomplex_100x_SCX18				0	0	-0	0	4	0	0	ggFANCE	FA_complex	false	ggFANCC_strepII_tag	FA_complex	false	IAQSKAEGR	TVKLLNELLQK	156	544	9	11	5	3	160	546	4	BS3	-1	22.448	false	true	false	false	Between	0.004	0.007	0.036		0	0	0.455	0	0	1803	1184	11
210650	B190124_07_Lumos_FO_CO_120_FAcomplex_100x_SCX20				0	0	-0	0	5	0	0	ggFANCA	FA_complex	false	ggFANCA	FA_complex	false	VLPKAPDTR	MoxLQDESKVEPSHSKEPAEQLK	571	611	9	21	4	7	574	617	5	BS3	-1	22.406	false	true	false	false	Self	0	0.001	0.002		0	0.25	0.25	0	0	772	640	128
215277	B190124_07_Lumos_FO_CO_120_FAcomplex_100x_SCX20				0	0	-0	0	5	0	0	ggFANCG	FA_complex	false	ggFANCG	FA_complex	false	GKEAIMQFSR	GMQFLEQEKHK	492	541	10	11	2	9	493	549	5	BS3	-1	22.406	false	true	false	false	Self	0	0.001	0.002		0	0.455	0.455	0	0	901	221	126
54540	B181122_32_Lumos_FO_IN_120_FAcomplex_BS3_SEC8_rep1				0	0	-0	0	4	0	0	ggFANCE	FA_complex	false	ggFANCE	FA_complex	false	QDGDAAGCcmVLPGGKR	CcmLCcmQKIAQSK	174	151	15	10	14	5	187	155	4	BS3	-1	22.394	false	true	false	false	Self	0	0.001	0.002		0	0	0	0	0	613	568	186
283482	B190124_11_Lumos_FO_CO_120_FAcomplex_100x_SCX16				0	0	-0	0	4	0	0	ggFANCB	FA_complex	false	ggFANCB	FA_complex	false	KMKLDLR	ISGAPVASLLDSEDGVQQFR	548	801	7	20	3	2	550	802	4	BS3	-1	22.39	false	true	false	false	Self	0	0.001	0.002		0	0.455	0.455	0	0	899	453	127
173637	B190124_05_Lumos_FO_CO_120_FAcomplex_100x_SCX22				0	0	-0	0	3	0	0	ggFANCB	FA_complex	false	ggFANCB	FA_complex	false	TAKLCcmVR	NHILPSAKK	40	434	7	9	3	8	42	441	3	BS3	-1	22.372	false	true	false	false	Self	0	0.001	0.002		0	0.455	0.455	0	0	898	87	127
172667	B190124_05_Lumos_FO_CO_120_FAcomplex_100x_SCX22				0	0	-0	0	4	0	0	ggFANCA	FA_complex	false	ggFANCA	FA_complex	false	VSDAIHKQR	VEPSHSKEPAEQLK	315	618	9	14	7	7	321	624	4	BS3	-1	22.37	false	true	false	false	Self	0	0.001	0.002		0	0.25	0.25	0	0	467	510	128
129368	B190124_02_Lumos_FO_CO_120_FAcomplex_100x_SCX25t28				0	0	-0	0	5	0	0	ggFANCG	FA_complex	false	ggFANCG	FA_complex	false	HHHPSEVKYLLAQR	MoxGKPQTALQHLK	347	263	14	12	8	3	354	265	5	BS3	-1	22.37	false	true	false	false	Self	0	0.001	0.002		0	0.455	0.455	0	0	820	607	126
181470	B190124_05_Lumos_FO_CO_120_FAcomplex_100x_SCX22				0	0	-0	0	5	0	0	ggFANCB	FA_complex	false	ggFANCA	FA_complex	false	NDLKEEFHKR	TVKDLLENNVFSR	557	131	10	13	9	3	565	133	5	BS3	-1	22.366	false	true	false	false	Between	0.004	0.007	0.037		0	0.455	0.25	0	0	1800	1224	1
203280	B190124_06_Lumos_FO_CO_120_FAcomplex_100x_SCX21				0	0	-0	0	4	0	0	ggFANCA	FA_complex	false	ggFANCA	FA_complex	false	KIPTSVIEASIFR	VEPSHSKEPAEQLKAELDALR	542	618	13	21	1	14	542	631	4	BS3	-1	22.346	false	true	false	false	Self	0	0.001	0.002		0	0.25	0.25	0	0	735	713	128
181739	B190124_05_Lumos_FO_CO_120_FAcomplex_100x_SCX22				0	0	-0	0	4	0	0	ggFANCB	FA_complex	false	ggFANCA	FA_complex	false	NDLKEEFHKR	TVKDLLENNVFSR	557	131	10	13	4	3	560	133	4	BS3	-1	22.332	false	true	false	false	Between	0.004	0.007	0.037		0	0.455	0.25	0	0	1787	1172	1
218956	B190124_07_Lumos_FO_CO_120_FAcomplex_100x_SCX20				0	0	-0	0	4	0	0	ggFANCB	FA_complex	false	ggFANCB	FA_complex	false	ISAAAITQKNQLIWFQDGVPK	KMoxKLDLR	254	548	21	7	9	3	262	550	4	BS3	-1	22.32	false	true	false	false	Self	0	0.001	0.002		0	0.455	0.455	0.004	0	338	482	127
147197	B190124_03_Lumos_FO_CO_120_FAcomplex_100x_SCX24				0	0	-0	0	5	0	0	ggFANCE	FA_complex	false	ggFANCL	FA_complex	false	LLAKPCcmR	GRQHLITLKLNAK	8	143	7	13	4	9	11	151	5	BS3	-1	22.316	false	true	false	false	Between	0.004	0.007	0.037		0	0	0.455	0	0	1798	967	26
232270	B190124_08_Lumos_FO_CO_120_FAcomplex_100x_SCX19				0	0	-0	0	4	0	0	ggFANCA	FA_complex	false	ggFANCL	FA_complex	false	KYSVLHSAASDR	ILLPTDSQLKNAR	1291	39	12	13	1	10	1291	48	4	BS3	-1	22.312	false	true	false	false	Between	0.004	0.007	0.037		0	0.25	0.455	0	0	1797	1187	9
3250	B181122_28_Lumos_FO_IN_120_FAcomplex_BS3_SEC6_rep1				0	0	-0	0	5	0	0	ggFANCA	FA_complex	false	ggFANCA	FA_complex	false	SVLLEYITLAKTR	ADKIPSNLYSTYIQACcmHAR	484	589	13	19	11	3	494	591	5	BS3	-1	22.312	false	true	false	false	Self	0	0.001	0.002		0	0.25	0.25	0	0	893	660	128
254015	B190124_09_Lumos_FO_CO_120_FAcomplex_100x_SCX18				0	0	-0	0	5	0	0	ggFANCG	FA_complex	false	ggFANCA	FA_complex	false	MoxGKPQTALQHLK	NAVTKIEQICcmQSSVSPSQAPLLNLDQR	263	96	12	27	3	5	265	100	5	BS3	-1	22.306	false	true	false	false	Between	0.004	0.007	0.037		0	0.455	0.25	0	0	1628	936	13
256700	B190124_09_Lumos_FO_CO_120_FAcomplex_100x_SCX18				0	0	-0	0	5	0	0	ggFANCL	FA_complex	false	ggFANCL	FA_complex	false	SDFTKDCcmGICcmYAYR	TKLNNNMoxHLWDPEISLLQNLK	299	263	14	21	5	2	303	264	5	BS3	-1	22.29	false	true	false	false	Self	0	0.001	0.002		0	0.455	0.455	0.004	0	892	61	226
169481	B190124_04_Lumos_FO_CO_120_FAcomplex_100x_SCX23				0	0	-0	0	6	0	0	ggFANCB	FA_complex	false	ggFANCA	FA_complex	false	SKNDLKEEFHK	AAVLSLLDRHQNLSDLLLEVEGSAKPAGEGGR	555	32	11	32	6	25	560	56	6	BS3	-1	22.276	false	true	false	false	Between	0.004	0.007	0.036		0	0.455	0.25	0	0	1613	1138	1
241949	B190124_08_Lumos_FO_CO_120_FAcomplex_100x_SCX19				0	0	-0	0	5	0	0	ggFANCL	FA_complex	false	ggFANCL	FA_complex	false	EFWDTMDEIDGKTWVLEPENPAR	HPKMoxLPECcmYFLGADHAVNPLR	197	242	23	21	12	3	208	244	5	BS3	-1	22.26	false	true	false	false	Self	0	0.001	0.002		0	0.455	0.455	0	0	891	190	226
173179	B190124_05_Lumos_FO_CO_120_FAcomplex_100x_SCX22				0	0	-0	0	4	0	0	ggFANCA	FA_complex	false	ggFANCA	FA_complex	false	QRPVSGCcmLDAK	VEPSHSKEPAEQLK	1010	618	11	14	5	7	1014	624	4	BS3	-1	22.246	false	true	false	false	Self	0	0.001	0.002		0	0.25	0.25	0	0	770	311	128
9156	B181122_29_Lumos_FO_IN_120_FAcomplex_BS3_SEC6_rep2				0	0	-0	0	6	0	0	ggFANCA	FA_complex	false	ggFANCA	FA_complex	false	VLPKAPDTR	MLQDESKVEPSHSKEPAEQLK	571	611	9	21	4	7	574	617	6	BS3	-1	22.22	false	true	false	false	Self	0	0.001	0.002		0	0.25	0.25	0	0	889	640	128
177375	B190124_05_Lumos_FO_CO_120_FAcomplex_100x_SCX22				0	0	-0	0	5	0	0	ggFANCB	FA_complex	false	ggFANCA	FA_complex	false	SKNDLKEEFHK	ESLSCcmLLR	555	123	11	8	2	2	556	124	5	BS3	-1	22.208	false	true	false	false	Between	0.007	0.008	0.037		0	0.455	0.25	0	0	1595	1124	1
253554	B190124_09_Lumos_FO_CO_120_FAcomplex_100x_SCX18				0	0	-0	0	4	0	0	ggFANCB	FA_complex	false	ggFAAP100	FA_complex	false	KISGAPVASLLDSEDGVQQFR	QIQTNHEMoxLLKEAQSLR	800	844	21	17	1	11	800	854	4	BS3	-1	22.205	false	true	false	false	Between	0.007	0.008	0.036		0	0.455	0.455	0	0	1738	1028	3
280121	B190124_11_Lumos_FO_CO_120_FAcomplex_100x_SCX16				0	0	-0	0	4	0	0	ggFANCB	FA_complex	false	ggFANCA	FA_complex	false	AENNLTWWNEPGKK	EKEEDVSTLQAMoxR	787	263	14	13	13	2	799	264	4	BS3	-1	22.196	false	true	false	false	Between	0.007	0.008	0.036		0.014	0.455	0.25	0	0	1789	1052	1
232376	B190124_08_Lumos_FO_CO_120_FAcomplex_100x_SCX19				0	0	-0	0	5	0	0	ggFANCA	FA_complex	false	ggFANCA	FA_complex	false	LSNVLGHNSDENEAAILNSR	VLPKAPDTR	661	571	20	9	9	4	669	574	5	BS3	-1	22.186	false	true	false	false	Self	0	0.001	0.002		0	0.25	0.25	0	0	888	364	128
228658	B190124_08_Lumos_FO_CO_120_FAcomplex_100x_SCX19				0	0	-0	0	3	0	0	ggFANCA	FA_complex	false	ggFANCA	FA_complex	false	VLPKAPDTR	MLQDESKVEPSHSK	571	611	9	14	4	7	574	617	3	BS3	-1	22.178	false	true	false	false	Self	0	0.001	0.002		0	0.25	0.25	0	0	730	640	128
237026	B190124_08_Lumos_FO_CO_120_FAcomplex_100x_SCX19				0	0	-0	0	5	0	0	ggFANCB	FA_complex	false	ggFANCA	FA_complex	false	NDLKEEFHK	TVKDLLENNVFSR	557	131	9	13	4	3	560	133	5	BS3	-1	22.168	false	true	false	false	Between	0.007	0.008	0.036		0	0.455	0.25	0	0	1788	1172	1
228706	B190124_08_Lumos_FO_CO_120_FAcomplex_100x_SCX19				0	0	-0	0	5	0	0	ggFANCA	FA_complex	false	ggFANCA	FA_complex	false	VLPKAPDTR	MLQDESKVEPSHSK	571	611	9	14	4	7	574	617	5	BS3	-1	22.166	false	true	false	false	Self	0	0.001	0.002		0	0.25	0.25	0	0	730	640	128
181761	B190124_05_Lumos_FO_CO_120_FAcomplex_100x_SCX22				0	0	-0	0	5	0	0	ggFANCB	FA_complex	false	ggFANCA	FA_complex	false	NDLKEEFHKR	TVKDLLENNVFSR	557	131	10	13	4	3	560	133	5	BS3	-1	22.154	false	true	false	false	Between	0.007	0.008	0.036		0	0.455	0.25	0	0	1787	1172	1
217474	B190124_07_Lumos_FO_CO_120_FAcomplex_100x_SCX20				0	0	-0	0	5	0	0	ggFANCB	FA_complex	false	ggFANCB	FA_complex	false	KISGAPVASLLDSEDGVQQFR	KMoxKLDLR	800	548	21	7	1	3	800	550	5	BS3	-1	22.152	false	true	false	false	Self	0	0.001	0.002		0	0.455	0.455	0.004	0	885	470	127
134388	B190124_02_Lumos_FO_CO_120_FAcomplex_100x_SCX25t28				0	0	-0	0	5	0	0	ggFANCB	FA_complex	false	ggFANCA	FA_complex	false	SKNDLKEEFHK	EHQELSSESFIVSVLQEQASR	555	64	11	21	2	6	556	69	5	BS3	-1	22.14	false	true	false	false	Between	0.007	0.008	0.036		0.006	0.455	0.25	0.008	0	1542	1110	1
264355	B190124_10_Lumos_FO_CO_120_FAcomplex_100x_SCX17				0	0	-0	0	4	0	0	ggFANCE	FA_complex	false	ggFANCL	FA_complex	false	LLAKPCcmR	AALEKSDFTK	8	294	7	10	4	5	11	298	4	BS3	-1	22.122	false	true	false	false	Between	0.007	0.008	0.036		0	0	0.455	0	0	1728	1155	26
40788	B181122_31_Lumos_FO_IN_120_FAcomplex_BS3_SEC7_rep2				0	0	-0	0	4	0	0	ggFANCE	FA_complex	false	ggFANCE	FA_complex	false	KVLEESLEFSEER	WCcmFSKQDGDAAGCcmVLPGGK	190	169	13	19	1	5	190	173	4	BS3	-1	22.118	false	true	false	false	Self	0	0.001	0.002		0	0	0	0	0	884	469	186
854	B181122_28_Lumos_FO_IN_120_FAcomplex_BS3_SEC6_rep1				0	0	-0	0	6	0	0	ggFANCA	FA_complex	false	ggFANCA	FA_complex	false	LSNVLGHNSDENEAAILNSR	VEPSHSKEPAEQLKAELDALR	661	618	20	21	9	7	669	624	6	BS3	-1	22.106	false	true	false	false	Self	0	0.001	0.002		0	0.25	0.25	0	0	883	388	128
194092	B190124_06_Lumos_FO_CO_120_FAcomplex_100x_SCX21				0	0	-0	0	4	0	0	ggFAAP100	FA_complex	false	ggFAAP100	FA_complex	false	KAVDQKNR	ASEGESELLALSAKGR	479	420	8	16	6	14	484	433	4	BS3	-1	22.088	false	true	false	false	Self	0	0.001	0.002		0	0.455	0.455	0	0	475	152	160
144341	B190124_03_Lumos_FO_CO_120_FAcomplex_100x_SCX24				0	0	-0	0	4	0	0	ggFANCA	FA_complex	false	ggFANCA	FA_complex	false	QRPVSGCcmLDAK	VSDAIHKQR	1010	315	11	9	5	7	1014	321	4	BS3	-1	22.082	false	true	false	false	Self	0	0.001	0.002		0	0.25	0.25	0.004	0	881	466	128
209231	B190124_07_Lumos_FO_CO_120_FAcomplex_100x_SCX20				0	0	-0	0	5	0	0	ggFANCA	FA_complex	false	ggFANCA	FA_complex	false	VLPKAPDTR	KEKMoxLQDESK	571	608	9	10	4	3	574	610	5	BS3	-1	22.068	false	true	false	false	Self	0	0.001	0.002		0	0.25	0.25	0	0	880	317	128
198046	B190124_06_Lumos_FO_CO_120_FAcomplex_100x_SCX21				0	0	-0	0	5	0	0	ggFANCB	FA_complex	false	ggFAAP100	FA_complex	false	ESKAENNLTWWNEPGKK	QIQTNHEMLLKEAQSLR	784	844	17	17	3	11	786	854	5	BS3	-1	22.061	false	true	false	false	Between	0.007	0.009	0.036		0	0.455	0.455	0	0	1761	1033	3
234360	B190124_08_Lumos_FO_CO_120_FAcomplex_100x_SCX19				0	0	-0	0	4	0	0	ggFANCG	FA_complex	false	ggFANCG	FA_complex	false	AEKNELLTLLK	MoxGKPQTALQHLK	177	263	11	12	3	3	179	265	4	BS3	-1	22.058	false	true	false	false	Self	0	0.001	0.002		0	0.455	0.455	0	0	879	234	126
236040	B190124_08_Lumos_FO_CO_120_FAcomplex_100x_SCX19				0	0	-0	0	5	0	0	ggFANCB	FA_complex	false	ggFANCB	FA_complex	false	SERLQKQLR	ILLSLEDISNGKYSVNMoxLK	245	624	9	19	6	12	250	635	5	BS3	-1	22.058	false	true	false	false	Self	0	0.001	0.002		0	0.455	0.455	0	0	878	657	127
142913	B190124_03_Lumos_FO_CO_120_FAcomplex_100x_SCX24				0	0	-0	0	4	0	0	ggFANCC_strepII_tag	FA_complex	false	ggFANCC_strepII_tag	FA_complex	false	IKHNGGENQR	IKHNGGENQR	534	534	10	10	2	2	535	535	4	BS3	-1	22.03	false	true	false	false	Self	0	0.001	0.002		0	0.455	0.455	0.004	0	877	465	173
129974	B190124_02_Lumos_FO_CO_120_FAcomplex_100x_SCX25t28				0	0	-0	0	3	0	0	ggFANCG	FA_complex	false	ggFANCG	FA_complex	false	TTNLIPKIIQVEEK	HHHPSEVK	431	347	14	8	7	5	437	351	3	BS3	-1	21.942	false	true	false	false	Self	0	0.001	0.002		0	0.455	0.455	0	0	590	619	126
145127	B190124_03_Lumos_FO_CO_120_FAcomplex_100x_SCX24				0	0	-0	0	5	0	0	ggFANCA	FA_complex	false	ggFANCA	FA_complex	false	KYSVLHSAASDRHSR	KSTFGSTAELR	1291	21	15	11	1	1	1291	21	5	BS3	-1	21.94	false	true	false	false	Self	0	0.001	0.002		0.003	0.25	0.25	0	0	875	463	128
877	B181122_28_Lumos_FO_IN_120_FAcomplex_BS3_SEC6_rep1				0	0	-0	0	6	0	0	ggFANCB	FA_complex	false	ggFAAP100	FA_complex	false	AENNLTWWNEPGKK	QIQTNHEMLLKEAQSLRDHSPLTEEDTEK	787	844	14	29	13	11	799	854	6	BS3	-1	21.916	false	true	false	false	Between	0.01	0.01	0.036		0	0.455	0.455	0	0	1599	1039	3
196888	B190124_06_Lumos_FO_CO_120_FAcomplex_100x_SCX21				0	0	-0	0	5	0	0	ggFANCA	FA_complex	false	ggFANCA	FA_complex	false	QRPVSGCcmLDAK	MAFIDSLKR	1010	580	11	9	5	8	1014	587	5	BS3	-1	21.912	false	true	false	false	Self	0	0.001	0.002		0	0.25	0.25	0	0	439	166	128
201242	B190124_06_Lumos_FO_CO_120_FAcomplex_100x_SCX21				0	0	-0	0	4	0	0	ggFANCB	FA_complex	false	ggFANCA	FA_complex	false	NDLKEEFHKR	NAVTKIEQICcmQSSVSPSQAPLLNLDQR	557	96	10	27	9	5	565	100	4	BS3	-1	21.91	false	true	false	false	Between	0.01	0.01	0.037		0	0.455	0.25	0	0	1781	1192	1
175995	B190124_05_Lumos_FO_CO_120_FAcomplex_100x_SCX22				0	0	-0	0	3	0	0	ggFANCB	FA_complex	false	ggFANCB	FA_complex	false	EPSLTPKLQDHFIEK	HQNGDLQKSK	461	606	15	10	7	8	467	613	3	BS3	-1	21.9	false	true	false	false	Self	0	0.001	0.002		0	0.455	0.455	0	0	873	729	127
264590	B190124_10_Lumos_FO_CO_120_FAcomplex_100x_SCX17				0	0	-0	0	4	0	0	ggFAAP100	FA_complex	false	ggFANCL	FA_complex	false	IKALLSGIGNTSER	LKAEDSR	460	136	14	7	2	2	461	137	4	BS3	-1	21.894	false	true	false	false	Between	0.01	0.01	0.037		0	0.455	0.455	0	0	1780	1189	0
212590	B190124_07_Lumos_FO_CO_120_FAcomplex_100x_SCX20				0	0	-0	0	5	0	0	ggFANCA	FA_complex	false	ggFANCA	FA_complex	false	MoxLQDESKVEPSHSKEPAEQLK	MoxAFIDSLKR	611	580	21	9	7	8	617	587	5	BS3	-1	21.888	false	true	false	false	Self	0	0.001	0.002		0	0.25	0.25	0	0	589	381	128
192879	B190124_06_Lumos_FO_CO_120_FAcomplex_100x_SCX21				0	0	-0	0	4	0	0	ggFAAP100	FA_complex	false	ggFAAP100	FA_complex	false	KAVDQKNR	IKALLSGIGNTSER	479	460	8	14	6	2	484	461	4	BS3	-1	21.862	false	true	false	false	Self	0	0.001	0.002		0.003	0.455	0.455	0	0	871	385	160
266356	B190124_10_Lumos_FO_CO_120_FAcomplex_100x_SCX17				0	0	-0	0	4	0	0	ggFANCE	FA_complex	false	ggFANCL	FA_complex	false	LLAKPCcmR	VAYVDTGLTTVKLK	8	124	7	14	4	12	11	135	4	BS3	-1	21.838	false	true	false	false	Between	0.01	0.011	0.037		0	0	0.455	0	0	1577	1048	26
13794	B181122_29_Lumos_FO_IN_120_FAcomplex_BS3_SEC6_rep2				0	0	-0	0	5	0	0	ggFANCB	FA_complex	false	ggFANCB	FA_complex	false	ENLQVTSKWQK	INYESGINYKDDVPAAEGLQENGLLTIQALETR	314	365	11	33	8	10	321	374	5	BS3	-1	21.816	false	true	false	false	Self	0	0.001	0.002		0	0.455	0.455	0	0	870	401	127
148471	B190124_03_Lumos_FO_CO_120_FAcomplex_100x_SCX24				0	0	-0	0	7	0	0	ggFANCB	FA_complex	false	ggFAAP100	FA_complex	false	SKNDLKEEFHK	QIQTNHEMoxLLKEAQSLRDHSPLTEEDTEK	555	844	11	29	6	11	560	854	7	BS3	-1	21.772	false	true	false	false	Between	0.01	0.011	0.037		0	0.455	0.455	0	0	1721	978	3
192691	B190124_06_Lumos_FO_CO_120_FAcomplex_100x_SCX21				0	0	-0	0	3	0	0	ggFANCE	FA_complex	false	ggFANCC_strepII_tag	FA_complex	false	KVLEESLEFSEER	IKHNGGENQR	190	534	13	10	1	2	190	535	3	BS3	-1	21.758	false	true	false	false	Between	0.01	0.011	0.037		0	0	0.455	0	0	1706	1145	11
148273	B190124_03_Lumos_FO_CO_120_FAcomplex_100x_SCX24				0	0	-0	0	6	0	0	ggFANCA	FA_complex	false	ggFAAP100	FA_complex	false	KVPHICcmHAVLQR	QIQTNHEMoxLLKEAQSLRDHSPLTEEDTEK	240	844	12	29	1	11	240	854	6	BS3	-1	21.758	false	true	false	false	Between	0.01	0.011	0.037		0	0.25	0.455	0	0	1774	900	22
199913	B190124_06_Lumos_FO_CO_120_FAcomplex_100x_SCX21				0	0	-0	0	5	0	0	ggFANCA	FA_complex	false	ggFANCA	FA_complex	false	QRPVSGCcmLDAKR	TVLDCcmEDFFHYVNSELK	1010	1076	12	17	11	14	1020	1089	5	BS3	-1	21.75	false	true	false	false	Self	0	0.001	0.002		0	0.25	0.25	0	0	537	645	128
196726	B190124_06_Lumos_FO_CO_120_FAcomplex_100x_SCX21				0	0	-0	0	5	0	0	ggFANCA	FA_complex	false	ggFANCA	FA_complex	false	VSDAIHKQR	VAIEDMoxGLYEDLSSTHDSVQPQGQALRDVEK	315	502	9	31	7	18	321	519	5	BS3	-1	21.744	false	true	false	false	Self	0	0.001	0.002		0	0.25	0.25	0	0	810	355	128
164895	B190124_04_Lumos_FO_CO_120_FAcomplex_100x_SCX23				0	0	-0	0	5	0	0	ggFANCB	FA_complex	false	ggFANCB	FA_complex	false	SKNDLKEEFHK	VFSALSVSSCcmQIEPPQKK	555	531	11	18	6	8	560	538	5	BS3	-1	21.696	false	true	false	false	Self	0	0.001	0.002		0	0.455	0.455	0	0	574	542	127
246761	B190124_09_Lumos_FO_CO_120_FAcomplex_100x_SCX18				0	0	-0	0	4	0	0	ggFANCA	FA_complex	false	ggFANCA	FA_complex	false	KYSVLHSAASDR	AGAGGGALR	1291	2	12	9	1	1	1291	2	4	BS3	-1	21.68	false	true	false	false	Self	0	0.001	0.002		0	0.25	0.25	0	0	529	526	128
19406	B181122_30_Lumos_FO_IN_120_FAcomplex_BS3_SEC7_rep1				0	0	-0	0	6	0	0	ggFANCA	FA_complex	false	ggFANCA	FA_complex	false	MLQDESKVEPSHSKEPAEQLK	VSDAIHKQR	611	315	21	9	7	7	617	321	6	BS3	-1	21.68	false	true	false	false	Self	0	0.001	0.002		0	0.25	0.25	0	0	865	394	128
162870	B190124_04_Lumos_FO_CO_120_FAcomplex_100x_SCX23				0	0	-0	0	4	0	0	ggFANCB	FA_complex	false	ggFANCB	FA_complex	false	KMoxKLDLR	NDLKEEFHK	548	557	7	9	3	4	550	560	4	BS3	-1	21.678	false	true	false	false	Self	0	0.001	0.002		0.003	0.455	0.455	0.004	0	864	459	127
20560	B181122_30_Lumos_FO_IN_120_FAcomplex_BS3_SEC7_rep1				0	0	-0	0	6	0	0	ggFANCC_strepII_tag	FA_complex	false	ggFANCC_strepII_tag	FA_complex	false	IKHNGGENQR	VACcmVIKDSLLPQAASHPAIFR	534	275	10	21	2	6	535	280	6	BS3	-1	21.654	false	true	false	false	Self	0	0.001	0.002		0	0.455	0.455	0	0	863	747	173
234721	B190124_08_Lumos_FO_CO_120_FAcomplex_100x_SCX19				0	0	-0	0	5	0	0	ggFANCB	FA_complex	false	ggFAAP100	FA_complex	false	ESKAENNLTWWNEPGK	QIQTNHEMoxLLKEAQSLR	784	844	16	17	3	11	786	854	5	BS3	-1	21.654	false	true	false	false	Between	0.01	0.011	0.038		0	0.455	0.455	0	0	1773	1033	3
202765	B190124_06_Lumos_FO_CO_120_FAcomplex_100x_SCX21				0	0	-0	0	6	0	0	ggFANCB	FA_complex	false	ggFANCA	FA_complex	false	VFSALSVSSCcmQIEPPQKK	HQNLSDLLLEVEGSAKPAGEGGR	531	41	18	23	8	16	538	56	6	BS3	-1	21.654	false	true	false	false	Between	0.01	0.011	0.038		0	0.455	0.25	0	0	1772	1196	1
182975	B190124_05_Lumos_FO_CO_120_FAcomplex_100x_SCX22				0	0	-0	0	5	0	0	ggFANCB	FA_complex	false	ggFANCB	FA_complex	false	SKNDLKEEFHK	TQLDKANTVTAVTSLSPLLAFHR	555	570	11	23	2	5	556	574	5	BS3	-1	21.65	false	true	false	false	Self	0	0.001	0.002		0	0.455	0.455	0	0	236	669	127
201865	B190124_06_Lumos_FO_CO_120_FAcomplex_100x_SCX21				0	0	-0	0	5	0	0	ggFANCB	FA_complex	false	ggFANCB	FA_complex	false	SKNDLKEEFHK	GVLTEQLVLALEKEMoxFTSR	555	759	11	19	2	13	556	771	5	BS3	-1	21.65	false	true	false	false	Self	0	0.001	0.002		0.003	0.455	0.455	0.004	0	861	458	127
145905	B190124_03_Lumos_FO_CO_120_FAcomplex_100x_SCX24				0	0	-0	0	5	0	0	ggFANCA	FA_complex	false	ggFANCA	FA_complex	false	LSNVLGHNSDENEAAILNSR	ASFGNASSHHGSSKK	661	433	20	15	9	14	669	446	5	BS3	-1	21.64	false	true	false	false	Self	0	0.001	0.002		0	0.25	0.25	0	0	327	678	128
162050	B190124_04_Lumos_FO_CO_120_FAcomplex_100x_SCX23				0	0	-0	0	5	0	0	ggFANCB	FA_complex	false	ggFANCG	FA_complex	false	KMoxKLDLR	MoxGKPQTALQHLK	548	263	7	12	3	3	550	265	5	BS3	-1	21.638	false	true	false	false	Between	0.01	0.011	0.038		0	0.455	0.455	0	0	1506	1040	30
177554	B190124_05_Lumos_FO_CO_120_FAcomplex_100x_SCX22				0	0	-0	0	5	0	0	ggFANCA	FA_complex	false	ggFANCA	FA_complex	false	QRPVSGCcmLDAK	LDLGSCcmGQLKSVSPDIHCcmK	1010	980	11	19	5	10	1014	989	5	BS3	-1	21.622	false	true	false	false	Self	0	0.001	0.002		0	0.25	0.25	0.004	0	183	478	128
232739	B190124_08_Lumos_FO_CO_120_FAcomplex_100x_SCX19				0	0	-0	0	5	0	0	ggFANCB	FA_complex	false	ggFAAP100	FA_complex	false	VVSSVCcmVCcmKSER	EYYLRGPILCcmAACcmGSGSR	236	347	12	18	9	3	244	349	5	BS3	-1	21.616	false	true	false	false	Between	0.01	0.012	0.038		0	0.455	0.455	0	0	1770	1197	3
222218	B190124_07_Lumos_FO_CO_120_FAcomplex_100x_SCX20				0	0	-0	0	4	0	0	ggFANCA	FA_complex	false	ggFANCA	FA_complex	false	ESLSCcmLLR	HQNLSDLLLEVEGSAKPAGEGGR	123	41	8	23	2	16	124	56	4	BS3	-1	21.588	false	true	false	false	Self	0	0.001	0.002		0.003	0.25	0.25	0.004	0	858	457	128
236798	B190124_08_Lumos_FO_CO_120_FAcomplex_100x_SCX19				0	0	-0	0	5	0	0	ggFANCA	FA_complex	false	ggFANCA	FA_complex	false	ADKIPSNLYSTYIQACcmHAR	GSALGEQLWR	589	1038	19	10	3	2	591	1039	5	BS3	-1	21.58	false	true	false	false	Self	0	0.001	0.002		0.003	0.25	0.25	0.004	0	857	456	128
58471	B181122_32_Lumos_FO_IN_120_FAcomplex_BS3_SEC8_rep1				0	0	-0	0	4	0	0	ggFANCB	FA_complex	false	ggFANCA	FA_complex	false	AENNLTWWNEPGKK	EKEEDVSTLQAMR	787	263	14	13	13	2	799	264	4	BS3	-1	21.578	false	true	false	false	Between	0.01	0.012	0.037		0.017	0.455	0.25	0	0	1768	1052	1
235966	B190124_08_Lumos_FO_CO_120_FAcomplex_100x_SCX19				0	0	-0	0	4	0	0	ggFANCA	FA_complex	false	ggFANCA	FA_complex	false	MAFIDSLKR	IPSNLYSTYIQACcmHAR	580	592	9	16	8	7	587	598	4	BS3	-1	21.568	false	true	false	false	Self	0	0.001	0.002		0	0.25	0.25	0	0	798	596	128
219422	B190124_07_Lumos_FO_CO_120_FAcomplex_100x_SCX20				0	0	-0	0	4	0	0	ggFANCB	FA_complex	false	ggFANCA	FA_complex	false	KISGAPVASLLDSEDGVQQFR	RADKIPSNLYSTYIQACcmHAR	800	588	21	20	1	4	800	591	4	BS3	-1	21.568	false	true	false	false	Between	0.01	0.012	0.037		0	0.455	0.25	0	0	1767	1210	1
178096	B190124_05_Lumos_FO_CO_120_FAcomplex_100x_SCX22				0	0	-0	0	5	0	0	ggFANCB	FA_complex	false	ggFANCB	FA_complex	false	SKNDLKEEFHK	ESKAENNLTWWNEPGK	555	784	11	16	2	3	556	786	5	BS3	-1	21.556	false	true	false	false	Self	0	0.001	0.002		0	0.455	0.455	0	0	855	626	127
36831	B181122_31_Lumos_FO_IN_120_FAcomplex_BS3_SEC7_rep2				0	0	-0	0	6	0	0	ggFANCA	FA_complex	false	ggFANCA	FA_complex	false	KYSVLHSAASDRHSR	CcmPAKSFGNVGLLLEACcmEK	1291	1376	15	18	1	4	1291	1379	6	BS3	-1	21.544	false	true	false	false	Self	0	0.001	0.002		0.003	0.25	0.25	0	0	21	462	128
218107	B190124_07_Lumos_FO_CO_120_FAcomplex_100x_SCX20				0	0	-0	0	6	0	0	ggFANCA	FA_complex	false	ggFANCA	FA_complex	false	LSNVLGHNSDENEAAILNSR	QGPCcmLSLFVKMoxICcmGHR	661	721	20	16	9	10	669	730	6	BS3	-1	21.534	false	true	false	false	Self	0	0.001	0.002		0	0.25	0.25	0	0	512	185	128
132509	B190124_02_Lumos_FO_CO_120_FAcomplex_100x_SCX25t28				0	0	-0	0	7	0	0	ggFANCB	FA_complex	false	ggFANCB	FA_complex	false	ELQQHLGLKK	VILQSCcmRALIDLVEGRNHILPSAK	407	418	10	24	9	5	415	422	7	BS3	-1	21.528	false	true	false	false	Self	0	0.001	0.002		0	0.455	0.455	0	0	852	223	127
282773	B190124_11_Lumos_FO_CO_120_FAcomplex_100x_SCX16				0	0	-0	0	4	0	0	ggFANCB	FA_complex	false	ggFANCB	FA_complex	false	KMoxKLDLR	ISGAPVASLLDSEDGVQQFR	548	801	7	20	3	2	550	802	4	BS3	-1	21.512	false	true	false	false	Self	0	0.001	0.002		0.003	0.455	0.455	0	0	851	453	127
728	B181122_28_Lumos_FO_IN_120_FAcomplex_BS3_SEC6_rep1				0	0	-0	0	6	0	0	ggFANCB	FA_complex	false	ggFAAP100	FA_complex	false	ESKAENNLTWWNEPGK	QIQTNHEMoxLLKEAQSLRDHSPLTEEDTEK	784	844	16	29	3	11	786	854	6	BS3	-1	21.502	false	true	false	false	Between	0.01	0.012	0.037		0	0.455	0.455	0	0	1764	1033	3
202200	B190124_06_Lumos_FO_CO_120_FAcomplex_100x_SCX21				0	0	-0	0	6	0	0	ggFANCB	FA_complex	false	ggFANCB	FA_complex	false	SKNDLKEEFHK	GVLTEQLVLALEKEMoxFTSR	555	759	11	19	6	13	560	771	6	BS3	-1	21.496	false	true	false	false	Self	0	0.001	0.002		0	0.455	0.455	0	0	850	569	127
198809	B190124_06_Lumos_FO_CO_120_FAcomplex_100x_SCX21				0	0	-0	0	6	0	0	ggFANCA	FA_complex	false	ggFANCA	FA_complex	false	VLPKAPDTR	VEPSHSKEPAEQLKAELDALR	571	618	9	21	4	14	574	631	6	BS3	-1	21.424	false	true	false	false	Self	0	0.001	0.002		0	0.25	0.25	0	0	335	366	128
21571	B181122_30_Lumos_FO_IN_120_FAcomplex_BS3_SEC7_rep1				0	0	-0	0	6	0	0	ggFANCB	FA_complex	false	ggFAAP100	FA_complex	false	ESKAENNLTWWNEPGKK	QIQTNHEMLLKEAQSLR	784	844	17	17	3	11	786	854	6	BS3	-1	21.422	false	true	false	false	Between	0.012	0.012	0.036		0	0.455	0.455	0	0	1761	1033	3
230086	B190124_08_Lumos_FO_CO_120_FAcomplex_100x_SCX19				0	0	-0	0	5	0	0	ggFANCE	FA_complex	false	ggFANCE	FA_complex	false	KVLEESLEFSEEREGK	IAQSKAEGR	190	156	16	9	1	5	190	160	5	BS3	-1	21.418	false	true	false	false	Self	0	0.001	0.002		0	0	0	0	0	558	647	186
267002	B190124_10_Lumos_FO_CO_120_FAcomplex_100x_SCX17				0	0	-0	0	4	0	0	ggFANCG	FA_complex	false	ggFANCG	FA_complex	false	GCcmGVEPAESLLPEVKVLQK	YLESPAGEDGQQERQGR	513	594	19	17	15	4	527	597	4	BS3	-1	21.412	false	true	false	false	Self	0	0.001	0.002		0	0.455	0.455	0	0	792	592	126
10269	B181122_29_Lumos_FO_IN_120_FAcomplex_BS3_SEC6_rep2				0	0	-0	0	6	0	0	ggFANCA	FA_complex	false	ggFANCA	FA_complex	false	ADKIPSNLYSTYIQACcmHAR	LDLGSCcmGQLKSVSPDIHCcmK	589	980	19	19	3	10	591	989	6	BS3	-1	21.386	false	true	false	false	Self	0	0.001	0.003		0.003	0.25	0.25	0	0	846	451	128
146852	B190124_03_Lumos_FO_CO_120_FAcomplex_100x_SCX24				0	0	-0	0	4	0	0	ggFANCB	FA_complex	false	ggFANCB	FA_complex	false	SKNDLKEEFHK	SFLSSKESK	555	778	11	9	6	6	560	783	4	BS3	-1	21.386	false	true	false	false	Self	0	0.001	0.003		0	0.455	0.455	0	0	429	650	127
253313	B190124_09_Lumos_FO_CO_120_FAcomplex_100x_SCX18				0	0	-0	0	5	0	0	ggFANCL	FA_complex	false	ggFANCL	FA_complex	false	AALEKSDFTK	QSFNVIFGECcmPYCcmNKPLTVKSSMK	294	348	10	24	5	20	298	367	5	BS3	-1	21.36	false	true	false	false	Self	0	0.001	0.003		0	0.455	0.455	0	0	280	399	226
3885	B181122_28_Lumos_FO_IN_120_FAcomplex_BS3_SEC6_rep1				0	0	-0	0	5	0	0	ggFANCB	FA_complex	false	ggFANCB	FA_complex	false	ENLQVTSKWQK	ITDFGKINYESGINYKDDVPAAEGLQENGLLTIQALETR	314	359	11	39	8	16	321	374	5	BS3	-1	21.348	false	true	false	false	Self	0	0.001	0.003		0.003	0.455	0.455	0	0	843	401	127
178349	B190124_05_Lumos_FO_CO_120_FAcomplex_100x_SCX22				0	0	-0	0	6	0	0	ggFANCL	FA_complex	false	ggFANCL	FA_complex	false	KILHGYQHILK	ILLPTDSQLKNAR	60	39	11	13	1	10	60	48	6	BS3	-1	21.338	false	true	false	false	Self	0	0.001	0.003		0	0.455	0.455	0	0	842	652	226
437	B181122_28_Lumos_FO_IN_120_FAcomplex_BS3_SEC6_rep1				0	0	-0	0	6	0	0	ggFANCB	FA_complex	false	ggFAAP100	FA_complex	false	SFLSSKESK	QIQTNHEMLLKEAQSLRDHSPLTEEDTEK	778	844	9	29	6	11	783	854	6	BS3	-1	21.302	false	true	false	false	Between	0.012	0.012	0.035		0	0.455	0.455	0	0	1436	1212	3
214019	B190124_07_Lumos_FO_CO_120_FAcomplex_100x_SCX20				0	0	-0	0	5	0	0	ggFANCA	FA_complex	false	ggFAAP100	FA_complex	false	KYSVLHSAASDR	VSSELLKNALK	1291	722	12	11	1	7	1291	728	5	BS3	-1	21.302	false	true	false	false	Between	0.012	0.012	0.035		0	0.25	0.455	0	0	1758	1219	22
13639	B181122_29_Lumos_FO_IN_120_FAcomplex_BS3_SEC6_rep2				0	0	-0	0	5	0	0	ggFANCB	FA_complex	false	ggFANCA	FA_complex	false	KISGAPVASLLDSEDGVQQFR	MoxLTWVLDAVGKEKEEDVSTLQAMR	800	252	21	24	1	13	800	264	5	BS3	-1	21.29	false	true	false	false	Between	0.012	0.012	0.036		0.017	0.455	0.25	0	0	1756	1045	1
284333	B190124_11_Lumos_FO_CO_120_FAcomplex_100x_SCX16				0	0	-0	0	4	0	0	ggFANCB	FA_complex	false	ggFANCA	FA_complex	false	KISGAPVASLLDSEDGVQQFR	MoxAFIDSLKR	800	580	21	9	1	8	800	587	4	BS3	-1	21.248	false	true	false	false	Between	0.012	0.012	0.036		0.017	0.455	0.25	0	0	1754	1043	1
179114	B190124_05_Lumos_FO_CO_120_FAcomplex_100x_SCX22				0	0	-0	0	4	0	0	ggFANCB	FA_complex	false	ggFANCB	FA_complex	false	NDLKEEFHKR	VFSALSVSSCcmQIEPPQK	557	531	10	17	9	8	565	538	4	BS3	-1	21.236	false	true	false	false	Self	0	0.001	0.003		0.003	0.455	0.455	0.004	0	841	448	127
199950	B190124_06_Lumos_FO_CO_120_FAcomplex_100x_SCX21				0	0	-0	0	6	0	0	ggFANCA	FA_complex	false	ggFANCA	FA_complex	false	QRPVSGCcmLDAKR	TVLDCcmEDFFHYVNSELK	1010	1076	12	17	11	14	1020	1089	6	BS3	-1	21.212	false	true	false	false	Self	0	0.001	0.003		0	0.25	0.25	0	0	537	645	128
1083	B181122_28_Lumos_FO_IN_120_FAcomplex_BS3_SEC6_rep1				0	0	-0	0	5	0	0	ggFAAP100	FA_complex	false	ggFAAP100	FA_complex	false	EQPEPKAGTASEQPCcmATGEGGMoxPPSAASIR	FESSTPRPDASPKAASLPAPQDPVETFLK	692	660	30	29	6	13	697	672	5	BS3	-1	21.198	false	true	false	false	Self	0	0.001	0.003		0.003	0.455	0.455	0	0	839	447	160
286260	B190124_11_Lumos_FO_CO_120_FAcomplex_100x_SCX16				0	0	-0	0	4	0	0	ggFANCA	FA_complex	false	ggFANCA	FA_complex	false	FQELLKEK	EDKADLVWSSLTCcmPSLNYR	901	871	8	19	6	3	906	873	4	BS3	-1	21.18	false	true	false	false	Self	0	0.001	0.003		0.003	0.25	0.25	0	0	838	446	128
210018	B190124_07_Lumos_FO_CO_120_FAcomplex_100x_SCX20				0	0	-0	0	4	0	0	ggFANCA	FA_complex	false	ggFANCA	FA_complex	false	VLPKAPDTR	VEPSHSKEPAEQLK	571	618	9	14	4	7	574	624	4	BS3	-1	21.166	false	true	false	false	Self	0	0.001	0.003		0	0.25	0.25	0	0	813	265	128
53485	B181122_32_Lumos_FO_IN_120_FAcomplex_BS3_SEC8_rep1				0	0	-0	0	5	0	0	ggFANCB	FA_complex	false	ggFANCG	FA_complex	false	KMKLDLR	MGKPQTALQHLK	548	263	7	12	3	3	550	265	5	BS3	-1	21.152	false	true	false	false	Between	0.012	0.012	0.037		0.017	0.455	0.455	0	0	1752	1040	30
36147	B181122_31_Lumos_FO_IN_120_FAcomplex_BS3_SEC7_rep2				0	0	-0	0	5	0	0	ggFANCA	FA_complex	false	ggFANCA	FA_complex	false	LEPLLCcmSQWKR	QRPVSGCcmLDAKR	1152	1010	11	12	10	5	1161	1014	5	BS3	-1	21.138	false	true	false	false	Self	0	0.001	0.003		0	0.25	0.25	0	0	686	573	128
126786	B190124_02_Lumos_FO_CO_120_FAcomplex_100x_SCX25t28				0	0	-0	0	4	0	0	ggFANCG	FA_complex	false	ggFANCA	FA_complex	false	HHHPSEVK	AGAGGGALR	347	2	8	9	5	1	351	2	4	BS3	-1	21.128	false	true	false	false	Between	0.012	0.012	0.037		0	0.455	0.25	0	0	1751	1241	13
36230	B181122_31_Lumos_FO_IN_120_FAcomplex_BS3_SEC7_rep2				0	0	-0	0	6	0	0	ggFANCA	FA_complex	false	ggFANCA	FA_complex	false	RADKIPSNLYSTYIQACcmHAR	VEPSHSKEPAEQLK	588	618	20	14	4	7	591	624	6	BS3	-1	21.096	false	true	false	false	Self	0	0.001	0.003		0	0.25	0.25	0	0	619	36	128
39995	B181122_31_Lumos_FO_IN_120_FAcomplex_BS3_SEC7_rep2				0	0	-0	0	5	0	0	ggFANCB	FA_complex	false	ggFAAP100	FA_complex	false	VLPPRCcmDVKLMK	AASLPAPQDPVETFLKASK	743	673	12	19	9	16	751	688	5	BS3	-1	21.086	false	true	false	false	Between	0.012	0.012	0.037		0.017	0.455	0.455	0	0	1750	1035	3
20322	B181122_30_Lumos_FO_IN_120_FAcomplex_BS3_SEC7_rep1				0	0	-0	0	6	0	0	ggFANCB	FA_complex	false	ggFANCB	FA_complex	false	SKNDLKEEFHK	EPSLTPKLQDHFIEK	555	461	11	15	6	7	560	467	6	BS3	-1	21.084	false	true	false	false	Self	0	0.001	0.003		0	0.455	0.455	0	0	834	231	127
183397	B190124_05_Lumos_FO_CO_120_FAcomplex_100x_SCX22				0	0	-0	0	7	0	0	ggFANCB	FA_complex	false	ggFANCB	FA_complex	false	SKNDLKEEFHK	TQLDKANTVTAVTSLSPLLAFHR	555	570	11	23	6	5	560	574	7	BS3	-1	21.082	false	true	false	false	Self	0	0.001	0.003		0	0.455	0.455	0	0	491	195	127
265832	B190124_10_Lumos_FO_CO_120_FAcomplex_100x_SCX17				0	0	-0	0	4	0	0	ggFANCG	FA_complex	false	ggFANCF	FA_complex	false	GKEAIMoxQFSR	EQTQAALKLLK	492	307	10	11	2	8	493	314	4	BS3	-1	21.066	false	true	false	false	Between	0.012	0.012	0.036		0	0.455	0.455	0	0	1642	1097	61
105403	B181122_36_Lumos_FO_IN_120_FAcomplex_BS3_SEC10_rep1				0	0	-0	0	5	0	0	ggFANCE	FA_complex	false	ggFANCC_strepII_tag	FA_complex	false	IAQSKAEGR	IKHNGGENQR	156	534	9	10	5	2	160	535	5	BS3	-1	21.062	false	true	false	false	Between	0.012	0.012	0.037		0	0	0.455	0	0	1748	1078	11
175397	B190124_05_Lumos_FO_CO_120_FAcomplex_100x_SCX22				0	0	-0	0	5	0	0	ggFANCB	FA_complex	false	ggFANCG	FA_complex	false	NDLKEEFHK	MoxGKPQTALQHLK	557	263	9	12	4	3	560	265	5	BS3	-1	21.05	false	true	false	false	Between	0.012	0.012	0.037		0	0.455	0.455	0	0	1747	1087	30
222594	B190124_07_Lumos_FO_CO_120_FAcomplex_100x_SCX20				0	0	-0	0	5	0	0	ggFANCA	FA_complex	false	P33353	YEHQ_ECOLI Protein YehQ OS=Escherichia coli (strain K12) OX=83333 GN=yehQ PE=4 SV=2	false	AAVLSLLDRHQNLSDLLLEVEGSAKPAGEGGR	LVSLGMoxR	32	339	32	7	25	3	56	341	5	BS3	-1	21.046	false	true	false	false	Between	0.012	0.012	0.037		0	0.25	0.4	0	0	1688	960	85
267806	B190124_10_Lumos_FO_CO_120_FAcomplex_100x_SCX17				0	0	-0	0	4	0	0	ggFANCA	FA_complex	false	ggFANCL	FA_complex	false	MAFIDSLKR	AALEKSDFTK	580	294	9	10	8	5	587	298	4	BS3	-1	21.034	false	true	false	false	Between	0.012	0.012	0.037		0	0.25	0.455	0	0	1632	1122	9
202167	B190124_06_Lumos_FO_CO_120_FAcomplex_100x_SCX21				0	0	-0	0	6	0	0	ggFANCA	FA_complex	false	ggFANCA	FA_complex	false	TVKDLLENNVFSR	RADKIPSNLYSTYIQACcmHAR	131	588	13	20	3	4	133	591	6	BS3	-1	21.024	false	true	false	false	Self	0	0.001	0.003		0.003	0.25	0.25	0	0	832	445	128
178192	B190124_05_Lumos_FO_CO_120_FAcomplex_100x_SCX22				0	0	-0	0	5	0	0	ggFANCE	FA_complex	false	ggFANCL	FA_complex	false	LAAALDGSNAALR	ILHGYQHILKQR	499	61	13	12	8	10	506	70	5	BS3	-1	21.022	false	true	false	false	Between	0.012	0.012	0.037		0	0	0.455	0	0	1601	1103	26
220110	B190124_07_Lumos_FO_CO_120_FAcomplex_100x_SCX20				0	0	-0	0	3	0	0	ggFANCA	FA_complex	false	P33353	YEHQ_ECOLI Protein YehQ OS=Escherichia coli (strain K12) OX=83333 GN=yehQ PE=4 SV=2	false	HQNLSDLLLEVEGSAKPAGEGGR	LVSLGMoxR	41	339	23	7	16	3	56	341	3	BS3	-1	20.996	false	true	false	false	Between	0.012	0.012	0.037		0	0.25	0.4	0	0	1472	960	85
267515	B190124_10_Lumos_FO_CO_120_FAcomplex_100x_SCX17				0	0	-0	0	5	0	0	ggFANCA	FA_complex	false	ggFANCA	FA_complex	false	VLPKAPDTR	VLIVDQAKHEDVPAQIAVISDR	571	639	9	22	4	8	574	646	5	BS3	-1	20.984	false	true	false	false	Self	0	0.001	0.003		0	0.25	0.25	0	0	831	694	128
240426	B190124_08_Lumos_FO_CO_120_FAcomplex_100x_SCX19				0	0	-0	0	6	0	0	ggFANCA	FA_complex	false	ggFANCA	FA_complex	false	VLIVDQAKHEDVPAQIAVISDR	GITSKEDKADLVWSSLTCcmPSLNYR	639	866	22	24	8	8	646	873	6	BS3	-1	20.968	false	true	false	false	Self	0	0.001	0.003		0	0.25	0.25	0	0	830	680	128
180847	B190124_05_Lumos_FO_CO_120_FAcomplex_100x_SCX22				0	0	-0	0	5	0	0	ggFANCB	FA_complex	false	ggFANCB	FA_complex	false	NHILPSAK	EGLVSLWDDVGKPHSVSK	434	443	8	18	6	12	439	454	5	BS3	-1	20.94	false	true	false	false	Self	0	0.001	0.003		0.003	0.455	0.455	0.004	0	829	444	127
262698	B190124_10_Lumos_FO_CO_120_FAcomplex_100x_SCX17				0	0	-0	0	3	0	0	ggFANCA	FA_complex	false	ggFANCA	FA_complex	false	VLPKAPDTR	EKMoxLQDESK	571	609	9	9	4	2	574	610	3	BS3	-1	20.928	false	true	false	false	Self	0	0.001	0.003		0	0.25	0.25	0	0	764	317	128
62089	B181122_32_Lumos_FO_IN_120_FAcomplex_BS3_SEC8_rep1				0	0	-0	0	4	0	0	ggFANCG	FA_complex	false	ggFANCG	FA_complex	false	GCcmGVEPAESLLPEVKVLQK	EAIMQFSR	513	494	19	8	15	7	527	500	4	BS3	-1	20.926	false	true	false	false	Self	0	0.001	0.003		0.003	0.455	0.455	0	0	117	263	126
256362	B190124_09_Lumos_FO_CO_120_FAcomplex_100x_SCX18				0	0	-0	0	4	0	0	ggFANCB	FA_complex	false	ggFANCB	FA_complex	false	TAKLCcmVR	MLLSEQQHVLAYNGELLVFQLSKAK	40	7	7	25	3	23	42	29	4	BS3	-1	20.902	false	true	false	false	Self	0	0.001	0.003		0	0.455	0.455	0	0	826	256	127
200929	B190124_06_Lumos_FO_CO_120_FAcomplex_100x_SCX21				0	0	-0	0	6	0	0	ggFANCB	FA_complex	false	ggFANCB	FA_complex	false	VFSALSVSSCcmQIEPPQKK	LQDHFIEKLWQR	531	468	18	12	8	8	538	475	6	BS3	-1	20.868	false	true	false	false	Self	0	0.001	0.003		0	0.455	0.455	0	0	748	581	127
234581	B190124_08_Lumos_FO_CO_120_FAcomplex_100x_SCX19				0	0	-0	0	4	0	0	ggFANCA	FA_complex	false	ggFANCA	FA_complex	false	TVKDLLENNVFSR	VEPSHSKEPAEQLK	131	618	13	14	3	7	133	624	4	BS3	-1	20.846	false	true	false	false	Self	0	0.001	0.003		0.003	0.25	0.25	0	0	824	369	128
282026	B190124_11_Lumos_FO_CO_120_FAcomplex_100x_SCX16				0	0	-0	0	4	0	0	ggFANCA	FA_complex	false	ggFANCA	FA_complex	false	EPAEQLKAELDALR	EKMoxLQDESK	625	609	14	9	7	2	631	610	4	BS3	-1	20.818	false	true	false	false	Self	0	0.001	0.003		0.003	0.25	0.25	0.004	0	823	442	128
270274	B190124_10_Lumos_FO_CO_120_FAcomplex_100x_SCX17				0	0	-0	0	5	0	0	ggFANCG	FA_complex	false	ggFANCG	FA_complex	false	IIQVEEKLEQPECcmASLETGLAGGLLSQKR	EAIMQFSR	438	494	29	8	28	7	465	500	5	BS3	-1	20.812	false	true	false	false	Self	0	0.001	0.003		0.003	0.455	0.455	0	0	822	58	126
200883	B190124_06_Lumos_FO_CO_120_FAcomplex_100x_SCX21				0	0	-0	0	5	0	0	ggFANCB	FA_complex	false	ggFANCB	FA_complex	false	VFSALSVSSCcmQIEPPQKK	LQDHFIEKLWQR	531	468	18	12	9	8	539	475	5	BS3	-1	20.78	false	true	false	false	Self	0	0.001	0.003		0.003	0.455	0.455	0	0	821	367	127
129363	B190124_02_Lumos_FO_CO_120_FAcomplex_100x_SCX25t28				0	0	-0	0	6	0	0	ggFANCG	FA_complex	false	ggFANCG	FA_complex	false	HHHPSEVKYLLAQR	MoxGKPQTALQHLK	347	263	14	12	8	3	354	265	6	BS3	-1	20.762	false	true	false	false	Self	0	0.001	0.003		0	0.455	0.455	0	0	820	607	126
176081	B190124_05_Lumos_FO_CO_120_FAcomplex_100x_SCX22				0	0	-0	0	4	0	0	ggFANCA	FA_complex	false	ggFANCA	FA_complex	false	ERNALKR	MoxAFIDSLKR	1218	580	7	9	6	8	1223	587	4	BS3	-1	20.726	false	true	false	false	Self	0	0.001	0.003		0.003	0.25	0.25	0.004	0	819	439	128
178931	B190124_05_Lumos_FO_CO_120_FAcomplex_100x_SCX22				0	0	-0	0	7	0	0	ggFANCB	FA_complex	false	ggFAAP100	FA_complex	false	SFLSSKESK	QIQTNHEMoxLLKEAQSLRDHSPLTEEDTEK	778	844	9	29	6	11	783	854	7	BS3	-1	20.712	false	true	false	false	Between	0.012	0.013	0.036		0	0.455	0.455	0	0	1740	1212	3
3741	B181122_28_Lumos_FO_IN_120_FAcomplex_BS3_SEC6_rep1				0	0	-0	0	4	0	0	ggFANCB	FA_complex	false	ggFANCB	FA_complex	false	KISGAPVASLLDSEDGVQQFR	LQNEKEQCcmMoxLSMNETMDGTLYQEVTLK	800	823	21	27	1	5	800	827	4	BS3	-1	20.712	false	true	false	false	Self	0	0.001	0.003		0	0.455	0.455	0	0	648	205	127
255720	B190124_09_Lumos_FO_CO_120_FAcomplex_100x_SCX18				0	0	-0	0	5	0	0	ggFANCA	FA_complex	false	ggFANCA	FA_complex	false	RADKIPSNLYSTYIQACcmHAR	IPTSVIEASIFR	588	543	20	12	4	3	591	545	5	BS3	-1	20.696	false	true	false	false	Self	0	0.001	0.003		0.003	0.25	0.25	0.004	0	817	93	128
195887	B190124_06_Lumos_FO_CO_120_FAcomplex_100x_SCX21				0	0	-0	0	5	0	0	ggFANCA	FA_complex	false	ggFANCA	FA_complex	false	LEPLLCcmSQWKR	QRPVSGCcmLDAKR	1152	1010	11	12	10	11	1161	1020	5	BS3	-1	20.692	false	true	false	false	Self	0	0.001	0.003		0	0.25	0.25	0	0	321	578	128
252588	B190124_09_Lumos_FO_CO_120_FAcomplex_100x_SCX18				0	0	-0	0	5	0	0	ggFANCB	FA_complex	false	ggFAAP100	FA_complex	false	VLPPRCcmDVKLMoxK	AASLPAPQDPVETFLKASK	743	673	12	19	9	16	751	688	5	BS3	-1	20.686	false	true	false	false	Between	0.012	0.013	0.037		0.02	0.455	0.455	0	0	1739	1035	3
216981	B190124_07_Lumos_FO_CO_120_FAcomplex_100x_SCX20				0	0	-0	0	5	0	0	ggFANCA	FA_complex	false	ggFANCA	FA_complex	false	VSDAIHKQR	MLTWVLDAVGKEK	315	252	9	13	7	11	321	262	5	BS3	-1	20.676	false	true	false	false	Self	0	0.001	0.003		0.003	0.25	0.25	0	0	815	437	128
175163	B190124_05_Lumos_FO_CO_120_FAcomplex_100x_SCX22				0	0	-0	0	4	0	0	ggFANCB	FA_complex	false	ggFANCB	FA_complex	false	EPSLTPKLQDHFIEK	QKHQNGDLQK	461	604	15	10	7	2	467	605	4	BS3	-1	20.654	false	true	false	false	Self	0	0.001	0.003		0.003	0.455	0.455	0.004	0	814	96	127
228345	B190124_08_Lumos_FO_CO_120_FAcomplex_100x_SCX19				0	0	-0	0	5	0	0	ggFANCA	FA_complex	false	ggFANCA	FA_complex	false	VLPKAPDTR	VEPSHSKEPAEQLK	571	618	9	14	4	7	574	624	5	BS3	-1	20.646	false	true	false	false	Self	0	0.001	0.003		0	0.25	0.25	0	0	813	265	128
148325	B190124_03_Lumos_FO_CO_120_FAcomplex_100x_SCX24				0	0	-0	0	7	0	0	ggFANCA	FA_complex	false	ggFANCA	FA_complex	false	RADKIPSNLYSTYIQACcmHAR	VSDAIHKQR	588	315	20	9	4	7	591	321	7	BS3	-1	20.646	false	true	false	false	Self	0	0.001	0.003		0	0.25	0.25	0	0	812	764	128
217132	B190124_07_Lumos_FO_CO_120_FAcomplex_100x_SCX20				0	0	-0	0	5	0	0	ggFANCA	FA_complex	false	ggFANCA	FA_complex	false	MoxAFIDSLKR	IPSNLYSTYIQACcmHAR	580	592	9	16	8	7	587	598	5	BS3	-1	20.63	false	true	false	false	Self	0	0.001	0.003		0	0.25	0.25	0	0	811	596	128
196819	B190124_06_Lumos_FO_CO_120_FAcomplex_100x_SCX21				0	0	-0	0	6	0	0	ggFANCA	FA_complex	false	ggFANCA	FA_complex	false	VSDAIHKQR	VAIEDMoxGLYEDLSSTHDSVQPQGQALRDVEK	315	502	9	31	7	18	321	519	6	BS3	-1	20.604	false	true	false	false	Self	0	0.001	0.003		0	0.25	0.25	0	0	810	355	128
27520	B181122_30_Lumos_FO_IN_120_FAcomplex_BS3_SEC7_rep1				0	0	-0	0	4	0	0	ggFANCB	FA_complex	false	ggFANCB	FA_complex	false	AENNLTWWNEPGKK	LQNEKEQCcmMLSMNETMDGTLYQEVTLK	787	823	14	27	13	5	799	827	4	BS3	-1	20.594	false	true	false	false	Self	0	0.001	0.003		0.003	0.455	0.455	0.004	0	809	24	127
214277	B190124_07_Lumos_FO_CO_120_FAcomplex_100x_SCX20				0	0	-0	0	4	0	0	ggFANCA	FA_complex	false	ggFANCA	FA_complex	false	ADKIPSNLYSTYIQACcmHAR	VEPSHSKEPAEQLK	589	618	19	14	3	7	591	624	4	BS3	-1	20.592	false	true	false	false	Self	0	0.001	0.003		0	0.25	0.25	0	0	808	36	128
1341	B181122_28_Lumos_FO_IN_120_FAcomplex_BS3_SEC6_rep1				0	0	-0	0	5	0	0	ggFANCB	FA_complex	false	ggFAAP100	FA_complex	false	KISGAPVASLLDSEDGVQQFR	QIQTNHEMoxLLKEAQSLR	800	844	21	17	1	11	800	854	5	BS3	-1	20.59	false	true	false	false	Between	0.012	0.013	0.037		0	0.455	0.455	0	0	1738	1028	3
40732	B181122_31_Lumos_FO_IN_120_FAcomplex_BS3_SEC7_rep2				0	0	-0	0	4	0	0	ggFAAP100	FA_complex	false	ggFAAP100	FA_complex	false	NALKTSGSDVPLSCcmATLR	MQALVLEQAAQGSGPPDLR	729	820	18	19	4	13	732	832	4	BS3	-1	20.586	false	true	false	false	Self	0	0.001	0.003		0.003	0.455	0.455	0.004	0	807	433	160
178178	B190124_05_Lumos_FO_CO_120_FAcomplex_100x_SCX22				0	0	-0	0	3	0	0	ggFANCE	FA_complex	false	ggFANCL	FA_complex	false	LAAALDGSNAALR	ILHGYQHILKQR	499	61	13	12	8	10	506	70	3	BS3	-1	20.568	false	true	false	false	Between	0.012	0.013	0.037		0	0	0.455	0	0	1601	1103	26
180830	B190124_05_Lumos_FO_CO_120_FAcomplex_100x_SCX22				0	0	-0	0	5	0	0	ggFANCB	FA_complex	false	ggFAAP100	FA_complex	false	AENNLTWWNEPGKK	QIQTNHEMoxLLKEAQSLRDHSPLTEEDTEK	787	844	14	29	13	11	799	854	5	BS3	-1	20.552	false	true	false	false	Between	0.012	0.013	0.037		0	0.455	0.455	0	0	1598	1039	3
203373	B190124_06_Lumos_FO_CO_120_FAcomplex_100x_SCX21				0	0	-0	0	4	0	0	ggFANCG	FA_complex	false	ggFANCA	FA_complex	false	MGKPQTALQHLK	AAVLSLLDRHQNLSDLLLEVEGSAKPAGEGGR	263	32	12	32	3	25	265	56	4	BS3	-1	20.528	false	true	false	false	Between	0.012	0.013	0.028		0	0.455	0.25	0	0	1735	1272	13
196136	B190124_06_Lumos_FO_CO_120_FAcomplex_100x_SCX21				0	0	-0	0	6	0	0	ggFANCB	FA_complex	false	ggFANCB	FA_complex	false	SKNDLKEEFHK	VFSALSVSSCcmQIEPPQKK	555	531	11	18	2	17	556	547	6	BS3	-1	20.524	false	true	false	false	Self	0	0.001	0.003		0	0.455	0.455	0	0	585	673	127
14054	B181122_29_Lumos_FO_IN_120_FAcomplex_BS3_SEC6_rep2				0	0	-0	0	5	0	0	ggFANCB	FA_complex	false	ggFANCB	FA_complex	false	ILLSLEDISNGKYSVNMLK	LQDHFIEKLWQR	624	468	19	12	12	8	635	475	5	BS3	-1	20.5	false	true	false	false	Self	0	0.001	0.003		0.004	0.455	0.455	0	0	805	429	127
176318	B190124_05_Lumos_FO_CO_120_FAcomplex_100x_SCX22				0	0	-0	0	6	0	0	ggFANCA	FA_complex	false	ggFANCA	FA_complex	false	LSNVLGHNSDENEAAILNSR	VSDAIHKQR	661	315	20	9	9	7	669	321	6	BS3	-1	20.49	false	true	false	false	Self	0	0.001	0.003		0	0.25	0.25	0	0	804	807	128
23069	B181122_30_Lumos_FO_IN_120_FAcomplex_BS3_SEC7_rep1				0	0	-0	0	5	0	0	ggFANCB	FA_complex	false	ggFANCB	FA_complex	false	SFLSSKESK	KISGAPVASLLDSEDGVQQFRER	778	800	9	23	6	1	783	800	5	BS3	-1	20.474	false	true	false	false	Self	0	0.001	0.003		0	0.455	0.455	0	0	803	623	127
175967	B190124_05_Lumos_FO_CO_120_FAcomplex_100x_SCX22				0	0	-0	0	6	0	0	ggFANCA	FA_complex	false	ggFANCA	FA_complex	false	LSNVLGHNSDENEAAILNSR	KEKMoxLQDESK	661	608	20	10	9	3	669	610	6	BS3	-1	20.474	false	true	false	false	Self	0	0.001	0.003		0	0.25	0.25	0	0	594	115	128
178611	B190124_05_Lumos_FO_CO_120_FAcomplex_100x_SCX22				0	0	-0	0	5	0	0	ggFANCG	FA_complex	false	ggFANCA	FA_complex	false	LNRKEEAADYWQK	LSNVLGHNSDENEAAILNSR	581	661	13	20	4	9	584	669	5	BS3	-1	20.466	false	true	false	false	Between	0.012	0.013	0.027		0	0.455	0.25	0	0	1623	1116	13
200179	B190124_06_Lumos_FO_CO_120_FAcomplex_100x_SCX21				0	0	-0	0	4	0	0	ggFANCB	FA_complex	false	ggFANCG	FA_complex	false	KMKLDLR	AEKNELLTLLK	548	177	7	11	3	3	550	179	4	BS3	-1	20.464	false	true	false	false	Between	0.012	0.013	0.028		0.011	0.455	0.455	0	0	1547	1090	30
179139	B190124_05_Lumos_FO_CO_120_FAcomplex_100x_SCX22				0	0	-0	0	3	0	0	ggFANCB	FA_complex	false	ggFANCB	FA_complex	false	SKNDLKEEFHK	VFSALSVSSCcmQIEPPQK	555	531	11	17	6	9	560	539	3	BS3	-1	20.44	false	true	false	false	Self	0	0.001	0.003		0	0.455	0.455	0	0	261	202	127
200308	B190124_06_Lumos_FO_CO_120_FAcomplex_100x_SCX21				0	0	-0	0	6	0	0	ggFANCB	FA_complex	false	ggFANCG	FA_complex	false	NHILPSAKK	IIQVEEKLEQPECcmASLETGLAGGLLSQKR	434	438	9	29	8	7	441	444	6	BS3	-1	20.402	false	true	false	false	Between	0.012	0.013	0.028		0	0.455	0.455	0	0	1731	1170	30
215679	B190124_07_Lumos_FO_CO_120_FAcomplex_100x_SCX20				0	0	-0	0	5	0	0	ggFANCA	FA_complex	false	ggFANCA	FA_complex	false	KIPTSVIEASIFR	MoxLQDESKVEPSHSKEPAEQLK	542	611	13	21	1	14	542	624	5	BS3	-1	20.378	false	true	false	false	Self	0	0.001	0.003		0.003	0.25	0.25	0	0	316	415	128
263921	B190124_10_Lumos_FO_CO_120_FAcomplex_100x_SCX17				0	0	-0	0	3	0	0	ggFAAP100	FA_complex	false	ggFAAP100	FA_complex	false	ASKEQPEPK	VSSELLKNALK	689	722	9	11	3	7	691	728	3	BS3	-1	20.36	false	true	false	false	Self	0	0.001	0.003		0	0.455	0.455	0	0	786	584	160
218197	B190124_07_Lumos_FO_CO_120_FAcomplex_100x_SCX20				0	0	-0	0	5	0	0	ggFANCA	FA_complex	false	ggFANCA	FA_complex	false	MAFIDSLKR	IPSNLYSTYIQACcmHAR	580	592	9	16	8	7	587	598	5	BS3	-1	20.336	false	true	false	false	Self	0	0.001	0.003		0	0.25	0.25	0	0	798	596	128
80713	B181122_34_Lumos_FO_IN_120_FAcomplex_BS3_SEC9_rep1				0	0	-0	0	4	0	0	ggFANCE	FA_complex	false	ggFANCL	FA_complex	false	LLAKPCcmR	SDFTKDCcmGICcmYAYR	8	299	7	14	4	5	11	303	4	BS3	-1	20.332	false	true	false	false	Between	0.012	0.013	0.027		0	0	0.455	0	0	1730	1167	26
48613	B181122_31_Lumos_FO_IN_120_FAcomplex_BS3_SEC7_rep2				0	0	-0	0	4	0	0	ggFANCB	FA_complex	false	ggFANCB	FA_complex	false	GVLTEQLVLALEKEMFTSR	KISGAPVASLLDSEDGVQQFR	759	800	19	21	13	3	771	802	4	BS3	-1	20.314	false	true	false	false	Self	0	0.001	0.003		0.004	0.455	0.455	0.006	0	797	427	127
173537	B190124_05_Lumos_FO_CO_120_FAcomplex_100x_SCX22				0	0	-0	0	3	0	0	ggFANCE	FA_complex	false	ggFANCC_strepII_tag	FA_complex	false	LKWCcmFSK	IKHNGGENQR	167	534	7	10	2	2	168	535	3	BS3	-1	20.302	false	true	false	false	Between	0.012	0.013	0.027		0	0	0.455	0	0	1671	1127	11
10150	B181122_29_Lumos_FO_IN_120_FAcomplex_BS3_SEC6_rep2				0	0	-0	0	6	0	0	ggFANCA	FA_complex	false	ggFANCA	FA_complex	false	EKMLQDESK	VAIEDMGLYEDLSSTHDSVQPQGQALRDVEK	609	502	9	31	2	18	610	519	6	BS3	-1	20.286	false	true	false	false	Self	0	0.001	0.003		0.004	0.25	0.25	0	0	796	116	128
49635	B181122_31_Lumos_FO_IN_120_FAcomplex_BS3_SEC7_rep2				0	0	-0	0	4	0	0	ggFANCE	FA_complex	false	ggFANCE	FA_complex	false	SLQAALGR	QAPAFATSLSYAKLVTAVLTTYSSQLSPSHR	513	466	8	31	1	13	513	478	4	BS3	-1	20.284	false	true	false	false	Self	0	0.001	0.003		0.004	0	0	0.006	0	795	425	186
234926	B190124_08_Lumos_FO_CO_120_FAcomplex_100x_SCX19				0	0	-0	0	4	0	0	ggFANCA	FA_complex	false	ggFANCA	FA_complex	false	LSNVLGHNSDENEAAILNSR	MoxAFIDSLKR	661	580	20	9	9	8	669	587	4	BS3	-1	20.268	false	true	false	false	Self	0	0.001	0.003		0.004	0.25	0.25	0	0	794	103	128
264377	B190124_10_Lumos_FO_CO_120_FAcomplex_100x_SCX17				0	0	-0	0	3	0	0	ggFANCE	FA_complex	false	ggFANCL	FA_complex	false	LLAKPCcmR	AALEKSDFTK	8	294	7	10	4	5	11	298	3	BS3	-1	20.242	false	true	false	false	Between	0.012	0.013	0.018		0	0	0.455	0	0	1728	1155	26
13517	B181122_29_Lumos_FO_IN_120_FAcomplex_BS3_SEC6_rep2				0	0	-0	0	5	0	0	ggFANCB	FA_complex	false	ggFANCB	FA_complex	false	ENLQVTSKWQK	ITDFGKINYESGINYKDDVPAAEGLQENGLLTIQALETR	314	359	11	39	8	6	321	364	5	BS3	-1	20.232	false	true	false	false	Self	0	0.001	0.003		0.004	0.455	0.455	0	0	793	341	127
266931	B190124_10_Lumos_FO_CO_120_FAcomplex_100x_SCX17				0	0	-0	0	5	0	0	ggFANCG	FA_complex	false	ggFANCG	FA_complex	false	GCcmGVEPAESLLPEVKVLQK	YLESPAGEDGQQERQGR	513	594	19	17	15	4	527	597	5	BS3	-1	20.216	false	true	false	false	Self	0	0.001	0.003		0	0.455	0.455	0	0	792	592	126
212142	B190124_07_Lumos_FO_CO_120_FAcomplex_100x_SCX20				0	0	-0	0	3	0	0	ggFANCA	FA_complex	false	ggFANCL	FA_complex	false	KYSVLHSAASDR	AALEKSDFTK	1291	294	12	10	1	5	1291	298	3	BS3	-1	20.208	false	true	false	false	Between	0.012	0.013	0.018		0	0.25	0.455	0	0	1477	1223	9
196949	B190124_06_Lumos_FO_CO_120_FAcomplex_100x_SCX21				0	0	-0	0	5	0	0	ggFANCB	FA_complex	false	ggFAAP100	FA_complex	false	ESKAENNLTWWNEPGKK	QIQTNHEMoxLLKEAQSLR	784	844	17	17	3	11	786	854	5	BS3	-1	20.192	false	true	false	false	Between	0.012	0.013	0.018		0.02	0.455	0.455	0	0	1726	1033	3
269459	B190124_10_Lumos_FO_CO_120_FAcomplex_100x_SCX17				0	0	-0	0	5	0	0	ggFANCA	FA_complex	false	ggFANCA	FA_complex	false	VLIVDQAKHEDVPAQIAVISDR	MoxAFIDSLKR	639	580	22	9	8	8	646	587	5	BS3	-1	20.184	false	true	false	false	Self	0	0.001	0.003		0	0.25	0.25	0	0	791	653	128
240342	B190124_08_Lumos_FO_CO_120_FAcomplex_100x_SCX19				0	0	-0	0	4	0	0	ggFANCA	FA_complex	false	ggFANCA	FA_complex	false	ASLCcmLWK	GITSKEDKADLVWSSLTCcmPSLNYR	891	866	7	24	2	8	892	873	4	BS3	-1	20.156	false	true	false	false	Self	0	0.001	0.003		0.004	0.25	0.25	0.006	0	790	422	128
281561	B190124_11_Lumos_FO_CO_120_FAcomplex_100x_SCX16				0	0	-0	0	4	0	0	ggFAAP100	FA_complex	false	ggFAAP100	FA_complex	false	NALKTSGSDVPLSCcmATLR	IKALLSGIGNTSER	729	460	18	14	4	2	732	461	4	BS3	-1	20.108	false	true	false	false	Self	0	0.001	0.003		0.004	0.455	0.455	0.006	0	789	421	160
75896	B181122_34_Lumos_FO_IN_120_FAcomplex_BS3_SEC9_rep1				0	0	-0	0	4	0	0	ggFANCE	FA_complex	false	ggFANCE	FA_complex	false	IAQSKAEGR	IAQSKAEGRR	156	156	9	10	5	5	160	160	4	BS3	-1	20.098	false	true	false	false	Self	0	0.001	0.003		0.004	0	0	0	0	788	420	186
264566	B190124_10_Lumos_FO_CO_120_FAcomplex_100x_SCX17				0	0	-0	0	3	0	0	ggFANCL	FA_complex	false	ggFANCL	FA_complex	false	ILLPTDSQLKNAR	LKAEDSR	39	136	13	7	10	2	48	137	3	BS3	-1	20.098	false	true	false	false	Self	0	0.001	0.003		0	0.455	0.455	0	0	702	559	226
263945	B190124_10_Lumos_FO_CO_120_FAcomplex_100x_SCX17				0	0	-0	0	4	0	0	ggFAAP100	FA_complex	false	ggFAAP100	FA_complex	false	ASKEQPEPK	VSSELLKNALK	689	722	9	11	3	7	691	728	4	BS3	-1	20.078	false	true	false	false	Self	0	0.001	0.003		0	0.455	0.455	0	0	786	584	160
270038	B190124_10_Lumos_FO_CO_120_FAcomplex_100x_SCX17				0	0	-0	0	5	0	0	ggFANCA	FA_complex	false	ggFANCA	FA_complex	false	DVEKALQIFENTR	LDLGSCcmGQLKSVSPDIHCcmK	529	980	13	19	4	10	532	989	5	BS3	-1	20.048	false	true	false	false	Self	0	0.001	0.003		0.004	0.25	0.25	0.006	0	785	419	128
178788	B190124_05_Lumos_FO_CO_120_FAcomplex_100x_SCX22				0	0	-0	0	5	0	0	ggFANCL	FA_complex	false	ggFANCL	FA_complex	false	VAYVDTGLTTVKLK	ILHGYQHILKQR	124	61	14	12	12	10	135	70	5	BS3	-1	20.018	false	true	false	false	Self	0	0.001	0.003		0.004	0.455	0.455	0.006	0	784	418	226
231316	B190124_08_Lumos_FO_CO_120_FAcomplex_100x_SCX19				0	0	-0	0	3	0	0	ggFANCA	FA_complex	false	ggFANCA	FA_complex	false	LSNVLGHNSDENEAAILNSR	EKMoxLQDESK	661	609	20	9	9	2	669	610	3	BS3	-1	20.014	false	true	false	false	Self	0	0.001	0.003		0	0.25	0.25	0	0	783	115	128
231772	B190124_08_Lumos_FO_CO_120_FAcomplex_100x_SCX19				0	0	-0	0	4	0	0	ggFANCC_strepII_tag	FA_complex	false	ggFANCC_strepII_tag	FA_complex	false	GSAGSAAGSGAGWSHPQFEK	GSAGSAAGSGAGWSHPQFEK	576	576	20	20	14	14	589	589	4	BS3	-1	19.942	false	true	false	false	Self	0	0.001	0.003		0.004	0.455	0.455	0.006	0	782	416	173
201442	B190124_06_Lumos_FO_CO_120_FAcomplex_100x_SCX21				0	0	-0	0	4	0	0	ggFANCA	FA_complex	false	ggFAAP100	FA_complex	false	TVKDLLENNVFSR	QIQTNHEMLLKEAQSLRDHSPLTEEDTEK	131	844	13	29	3	11	133	854	4	BS3	-1	19.94	false	true	false	false	Between	0.012	0.013	0.019		0	0.25	0.455	0	0	1722	1227	22
233972	B190124_08_Lumos_FO_CO_120_FAcomplex_100x_SCX19				0	0	-0	0	5	0	0	ggFANCA	FA_complex	false	ggFANCA	FA_complex	false	MLQDESKVEPSHSKEPAEQLK	KIPTSVIEASIFR	611	542	21	13	14	1	624	542	5	BS3	-1	19.928	false	true	false	false	Self	0	0.001	0.003		0.004	0.25	0.25	0	0	781	415	128
215345	B190124_07_Lumos_FO_CO_120_FAcomplex_100x_SCX20				0	0	-0	0	6	0	0	ggFANCA	FA_complex	false	ggFANCA	FA_complex	false	VLIVDQAKHEDVPAQIAVISDR	MoxLQDESKVEPSHSKEPAEQLK	639	611	22	21	8	7	646	617	6	BS3	-1	19.92	false	true	false	false	Self	0	0.001	0.003		0.003	0.25	0.25	0.004	0	204	114	128
202801	B190124_06_Lumos_FO_CO_120_FAcomplex_100x_SCX21				0	0	-0	0	5	0	0	ggFANCA	FA_complex	false	ggFANCA	FA_complex	false	VLPKAPDTR	HEDVPAQIAVISDRLSNVLGHNSDENEAAILNSR	571	647	9	34	4	23	574	669	5	BS3	-1	19.914	false	true	false	false	Self	0	0.001	0.003		0	0.25	0.25	0	0	779	364	128
235564	B190124_08_Lumos_FO_CO_120_FAcomplex_100x_SCX19				0	0	-0	0	4	0	0	ggFANCA	FA_complex	false	ggFANCA	FA_complex	false	KYSVLHSAASDR	CcmPAKSFGNVGLLLEACcmEK	1291	1376	12	18	2	4	1292	1379	4	BS3	-1	19.904	false	true	false	false	Self	0	0.001	0.003		0.004	0.25	0.25	0.006	0	778	414	128
44533	B181122_31_Lumos_FO_IN_120_FAcomplex_BS3_SEC7_rep2				0	0	-0	0	4	0	0	ggFANCG	FA_complex	false	ggFANCG	FA_complex	false	ESLCcmCcmLTWR	IIQVEEKLEQPECcmASLETGLAGGLLSQK	467	438	9	28	2	7	468	444	4	BS3	-1	19.892	false	true	false	false	Self	0	0.001	0.003		0.004	0.455	0.455	0.006	0	777	413	126
284665	B190124_11_Lumos_FO_CO_120_FAcomplex_100x_SCX16				0	0	-0	0	3	0	0	ggFANCA	FA_complex	false	ggFANCA	FA_complex	false	LSNVLGHNSDENEAAILNSR	SLIPALLGR	661	737	20	9	9	1	669	737	3	BS3	-1	19.892	false	true	false	false	Self	0	0.001	0.003		0	0.25	0.25	0	0	776	761	128
148560	B190124_03_Lumos_FO_CO_120_FAcomplex_100x_SCX24				0	0	-0	0	5	0	0	ggFANCB	FA_complex	false	ggFAAP100	FA_complex	false	SKNDLKEEFHK	QIQTNHEMoxLLKEAQSLRDHSPLTEEDTEK	555	844	11	29	6	11	560	854	5	BS3	-1	19.872	false	true	false	false	Between	0.012	0.013	0.019		0	0.455	0.455	0	0	1721	978	3
179157	B190124_05_Lumos_FO_CO_120_FAcomplex_100x_SCX22				0	0	-0	0	6	0	0	ggFANCB	FA_complex	false	ggFANCB	FA_complex	false	SKNDLKEEFHK	VFSALSVSSCcmQIEPPQK	555	531	11	17	6	8	560	538	6	BS3	-1	19.864	false	true	false	false	Self	0	0.001	0.003		0	0.455	0.455	0	0	291	542	127
40546	B181122_31_Lumos_FO_IN_120_FAcomplex_BS3_SEC7_rep2				0	0	-0	0	5	0	0	ggFANCB	FA_complex	false	ggFAAP100	FA_complex	false	NQLIWFQDGVPKGVCcmELPYEKPCcmLIK	AVDQKNR	263	480	26	7	12	5	274	484	5	BS3	-1	19.858	false	true	false	false	Between	0.012	0.013	0.029		0	0.455	0.455	0	0	1634	1113	3
217333	B190124_07_Lumos_FO_CO_120_FAcomplex_100x_SCX20				0	0	-0	0	5	0	0	ggFANCB	FA_complex	false	ggFAAP100	FA_complex	false	KISGAPVASLLDSEDGVQQFRER	QIQTNHEMoxLLKEAQSLR	800	844	23	17	1	11	800	854	5	BS3	-1	19.842	false	true	false	false	Between	0.012	0.013	0.029		0.02	0.455	0.455	0	0	1719	1028	3
107619	B181122_36_Lumos_FO_IN_120_FAcomplex_BS3_SEC10_rep1				0	0	-0	0	3	0	0	ggFANCA	FA_complex	false	ggFANCA	FA_complex	false	VLPKAPDTR	EKMLQDESK	571	609	9	9	4	2	574	610	3	BS3	-1	19.822	false	true	false	false	Self	0	0.001	0.003		0	0.25	0.25	0	0	773	317	128
194099	B190124_06_Lumos_FO_CO_120_FAcomplex_100x_SCX21				0	0	-0	0	4	0	0	ggFANCC_strepII_tag	FA_complex	false	ggFANCL	FA_complex	false	QHKFPLK	AALEKSDFTK	335	294	7	10	3	5	337	298	4	BS3	-1	19.822	false	true	false	false	Between	0.012	0.013	0.029		0	0.455	0.455	0	0	1653	1222	71
277398	B190124_11_Lumos_FO_CO_120_FAcomplex_100x_SCX16				0	0	-0	0	4	0	0	ggFANCA	FA_complex	false	ggFANCA	FA_complex	false	VLPKAPDTR	EKMLQDESK	571	609	9	9	4	2	574	610	4	BS3	-1	19.814	false	true	false	false	Self	0	0.001	0.003		0	0.25	0.25	0	0	773	317	128
210399	B190124_07_Lumos_FO_CO_120_FAcomplex_100x_SCX20				0	0	-0	0	6	0	0	ggFANCA	FA_complex	false	ggFANCA	FA_complex	false	VLPKAPDTR	MoxLQDESKVEPSHSKEPAEQLK	571	611	9	21	4	7	574	617	6	BS3	-1	19.808	false	true	false	false	Self	0	0.001	0.003		0	0.25	0.25	0	0	772	640	128
251630	B190124_09_Lumos_FO_CO_120_FAcomplex_100x_SCX18				0	0	-0	0	5	0	0	ggFANCE	FA_complex	false	ggFANCE	FA_complex	false	SSPPPPPLTASGQQQLKCcmLCcmQK	KKVLEESLEFSEER	134	189	22	14	17	2	150	190	5	BS3	-1	19.79	false	true	false	false	Self	0	0.001	0.003		0.004	0	0	0.004	0	771	162	186
173170	B190124_05_Lumos_FO_CO_120_FAcomplex_100x_SCX22				0	0	-0	0	5	0	0	ggFANCA	FA_complex	false	ggFANCA	FA_complex	false	QRPVSGCcmLDAK	VEPSHSKEPAEQLK	1010	618	11	14	5	7	1014	624	5	BS3	-1	19.776	false	true	false	false	Self	0	0.001	0.003		0	0.25	0.25	0	0	770	311	128
199928	B190124_06_Lumos_FO_CO_120_FAcomplex_100x_SCX21				0	0	-0	0	5	0	0	ggFANCB	FA_complex	false	ggFANCB	FA_complex	false	TQLDKANTVTAVTSLSPLLAFHR	QKHQNGDLQK	570	604	23	10	5	2	574	605	5	BS3	-1	19.77	false	true	false	false	Self	0	0.001	0.003		0	0.455	0.455	0	0	769	46	127
235673	B190124_08_Lumos_FO_CO_120_FAcomplex_100x_SCX19				0	0	-0	0	5	0	0	ggFANCA	FA_complex	false	ggFANCA	FA_complex	false	SVLLEYITLAKTR	VEPSHSKEPAEQLK	484	618	13	14	11	7	494	624	5	BS3	-1	19.758	false	true	false	false	Self	0	0.001	0.003		0	0.25	0.25	0	0	706	557	128
199042	B190124_06_Lumos_FO_CO_120_FAcomplex_100x_SCX21				0	0	-0	0	6	0	0	ggFANCL	FA_complex	false	ggFANCL	FA_complex	false	QHLITLKLNAK	VAYVDTGLTTVKLKAEDSR	145	124	11	19	7	12	151	135	6	BS3	-1	19.742	false	true	false	false	Self	0	0.001	0.003		0	0.455	0.455	0	0	494	600	226
181594	B190124_05_Lumos_FO_CO_120_FAcomplex_100x_SCX22				0	0	-0	0	6	0	0	ggFANCA	FA_complex	false	ggFANCA	FA_complex	false	RADKIPSNLYSTYIQACcmHAR	MoxAFIDSLKR	588	580	20	9	4	8	591	587	6	BS3	-1	19.73	false	true	false	false	Self	0	0.001	0.003		0	0.25	0.25	0	0	766	706	128
53225	B181122_32_Lumos_FO_IN_120_FAcomplex_BS3_SEC8_rep1				0	0	-0	0	5	0	0	ggFANCA	FA_complex	false	ggFANCA	FA_complex	false	KYSVLHSAASDR	KSTFGSTAELR	1291	21	12	11	1	1	1291	21	5	BS3	-1	19.722	false	true	false	false	Self	0	0.001	0.003		0	0.25	0.25	0	0	765	463	128
276898	B190124_11_Lumos_FO_CO_120_FAcomplex_100x_SCX16				0	0	-0	0	4	0	0	ggFANCA	FA_complex	false	ggFANCA	FA_complex	false	VLPKAPDTR	EKMoxLQDESK	571	609	9	9	4	2	574	610	4	BS3	-1	19.714	false	true	false	false	Self	0	0.001	0.003		0	0.25	0.25	0	0	764	317	128
180882	B190124_05_Lumos_FO_CO_120_FAcomplex_100x_SCX22				0	0	-0	0	7	0	0	ggFANCB	FA_complex	false	ggFAAP100	FA_complex	false	AENNLTWWNEPGKK	QIQTNHEMoxLLKEAQSLRDHSPLTEEDTEK	787	844	14	29	13	11	799	854	7	BS3	-1	19.714	false	true	false	false	Between	0.012	0.013	0.019		0	0.455	0.455	0	0	1598	1039	3
169397	B190124_04_Lumos_FO_CO_120_FAcomplex_100x_SCX23				0	0	-0	0	5	0	0	ggFANCB	FA_complex	false	ggFANCA	FA_complex	false	SKNDLKEEFHK	AAVLSLLDRHQNLSDLLLEVEGSAKPAGEGGR	555	32	11	32	2	25	556	56	5	BS3	-1	19.712	false	true	false	false	Between	0.012	0.013	0.019		0	0.455	0.25	0	0	1433	1193	1
277167	B190124_11_Lumos_FO_CO_120_FAcomplex_100x_SCX16				0	0	-0	0	3	0	0	ggFAAP100	FA_complex	false	ggFAAP100	FA_complex	false	EQPEPKAGTASEQPCcmATGEGGMoxPPSAASIR	AVDQKNR	692	480	30	7	6	5	697	484	3	BS3	-1	19.704	false	true	false	false	Self	0	0.001	0.003		0	0.455	0.455	0	0	508	204	160
36250	B181122_31_Lumos_FO_IN_120_FAcomplex_BS3_SEC7_rep2				0	0	-0	0	5	0	0	ggFANCA	FA_complex	false	ggFANCA	FA_complex	false	LSNVLGHNSDENEAAILNSR	KYSVLHSAASDR	661	1291	20	12	9	1	669	1291	5	BS3	-1	19.698	false	true	false	false	Self	0	0.001	0.003		0	0.25	0.25	0	0	684	547	128
216399	B190124_07_Lumos_FO_CO_120_FAcomplex_100x_SCX20				0	0	-0	0	4	0	0	ggFANCA	FA_complex	false	ggFAAP100	FA_complex	false	SHFCcmQEIWK	QIQTNHEMLLKEAQSLR	144	844	9	17	1	11	144	854	4	BS3	-1	19.688	false	true	false	false	Between	0.012	0.013	0.019		0	0.25	0.455	0	0	1713	1191	22
206511	B190124_06_Lumos_FO_CO_120_FAcomplex_100x_SCX21				0	0	-0	0	5	0	0	ggFANCB	FA_complex	false	ggFANCB	FA_complex	false	TQLDKANTVTAVTSLSPLLAFHR	SGSKGVLTEQLVLALEK	570	755	23	17	5	4	574	758	5	BS3	-1	19.684	false	true	false	false	Self	0	0.001	0.003		0.004	0.455	0.455	0.006	0	761	407	127
129328	B190124_02_Lumos_FO_CO_120_FAcomplex_100x_SCX25t28				0	0	-0	0	5	0	0	ggFANCG	FA_complex	false	ggFANCA	FA_complex	false	HHHPSEVKYLLAQR	RKSTFGSTAELR	347	20	14	12	8	2	354	21	5	BS3	-1	19.682	false	true	false	false	Between	0.012	0.013	0.019		0.02	0.455	0.25	0	0	1712	1025	13
176167	B190124_05_Lumos_FO_CO_120_FAcomplex_100x_SCX22				0	0	-0	0	5	0	0	ggFAAP100	FA_complex	false	ggFANCL	FA_complex	false	RIKALLSGIGNTSER	LKAEDSR	459	136	15	7	3	2	461	137	5	BS3	-1	19.67	false	true	false	false	Between	0.012	0.013	0.019		0	0.455	0.455	0	0	1711	1189	0
228186	B190124_08_Lumos_FO_CO_120_FAcomplex_100x_SCX19				0	0	-0	0	3	0	0	ggFANCA	FA_complex	false	ggFANCA	FA_complex	false	VLPKAPDTR	MoxLQDESKVEPSHSK	571	611	9	14	4	7	574	617	3	BS3	-1	19.614	false	true	false	false	Self	0	0.001	0.003		0	0.25	0.25	0	0	680	640	128
284537	B190124_11_Lumos_FO_CO_120_FAcomplex_100x_SCX16				0	0	-0	0	4	0	0	ggFANCA	FA_complex	false	ggFANCA	FA_complex	false	KIPTSVIEASIFR	MoxAFIDSLKR	542	580	13	9	1	8	542	587	4	BS3	-1	19.594	false	true	false	false	Self	0	0.001	0.003		0.004	0.25	0.25	0	0	759	334	128
20596	B181122_30_Lumos_FO_IN_120_FAcomplex_BS3_SEC7_rep1				0	0	-0	0	4	0	0	ggFANCA	FA_complex	false	ggFANCA	FA_complex	false	LSNVLGHNSDENEAAILNSR	EKMLQDESK	661	609	20	9	9	2	669	610	4	BS3	-1	19.592	false	true	false	false	Self	0	0.001	0.003		0	0.25	0.25	0	0	758	115	128
210022	B190124_07_Lumos_FO_CO_120_FAcomplex_100x_SCX20				0	0	-0	0	5	0	0	ggFANCA	FA_complex	false	ggFANCA	FA_complex	false	VSDAIHKQR	EKEEDVSTLQAMoxR	315	263	9	13	7	2	321	264	5	BS3	-1	19.584	false	true	false	false	Self	0	0.001	0.003		0	0.25	0.25	0	0	757	303	128
129870	B190124_02_Lumos_FO_CO_120_FAcomplex_100x_SCX25t28				0	0	-0	0	3	0	0	ggFANCG	FA_complex	false	ggFANCA	FA_complex	false	HHHPSEVKYLLAQR	KSTFGSTAELR	347	21	14	11	8	1	354	21	3	BS3	-1	19.584	false	true	false	false	Between	0.012	0.013	0.018		0	0.455	0.25	0	0	1661	1025	13
198032	B190124_06_Lumos_FO_CO_120_FAcomplex_100x_SCX21				0	0	-0	0	5	0	0	ggFANCA	FA_complex	false	ggFANCA	FA_complex	false	LSNVLGHNSDENEAAILNSR	LSNVLGHNSDENEAAILNSR	661	661	20	20	9	9	669	669	5	BS3	-1	19.574	false	true	false	false	Self	0	0.001	0.003		0.004	0.25	0.25	0.006	0	756	403	128
182393	B190124_05_Lumos_FO_CO_120_FAcomplex_100x_SCX22				0	0	-0	0	5	0	0	ggFANCA	FA_complex	false	ggFANCA	FA_complex	false	QRPVSGCcmLDAK	GITSKEDKADLVWSSLTCcmPSLNYR	1010	866	11	24	5	8	1014	873	5	BS3	-1	19.57	false	true	false	false	Self	0	0.001	0.003		0.004	0.25	0.25	0.006	0	755	402	128
174458	B190124_05_Lumos_FO_CO_120_FAcomplex_100x_SCX22				0	0	-0	0	4	0	0	ggFANCB	FA_complex	false	ggFANCB	FA_complex	false	NHILPSAK	KMoxKLDLR	434	548	8	7	6	3	439	550	4	BS3	-1	19.558	false	true	false	false	Self	0	0.001	0.003		0.004	0.455	0.455	0.004	0	305	45	127
12458	B181122_29_Lumos_FO_IN_120_FAcomplex_BS3_SEC6_rep2				0	0	-0	0	6	0	0	ggFANCB	FA_complex	false	ggFANCB	FA_complex	false	RENLQVTSKWQK	ITDFGKINYESGINYKDDVPAAEGLQENGLLTIQALETR	313	359	12	39	9	16	321	374	6	BS3	-1	19.556	false	true	false	false	Self	0	0.001	0.003		0.004	0.455	0.455	0	0	753	401	127
151516	B190124_03_Lumos_FO_CO_120_FAcomplex_100x_SCX24				0	0	-0	0	6	0	0	ggFANCA	FA_complex	false	ggFANCA	FA_complex	false	ERNALKR	LLPVAFYSLTPGFHHKLLTR	1218	1306	7	20	6	16	1223	1321	6	BS3	-1	19.553	false	true	false	false	Self	0	0.001	0.003		0.004	0.25	0.25	0.006	0	752	400	128
248382	B190124_09_Lumos_FO_CO_120_FAcomplex_100x_SCX18				0	0	-0	0	4	0	0	ggFAAP100	FA_complex	false	ggFAAP100	FA_complex	false	IKALLSGIGNTSER	AVDQKNR	460	480	14	7	2	5	461	484	4	BS3	-1	19.534	false	true	false	false	Self	0	0.001	0.003		0	0.455	0.455	0	0	704	385	160
35562	B181122_31_Lumos_FO_IN_120_FAcomplex_BS3_SEC7_rep2				0	0	-0	0	6	0	0	ggFANCA	FA_complex	false	ggFANCA	FA_complex	false	KVPHICcmHAVLQR	KSTFGSTAELR	240	21	12	11	1	1	240	21	6	BS3	-1	19.506	false	true	false	false	Self	0	0.001	0.003		0	0.25	0.25	0	0	527	603	128
232039	B190124_08_Lumos_FO_CO_120_FAcomplex_100x_SCX19				0	0	-0	0	5	0	0	ggFANCA	FA_complex	false	ggFANCA	FA_complex	false	VEPSHSKEPAEQLK	MAFIDSLKR	618	580	14	9	7	8	624	587	5	BS3	-1	19.5	false	true	false	false	Self	0	0.001	0.003		0	0.25	0.25	0	0	749	203	128
200915	B190124_06_Lumos_FO_CO_120_FAcomplex_100x_SCX21				0	0	-0	0	4	0	0	ggFANCB	FA_complex	false	ggFANCB	FA_complex	false	VFSALSVSSCcmQIEPPQKK	LQDHFIEKLWQR	531	468	18	12	8	8	538	475	4	BS3	-1	19.472	false	true	false	false	Self	0	0.001	0.003		0	0.455	0.455	0	0	748	581	127
182460	B190124_05_Lumos_FO_CO_120_FAcomplex_100x_SCX22				0	0	-0	0	4	0	0	ggFANCA	FA_complex	false	ggFANCA	FA_complex	false	RADKIPSNLYSTYIQACcmHAR	MAFIDSLKR	588	580	20	9	4	8	591	587	4	BS3	-1	19.452	false	true	false	false	Self	0	0.001	0.003		0	0.25	0.25	0	0	747	706	128
52855	B181122_32_Lumos_FO_IN_120_FAcomplex_BS3_SEC8_rep1				0	0	-0	0	6	0	0	ggFANCB	FA_complex	false	ggFANCG	FA_complex	false	SKNDLKEEFHK	MGKPQTALQHLK	555	263	11	12	2	3	556	265	6	BS3	-1	19.446	false	true	false	false	Between	0.012	0.013	0.019		0.011	0.455	0.455	0	0	1568	1093	30
192702	B190124_06_Lumos_FO_CO_120_FAcomplex_100x_SCX21				0	0	-0	0	4	0	0	ggFANCE	FA_complex	false	ggFANCC_strepII_tag	FA_complex	false	KVLEESLEFSEER	IKHNGGENQR	190	534	13	10	1	2	190	535	4	BS3	-1	19.442	false	true	false	false	Between	0.012	0.013	0.019		0	0	0.455	0	0	1706	1145	11
209512	B190124_07_Lumos_FO_CO_120_FAcomplex_100x_SCX20				0	0	-0	0	4	0	0	ggFANCA	FA_complex	false	ggFANCA	FA_complex	false	VLPKAPDTR	VSDAIHKQR	571	315	9	9	4	7	574	321	4	BS3	-1	19.422	false	true	false	false	Self	0	0.001	0.003		0	0.25	0.25	0	0	598	180	128
216063	B190124_07_Lumos_FO_CO_120_FAcomplex_100x_SCX20				0	0	-0	0	4	0	0	ggFANCB	FA_complex	false	ggFANCB	FA_complex	false	RENLQVTSKWQK	ITDFGKINYESGINYK	313	359	12	16	9	6	321	364	4	BS3	-1	19.416	false	true	false	false	Self	0	0.001	0.003		0.004	0.455	0.455	0	0	156	341	127
132695	B190124_02_Lumos_FO_CO_120_FAcomplex_100x_SCX25t28				0	0	-0	0	5	0	0	ggFANCA	FA_complex	false	ggFANCA	FA_complex	false	HQNLSDLLLEVEGSAKPAGEGGR	FWLNVFDVSIYK	41	276	23	12	16	11	56	286	5	BS3	-1	19.396	false	true	false	false	Self	0	0.001	0.003		0.004	0.25	0.25	0.006	0	358	430	128
179069	B190124_05_Lumos_FO_CO_120_FAcomplex_100x_SCX22				0	0	-0	0	5	0	0	ggFANCA	FA_complex	false	ggFANCA	FA_complex	false	QRPVSGCcmLDAK	ADKIPSNLYSTYIQACcmHAR	1010	589	11	19	5	3	1014	591	5	BS3	-1	19.386	false	true	false	false	Self	0	0.001	0.003		0	0.25	0.25	0	0	569	331	128
79161	B181122_34_Lumos_FO_IN_120_FAcomplex_BS3_SEC9_rep1				0	0	-0	0	3	0	0	ggFANCG	FA_complex	false	ggFANCA	FA_complex	false	GKEAIMoxQFSR	AGAGGGALR	492	2	10	9	2	1	493	2	3	BS3	-1	19.376	false	true	false	false	Between	0.012	0.013	0.019		0.02	0.455	0.25	0	0	1704	1001	13
54740	B181122_32_Lumos_FO_IN_120_FAcomplex_BS3_SEC8_rep1				0	0	-0	0	4	0	0	ggFANCG	FA_complex	false	ggFANCG	FA_complex	false	GMoxQFLEQEKHK	GKEAIMQFSR	541	492	11	10	9	2	549	493	4	BS3	-1	19.368	false	true	false	false	Self	0	0.001	0.003		0	0.455	0.455	0	0	513	221	126
38958	B181122_31_Lumos_FO_IN_120_FAcomplex_BS3_SEC7_rep2				0	0	-0	0	5	0	0	ggFANCB	FA_complex	false	ggFAAP100	FA_complex	false	ESKAENNLTWWNEPGK	QIQTNHEMLLKEAQSLR	784	844	16	17	3	11	786	854	5	BS3	-1	19.33	false	true	false	false	Between	0.012	0.013	0.019		0.017	0.455	0.455	0	0	1410	1033	3
252538	B190124_09_Lumos_FO_CO_120_FAcomplex_100x_SCX18				0	0	-0	0	5	0	0	ggFANCL	FA_complex	false	ggFANCL	FA_complex	false	AALEKSDFTK	QSFNVIFGECcmPYCcmNKPLTVKSSMoxK	294	348	10	24	5	20	298	367	5	BS3	-1	19.304	false	true	false	false	Self	0	0.001	0.003		0.004	0.455	0.455	0	0	741	399	226
181165	B190124_05_Lumos_FO_CO_120_FAcomplex_100x_SCX22				0	0	-0	0	5	0	0	ggFANCL	FA_complex	false	ggFANCL	FA_complex	false	QHLITLKLNAK	VAYVDTGLTTVKLKAEDSR	145	124	11	19	7	12	151	135	5	BS3	-1	19.265	false	true	false	false	Self	0	0.001	0.003		0	0.455	0.455	0	0	494	600	226
249846	B190124_09_Lumos_FO_CO_120_FAcomplex_100x_SCX18				0	0	-0	0	5	0	0	ggFANCA	FA_complex	false	ggFANCA	FA_complex	false	LDLGSCcmGQLKSVSPDIHCcmK	SVSPDIHCcmK	980	990	19	9	10	1	989	990	5	BS3	-1	19.263	false	true	false	false	Self	0	0.001	0.003		0.004	0.25	0.25	0.006	0	739	397	128
283807	B190124_11_Lumos_FO_CO_120_FAcomplex_100x_SCX16				0	0	-0	0	4	0	0	ggFANCA	FA_complex	false	ggFANCA	FA_complex	false	VLPKAPDTR	SVLLEYITLAKTR	571	484	9	13	4	11	574	494	4	BS3	-1	19.227	false	true	false	false	Self	0	0.001	0.003		0	0.25	0.25	0	0	738	599	128
201483	B190124_06_Lumos_FO_CO_120_FAcomplex_100x_SCX21				0	0	-0	0	3	0	0	ggFANCA	FA_complex	false	ggFANCA	FA_complex	false	LGVPTAVLAAKNAVTK	SHFCcmQEIWKMK	85	144	16	11	11	9	95	152	3	BS3	-1	19.201	false	true	false	false	Self	0	0.001	0.003		0	0.25	0.25	0	0	737	756	128
271189	B190124_10_Lumos_FO_CO_120_FAcomplex_100x_SCX17				0	0	-0	0	5	0	0	ggFANCA	FA_complex	false	ggFANCA	FA_complex	false	ADKIPSNLYSTYIQACcmHAR	DVEKALQIFENTR	589	529	19	13	3	4	591	532	5	BS3	-1	19.201	false	true	false	false	Self	0	0.001	0.003		0	0.25	0.25	0	0	736	595	128
203316	B190124_06_Lumos_FO_CO_120_FAcomplex_100x_SCX21				0	0	-0	0	6	0	0	ggFANCA	FA_complex	false	ggFANCA	FA_complex	false	KIPTSVIEASIFR	VEPSHSKEPAEQLKAELDALR	542	618	13	21	1	14	542	631	6	BS3	-1	19.193	false	true	false	false	Self	0	0.001	0.003		0	0.25	0.25	0	0	735	713	128
12469	B181122_29_Lumos_FO_IN_120_FAcomplex_BS3_SEC6_rep2				0	0	-0	0	6	0	0	ggFANCB	FA_complex	false	ggFANCB	FA_complex	false	RENLQVTSKWQK	ITDFGKINYESGINYKDDVPAAEGLQENGLLTIQALETR	313	359	12	39	9	6	321	364	6	BS3	-1	19.154	false	true	false	false	Self	0	0.001	0.004		0.004	0.455	0.455	0	0	734	341	127
239286	B190124_08_Lumos_FO_CO_120_FAcomplex_100x_SCX19				0	0	-0	0	5	0	0	ggFANCA	FA_complex	false	ggFANCA	FA_complex	false	RADKIPSNLYSTYIQACcmHAR	VEPSHSKEPAEQLKAELDALR	588	618	20	21	4	14	591	631	5	BS3	-1	19.154	false	true	false	false	Self	0	0.001	0.004		0	0.25	0.25	0	0	733	484	128
228254	B190124_08_Lumos_FO_CO_120_FAcomplex_100x_SCX19				0	0	-0	0	5	0	0	ggFANCA	FA_complex	false	ggFANCA	FA_complex	false	VLPKAPDTR	MoxLQDESKVEPSHSK	571	611	9	14	4	7	574	617	5	BS3	-1	19.145	false	true	false	false	Self	0	0.001	0.004		0	0.25	0.25	0	0	680	640	128
250078	B190124_09_Lumos_FO_CO_120_FAcomplex_100x_SCX18				0	0	-0	0	4	0	0	ggFANCE	FA_complex	false	ggFANCE	FA_complex	false	CcmLCcmQKIAQSK	LKWCcmFSK	151	167	10	7	5	2	155	168	4	BS3	-1	19.144	false	true	false	false	Self	0	0.001	0.004		0.004	0	0	0.006	0	731	393	186
146091	B190124_03_Lumos_FO_CO_120_FAcomplex_100x_SCX24				0	0	-0	0	5	0	0	ggFANCB	FA_complex	false	ggFANCL	FA_complex	false	NHILPSAKK	IECcmSWHLKK	434	52	9	9	8	8	441	59	5	BS3	-1	19.116	false	true	false	false	Between	0.012	0.013	0.02		0	0.455	0.455	0	0	1698	1229	27
40460	B181122_31_Lumos_FO_IN_120_FAcomplex_BS3_SEC7_rep2				0	0	-0	0	4	0	0	ggFANCB	FA_complex	false	ggFAAP100	FA_complex	false	ITDFGKINYESGINYK	IKALLSGIGNTSER	359	460	16	14	6	2	364	461	4	BS3	-1	19.099	false	true	false	false	Between	0.012	0.013	0.02		0.022	0.455	0.455	0	0	1697	1015	3
228677	B190124_08_Lumos_FO_CO_120_FAcomplex_100x_SCX19				0	0	-0	0	4	0	0	ggFANCA	FA_complex	false	ggFANCA	FA_complex	false	VLPKAPDTR	MLQDESKVEPSHSK	571	611	9	14	4	7	574	617	4	BS3	-1	19.069	false	true	false	false	Self	0	0.001	0.004		0	0.25	0.25	0	0	730	640	128
234502	B190124_08_Lumos_FO_CO_120_FAcomplex_100x_SCX19				0	0	-0	0	5	0	0	ggFANCC_strepII_tag	FA_complex	false	ggFANCC_strepII_tag	FA_complex	false	GSAGSAAGSGAGWSHPQFEK	TVKLLNELLQK	576	544	20	11	5	3	580	546	5	BS3	-1	19.067	false	true	false	false	Self	0	0.001	0.004		0.004	0.455	0.455	0.006	0	729	391	173
281173	B190124_11_Lumos_FO_CO_120_FAcomplex_100x_SCX16				0	0	-0	0	4	0	0	ggFANCB	FA_complex	false	ggFAAP100	FA_complex	false	LMoxKSGSK	AASLPAPQDPVETFLKASK	752	673	7	19	3	16	754	688	4	BS3	-1	19.051	false	true	false	false	Between	0.012	0.014	0.019		0.022	0.455	0.455	0	0	1696	1014	3
1779	B181122_28_Lumos_FO_IN_120_FAcomplex_BS3_SEC6_rep1				0	0	-0	0	6	0	0	ggFANCB	FA_complex	false	ggFAAP100	FA_complex	false	NHILPSAKK	ALSSPPADSCcmHDVSGQDPPVKILHHLEEPIVFIGALR	434	254	9	37	8	21	441	274	6	BS3	-1	19.027	false	true	false	false	Between	0.012	0.014	0.019		0	0.455	0.455	0	0	1387	1131	3
146098	B190124_03_Lumos_FO_CO_120_FAcomplex_100x_SCX24				0	0	-0	0	4	0	0	ggFANCB	FA_complex	false	ggFAAP100	FA_complex	false	SKNDLKEEFHK	EAQSLRDHSPLTEEDTEK	555	855	11	18	6	9	560	863	4	BS3	-1	19.025	false	true	false	false	Between	0.012	0.014	0.019		0	0.455	0.455	0	0	1694	1199	3
9683	B181122_29_Lumos_FO_IN_120_FAcomplex_BS3_SEC6_rep2				0	0	-0	0	5	0	0	ggFANCA	FA_complex	false	ggFANCA	FA_complex	false	MLQDESKVEPSHSKEPAEQLK	KIPTSVIEASIFR	611	542	21	13	7	1	617	542	5	BS3	-1	19.024	false	true	false	false	Self	0	0.001	0.004		0.004	0.25	0.25	0.004	0	728	219	128
270709	B190124_10_Lumos_FO_CO_120_FAcomplex_100x_SCX17				0	0	-0	0	3	0	0	ggFANCA	FA_complex	false	ggFANCA	FA_complex	false	MAFIDSLKR	MAFIDSLKR	580	580	9	9	8	8	587	587	3	BS3	-1	19.019	false	true	false	false	Self	0	0.001	0.004		0.003	0.25	0.25	0	0	469	35	128
200023	B190124_06_Lumos_FO_CO_120_FAcomplex_100x_SCX21				0	0	-0	0	4	0	0	ggFANCA	FA_complex	false	ggFANCA	FA_complex	false	KTVLDCcmEDFFHYVNSELK	QRPVSGCcmLDAKR	1075	1010	18	12	1	11	1075	1020	4	BS3	-1	18.996	false	true	false	false	Self	0	0.001	0.004		0	0.25	0.25	0	0	726	637	128
272156	B190124_10_Lumos_FO_CO_120_FAcomplex_100x_SCX17				0	0	-0	0	5	0	0	ggFANCB	FA_complex	false	ggFANCG	FA_complex	false	EGLVSLWDDVGKPHSVSKEPSLTPK	IIQVEEKLEQPECcmASLETGLAGGLLSQK	443	438	25	28	12	7	454	444	5	BS3	-1	18.992	false	true	false	false	Between	0.012	0.014	0.019		0.022	0.455	0.455	0	0	1691	1012	30
241469	B190124_08_Lumos_FO_CO_120_FAcomplex_100x_SCX19				0	0	-0	0	5	0	0	ggFANCA	FA_complex	false	ggFANCA	FA_complex	false	HQNLSDLLLEVEGSAKPAGEGGR	LGVPTAVLAAKNAVTK	41	85	23	16	16	11	56	95	5	BS3	-1	18.987	false	true	false	false	Self	0	0.001	0.004		0	0.25	0.25	0	0	725	734	128
218590	B190124_07_Lumos_FO_CO_120_FAcomplex_100x_SCX20				0	0	-0	0	5	0	0	ggFANCA	FA_complex	false	ggFANCA	FA_complex	false	MoxLTWVLDAVGKEKEEDVSTLQAMoxR	VSDAIHKQR	252	315	24	9	13	7	264	321	5	BS3	-1	18.978	false	true	false	false	Self	0	0.001	0.004		0.004	0.25	0.25	0	0	283	303	128
183193	B190124_05_Lumos_FO_CO_120_FAcomplex_100x_SCX22				0	0	-0	0	7	0	0	ggFANCA	FA_complex	false	ggFANCA	FA_complex	false	HEDVPAQIAVISDRLSNVLGHNSDENEAAILNSR	VEPSHSKEPAEQLK	647	618	34	14	23	7	669	624	7	BS3	-1	18.95	false	true	false	false	Self	0	0.001	0.004		0.004	0.25	0.25	0	0	723	388	128
209216	B190124_07_Lumos_FO_CO_120_FAcomplex_100x_SCX20				0	0	-0	0	3	0	0	ggFANCE	FA_complex	false	ggFANCE	FA_complex	false	IAQSKAEGR	QDGDAAGCcmVLPGGKRK	156	174	9	16	5	14	160	187	3	BS3	-1	18.943	false	true	false	false	Self	0	0.001	0.004		0	0	0	0	0	722	615	186
256860	B190124_09_Lumos_FO_CO_120_FAcomplex_100x_SCX18				0	0	-0	0	6	0	0	ggFANCB	FA_complex	false	ggFANCG	FA_complex	false	EGLVSLWDDVGKPHSVSK	IIQVEEKLEQPECcmASLETGLAGGLLSQKR	443	438	18	29	12	28	454	465	6	BS3	-1	18.943	false	true	false	false	Between	0.012	0.014	0.019		0.022	0.455	0.455	0	0	1690	924	30
234639	B190124_08_Lumos_FO_CO_120_FAcomplex_100x_SCX19				0	0	-0	0	5	0	0	ggFANCA	FA_complex	false	ggFANCA	FA_complex	false	LDLGSCcmGQLKSVSPDIHCcmK	LDLGSCcmGQLKSVSPDIHCcmK	980	980	19	19	10	10	989	989	5	BS3	-1	18.925	false	true	false	false	Self	0	0.001	0.004		0.004	0.25	0.25	0.006	0	721	387	128
11873	B181122_29_Lumos_FO_IN_120_FAcomplex_BS3_SEC6_rep2				0	0	-0	0	5	0	0	ggFANCA	FA_complex	false	ggFANCA	FA_complex	false	SVLLEYITLAKTR	RADKIPSNLYSTYIQACcmHAR	484	588	13	20	11	4	494	591	5	BS3	-1	18.908	false	true	false	false	Self	0	0.001	0.004		0	0.25	0.25	0	0	720	660	128
222628	B190124_07_Lumos_FO_CO_120_FAcomplex_100x_SCX20				0	0	-0	0	4	0	0	ggFANCA	FA_complex	false	P33353	YEHQ_ECOLI Protein YehQ OS=Escherichia coli (strain K12) OX=83333 GN=yehQ PE=4 SV=2	false	AAVLSLLDRHQNLSDLLLEVEGSAKPAGEGGR	LVSLGMoxR	32	339	32	7	25	3	56	341	4	BS3	-1	18.9	false	true	false	false	Between	0.012	0.014	0.018		0	0.25	0.4	0	0	1688	960	85
283084	B190124_11_Lumos_FO_CO_120_FAcomplex_100x_SCX16				0	0	-0	0	4	0	0	ggFANCB	FA_complex	false	ggFANCB	FA_complex	false	SFLSSKESK	LQNEKEQCcmMLSMoxNETMDGTLYQEVTLK	778	823	9	27	6	5	783	827	4	BS3	-1	18.884	false	true	false	false	Self	0	0.001	0.004		0.004	0.455	0.455	0	0	719	33	127
178231	B190124_05_Lumos_FO_CO_120_FAcomplex_100x_SCX22				0	0	-0	0	4	0	0	ggFANCA	FA_complex	false	ggFANCA	FA_complex	false	VSDAIHKQR	ADKIPSNLYSTYIQACcmHAR	315	589	9	19	7	3	321	591	4	BS3	-1	18.879	false	true	false	false	Self	0	0.001	0.004		0	0.25	0.25	0	0	718	764	128
250050	B190124_09_Lumos_FO_CO_120_FAcomplex_100x_SCX18				0	0	-0	0	3	0	0	ggFANCB	FA_complex	false	ggFANCB	FA_complex	false	SFLSSKESK	ENLQVTSKWQK	778	314	9	11	6	8	783	321	3	BS3	-1	18.859	false	true	false	false	Self	0	0.001	0.004		0.004	0.455	0.455	0	0	254	406	127
241107	B190124_08_Lumos_FO_CO_120_FAcomplex_100x_SCX19				0	0	-0	0	6	0	0	ggFANCA	FA_complex	false	ggFANCA	FA_complex	false	LSNVLGHNSDENEAAILNSR	MLTWVLDAVGKEKEEDVSTLQAMR	661	252	20	24	9	13	669	264	6	BS3	-1	18.844	false	true	false	false	Self	0	0.001	0.004		0.004	0.25	0.25	0	0	716	384	128
152935	B190124_03_Lumos_FO_CO_120_FAcomplex_100x_SCX24				0	0	-0	0	5	0	0	ggFANCE	FA_complex	false	ggFANCC_strepII_tag	FA_complex	false	QDGDAAGCcmVLPGGKR	RPFELPSTHWLQHLKHISDTLK	174	358	15	22	14	15	187	372	5	BS3	-1	18.835	false	true	false	false	Between	0.012	0.014	0.018		0	0	0.455	0	0	1686	1177	11
183453	B190124_05_Lumos_FO_CO_120_FAcomplex_100x_SCX22				0	0	-0	0	5	0	0	ggFANCB	FA_complex	false	ggFANCB	FA_complex	false	NDLKEEFHKR	TQLDKANTVTAVTSLSPLLAFHR	557	570	10	23	9	5	565	574	5	BS3	-1	18.801	false	true	false	false	Self	0	0.001	0.004		0.004	0.455	0.455	0.006	0	715	382	127
225254	B190124_07_Lumos_FO_CO_120_FAcomplex_100x_SCX20				0	0	-0	0	4	0	0	ggFANCB	FA_complex	false	ggFANCA	FA_complex	false	GVLTEQLVLALEKEMoxFTSR	TVKDLLENNVFSR	759	131	19	13	13	3	771	133	4	BS3	-1	18.785	false	true	false	false	Between	0.012	0.014	0.018		0.022	0.455	0.25	0	0	1683	1007	1
193832	B190124_06_Lumos_FO_CO_120_FAcomplex_100x_SCX21				0	0	-0	0	4	0	0	ggFANCG	FA_complex	false	ggFANCA	FA_complex	false	LNRKEEAADYWQK	VLPKAPDTR	581	571	13	9	4	4	584	574	4	BS3	-1	18.771	false	true	false	false	Between	0.012	0.014	0.018		0.011	0.455	0.25	0	0	1417	863	13
53713	B181122_32_Lumos_FO_IN_120_FAcomplex_BS3_SEC8_rep1				0	0	-0	0	4	0	0	ggFAAP100	FA_complex	false	ggFAAP100	FA_complex	false	EQPEPKAGTASEQPCcmATGEGGMPPSAASIR	AVDQKNR	692	480	30	7	6	5	697	484	4	BS3	-1	18.752	false	true	false	false	Self	0	0.001	0.004		0.004	0.455	0.455	0	0	4	204	160
282299	B190124_11_Lumos_FO_CO_120_FAcomplex_100x_SCX16				0	0	-0	0	3	0	0	ggFANCE	FA_complex	false	ggFANCL	FA_complex	false	LLAKPCcmR	QSFNVIFGECcmPYCcmNKPLTVK	8	348	7	20	4	15	11	362	3	BS3	-1	18.743	false	true	false	false	Between	0.012	0.014	0.018		0	0	0.455	0	0	1680	1151	26
255261	B190124_09_Lumos_FO_CO_120_FAcomplex_100x_SCX18				0	0	-0	0	5	0	0	ggFANCB	FA_complex	false	ggFANCL	FA_complex	false	EGLVSLWDDVGKPHSVSK	ILLPTDSQLKNAR	443	39	18	13	12	10	454	48	5	BS3	-1	18.726	false	true	false	false	Between	0.012	0.014	0.018		0.011	0.455	0.455	0	0	1584	1091	27
91572	B181122_35_Lumos_FO_IN_120_FAcomplex_BS3_SEC9_rep2				0	0	-0	0	5	0	0	ggFANCA	FA_complex	false	ggFANCA	FA_complex	false	VLPKAPDTR	KEKMLQDESK	571	608	9	10	4	3	574	610	5	BS3	-1	18.725	false	true	false	false	Self	0	0.001	0.004		0	0.25	0.25	0	0	713	317	128
265898	B190124_10_Lumos_FO_CO_120_FAcomplex_100x_SCX17				0	0	-0	0	4	0	0	ggFAAP100	FA_complex	false	ggFAAP100	FA_complex	false	IKALLSGIGNTSER	VLKAVYR	460	53	14	7	2	3	461	55	4	BS3	-1	18.714	false	true	false	false	Self	0	0.001	0.004		0.004	0.455	0.455	0.006	0	13	396	160
178545	B190124_05_Lumos_FO_CO_120_FAcomplex_100x_SCX22				0	0	-0	0	3	0	0	ggFANCB	FA_complex	false	ggFANCB	FA_complex	false	SKNDLKEEFHK	ESKAENNLTWWNEPGK	555	784	11	16	6	3	560	786	3	BS3	-1	18.709	false	true	false	false	Self	0	0.001	0.004		0	0.455	0.455	0	0	711	742	127
148174	B190124_03_Lumos_FO_CO_120_FAcomplex_100x_SCX24				0	0	-0	0	4	0	0	ggFANCE	FA_complex	false	ggFANCL	FA_complex	false	LAAALDGSNAALR	KILHGYQHILKQR	499	60	13	13	8	11	506	70	4	BS3	-1	18.706	false	true	false	false	Between	0.012	0.014	0.018		0.011	0	0.455	0	0	1648	1103	26
247557	B190124_09_Lumos_FO_CO_120_FAcomplex_100x_SCX18				0	0	-0	0	4	0	0	ggFANCA	FA_complex	false	ggFANCA	FA_complex	false	FQELLKEK	GITSKEDK	901	866	8	8	6	5	906	870	4	BS3	-1	18.693	false	true	false	false	Self	0	0.001	0.004		0	0.25	0.25	0	0	710	591	128
267404	B190124_10_Lumos_FO_CO_120_FAcomplex_100x_SCX17				0	0	-0	0	4	0	0	ggFANCB	FA_complex	false	ggFANCB	FA_complex	false	SFLSSKESK	GVCcmELPYEKPCcmLIK	778	275	9	14	6	9	783	283	4	BS3	-1	18.666	false	true	false	false	Self	0	0.001	0.004		0.004	0.455	0.455	0.006	0	709	380	127
237716	B190124_08_Lumos_FO_CO_120_FAcomplex_100x_SCX19				0	0	-0	0	5	0	0	ggFANCB	FA_complex	false	ggFANCL	FA_complex	false	EGLVSLWDDVGKPHSVSKEPSLTPK	ILLPTDSQLK	443	39	25	10	12	5	454	43	5	BS3	-1	18.666	false	true	false	false	Between	0.012	0.014	0.018		0.022	0.455	0.455	0	0	1675	1003	27
43776	B181122_31_Lumos_FO_IN_120_FAcomplex_BS3_SEC7_rep2				0	0	-0	0	5	0	0	ggFANCE	FA_complex	false	ggFANCE	FA_complex	false	SSPPPPPLTASGQQQLK	GEERSSPPPPPLTASGQQQLK	134	130	17	21	2	6	135	135	5	BS3	-1	18.652	false	true	false	false	Self	0	0.001	0.004		0.004	0	0	0.006	0	708	379	186
159868	B190124_04_Lumos_FO_CO_120_FAcomplex_100x_SCX23				0	0	-0	0	4	0	0	ggFANCB	FA_complex	false	decoy:ggFANCB	decoy	true	KQKHQNGDLQK	AVSFAGSK	603	800	11	8	3	7	605	806	4	BS3	-1	18.649	true	false	true	false	Self	0.001	0.002	0.004		0.004	0.455	0.545	0.006	0.125	425	431	199
235650	B190124_08_Lumos_FO_CO_120_FAcomplex_100x_SCX19				0	0	-0	0	4	0	0	ggFANCA	FA_complex	false	ggFANCA	FA_complex	false	SVLLEYITLAKTR	VEPSHSKEPAEQLK	484	618	13	14	11	7	494	624	4	BS3	-1	18.639	false	true	false	false	Self	0.001	0.001	0.004		0	0.25	0.25	0	0	706	557	128
220097	B190124_07_Lumos_FO_CO_120_FAcomplex_100x_SCX20				0	0	-0	0	5	0	0	ggFANCA	FA_complex	false	P33353	YEHQ_ECOLI Protein YehQ OS=Escherichia coli (strain K12) OX=83333 GN=yehQ PE=4 SV=2	false	HQNLSDLLLEVEGSAKPAGEGGR	LVSLGMoxR	41	339	23	7	16	3	56	341	5	BS3	-1	18.635	false	true	false	false	Between	0.012	0.014	0.018		0	0.25	0.4	0	0	1472	960	85
144418	B190124_03_Lumos_FO_CO_120_FAcomplex_100x_SCX24				0	0	-0	0	4	0	0	ggFANCA	FA_complex	false	ggFANCA	FA_complex	false	ERNALKR	KYSVLHSAASDR	1218	1291	7	12	6	1	1223	1291	4	BS3	-1	18.603	false	true	false	false	Self	0.001	0.001	0.004		0.004	0.25	0.25	0.006	0	192	398	128
91395	B181122_35_Lumos_FO_IN_120_FAcomplex_BS3_SEC9_rep2				0	0	-0	0	4	0	0	ggFANCE	FA_complex	false	ggFANCC_strepII_tag	FA_complex	false	LKWCcmFSK	IKHNGGENQR	167	534	7	10	2	2	168	535	4	BS3	-1	18.585	false	true	false	false	Between	0.012	0.014	0.018		0	0	0.455	0	0	1671	1127	11
169233	B190124_04_Lumos_FO_CO_120_FAcomplex_100x_SCX23				0	0	-0	0	7	0	0	ggFANCB	FA_complex	false	ggFAAP100	FA_complex	false	NHILPSAKK	ALSSPPADSCcmHDVSGQDPPVKILHHLEEPIVFIGALR	434	254	9	37	8	21	441	274	7	BS3	-1	18.563	false	true	false	false	Between	0.012	0.014	0.027		0	0.455	0.455	0	0	1387	1131	3
264076	B190124_10_Lumos_FO_CO_120_FAcomplex_100x_SCX17				0	0	-0	0	3	0	0	ggFAAP100	FA_complex	false	ggFAAP100	FA_complex	false	IKALLSGIGNTSER	AVDQKNR	460	480	14	7	2	5	461	484	3	BS3	-1	18.556	false	true	false	false	Self	0.001	0.001	0.004		0	0.455	0.455	0	0	704	385	160
214810	B190124_07_Lumos_FO_CO_120_FAcomplex_100x_SCX20				0	0	-0	0	5	0	0	ggFANCB	FA_complex	false	ggFAAP100	FA_complex	false	SFLSSKESK	QIQTNHEMLLKEAQSLR	778	844	9	17	6	11	783	854	5	BS3	-1	18.55	false	true	false	false	Between	0.012	0.014	0.027		0	0.455	0.455	0	0	1498	1212	3
283892	B190124_11_Lumos_FO_CO_120_FAcomplex_100x_SCX16				0	0	-0	0	4	0	0	ggFANCB	FA_complex	false	ggFANCB	FA_complex	false	SFLSSKESK	ISAAAITQKNQLIWFQDGVPK	778	254	9	21	6	9	783	262	4	BS3	-1	18.516	false	true	false	false	Self	0.001	0.001	0.004		0.004	0.455	0.455	0.006	0	703	378	127
264592	B190124_10_Lumos_FO_CO_120_FAcomplex_100x_SCX17				0	0	-0	0	4	0	0	ggFANCL	FA_complex	false	ggFANCL	FA_complex	false	ILLPTDSQLKNAR	LKAEDSR	39	136	13	7	10	2	48	137	4	BS3	-1	18.496	false	true	false	false	Self	0.001	0.001	0.004		0	0.455	0.455	0	0	702	559	226
234423	B190124_08_Lumos_FO_CO_120_FAcomplex_100x_SCX19				0	0	-0	0	5	0	0	ggFANCA	FA_complex	false	ggFANCA	FA_complex	false	MLQDESKVEPSHSKEPAEQLK	TVKDLLENNVFSR	611	131	21	13	14	3	624	133	5	BS3	-1	18.474	false	true	false	false	Self	0.001	0.001	0.004		0.004	0.25	0.25	0	0	701	369	128
282604	B190124_11_Lumos_FO_CO_120_FAcomplex_100x_SCX16				0	0	-0	0	4	0	0	ggFANCA	FA_complex	false	ggFANCA	FA_complex	false	VLPKAPDTR	TVKDLLENNVFSR	571	131	9	13	4	3	574	133	4	BS3	-1	18.47	false	true	false	false	Self	0.001	0.001	0.004		0.004	0.25	0.25	0.006	0	700	376	128
60858	B181122_32_Lumos_FO_IN_120_FAcomplex_BS3_SEC8_rep1				0	0	-0	0	4	0	0	ggFANCG	FA_complex	false	ggFANCA	FA_complex	false	GKEAIMQFSR	AGAGGGALRELLAGR	492	2	10	15	2	1	493	2	4	BS3	-1	18.463	false	true	false	false	Between	0.012	0.014	0.027		0.022	0.455	0.25	0	0	1668	1001	13
193564	B190124_06_Lumos_FO_CO_120_FAcomplex_100x_SCX21				0	0	-0	0	3	0	0	ggFANCB	FA_complex	false	ggFAAP100	FA_complex	false	HQNGDLQKSK	NALKTSGSDVPLSCcmATLR	606	729	10	18	8	4	613	732	3	BS3	-1	18.453	false	true	false	false	Between	0.012	0.014	0.027		0	0.455	0.455	0	0	1667	1158	3
272623	B190124_10_Lumos_FO_CO_120_FAcomplex_100x_SCX17				0	0	-0	0	5	0	0	ggFANCA	FA_complex	false	ggFANCA	FA_complex	false	SVLLEYITLAKTR	VLIVDQAKHEDVPAQIAVISDR	484	639	13	22	11	8	494	646	5	BS3	-1	18.352	false	true	false	false	Self	0.001	0.001	0.004		0.004	0.25	0.25	0.006	0	250	392	128
234648	B190124_08_Lumos_FO_CO_120_FAcomplex_100x_SCX19				0	0	-0	0	5	0	0	ggFANCB	FA_complex	false	ggFANCB	FA_complex	false	VFSALSVSSCcmQIEPPQK	NDLKEEFHK	531	557	17	9	9	4	539	560	5	BS3	-1	18.335	false	true	false	false	Self	0.001	0.001	0.004		0.004	0.455	0.455	0	0	698	202	127
45753	B181122_31_Lumos_FO_IN_120_FAcomplex_BS3_SEC7_rep2				0	0	-0	0	4	0	0	ggFANCL	FA_complex	false	ggFANCL	FA_complex	false	AALEKSDFTK	EFWDTMDEIDGKTWVLEPENPAR	294	197	10	23	5	12	298	208	4	BS3	-1	18.317	false	true	false	false	Self	0.001	0.001	0.004		0.004	0.455	0.455	0.006	0	697	372	226
23475	B181122_30_Lumos_FO_IN_120_FAcomplex_BS3_SEC7_rep1				0	0	-0	0	4	0	0	ggFANCE	FA_complex	false	ggFANCE	FA_complex	false	WCcmFSKQDGDAAGCcmVLPGGK	SSPPPPPLTASGQQQLKCcmLCcmQK	169	134	19	22	5	17	173	150	4	BS3	-1	18.31	false	true	false	false	Self	0.001	0.001	0.004		0.004	0	0	0.006	0	696	371	186
239234	B190124_08_Lumos_FO_CO_120_FAcomplex_100x_SCX19				0	0	-0	0	5	0	0	ggFANCB	FA_complex	false	ggFANCG	FA_complex	false	EGLVSLWDDVGKPHSVSKEPSLTPK	IIQVEEKLEQPECcmASLETGLAGGLLSQKR	443	438	25	29	12	28	454	465	5	BS3	-1	18.27	false	true	false	false	Between	0.012	0.014	0.026		0.022	0.455	0.455	0	0	1666	924	30
265183	B190124_10_Lumos_FO_CO_120_FAcomplex_100x_SCX17				0	0	-0	0	3	0	0	ggFANCE	FA_complex	false	ggFANCE	FA_complex	false	IAQSKAEGR	WCcmFSKQDGDAAGCcmVLPGGK	156	169	9	19	5	5	160	173	3	BS3	-1	18.267	false	true	false	false	Self	0.001	0.001	0.004		0	0	0	0	0	695	266	186
268019	B190124_10_Lumos_FO_CO_120_FAcomplex_100x_SCX17				0	0	-0	0	4	0	0	ggFANCE	FA_complex	false	ggFANCE	FA_complex	false	KVLEESLEFSEER	LKWCcmFSK	190	167	13	7	1	2	190	168	4	BS3	-1	18.266	false	true	false	false	Self	0.001	0.001	0.004		0.004	0	0	0	0	694	301	186
137562	B190124_02_Lumos_FO_CO_120_FAcomplex_100x_SCX25t28				0	0	-0	0	4	0	0	ggFANCB	FA_complex	false	ggFANCB	FA_complex	false	MoxLLSEQQHVLAYNGELLVFQLSKAK	KRVILQSCcmR	7	416	25	9	23	1	29	416	4	BS3	-1	18.239	false	true	false	false	Self	0.001	0.001	0.004		0.003	0.455	0.455	0	0	495	299	127
221092	B190124_07_Lumos_FO_CO_120_FAcomplex_100x_SCX20				0	0	-0	0	5	0	0	ggFANCA	FA_complex	false	ggFANCA	FA_complex	false	TVKDLLENNVFSR	VEPSHSKEPAEQLKAELDALR	131	618	13	21	3	7	133	624	5	BS3	-1	18.186	false	true	false	false	Self	0.001	0.001	0.004		0.004	0.25	0.25	0	0	692	369	128
197124	B190124_06_Lumos_FO_CO_120_FAcomplex_100x_SCX21				0	0	-0	0	4	0	0	ggFANCE	FA_complex	false	ggFANCA	FA_complex	false	LVTAVLTTYSSQLSPSHR	KYSVLHSAASDR	479	1291	18	12	16	1	494	1291	4	BS3	-1	18.182	false	true	false	false	Between	0.012	0.014	0.027		0	0	0.25	0	0	1664	1188	47
204875	B190124_06_Lumos_FO_CO_120_FAcomplex_100x_SCX21				0	0	-0	0	6	0	0	ggFANCA	FA_complex	false	ggFANCA	FA_complex	false	HEDVPAQIAVISDRLSNVLGHNSDENEAAILNSR	MAFIDSLKR	647	580	34	9	33	8	679	587	6	BS3	-1	18.166	false	true	false	false	Self	0.001	0.001	0.004		0.004	0.25	0.25	0.006	0	691	368	128
195879	B190124_06_Lumos_FO_CO_120_FAcomplex_100x_SCX21				0	0	-0	0	4	0	0	ggFANCA	FA_complex	false	ggFANCA	FA_complex	false	LEPLLCcmSQWKR	QRPVSGCcmLDAKR	1152	1010	11	12	10	11	1161	1020	4	BS3	-1	18.163	false	true	false	false	Self	0.001	0.001	0.004		0	0.25	0.25	0	0	321	578	128
180982	B190124_05_Lumos_FO_CO_120_FAcomplex_100x_SCX22				0	0	-0	0	4	0	0	ggFANCA	FA_complex	false	ggFANCA	FA_complex	false	RADKIPSNLYSTYIQACcmHAR	LDLGSCcmGQLKSVSPDIHCcmK	588	980	20	19	4	10	591	989	4	BS3	-1	18.152	false	true	false	false	Self	0.001	0.001	0.004		0	0.25	0.25	0	0	689	451	128
203124	B190124_06_Lumos_FO_CO_120_FAcomplex_100x_SCX21				0	0	-0	0	5	0	0	ggFANCB	FA_complex	false	ggFANCA	FA_complex	false	SKNDLKEEFHK	NAVTKIEQICcmQSSVSPSQAPLLNLDQRESLSCcmLLR	555	96	11	35	6	5	560	100	5	BS3	-1	18.143	false	true	false	false	Between	0.012	0.014	0.027		0.022	0.455	0.25	0	0	1663	998	1
282723	B190124_11_Lumos_FO_CO_120_FAcomplex_100x_SCX16				0	0	-0	0	4	0	0	ggFANCA	FA_complex	false	ggFANCA	FA_complex	false	VLPKAPDTR	EPAEQLKAELDALR	571	625	9	14	4	7	574	631	4	BS3	-1	18.114	false	true	false	false	Self	0.001	0.001	0.004		0.004	0.25	0.25	0	0	688	366	128
129855	B190124_02_Lumos_FO_CO_120_FAcomplex_100x_SCX25t28				0	0	-0	0	4	0	0	ggFANCG	FA_complex	false	ggFANCA	FA_complex	false	HHHPSEVKYLLAQR	KSTFGSTAELR	347	21	14	11	8	1	354	21	4	BS3	-1	18.107	false	true	false	false	Between	0.014	0.014	0.027		0	0.455	0.25	0	0	1661	1025	13
211722	B190124_07_Lumos_FO_CO_120_FAcomplex_100x_SCX20				0	0	-0	0	3	0	0	ggFANCG	FA_complex	false	ggFANCA	FA_complex	false	QATFPQNESLAR	KYSVLHSAASDR	622	1291	12	12	9	1	630	1291	3	BS3	-1	18.086	false	true	false	false	Between	0.014	0.014	0.027		0	0.455	0.25	0	0	1660	1236	13
237291	B190124_08_Lumos_FO_CO_120_FAcomplex_100x_SCX19				0	0	-0	0	6	0	0	ggFANCB	FA_complex	false	ggFANCL	FA_complex	false	EGLVSLWDDVGKPHSVSKEPSLTPK	ILLPTDSQLKNAR	443	39	25	13	12	10	454	48	6	BS3	-1	18.082	false	true	false	false	Between	0.014	0.014	0.027		0	0.455	0.455	0	0	1591	1091	27
181842	B190124_05_Lumos_FO_CO_120_FAcomplex_100x_SCX22				0	0	-0	0	5	0	0	ggFANCB	FA_complex	false	ggFANCL	FA_complex	false	KEGLVSLWDDVGKPHSVSKEPSLTPK	ILLPTDSQLKNAR	442	39	26	13	13	10	454	48	5	BS3	-1	18.039	false	true	false	false	Between	0.014	0.014	0.027		0	0.455	0.455	0	0	1656	1091	27
198389	B190124_06_Lumos_FO_CO_120_FAcomplex_100x_SCX21				0	0	-0	0	4	0	0	ggFANCB	FA_complex	false	ggFANCB	FA_complex	false	SKNDLKEEFHK	KISGAPVASLLDSEDGVQQFR	555	800	11	21	2	1	556	800	4	BS3	-1	18.01	false	true	false	false	Self	0.001	0.001	0.004		0	0.455	0.455	0	0	687	718	127
255598	B190124_09_Lumos_FO_CO_120_FAcomplex_100x_SCX18				0	0	-0	0	4	0	0	ggFANCB	FA_complex	false	ggFANCL	FA_complex	false	EGLVSLWDDVGKPHSVSK	ILLPTDSQLK	443	39	18	10	12	5	454	43	4	BS3	-1	18.007	false	true	false	false	Between	0.014	0.014	0.027		0.011	0.455	0.455	0	0	1622	1003	27
36167	B181122_31_Lumos_FO_IN_120_FAcomplex_BS3_SEC7_rep2				0	0	-0	0	6	0	0	ggFANCA	FA_complex	false	ggFANCA	FA_complex	false	LEPLLCcmSQWKR	QRPVSGCcmLDAKR	1152	1010	11	12	10	5	1161	1014	6	BS3	-1	17.992	false	true	false	false	Self	0.001	0.001	0.004		0	0.25	0.25	0	0	686	573	128
194174	B190124_06_Lumos_FO_CO_120_FAcomplex_100x_SCX21				0	0	-0	0	5	0	0	ggFANCC_strepII_tag	FA_complex	false	ggFANCL	FA_complex	false	QHKFPLK	AALEKSDFTK	335	294	7	10	3	5	337	298	5	BS3	-1	17.938	false	true	false	false	Between	0.014	0.014	0.029		0	0.455	0.455	0	0	1653	1222	71
203233	B190124_06_Lumos_FO_CO_120_FAcomplex_100x_SCX21				0	0	-0	0	7	0	0	ggFANCA	FA_complex	false	ggFANCA	FA_complex	false	VLPKAPDTR	VLIVDQAKHEDVPAQIAVISDRLSNVLGHNSDENEAAILNSR	571	639	9	42	4	31	574	669	7	BS3	-1	17.936	false	true	false	false	Self	0.001	0.001	0.004		0.004	0.25	0.25	0	0	685	364	128
195167	B190124_06_Lumos_FO_CO_120_FAcomplex_100x_SCX21				0	0	-0	0	4	0	0	ggFANCA	FA_complex	false	ggFANCA	FA_complex	false	LSNVLGHNSDENEAAILNSR	KYSVLHSAASDR	661	1291	20	12	9	1	669	1291	4	BS3	-1	17.921	false	true	false	false	Self	0.001	0.001	0.004		0	0.25	0.25	0	0	684	547	128
240777	B190124_08_Lumos_FO_CO_120_FAcomplex_100x_SCX19				0	0	-0	0	5	0	0	ggFANCA	FA_complex	false	ggFANCA	FA_complex	false	SVLLEYITLAKTR	VAIEDMGLYEDLSSTHDSVQPQGQALRDVEK	484	502	13	31	11	9	494	510	5	BS3	-1	17.918	false	true	false	false	Self	0.001	0.001	0.004		0.004	0.25	0.25	0	0	683	154	128
38575	B181122_31_Lumos_FO_IN_120_FAcomplex_BS3_SEC7_rep2				0	0	-0	0	5	0	0	ggFANCB	FA_complex	false	ggFAAP100	FA_complex	false	AENNLTWWNEPGKK	QIQTNHEMLLKEAQSLR	787	844	14	17	13	11	799	854	5	BS3	-1	17.913	false	true	false	false	Between	0.014	0.014	0.029		0.017	0.455	0.455	0	0	1478	1039	3
270959	B190124_10_Lumos_FO_CO_120_FAcomplex_100x_SCX17				0	0	-0	0	5	0	0	ggFANCB	FA_complex	false	ggFANCA	FA_complex	false	KISGAPVASLLDSEDGVQQFRER	KIPTSVIEASIFR	800	542	23	13	1	1	800	542	5	BS3	-1	17.907	false	true	false	false	Between	0.014	0.014	0.029		0.023	0.455	0.25	0	0	1651	994	1
197988	B190124_06_Lumos_FO_CO_120_FAcomplex_100x_SCX21				0	0	-0	0	5	0	0	ggFANCA	FA_complex	false	ggFANCA	FA_complex	false	RKSTFGSTAELR	AGAGGGALRELLAGR	20	2	12	15	2	1	21	2	5	BS3	-1	17.906	false	true	false	false	Self	0.001	0.001	0.004		0.004	0.25	0.25	0	0	289	383	128
253920	B190124_09_Lumos_FO_CO_120_FAcomplex_100x_SCX18				0	0	-0	0	4	0	0	ggFANCB	FA_complex	false	ggFANCA	FA_complex	false	AENNLTWWNEPGKK	ADKIPSNLYSTYIQACcmHAR	787	589	14	19	13	3	799	591	4	BS3	-1	17.887	false	true	false	false	Between	0.014	0.014	0.029		0	0.455	0.25	0	0	1650	972	1
148179	B190124_03_Lumos_FO_CO_120_FAcomplex_100x_SCX24				0	0	-0	0	5	0	0	ggFANCE	FA_complex	false	ggFANCL	FA_complex	false	LAAALDGSNAALR	KILHGYQHILKQR	499	60	13	13	8	11	506	70	5	BS3	-1	17.838	false	true	false	false	Between	0.014	0.014	0.029		0.011	0	0.455	0	0	1648	1103	26
61782	B181122_32_Lumos_FO_IN_120_FAcomplex_BS3_SEC8_rep1				0	0	-0	0	4	0	0	ggFANCA	FA_complex	false	ggFANCA	FA_complex	false	SVLLEYITLAKTR	EKMLQDESK	484	609	13	9	11	2	494	610	4	BS3	-1	17.828	false	true	false	false	Self	0.001	0.001	0.005		0.004	0.25	0.25	0	0	681	362	128
257890	B190124_09_Lumos_FO_CO_120_FAcomplex_100x_SCX18				0	0	-0	0	4	0	0	ggFANCB	FA_complex	false	ggFAAP100	FA_complex	false	INYESGINYKDDVPAAEGLQENGLLTIQALETR	RIKALLSGIGNTSER	365	459	33	15	10	3	374	461	4	BS3	-1	17.805	false	true	false	false	Between	0.014	0.015	0.029		0	0.455	0.455	0	0	1646	1194	3
228310	B190124_08_Lumos_FO_CO_120_FAcomplex_100x_SCX19				0	0	-0	0	4	0	0	ggFANCA	FA_complex	false	ggFANCA	FA_complex	false	VLPKAPDTR	MoxLQDESKVEPSHSK	571	611	9	14	4	7	574	617	4	BS3	-1	17.798	false	true	false	false	Self	0.001	0.001	0.005		0	0.25	0.25	0	0	680	640	128
256210	B190124_09_Lumos_FO_CO_120_FAcomplex_100x_SCX18				0	0	-0	0	6	0	0	ggFANCB	FA_complex	false	ggFANCB	FA_complex	false	EGLVSLWDDVGKPHSVSKEPSLTPK	KISGAPVASLLDSEDGVQQFR	443	800	25	21	18	3	460	802	6	BS3	-1	17.792	false	true	false	false	Self	0.001	0.001	0.005		0.004	0.455	0.455	0.006	0	679	361	127
55196	B181122_32_Lumos_FO_IN_120_FAcomplex_BS3_SEC8_rep1				0	0	-0	0	4	0	0	ggFANCA	FA_complex	false	ggFANCA	FA_complex	false	VLPKAPDTR	EKEEDVSTLQAMR	571	263	9	13	4	2	574	264	4	BS3	-1	17.767	false	true	false	false	Self	0.001	0.001	0.005		0.004	0.25	0.25	0.004	0	678	242	128
19459	B181122_30_Lumos_FO_IN_120_FAcomplex_BS3_SEC7_rep1				0	0	-0	0	5	0	0	ggFANCB	FA_complex	false	ggFANCB	FA_complex	false	AKHSETEIVCcmCcmDCcmATR	VEGAADRTAKLCcmVR	69	33	16	14	2	10	70	42	5	BS3	-1	17.717	false	true	false	false	Self	0.001	0.001	0.005		0	0.455	0.455	0	0	175	322	127
202188	B190124_06_Lumos_FO_CO_120_FAcomplex_100x_SCX21				0	0	-0	0	6	0	0	ggFANCA	FA_complex	false	ggFANCA	FA_complex	false	EPAEQLKAELDALR	RADKIPSNLYSTYIQACcmHAR	625	588	14	20	7	4	631	591	6	BS3	-1	17.706	false	true	false	false	Self	0.001	0.001	0.005		0	0.25	0.25	0	0	676	484	128
1934	B181122_28_Lumos_FO_IN_120_FAcomplex_BS3_SEC6_rep1				0	0	-0	0	5	0	0	ggFANCB	FA_complex	false	ggFAAP100	FA_complex	false	LQNEKEQCcmMLSMNETMoxDGTLYQEVTLK	QIQTNHEMLLKEAQSLR	823	844	27	17	5	11	827	854	5	BS3	-1	17.694	false	true	false	false	Between	0.014	0.015	0.028		0.023	0.455	0.455	0	0	1645	843	3
213721	B190124_07_Lumos_FO_CO_120_FAcomplex_100x_SCX20				0	0	-0	0	5	0	0	ggFANCB	FA_complex	false	ggFAAP100	FA_complex	false	SFLSSKESK	QIQTNHEMoxLLKEAQSLR	778	844	9	17	6	11	783	854	5	BS3	-1	17.682	false	true	false	false	Between	0.014	0.015	0.028		0	0.455	0.455	0	0	1644	1212	3
179887	B190124_05_Lumos_FO_CO_120_FAcomplex_100x_SCX22				0	0	-0	0	6	0	0	ggFANCB	FA_complex	false	ggFANCG	FA_complex	false	SKNDLKEEFHK	AEKNELLTLLK	555	177	11	11	2	3	556	179	6	BS3	-1	17.671	false	true	false	false	Between	0.014	0.015	0.028		0	0.455	0.455	0	0	1643	1245	30
265821	B190124_10_Lumos_FO_CO_120_FAcomplex_100x_SCX17				0	0	-0	0	3	0	0	ggFANCG	FA_complex	false	ggFANCF	FA_complex	false	GKEAIMoxQFSR	EQTQAALKLLK	492	307	10	11	2	8	493	314	3	BS3	-1	17.663	false	true	false	false	Between	0.014	0.015	0.028		0	0.455	0.455	0	0	1642	1097	61
41270	B181122_31_Lumos_FO_IN_120_FAcomplex_BS3_SEC7_rep2				0	0	-0	0	5	0	0	ggFANCB	FA_complex	false	ggFANCB	FA_complex	false	LQDHFIEKLWQR	VFSALSVSSCcmQIEPPQK	468	531	12	17	8	9	475	539	5	BS3	-1	17.657	false	true	false	false	Self	0.001	0.001	0.005		0.004	0.455	0.455	0	0	14	367	127
263339	B190124_10_Lumos_FO_CO_120_FAcomplex_100x_SCX17				0	0	-0	0	3	0	0	ggFANCA	FA_complex	false	ggFANCA	FA_complex	false	VLPKAPDTR	VLPKAPDTR	571	571	9	9	4	4	574	574	3	BS3	-1	17.655	false	true	false	false	Self	0.001	0.001	0.005		0	0.25	0.25	0	0	647	506	128
198714	B190124_06_Lumos_FO_CO_120_FAcomplex_100x_SCX21				0	0	-0	0	4	0	0	ggFANCA	FA_complex	false	ggFANCA	FA_complex	false	VLPKAPDTR	VEPSHSKEPAEQLKAELDALR	571	618	9	21	4	14	574	631	4	BS3	-1	17.625	false	true	false	false	Self	0.001	0.001	0.005		0	0.25	0.25	0	0	335	366	128
40521	B181122_31_Lumos_FO_IN_120_FAcomplex_BS3_SEC7_rep2				0	0	-0	0	4	0	0	ggFANCC_strepII_tag	FA_complex	false	ggFANCC_strepII_tag	FA_complex	false	GSAGSAAGSGAGWSHPQFEK	TVKLLNELLQK	576	544	20	11	14	3	589	546	4	BS3	-1	17.604	false	true	false	false	Self	0.001	0.001	0.005		0.004	0.455	0.455	0.006	0	672	358	173
201726	B190124_06_Lumos_FO_CO_120_FAcomplex_100x_SCX21				0	0	-0	0	5	0	0	ggFANCB	FA_complex	false	ggFANCB	FA_complex	false	ILLSLEDISNGKYSVNMLK	SKNDLKEEFHK	624	555	19	11	12	6	635	560	5	BS3	-1	17.548	false	true	false	false	Self	0.001	0.001	0.005		0.004	0.455	0.455	0.006	0	671	357	127
59498	B181122_32_Lumos_FO_IN_120_FAcomplex_BS3_SEC8_rep1				0	0	-0	0	3	0	0	ggFANCA	FA_complex	false	ggFANCA	FA_complex	false	VLPKAPDTR	KIPTSVIEASIFR	571	542	9	13	4	1	574	542	3	BS3	-1	17.532	false	true	false	false	Self	0.001	0.001	0.005		0	0.25	0.25	0	0	633	492	128
52494	B181122_32_Lumos_FO_IN_120_FAcomplex_BS3_SEC8_rep1				0	0	-0	0	5	0	0	ggFANCE	FA_complex	false	ggFANCE	FA_complex	false	QDGDAAGCcmVLPGGKR	IAQSKAEGRR	174	156	15	10	14	5	187	160	5	BS3	-1	17.511	false	true	false	false	Self	0.001	0.001	0.005		0	0	0	0	0	669	615	186
9740	B181122_29_Lumos_FO_IN_120_FAcomplex_BS3_SEC6_rep2				0	0	-0	0	5	0	0	ggFANCA	FA_complex	false	ggFANCA	FA_complex	false	VSDAIHKQR	VAIEDMGLYEDLSSTHDSVQPQGQALR	315	502	9	27	7	18	321	519	5	BS3	-1	17.51	false	true	false	false	Self	0.001	0.001	0.005		0.004	0.25	0.25	0	0	668	355	128
9776	B181122_29_Lumos_FO_IN_120_FAcomplex_BS3_SEC6_rep2				0	0	-0	0	6	0	0	ggFANCA	FA_complex	false	ggFANCA	FA_complex	false	KEKMLQDESK	VAIEDMGLYEDLSSTHDSVQPQGQALRDVEK	608	502	10	31	3	18	610	519	6	BS3	-1	17.465	false	true	false	false	Self	0.001	0.002	0.005		0.004	0.25	0.25	0	0	667	116	128
180859	B190124_05_Lumos_FO_CO_120_FAcomplex_100x_SCX22				0	0	-0	0	6	0	0	ggFANCB	FA_complex	false	ggFANCA	FA_complex	false	SKNDLKEEFHK	TVKDLLENNVFSR	555	131	11	13	2	3	556	133	6	BS3	-1	17.419	false	true	false	false	Between	0.014	0.015	0.027		0	0.455	0.25	0	0	1640	1260	1
215607	B190124_07_Lumos_FO_CO_120_FAcomplex_100x_SCX20				0	0	-0	0	5	0	0	ggFANCA	FA_complex	false	ggFANCA	FA_complex	false	KYSVLHSAASDR	MAFIDSLKR	1291	580	12	9	1	8	1291	587	5	BS3	-1	17.383	false	true	false	false	Self	0.001	0.002	0.005		0.004	0.25	0.25	0	0	666	169	128
491	B181122_28_Lumos_FO_IN_120_FAcomplex_BS3_SEC6_rep1				0	0	-0	0	5	0	0	ggFANCA	FA_complex	false	ggFANCA	FA_complex	false	VLIVDQAKHEDVPAQIAVISDR	VEPSHSKEPAEQLK	639	618	22	14	8	7	646	624	5	BS3	-1	17.369	false	true	false	false	Self	0.001	0.002	0.005		0.004	0.25	0.25	0.006	0	665	352	128
182232	B190124_05_Lumos_FO_CO_120_FAcomplex_100x_SCX22				0	0	-0	0	5	0	0	ggFANCB	FA_complex	false	ggFANCL	FA_complex	false	KEGLVSLWDDVGKPHSVSKEPSLTPK	ILLPTDSQLK	442	39	26	10	19	5	460	43	5	BS3	-1	17.338	false	true	false	false	Between	0.015	0.015	0.026		0.023	0.455	0.455	0	0	1637	987	27
145963	B190124_03_Lumos_FO_CO_120_FAcomplex_100x_SCX24				0	0	-0	0	6	0	0	ggFANCB	FA_complex	false	ggFANCG	FA_complex	false	NDLKEEFHKR	MoxGKPQTALQHLK	557	263	10	12	9	3	565	265	6	BS3	-1	17.336	false	true	false	false	Between	0.015	0.015	0.026		0	0.455	0.455	0	0	1636	1174	30
150460	B190124_03_Lumos_FO_CO_120_FAcomplex_100x_SCX24				0	0	-0	0	5	0	0	ggFANCB	FA_complex	false	ggFANCG	FA_complex	false	SKNDLKEEFHK	APCcmRAEKNELLTLLK	555	173	11	15	6	7	560	179	5	BS3	-1	17.329	false	true	false	false	Between	0.015	0.015	0.026		0.023	0.455	0.455	0	0	1635	986	30
254460	B190124_09_Lumos_FO_CO_120_FAcomplex_100x_SCX18				0	0	-0	0	4	0	0	ggFANCB	FA_complex	false	ggFAAP100	FA_complex	false	NQLIWFQDGVPKGVCcmELPYEKPCcmLIK	AVDQKNR	263	480	26	7	12	5	274	484	4	BS3	-1	17.314	false	true	false	false	Between	0.015	0.015	0.026		0	0.455	0.455	0	0	1634	1113	3
283471	B190124_11_Lumos_FO_CO_120_FAcomplex_100x_SCX16				0	0	-0	0	4	0	0	ggFANCG	FA_complex	false	ggFANCG	FA_complex	false	TTNLIPK	LEQPECcmASLETGLAGGLLSQKR	431	445	7	22	2	21	432	465	4	BS3	-1	17.306	false	true	false	false	Self	0.001	0.002	0.005		0.004	0.455	0.455	0.006	0	664	350	126
267008	B190124_10_Lumos_FO_CO_120_FAcomplex_100x_SCX17				0	0	-0	0	4	0	0	ggFANCA	FA_complex	false	ggFANCA	FA_complex	false	SLIPALLGR	MoxLQDESKVEPSHSKEPAEQLK	737	611	9	21	1	14	737	624	4	BS3	-1	17.265	false	true	false	false	Self	0.001	0.002	0.005		0.004	0.25	0.25	0	0	663	90	128
146067	B190124_03_Lumos_FO_CO_120_FAcomplex_100x_SCX24				0	0	-0	0	6	0	0	ggFANCA	FA_complex	false	ggFANCA	FA_complex	false	ASFGNASSHHGSSKK	VHIMYPPFVPTKHR	433	470	15	14	14	12	446	481	6	BS3	-1	17.245	false	true	false	false	Self	0.001	0.002	0.005		0.004	0.25	0.25	0	0	662	348	128
267807	B190124_10_Lumos_FO_CO_120_FAcomplex_100x_SCX17				0	0	-0	0	3	0	0	ggFANCA	FA_complex	false	ggFANCL	FA_complex	false	MAFIDSLKR	AALEKSDFTK	580	294	9	10	8	5	587	298	3	BS3	-1	17.244	false	true	false	false	Between	0.015	0.015	0.027		0	0.25	0.455	0	0	1632	1122	9
228652	B190124_08_Lumos_FO_CO_120_FAcomplex_100x_SCX19				0	0	-0	0	4	0	0	ggFAAP100	FA_complex	false	ggFAAP100	FA_complex	false	EQPEPKAGTASEQPCcmATGEGGMPPSAASIR	KAVDQKNR	692	479	30	8	6	6	697	484	4	BS3	-1	17.243	false	true	false	false	Self	0.001	0.002	0.005		0	0.455	0.455	0	0	323	204	160
228767	B190124_08_Lumos_FO_CO_120_FAcomplex_100x_SCX19				0	0	-0	0	5	0	0	ggFAAP100	FA_complex	false	ggFAAP100	FA_complex	false	EQPEPKAGTASEQPCcmATGEGGMPPSAASIR	KAVDQKNR	692	479	30	8	6	6	697	484	5	BS3	-1	17.24	false	true	false	false	Self	0.001	0.002	0.005		0	0.455	0.455	0	0	323	204	160
219396	B190124_07_Lumos_FO_CO_120_FAcomplex_100x_SCX20				0	0	-0	0	6	0	0	ggFANCB	FA_complex	false	ggFANCB	FA_complex	false	AKHSETEIVCcmCcmDCcmATR	MoxLLSEQQHVLAYNGELLVFQLSKAK	69	7	16	25	2	23	70	29	6	BS3	-1	17.221	false	true	false	false	Self	0.001	0.002	0.005		0.004	0.455	0.455	0.006	0	215	365	127
254046	B190124_09_Lumos_FO_CO_120_FAcomplex_100x_SCX18				0	0	-0	0	4	0	0	ggFANCG	FA_complex	false	ggFANCA	FA_complex	false	MoxGKPQTALQHLK	NAVTKIEQICcmQSSVSPSQAPLLNLDQR	263	96	12	27	3	5	265	100	4	BS3	-1	17.177	false	true	false	false	Between	0.015	0.015	0.027		0	0.455	0.25	0	0	1628	936	13
168925	B190124_04_Lumos_FO_CO_120_FAcomplex_100x_SCX23				0	0	-0	0	6	0	0	ggFANCB	FA_complex	false	ggFANCB	FA_complex	false	NDLKEEFHKR	TQLDKANTVTAVTSLSPLLAFHR	557	570	10	23	9	1	565	570	6	BS3	-1	17.175	false	true	false	false	Self	0.001	0.002	0.005		0.004	0.455	0.455	0.006	0	658	347	127
162033	B190124_04_Lumos_FO_CO_120_FAcomplex_100x_SCX23				0	0	-0	0	6	0	0	ggFANCB	FA_complex	false	ggFANCG	FA_complex	false	KMoxKLDLR	MoxGKPQTALQHLK	548	263	7	12	3	3	550	265	6	BS3	-1	17.166	false	true	false	false	Between	0.015	0.015	0.027		0	0.455	0.455	0	0	1506	1040	30
35543	B181122_31_Lumos_FO_IN_120_FAcomplex_BS3_SEC7_rep2				0	0	-0	0	6	0	0	ggFANCB	FA_complex	false	ggFAAP100	FA_complex	false	NHILPSAKK	ALSSPPADSCcmHDVSGQDPPVK	434	254	9	21	8	14	441	267	6	BS3	-1	17.162	false	true	false	false	Between	0.015	0.015	0.027		0	0.455	0.455	0	0	1585	1140	3
115874	B181122_37_Lumos_FO_IN_120_FAcomplex_BS3_SEC10_rep2				0	0	-0	0	4	0	0	ggFANCB	FA_complex	false	ggFAAP100	FA_complex	false	LMKSGSK	ASKEQPEPK	752	689	7	9	3	3	754	691	4	BS3	-1	17.159	false	true	false	false	Between	0.015	0.015	0.027		0	0.455	0.455	0	0	1624	1147	3
198784	B190124_06_Lumos_FO_CO_120_FAcomplex_100x_SCX21				0	0	-0	0	5	0	0	ggFANCB	FA_complex	false	ggFANCB	FA_complex	false	SKNDLKEEFHK	ISGAPVASLLDSEDGVQQFR	555	801	11	20	6	2	560	802	5	BS3	-1	17.138	false	true	false	false	Self	0.001	0.002	0.006		0.004	0.455	0.455	0.006	0	657	73	127
251435	B190124_09_Lumos_FO_CO_120_FAcomplex_100x_SCX18				0	0	-0	0	3	0	0	ggFANCA	FA_complex	false	ggFANCA	FA_complex	false	VLPKAPDTR	ADKIPSNLYSTYIQACcmHAR	571	589	9	19	4	3	574	591	3	BS3	-1	17.13	false	true	false	false	Self	0.001	0.002	0.006		0	0.25	0.25	0	0	656	701	128
12303	B181122_29_Lumos_FO_IN_120_FAcomplex_BS3_SEC6_rep2				0	0	-0	0	5	0	0	ggFANCB	FA_complex	false	ggFANCB	FA_complex	false	ESKAENNLTWWNEPGKK	LQNEKEQCcmMLSMNETMDGTLYQEVTLK	784	823	17	27	3	5	786	827	5	BS3	-1	17.129	false	true	false	false	Self	0.001	0.002	0.006		0.004	0.455	0.455	0	0	655	251	127
178578	B190124_05_Lumos_FO_CO_120_FAcomplex_100x_SCX22				0	0	-0	0	4	0	0	ggFANCG	FA_complex	false	ggFANCA	FA_complex	false	LNRKEEAADYWQK	LSNVLGHNSDENEAAILNSR	581	661	13	20	4	9	584	669	4	BS3	-1	17.121	false	true	false	false	Between	0.015	0.015	0.026		0	0.455	0.25	0	0	1623	1116	13
255617	B190124_09_Lumos_FO_CO_120_FAcomplex_100x_SCX18				0	0	-0	0	5	0	0	ggFANCB	FA_complex	false	ggFANCL	FA_complex	false	EGLVSLWDDVGKPHSVSK	ILLPTDSQLK	443	39	18	10	12	5	454	43	5	BS3	-1	17.115	false	true	false	false	Between	0.015	0.015	0.026		0.011	0.455	0.455	0	0	1622	1003	27
267164	B190124_10_Lumos_FO_CO_120_FAcomplex_100x_SCX17				0	0	-0	0	4	0	0	ggFANCA	FA_complex	false	ggFANCA	FA_complex	false	RKSTFGSTAELR	MAFIDSLK	20	580	12	8	2	6	21	585	4	BS3	-1	17.049	false	true	false	false	Self	0.001	0.002	0.006		0.004	0.25	0.25	0.006	0	654	343	128
145221	B190124_03_Lumos_FO_CO_120_FAcomplex_100x_SCX24				0	0	-0	0	4	0	0	ggFANCA	FA_complex	false	ggFANCA	FA_complex	false	KYSVLHSAASDR	QRPVSGCcmLDAK	1291	1010	12	11	1	5	1291	1014	4	BS3	-1	17.04	false	true	false	false	Self	0.001	0.002	0.006		0.004	0.25	0.25	0.006	0	364	375	128
192195	B190124_06_Lumos_FO_CO_120_FAcomplex_100x_SCX21				0	0	-0	0	5	0	0	ggFANCB	FA_complex	false	ggFAAP100	FA_complex	false	NHILPSAKK	ALSSPPADSCcmHDVSGQDPPVK	434	254	9	21	8	14	441	267	5	BS3	-1	17.033	false	true	false	false	Between	0.015	0.015	0.026		0	0.455	0.455	0	0	1585	1140	3
36234	B181122_31_Lumos_FO_IN_120_FAcomplex_BS3_SEC7_rep2				0	0	-0	0	6	0	0	ggFANCB	FA_complex	false	ggFANCB	FA_complex	false	SKNDLKEEFHK	EPSLTPKLQDHFIEK	555	461	11	15	2	7	556	467	6	BS3	-1	17.005	false	true	false	false	Self	0.001	0.002	0.006		0.004	0.455	0.455	0.006	0	652	342	127
203836	B190124_06_Lumos_FO_CO_120_FAcomplex_100x_SCX21				0	0	-0	0	5	0	0	ggFANCB	FA_complex	false	ggFANCB	FA_complex	false	SKNDLKEEFHK	DNSYCcmTGSMEDIAAILAVSIK	555	643	11	21	6	6	560	648	5	BS3	-1	16.942	false	true	false	false	Self	0.001	0.002	0.006		0.004	0.455	0.455	0.006	0	651	340	127
41698	B181122_31_Lumos_FO_IN_120_FAcomplex_BS3_SEC7_rep2				0	0	-0	0	4	0	0	ggFANCB	FA_complex	false	ggFANCB	FA_complex	false	SFLSSKESK	EQCcmMLSMNETMDGTLYQEVTLK	778	828	9	22	6	6	783	833	4	BS3	-1	16.937	false	true	false	false	Self	0.001	0.002	0.006		0.004	0.455	0.455	0.006	0	650	228	127
212660	B190124_07_Lumos_FO_CO_120_FAcomplex_100x_SCX20				0	0	-0	0	4	0	0	ggFANCA	FA_complex	false	ggFANCA	FA_complex	false	VEPSHSKEPAEQLK	ASLCcmLWK	618	891	14	7	7	2	624	892	4	BS3	-1	16.925	false	true	false	false	Self	0.001	0.002	0.006		0.004	0.25	0.25	0.006	0	649	338	128
9368	B181122_29_Lumos_FO_IN_120_FAcomplex_BS3_SEC6_rep2				0	0	-0	0	6	0	0	ggFANCB	FA_complex	false	ggFAAP100	FA_complex	false	SKNDLKEEFHK	QIQTNHEMLLKEAQSLRDHSPLTEEDTEK	555	844	11	29	6	11	560	854	6	BS3	-1	16.924	false	true	false	false	Between	0.015	0.015	0.028		0.023	0.455	0.455	0	0	1617	978	3
3790	B181122_28_Lumos_FO_IN_120_FAcomplex_BS3_SEC6_rep1				0	0	-0	0	5	0	0	ggFANCB	FA_complex	false	ggFANCB	FA_complex	false	KISGAPVASLLDSEDGVQQFR	LQNEKEQCcmMoxLSMNETMDGTLYQEVTLK	800	823	21	27	1	5	800	827	5	BS3	-1	16.89	false	true	false	false	Self	0.001	0.002	0.006		0	0.455	0.455	0	0	648	205	127
199054	B190124_06_Lumos_FO_CO_120_FAcomplex_100x_SCX21				0	0	-0	0	5	0	0	ggFANCC_strepII_tag	FA_complex	false	ggFANCF	FA_complex	false	GSAGSAAGSGAGWSHPQFEK	RKAASYLLEGSALFPGKPGPR	576	123	20	21	20	2	595	124	5	BS3	-1	16.881	false	true	false	false	Between	0.015	0.015	0.028		0	0.455	0.455	0	0	1616	1149	84
263344	B190124_10_Lumos_FO_CO_120_FAcomplex_100x_SCX17				0	0	-0	0	4	0	0	ggFANCA	FA_complex	false	ggFANCA	FA_complex	false	VLPKAPDTR	VLPKAPDTR	571	571	9	9	4	4	574	574	4	BS3	-1	16.873	false	true	false	false	Self	0.001	0.002	0.006		0	0.25	0.25	0	0	647	506	128
3792	B181122_28_Lumos_FO_IN_120_FAcomplex_BS3_SEC6_rep1				0	0	-0	0	5	0	0	ggFANCB	FA_complex	false	ggFANCB	FA_complex	false	KISGAPVASLLDSEDGVQQFR	LQNEKEQCcmMLSMNETMoxDGTLYQEVTLK	800	823	21	27	1	5	800	827	5	BS3	-1	16.868	false	true	false	false	Self	0.001	0.002	0.006		0.004	0.455	0.455	0	0	244	205	127
184789	B190124_05_Lumos_FO_CO_120_FAcomplex_100x_SCX22				0	0	-0	0	5	0	0	ggFANCB	FA_complex	false	ggFANCA	FA_complex	false	NDLKEEFHK	EHQELSSESFIVSVLQEQASR	557	64	9	21	4	7	560	70	5	BS3	-1	16.858	false	true	false	false	Between	0.015	0.015	0.028		0.023	0.455	0.25	0	0	1615	977	1
198402	B190124_06_Lumos_FO_CO_120_FAcomplex_100x_SCX21				0	0	-0	0	4	0	0	ggFANCA	FA_complex	false	ggFANCA	FA_complex	false	VLIVDQAKHEDVPAQIAVISDR	QRPVSGCcmLDAK	639	1010	22	11	8	5	646	1014	4	BS3	-1	16.853	false	true	false	false	Self	0.001	0.002	0.006		0.004	0.25	0.25	0.006	0	645	337	128
20649	B181122_30_Lumos_FO_IN_120_FAcomplex_BS3_SEC7_rep1				0	0	-0	0	5	0	0	ggFANCA	FA_complex	false	ggFANCA	FA_complex	false	MLQDESKVEPSHSKEPAEQLK	MAFIDSLKR	611	580	21	9	7	8	617	587	5	BS3	-1	16.84	false	true	false	false	Self	0.001	0.002	0.006		0.004	0.25	0.25	0	0	409	381	128
169489	B190124_04_Lumos_FO_CO_120_FAcomplex_100x_SCX23				0	0	-0	0	5	0	0	ggFANCB	FA_complex	false	ggFANCA	FA_complex	false	SKNDLKEEFHK	AAVLSLLDRHQNLSDLLLEVEGSAKPAGEGGR	555	32	11	32	6	25	560	56	5	BS3	-1	16.768	false	true	false	false	Between	0.015	0.015	0.028		0	0.455	0.25	0	0	1613	1138	1
266922	B190124_10_Lumos_FO_CO_120_FAcomplex_100x_SCX17				0	0	-0	0	4	0	0	ggFANCB	FA_complex	false	ggFANCB	FA_complex	false	SSGAFSVR	SKTGVVLPCcmVLVK	61	85	8	13	1	2	61	86	4	BS3	-1	16.754	false	true	false	false	Self	0.001	0.002	0.006		0.004	0.455	0.455	0.006	0	643	336	127
228014	B190124_08_Lumos_FO_CO_120_FAcomplex_100x_SCX19				0	0	-0	0	5	0	0	ggFAAP100	FA_complex	false	ggFAAP100	FA_complex	false	ASKEQPEPKAGTASEQPCcmATGEGGMoxPPSAASIR	AVDQKNR	689	480	33	7	9	5	697	484	5	BS3	-1	16.695	false	true	false	false	Self	0.001	0.002	0.006		0.003	0.455	0.455	0	0	544	204	160
229173	B190124_08_Lumos_FO_CO_120_FAcomplex_100x_SCX19				0	0	-0	0	4	0	0	ggFANCB	FA_complex	false	ggFANCB	FA_complex	false	TAKLCcmVR	SSGAFSVR	40	61	7	8	3	6	42	66	4	BS3	-1	16.691	false	true	false	false	Self	0.001	0.002	0.006		0	0.455	0.455	0	0	641	555	127
230001	B190124_08_Lumos_FO_CO_120_FAcomplex_100x_SCX19				0	0	-0	0	5	0	0	ggFANCB	FA_complex	false	ggFAAP100	FA_complex	false	MKLDLRSK	LMTCcmGLCcmSPEDADVELTPAEAGRR	549	436	8	24	2	3	550	438	5	BS3	-1	16.69	false	true	false	false	Between	0.015	0.015	0.028		0.014	0.455	0.455	0	0	1606	968	3
220717	B190124_07_Lumos_FO_CO_120_FAcomplex_100x_SCX20				0	0	-0	0	5	0	0	ggFANCA	FA_complex	false	ggFANCA	FA_complex	false	KIPTSVIEASIFR	VEPSHSKEPAEQLKAELDALR	542	618	13	21	1	7	542	624	5	BS3	-1	16.663	false	true	false	false	Self	0.001	0.002	0.006		0.003	0.25	0.25	0	0	511	415	128
198587	B190124_06_Lumos_FO_CO_120_FAcomplex_100x_SCX21				0	0	-0	0	4	0	0	ggFANCA	FA_complex	false	ggFANCA	FA_complex	false	ERNALKR	TVKDLLENNVFSR	1218	131	7	13	6	3	1223	133	4	BS3	-1	16.627	false	true	false	false	Self	0.001	0.002	0.006		0.004	0.25	0.25	0.006	0	639	332	128
253789	B190124_09_Lumos_FO_CO_120_FAcomplex_100x_SCX18				0	0	-0	0	4	0	0	ggFANCG	FA_complex	false	ggFANCG	FA_complex	false	ESLCcmCcmLTWR	EAIMQFSR	467	494	9	8	2	7	468	500	4	BS3	-1	16.598	false	true	false	false	Self	0.001	0.002	0.006		0.004	0.455	0.455	0.006	0	638	330	126
63875	B181122_32_Lumos_FO_IN_120_FAcomplex_BS3_SEC8_rep1				0	0	-0	0	6	0	0	ggFANCA	FA_complex	false	ggFANCA	FA_complex	false	LGVPTAVLAAKNAVTK	MKDLPVLEAVWHLHR	85	153	16	15	15	2	99	154	6	BS3	-1	16.586	false	true	false	false	Self	0.001	0.002	0.006		0.004	0.25	0.25	0.006	0	637	329	128
145921	B190124_03_Lumos_FO_CO_120_FAcomplex_100x_SCX24				0	0	-0	0	4	0	0	ggFAAP100	FA_complex	false	ggFAAP100	FA_complex	false	KAVDQKNR	RIKALLSGIGNTSER	479	459	8	15	6	3	484	461	4	BS3	-1	16.565	false	true	false	false	Self	0.001	0.002	0.006		0.004	0.455	0.455	0	0	435	385	160
1906	B181122_28_Lumos_FO_IN_120_FAcomplex_BS3_SEC6_rep1				0	0	-0	0	6	0	0	ggFANCB	FA_complex	false	ggFANCL	FA_complex	false	EGLVSLWDDVGKPHSVSKEPSLTPK	ILLPTDSQLK	443	39	25	10	18	5	460	43	6	BS3	-1	16.54	false	true	false	false	Between	0.015	0.015	0.027		0	0.455	0.455	0	0	1607	987	27
267492	B190124_10_Lumos_FO_CO_120_FAcomplex_100x_SCX17				0	0	-0	0	4	0	0	ggFANCA	FA_complex	false	ggFANCA	FA_complex	false	KIPTSVIEASIFR	GITSKEDK	542	866	13	8	1	5	542	870	4	BS3	-1	16.533	false	true	false	false	Self	0.001	0.002	0.006		0.004	0.25	0.25	0	0	300	356	128
179143	B190124_05_Lumos_FO_CO_120_FAcomplex_100x_SCX22				0	0	-0	0	5	0	0	ggFANCB	FA_complex	false	ggFANCB	FA_complex	false	EGLVSLWDDVGKPHSVSKEPSLTPK	HQNGDLQKSK	443	606	25	10	18	8	460	613	5	BS3	-1	16.503	false	true	false	false	Self	0.001	0.002	0.006		0.004	0.455	0.455	0.006	0	634	328	127
230062	B190124_08_Lumos_FO_CO_120_FAcomplex_100x_SCX19				0	0	-0	0	6	0	0	ggFANCB	FA_complex	false	ggFAAP100	FA_complex	false	MKLDLRSK	LMTCcmGLCcmSPEDADVELTPAEAGRR	549	436	8	24	2	3	550	438	6	BS3	-1	16.42	false	true	false	false	Between	0.015	0.015	0.028		0.014	0.455	0.455	0	0	1606	968	3
40000	B181122_31_Lumos_FO_IN_120_FAcomplex_BS3_SEC7_rep2				0	0	-0	0	4	0	0	ggFANCA	FA_complex	false	ggFANCA	FA_complex	false	VLPKAPDTR	KIPTSVIEASIFR	571	542	9	13	4	1	574	542	4	BS3	-1	16.414	false	true	false	false	Self	0.001	0.002	0.006		0	0.25	0.25	0	0	633	492	128
236827	B190124_08_Lumos_FO_CO_120_FAcomplex_100x_SCX19				0	0	-0	0	5	0	0	ggFANCB	FA_complex	false	ggFANCB	FA_complex	false	SFLSSKESK	ERLQNEKEQCcmMLSMoxNETMDGTLYQEVTLK	778	821	9	29	6	7	783	827	5	BS3	-1	16.407	false	true	false	false	Self	0.001	0.002	0.007		0.004	0.455	0.455	0	0	632	33	127
266684	B190124_10_Lumos_FO_CO_120_FAcomplex_100x_SCX17				0	0	-0	0	4	0	0	ggFAAP100	FA_complex	false	ggFAAP100	FA_complex	false	ASEGESELLALSAKGR	VLKAVYR	420	53	16	7	14	3	433	55	4	BS3	-1	16.401	false	true	false	false	Self	0.001	0.002	0.007		0.004	0.455	0.455	0.008	0	631	324	160
256587	B190124_09_Lumos_FO_CO_120_FAcomplex_100x_SCX18				0	0	-0	0	6	0	0	ggFANCA	FA_complex	false	ggFANCA	FA_complex	false	SVLLEYITLAKTR	VAIEDMoxGLYEDLSSTHDSVQPQGQALRDVEK	484	502	13	31	11	15	494	516	6	BS3	-1	16.386	false	true	false	false	Self	0.001	0.002	0.007		0.004	0.25	0.25	0	0	484	120	128
199668	B190124_06_Lumos_FO_CO_120_FAcomplex_100x_SCX21				0	0	-0	0	5	0	0	ggFANCB	FA_complex	false	ggFANCA	FA_complex	false	AENNLTWWNEPGKK	RADKIPSNLYSTYIQACcmHAR	787	588	14	20	13	4	799	591	5	BS3	-1	16.35	false	true	false	false	Between	0.015	0.015	0.019		0.023	0.455	0.25	0	0	1605	972	1
183346	B190124_05_Lumos_FO_CO_120_FAcomplex_100x_SCX22				0	0	-0	0	5	0	0	ggFANCA	FA_complex	false	ggFANCA	FA_complex	false	ASLCcmLWK	VEPSHSKEPAEQLKAELDALR	891	618	7	21	2	14	892	631	5	BS3	-1	16.338	false	true	false	false	Self	0.001	0.002	0.007		0.004	0.25	0.25	0.008	0	629	323	128
194080	B190124_06_Lumos_FO_CO_120_FAcomplex_100x_SCX21				0	0	-0	0	5	0	0	ggFANCA	FA_complex	false	ggFANCA	FA_complex	false	VSDAIHKQR	MoxAFIDSLKR	315	580	9	9	7	8	321	587	5	BS3	-1	16.317	false	true	false	false	Self	0.001	0.002	0.007		0	0.25	0.25	0	0	628	721	128
150459	B190124_03_Lumos_FO_CO_120_FAcomplex_100x_SCX24				0	0	-0	0	5	0	0	ggFANCA	FA_complex	false	ggFANCA	FA_complex	false	QRPVSGCcmLDAK	VEPSHSKEPAEQLKAELDALR	1010	618	11	21	5	14	1014	631	5	BS3	-1	16.297	false	true	false	false	Self	0.001	0.002	0.007		0.004	0.25	0.25	0.006	0	209	344	128
145534	B190124_03_Lumos_FO_CO_120_FAcomplex_100x_SCX24				0	0	-0	0	6	0	0	ggFANCA	FA_complex	false	ggFANCA	FA_complex	false	ASFGNASSHHGSSKK	VHIMoxYPPFVPTKHR	433	470	15	14	14	12	446	481	6	BS3	-1	16.282	false	true	false	false	Self	0.001	0.002	0.007		0	0.25	0.25	0	0	222	348	128
256611	B190124_09_Lumos_FO_CO_120_FAcomplex_100x_SCX18				0	0	-0	0	5	0	0	ggFANCA	FA_complex	false	ggFANCA	FA_complex	false	SVLLEYITLAKTR	VAIEDMoxGLYEDLSSTHDSVQPQGQALRDVEK	484	502	13	31	11	9	494	510	5	BS3	-1	16.277	false	true	false	false	Self	0.001	0.002	0.007		0.004	0.25	0.25	0	0	419	154	128
19326	B181122_30_Lumos_FO_IN_120_FAcomplex_BS3_SEC7_rep1				0	0	-0	0	5	0	0	ggFANCB	FA_complex	false	ggFANCB	FA_complex	false	AKHSETEIVCcmCcmDCcmATR	TAKLCcmVRR	69	40	16	8	2	3	70	42	5	BS3	-1	16.273	false	true	false	false	Self	0.001	0.002	0.007		0.004	0.455	0.455	0	0	624	322	127
58717	B181122_32_Lumos_FO_IN_120_FAcomplex_BS3_SEC8_rep1				0	0	-0	0	4	0	0	ggFANCB	FA_complex	false	ggFANCB	FA_complex	false	ENLQVTSKWQK	ITDFGKINYESGINYK	314	359	11	16	8	6	321	364	4	BS3	-1	16.245	false	true	false	false	Self	0.001	0.002	0.007		0.004	0.455	0.455	0	0	179	341	127
191946	B190124_06_Lumos_FO_CO_120_FAcomplex_100x_SCX21				0	0	-0	0	4	0	0	ggFANCA	FA_complex	false	ggFANCA	FA_complex	false	VLPKAPDTR	QRPVSGCcmLDAK	571	1010	9	11	4	5	574	1014	4	BS3	-1	16.223	false	true	false	false	Self	0.001	0.002	0.007		0	0.25	0.25	0	0	614	643	128
143731	B190124_03_Lumos_FO_CO_120_FAcomplex_100x_SCX24				0	0	-0	0	4	0	0	ggFANCA	FA_complex	false	ggFANCA	FA_complex	false	ASFGNASSHHGSSKK	VEPSHSKEPAEQLK	433	618	15	14	14	7	446	624	4	BS3	-1	16.178	false	true	false	false	Self	0.001	0.002	0.007		0.004	0.25	0.25	0.008	0	621	321	128
9785	B181122_29_Lumos_FO_IN_120_FAcomplex_BS3_SEC6_rep2				0	0	-0	0	5	0	0	ggFANCB	FA_complex	false	ggFANCB	FA_complex	false	EGLVSLWDDVGKPHSVSKEPSLTPK	NHILPSAK	443	434	25	8	15	6	457	439	5	BS3	-1	16.162	false	true	false	false	Self	0.001	0.002	0.007		0.004	0.455	0.455	0.008	0	620	320	127
252257	B190124_09_Lumos_FO_CO_120_FAcomplex_100x_SCX18				0	0	-0	0	4	0	0	ggFANCB	FA_complex	false	ggFANCA	FA_complex	false	KISGAPVASLLDSEDGVQQFR	KYSVLHSAASDR	800	1291	21	12	1	1	800	1291	4	BS3	-1	16.157	false	true	false	false	Between	0.015	0.015	0.021		0	0.455	0.25	0	0	1602	1175	1
178287	B190124_05_Lumos_FO_CO_120_FAcomplex_100x_SCX22				0	0	-0	0	4	0	0	ggFANCE	FA_complex	false	ggFANCL	FA_complex	false	LAAALDGSNAALR	ILHGYQHILKQR	499	61	13	12	8	10	506	70	4	BS3	-1	16.144	false	true	false	false	Between	0.015	0.015	0.021		0	0	0.455	0	0	1601	1103	26
36238	B181122_31_Lumos_FO_IN_120_FAcomplex_BS3_SEC7_rep2				0	0	-0	0	5	0	0	ggFANCA	FA_complex	false	ggFANCA	FA_complex	false	RADKIPSNLYSTYIQACcmHAR	VEPSHSKEPAEQLK	588	618	20	14	4	7	591	624	5	BS3	-1	16.134	false	true	false	false	Self	0.001	0.002	0.007		0	0.25	0.25	0	0	619	36	128
251198	B190124_09_Lumos_FO_CO_120_FAcomplex_100x_SCX18				0	0	-0	0	4	0	0	ggFANCE	FA_complex	false	ggFANCL	FA_complex	false	LLAKPCcmR	VAYVDTGLTTVKLKAEDSR	8	124	7	19	4	12	11	135	4	BS3	-1	16.109	false	true	false	false	Between	0.015	0.015	0.021		0.017	0	0.455	0	0	1548	1048	26
215683	B190124_07_Lumos_FO_CO_120_FAcomplex_100x_SCX20				0	0	-0	0	5	0	0	ggFANCA	FA_complex	false	ggFANCA	FA_complex	false	VSDAIHKQR	MoxLTWVLDAVGKEK	315	252	9	13	7	11	321	262	5	BS3	-1	16.064	false	true	false	false	Self	0.001	0.002	0.007		0	0.25	0.25	0	0	618	437	128
181517	B190124_05_Lumos_FO_CO_120_FAcomplex_100x_SCX22				0	0	-0	0	5	0	0	ggFANCB	FA_complex	false	ggFAAP100	FA_complex	false	AENNLTWWNEPGKK	QIQTNHEMLLKEAQSLRDHSPLTEEDTEK	787	844	14	29	13	11	799	854	5	BS3	-1	16.033	false	true	false	false	Between	0.015	0.015	0.022		0	0.455	0.455	0	0	1599	1039	3
9814	B181122_29_Lumos_FO_IN_120_FAcomplex_BS3_SEC6_rep2				0	0	-0	0	6	0	0	ggFANCB	FA_complex	false	ggFAAP100	FA_complex	false	AENNLTWWNEPGKK	QIQTNHEMoxLLKEAQSLRDHSPLTEEDTEK	787	844	14	29	13	11	799	854	6	BS3	-1	16.02	false	true	false	false	Between	0.015	0.015	0.021		0	0.455	0.455	0	0	1598	1039	3
271014	B190124_10_Lumos_FO_CO_120_FAcomplex_100x_SCX17				0	0	-0	0	5	0	0	ggFANCG	FA_complex	false	ggFANCG	FA_complex	false	IIQVEEKLEQPECcmASLETGLAGGLLSQKR	EAIMQFSR	438	494	29	8	7	7	444	500	5	BS3	-1	16.002	false	true	false	false	Self	0.001	0.002	0.007		0.004	0.455	0.455	0.008	0	617	319	126
168910	B190124_04_Lumos_FO_CO_120_FAcomplex_100x_SCX23				0	0	-0	0	6	0	0	ggFANCB	FA_complex	false	ggFANCB	FA_complex	false	NDLKEEFHKR	TQLDKANTVTAVTSLSPLLAFHR	557	570	10	23	4	1	560	570	6	BS3	-1	16.001	false	true	false	false	Self	0.001	0.002	0.007		0.004	0.455	0.455	0.008	0	616	318	127
35446	B181122_31_Lumos_FO_IN_120_FAcomplex_BS3_SEC7_rep2				0	0	-0	0	5	0	0	ggFANCA	FA_complex	false	ggFANCA	FA_complex	false	VLPKAPDTR	EKMLQDESKVEPSHSK	571	609	9	16	4	2	574	610	5	BS3	-1	16	false	true	false	false	Self	0.001	0.002	0.007		0.004	0.25	0.25	0	0	615	317	128
229351	B190124_08_Lumos_FO_CO_120_FAcomplex_100x_SCX19				0	0	-0	0	5	0	0	ggFANCB	FA_complex	false	ggFAAP100	FA_complex	false	MKLDLRSK	LMoxTCcmGLCcmSPEDADVELTPAEAGRR	549	436	8	24	2	3	550	438	5	BS3	-1	15.996	false	true	false	false	Between	0.015	0.015	0.021		0.023	0.455	0.455	0	0	1596	968	3
52771	B181122_32_Lumos_FO_IN_120_FAcomplex_BS3_SEC8_rep1				0	0	-0	0	5	0	0	ggFANCA	FA_complex	false	ggFANCA	FA_complex	false	VLPKAPDTR	QRPVSGCcmLDAK	571	1010	9	11	4	5	574	1014	5	BS3	-1	15.985	false	true	false	false	Self	0.001	0.002	0.007		0	0.25	0.25	0	0	614	643	128
264211	B190124_10_Lumos_FO_CO_120_FAcomplex_100x_SCX17				0	0	-0	0	3	0	0	ggFANCE	FA_complex	false	ggFANCE	FA_complex	false	QDGDAAGCcmVLPGGKR	CcmLCcmQKIAQSK	174	151	15	10	14	5	187	155	3	BS3	-1	15.982	false	true	false	false	Self	0.001	0.002	0.007		0	0	0	0	0	613	568	186
177407	B190124_05_Lumos_FO_CO_120_FAcomplex_100x_SCX22				0	0	-0	0	4	0	0	ggFANCB	FA_complex	false	ggFANCA	FA_complex	false	SKNDLKEEFHK	ESLSCcmLLR	555	123	11	8	2	2	556	124	4	BS3	-1	15.981	false	true	false	false	Between	0.015	0.015	0.021		0	0.455	0.25	0	0	1595	1124	1
250087	B190124_09_Lumos_FO_CO_120_FAcomplex_100x_SCX18				0	0	-0	0	5	0	0	ggFANCA	FA_complex	false	ggFANCA	FA_complex	false	VLPKAPDTR	LDLGSCcmGQLKSVSPDIHCcmK	571	980	9	19	4	10	574	989	5	BS3	-1	15.96	false	true	false	false	Self	0.001	0.002	0.007		0.004	0.25	0.25	0.008	0	612	316	128
194930	B190124_06_Lumos_FO_CO_120_FAcomplex_100x_SCX21				0	0	-0	0	4	0	0	ggFANCE	FA_complex	false	ggFANCL	FA_complex	false	LLAKPCcmR	QHLITLKLNAK	8	145	7	11	4	7	11	151	4	BS3	-1	15.951	false	true	false	false	Between	0.015	0.015	0.021		0.023	0	0.455	0	0	1594	967	26
281798	B190124_11_Lumos_FO_CO_120_FAcomplex_100x_SCX16				0	0	-0	0	4	0	0	ggFANCB	FA_complex	false	ggFANCB	FA_complex	false	LQNEKEQCcmMoxLSMoxNETMDGTLYQEVTLK	SFLSSKESK	823	778	27	9	5	6	827	783	4	BS3	-1	15.937	false	true	false	false	Self	0.001	0.002	0.007		0.004	0.455	0.455	0	0	611	33	127
224913	B190124_07_Lumos_FO_CO_120_FAcomplex_100x_SCX20				0	0	-0	0	6	0	0	ggFANCA	FA_complex	false	ggFANCA	FA_complex	false	HEDVPAQIAVISDRLSNVLGHNSDENEAAILNSR	SLIPALLGR	647	737	34	9	16	1	662	737	6	BS3	-1	15.911	false	true	false	false	Self	0.001	0.002	0.007		0.004	0.25	0.25	0.008	0	610	313	128
210746	B190124_07_Lumos_FO_CO_120_FAcomplex_100x_SCX20				0	0	-0	0	4	0	0	ggFANCA	FA_complex	false	ggFANCA	FA_complex	false	QRPVSGCcmLDAK	EKEEDVSTLQAMoxR	1010	263	11	13	5	2	1014	264	4	BS3	-1	15.901	false	true	false	false	Self	0.001	0.002	0.007		0.004	0.25	0.25	0.008	0	609	312	128
253038	B190124_09_Lumos_FO_CO_120_FAcomplex_100x_SCX18				0	0	-0	0	4	0	0	ggFANCC_strepII_tag	FA_complex	false	ggFANCF	FA_complex	false	GSAGSAAGSGAGWSHPQFEK	KAASYLLEGSALFPGKPGPR	576	124	20	20	20	1	595	124	4	BS3	-1	15.889	false	true	false	false	Between	0.015	0.015	0.022		0	0.455	0.455	0	0	1592	1149	84
237217	B190124_08_Lumos_FO_CO_120_FAcomplex_100x_SCX19				0	0	-0	0	5	0	0	ggFANCB	FA_complex	false	ggFANCL	FA_complex	false	EGLVSLWDDVGKPHSVSKEPSLTPK	ILLPTDSQLKNAR	443	39	25	13	12	10	454	48	5	BS3	-1	15.852	false	true	false	false	Between	0.015	0.015	0.022		0	0.455	0.455	0	0	1591	1091	27
115801	B181122_37_Lumos_FO_IN_120_FAcomplex_BS3_SEC10_rep2				0	0	-0	0	4	0	0	ggFANCE	FA_complex	false	ggFANCE	FA_complex	false	IAQSKAEGR	IAQSKAEGR	156	156	9	9	5	5	160	160	4	BS3	-1	15.803	false	true	false	false	Self	0.001	0.002	0.008		0	0	0	0	0	608	420	186
235518	B190124_08_Lumos_FO_CO_120_FAcomplex_100x_SCX19				0	0	-0	0	4	0	0	ggFANCA	FA_complex	false	ggFANCA	FA_complex	false	MoxLQDESKVEPSHSKEPAEQLK	VSDAIHK	611	315	21	7	14	2	624	316	4	BS3	-1	15.801	false	true	false	false	Self	0.001	0.002	0.008		0.004	0.25	0.25	0.004	0	375	264	128
283017	B190124_11_Lumos_FO_CO_120_FAcomplex_100x_SCX16				0	0	-0	0	3	0	0	ggFANCA	FA_complex	false	ggFANCA	FA_complex	false	VLPKAPDTR	DVEKALQIFENTR	571	529	9	13	4	4	574	532	3	BS3	-1	15.793	false	true	false	false	Self	0.001	0.002	0.008		0.004	0.25	0.25	0.006	0	503	408	128
222365	B190124_07_Lumos_FO_CO_120_FAcomplex_100x_SCX20				0	0	-0	0	5	0	0	ggFANCA	FA_complex	false	ggFANCA	FA_complex	false	CcmPAKSFGNVGLLLEACcmEK	LLPVAFYSLTPGFHHKLLTR	1376	1306	18	20	4	16	1379	1321	5	BS3	-1	15.77	false	true	false	false	Self	0.001	0.002	0.008		0.004	0.25	0.25	0.008	0	121	326	128
174353	B190124_05_Lumos_FO_CO_120_FAcomplex_100x_SCX22				0	0	-0	0	3	0	0	ggFANCB	FA_complex	false	ggFAAP100	FA_complex	false	NHILPSAKK	ALSSPPADSCcmHDVSGQDPPVK	434	254	9	21	8	14	441	267	3	BS3	-1	15.766	false	true	false	false	Between	0.015	0.015	0.021		0	0.455	0.455	0	0	1585	1140	3
144323	B190124_03_Lumos_FO_CO_120_FAcomplex_100x_SCX24				0	0	-0	0	5	0	0	ggFANCA	FA_complex	false	ggFANCA	FA_complex	false	VEPSHSKEPAEQLK	QRPVSGCcmLDAKR	618	1010	14	12	7	5	624	1014	5	BS3	-1	15.75	false	true	false	false	Self	0.001	0.002	0.008		0.004	0.25	0.25	0	0	604	311	128
269725	B190124_10_Lumos_FO_CO_120_FAcomplex_100x_SCX17				0	0	-0	0	4	0	0	ggFANCB	FA_complex	false	ggFANCL	FA_complex	false	EGLVSLWDDVGKPHSVSK	ILLPTDSQLKNAR	443	39	18	13	12	10	454	48	4	BS3	-1	15.744	false	true	false	false	Between	0.015	0.015	0.022		0.011	0.455	0.455	0	0	1584	1091	27
129953	B190124_02_Lumos_FO_CO_120_FAcomplex_100x_SCX25t28				0	0	-0	0	4	0	0	ggFANCG	FA_complex	false	ggFANCG	FA_complex	false	TTNLIPKIIQVEEK	HHHPSEVK	431	347	14	8	7	5	437	351	4	BS3	-1	15.724	false	true	false	false	Self	0.001	0.002	0.008		0	0.455	0.455	0	0	590	619	126
285666	B190124_11_Lumos_FO_CO_120_FAcomplex_100x_SCX16				0	0	-0	0	4	0	0	ggFANCA	FA_complex	false	ggFANCA	FA_complex	false	KIPTSVIEASIFR	MAFIDSLKR	542	580	13	9	1	8	542	587	4	BS3	-1	15.718	false	true	false	false	Self	0.001	0.002	0.008		0.004	0.25	0.25	0	0	262	334	128
200957	B190124_06_Lumos_FO_CO_120_FAcomplex_100x_SCX21				0	0	-0	0	5	0	0	ggFANCA	FA_complex	false	ggFANCA	FA_complex	false	SVLLEYITLAKTR	QRPVSGCcmLDAK	484	1010	13	11	11	5	494	1014	5	BS3	-1	15.71	false	true	false	false	Self	0.001	0.002	0.008		0.004	0.25	0.25	0.006	0	507	410	128
236529	B190124_08_Lumos_FO_CO_120_FAcomplex_100x_SCX19				0	0	-0	0	5	0	0	ggFANCA	FA_complex	false	ggFANCA	FA_complex	false	VAIEDMoxGLYEDLSSTHDSVQPQGQALRDVEK	GSALGEQLWR	502	1038	31	10	18	2	519	1039	5	BS3	-1	15.672	false	true	false	false	Self	0.001	0.002	0.008		0.004	0.25	0.25	0.008	0	600	310	128
242878	B190124_08_Lumos_FO_CO_120_FAcomplex_100x_SCX19				0	0	-0	0	5	0	0	ggFANCA	FA_complex	false	ggFANCA	FA_complex	false	DVEKALQIFENTR	HTLTEVLTYNPLLKVSDAIHK	529	301	13	21	4	14	532	314	5	BS3	-1	15.658	false	true	false	false	Self	0.001	0.002	0.008		0.004	0.25	0.25	0.008	0	599	309	128
220959	B190124_07_Lumos_FO_CO_120_FAcomplex_100x_SCX20				0	0	-0	0	4	0	0	ggFANCA	FA_complex	false	P33353	YEHQ_ECOLI Protein YehQ OS=Escherichia coli (strain K12) OX=83333 GN=yehQ PE=4 SV=2	false	HQNLSDLLLEVEGSAKPAGEGGR	LVSLGMR	41	339	23	7	16	3	56	341	4	BS3	-1	15.646	false	true	false	false	Between	0.015	0.015	0.01		0.023	0.25	0.4	0	0	1582	960	85
37055	B181122_31_Lumos_FO_IN_120_FAcomplex_BS3_SEC7_rep2				0	0	-0	0	5	0	0	ggFANCG	FA_complex	false	ggFANCA	FA_complex	false	KEEAADYWQK	LSNVLGHNSDENEAAILNSR	584	661	10	20	1	9	584	669	5	BS3	-1	15.602	false	true	false	false	Between	0.015	0.015	0.01		0	0.455	0.25	0	0	1578	1116	13
191249	B190124_06_Lumos_FO_CO_120_FAcomplex_100x_SCX21				0	0	-0	0	5	0	0	ggFANCA	FA_complex	false	ggFANCA	FA_complex	false	VLPKAPDTR	VSDAIHKQR	571	315	9	9	4	7	574	321	5	BS3	-1	15.594	false	true	false	false	Self	0.001	0.002	0.008		0	0.25	0.25	0	0	598	180	128
249395	B190124_09_Lumos_FO_CO_120_FAcomplex_100x_SCX18				0	0	-0	0	5	0	0	ggFANCE	FA_complex	false	ggFANCE	FA_complex	false	SSPPPPPLTASGQQQLKCcmLCcmQK	QDGDAAGCcmVLPGGKRK	134	174	22	16	17	14	150	187	5	BS3	-1	15.591	false	true	false	false	Self	0.001	0.002	0.008		0.004	0	0	0.008	0	597	308	186
280256	B190124_11_Lumos_FO_CO_120_FAcomplex_100x_SCX16				0	0	-0	0	3	0	0	ggFANCE	FA_complex	false	ggFANCL	FA_complex	false	LLAKPCcmR	VAYVDTGLTTVKLK	8	124	7	14	4	12	11	135	3	BS3	-1	15.567	false	true	false	false	Between	0.015	0.015	0.011		0	0	0.455	0	0	1577	1048	26
222579	B190124_07_Lumos_FO_CO_120_FAcomplex_100x_SCX20				0	0	-0	0	4	0	0	ggFANCA	FA_complex	false	ggFANCA	FA_complex	false	MoxKDLPVLEAVWHLHR	LGVPTAVLAAKNAVTK	153	85	15	16	2	11	154	95	4	BS3	-1	15.532	false	true	false	false	Self	0.001	0.002	0.008		0	0.25	0.25	0	0	596	773	128
176996	B190124_05_Lumos_FO_CO_120_FAcomplex_100x_SCX22				0	0	-0	0	3	0	0	ggFANCA	FA_complex	false	ggFANCA	FA_complex	false	SHFCcmQEIWKMoxK	KSTFGSTAELR	144	21	11	11	9	1	152	21	3	BS3	-1	15.531	false	true	false	false	Self	0.001	0.002	0.008		0	0.25	0.25	0	0	595	296	128
175909	B190124_05_Lumos_FO_CO_120_FAcomplex_100x_SCX22				0	0	-0	0	3	0	0	ggFANCA	FA_complex	false	ggFANCA	FA_complex	false	LSNVLGHNSDENEAAILNSR	KEKMoxLQDESK	661	608	20	10	9	3	669	610	3	BS3	-1	15.507	false	true	false	false	Self	0.001	0.002	0.016		0	0.25	0.25	0	0	594	115	128
232704	B190124_08_Lumos_FO_CO_120_FAcomplex_100x_SCX19				0	0	-0	0	5	0	0	ggFANCA	FA_complex	false	ggFANCA	FA_complex	false	VLPKAPDTR	IPSNLYSTYIQACcmHAR	571	592	9	16	4	3	574	594	5	BS3	-1	15.49	false	true	false	false	Self	0.001	0.002	0.016		0.004	0.25	0.25	0.006	0	593	207	128
178466	B190124_05_Lumos_FO_CO_120_FAcomplex_100x_SCX22				0	0	-0	0	4	0	0	ggFANCB	FA_complex	false	ggFANCB	FA_complex	false	SKNDLKEEFHK	VFSALSVSSCcmQIEPPQK	555	531	11	17	6	6	560	536	4	BS3	-1	15.479	false	true	false	false	Self	0.001	0.002	0.016		0.004	0.455	0.455	0.006	0	284	327	127
231478	B190124_08_Lumos_FO_CO_120_FAcomplex_100x_SCX19				0	0	-0	0	5	0	0	ggFANCB	FA_complex	false	ggFAAP100	FA_complex	false	RENLQVTSKWQK	EQPEPKAGTASEQPCcmATGEGGMPPSAASIR	313	692	12	30	9	6	321	697	5	BS3	-1	15.477	false	true	false	false	Between	0.015	0.015	0.022		0.023	0.455	0.455	0	0	1575	955	3
172912	B190124_05_Lumos_FO_CO_120_FAcomplex_100x_SCX22				0	0	-0	0	3	0	0	ggFANCA	FA_complex	false	ggFANCA	FA_complex	false	VLPKAPDTR	VEPSHSKEPAEQLK	571	618	9	14	4	4	574	621	3	BS3	-1	15.457	false	true	false	false	Self	0.001	0.002	0.016		0.004	0.25	0.25	0.008	0	591	306	128
129914	B190124_02_Lumos_FO_CO_120_FAcomplex_100x_SCX25t28				0	0	-0	0	5	0	0	ggFANCG	FA_complex	false	ggFANCG	FA_complex	false	TTNLIPKIIQVEEK	HHHPSEVK	431	347	14	8	7	5	437	351	5	BS3	-1	15.416	false	true	false	false	Self	0.001	0.002	0.016		0	0.455	0.455	0	0	590	619	126
193845	B190124_06_Lumos_FO_CO_120_FAcomplex_100x_SCX21				0	0	-0	0	5	0	0	ggFANCG	FA_complex	false	ggFANCA	FA_complex	false	LNRKEEAADYWQK	VLPKAPDTR	581	571	13	9	4	4	584	574	5	BS3	-1	15.401	false	true	false	false	Between	0.015	0.015	0.022		0.011	0.455	0.25	0	0	1417	863	13
148346	B190124_03_Lumos_FO_CO_120_FAcomplex_100x_SCX24				0	0	-0	0	5	0	0	ggFANCB	FA_complex	false	ggFAAP100	FA_complex	false	SKNDLKEEFHK	QIQTNHEMoxLLKEAQSLRDHSPLTEEDTEK	555	844	11	29	2	11	556	854	5	BS3	-1	15.397	false	true	false	false	Between	0.015	0.015	0.022		0	0.455	0.455	0	0	1571	883	3
212567	B190124_07_Lumos_FO_CO_120_FAcomplex_100x_SCX20				0	0	-0	0	6	0	0	ggFANCA	FA_complex	false	ggFANCA	FA_complex	false	MoxLQDESKVEPSHSKEPAEQLK	MoxAFIDSLKR	611	580	21	9	7	8	617	587	6	BS3	-1	15.364	false	true	false	false	Self	0.001	0.002	0.017		0	0.25	0.25	0	0	589	381	128
144640	B190124_03_Lumos_FO_CO_120_FAcomplex_100x_SCX24				0	0	-0	0	4	0	0	ggFANCB	FA_complex	false	ggFANCB	FA_complex	false	NHILPSAKK	SERLQKQLR	434	245	9	9	8	6	441	250	4	BS3	-1	15.336	false	true	false	false	Self	0.001	0.002	0.017		0	0.455	0.455	0	0	588	583	127
146274	B190124_03_Lumos_FO_CO_120_FAcomplex_100x_SCX24				0	0	-0	0	5	0	0	ggFANCB	FA_complex	false	ggFANCG	FA_complex	false	SKNDLKEEFHK	MGKPQTALQHLK	555	263	11	12	2	3	556	265	5	BS3	-1	15.327	false	true	false	false	Between	0.015	0.015	0.022		0.011	0.455	0.455	0	0	1568	1093	30
193375	B190124_06_Lumos_FO_CO_120_FAcomplex_100x_SCX21				0	0	-0	0	4	0	0	ggFANCA	FA_complex	false	ggFANCA	FA_complex	false	QRPVSGCcmLDAK	FQELLKEK	1010	901	11	8	5	6	1014	906	4	BS3	-1	15.317	false	true	false	false	Self	0.001	0.002	0.017		0.004	0.25	0.25	0.008	0	587	305	128
200633	B190124_06_Lumos_FO_CO_120_FAcomplex_100x_SCX21				0	0	-0	0	4	0	0	ggFANCA	FA_complex	false	ggFAAP100	FA_complex	false	TVKDLLENNVFSR	QIQTNHEMoxLLKEAQSLRDHSPLTEEDTEK	131	844	13	29	3	11	133	854	4	BS3	-1	15.297	false	true	false	false	Between	0.015	0.015	0.022		0	0.25	0.455	0	0	1566	1227	22
145140	B190124_03_Lumos_FO_CO_120_FAcomplex_100x_SCX24				0	0	-0	0	5	0	0	ggFANCA	FA_complex	false	ggFANCA	FA_complex	false	KYSVLHSAASDRHSR	KSTFGSTAELR	1291	21	15	11	1	2	1291	22	5	BS3	-1	15.278	false	true	false	false	Self	0.001	0.002	0.017		0.004	0.25	0.25	0.008	0	586	304	128
196147	B190124_06_Lumos_FO_CO_120_FAcomplex_100x_SCX21				0	0	-0	0	4	0	0	ggFANCB	FA_complex	false	ggFANCB	FA_complex	false	SKNDLKEEFHK	VFSALSVSSCcmQIEPPQKK	555	531	11	18	2	17	556	547	4	BS3	-1	15.276	false	true	false	false	Self	0.001	0.002	0.017		0	0.455	0.455	0	0	585	673	127
217696	B190124_07_Lumos_FO_CO_120_FAcomplex_100x_SCX20				0	0	-0	0	3	0	0	ggFANCB	FA_complex	false	ggFANCB	FA_complex	false	SSGAFSVR	DAQLFVQKSSGAFSVR	61	53	8	16	1	8	61	60	3	BS3	-1	15.272	false	true	false	false	Self	0.001	0.002	0.017		0	0.455	0.455	0	0	584	642	127
203168	B190124_06_Lumos_FO_CO_120_FAcomplex_100x_SCX21				0	0	-0	0	6	0	0	ggFANCA	FA_complex	false	ggFANCA	FA_complex	false	VSDAIHKQR	MLTWVLDAVGKEKEEDVSTLQAMR	315	252	9	24	7	13	321	264	6	BS3	-1	15.26	false	true	false	false	Self	0.001	0.002	0.017		0.004	0.25	0.25	0	0	583	303	128
202203	B190124_06_Lumos_FO_CO_120_FAcomplex_100x_SCX21				0	0	-0	0	5	0	0	ggFANCA	FA_complex	false	ggFANCA	FA_complex	false	LSNVLGHNSDENEAAILNSR	HQNLSDLLLEVEGSAKPAGEGGR	661	41	20	23	9	16	669	56	5	BS3	-1	15.188	false	true	false	false	Self	0.001	0.002	0.018		0.004	0.25	0.25	0.008	0	582	302	128
240956	B190124_08_Lumos_FO_CO_120_FAcomplex_100x_SCX19				0	0	-0	0	6	0	0	ggFANCA	FA_complex	false	ggFANCA	FA_complex	false	ADKIPSNLYSTYIQACcmHAR	MLTWVLDAVGKEKEEDVSTLQAMoxR	589	252	19	24	3	13	591	264	6	BS3	-1	15.186	false	true	false	false	Self	0.001	0.002	0.018		0.004	0.25	0.25	0	0	363	333	128
153367	B190124_03_Lumos_FO_CO_120_FAcomplex_100x_SCX24				0	0	-0	0	4	0	0	ggFANCB	FA_complex	false	ggFANCA	FA_complex	false	SKNDLKEEFHK	EHQELSSESFIVSVLQEQASR	555	64	11	21	2	9	556	72	4	BS3	-1	15.159	false	true	false	false	Between	0.015	0.015	0.023		0	0.455	0.25	0	0	1563	1182	1
155740	B190124_03_Lumos_FO_CO_120_FAcomplex_100x_SCX24				0	0	-0	0	6	0	0	ggFANCA	FA_complex	false	ggFANCA	FA_complex	false	HQNLSDLLLEVEGSAKPAGEGGR	MKDLPVLEAVWHLHR	41	153	23	15	5	2	45	154	6	BS3	-1	15.159	false	true	false	false	Self	0.001	0.002	0.017		0.004	0.25	0.25	0	0	174	314	128
2751	B181122_28_Lumos_FO_IN_120_FAcomplex_BS3_SEC6_rep1				0	0	-0	0	5	0	0	ggFAAP100	FA_complex	false	ggFAAP100	FA_complex	false	QVSEVGFCcmPGPAPSEEGDGAPSR	VDYLAGFCcmCcmPVGGLVAGKPR	167	8	23	20	14	18	180	25	5	BS3	-1	15.098	false	true	false	false	Self	0.001	0.002	0.018		0	0.455	0.455	0	0	579	608	160
234615	B190124_08_Lumos_FO_CO_120_FAcomplex_100x_SCX19				0	0	-0	0	4	0	0	ggFANCE	FA_complex	false	ggFANCE	FA_complex	false	KVLEESLEFSEEREGK	LKWCcmFSK	190	167	16	7	1	2	190	168	4	BS3	-1	14.96	false	true	false	false	Self	0.001	0.002	0.018		0.004	0	0	0	0	578	301	186
285383	B190124_11_Lumos_FO_CO_120_FAcomplex_100x_SCX16				0	0	-0	0	4	0	0	ggFANCA	FA_complex	false	ggFANCA	FA_complex	false	LSNVLGHNSDENEAAILNSR	SLIPALLGR	661	737	20	9	19	1	679	737	4	BS3	-1	14.931	false	true	false	false	Self	0.001	0.002	0.018		0.004	0.25	0.25	0.008	0	577	300	128
221156	B190124_07_Lumos_FO_CO_120_FAcomplex_100x_SCX20				0	0	-0	0	5	0	0	ggFANCB	FA_complex	false	ggFANCB	FA_complex	false	KRVILQSCcmR	MoxLLSEQQHVLAYNGELLVFQLSKAKR	416	7	9	26	1	23	416	29	5	BS3	-1	14.904	false	true	false	false	Self	0.001	0.002	0.018		0.004	0.455	0.455	0	0	576	299	127
92157	B181122_35_Lumos_FO_IN_120_FAcomplex_BS3_SEC9_rep2				0	0	-0	0	4	0	0	ggFANCA	FA_complex	false	ggFANCA	FA_complex	false	RKSTFGSTAELR	AGAGGGALR	20	2	12	9	8	1	27	2	4	BS3	-1	14.858	false	true	false	false	Self	0.001	0.002	0.018		0.004	0.25	0.25	0.008	0	575	298	128
36293	B181122_31_Lumos_FO_IN_120_FAcomplex_BS3_SEC7_rep2				0	0	-0	0	6	0	0	ggFANCB	FA_complex	false	ggFANCB	FA_complex	false	SKNDLKEEFHK	VFSALSVSSCcmQIEPPQKK	555	531	11	18	6	8	560	538	6	BS3	-1	14.853	false	true	false	false	Self	0.001	0.002	0.018		0	0.455	0.455	0	0	574	542	127
271570	B190124_10_Lumos_FO_CO_120_FAcomplex_100x_SCX17				0	0	-0	0	5	0	0	ggFANCB	FA_complex	false	ggFANCG	FA_complex	false	EGLVSLWDDVGKPHSVSK	LEQPECcmASLETGLAGGLLSQKR	443	445	18	22	12	21	454	465	5	BS3	-1	14.836	false	true	false	false	Between	0.015	0.016	0.009		0.023	0.455	0.455	0	0	1554	924	30
147175	B190124_03_Lumos_FO_CO_120_FAcomplex_100x_SCX24				0	0	-0	0	4	0	0	ggFANCA	FA_complex	false	ggFANCA	FA_complex	false	RKSTFGSTAELR	SHFCcmQEIWKMoxK	20	144	12	11	2	9	21	152	4	BS3	-1	14.827	false	true	false	false	Self	0.001	0.002	0.018		0.004	0.25	0.25	0	0	573	296	128
11602	B181122_29_Lumos_FO_IN_120_FAcomplex_BS3_SEC6_rep2				0	0	-0	0	5	0	0	ggFANCB	FA_complex	false	ggFAAP100	FA_complex	false	LQNEKEQCcmMLSMNETMDGTLYQEVTLK	QIQTNHEMoxLLKEAQSLR	823	844	27	17	5	11	827	854	5	BS3	-1	14.812	false	true	false	false	Between	0.015	0.016	0.009		0.023	0.455	0.455	0	0	1553	843	3
13375	B181122_29_Lumos_FO_IN_120_FAcomplex_BS3_SEC6_rep2				0	0	-0	0	5	0	0	ggFANCA	FA_complex	false	ggFANCA	FA_complex	false	KIPTSVIEASIFR	GITSKEDKADLVWSSLTCcmPSLNYR	542	866	13	24	1	14	542	879	5	BS3	-1	14.748	false	true	false	false	Self	0.001	0.002	0.018		0.004	0.25	0.25	0.008	0	572	295	128
236829	B190124_08_Lumos_FO_CO_120_FAcomplex_100x_SCX19				0	0	-0	0	5	0	0	ggFANCA	FA_complex	false	ggFANCA	FA_complex	false	ADKIPSNLYSTYIQACcmHAR	ADKIPSNLYSTYIQACcmHAR	589	589	19	19	3	3	591	591	5	BS3	-1	14.714	false	true	false	false	Self	0.001	0.002	0.019		0	0.25	0.25	0	0	571	651	128
193057	B190124_06_Lumos_FO_CO_120_FAcomplex_100x_SCX21				0	0	-0	0	3	0	0	ggFANCA	FA_complex	false	ggFANCA	FA_complex	false	KYSVLHSAASDR	KSTFGSTAELR	1291	21	12	11	2	2	1292	22	3	BS3	-1	14.699	false	true	false	false	Self	0.001	0.002	0.019		0.004	0.25	0.25	0.008	0	570	293	128
36963	B181122_31_Lumos_FO_IN_120_FAcomplex_BS3_SEC7_rep2				0	0	-0	0	6	0	0	ggFANCA	FA_complex	false	ggFANCA	FA_complex	false	QRPVSGCcmLDAK	ADKIPSNLYSTYIQACcmHAR	1010	589	11	19	5	3	1014	591	6	BS3	-1	14.676	false	true	false	false	Self	0.001	0.002	0.019		0	0.25	0.25	0	0	569	331	128
221240	B190124_07_Lumos_FO_CO_120_FAcomplex_100x_SCX20				0	0	-0	0	6	0	0	ggFANCB	FA_complex	false	ggFANCB	FA_complex	false	KRVILQSCcmR	MoxLLSEQQHVLAYNGELLVFQLSKAKR	416	7	9	26	1	25	416	31	6	BS3	-1	14.59	false	true	false	false	Self	0.001	0.002	0.019		0.004	0.455	0.455	0.008	0	568	292	127
42184	B181122_31_Lumos_FO_IN_120_FAcomplex_BS3_SEC7_rep2				0	0	-0	0	4	0	0	ggFAAP100	FA_complex	false	ggFAAP100	FA_complex	false	NALKTSGSDVPLSCcmATLR	AASLPAPQDPVETFLKASK	729	673	18	19	4	16	732	688	4	BS3	-1	14.567	false	true	false	false	Self	0.001	0.002	0.019		0.004	0.455	0.455	0.008	0	567	291	160
52222	B181122_32_Lumos_FO_IN_120_FAcomplex_BS3_SEC8_rep1				0	0	-0	0	6	0	0	ggFANCC_strepII_tag	FA_complex	false	ggFANCC_strepII_tag	FA_complex	false	GSAGSAAGSGAGWSHPQFEK	IKHNGGENQR	576	534	20	10	5	2	580	535	6	BS3	-1	14.544	false	true	false	false	Self	0.001	0.002	0.019		0.004	0.455	0.455	0.008	0	566	290	173
35488	B181122_31_Lumos_FO_IN_120_FAcomplex_BS3_SEC7_rep2				0	0	-0	0	6	0	0	ggFANCA	FA_complex	false	ggFANCA	FA_complex	false	MLQDESKVEPSHSKEPAEQLK	QRPVSGCcmLDAK	611	1010	21	11	7	5	617	1014	6	BS3	-1	14.519	false	true	false	false	Self	0.001	0.002	0.019		0.004	0.25	0.25	0.008	0	565	289	128
61614	B181122_32_Lumos_FO_IN_120_FAcomplex_BS3_SEC8_rep1				0	0	-0	0	4	0	0	ggFANCB	FA_complex	false	ggFANCB	FA_complex	false	SFLSSKESK	EQCcmMLSMNETMDGTLYQEVTLK	778	828	9	22	6	10	783	837	4	BS3	-1	14.441	false	true	false	false	Self	0.001	0.002	0.02		0.004	0.455	0.455	0.006	0	564	236	127
164619	B190124_04_Lumos_FO_CO_120_FAcomplex_100x_SCX23				0	0	-0	0	7	0	0	ggFANCA	FA_complex	false	ggFANCA	FA_complex	false	RADKIPSNLYSTYIQACcmHAR	MoxLQDESKVEPSHSKEPAEQLK	588	611	20	21	4	7	591	617	7	BS3	-1	14.418	false	true	false	false	Self	0.001	0.002	0.02		0.004	0.25	0.25	0	0	522	390	128
282724	B190124_11_Lumos_FO_CO_120_FAcomplex_100x_SCX16				0	0	-0	0	4	0	0	ggFANCB	FA_complex	false	ggFANCB	FA_complex	false	SKTGVVLPCcmVLVK	LDYELKEDVR	85	126	13	10	2	6	86	131	4	BS3	-1	14.414	false	true	false	false	Self	0.001	0.002	0.02		0.004	0.455	0.455	0.008	0	562	287	127
174053	B190124_05_Lumos_FO_CO_120_FAcomplex_100x_SCX22				0	0	-0	0	4	0	0	ggFANCB	FA_complex	false	ggFANCB	FA_complex	false	NHILPSAKK	VVSSVCcmVCcmK	434	236	9	9	8	4	441	239	4	BS3	-1	14.41	false	true	false	false	Self	0.001	0.002	0.02		0.004	0.455	0.455	0.008	0	561	286	127
285689	B190124_11_Lumos_FO_CO_120_FAcomplex_100x_SCX16				0	0	-0	0	4	0	0	ggFANCA	FA_complex	false	ggFANCA	FA_complex	false	VLIVDQAKHEDVPAQIAVISDR	DVEKALQIFENTR	639	529	22	13	8	4	646	532	4	BS3	-1	14.404	false	true	false	false	Self	0.001	0.002	0.02		0.004	0.25	0.25	0.008	0	560	285	128
213680	B190124_07_Lumos_FO_CO_120_FAcomplex_100x_SCX20				0	0	-0	0	5	0	0	ggFANCA	FA_complex	false	ggFANCA	FA_complex	false	VSDAIHKQR	MAFIDSLKR	315	580	9	9	7	8	321	587	5	BS3	-1	14.389	false	true	false	false	Self	0.001	0.002	0.03		0	0.25	0.25	0	0	559	721	128
230055	B190124_08_Lumos_FO_CO_120_FAcomplex_100x_SCX19				0	0	-0	0	3	0	0	ggFANCE	FA_complex	false	ggFANCE	FA_complex	false	KVLEESLEFSEEREGK	IAQSKAEGR	190	156	16	9	1	5	190	160	3	BS3	-1	14.318	false	true	false	false	Self	0.001	0.002	0.03		0	0	0	0	0	558	647	186
220353	B190124_07_Lumos_FO_CO_120_FAcomplex_100x_SCX20				0	0	-0	0	5	0	0	ggFANCA	FA_complex	false	ggFANCA	FA_complex	false	VLPKAPDTR	HTLTEVLTYNPLLKVSDAIHK	571	301	9	21	4	14	574	314	5	BS3	-1	14.311	false	true	false	false	Self	0.001	0.002	0.031		0.004	0.25	0.25	0.008	0	557	282	128
254564	B190124_09_Lumos_FO_CO_120_FAcomplex_100x_SCX18				0	0	-0	0	4	0	0	ggFANCG	FA_complex	false	ggFANCA	FA_complex	false	MGKPQTALQHLK	NAVTKIEQICcmQSSVSPSQAPLLNLDQR	263	96	12	27	3	5	265	100	4	BS3	-1	14.265	false	true	false	false	Between	0.015	0.016	0.009		0.023	0.455	0.25	0	0	1549	936	13
253402	B190124_09_Lumos_FO_CO_120_FAcomplex_100x_SCX18				0	0	-0	0	4	0	0	ggFANCA	FA_complex	false	ggFANCA	FA_complex	false	MAFIDSLKR	LDLGSCcmGQLKSVSPDIHCcmK	580	980	9	19	8	10	587	989	4	BS3	-1	14.248	false	true	false	false	Self	0.001	0.002	0.031		0.004	0.25	0.25	0.006	0	430	213	128
14064	B181122_29_Lumos_FO_IN_120_FAcomplex_BS3_SEC6_rep2				0	0	-0	0	5	0	0	ggFANCA	FA_complex	false	ggFANCA	FA_complex	false	VLIVDQAKHEDVPAQIAVISDR	FSSFSCcmDDLCcmALVPPSLVK	639	833	22	19	8	5	646	837	5	BS3	-1	14.223	false	true	false	false	Self	0.001	0.002	0.031		0.004	0.25	0.25	0.008	0	41	297	128
256163	B190124_09_Lumos_FO_CO_120_FAcomplex_100x_SCX18				0	0	-0	0	5	0	0	ggFANCB	FA_complex	false	ggFANCB	FA_complex	false	LQDHFIEKLWQR	LNKVFSALSVSSCcmQIEPPQK	468	528	12	20	8	3	475	530	5	BS3	-1	14.176	false	true	false	false	Self	0.001	0.002	0.03		0.004	0.455	0.455	0.008	0	554	280	127
251232	B190124_09_Lumos_FO_CO_120_FAcomplex_100x_SCX18				0	0	-0	0	5	0	0	ggFANCE	FA_complex	false	ggFANCL	FA_complex	false	LLAKPCcmR	VAYVDTGLTTVKLKAEDSR	8	124	7	19	4	12	11	135	5	BS3	-1	14.171	false	true	false	false	Between	0.015	0.016	0.01		0.017	0	0.455	0	0	1548	1048	26
12333	B181122_29_Lumos_FO_IN_120_FAcomplex_BS3_SEC6_rep2				0	0	-0	0	5	0	0	ggFANCB	FA_complex	false	ggFANCB	FA_complex	false	AKHSETEIVCcmCcmDCcmATR	EIKMLLSEQQHVLAYNGELLVFQLSK	69	4	16	26	2	3	70	6	5	BS3	-1	14.166	false	true	false	false	Self	0.001	0.002	0.04		0.004	0.455	0.455	0.008	0	553	279	127
200181	B190124_06_Lumos_FO_CO_120_FAcomplex_100x_SCX21				0	0	-0	0	5	0	0	ggFANCB	FA_complex	false	ggFANCG	FA_complex	false	KMKLDLR	AEKNELLTLLK	548	177	7	11	3	3	550	179	5	BS3	-1	14.143	false	true	false	false	Between	0.015	0.016	0.01		0.011	0.455	0.455	0	0	1547	1090	30
160836	B190124_04_Lumos_FO_CO_120_FAcomplex_100x_SCX23				0	0	-0	0	6	0	0	ggFANCA	FA_complex	false	ggFANCA	FA_complex	false	VSDAIHKQR	MoxLQDESKVEPSHSKEPAEQLK	315	611	9	21	7	7	321	617	6	BS3	-1	13.978	false	true	false	false	Self	0.001	0.002	0.042		0.004	0.25	0.25	0	0	98	394	128
153362	B190124_03_Lumos_FO_CO_120_FAcomplex_100x_SCX24				0	0	-0	0	4	0	0	ggFANCB	FA_complex	false	ggFANCA	FA_complex	false	SKNDLKEEFHK	EHQELSSESFIVSVLQEQASR	555	64	11	21	2	6	556	69	4	BS3	-1	13.966	false	true	false	false	Between	0.015	0.016	0.011		0.006	0.455	0.25	0.008	0	1542	1110	1
240801	B190124_08_Lumos_FO_CO_120_FAcomplex_100x_SCX19				0	0	-0	0	5	0	0	ggFANCB	FA_complex	false	ggFANCB	FA_complex	false	SERLQKQLR	MLLSEQQHVLAYNGELLVFQLSKAK	245	7	9	25	6	23	250	29	5	BS3	-1	13.958	false	true	false	false	Self	0.001	0.002	0.042		0.004	0.455	0.455	0.006	0	551	246	127
12183	B181122_29_Lumos_FO_IN_120_FAcomplex_BS3_SEC6_rep2				0	0	-0	0	6	0	0	ggFANCB	FA_complex	false	ggFANCB	FA_complex	false	EGLVSLWDDVGKPHSVSKEPSLTPK	KISGAPVASLLDSEDGVQQFR	443	800	25	21	12	1	454	800	6	BS3	-1	13.957	false	true	false	false	Self	0.001	0.002	0.042		0.004	0.455	0.455	0.008	0	550	276	127
77302	B181122_34_Lumos_FO_IN_120_FAcomplex_BS3_SEC9_rep1				0	0	-0	0	5	0	0	ggFANCE	FA_complex	false	ggFANCE	FA_complex	false	KLKWCcmFSK	IAQSKAEGR	166	156	8	9	3	5	168	160	5	BS3	-1	13.947	false	true	false	false	Self	0.001	0.002	0.042		0	0	0	0	0	237	611	186
548	B181122_28_Lumos_FO_IN_120_FAcomplex_BS3_SEC6_rep1				0	0	-0	0	6	0	0	ggFANCB	FA_complex	false	ggFANCB	FA_complex	false	SKNDLKEEFHK	EGLVSLWDDVGKPHSVSKEPSLTPK	555	443	11	25	6	18	560	460	6	BS3	-1	13.936	false	true	false	false	Self	0.001	0.002	0.042		0.004	0.455	0.455	0.008	0	548	275	127
178244	B190124_05_Lumos_FO_CO_120_FAcomplex_100x_SCX22				0	0	-0	0	5	0	0	ggFANCL	FA_complex	false	decoy:ggFANCL	decoy	true	ILHGYQHILK	ILHWSCcmERIAK	61	315	10	11	5	5	65	319	5	BS3	-1	13.923	true	false	true	false	Self	0.002	0.003	0.042		0.003	0.455	0.636	0.004	0.25	502	99	292
16792	B181122_29_Lumos_FO_IN_120_FAcomplex_BS3_SEC6_rep2				0	0	-0	0	5	0	0	ggFAAP100	FA_complex	false	ggFAAP100	FA_complex	false	ASKEQPEPK	DILGSGSDSPEALDDLLPDDSPILSPDREGICcmLPLSECcmTIDMLQCcmLR	689	613	9	47	3	39	691	651	5	BS3	-1	13.822	false	true	false	false	Self	0.002	0.003	0.042		0.004	0.455	0.455	0.008	0	546	274	160
712	B181122_28_Lumos_FO_IN_120_FAcomplex_BS3_SEC6_rep1				0	0	-0	0	5	0	0	ggFANCA	FA_complex	false	ggFANCA	FA_complex	false	RADKIPSNLYSTYIQACcmHAR	LDLGSCcmGQLKSVSPDIHCcmK	588	980	20	19	4	5	591	984	5	BS3	-1	13.815	false	true	false	false	Self	0.002	0.003	0.043		0.004	0.25	0.25	0.008	0	545	273	128
220331	B190124_07_Lumos_FO_CO_120_FAcomplex_100x_SCX20				0	0	-0	0	5	0	0	ggFANCB	FA_complex	false	ggFANCG	FA_complex	false	KEGLVSLWDDVGKPHSVSK	LEQPECcmASLETGLAGGLLSQKR	442	445	19	22	13	21	454	465	5	BS3	-1	13.729	false	true	false	false	Between	0.016	0.016	0.012		0.026	0.455	0.455	0	0	1534	924	30
228010	B190124_08_Lumos_FO_CO_120_FAcomplex_100x_SCX19				0	0	-0	0	4	0	0	ggFAAP100	FA_complex	false	ggFAAP100	FA_complex	false	ASKEQPEPKAGTASEQPCcmATGEGGMoxPPSAASIR	AVDQKNR	689	480	33	7	9	5	697	484	4	BS3	-1	13.654	false	true	false	false	Self	0.002	0.003	0.056		0.003	0.455	0.455	0	0	544	204	160
199499	B190124_06_Lumos_FO_CO_120_FAcomplex_100x_SCX21				0	0	-0	0	4	0	0	ggFANCA	FA_complex	false	ggFANCA	FA_complex	false	IEQICcmQSSVSPSQAPLLNLDQR	ALQIFENTR	101	533	22	9	7	8	107	540	4	BS3	-1	13.642	false	true	false	false	Self	0.002	0.003	0.056		0.004	0.25	0.25	0.008	0	543	272	128
179816	B190124_05_Lumos_FO_CO_120_FAcomplex_100x_SCX22				0	0	-0	0	5	0	0	ggFAAP100	FA_complex	false	decoy:ggFAAP100	decoy	true	QIQTNHEMLLKEAQSLRDHSPLTEEDTEK	APEPQKESK	844	192	29	9	11	6	854	197	5	BS3	-1	13.614	true	false	true	false	Self	0.004	0.003	0.057		0.005	0.455	0.455	0.01	0.375	542	271	157
178420	B190124_05_Lumos_FO_CO_120_FAcomplex_100x_SCX22				0	0	-0	0	5	0	0	ggFANCB	FA_complex	false	ggFANCB	FA_complex	false	SKNDLKEEFHK	VFSALSVSSCcmQIEPPQK	555	531	11	17	6	9	560	539	5	BS3	-1	13.609	false	true	false	false	Self	0.004	0.004	0.057		0	0.455	0.455	0	0	261	202	127
168856	B190124_04_Lumos_FO_CO_120_FAcomplex_100x_SCX23				0	0	-0	0	5	0	0	ggFANCB	FA_complex	false	ggFANCA	FA_complex	false	SKNDLKEEFHK	EHQELSSESFIVSVLQEQASR	555	64	11	21	6	6	560	69	5	BS3	-1	13.462	false	true	false	false	Between	0.016	0.016	0.014		0	0.455	0.25	0	0	1527	1148	1
196406	B190124_06_Lumos_FO_CO_120_FAcomplex_100x_SCX21				0	0	-0	0	4	0	0	ggFANCB	FA_complex	false	ggFANCB	FA_complex	false	NHILPSAKK	SKTGVVLPCcmVLVK	434	85	9	13	8	2	441	86	4	BS3	-1	13.357	false	true	false	false	Self	0.004	0.004	0.058		0.005	0.455	0.455	0.01	0	540	269	127
257997	B190124_09_Lumos_FO_CO_120_FAcomplex_100x_SCX18				0	0	-0	0	4	0	0	ggFANCA	FA_complex	false	ggFANCA	FA_complex	false	KIPTSVIEASIFR	GITSKEDKADLVWSSLTCcmPSLNYR	542	866	13	24	1	8	542	873	4	BS3	-1	13.356	false	true	false	false	Self	0.004	0.004	0.058		0.004	0.25	0.25	0.008	0	217	284	128
282865	B190124_11_Lumos_FO_CO_120_FAcomplex_100x_SCX16				0	0	-0	0	3	0	0	ggFANCC_strepII_tag	FA_complex	false	ggFANCC_strepII_tag	FA_complex	false	GSAGSAAGSGAGWSHPQFEK	TVKLLNELLQK	576	544	20	11	20	3	595	546	3	BS3	-1	13.273	false	true	false	false	Self	0.004	0.004	0.057		0	0.455	0.455	0	0	538	601	173
199887	B190124_06_Lumos_FO_CO_120_FAcomplex_100x_SCX21				0	0	-0	0	4	0	0	ggFANCA	FA_complex	false	ggFANCA	FA_complex	false	QRPVSGCcmLDAKR	TVLDCcmEDFFHYVNSELK	1010	1076	12	17	11	14	1020	1089	4	BS3	-1	13.177	false	true	false	false	Self	0.004	0.004	0.058		0	0.25	0.25	0	0	537	645	128
162821	B190124_04_Lumos_FO_CO_120_FAcomplex_100x_SCX23				0	0	-0	0	4	0	0	ggFANCB	FA_complex	false	ggFANCB	FA_complex	false	SFLSSKESK	NDLKEEFHKR	778	557	9	10	6	9	783	565	4	BS3	-1	13.16	false	true	false	false	Self	0.004	0.004	0.058		0.005	0.455	0.455	0.01	0	536	268	127
233020	B190124_08_Lumos_FO_CO_120_FAcomplex_100x_SCX19				0	0	-0	0	5	0	0	ggFANCG	FA_complex	false	ggFANCG	FA_complex	false	MoxGKPQTALQHLK	NPPSATSSSPYFLIR	263	317	12	15	3	6	265	322	5	BS3	-1	13.139	false	true	false	false	Self	0.004	0.004	0.057		0.005	0.455	0.455	0.01	0	535	267	126
217529	B190124_07_Lumos_FO_CO_120_FAcomplex_100x_SCX20				0	0	-0	0	5	0	0	ggFANCA	FA_complex	false	ggFANCA	FA_complex	false	SVLLEYITLAKTR	KEKMoxLQDESK	484	608	13	10	11	3	494	610	5	BS3	-1	13.125	false	true	false	false	Self	0.004	0.004	0.057		0	0.25	0.25	0	0	534	362	128
212827	B190124_07_Lumos_FO_CO_120_FAcomplex_100x_SCX20				0	0	-0	0	4	0	0	ggFANCE	FA_complex	false	ggFANCE	FA_complex	false	IAQSKAEGR	WCcmFSKQDGDAAGCcmVLPGGKR	156	169	9	20	5	5	160	173	4	BS3	-1	13.071	false	true	false	false	Self	0.004	0.004	0.057		0.005	0	0	0	0	533	266	186
210456	B190124_07_Lumos_FO_CO_120_FAcomplex_100x_SCX20				0	0	-0	0	3	0	0	ggFANCA	FA_complex	false	ggFANCA	FA_complex	false	VLPKAPDTR	MoxLQDESKVEPSHSKEPAEQLK	571	611	9	21	4	14	574	624	3	BS3	-1	13.034	false	true	false	false	Self	0.004	0.004	0.057		0.005	0.25	0.25	0	0	532	265	128
105645	B181122_36_Lumos_FO_IN_120_FAcomplex_BS3_SEC10_rep1				0	0	-0	0	4	0	0	ggFANCB	FA_complex	false	ggFAAP100	FA_complex	false	LMoxKSGSK	ASKEQPEPK	752	689	7	9	3	3	754	691	4	BS3	-1	13	false	true	false	false	Between	0.016	0.016	0.042		0	0.455	0.455	0	0	1521	1147	3
62016	B181122_32_Lumos_FO_IN_120_FAcomplex_BS3_SEC8_rep1				0	0	-0	0	3	0	0	ggFANCA	FA_complex	false	ggFANCA	FA_complex	false	MLQDESKVEPSHSKEPAEQLK	VSDAIHK	611	315	21	7	14	2	624	316	3	BS3	-1	12.953	false	true	false	false	Self	0.004	0.004	0.058		0.005	0.25	0.25	0.004	0	531	264	128
283070	B190124_11_Lumos_FO_CO_120_FAcomplex_100x_SCX16				0	0	-0	0	4	0	0	ggFANCG	FA_complex	false	ggFANCG	FA_complex	false	GCcmGVEPAESLLPEVKVLQK	EAIMoxQFSR	513	494	19	8	15	7	527	500	4	BS3	-1	12.886	false	true	false	false	Self	0.004	0.004	0.058		0.005	0.455	0.455	0	0	530	263	126
246755	B190124_09_Lumos_FO_CO_120_FAcomplex_100x_SCX18				0	0	-0	0	3	0	0	ggFANCA	FA_complex	false	ggFANCA	FA_complex	false	KYSVLHSAASDR	AGAGGGALR	1291	2	12	9	1	1	1291	2	3	BS3	-1	12.858	false	true	false	false	Self	0.004	0.004	0.057		0	0.25	0.25	0	0	529	526	128
282493	B190124_11_Lumos_FO_CO_120_FAcomplex_100x_SCX16				0	0	-0	0	3	0	0	ggFANCB	FA_complex	false	ggFANCB	FA_complex	false	GVCcmELPYEKPCcmLIK	LDYELKEDVR	275	126	14	10	9	6	283	131	3	BS3	-1	12.783	false	true	false	false	Self	0.004	0.004	0.058		0	0.455	0.455	0	0	528	561	127
174752	B190124_05_Lumos_FO_CO_120_FAcomplex_100x_SCX22				0	0	-0	0	3	0	0	ggFANCA	FA_complex	false	ggFANCA	FA_complex	false	KVPHICcmHAVLQR	KSTFGSTAELR	240	21	12	11	1	1	240	21	3	BS3	-1	12.734	false	true	false	false	Self	0.004	0.004	0.058		0	0.25	0.25	0	0	527	603	128
179737	B190124_05_Lumos_FO_CO_120_FAcomplex_100x_SCX22				0	0	-0	0	7	0	0	ggFANCB	FA_complex	false	ggFAAP100	FA_complex	false	SFLSSKESK	QIQTNHEMLLKEAQSLRDHSPLTEEDTEK	778	844	9	29	6	11	783	854	7	BS3	-1	12.545	false	true	false	false	Between	0.016	0.017	0.052		0	0.455	0.455	0	0	1436	1212	3
239691	B190124_08_Lumos_FO_CO_120_FAcomplex_100x_SCX19				0	0	-0	0	5	0	0	ggFANCA	FA_complex	false	ggFANCA	FA_complex	false	SVLLEYITLAKTR	VAIEDMoxGLYEDLSSTHDSVQPQGQALRDVEK	484	502	13	31	11	13	494	514	5	BS3	-1	12.509	false	true	false	false	Self	0.004	0.005	0.07		0.004	0.25	0.25	0.006	0	359	206	128
149015	B190124_03_Lumos_FO_CO_120_FAcomplex_100x_SCX24				0	0	-0	0	5	0	0	ggFANCA	FA_complex	false	ggFANCA	FA_complex	false	QRPVSGCcmLDAK	RADKIPSNLYSTYIQACcmHAR	1010	588	11	20	5	4	1014	591	5	BS3	-1	12.503	false	true	false	false	Self	0.004	0.005	0.071		0.004	0.25	0.25	0	0	115	331	128
221900	B190124_07_Lumos_FO_CO_120_FAcomplex_100x_SCX20				0	0	-0	0	6	0	0	ggFANCB	FA_complex	false	decoy:ggFANCB	decoy	true	MLLSEQQHVLAYNGELLVFQLSKAK	NGEVLDILRACcmSQLIR	7	435	25	16	23	12	29	446	6	BS3	-1	12.493	true	false	true	false	Self	0.005	0.005	0.072		0.007	0.455	0.545	0.008	0.125	524	227	199
286314	B190124_11_Lumos_FO_CO_120_FAcomplex_100x_SCX16				0	0	-0	0	4	0	0	ggFANCA	FA_complex	false	ggFANCA	FA_complex	false	TVKDLLENNVFSR	MAFIDSLKR	131	580	13	9	3	8	133	587	4	BS3	-1	12.483	false	true	false	false	Self	0.005	0.005	0.073		0.007	0.25	0.25	0.01	0	523	259	128
164620	B190124_04_Lumos_FO_CO_120_FAcomplex_100x_SCX23				0	0	-0	0	6	0	0	ggFANCA	FA_complex	false	ggFANCA	FA_complex	false	RADKIPSNLYSTYIQACcmHAR	MoxLQDESKVEPSHSKEPAEQLK	588	611	20	21	4	7	591	617	6	BS3	-1	12.465	false	true	false	false	Self	0.005	0.005	0.073		0.004	0.25	0.25	0	0	522	390	128
215965	B190124_07_Lumos_FO_CO_120_FAcomplex_100x_SCX20				0	0	-0	0	6	0	0	ggFANCA	FA_complex	false	ggFANCA	FA_complex	false	TVKDLLENNVFSR	MoxLQDESKVEPSHSKEPAEQLK	131	611	13	21	3	7	133	617	6	BS3	-1	12.431	false	true	false	false	Self	0.005	0.005	0.073		0	0.25	0.25	0	0	521	587	128
1959	B181122_28_Lumos_FO_IN_120_FAcomplex_BS3_SEC6_rep1				0	0	-0	0	4	0	0	ggFANCA	FA_complex	false	ggFANCA	FA_complex	false	KIPTSVIEASIFR	LDLGSCcmGQLKSVSPDIHCcmK	542	980	13	19	1	5	542	984	4	BS3	-1	12.397	false	true	false	false	Self	0.005	0.005	0.074		0.007	0.25	0.25	0.01	0	520	258	128
147372	B190124_03_Lumos_FO_CO_120_FAcomplex_100x_SCX24				0	0	-0	0	6	0	0	ggFANCA	FA_complex	false	ggFAAP100	FA_complex	false	KVPHICcmHAVLQR	QIQTNHEMoxLLKEAQSLR	240	844	12	17	1	11	240	854	6	BS3	-1	12.379	false	true	false	false	Between	0.016	0.017	0.068		0.027	0.25	0.455	0	0	1508	900	22
180709	B190124_05_Lumos_FO_CO_120_FAcomplex_100x_SCX22				0	0	-0	0	5	0	0	ggFANCA	FA_complex	false	ggFANCA	FA_complex	false	LSNVLGHNSDENEAAILNSR	RADKIPSNLYSTYIQACcmHAR	661	588	20	20	9	4	669	591	5	BS3	-1	12.337	false	true	false	false	Self	0.005	0.005	0.074		0	0.25	0.25	0	0	519	633	128
202135	B190124_06_Lumos_FO_CO_120_FAcomplex_100x_SCX21				0	0	-0	0	6	0	0	ggFANCB	FA_complex	false	ggFANCB	FA_complex	false	TAKLCcmVRR	MLLSEQQHVLAYNGELLVFQLSKAK	40	7	8	25	3	23	42	29	6	BS3	-1	12.327	false	true	false	false	Self	0.005	0.005	0.074		0.007	0.455	0.455	0	0	518	256	127
174665	B190124_05_Lumos_FO_CO_120_FAcomplex_100x_SCX22				0	0	-0	0	5	0	0	ggFANCA	FA_complex	false	ggFANCA	FA_complex	false	VEPSHSKEPAEQLK	LRECcmQSSAMoxGFLSSGR	618	1175	14	16	7	7	624	1181	5	BS3	-1	12.292	false	true	false	false	Self	0.005	0.006	0.074		0.007	0.25	0.25	0.01	0	517	255	128
162034	B190124_04_Lumos_FO_CO_120_FAcomplex_100x_SCX23				0	0	-0	0	4	0	0	ggFANCB	FA_complex	false	ggFANCG	FA_complex	false	KMoxKLDLR	MoxGKPQTALQHLK	548	263	7	12	3	3	550	265	4	BS3	-1	12.274	false	true	false	false	Between	0.016	0.017	0.067		0	0.455	0.455	0	0	1506	1040	30
178207	B190124_05_Lumos_FO_CO_120_FAcomplex_100x_SCX22				0	0	-0	0	4	0	0	ggFANCL	FA_complex	false	decoy:ggFANCL	decoy	true	ILHGYQHILK	ILHWSCcmERIAK	61	315	10	11	5	5	65	319	4	BS3	-1	12.268	true	false	true	false	Self	0.006	0.005	0.074		0.003	0.455	0.636	0.004	0.25	502	99	292
91090	B181122_35_Lumos_FO_IN_120_FAcomplex_BS3_SEC9_rep2				0	0	-0	0	5	0	0	ggFANCE	FA_complex	false	ggFANCC_strepII_tag	FA_complex	false	QDGDAAGCcmVLPGGKR	IKHNGGENQR	174	534	15	10	14	2	187	535	5	BS3	-1	12.263	false	true	false	false	Between	0.016	0.017	0.067		0	0	0.455	0	0	1505	1208	11
162874	B190124_04_Lumos_FO_CO_120_FAcomplex_100x_SCX23				0	0	-0	0	4	0	0	ggFANCG	FA_complex	false	ggFANCG	FA_complex	false	GMoxQFLEQEKHK	LGKGKEAIMoxQFSR	541	489	11	13	9	3	549	491	4	BS3	-1	12.248	false	true	false	false	Self	0.006	0.006	0.075		0.007	0.455	0.455	0.01	0	515	254	126
265398	B190124_10_Lumos_FO_CO_120_FAcomplex_100x_SCX17				0	0	-0	0	4	0	0	ggFANCL	FA_complex	false	ggFANCL	FA_complex	false	AALEKSDFTK	AALEKSDFTK	294	294	10	10	5	5	298	298	4	BS3	-1	12.197	false	true	false	false	Self	0.006	0.006	0.073		0	0.455	0.455	0	0	514	537	226
213585	B190124_07_Lumos_FO_CO_120_FAcomplex_100x_SCX20				0	0	-0	0	3	0	0	ggFANCG	FA_complex	false	ggFANCG	FA_complex	false	GMoxQFLEQEKHK	GKEAIMQFSR	541	492	11	10	9	2	549	493	3	BS3	-1	12.184	false	true	false	false	Self	0.006	0.006	0.073		0	0.455	0.455	0	0	513	221	126
218132	B190124_07_Lumos_FO_CO_120_FAcomplex_100x_SCX20				0	0	-0	0	5	0	0	ggFANCA	FA_complex	false	ggFANCA	FA_complex	false	LSNVLGHNSDENEAAILNSR	QGPCcmLSLFVKMoxICcmGHR	661	721	20	16	9	10	669	730	5	BS3	-1	12.151	false	true	false	false	Self	0.006	0.006	0.072		0	0.25	0.25	0	0	512	185	128
203262	B190124_06_Lumos_FO_CO_120_FAcomplex_100x_SCX21				0	0	-0	0	6	0	0	ggFANCA	FA_complex	false	ggFANCA	FA_complex	false	KIPTSVIEASIFR	VEPSHSKEPAEQLKAELDALR	542	618	13	21	1	7	542	624	6	BS3	-1	12.134	false	true	false	false	Self	0.006	0.006	0.072		0.003	0.25	0.25	0	0	511	415	128
195729	B190124_06_Lumos_FO_CO_120_FAcomplex_100x_SCX21				0	0	-0	0	5	0	0	ggFANCA	FA_complex	false	ggFANCA	FA_complex	false	KYSVLHSAASDR	LDLGSCcmGQLKSVSPDIHCcmK	1291	980	12	19	1	10	1291	989	5	BS3	-1	12.13	false	true	false	false	Self	0.006	0.006	0.071		0.007	0.25	0.25	0.01	0	510	253	128
12787	B181122_29_Lumos_FO_IN_120_FAcomplex_BS3_SEC6_rep2				0	0	-0	0	5	0	0	ggFANCB	FA_complex	false	ggFANCB	FA_complex	false	ESKAENNLTWWNEPGK	ERLQNEKEQCcmMLSMNETMDGTLYQEVTLK	784	821	16	29	3	7	786	827	5	BS3	-1	12.11	false	true	false	false	Self	0.006	0.006	0.071		0.007	0.455	0.455	0	0	509	251	127
277160	B190124_11_Lumos_FO_CO_120_FAcomplex_100x_SCX16				0	0	-0	0	5	0	0	ggFAAP100	FA_complex	false	ggFAAP100	FA_complex	false	EQPEPKAGTASEQPCcmATGEGGMoxPPSAASIR	AVDQKNR	692	480	30	7	6	5	697	484	5	BS3	-1	11.987	false	true	false	false	Self	0.006	0.006	0.062		0	0.455	0.455	0	0	508	204	160
200962	B190124_06_Lumos_FO_CO_120_FAcomplex_100x_SCX21				0	0	-0	0	4	0	0	ggFANCA	FA_complex	false	ggFANCA	FA_complex	false	SVLLEYITLAKTR	QRPVSGCcmLDAK	484	1010	13	11	11	5	494	1014	4	BS3	-1	11.961	false	true	false	false	Self	0.006	0.006	0.062		0.004	0.25	0.25	0.006	0	507	410	128
214726	B190124_07_Lumos_FO_CO_120_FAcomplex_100x_SCX20				0	0	-0	0	3	0	0	ggFANCB	FA_complex	false	ggFAAP100	FA_complex	false	SFLSSKESK	QIQTNHEMLLKEAQSLR	778	844	9	17	6	11	783	854	3	BS3	-1	11.95	false	true	false	false	Between	0.016	0.017	0.057		0	0.455	0.455	0	0	1498	1212	3
77764	B181122_34_Lumos_FO_IN_120_FAcomplex_BS3_SEC9_rep1				0	0	-0	0	4	0	0	ggFANCB	FA_complex	false	ggFANCB	FA_complex	false	TAKLCcmVR	SSGAFSVR	40	61	7	8	3	2	42	62	4	BS3	-1	11.923	false	true	false	false	Self	0.006	0.006	0.061		0.007	0.455	0.455	0	0	506	250	127
215256	B190124_07_Lumos_FO_CO_120_FAcomplex_100x_SCX20				0	0	-0	0	5	0	0	ggFANCA	FA_complex	false	ggFANCA	FA_complex	false	SLIPALLGR	MoxLQDESKVEPSHSKEPAEQLK	737	611	9	21	1	7	737	617	5	BS3	-1	11.918	false	true	false	false	Self	0.006	0.006	0.06		0.007	0.25	0.25	0.01	0	505	249	128
264690	B190124_10_Lumos_FO_CO_120_FAcomplex_100x_SCX17				0	0	-0	0	3	0	0	ggFANCA	FA_complex	false	ggFANCA	FA_complex	false	EKMoxLQDESK	MoxAFIDSLKR	609	580	9	9	2	8	610	587	3	BS3	-1	11.89	false	true	false	false	Self	0.006	0.006	0.06		0.005	0.25	0.25	0.006	0	44	16	128
202949	B190124_06_Lumos_FO_CO_120_FAcomplex_100x_SCX21				0	0	-0	0	4	0	0	ggFANCG	FA_complex	false	ggFANCA	FA_complex	false	MoxGKPQTALQHLK	AAVLSLLDRHQNLSDLLLEVEGSAKPAGEGGR	263	32	12	32	3	25	265	56	4	BS3	-1	11.835	false	true	false	false	Between	0.016	0.017	0.057		0	0.455	0.25	0	0	1493	1272	13
60767	B181122_32_Lumos_FO_IN_120_FAcomplex_BS3_SEC8_rep1				0	0	-0	0	4	0	0	ggFANCA	FA_complex	false	ggFANCA	FA_complex	false	VLPKAPDTR	DVEKALQIFENTR	571	529	9	13	4	4	574	532	4	BS3	-1	11.804	false	true	false	false	Self	0.006	0.007	0.057		0.004	0.25	0.25	0.006	0	503	408	128
178166	B190124_05_Lumos_FO_CO_120_FAcomplex_100x_SCX22				0	0	-0	0	3	0	0	ggFANCL	FA_complex	false	decoy:ggFANCL	decoy	true	ILHGYQHILK	ILHWSCcmERIAK	61	315	10	11	5	5	65	319	3	BS3	-1	11.788	true	false	true	false	Self	0.007	0.006	0.057		0.003	0.455	0.636	0.004	0.25	502	99	292
265762	B190124_10_Lumos_FO_CO_120_FAcomplex_100x_SCX17				0	0	-0	0	4	0	0	ggFANCA	FA_complex	false	ggFANCA	FA_complex	false	EKMoxLQDESK	MAFIDSLKR	609	580	9	9	2	8	610	587	4	BS3	-1	11.685	false	true	false	false	Self	0.007	0.007	0.045		0.007	0.25	0.25	0.006	0	501	16	128
180990	B190124_05_Lumos_FO_CO_120_FAcomplex_100x_SCX22				0	0	-0	0	5	0	0	ggFANCF	FA_complex	false	ggFANCF	FA_complex	false	KAASYLLEGSALFPGKPGPR	RGEAGSPLSFR	124	64	20	11	1	9	124	72	5	BS3	-1	11.679	false	true	false	false	Self	0.007	0.007	0.045		0.007	0.455	0.455	0.01	0	500	247	139
167752	B190124_04_Lumos_FO_CO_120_FAcomplex_100x_SCX23				0	0	-0	0	6	0	0	ggFANCB	FA_complex	false	ggFANCA	FA_complex	false	SKNDLKEEFHK	HQNLSDLLLEVEGSAKPAGEGGR	555	41	11	23	2	16	556	56	6	BS3	-1	11.647	false	true	false	false	Between	0.017	0.018	0.074		0	0.455	0.25	0	0	1488	1193	1
149104	B190124_03_Lumos_FO_CO_120_FAcomplex_100x_SCX24				0	0	-0	0	6	0	0	ggFANCB	FA_complex	false	ggFAAP100	FA_complex	false	SKNDLKEEFHK	QIQTNHEMLLKEAQSLRDHSPLTEEDTEK	555	844	11	29	2	11	556	854	6	BS3	-1	11.604	false	true	false	false	Between	0.019	0.019	0.086		0.033	0.455	0.455	0	0	1485	883	3
177665	B190124_05_Lumos_FO_CO_120_FAcomplex_100x_SCX22				0	0	-0	0	4	0	0	ggFANCB	FA_complex	false	ggFANCB	FA_complex	false	SKNDLKEEFHK	AENNLTWWNEPGKK	555	787	11	14	2	13	556	799	4	BS3	-1	11.518	false	true	false	false	Self	0.007	0.007	0.044		0	0.455	0.455	0	0	212	544	127
200024	B190124_06_Lumos_FO_CO_120_FAcomplex_100x_SCX21				0	0	-0	0	4	0	0	ggFANCA	FA_complex	false	ggFANCA	FA_complex	false	KTVLDCcmEDFFHYVNSELK	QRPVSGCcmLDAKR	1075	1010	18	12	2	11	1076	1020	4	BS3	-1	11.517	false	true	false	false	Self	0.007	0.007	0.044		0.007	0.25	0.25	0.01	0	498	245	128
174847	B190124_05_Lumos_FO_CO_120_FAcomplex_100x_SCX22				0	0	-0	0	5	0	0	ggFANCA	FA_complex	false	ggFANCA	FA_complex	false	LSNVLGHNSDENEAAILNSR	VEPSHSK	661	618	20	7	9	6	669	623	5	BS3	-1	11.516	false	true	false	false	Self	0.007	0.007	0.044		0	0.25	0.25	0	0	307	181	128
211964	B190124_07_Lumos_FO_CO_120_FAcomplex_100x_SCX20				0	0	-0	0	5	0	0	ggFANCA	FA_complex	false	ggFANCA	FA_complex	false	MoxLQDESKVEPSHSKEPAEQLK	KLQYFVPR	611	852	21	8	7	1	617	852	5	BS3	-1	11.5	false	true	false	false	Self	0.007	0.007	0.044		0.007	0.25	0.25	0.01	0	496	243	128
222662	B190124_07_Lumos_FO_CO_120_FAcomplex_100x_SCX20				0	0	-0	0	5	0	0	ggFANCB	FA_complex	false	ggFANCB	FA_complex	false	MoxLLSEQQHVLAYNGELLVFQLSKAK	KRVILQSCcmR	7	416	25	9	23	1	29	416	5	BS3	-1	11.494	false	true	false	false	Self	0.007	0.007	0.044		0.003	0.455	0.455	0	0	495	299	127
199020	B190124_06_Lumos_FO_CO_120_FAcomplex_100x_SCX21				0	0	-0	0	4	0	0	ggFANCL	FA_complex	false	ggFANCL	FA_complex	false	QHLITLKLNAK	VAYVDTGLTTVKLKAEDSR	145	124	11	19	7	12	151	135	4	BS3	-1	11.485	false	true	false	false	Self	0.007	0.007	0.044		0	0.455	0.455	0	0	494	600	226
277883	B190124_11_Lumos_FO_CO_120_FAcomplex_100x_SCX16				0	0	-0	0	4	0	0	ggFANCA	FA_complex	false	ggFANCA	FA_complex	false	VLPKAPDTR	EKEEDVSTLQAMoxR	571	263	9	13	4	2	574	264	4	BS3	-1	11.481	false	true	false	false	Self	0.007	0.007	0.044		0.007	0.25	0.25	0.004	0	493	242	128
195663	B190124_06_Lumos_FO_CO_120_FAcomplex_100x_SCX21				0	0	-0	0	4	0	0	ggFANCB	FA_complex	false	ggFANCB	FA_complex	false	SKNDLKEEFHK	VFSALSVSSCcmQIEPPQK	555	531	11	17	2	6	556	536	4	BS3	-1	11.396	false	true	false	false	Self	0.007	0.007	0.044		0.007	0.455	0.455	0.01	0	492	240	127
183428	B190124_05_Lumos_FO_CO_120_FAcomplex_100x_SCX22				0	0	-0	0	4	0	0	ggFANCB	FA_complex	false	ggFANCB	FA_complex	false	SKNDLKEEFHK	TQLDKANTVTAVTSLSPLLAFHR	555	570	11	23	6	5	560	574	4	BS3	-1	11.387	false	true	false	false	Self	0.007	0.007	0.044		0	0.455	0.455	0	0	491	195	127
285663	B190124_11_Lumos_FO_CO_120_FAcomplex_100x_SCX16				0	0	-0	0	5	0	0	ggFANCG	FA_complex	false	ggFANCG	FA_complex	false	GCcmGVEPAESLLPEVKVLQK	IIQVEEKLEQPECcmASLETGLAGGLLSQKR	513	438	19	29	15	28	527	465	5	BS3	-1	11.386	false	true	false	false	Self	0.007	0.007	0.044		0.007	0.455	0.455	0.01	0	490	239	126
13351	B181122_29_Lumos_FO_IN_120_FAcomplex_BS3_SEC6_rep2				0	0	-0	0	5	0	0	ggFANCA	FA_complex	false	ggFANCA	FA_complex	false	KIPTSVIEASIFR	GITSKEDKADLVWSSLTCcmPSLNYR	542	866	13	24	1	15	542	880	5	BS3	-1	11.382	false	true	false	false	Self	0.007	0.007	0.044		0.007	0.25	0.25	0.01	0	489	238	128
221990	B190124_07_Lumos_FO_CO_120_FAcomplex_100x_SCX20				0	0	-0	0	5	0	0	ggFANCA	FA_complex	false	ggFANCA	FA_complex	false	DVEKALQIFENTR	VEPSHSKEPAEQLKAELDALR	529	618	13	21	4	14	532	631	5	BS3	-1	11.304	false	true	false	false	Self	0.007	0.007	0.044		0.007	0.25	0.25	0.01	0	488	237	128
281780	B190124_11_Lumos_FO_CO_120_FAcomplex_100x_SCX16				0	0	-0	0	4	0	0	ggFANCB	FA_complex	false	ggFANCB	FA_complex	false	SFLSSKESK	EQCcmMoxLSMNETMoxDGTLYQEVTLK	778	828	9	22	6	10	783	837	4	BS3	-1	11.243	false	true	false	false	Self	0.007	0.007	0.045		0.007	0.455	0.455	0.006	0	487	236	127
235003	B190124_08_Lumos_FO_CO_120_FAcomplex_100x_SCX19				0	0	-0	0	4	0	0	ggFANCB	FA_complex	false	ggFAAP100	FA_complex	false	AENNLTWWNEPGKK	QIQTNHEMLLKEAQSLR	787	844	14	17	13	11	799	854	4	BS3	-1	11.229	false	true	false	false	Between	0.019	0.02	0.093		0.017	0.455	0.455	0	0	1478	1039	3
200543	B190124_06_Lumos_FO_CO_120_FAcomplex_100x_SCX21				0	0	-0	0	5	0	0	ggFANCB	FA_complex	false	ggFANCB	FA_complex	false	SKNDLKEEFHK	ILLSLEDISNGKYSVNMoxLK	555	624	11	19	6	4	560	627	5	BS3	-1	11.206	false	true	false	false	Self	0.007	0.007	0.045		0.007	0.455	0.455	0.01	0	486	235	127
53835	B181122_32_Lumos_FO_IN_120_FAcomplex_BS3_SEC8_rep1				0	0	-0	0	5	0	0	ggFANCA	FA_complex	false	ggFANCL	FA_complex	false	KYSVLHSAASDR	AALEKSDFTK	1291	294	12	10	1	5	1291	298	5	BS3	-1	11.195	false	true	false	false	Between	0.019	0.02	0.09		0	0.25	0.455	0	0	1477	1223	9
151065	B190124_03_Lumos_FO_CO_120_FAcomplex_100x_SCX24				0	0	-0	0	5	0	0	ggFANCA	FA_complex	false	ggFANCA	FA_complex	false	TVKDLLENNVFSR	FWLNVFDVSIYK	131	276	13	12	3	11	133	286	5	BS3	-1	11.054	false	true	false	false	Self	0.007	0.007	0.044		0.004	0.25	0.25	0.008	0	188	283	128
202288	B190124_06_Lumos_FO_CO_120_FAcomplex_100x_SCX21				0	0	-0	0	4	0	0	ggFANCA	FA_complex	false	P33353	YEHQ_ECOLI Protein YehQ OS=Escherichia coli (strain K12) OX=83333 GN=yehQ PE=4 SV=2	false	HQNLSDLLLEVEGSAKPAGEGGR	LVSLGMoxR	41	339	23	7	16	3	56	341	4	BS3	-1	11.042	false	true	false	false	Between	0.02	0.021	0.114		0	0.25	0.4	0	0	1472	960	85
221729	B190124_07_Lumos_FO_CO_120_FAcomplex_100x_SCX20				0	0	-0	0	5	0	0	ggFANCA	FA_complex	false	ggFANCA	FA_complex	false	SVLLEYITLAKTR	VAIEDMoxGLYEDLSSTHDSVQPQGQALRDVEK	484	502	13	31	11	15	494	516	5	BS3	-1	10.998	false	true	false	false	Self	0.007	0.007	0.044		0.004	0.25	0.25	0	0	484	120	128
160824	B190124_04_Lumos_FO_CO_120_FAcomplex_100x_SCX23				0	0	-0	0	5	0	0	ggFANCA	FA_complex	false	ggFANCA	FA_complex	false	VSDAIHKQR	MoxLQDESKVEPSHSKEPAEQLK	315	611	9	21	7	7	321	617	5	BS3	-1	10.992	false	true	false	false	Self	0.007	0.007	0.044		0.004	0.25	0.25	0	0	98	394	128
38571	B181122_31_Lumos_FO_IN_120_FAcomplex_BS3_SEC7_rep2				0	0	-0	0	5	0	0	ggFANCG	FA_complex	false	ggFANCG	FA_complex	false	AEKNELLTLLK	MGKPQTALQHLK	177	263	11	12	3	3	179	265	5	BS3	-1	10.987	false	true	false	false	Self	0.007	0.007	0.044		0.007	0.455	0.455	0	0	482	234	126
204497	B190124_06_Lumos_FO_CO_120_FAcomplex_100x_SCX21				0	0	-0	0	5	0	0	ggFANCA	FA_complex	false	ggFANCA	FA_complex	false	SVLLEYITLAKTR	VAIEDMoxGLYEDLSSTHDSVQPQGQALR	484	502	13	27	11	15	494	516	5	BS3	-1	10.966	false	true	false	false	Self	0.007	0.007	0.044		0.007	0.25	0.25	0	0	481	120	128
194833	B190124_06_Lumos_FO_CO_120_FAcomplex_100x_SCX21				0	0	-0	0	3	0	0	ggFANCG	FA_complex	false	ggFANCG	FA_complex	false	EAIMoxQFSR	LNRKEEAADYWQK	494	581	8	13	7	4	500	584	3	BS3	-1	10.962	false	true	false	false	Self	0.007	0.007	0.044		0.007	0.455	0.455	0	0	480	232	126
197130	B190124_06_Lumos_FO_CO_120_FAcomplex_100x_SCX21				0	0	-0	0	5	0	0	ggFANCB	FA_complex	false	ggFANCB	FA_complex	false	EPSLTPKLQDHFIEK	NDLKEEFHK	461	557	15	9	7	4	467	560	5	BS3	-1	10.887	false	true	false	false	Self	0.007	0.007	0.044		0.007	0.455	0.455	0	0	479	231	127
1943	B181122_28_Lumos_FO_IN_120_FAcomplex_BS3_SEC6_rep1				0	0	-0	0	4	0	0	ggFANCB	FA_complex	false	ggFANCB	FA_complex	false	SFLSSKESK	LQNEKEQCcmMoxLSMNETMDGTLYQEVTLK	778	823	9	27	6	5	783	827	4	BS3	-1	10.843	false	true	false	false	Self	0.007	0.007	0.044		0.007	0.455	0.455	0	0	478	33	127
250701	B190124_09_Lumos_FO_CO_120_FAcomplex_100x_SCX18				0	0	-0	0	4	0	0	ggFANCA	FA_complex	false	ggFANCA	FA_complex	false	ADKIPSNLYSTYIQACcmHAR	EKMoxLQDESK	589	609	19	9	3	2	591	610	4	BS3	-1	10.799	false	true	false	false	Self	0.007	0.007	0.045		0.007	0.25	0.25	0	0	477	57	128
281784	B190124_11_Lumos_FO_CO_120_FAcomplex_100x_SCX16				0	0	-0	0	4	0	0	ggFANCB	FA_complex	false	ggFANCB	FA_complex	false	SFLSSKESK	EQCcmMLSMoxNETMoxDGTLYQEVTLK	778	828	9	22	6	6	783	833	4	BS3	-1	10.794	false	true	false	false	Self	0.007	0.007	0.045		0.007	0.455	0.455	0.006	0	476	228	127
194093	B190124_06_Lumos_FO_CO_120_FAcomplex_100x_SCX21				0	0	-0	0	5	0	0	ggFAAP100	FA_complex	false	ggFAAP100	FA_complex	false	KAVDQKNR	ASEGESELLALSAKGR	479	420	8	16	6	14	484	433	5	BS3	-1	10.765	false	true	false	false	Self	0.007	0.007	0.045		0	0.455	0.455	0	0	475	152	160
238722	B190124_08_Lumos_FO_CO_120_FAcomplex_100x_SCX19				0	0	-0	0	3	0	0	ggFANCA	FA_complex	false	ggFANCA	FA_complex	false	HEDVPAQIAVISDR	AEGSPQDAEHAGR	647	201	14	13	12	4	658	204	3	BS3	-1	10.764	false	true	false	false	Self	0.007	0.007	0.045		0.004	0.25	0.25	0.008	0	458	294	128
240196	B190124_08_Lumos_FO_CO_120_FAcomplex_100x_SCX19				0	0	-0	0	6	0	0	ggFANCB	FA_complex	false	decoy:ggFANCB	decoy	true	MoxLLSEQQHVLAYNGELLVFQLSKAK	NGEVLDILRACcmSQLIR	7	435	25	16	23	12	29	446	6	BS3	-1	10.755	true	false	true	false	Self	0.007	0.007	0.045		0.008	0.455	0.545	0.008	0.125	473	227	199
146423	B190124_03_Lumos_FO_CO_120_FAcomplex_100x_SCX24				0	0	-0	0	5	0	0	ggFANCB	FA_complex	false	ggFANCB	FA_complex	false	EPSLTPKLQDHFIEK	HQNGDLQKSKR	461	606	15	11	7	10	467	615	5	BS3	-1	10.691	false	true	false	false	Self	0.007	0.007	0.055		0.007	0.455	0.455	0.01	0	49	244	127
27247	B181122_30_Lumos_FO_IN_120_FAcomplex_BS3_SEC7_rep1				0	0	-0	0	5	0	0	ggFANCA	FA_complex	false	ggFANCA	FA_complex	false	HQNLSDLLLEVEGSAKPAGEGGR	TRLADLK	41	495	23	7	5	1	45	495	5	BS3	-1	10.614	false	true	false	false	Self	0.007	0.008	0.054		0.004	0.25	0.25	0.008	0	441	278	128
218417	B190124_07_Lumos_FO_CO_120_FAcomplex_100x_SCX20				0	0	-0	0	5	0	0	ggFANCG	FA_complex	false	ggFANCG	FA_complex	false	LLSLIGR	HFPLYLDSCcmLKQATFPQNESLAR	534	611	7	23	3	11	536	621	5	BS3	-1	10.494	false	true	false	false	Self	0.007	0.008	0.064		0.007	0.455	0.455	0.01	0	113	241	126
270712	B190124_10_Lumos_FO_CO_120_FAcomplex_100x_SCX17				0	0	-0	0	4	0	0	ggFANCA	FA_complex	false	ggFANCA	FA_complex	false	MAFIDSLKR	MAFIDSLKR	580	580	9	9	8	8	587	587	4	BS3	-1	10.433	false	true	false	false	Self	0.007	0.008	0.064		0.003	0.25	0.25	0	0	469	35	128
263426	B190124_10_Lumos_FO_CO_120_FAcomplex_100x_SCX17				0	0	-0	0	4	0	0	ggFANCA	FA_complex	false	ggFANCA	FA_complex	false	VLPKAPDTR	ESICcmQLQR	571	349	9	8	4	2	574	350	4	BS3	-1	10.415	false	true	false	false	Self	0.007	0.008	0.065		0.008	0.25	0.25	0.01	0	468	225	128
52284	B181122_32_Lumos_FO_IN_120_FAcomplex_BS3_SEC8_rep1				0	0	-0	0	5	0	0	ggFANCA	FA_complex	false	ggFANCA	FA_complex	false	VSDAIHKQR	VEPSHSKEPAEQLK	315	618	9	14	7	7	321	624	5	BS3	-1	10.375	false	true	false	false	Self	0.007	0.008	0.065		0	0.25	0.25	0	0	467	510	128
161573	B190124_04_Lumos_FO_CO_120_FAcomplex_100x_SCX23				0	0	-0	0	4	0	0	ggFANCB	FA_complex	false	ggFANCB	FA_complex	false	NHILPSAKK	ELQQHLGLKK	434	407	9	10	8	9	441	415	4	BS3	-1	10.339	false	true	false	false	Self	0.007	0.008	0.054		0.008	0.455	0.455	0.01	0	466	224	127
153275	B190124_03_Lumos_FO_CO_120_FAcomplex_100x_SCX24				0	0	-0	0	7	0	0	ggFANCB	FA_complex	false	ggFANCB	FA_complex	false	LQAGLASVRELQQHLGLKK	VILQSCcmRALIDLVEGRNHILPSAK	398	418	19	24	18	5	415	422	7	BS3	-1	10.334	false	true	false	false	Self	0.007	0.008	0.054		0.008	0.455	0.455	0	0	465	223	127
217512	B190124_07_Lumos_FO_CO_120_FAcomplex_100x_SCX20				0	0	-0	0	5	0	0	ggFANCA	FA_complex	false	ggFANCA	FA_complex	false	SVLLEYITLAKTR	MLQDESKVEPSHSKEPAEQLK	484	611	13	21	11	7	494	617	5	BS3	-1	10.253	false	true	false	false	Self	0.007	0.008	0.054		0.008	0.25	0.25	0.01	0	464	108	128
93351	B181122_35_Lumos_FO_IN_120_FAcomplex_BS3_SEC9_rep2				0	0	-0	0	4	0	0	ggFANCG	FA_complex	false	ggFANCA	FA_complex	false	KEEAADYWQK	VLPKAPDTR	584	571	10	9	1	4	584	574	4	BS3	-1	10.249	false	true	false	false	Between	0.021	0.022	0.217		0.033	0.455	0.25	0	0	1460	863	13
217583	B190124_07_Lumos_FO_CO_120_FAcomplex_100x_SCX20				0	0	-0	0	4	0	0	ggFANCA	FA_complex	false	ggFANCA	FA_complex	false	LSNVLGHNSDENEAAILNSR	ADKIPSNLYSTYIQACcmHAR	661	589	20	19	9	3	669	591	4	BS3	-1	10.227	false	true	false	false	Self	0.007	0.008	0.056		0	0.25	0.25	0	0	463	633	128
173012	B190124_05_Lumos_FO_CO_120_FAcomplex_100x_SCX22				0	0	-0	0	4	0	0	ggFANCG	FA_complex	false	ggFANCG	FA_complex	false	KEEAADYWQK	TTNLIPK	584	431	10	7	1	2	584	432	4	BS3	-1	10.096	false	true	false	false	Self	0.007	0.008	0.051		0.008	0.455	0.455	0.01	0	462	220	126
71179	B181122_33_Lumos_FO_IN_120_FAcomplex_BS3_SEC8_rep2				0	0	-0	0	4	0	0	ggFANCB	FA_complex	false	ggFANCB	FA_complex	false	ISAAAITQK	VEGAADRTAK	254	33	9	10	7	8	260	40	4	BS3	-1	10.041	false	true	false	false	Self	0.007	0.008	0.051		0.007	0.455	0.455	0.01	0	381	257	127
221314	B190124_07_Lumos_FO_CO_120_FAcomplex_100x_SCX20				0	0	-0	0	6	0	0	ggFANCA	FA_complex	false	ggFANCA	FA_complex	false	RADKIPSNLYSTYIQACcmHAR	VEPSHSKEPAEQLKAELDALR	588	618	20	21	4	7	591	624	6	BS3	-1	10.033	false	true	false	false	Self	0.007	0.008	0.05		0.008	0.25	0.25	0	0	460	36	128
220770	B190124_07_Lumos_FO_CO_120_FAcomplex_100x_SCX20				0	0	-0	0	4	0	0	ggFANCA	FA_complex	false	ggFANCA	FA_complex	false	HEDVPAQIAVISDR	AEGSPQDAEHAGR	647	201	14	13	12	4	658	204	4	BS3	-1	10.012	false	true	false	false	Self	0.007	0.008	0.051		0.004	0.25	0.25	0.008	0	458	294	128
55631	B181122_32_Lumos_FO_IN_120_FAcomplex_BS3_SEC8_rep1				0	0	-0	0	5	0	0	ggFANCG	FA_complex	false	ggFANCG	FA_complex	false	LNRKEEAADYWQK	EAIMQFSR	581	494	13	8	4	7	584	500	5	BS3	-1	10.005	false	true	false	false	Self	0.007	0.008	0.051		0	0.455	0.455	0	0	456	232	126
182288	B190124_05_Lumos_FO_CO_120_FAcomplex_100x_SCX22				0	0	-0	0	4	0	0	ggFANCB	FA_complex	false	ggFANCB	FA_complex	false	SKNDLKEEFHK	SGSKGVLTEQLVLALEK	555	755	11	17	6	4	560	758	4	BS3	-1	9.938	false	true	false	false	Self	0.007	0.008	0.051		0	0.455	0.455	0	0	455	613	127
149013	B190124_03_Lumos_FO_CO_120_FAcomplex_100x_SCX24				0	0	-0	0	6	0	0	ggFANCA	FA_complex	false	ggFANCA	FA_complex	false	QRPVSGCcmLDAK	RADKIPSNLYSTYIQACcmHAR	1010	588	11	20	5	4	1014	591	6	BS3	-1	9.91	false	true	false	false	Self	0.007	0.008	0.051		0.004	0.25	0.25	0	0	115	331	128
159728	B190124_04_Lumos_FO_CO_120_FAcomplex_100x_SCX23				0	0	-0	0	5	0	0	ggFANCA	FA_complex	false	ggFANCA	FA_complex	false	KEKMoxLQDESK	ASFGNASSHHGSSK	608	433	10	14	3	12	610	444	5	BS3	-1	9.874	false	true	false	false	Self	0.007	0.008	0.041		0.005	0.25	0.25	0.01	0	405	262	128
252325	B190124_09_Lumos_FO_CO_120_FAcomplex_100x_SCX18				0	0	-0	0	5	0	0	ggFANCA	FA_complex	false	ggFANCA	FA_complex	false	MoxAFIDSLKR	LDLGSCcmGQLKSVSPDIHCcmK	580	980	9	19	8	10	587	989	5	BS3	-1	9.86	false	true	false	false	Self	0.007	0.008	0.041		0.008	0.25	0.25	0.006	0	451	213	128
242760	B190124_08_Lumos_FO_CO_120_FAcomplex_100x_SCX19				0	0	-0	0	5	0	0	ggFANCA	FA_complex	false	ggFANCA	FA_complex	false	AAVLSLLDRHQNLSDLLLEVEGSAKPAGEGGR	LGVPTAVLAAKNAVTK	32	85	32	16	25	15	56	99	5	BS3	-1	9.824	false	true	false	false	Self	0.007	0.008	0.041		0.005	0.25	0.25	0.01	0	440	270	128
180898	B190124_05_Lumos_FO_CO_120_FAcomplex_100x_SCX22				0	0	-0	0	5	0	0	ggFANCB	FA_complex	false	decoy:ggFANCA	decoy	true	KEGLVSLWDDVGKPHSVSKEPSLTPK	MTDPKAPLR	442	843	26	9	24	5	465	847	5	BS3	-1	9.814	true	false	true	false	Between	0.026	0.025	0.259		0.006	0.455	0.455	0.008	0.056	1449	1111	2
199140	B190124_06_Lumos_FO_CO_120_FAcomplex_100x_SCX21				0	0	-0	0	5	0	0	ggFANCB	FA_complex	false	ggFANCG	FA_complex	false	KMoxKLDLR	AEKNELLTLLK	548	177	7	11	3	3	550	179	5	BS3	-1	9.678	false	true	false	false	Between	0.026	0.026	0.284		0.011	0.455	0.455	0	0	1444	1090	30
269376	B190124_10_Lumos_FO_CO_120_FAcomplex_100x_SCX17				0	0	-0	0	4	0	0	ggFANCA	FA_complex	false	ggFANCA	FA_complex	false	MoxAFIDSLKR	MAFIDSLKR	580	580	9	9	8	8	587	587	4	BS3	-1	9.649	false	true	false	false	Self	0.007	0.008	0.05		0.008	0.25	0.25	0	0	446	35	128
195401	B190124_06_Lumos_FO_CO_120_FAcomplex_100x_SCX21				0	0	-0	0	5	0	0	ggFANCA	FA_complex	false	ggFANCA	FA_complex	false	VLPKAPDTR	ADKIPSNLYSTYIQACcmHAR	571	589	9	19	4	6	574	594	5	BS3	-1	9.568	false	true	false	false	Self	0.007	0.008	0.053		0.008	0.25	0.25	0.006	0	445	207	128
179729	B190124_05_Lumos_FO_CO_120_FAcomplex_100x_SCX22				0	0	-0	0	4	0	0	ggFANCB	FA_complex	false	ggFAAP100	FA_complex	false	SFLSSKESK	QIQTNHEMLLKEAQSLRDHSPLTEEDTEK	778	844	9	29	6	11	783	854	4	BS3	-1	9.462	false	true	false	false	Between	0.026	0.027	0.337		0	0.455	0.455	0	0	1436	1212	3
155279	B190124_03_Lumos_FO_CO_120_FAcomplex_100x_SCX24				0	0	-0	0	4	0	0	ggFANCB	FA_complex	false	ggFANCB	FA_complex	false	KISGAPVASLLDSEDGVQQFR	LQNEKEQCcmMoxLSMNETMoxDGTLYQEVTLK	800	823	21	27	1	5	800	827	4	BS3	-1	9.45	false	true	false	false	Self	0.007	0.008	0.065		0.008	0.455	0.455	0	0	444	205	127
253818	B190124_09_Lumos_FO_CO_120_FAcomplex_100x_SCX18				0	0	-0	0	5	0	0	ggFANCB	FA_complex	false	ggFAAP100	FA_complex	false	LQNEKEQCcmMLSMNETMoxDGTLYQEVTLK	QIQTNHEMoxLLKEAQSLR	823	844	27	17	5	11	827	854	5	BS3	-1	9.402	false	true	false	false	Between	0.026	0.027	0.348		0.033	0.455	0.455	0	0	1434	843	3
184275	B190124_05_Lumos_FO_CO_120_FAcomplex_100x_SCX22				0	0	-0	0	7	0	0	ggFANCB	FA_complex	false	ggFANCA	FA_complex	false	SKNDLKEEFHK	AAVLSLLDRHQNLSDLLLEVEGSAKPAGEGGR	555	32	11	32	2	25	556	56	7	BS3	-1	9.394	false	true	false	false	Between	0.026	0.027	0.344		0	0.455	0.25	0	0	1433	1193	1
195628	B190124_06_Lumos_FO_CO_120_FAcomplex_100x_SCX21				0	0	-0	0	5	0	0	ggFANCB	FA_complex	false	ggFANCB	FA_complex	false	SKNDLKEEFHK	VFSALSVSSCcmQIEPPQK	555	531	11	17	2	9	556	539	5	BS3	-1	9.339	false	true	false	false	Self	0.007	0.008	0.063		0	0.455	0.455	0	0	443	532	127
35545	B181122_31_Lumos_FO_IN_120_FAcomplex_BS3_SEC7_rep2				0	0	-0	0	5	0	0	ggFAAP100	FA_complex	false	ggFAAP100	FA_complex	false	AVDQKNR	ASKEQPEPKAGTASEQPCcmATGEGGMPPSAASIR	480	689	7	33	5	9	484	697	5	BS3	-1	9.327	false	true	false	false	Self	0.007	0.008	0.063		0.008	0.455	0.455	0	0	442	204	160
27220	B181122_30_Lumos_FO_IN_120_FAcomplex_BS3_SEC7_rep1				0	0	-0	0	4	0	0	ggFANCA	FA_complex	false	ggFANCA	FA_complex	false	HQNLSDLLLEVEGSAKPAGEGGR	TRLADLK	41	495	23	7	5	1	45	495	4	BS3	-1	9.272	false	true	false	false	Self	0.007	0.008	0.063		0.004	0.25	0.25	0.008	0	441	278	128
242794	B190124_08_Lumos_FO_CO_120_FAcomplex_100x_SCX19				0	0	-0	0	7	0	0	ggFANCA	FA_complex	false	ggFANCA	FA_complex	false	AAVLSLLDRHQNLSDLLLEVEGSAKPAGEGGR	LGVPTAVLAAKNAVTK	32	85	32	16	25	15	56	99	7	BS3	-1	9.247	false	true	false	false	Self	0.007	0.008	0.062		0.005	0.25	0.25	0.01	0	440	270	128
196912	B190124_06_Lumos_FO_CO_120_FAcomplex_100x_SCX21				0	0	-0	0	4	0	0	ggFANCA	FA_complex	false	ggFANCA	FA_complex	false	QRPVSGCcmLDAK	MAFIDSLKR	1010	580	11	9	5	8	1014	587	4	BS3	-1	9.2	false	true	false	false	Self	0.007	0.008	0.061		0	0.25	0.25	0	0	439	166	128
197069	B190124_06_Lumos_FO_CO_120_FAcomplex_100x_SCX21				0	0	-0	0	5	0	0	ggFANCB	FA_complex	false	ggFANCB	FA_complex	false	VFSALSVSSCcmQIEPPQKK	NDLKEEFHK	531	557	18	9	9	4	539	560	5	BS3	-1	9.16	false	true	false	false	Self	0.007	0.008	0.061		0.008	0.455	0.455	0	0	438	202	127
235874	B190124_08_Lumos_FO_CO_120_FAcomplex_100x_SCX19				0	0	-0	0	5	0	0	ggFANCG	FA_complex	false	ggFANCA	FA_complex	false	MGKPQTALQHLK	TVKDLLENNVFSR	263	131	12	13	3	3	265	133	5	BS3	-1	9.139	false	true	false	false	Between	0.03	0.03	0.418		0	0.455	0.25	0	0	1425	1152	13
155214	B190124_03_Lumos_FO_CO_120_FAcomplex_100x_SCX24				0	0	-0	0	4	0	0	ggFANCB	FA_complex	false	ggFANCB	FA_complex	false	MoxLLSEQQHVLAYNGELLVFQLSKAK	SERLQKQLR	7	245	25	9	23	6	29	250	4	BS3	-1	9.131	false	true	false	false	Self	0.007	0.008	0.061		0.007	0.455	0.455	0.006	0	380	246	127
194769	B190124_06_Lumos_FO_CO_120_FAcomplex_100x_SCX21				0	0	-0	0	5	0	0	ggFANCA	FA_complex	false	ggFANCA	FA_complex	false	LDLGSCcmGQLKSVSPDIHCcmK	QRPVSGCcmLDAKR	980	1010	19	12	10	11	989	1020	5	BS3	-1	9.12	false	true	false	false	Self	0.007	0.008	0.061		0.007	0.25	0.25	0.01	0	170	252	128
145933	B190124_03_Lumos_FO_CO_120_FAcomplex_100x_SCX24				0	0	-0	0	5	0	0	ggFAAP100	FA_complex	false	ggFAAP100	FA_complex	false	KAVDQKNR	RIKALLSGIGNTSER	479	459	8	15	6	3	484	461	5	BS3	-1	9.033	false	true	false	false	Self	0.007	0.008	0.063		0.004	0.455	0.455	0	0	435	385	160
233585	B190124_08_Lumos_FO_CO_120_FAcomplex_100x_SCX19				0	0	-0	0	4	0	0	ggFANCA	FA_complex	false	ggFANCA	FA_complex	false	KIPTSVIEASIFR	MoxLQDESKVEPSHSKEPAEQLK	542	611	13	21	1	7	542	617	4	BS3	-1	8.957	false	true	false	false	Self	0.007	0.008	0.061		0.008	0.25	0.25	0.004	0	119	219	128
193807	B190124_06_Lumos_FO_CO_120_FAcomplex_100x_SCX21				0	0	-0	0	3	0	0	ggFANCG	FA_complex	false	ggFANCA	FA_complex	false	LNRKEEAADYWQK	VLPKAPDTR	581	571	13	9	4	4	584	574	3	BS3	-1	8.953	false	true	false	false	Between	0.03	0.031	0.462		0.011	0.455	0.25	0	0	1417	863	13
251641	B190124_09_Lumos_FO_CO_120_FAcomplex_100x_SCX18				0	0	-0	0	4	0	0	ggFANCA	FA_complex	false	ggFANCA	FA_complex	false	ADKIPSNLYSTYIQACcmHAR	EKEEDVSTLQAMoxR	589	263	19	13	3	2	591	264	4	BS3	-1	8.845	false	true	false	false	Self	0.007	0.008	0.05		0	0.25	0.25	0	0	433	333	128
225163	B190124_07_Lumos_FO_CO_120_FAcomplex_100x_SCX20				0	0	-0	0	6	0	0	ggFANCE	FA_complex	false	ggFAAP100	FA_complex	false	QAPAFATSLSYAKLVTAVLTTYSSQLSPSHR	RIKALLSGIGNTSER	466	459	31	15	13	3	478	461	6	BS3	-1	8.806	false	true	false	false	Between	0.031	0.032	0.455		0.037	0	0.455	0	0	1411	827	86
22789	B181122_30_Lumos_FO_IN_120_FAcomplex_BS3_SEC7_rep1				0	0	-0	0	4	0	0	ggFANCB	FA_complex	false	ggFAAP100	FA_complex	false	ESKAENNLTWWNEPGK	QIQTNHEMLLKEAQSLR	784	844	16	17	3	11	786	854	4	BS3	-1	8.792	false	true	false	false	Between	0.031	0.032	0.459		0.017	0.455	0.455	0	0	1410	1033	3
253411	B190124_09_Lumos_FO_CO_120_FAcomplex_100x_SCX18				0	0	-0	0	5	0	0	ggFANCA	FA_complex	false	ggFANCA	FA_complex	false	MAFIDSLKR	LDLGSCcmGQLKSVSPDIHCcmK	580	980	9	19	8	10	587	989	5	BS3	-1	8.744	false	true	false	false	Self	0.008	0.009	0.049		0.004	0.25	0.25	0.006	0	430	213	128
162896	B190124_04_Lumos_FO_CO_120_FAcomplex_100x_SCX23				0	0	-0	0	3	0	0	ggFANCB	FA_complex	false	ggFANCB	FA_complex	false	SKNDLKEEFHK	SFLSSKESK	555	778	11	9	6	6	560	783	3	BS3	-1	8.679	false	true	false	false	Self	0.008	0.009	0.048		0	0.455	0.455	0	0	429	650	127
201438	B190124_06_Lumos_FO_CO_120_FAcomplex_100x_SCX21				0	0	-0	0	5	0	0	ggFANCA	FA_complex	false	ggFANCA	FA_complex	false	VEPSHSKEPAEQLKAELDALR	MoxAFIDSLKR	618	580	21	9	14	8	631	587	5	BS3	-1	8.659	false	true	false	false	Self	0.008	0.01	0.048		0.01	0.25	0.25	0.01	0	427	177	128
159850	B190124_04_Lumos_FO_CO_120_FAcomplex_100x_SCX23				0	0	-0	0	5	0	0	ggFANCB	FA_complex	false	decoy:ggFANCB	decoy	true	KQKHQNGDLQK	AVSFAGSK	603	800	11	8	3	7	605	806	5	BS3	-1	8.649	true	false	true	false	Self	0.01	0.01	0.048		0.004	0.455	0.545	0.006	0.125	425	431	199
161916	B190124_04_Lumos_FO_CO_120_FAcomplex_100x_SCX23				0	0	-0	0	3	0	0	ggFANCA	FA_complex	false	ggFANCA	FA_complex	false	LSNVLGHNSDENEAAILNSR	ASFGNASSHHGSSKK	661	433	20	15	9	14	669	446	3	BS3	-1	8.644	false	true	false	false	Self	0.01	0.01	0.048		0	0.25	0.25	0	0	327	678	128
255825	B190124_09_Lumos_FO_CO_120_FAcomplex_100x_SCX18				0	0	-0	0	3	0	0	ggFANCA	FA_complex	false	ggFANCA	FA_complex	false	FQELLKEK	GITSKEDKADLVWSSLTCcmPSLNYR	901	866	8	24	6	8	906	873	3	BS3	-1	8.608	false	true	false	false	Self	0.01	0.01	0.037		0	0.25	0.25	0	0	422	446	128
242475	B190124_08_Lumos_FO_CO_120_FAcomplex_100x_SCX19				0	0	-0	0	5	0	0	ggFANCL	FA_complex	false	ggFANCL	FA_complex	false	EFWDTMDEIDGKTWVLEPENPAR	HPKMLPECcmYFLGADHAVNPLR	197	242	23	21	12	3	208	244	5	BS3	-1	8.589	false	true	false	false	Self	0.01	0.01	0.037		0.011	0.455	0.455	0	0	421	190	226
239688	B190124_08_Lumos_FO_CO_120_FAcomplex_100x_SCX19				0	0	-0	0	6	0	0	ggFANCA	FA_complex	false	ggFANCA	FA_complex	false	SVLLEYITLAKTR	VAIEDMoxGLYEDLSSTHDSVQPQGQALRDVEK	484	502	13	31	11	9	494	510	6	BS3	-1	8.508	false	true	false	false	Self	0.01	0.01	0.036		0.004	0.25	0.25	0	0	419	154	128
286989	B190124_11_Lumos_FO_CO_120_FAcomplex_100x_SCX16				0	0	-0	0	5	0	0	ggFANCB	FA_complex	false	ggFANCA	FA_complex	false	KISGAPVASLLDSEDGVQQFR	MoxLTWVLDAVGKEKEEDVSTLQAMoxR	800	252	21	24	1	11	800	262	5	BS3	-1	8.476	false	true	false	false	Between	0.041	0.042	0.558		0.05	0.455	0.25	0	0	1397	817	1
256673	B190124_09_Lumos_FO_CO_120_FAcomplex_100x_SCX18				0	0	-0	0	5	0	0	ggFANCB	FA_complex	false	ggFANCB	FA_complex	false	TAKLCcmVR	MLLSEQQHVLAYNGELLVFQLSK	40	7	7	23	3	22	42	28	5	BS3	-1	8.449	false	true	false	false	Self	0.01	0.01	0.035		0.011	0.455	0.455	0.01	0	417	179	127
257618	B190124_09_Lumos_FO_CO_120_FAcomplex_100x_SCX18				0	0	-0	0	6	0	0	ggFANCA	FA_complex	false	ggFANCA	FA_complex	false	SVLLEYITLAKTR	VAIEDMGLYEDLSSTHDSVQPQGQALRDVEK	484	502	13	31	11	18	494	519	6	BS3	-1	8.423	false	true	false	false	Self	0.01	0.01	0.036		0.008	0.25	0.25	0.01	0	251	134	128
24761	B181122_30_Lumos_FO_IN_120_FAcomplex_BS3_SEC7_rep1				0	0	-0	0	6	0	0	ggFANCA	FA_complex	false	ggFANCA	FA_complex	false	LSNVLGHNSDENEAAILNSR	QGPCcmLSLFVKMICcmGHR	661	721	20	16	9	10	669	730	6	BS3	-1	8.311	false	true	false	false	Self	0.01	0.011	0.043		0.011	0.25	0.25	0	0	414	185	128
201550	B190124_06_Lumos_FO_CO_120_FAcomplex_100x_SCX21				0	0	-0	0	4	0	0	ggFANCB	FA_complex	false	ggFANCB	FA_complex	false	SKNDLKEEFHK	DNSYCcmTGSMoxEDIAAILAVSIK	555	643	11	21	6	4	560	646	4	BS3	-1	8.284	false	true	false	false	Self	0.01	0.011	0.043		0	0.455	0.455	0	0	413	541	127
240779	B190124_08_Lumos_FO_CO_120_FAcomplex_100x_SCX19				0	0	-0	0	6	0	0	ggFANCA	FA_complex	false	ggFANCA	FA_complex	false	SVLLEYITLAKTR	VAIEDMGLYEDLSSTHDSVQPQGQALRDVEK	484	502	13	31	11	13	494	514	6	BS3	-1	8.284	false	true	false	false	Self	0.01	0.011	0.043		0.008	0.25	0.25	0.006	0	123	206	128
183740	B190124_05_Lumos_FO_CO_120_FAcomplex_100x_SCX22				0	0	-0	0	5	0	0	ggFANCB	FA_complex	false	ggFAAP100	FA_complex	false	NHILPSAKK	ALSSPPADSCcmHDVSGQDPPVKILHHLEEPIVFIGALR	434	254	9	37	8	21	441	274	5	BS3	-1	8.274	false	true	false	false	Between	0.043	0.044	0.674		0	0.455	0.455	0	0	1387	1131	3
173185	B190124_05_Lumos_FO_CO_120_FAcomplex_100x_SCX22				0	0	-0	0	3	0	0	ggFANCB	FA_complex	false	ggFANCB	FA_complex	false	SFLSSKESK	HQNGDLQKSK	778	606	9	10	6	8	783	613	3	BS3	-1	8.273	false	true	false	false	Self	0.01	0.011	0.043		0.008	0.455	0.455	0.01	0	350	226	127
25754	B181122_30_Lumos_FO_IN_120_FAcomplex_BS3_SEC7_rep1				0	0	-0	0	5	0	0	ggFANCA	FA_complex	false	ggFANCA	FA_complex	false	VLIVDQAKHEDVPAQIAVISDR	MAFIDSLKR	639	580	22	9	8	8	646	587	5	BS3	-1	8.273	false	true	false	false	Self	0.01	0.011	0.043		0	0.25	0.25	0	0	410	653	128
36684	B181122_31_Lumos_FO_IN_120_FAcomplex_BS3_SEC7_rep2				0	0	-0	0	6	0	0	ggFANCA	FA_complex	false	ggFANCA	FA_complex	false	MLQDESKVEPSHSKEPAEQLK	MAFIDSLKR	611	580	21	9	7	8	617	587	6	BS3	-1	8.25	false	true	false	false	Self	0.01	0.011	0.043		0.004	0.25	0.25	0	0	409	381	128
162966	B190124_04_Lumos_FO_CO_120_FAcomplex_100x_SCX23				0	0	-0	0	4	0	0	ggFANCA	FA_complex	false	ggFANCA	FA_complex	false	LSNVLGHNSDENEAAILNSR	VEPSHSKEPAEQLK	661	618	20	14	9	6	669	623	4	BS3	-1	8.224	false	true	false	false	Self	0.01	0.011	0.042		0.011	0.25	0.25	0	0	407	181	128
221250	B190124_07_Lumos_FO_CO_120_FAcomplex_100x_SCX20				0	0	-0	0	5	0	0	ggFANCB	FA_complex	false	ggFANCB	FA_complex	false	TAKLCcmVR	MoxLLSEQQHVLAYNGELLVFQLSK	40	7	7	23	3	22	42	28	5	BS3	-1	8.221	false	true	false	false	Self	0.01	0.011	0.042		0.011	0.455	0.455	0.01	0	406	179	127
159710	B190124_04_Lumos_FO_CO_120_FAcomplex_100x_SCX23				0	0	-0	0	4	0	0	ggFANCA	FA_complex	false	ggFANCA	FA_complex	false	KEKMoxLQDESK	ASFGNASSHHGSSK	608	433	10	14	3	12	610	444	4	BS3	-1	8.213	false	true	false	false	Self	0.01	0.011	0.042		0.005	0.25	0.25	0.01	0	405	262	128
213823	B190124_07_Lumos_FO_CO_120_FAcomplex_100x_SCX20				0	0	-0	0	6	0	0	ggFANCA	FA_complex	false	ggFANCA	FA_complex	false	MoxLQDESKVEPSHSKEPAEQLK	MAFIDSLKR	611	580	21	9	14	8	624	587	6	BS3	-1	8.145	false	true	false	false	Self	0.01	0.011	0.041		0.008	0.25	0.25	0	0	50	203	128
28937	B181122_30_Lumos_FO_IN_120_FAcomplex_BS3_SEC7_rep1				0	0	-0	0	5	0	0	ggFANCB	FA_complex	false	ggFANCB	FA_complex	false	KISGAPVASLLDSEDGVQQFR	LQNEKEQCcmMLSMNETMDGTLYQEVTLK	800	823	21	27	1	5	800	827	5	BS3	-1	8.128	false	true	false	false	Self	0.01	0.011	0.041		0	0.455	0.455	0	0	403	205	127
35494	B181122_31_Lumos_FO_IN_120_FAcomplex_BS3_SEC7_rep2				0	0	-0	0	6	0	0	ggFANCB	FA_complex	false	ggFANCB	FA_complex	false	AKHSETEIVCcmCcmDCcmATR	VEGAADRTAKLCcmVR	69	33	16	14	2	10	70	42	6	BS3	-1	8.127	false	true	false	false	Self	0.01	0.011	0.041		0	0.455	0.455	0	0	175	322	127
280108	B190124_11_Lumos_FO_CO_120_FAcomplex_100x_SCX16				0	0	-0	0	5	0	0	ggFANCB	FA_complex	false	ggFAAP100	FA_complex	false	VVSSVCcmVCcmKSER	ASEGESELLALSAKGR	236	420	12	16	9	14	244	433	5	BS3	-1	8.124	false	true	false	false	Between	0.047	0.048	0.725		0	0.455	0.455	0	0	1382	1077	3
253448	B190124_09_Lumos_FO_CO_120_FAcomplex_100x_SCX18				0	0	-0	0	5	0	0	ggFANCB	FA_complex	false	ggFANCB	FA_complex	false	KISGAPVASLLDSEDGVQQFR	NDLKEEFHK	800	557	21	9	1	4	800	560	5	BS3	-1	8.045	false	true	false	false	Self	0.01	0.011	0.048		0.011	0.455	0.455	0	0	401	176	127
20588	B181122_30_Lumos_FO_IN_120_FAcomplex_BS3_SEC7_rep1				0	0	-0	0	4	0	0	ggFANCG	FA_complex	false	ggFANCG	FA_complex	false	LGKGKEAIMQFSR	GMQFLEQEKHK	489	541	13	11	5	9	493	549	4	BS3	-1	7.696	false	true	false	false	Self	0.011	0.011	0.056		0.008	0.455	0.455	0	0	352	221	126
147118	B190124_03_Lumos_FO_CO_120_FAcomplex_100x_SCX24				0	0	-0	0	6	0	0	ggFANCA	FA_complex	false	ggFANCA	FA_complex	false	KYSVLHSAASDRHSR	MoxAFIDSLKR	1291	580	15	9	1	8	1291	587	6	BS3	-1	7.596	false	true	false	false	Self	0.011	0.011	0.06		0.014	0.25	0.25	0	0	392	169	128
191217	B190124_06_Lumos_FO_CO_120_FAcomplex_100x_SCX21				0	0	-0	0	3	0	0	ggFANCA	FA_complex	false	ggFANCA	FA_complex	false	VLPKAPDTR	EKMoxLQDESKVEPSHSK	571	609	9	16	4	2	574	610	3	BS3	-1	7.467	false	true	false	false	Self	0.011	0.011	0.072		0	0.25	0.25	0	0	389	317	128
195301	B190124_06_Lumos_FO_CO_120_FAcomplex_100x_SCX21				0	0	-0	0	5	0	0	ggFANCA	FA_complex	false	ggFANCA	FA_complex	false	QRPVSGCcmLDAK	MoxAFIDSLKR	1010	580	11	9	5	8	1014	587	5	BS3	-1	7.453	false	true	false	false	Self	0.011	0.011	0.071		0.016	0.25	0.25	0	0	388	166	128
29382	B181122_30_Lumos_FO_IN_120_FAcomplex_BS3_SEC7_rep1				0	0	-0	0	5	0	0	ggFANCA	FA_complex	false	ggFANCA	FA_complex	false	TVKDLLENNVFSR	EHQELSSESFIVSVLQEQASR	131	64	13	21	3	6	133	69	5	BS3	-1	7.445	false	true	false	false	Self	0.011	0.011	0.071		0	0.25	0.25	0	0	387	604	128
9633	B181122_29_Lumos_FO_IN_120_FAcomplex_BS3_SEC6_rep2				0	0	-0	0	6	0	0	ggFANCA	FA_complex	false	ggFANCA	FA_complex	false	VLIVDQAKHEDVPAQIAVISDR	MLQDESKVEPSHSKEPAEQLK	639	611	22	21	8	7	646	617	6	BS3	-1	7.396	false	true	false	false	Self	0.011	0.011	0.076		0.008	0.25	0.25	0.004	0	332	114	128
39290	B181122_31_Lumos_FO_IN_120_FAcomplex_BS3_SEC7_rep2				0	0	-0	0	4	0	0	ggFANCE	FA_complex	false	ggFANCE	FA_complex	false	KVLEESLEFSEER	SSPPPPPLTASGQQQLKCcmLCcmQK	190	134	13	22	1	17	190	150	4	BS3	-1	7.353	false	true	false	false	Self	0.011	0.011	0.082		0.017	0	0	0.004	0	384	162	186
180823	B190124_05_Lumos_FO_CO_120_FAcomplex_100x_SCX22				0	0	-0	0	4	0	0	ggFANCB	FA_complex	false	ggFANCB	FA_complex	false	EGLVSLWDDVGKPHSVSKEPSLTPK	NHILPSAK	443	434	25	8	18	6	460	439	4	BS3	-1	7.324	false	true	false	false	Self	0.011	0.011	0.081		0	0.455	0.455	0	0	382	705	127
172560	B190124_05_Lumos_FO_CO_120_FAcomplex_100x_SCX22				0	0	-0	0	3	0	0	ggFANCB	FA_complex	false	ggFANCB	FA_complex	false	ISAAAITQK	VEGAADRTAK	254	33	9	10	7	8	260	40	3	BS3	-1	7.245	false	true	false	false	Self	0.011	0.011	0.079		0.007	0.455	0.455	0.01	0	381	257	127
3141	B181122_28_Lumos_FO_IN_120_FAcomplex_BS3_SEC6_rep1				0	0	-0	0	5	0	0	ggFANCB	FA_complex	false	ggFANCB	FA_complex	false	MoxLLSEQQHVLAYNGELLVFQLSKAK	SERLQKQLR	7	245	25	9	23	6	29	250	5	BS3	-1	7.196	false	true	false	false	Self	0.011	0.011	0.082		0.007	0.455	0.455	0.006	0	380	246	127
257704	B190124_09_Lumos_FO_CO_120_FAcomplex_100x_SCX18				0	0	-0	0	6	0	0	ggFANCA	FA_complex	false	ggFANCA	FA_complex	false	SVLLEYITLAKTR	VAIEDMGLYEDLSSTHDSVQPQGQALRDVEK	484	502	13	31	11	15	494	516	6	BS3	-1	7.11	false	true	false	false	Self	0.011	0.011	0.099		0.01	0.25	0.25	0	0	208	120	128
242189	B190124_08_Lumos_FO_CO_120_FAcomplex_100x_SCX19				0	0	-0	0	5	0	0	ggFANCA	FA_complex	false	ggFANCA	FA_complex	false	AAVLSLLDRHQNLSDLLLEVEGSAKPAGEGGR	IEQICcmQSSVSPSQAPLLNLDQR	32	101	32	22	25	8	56	108	5	BS3	-1	7.106	false	true	false	false	Self	0.011	0.011	0.099		0.017	0.25	0.25	0	0	376	156	128
283836	B190124_11_Lumos_FO_CO_120_FAcomplex_100x_SCX16				0	0	-0	0	3	0	0	ggFANCA	FA_complex	false	ggFANCA	FA_complex	false	MoxLQDESKVEPSHSKEPAEQLK	VSDAIHK	611	315	21	7	14	2	624	316	3	BS3	-1	7.064	false	true	false	false	Self	0.011	0.011	0.095		0.004	0.25	0.25	0.004	0	375	264	128
198119	B190124_06_Lumos_FO_CO_120_FAcomplex_100x_SCX21				0	0	-0	0	6	0	0	ggFANCA	FA_complex	false	ggFANCA	FA_complex	false	VLPKAPDTR	VEPSHSKEPAEQLKAELDALR	571	618	9	21	4	7	574	624	6	BS3	-1	7.049	false	true	false	false	Self	0.011	0.011	0.094		0	0.25	0.25	0	0	312	265	128
272021	B190124_10_Lumos_FO_CO_120_FAcomplex_100x_SCX17				0	0	-0	0	5	0	0	ggFANCA	FA_complex	false	ggFANCA	FA_complex	false	SVLLEYITLAKTR	VAIEDMoxGLYEDLSSTHDSVQPQGQALR	484	502	13	27	11	9	494	510	5	BS3	-1	7.003	false	true	false	false	Self	0.011	0.011	0.097		0.017	0.25	0.25	0	0	372	154	128
264956	B190124_10_Lumos_FO_CO_120_FAcomplex_100x_SCX17				0	0	-0	0	3	0	0	ggFAAP100	FA_complex	false	ggFAAP100	FA_complex	false	ASEGESELLALSAKGR	AVDQKNR	420	480	16	7	14	5	433	484	3	BS3	-1	6.978	false	true	false	false	Self	0.011	0.011	0.094		0.017	0.455	0.455	0	0	370	152	160
40590	B181122_31_Lumos_FO_IN_120_FAcomplex_BS3_SEC7_rep2				0	0	-0	0	4	0	0	ggFANCG	FA_complex	false	ggFANCG	FA_complex	false	QGRHFPLYLDSCcmLK	GCcmGVEPAESLLPEVKVLQK	608	513	14	19	8	15	615	527	4	BS3	-1	6.894	false	true	false	false	Self	0.011	0.011	0.086		0	0.455	0.455	0	0	366	726	126
52526	B181122_32_Lumos_FO_IN_120_FAcomplex_BS3_SEC8_rep1				0	0	-0	0	5	0	0	ggFANCA	FA_complex	false	ggFANCA	FA_complex	false	KYSVLHSAASDR	QRPVSGCcmLDAK	1291	1010	12	11	1	5	1291	1014	5	BS3	-1	6.874	false	true	false	false	Self	0.011	0.011	0.085		0.004	0.25	0.25	0.006	0	364	375	128
240931	B190124_08_Lumos_FO_CO_120_FAcomplex_100x_SCX19				0	0	-0	0	5	0	0	ggFANCA	FA_complex	false	ggFANCA	FA_complex	false	ADKIPSNLYSTYIQACcmHAR	MLTWVLDAVGKEKEEDVSTLQAMoxR	589	252	19	24	3	13	591	264	5	BS3	-1	6.795	false	true	false	false	Self	0.011	0.011	0.082		0.004	0.25	0.25	0	0	363	333	128
136737	B190124_02_Lumos_FO_CO_120_FAcomplex_100x_SCX25t28				0	0	-0	0	6	0	0	ggFANCA	FA_complex	false	ggFANCA	FA_complex	false	SVLLEYITLAKTR	VAIEDMoxGLYEDLSSTHDSVQPQGQALRDVEK	484	502	13	31	11	13	494	514	6	BS3	-1	6.716	false	true	false	false	Self	0.011	0.011	0.097		0.004	0.25	0.25	0.006	0	359	206	128
151527	B190124_03_Lumos_FO_CO_120_FAcomplex_100x_SCX24				0	0	-0	0	6	0	0	ggFANCA	FA_complex	false	ggFANCA	FA_complex	false	HQNLSDLLLEVEGSAKPAGEGGR	FWLNVFDVSIYK	41	276	23	12	16	11	56	286	6	BS3	-1	6.712	false	true	false	false	Self	0.011	0.011	0.097		0.004	0.25	0.25	0.006	0	358	430	128
202480	B190124_06_Lumos_FO_CO_120_FAcomplex_100x_SCX21				0	0	-0	0	5	0	0	ggFANCA	FA_complex	false	ggFANCA	FA_complex	false	VEPSHSKEPAEQLKAELDALR	MAFIDSLKR	618	580	21	9	14	8	631	587	5	BS3	-1	6.705	false	true	false	false	Self	0.011	0.011	0.1		0.011	0.25	0.25	0.01	0	102	177	128
181388	B190124_05_Lumos_FO_CO_120_FAcomplex_100x_SCX22				0	0	-0	0	4	0	0	ggFANCB	FA_complex	false	ggFANCB	FA_complex	false	GVLTEQLVLALEKEMoxFTSR	KQKHQNGDLQK	759	603	19	11	13	3	771	605	4	BS3	-1	6.682	false	true	false	false	Self	0.011	0.011	0.113		0	0.455	0.455	0	0	356	38	127
55179	B181122_32_Lumos_FO_IN_120_FAcomplex_BS3_SEC8_rep1				0	0	-0	0	5	0	0	ggFANCG	FA_complex	false	ggFANCG	FA_complex	false	LGKGKEAIMQFSR	GMQFLEQEKHK	489	541	13	11	5	9	493	549	5	BS3	-1	6.619	false	true	false	false	Self	0.011	0.011	0.134		0.008	0.455	0.455	0	0	352	221	126
194829	B190124_06_Lumos_FO_CO_120_FAcomplex_100x_SCX21				0	0	-0	0	3	0	0	ggFANCA	FA_complex	false	ggFANCA	FA_complex	false	LSNVLGHNSDENEAAILNSR	MLQDESKVEPSHSK	661	611	20	14	9	7	669	617	3	BS3	-1	6.6	false	true	false	false	Self	0.011	0.011	0.138		0	0.25	0.25	0	0	351	770	128
173191	B190124_05_Lumos_FO_CO_120_FAcomplex_100x_SCX22				0	0	-0	0	4	0	0	ggFANCB	FA_complex	false	ggFANCB	FA_complex	false	SFLSSKESK	HQNGDLQKSK	778	606	9	10	6	8	783	613	4	BS3	-1	6.585	false	true	false	false	Self	0.011	0.011	0.142		0.008	0.455	0.455	0.01	0	350	226	127
10898	B181122_29_Lumos_FO_IN_120_FAcomplex_BS3_SEC6_rep2				0	0	-0	0	6	0	0	ggFANCB	FA_complex	false	ggFANCB	FA_complex	false	NDLKEEFHKR	TQLDKANTVTAVTSLSPLLAFHR	557	570	10	23	4	5	560	574	6	BS3	-1	6.5	false	true	false	false	Self	0.011	0.011	0.139		0.01	0.455	0.455	0	0	297	195	127
239669	B190124_08_Lumos_FO_CO_120_FAcomplex_100x_SCX19				0	0	-0	0	6	0	0	ggFANCA	FA_complex	false	ggFANCA	FA_complex	false	SVLLEYITLAKTR	VAIEDMoxGLYEDLSSTHDSVQPQGQALRDVEK	484	502	13	31	11	18	494	519	6	BS3	-1	6.472	false	true	false	false	Self	0.011	0.012	0.137		0.018	0.25	0.25	0.01	0	342	134	128
218993	B190124_07_Lumos_FO_CO_120_FAcomplex_100x_SCX20				0	0	-0	0	5	0	0	ggFANCB	FA_complex	false	ggFANCB	FA_complex	false	ISAAAITQKNQLIWFQDGVPK	KMoxKLDLR	254	548	21	7	9	3	262	550	5	BS3	-1	6.343	false	true	false	false	Self	0.012	0.012	0.149		0	0.455	0.455	0.004	0	338	482	127
36144	B181122_31_Lumos_FO_IN_120_FAcomplex_BS3_SEC7_rep2				0	0	-0	0	6	0	0	ggFANCA	FA_complex	false	ggFANCA	FA_complex	false	LDLGSCcmGQLKSVSPDIHCcmK	QRPVSGCcmLDAKR	980	1010	19	12	10	11	989	1020	6	BS3	-1	6.328	false	true	false	false	Self	0.012	0.012	0.147		0.007	0.25	0.25	0.01	0	170	252	128
198753	B190124_06_Lumos_FO_CO_120_FAcomplex_100x_SCX21				0	0	-0	0	3	0	0	ggFANCA	FA_complex	false	ggFANCA	FA_complex	false	VLPKAPDTR	VEPSHSKEPAEQLKAELDALR	571	618	9	21	4	14	574	631	3	BS3	-1	6.306	false	true	false	false	Self	0.012	0.012	0.152		0	0.25	0.25	0	0	335	366	128
[truncated: 112 more rows]
