# Supplementary material for: Retention time prediction using neural networks increases identifications in crosslinking mass spectrometry
Source: Nat Commun. 2021 May 28;12:3237. doi: 10.1038/s41467-021-23441-0 (PMC8163845; doi:10.1038/s41467-021-23441-0)
Supplement: Supplementary file 4 — Source Data [file 41467_2021_23441_MOESM4_ESM.zip › Sources/Sources_manuscript/Fig5a_rescored_4xiview.csv]

PSMID	run	scan	PeakListFileName	ScanId	exp charge	exp m/z	exp mass	exp fractionalmass	match charge	match mass	match fractionalmass	Protein1	Description1	Decoy1	Protein2	Description2	Decoy2	PepSeq1	PepSeq2	PepPos1	PepPos2	PeptideLength1	PeptideLength2	LinkPos1	LinkPos2	ProteinLinkPos1	ProteinLinkPos2	Charge	Crosslinker	CrosslinkerModMass	Score	isDecoy	isTT	isTD	isDD	fdrGroup	fdr	ifdr	PEP		PeptidePairFDR	Protein1FDR	Protein2FDR	LinkFDR	PPIFDR	peptide pair id	link id	ppi id	info
235120	B190124_08_Lumos_FO_CO_120_FAcomplex_100x_SCX19				0	0	-0	0	3	0	0	ggFANCA	FA_complex	false	ggFANCA	FA_complex	false	KYSVLHSAASDR	CcmPAKSFGNVGLLLEACcmEK	1291	1376	12	18	1	4	1291	1379	3	BS3	-1	54.838	false	true	false	false	Self > 4	0	0	0.001		0	0.25	0.25	0	0	1337	915	130
197272	B190124_06_Lumos_FO_CO_120_FAcomplex_100x_SCX21				0	0	-0	0	3	0	0	ggFANCB	FA_complex	false	ggFAAP100	FA_complex	false	RENLQVTSKWQK	IKALLSGIGNTSER	313	460	12	14	9	2	321	461	3	BS3	-1	50.236	false	true	false	false	Between > 4	0	0	0.004		0	0.455	0.444	0	0	1896	2465	2
194478	B190124_06_Lumos_FO_CO_120_FAcomplex_100x_SCX21				0	0	-0	0	4	0	0	ggFANCA	FA_complex	false	ggFANCA	FA_complex	false	LSNVLGHNSDENEAAILNSR	VEPSHSKEPAEQLK	661	618	20	14	9	7	669	624	4	BS3	-1	49.956	false	true	false	false	Self > 4	0	0	0.001		0	0.25	0.25	0	0	1299	771	130
259395	B190124_09_Lumos_FO_CO_120_FAcomplex_100x_SCX18				0	0	-0	0	5	0	0	ggFANCA	FA_complex	false	ggFANCA	FA_complex	false	HQNLSDLLLEVEGSAKPAGEGGR	NAVTKIEQICcmQSSVSPSQAPLLNLDQR	41	96	23	27	16	5	56	100	5	BS3	-1	49.712	false	true	false	false	Self > 4	0	0	0.001		0	0.25	0.25	0	0	1351	1417	130
239973	B190124_08_Lumos_FO_CO_120_FAcomplex_100x_SCX19				0	0	-0	0	3	0	0	ggFANCA	FA_complex	false	ggFANCA	FA_complex	false	ASLCcmLWKQAR	GITSKEDKADLVWSSLTCcmPSLNYR	891	866	10	24	7	8	897	873	3	BS3	-1	49.404	false	true	false	false	Self > 4	0	0	0.001		0	0.25	0.25	0	0	1141	1053	130
176317	B190124_05_Lumos_FO_CO_120_FAcomplex_100x_SCX22				0	0	-0	0	3	0	0	ggFANCA	FA_complex	false	ggFANCA	FA_complex	false	LSNVLGHNSDENEAAILNSR	VSDAIHKQR	661	315	20	9	9	7	669	321	3	BS3	-1	48.964	false	true	false	false	Self > 4	0	0	0.001		0	0.25	0.25	0	0	804	1609	130
176763	B190124_05_Lumos_FO_CO_120_FAcomplex_100x_SCX22				0	0	-0	0	5	0	0	ggFANCA	FA_complex	false	ggFANCA	FA_complex	false	LSNVLGHNSDENEAAILNSR	MoxLQDESKVEPSHSKEPAEQLK	661	611	20	21	9	7	669	617	5	BS3	-1	48.592	false	true	false	false	Self > 4	0	0	0.001		0	0.25	0.25	0	0	1322	1535	130
224956	B190124_07_Lumos_FO_CO_120_FAcomplex_100x_SCX20				0	0	-0	0	5	0	0	ggFANCA	FA_complex	false	ggFANCA	FA_complex	false	HEDVPAQIAVISDRLSNVLGHNSDENEAAILNSR	SLIPALLGR	647	737	34	9	23	1	669	737	5	BS3	-1	47.908	false	true	false	false	Self > 4	0	0	0.001		0	0.25	0.25	0	0	1086	1517	130
148324	B190124_03_Lumos_FO_CO_120_FAcomplex_100x_SCX24				0	0	-0	0	5	0	0	ggFANCA	FA_complex	false	ggFANCA	FA_complex	false	RADKIPSNLYSTYIQACcmHAR	VSDAIHKQR	588	315	20	9	4	7	591	321	5	BS3	-1	47.27	false	true	false	false	Self > 4	0	0	0.001		0	0.25	0.25	0	0	813	1523	130
194617	B190124_06_Lumos_FO_CO_120_FAcomplex_100x_SCX21				0	0	-0	0	6	0	0	ggFANCA	FA_complex	false	ggFANCA	FA_complex	false	LSNVLGHNSDENEAAILNSR	MoxLQDESKVEPSHSKEPAEQLK	661	611	20	21	9	7	669	617	6	BS3	-1	45.46	false	true	false	false	Self > 4	0	0	0.001		0	0.25	0.25	0	0	1322	1535	130
194436	B190124_06_Lumos_FO_CO_120_FAcomplex_100x_SCX21				0	0	-0	0	4	0	0	ggFANCA	FA_complex	false	ggFANCA	FA_complex	false	LSNVLGHNSDENEAAILNSR	MoxLQDESKVEPSHSK	661	611	20	14	9	7	669	617	4	BS3	-1	45.208	false	true	false	false	Self > 4	0	0	0.001		0	0.25	0.25	0	0	1221	1535	130
266195	B190124_10_Lumos_FO_CO_120_FAcomplex_100x_SCX17				0	0	-0	0	3	0	0	ggFANCB	FA_complex	false	ggFAAP100	FA_complex	false	VVSSVCcmVCcmKSER	ASEGESELLALSAKGR	236	420	12	16	9	14	244	433	3	BS3	-1	44.386	false	true	false	false	Between > 4	0	0.001	0.004		0	0.455	0.444	0	0	1414	2135	2
181077	B190124_05_Lumos_FO_CO_120_FAcomplex_100x_SCX22				0	0	-0	0	6	0	0	ggFANCA	FA_complex	false	ggFANCA	FA_complex	false	RADKIPSNLYSTYIQACcmHAR	LDLGSCcmGQLKSVSPDIHCcmK	588	980	20	19	4	10	591	989	6	BS3	-1	44.106	false	true	false	false	Self > 4	0	0	0.001		0	0.25	0.25	0	0	690	897	130
260141	B190124_09_Lumos_FO_CO_120_FAcomplex_100x_SCX18				0	0	-0	0	5	0	0	ggFANCA	FA_complex	false	ggFANCA	FA_complex	false	NAVTKIEQICcmQSSVSPSQAPLLNLDQR	EHQELSSESFIVSVLQEQASR	96	64	27	21	5	7	100	70	5	BS3	-1	44.024	false	true	false	false	Self > 4	0	0	0.001		0	0.25	0.25	0	0	1251	1553	130
217357	B190124_07_Lumos_FO_CO_120_FAcomplex_100x_SCX20				0	0	-0	0	4	0	0	ggFANCA	FA_complex	false	ggFANCA	FA_complex	false	KYSVLHSAASDR	CcmPAKSFGNVGLLLEACcmEK	1291	1376	12	18	1	4	1291	1379	4	BS3	-1	43.642	false	true	false	false	Self > 4	0	0	0.001		0	0.25	0.25	0	0	1337	915	130
270257	B190124_10_Lumos_FO_CO_120_FAcomplex_100x_SCX17				0	0	-0	0	5	0	0	ggFANCB	FA_complex	false	ggFANCA	FA_complex	false	KISGAPVASLLDSEDGVQQFR	ADKIPSNLYSTYIQACcmHAR	800	589	21	19	1	3	800	591	5	BS3	-1	43.498	false	true	false	false	Between > 4	0	0.001	0.004		0	0.455	0.25	0	0	2006	2387	0
284799	B190124_11_Lumos_FO_CO_120_FAcomplex_100x_SCX16				0	0	-0	0	4	0	0	ggFANCA	FA_complex	false	ggFANCA	FA_complex	false	LSNVLGHNSDENEAAILNSR	SLIPALLGR	661	737	20	9	9	1	669	737	4	BS3	-1	43.37	false	true	false	false	Self > 4	0	0	0.001		0	0.25	0.25	0	0	777	1517	130
240075	B190124_08_Lumos_FO_CO_120_FAcomplex_100x_SCX19				0	0	-0	0	4	0	0	ggFANCB	FA_complex	false	ggFANCA	FA_complex	false	VFSALSVSSCcmQIEPPQK	HQNLSDLLLEVEGSAKPAGEGGR	531	41	17	23	8	16	538	56	4	BS3	-1	43.074	false	true	false	false	Between > 4	0	0.001	0.004		0	0.455	0.25	0	0	2021	2361	0
176348	B190124_05_Lumos_FO_CO_120_FAcomplex_100x_SCX22				0	0	-0	0	4	0	0	ggFANCA	FA_complex	false	ggFANCA	FA_complex	false	LSNVLGHNSDENEAAILNSR	VSDAIHKQR	661	315	20	9	9	7	669	321	4	BS3	-1	43.02	false	true	false	false	Self > 4	0	0	0.001		0	0.25	0.25	0	0	804	1609	130
217567	B190124_07_Lumos_FO_CO_120_FAcomplex_100x_SCX20				0	0	-0	0	4	0	0	ggFANCA	FA_complex	false	ggFANCA	FA_complex	false	ASFGNASSHHGSSKK	SVLLEYITLAK	433	484	15	11	14	1	446	484	4	BS3	-1	42.624	false	true	false	false	Self > 4	0	0	0.001		0	0.25	0.25	0	0	995	1575	130
191653	B190124_06_Lumos_FO_CO_120_FAcomplex_100x_SCX21				0	0	-0	0	3	0	0	ggFANCC_strepII_tag	FA_complex	false	ggFANCC_strepII_tag	FA_complex	false	GSAGSAAGSGAGWSHPQFEK	IKHNGGENQR	576	534	20	10	20	2	595	535	3	BS3	-1	42.18	false	true	false	false	Self > 4	0	0	0.001		0	0.444	0.444	0	0	1301	1605	159
194896	B190124_06_Lumos_FO_CO_120_FAcomplex_100x_SCX21				0	0	-0	0	6	0	0	ggFANCA	FA_complex	false	ggFANCA	FA_complex	false	LSNVLGHNSDENEAAILNSR	MLQDESKVEPSHSKEPAEQLK	661	611	20	21	9	7	669	617	6	BS3	-1	42.03	false	true	false	false	Self > 4	0	0	0.001		0	0.25	0.25	0	0	1227	1535	130
149291	B190124_03_Lumos_FO_CO_120_FAcomplex_100x_SCX24				0	0	-0	0	4	0	0	ggFANCB	FA_complex	false	ggFAAP100	FA_complex	false	RENLQVTSKWQK	RIKALLSGIGNTSER	313	459	12	15	9	3	321	461	4	BS3	-1	41.916	false	true	false	false	Between > 4	0	0.001	0.004		0	0.455	0.444	0	0	2055	2465	2
126789	B190124_02_Lumos_FO_CO_120_FAcomplex_100x_SCX25t28				0	0	-0	0	3	0	0	ggFANCG	FA_complex	false	ggFANCA	FA_complex	false	HHHPSEVK	AGAGGGALR	347	2	8	9	5	1	351	2	3	BS3	-1	41.862	false	true	false	false	Between > 4	0	0.001	0.004		0	0.455	0.25	0	0	1750	2451	17
181551	B190124_05_Lumos_FO_CO_120_FAcomplex_100x_SCX22				0	0	-0	0	3	0	0	ggFANCB	FA_complex	false	ggFANCA	FA_complex	false	SKNDLKEEFHK	TVKDLLENNVFSR	555	131	11	13	6	3	560	133	3	BS3	-1	41.86	false	true	false	false	Between > 4	0	0.001	0.004		0	0.455	0.25	0	0	1829	2315	0
232265	B190124_08_Lumos_FO_CO_120_FAcomplex_100x_SCX19				0	0	-0	0	3	0	0	ggFANCA	FA_complex	false	ggFANCA	FA_complex	false	LSNVLGHNSDENEAAILNSR	VLPKAPDTR	661	571	20	9	9	4	669	574	3	BS3	-1	41.672	false	true	false	false	Self > 4	0	0	0.001		0	0.25	0.25	0	0	888	725	130
182075	B190124_05_Lumos_FO_CO_120_FAcomplex_100x_SCX22				0	0	-0	0	4	0	0	ggFANCG	FA_complex	false	ggFANCA	FA_complex	false	MoxGKPQTALQHLK	HQNLSDLLLEVEGSAKPAGEGGR	263	41	12	23	3	16	265	56	4	BS3	-1	41.394	false	true	false	false	Between > 4	0	0.001	0.004		0	0.455	0.25	0	0	2001	2513	17
201587	B190124_06_Lumos_FO_CO_120_FAcomplex_100x_SCX21				0	0	-0	0	6	0	0	ggFANCB	FA_complex	false	ggFANCA	FA_complex	false	KISGAPVASLLDSEDGVQQFR	RADKIPSNLYSTYIQACcmHAR	800	588	21	20	1	4	800	591	6	BS3	-1	41.324	false	true	false	false	Between > 4	0	0.001	0.004		0	0.455	0.25	0	0	1767	2387	0
166551	B190124_04_Lumos_FO_CO_120_FAcomplex_100x_SCX23				0	0	-0	0	3	0	0	ggFANCL	FA_complex	false	ggFANCL	FA_complex	false	VAYVDTGLTTVKLK	GRQHLITLKLNAK	124	143	14	13	12	9	135	151	3	BS3	-1	41.066	false	true	false	false	Self > 4	0	0	0.001		0	0.444	0.444	0	0	1103	1197	227
194320	B190124_06_Lumos_FO_CO_120_FAcomplex_100x_SCX21				0	0	-0	0	3	0	0	ggFANCA	FA_complex	false	ggFANCA	FA_complex	false	LSNVLGHNSDENEAAILNSR	VEPSHSKEPAEQLK	661	618	20	14	9	7	669	624	3	BS3	-1	40.948	false	true	false	false	Self > 4	0	0	0.001		0	0.25	0.25	0	0	1299	771	130
222564	B190124_07_Lumos_FO_CO_120_FAcomplex_100x_SCX20				0	0	-0	0	5	0	0	ggFANCA	FA_complex	false	ggFANCA	FA_complex	false	MoxKDLPVLEAVWHLHR	LGVPTAVLAAKNAVTK	153	85	15	16	2	11	154	95	5	BS3	-1	40.93	false	true	false	false	Self > 4	0	0	0.001		0	0.25	0.25	0	0	611	1541	130
204459	B190124_06_Lumos_FO_CO_120_FAcomplex_100x_SCX21				0	0	-0	0	6	0	0	ggFANCA	FA_complex	false	ggFANCA	FA_complex	false	MoxKDLPVLEAVWHLHR	LGVPTAVLAAKNAVTK	153	85	15	16	2	11	154	95	6	BS3	-1	40.918	false	true	false	false	Self > 4	0	0	0.001		0	0.25	0.25	0	0	611	1541	130
155459	B190124_03_Lumos_FO_CO_120_FAcomplex_100x_SCX24				0	0	-0	0	6	0	0	ggFANCA	FA_complex	false	ggFANCA	FA_complex	false	MoxKDLPVLEAVWHLHR	HQNLSDLLLEVEGSAKPAGEGGR	153	41	15	23	2	5	154	45	6	BS3	-1	40.782	false	true	false	false	Self > 4	0	0	0.001		0	0.25	0.25	0	0	1262	639	130
197911	B190124_06_Lumos_FO_CO_120_FAcomplex_100x_SCX21				0	0	-0	0	4	0	0	ggFANCB	FA_complex	false	ggFAAP100	FA_complex	false	ENLQVTSKWQK	RIKALLSGIGNTSER	314	459	11	15	8	3	321	461	4	BS3	-1	40.676	false	true	false	false	Between > 4	0	0.001	0.004		0	0.455	0.444	0	0	1821	2465	2
191662	B190124_06_Lumos_FO_CO_120_FAcomplex_100x_SCX21				0	0	-0	0	4	0	0	ggFANCC_strepII_tag	FA_complex	false	ggFANCC_strepII_tag	FA_complex	false	GSAGSAAGSGAGWSHPQFEK	IKHNGGENQR	576	534	20	10	20	2	595	535	4	BS3	-1	40.596	false	true	false	false	Self > 4	0	0	0.001		0	0.444	0.444	0	0	1301	1605	159
194821	B190124_06_Lumos_FO_CO_120_FAcomplex_100x_SCX21				0	0	-0	0	5	0	0	ggFANCA	FA_complex	false	ggFANCA	FA_complex	false	LSNVLGHNSDENEAAILNSR	MLQDESKVEPSHSKEPAEQLK	661	611	20	21	9	14	669	624	5	BS3	-1	40.572	false	true	false	false	Self > 4	0	0	0.001		0	0.25	0.25	0	0	1038	771	130
259372	B190124_09_Lumos_FO_CO_120_FAcomplex_100x_SCX18				0	0	-0	0	4	0	0	ggFANCA	FA_complex	false	ggFANCA	FA_complex	false	HQNLSDLLLEVEGSAKPAGEGGR	NAVTKIEQICcmQSSVSPSQAPLLNLDQR	41	96	23	27	16	5	56	100	4	BS3	-1	40.54	false	true	false	false	Self > 4	0	0	0.001		0	0.25	0.25	0	0	1351	1417	130
9325	B181122_29_Lumos_FO_IN_120_FAcomplex_BS3_SEC6_rep2				0	0	-0	0	5	0	0	ggFANCA	FA_complex	false	ggFANCA	FA_complex	false	LSNVLGHNSDENEAAILNSR	MLQDESKVEPSHSKEPAEQLK	661	611	20	21	9	7	669	617	5	BS3	-1	40.528	false	true	false	false	Self > 4	0	0	0.001		0	0.25	0.25	0	0	1227	1535	130
210034	B190124_07_Lumos_FO_CO_120_FAcomplex_100x_SCX20				0	0	-0	0	3	0	0	ggFANCA	FA_complex	false	ggFANCA	FA_complex	false	VSDAIHKQR	EKEEDVSTLQAMoxR	315	263	9	13	7	2	321	264	3	BS3	-1	40.32	false	true	false	false	Self > 4	0	0	0.001		0	0.25	0.25	0	0	757	611	130
243127	B190124_08_Lumos_FO_CO_120_FAcomplex_100x_SCX19				0	0	-0	0	5	0	0	ggFANCG	FA_complex	false	ggFANCA	FA_complex	false	AEKNELLTLLK	AAVLSLLDRHQNLSDLLLEVEGSAKPAGEGGR	177	32	11	32	3	25	179	56	5	BS3	-1	40.214	false	true	false	false	Between > 4	0	0.001	0.004		0	0.455	0.25	0	0	2024	2479	17
235171	B190124_08_Lumos_FO_CO_120_FAcomplex_100x_SCX19				0	0	-0	0	3	0	0	ggFANCL	FA_complex	false	ggFANCL	FA_complex	false	VAYVDTGLTTVKLK	QHLITLKLNAK	124	145	14	11	12	7	135	151	3	BS3	-1	40.182	false	true	false	false	Self > 4	0	0	0.001		0	0.444	0.444	0	0	1075	1197	227
28940	B181122_30_Lumos_FO_IN_120_FAcomplex_BS3_SEC7_rep1				0	0	-0	0	4	0	0	ggFANCA	FA_complex	false	ggFANCA	FA_complex	false	TVKDLLENNVFSR	HQNLSDLLLEVEGSAKPAGEGGR	131	41	13	23	3	16	133	56	4	BS3	-1	40.07	false	true	false	false	Self > 4	0	0	0.001		0	0.25	0.25	0	0	305	1569	130
200498	B190124_06_Lumos_FO_CO_120_FAcomplex_100x_SCX21				0	0	-0	0	5	0	0	ggFANCB	FA_complex	false	ggFAAP100	FA_complex	false	KISGAPVASLLDSEDGVQQFR	QIQTNHEMoxLLKEAQSLRDHSPLTEEDTEK	800	844	21	29	1	11	800	854	5	BS3	-1	39.878	false	true	false	false	Between > 4	0	0.002	0.004		0	0.455	0.444	0	0	1951	2025	2
203043	B190124_06_Lumos_FO_CO_120_FAcomplex_100x_SCX21				0	0	-0	0	5	0	0	ggFANCG	FA_complex	false	ggFANCA	FA_complex	false	MoxGKPQTALQHLK	AAVLSLLDRHQNLSDLLLEVEGSAKPAGEGGR	263	32	12	32	3	25	265	56	5	BS3	-1	39.868	false	true	false	false	Between > 4	0	0.002	0.004		0	0.455	0.25	0	0	1521	2513	17
181092	B190124_05_Lumos_FO_CO_120_FAcomplex_100x_SCX22				0	0	-0	0	5	0	0	ggFANCA	FA_complex	false	ggFANCA	FA_complex	false	RADKIPSNLYSTYIQACcmHAR	LDLGSCcmGQLKSVSPDIHCcmK	588	980	20	19	4	10	591	989	5	BS3	-1	39.826	false	true	false	false	Self > 4	0	0.001	0.001		0	0.25	0.25	0	0	690	897	130
201086	B190124_06_Lumos_FO_CO_120_FAcomplex_100x_SCX21				0	0	-0	0	5	0	0	ggFANCB	FA_complex	false	ggFAAP100	FA_complex	false	KISGAPVASLLDSEDGVQQFR	QIQTNHEMLLKEAQSLRDHSPLTEEDTEK	800	844	21	29	1	11	800	854	5	BS3	-1	39.692	false	true	false	false	Between > 4	0	0.002	0.004		0	0.455	0.444	0	0	2040	2025	2
5546	B181122_28_Lumos_FO_IN_120_FAcomplex_BS3_SEC6_rep1				0	0	-0	0	5	0	0	ggFANCA	FA_complex	false	ggFANCA	FA_complex	false	TVKDLLENNVFSR	AAVLSLLDRHQNLSDLLLEVEGSAKPAGEGGR	131	32	13	32	3	25	133	56	5	BS3	-1	39.45	false	true	false	false	Self > 4	0	0.001	0.001		0	0.25	0.25	0	0	1342	1569	130
201601	B190124_06_Lumos_FO_CO_120_FAcomplex_100x_SCX21				0	0	-0	0	6	0	0	ggFANCA	FA_complex	false	ggFANCA	FA_complex	false	KIPTSVIEASIFR	RADKIPSNLYSTYIQACcmHAR	542	588	13	20	1	4	542	591	6	BS3	-1	39.33	false	true	false	false	Self > 4	0	0.001	0.001		0	0.25	0.25	0	0	1283	1591	130
228107	B190124_08_Lumos_FO_CO_120_FAcomplex_100x_SCX19				0	0	-0	0	3	0	0	ggFAAP100	FA_complex	false	ggFAAP100	FA_complex	false	EQPEPKAGTASEQPCcmATGEGGMoxPPSAASIR	KAVDQKNR	692	479	30	8	6	6	697	484	3	BS3	-1	39.294	false	true	false	false	Self > 4	0	0.001	0.001		0	0.444	0.444	0	0	1067	401	162
15358	B181122_29_Lumos_FO_IN_120_FAcomplex_BS3_SEC6_rep2				0	0	-0	0	6	0	0	ggFANCA	FA_complex	false	ggFANCA	FA_complex	false	TVKDLLENNVFSR	AAVLSLLDRHQNLSDLLLEVEGSAKPAGEGGR	131	32	13	32	3	25	133	56	6	BS3	-1	39.282	false	true	false	false	Self > 4	0	0.001	0.001		0	0.25	0.25	0	0	1342	1569	130
176730	B190124_05_Lumos_FO_CO_120_FAcomplex_100x_SCX22				0	0	-0	0	4	0	0	ggFANCA	FA_complex	false	ggFANCA	FA_complex	false	LSNVLGHNSDENEAAILNSR	MoxLQDESKVEPSHSKEPAEQLK	661	611	20	21	9	7	669	617	4	BS3	-1	39.228	false	true	false	false	Self > 4	0	0.001	0.001		0	0.25	0.25	0	0	1322	1535	130
200139	B190124_06_Lumos_FO_CO_120_FAcomplex_100x_SCX21				0	0	-0	0	5	0	0	ggFANCG	FA_complex	false	ggFANCA	FA_complex	false	MoxGKPQTALQHLK	HQNLSDLLLEVEGSAKPAGEGGR	263	41	12	23	3	16	265	56	5	BS3	-1	38.882	false	true	false	false	Between > 4	0	0.002	0.004		0	0.455	0.25	0	0	2001	2513	17
166503	B190124_04_Lumos_FO_CO_120_FAcomplex_100x_SCX23				0	0	-0	0	4	0	0	ggFANCL	FA_complex	false	ggFANCL	FA_complex	false	VAYVDTGLTTVKLK	GRQHLITLKLNAK	124	143	14	13	12	9	135	151	4	BS3	-1	38.748	false	true	false	false	Self > 4	0	0.001	0.001		0	0.444	0.444	0	0	1103	1197	227
143827	B190124_03_Lumos_FO_CO_120_FAcomplex_100x_SCX24				0	0	-0	0	3	0	0	ggFANCG	FA_complex	false	ggFANCA	FA_complex	false	TTRQDSSR	KYSVLHSAASDR	641	1291	8	12	7	1	647	1291	3	BS3	-1	38.476	false	true	false	false	Between > 4	0	0.002	0.004		0	0.455	0.25	0	0	1864	2445	17
149296	B190124_03_Lumos_FO_CO_120_FAcomplex_100x_SCX24				0	0	-0	0	5	0	0	ggFANCB	FA_complex	false	ggFAAP100	FA_complex	false	RENLQVTSKWQK	RIKALLSGIGNTSER	313	459	12	15	9	3	321	461	5	BS3	-1	38.472	false	true	false	false	Between > 4	0	0.002	0.004		0	0.455	0.444	0	0	2055	2465	2
217327	B190124_07_Lumos_FO_CO_120_FAcomplex_100x_SCX20				0	0	-0	0	4	0	0	ggFAAP100	FA_complex	false	ggFAAP100	FA_complex	false	VSSELLKNALK	RMoxQALVLEQAAQGSGPPDLR	722	819	11	20	7	14	728	832	4	BS3	-1	38.47	false	true	false	false	Self > 4	0	0.001	0.001		0	0.444	0.444	0	0	1339	1243	162
241488	B190124_08_Lumos_FO_CO_120_FAcomplex_100x_SCX19				0	0	-0	0	4	0	0	ggFANCA	FA_complex	false	ggFANCA	FA_complex	false	HQNLSDLLLEVEGSAKPAGEGGR	LGVPTAVLAAKNAVTK	41	85	23	16	16	11	56	95	4	BS3	-1	38.39	false	true	false	false	Self > 4	0	0.001	0.001		0	0.25	0.25	0	0	724	1463	130
217375	B190124_07_Lumos_FO_CO_120_FAcomplex_100x_SCX20				0	0	-0	0	5	0	0	ggFANCA	FA_complex	false	ggFANCA	FA_complex	false	KYSVLHSAASDR	CcmPAKSFGNVGLLLEACcmEK	1291	1376	12	18	1	4	1291	1379	5	BS3	-1	38.266	false	true	false	false	Self > 4	0	0.001	0.001		0	0.25	0.25	0	0	1337	915	130
219355	B190124_07_Lumos_FO_CO_120_FAcomplex_100x_SCX20				0	0	-0	0	5	0	0	ggFANCB	FA_complex	false	ggFANCA	FA_complex	false	KISGAPVASLLDSEDGVQQFR	RADKIPSNLYSTYIQACcmHAR	800	588	21	20	1	4	800	591	5	BS3	-1	38.204	false	true	false	false	Between > 4	0	0.002	0.004		0	0.455	0.25	0	0	1767	2387	0
148157	B190124_03_Lumos_FO_CO_120_FAcomplex_100x_SCX24				0	0	-0	0	3	0	0	ggFANCL	FA_complex	false	ggFANCL	FA_complex	false	ILLPTDSQLKNAR	KILHGYQHILKQR	39	60	13	13	10	11	48	70	3	BS3	-1	38.178	false	true	false	false	Self > 4	0	0.001	0.001		0	0.444	0.444	0	0	918	1573	227
193918	B190124_06_Lumos_FO_CO_120_FAcomplex_100x_SCX21				0	0	-0	0	3	0	0	ggFAAP100	FA_complex	false	ggFANCL	FA_complex	false	RIKALLSGIGNTSER	LKAEDSR	459	136	15	7	3	2	461	137	3	BS3	-1	38.15	false	true	false	false	Between > 4	0	0.002	0.004		0	0.444	0.444	0	0	1710	2347	5
281133	B190124_11_Lumos_FO_CO_120_FAcomplex_100x_SCX16				0	0	-0	0	3	0	0	ggFANCB	FA_complex	false	ggFAAP100	FA_complex	false	ENLQVTSKWQK	IKALLSGIGNTSER	314	460	11	14	8	2	321	461	3	BS3	-1	38.08	false	true	false	false	Between > 4	0	0.002	0.004		0	0.455	0.444	0	0	2002	2465	2
184627	B190124_05_Lumos_FO_CO_120_FAcomplex_100x_SCX22				0	0	-0	0	6	0	0	ggFANCG	FA_complex	false	ggFANCA	FA_complex	false	MoxGKPQTALQHLK	AAVLSLLDRHQNLSDLLLEVEGSAKPAGEGGR	263	32	12	32	3	25	265	56	6	BS3	-1	37.898	false	true	false	false	Between > 4	0	0.002	0.004		0	0.455	0.25	0	0	1521	2513	17
43867	B181122_31_Lumos_FO_IN_120_FAcomplex_BS3_SEC7_rep2				0	0	-0	0	6	0	0	ggFANCA	FA_complex	false	ggFANCA	FA_complex	false	LGVPTAVLAAKNAVTK	MKDLPVLEAVWHLHR	85	153	16	15	11	2	95	154	6	BS3	-1	37.838	false	true	false	false	Self > 4	0	0.001	0.001		0	0.25	0.25	0	0	1308	1541	130
269671	B190124_10_Lumos_FO_CO_120_FAcomplex_100x_SCX17				0	0	-0	0	4	0	0	ggFANCB	FA_complex	false	ggFANCA	FA_complex	false	SFLSSKESK	TVKDLLENNVFSR	778	131	9	13	6	3	783	133	4	BS3	-1	37.652	false	true	false	false	Between > 4	0	0.002	0.004		0	0.455	0.25	0	0	1980	2259	0
237413	B190124_08_Lumos_FO_CO_120_FAcomplex_100x_SCX19				0	0	-0	0	6	0	0	ggFANCB	FA_complex	false	ggFANCA	FA_complex	false	KISGAPVASLLDSEDGVQQFRER	ADKIPSNLYSTYIQACcmHAR	800	589	23	19	1	3	800	591	6	BS3	-1	37.57	false	true	false	false	Between > 4	0	0.002	0.004		0	0.455	0.25	0	0	2049	2387	0
171685	B190124_05_Lumos_FO_CO_120_FAcomplex_100x_SCX22				0	0	-0	0	3	0	0	ggFANCE	FA_complex	false	ggFANCC_strepII_tag	FA_complex	false	IAQSKAEGR	IKHNGGENQR	156	534	9	10	5	2	160	535	3	BS3	-1	37.486	false	true	false	false	Between > 4	0	0.002	0.004		0	0	0.444	0	0	1746	2123	14
238320	B190124_08_Lumos_FO_CO_120_FAcomplex_100x_SCX19				0	0	-0	0	4	0	0	ggFANCB	FA_complex	false	ggFANCA	FA_complex	false	ESKAENNLTWWNEPGKK	TVKDLLENNVFSR	784	131	17	13	3	3	786	133	4	BS3	-1	37.456	false	true	false	false	Between > 4	0	0.002	0.004		0	0.455	0.25	0	0	2007	2179	0
147547	B190124_03_Lumos_FO_CO_120_FAcomplex_100x_SCX24				0	0	-0	0	5	0	0	ggFANCA	FA_complex	false	ggFANCA	FA_complex	false	KVPHICcmHAVLQR	SHFCcmQEIWKMK	240	144	12	11	1	9	240	152	5	BS3	-1	37.45	false	true	false	false	Self > 4	0	0.001	0.001		0	0.25	0.25	0	0	1245	1577	130
182687	B190124_05_Lumos_FO_CO_120_FAcomplex_100x_SCX22				0	0	-0	0	4	0	0	ggFANCG	FA_complex	false	ggFANCA	FA_complex	false	MGKPQTALQHLK	HQNLSDLLLEVEGSAKPAGEGGR	263	41	12	23	3	16	265	56	4	BS3	-1	37.364	false	true	false	false	Between > 4	0	0.002	0.004		0	0.455	0.25	0	0	1844	2513	17
217603	B190124_07_Lumos_FO_CO_120_FAcomplex_100x_SCX20				0	0	-0	0	6	0	0	ggFANCA	FA_complex	false	ggFANCA	FA_complex	false	LSNVLGHNSDENEAAILNSR	ADKIPSNLYSTYIQACcmHAR	661	589	20	19	9	3	669	591	6	BS3	-1	37.316	false	true	false	false	Self > 4	0	0.001	0.001		0	0.25	0.25	0	0	458	1257	130
236740	B190124_08_Lumos_FO_CO_120_FAcomplex_100x_SCX19				0	0	-0	0	4	0	0	ggFANCA	FA_complex	false	ggFAAP100	FA_complex	false	TVKDLLENNVFSR	QIQTNHEMoxLLKEAQSLR	131	844	13	17	3	11	133	854	4	BS3	-1	37.308	false	true	false	false	Between > 4	0	0.002	0.004		0	0.25	0.444	0	0	1862	2423	26
15511	B181122_29_Lumos_FO_IN_120_FAcomplex_BS3_SEC6_rep2				0	0	-0	0	5	0	0	ggFANCA	FA_complex	false	ggFANCA	FA_complex	false	NAVTKIEQICcmQSSVSPSQAPLLNLDQR	EHQELSSESFIVSVLQEQASR	96	64	27	21	5	9	100	72	5	BS3	-1	37.304	false	true	false	false	Self > 4	0	0.001	0.001		0	0.25	0.25	0	0	966	1481	130
201264	B190124_06_Lumos_FO_CO_120_FAcomplex_100x_SCX21				0	0	-0	0	4	0	0	ggFANCB	FA_complex	false	ggFANCA	FA_complex	false	SKNDLKEEFHK	NAVTKIEQICcmQSSVSPSQAPLLNLDQR	555	96	11	27	6	5	560	100	4	BS3	-1	37.114	false	true	false	false	Between > 4	0	0.002	0.004		0	0.455	0.25	0	0	2023	1963	0
283001	B190124_11_Lumos_FO_CO_120_FAcomplex_100x_SCX16				0	0	-0	0	4	0	0	ggFAAP100	FA_complex	false	ggFAAP100	FA_complex	false	ASEGESELLALSAKGR	IKALLSGIGNTSER	420	460	16	14	14	2	433	461	4	BS3	-1	37.108	false	true	false	false	Self > 4	0	0.001	0.001		0	0.444	0.444	0	0	1026	1267	162
255493	B190124_09_Lumos_FO_CO_120_FAcomplex_100x_SCX18				0	0	-0	0	4	0	0	ggFANCB	FA_complex	false	ggFANCA	FA_complex	false	NDLKEEFHK	NAVTKIEQICcmQSSVSPSQAPLLNLDQR	557	96	9	27	4	5	560	100	4	BS3	-1	37.094	false	true	false	false	Between > 4	0	0.002	0.004		0	0.455	0.25	0	0	1934	1963	0
203398	B190124_06_Lumos_FO_CO_120_FAcomplex_100x_SCX21				0	0	-0	0	5	0	0	ggFANCG	FA_complex	false	ggFANCA	FA_complex	false	MGKPQTALQHLK	AAVLSLLDRHQNLSDLLLEVEGSAKPAGEGGR	263	32	12	32	3	25	265	56	5	BS3	-1	36.974	false	true	false	false	Between > 4	0	0.002	0.004		0	0.455	0.25	0	0	1734	2513	17
167750	B190124_04_Lumos_FO_CO_120_FAcomplex_100x_SCX23				0	0	-0	0	5	0	0	ggFANCB	FA_complex	false	ggFANCA	FA_complex	false	SKNDLKEEFHK	HQNLSDLLLEVEGSAKPAGEGGR	555	41	11	23	2	16	556	56	5	BS3	-1	36.96	false	true	false	false	Between > 4	0	0.002	0.004		0	0.455	0.25	0	0	1495	2355	0
238849	B190124_08_Lumos_FO_CO_120_FAcomplex_100x_SCX19				0	0	-0	0	5	0	0	ggFANCA	FA_complex	false	ggFANCA	FA_complex	false	KIPTSVIEASIFR	ADKIPSNLYSTYIQACcmHAR	542	589	13	19	1	3	542	591	5	BS3	-1	36.94	false	true	false	false	Self > 4	0	0.001	0.001		0	0.25	0.25	0	0	1316	1591	130
201162	B190124_06_Lumos_FO_CO_120_FAcomplex_100x_SCX21				0	0	-0	0	7	0	0	ggFANCB	FA_complex	false	ggFAAP100	FA_complex	false	KISGAPVASLLDSEDGVQQFR	QIQTNHEMLLKEAQSLRDHSPLTEEDTEK	800	844	21	29	1	11	800	854	7	BS3	-1	36.854	false	true	false	false	Between > 4	0	0.002	0.004		0	0.455	0.444	0	0	2040	2025	2
175741	B190124_05_Lumos_FO_CO_120_FAcomplex_100x_SCX22				0	0	-0	0	3	0	0	ggFANCA	FA_complex	false	ggFANCA	FA_complex	false	GITSKEDK	RASLCcmLWKQAR	866	890	8	11	5	8	870	897	3	BS3	-1	36.842	false	true	false	false	Self > 4	0	0.001	0.001		0	0.25	0.25	0	0	1101	1063	130
178190	B190124_05_Lumos_FO_CO_120_FAcomplex_100x_SCX22				0	0	-0	0	3	0	0	ggFANCL	FA_complex	false	ggFANCL	FA_complex	false	ILLPTDSQLKNAR	ILHGYQHILKQR	39	61	13	12	10	10	48	70	3	BS3	-1	36.768	false	true	false	false	Self > 4	0	0.001	0.001		0	0.444	0.444	0	0	1185	1573	227
145790	B190124_03_Lumos_FO_CO_120_FAcomplex_100x_SCX24				0	0	-0	0	4	0	0	ggFANCB	FA_complex	false	ggFANCL	FA_complex	false	NHILPSAKK	KILHGYQHILK	434	60	9	11	8	1	441	60	4	BS3	-1	36.754	false	true	false	false	Between > 4	0	0.002	0.004		0	0.455	0.444	0	0	1842	2497	4
254416	B190124_09_Lumos_FO_CO_120_FAcomplex_100x_SCX18				0	0	-0	0	5	0	0	ggFANCB	FA_complex	false	ggFAAP100	FA_complex	false	KISGAPVASLLDSEDGVQQFR	QIQTNHEMLLKEAQSLR	800	844	21	17	1	11	800	854	5	BS3	-1	36.686	false	true	false	false	Between > 4	0	0.002	0.004		0	0.455	0.444	0	0	1999	2025	2
197840	B190124_06_Lumos_FO_CO_120_FAcomplex_100x_SCX21				0	0	-0	0	3	0	0	ggFANCB	FA_complex	false	ggFAAP100	FA_complex	false	ENLQVTSKWQK	RIKALLSGIGNTSER	314	459	11	15	8	3	321	461	3	BS3	-1	36.626	false	true	false	false	Between > 4	0	0.002	0.004		0	0.455	0.444	0	0	1821	2465	2
146755	B190124_03_Lumos_FO_CO_120_FAcomplex_100x_SCX24				0	0	-0	0	4	0	0	ggFANCA	FA_complex	false	ggFANCA	FA_complex	false	SHFCcmQEIWKMoxK	KVPHICcmHAVLQR	144	240	11	12	9	1	152	240	4	BS3	-1	36.582	false	true	false	false	Self > 4	0	0.001	0.001		0	0.25	0.25	0	0	1225	1577	130
259430	B190124_09_Lumos_FO_CO_120_FAcomplex_100x_SCX18				0	0	-0	0	5	0	0	ggFANCA	FA_complex	false	ggFANCA	FA_complex	false	NAVTKIEQICcmQSSVSPSQAPLLNLDQR	EHQELSSESFIVSVLQEQASR	96	64	27	21	5	6	100	69	5	BS3	-1	36.554	false	true	false	false	Self > 4	0	0.001	0.001		0	0.25	0.25	0	0	933	1465	130
255037	B190124_09_Lumos_FO_CO_120_FAcomplex_100x_SCX18				0	0	-0	0	4	0	0	ggFANCA	FA_complex	false	ggFANCA	FA_complex	false	LSNVLGHNSDENEAAILNSR	TVKDLLENNVFSR	661	131	20	13	9	3	669	133	4	BS3	-1	36.388	false	true	false	false	Self > 4	0	0.001	0.001		0	0.25	0.25	0	0	1206	1511	130
194783	B190124_06_Lumos_FO_CO_120_FAcomplex_100x_SCX21				0	0	-0	0	4	0	0	ggFANCA	FA_complex	false	ggFANCA	FA_complex	false	LSNVLGHNSDENEAAILNSR	MLQDESKVEPSHSKEPAEQLK	661	611	20	21	9	14	669	624	4	BS3	-1	36.344	false	true	false	false	Self > 4	0	0.001	0.001		0	0.25	0.25	0	0	1038	771	130
203412	B190124_06_Lumos_FO_CO_120_FAcomplex_100x_SCX21				0	0	-0	0	6	0	0	ggFANCG	FA_complex	false	ggFANCA	FA_complex	false	MGKPQTALQHLK	AAVLSLLDRHQNLSDLLLEVEGSAKPAGEGGR	263	32	12	32	3	25	265	56	6	BS3	-1	36.34	false	true	false	false	Between > 4	0	0.002	0.004		0	0.455	0.25	0	0	1734	2513	17
197221	B190124_06_Lumos_FO_CO_120_FAcomplex_100x_SCX21				0	0	-0	0	5	0	0	ggFANCA	FA_complex	false	ggFANCA	FA_complex	false	RADKIPSNLYSTYIQACcmHAR	EKEEDVSTLQAMoxR	588	263	20	13	4	2	591	264	5	BS3	-1	36.304	false	true	false	false	Self > 4	0	0.001	0.001		0	0.25	0.25	0	0	1226	683	130
194697	B190124_06_Lumos_FO_CO_120_FAcomplex_100x_SCX21				0	0	-0	0	7	0	0	ggFANCA	FA_complex	false	ggFANCA	FA_complex	false	LSNVLGHNSDENEAAILNSR	MoxLQDESKVEPSHSKEPAEQLK	661	611	20	21	9	7	669	617	7	BS3	-1	36.214	false	true	false	false	Self > 4	0	0.001	0.001		0	0.25	0.25	0	0	1322	1535	130
150892	B190124_03_Lumos_FO_CO_120_FAcomplex_100x_SCX24				0	0	-0	0	5	0	0	ggFANCB	FA_complex	false	ggFANCB	FA_complex	false	AKHSETEIVCcmCcmDCcmATR	KHNGVVEHLLLLLHSSDR	69	100	16	18	2	1	70	100	5	BS3	-1	36.108	false	true	false	false	Self > 4	0	0.001	0.001		0	0.455	0.455	0	0	1261	1519	132
183404	B190124_05_Lumos_FO_CO_120_FAcomplex_100x_SCX22				0	0	-0	0	4	0	0	ggFANCA	FA_complex	false	ggFANCA	FA_complex	false	KIPTSVIEASIFR	RADKIPSNLYSTYIQACcmHAR	542	588	13	20	1	4	542	591	4	BS3	-1	36.106	false	true	false	false	Self > 4	0	0.001	0.001		0	0.25	0.25	0	0	1283	1591	130
223568	B190124_07_Lumos_FO_CO_120_FAcomplex_100x_SCX20				0	0	-0	0	5	0	0	ggFANCG	FA_complex	false	ggFANCA	FA_complex	false	AEKNELLTLLK	HQNLSDLLLEVEGSAKPAGEGGR	177	41	11	23	3	16	179	56	5	BS3	-1	36.082	false	true	false	false	Between > 4	0	0.002	0.004		0	0.455	0.25	0	0	1940	2479	17
28974	B181122_30_Lumos_FO_IN_120_FAcomplex_BS3_SEC7_rep1				0	0	-0	0	5	0	0	ggFANCA	FA_complex	false	ggFANCA	FA_complex	false	TVKDLLENNVFSR	HQNLSDLLLEVEGSAKPAGEGGR	131	41	13	23	3	16	133	56	5	BS3	-1	36.06	false	true	false	false	Self > 4	0	0.001	0.001		0	0.25	0.25	0	0	305	1569	130
146685	B190124_03_Lumos_FO_CO_120_FAcomplex_100x_SCX24				0	0	-0	0	5	0	0	ggFANCA	FA_complex	false	ggFANCA	FA_complex	false	SHFCcmQEIWKMoxK	KVPHICcmHAVLQR	144	240	11	12	9	1	152	240	5	BS3	-1	36.026	false	true	false	false	Self > 4	0	0.001	0.001		0	0.25	0.25	0	0	1225	1577	130
266262	B190124_10_Lumos_FO_CO_120_FAcomplex_100x_SCX17				0	0	-0	0	4	0	0	ggFANCB	FA_complex	false	ggFAAP100	FA_complex	false	VVSSVCcmVCcmKSER	ASEGESELLALSAKGR	236	420	12	16	9	14	244	433	4	BS3	-1	36.01	false	true	false	false	Between > 4	0	0.002	0.004		0	0.455	0.444	0	0	1414	2135	2
238818	B190124_08_Lumos_FO_CO_120_FAcomplex_100x_SCX19				0	0	-0	0	4	0	0	ggFANCA	FA_complex	false	ggFANCA	FA_complex	false	KIPTSVIEASIFR	ADKIPSNLYSTYIQACcmHAR	542	589	13	19	1	3	542	591	4	BS3	-1	35.984	false	true	false	false	Self > 4	0	0.001	0.001		0	0.25	0.25	0	0	1316	1591	130
255709	B190124_09_Lumos_FO_CO_120_FAcomplex_100x_SCX18				0	0	-0	0	3	0	0	ggFANCA	FA_complex	false	ggFANCA	FA_complex	false	KIPTSVIEASIFR	ADKIPSNLYSTYIQACcmHAR	542	589	13	19	1	3	542	591	3	BS3	-1	35.806	false	true	false	false	Self > 4	0	0.001	0.001		0	0.25	0.25	0	0	1316	1591	130
200430	B190124_06_Lumos_FO_CO_120_FAcomplex_100x_SCX21				0	0	-0	0	7	0	0	ggFANCB	FA_complex	false	ggFAAP100	FA_complex	false	KISGAPVASLLDSEDGVQQFR	QIQTNHEMoxLLKEAQSLRDHSPLTEEDTEK	800	844	21	29	1	11	800	854	7	BS3	-1	35.796	false	true	false	false	Between > 4	0	0.002	0.004		0	0.455	0.444	0	0	1951	2025	2
199137	B190124_06_Lumos_FO_CO_120_FAcomplex_100x_SCX21				0	0	-0	0	5	0	0	ggFANCB	FA_complex	false	ggFAAP100	FA_complex	false	ESKAENNLTWWNEPGK	QIQTNHEMoxLLKEAQSLRDHSPLTEEDTEK	784	844	16	29	3	11	786	854	5	BS3	-1	35.658	false	true	false	false	Between > 4	0	0.002	0.004		0	0.455	0.444	0	0	1763	2035	2
23926	B181122_30_Lumos_FO_IN_120_FAcomplex_BS3_SEC7_rep1				0	0	-0	0	5	0	0	ggFANCB	FA_complex	false	ggFANCA	FA_complex	false	SKNDLKEEFHK	NAVTKIEQICcmQSSVSPSQAPLLNLDQR	555	96	11	27	6	5	560	100	5	BS3	-1	35.576	false	true	false	false	Between > 4	0	0.002	0.004		0	0.455	0.25	0	0	2023	1963	0
256213	B190124_09_Lumos_FO_CO_120_FAcomplex_100x_SCX18				0	0	-0	0	5	0	0	ggFANCB	FA_complex	false	ggFANCG	FA_complex	false	EGLVSLWDDVGKPHSVSKEPSLTPK	LEQPECcmASLETGLAGGLLSQKR	443	445	25	22	12	21	454	465	5	BS3	-1	35.486	false	true	false	false	Between > 4	0	0.002	0.004		0	0.455	0.455	0	0	2030	1817	35
236136	B190124_08_Lumos_FO_CO_120_FAcomplex_100x_SCX19				0	0	-0	0	4	0	0	ggFANCA	FA_complex	false	ggFANCA	FA_complex	false	LSNVLGHNSDENEAAILNSR	MAFIDSLKR	661	580	20	9	9	8	669	587	4	BS3	-1	35.45	false	true	false	false	Self > 4	0	0.001	0.001		0	0.25	0.25	0	0	1158	223	130
270419	B190124_10_Lumos_FO_CO_120_FAcomplex_100x_SCX17				0	0	-0	0	4	0	0	ggFANCA	FA_complex	false	ggFANCA	FA_complex	false	VLIVDQAKHEDVPAQIAVISDR	MAFIDSLKR	639	580	22	9	8	8	646	587	4	BS3	-1	35.37	false	true	false	false	Self > 4	0	0.001	0.001		0	0.25	0.25	0	0	423	1303	130
212154	B190124_07_Lumos_FO_CO_120_FAcomplex_100x_SCX20				0	0	-0	0	3	0	0	ggFANCA	FA_complex	false	ggFANCA	FA_complex	false	VSDAIHKQR	MoxAFIDSLKR	315	580	9	9	7	8	321	587	3	BS3	-1	35.366	false	true	false	false	Self > 4	0	0.001	0.001		0	0.25	0.25	0	0	597	1439	130
194641	B190124_06_Lumos_FO_CO_120_FAcomplex_100x_SCX21				0	0	-0	0	5	0	0	ggFANCA	FA_complex	false	ggFANCA	FA_complex	false	LSNVLGHNSDENEAAILNSR	VEPSHSKEPAEQLK	661	618	20	14	9	7	669	624	5	BS3	-1	35.366	false	true	false	false	Self > 4	0	0.001	0.001		0	0.25	0.25	0	0	1299	771	130
148302	B190124_03_Lumos_FO_CO_120_FAcomplex_100x_SCX24				0	0	-0	0	6	0	0	ggFANCA	FA_complex	false	ggFANCA	FA_complex	false	RADKIPSNLYSTYIQACcmHAR	VSDAIHKQR	588	315	20	9	4	7	591	321	6	BS3	-1	35.248	false	true	false	false	Self > 4	0	0.001	0.001		0	0.25	0.25	0	0	813	1523	130
183523	B190124_05_Lumos_FO_CO_120_FAcomplex_100x_SCX22				0	0	-0	0	6	0	0	ggFANCB	FA_complex	false	ggFANCB	FA_complex	false	SKNDLKEEFHK	TQLDKANTVTAVTSLSPLLAFHR	555	570	11	23	6	5	560	574	6	BS3	-1	35.208	false	true	false	false	Self > 4	0	0.001	0.001		0	0.455	0.455	0	0	489	373	132
241782	B190124_08_Lumos_FO_CO_120_FAcomplex_100x_SCX19				0	0	-0	0	4	0	0	ggFANCG	FA_complex	false	ggFANCA	FA_complex	false	AEKNELLTLLK	HQNLSDLLLEVEGSAKPAGEGGR	177	41	11	23	3	16	179	56	4	BS3	-1	35.092	false	true	false	false	Between > 4	0	0.002	0.004		0	0.455	0.25	0	0	1940	2479	17
219720	B190124_07_Lumos_FO_CO_120_FAcomplex_100x_SCX20				0	0	-0	0	4	0	0	ggFANCA	FA_complex	false	ggFANCA	FA_complex	false	HQNLSDLLLEVEGSAKPAGEGGR	KSTFGSTAELR	41	21	23	11	16	1	56	21	4	BS3	-1	35.012	false	true	false	false	Self > 4	0	0.001	0.001		0	0.25	0.25	0	0	1060	1469	130
204945	B190124_06_Lumos_FO_CO_120_FAcomplex_100x_SCX21				0	0	-0	0	5	0	0	ggFANCA	FA_complex	false	ggFANCA	FA_complex	false	LGVPTAVLAAKNAVTK	MKDLPVLEAVWHLHR	85	153	16	15	11	2	95	154	5	BS3	-1	34.802	false	true	false	false	Self > 4	0	0.001	0.001		0	0.25	0.25	0	0	1308	1541	130
182663	B190124_05_Lumos_FO_CO_120_FAcomplex_100x_SCX22				0	0	-0	0	5	0	0	ggFANCA	FA_complex	false	ggFAAP100	FA_complex	false	TVKDLLENNVFSR	QIQTNHEMoxLLKEAQSLRDHSPLTEEDTEK	131	844	13	29	3	11	133	854	5	BS3	-1	34.76	false	true	false	false	Between > 4	0	0.002	0.004		0	0.25	0.444	0	0	1580	2423	26
200698	B190124_06_Lumos_FO_CO_120_FAcomplex_100x_SCX21				0	0	-0	0	5	0	0	ggFANCG	FA_complex	false	ggFANCA	FA_complex	false	MGKPQTALQHLK	HQNLSDLLLEVEGSAKPAGEGGR	263	41	12	23	3	16	265	56	5	BS3	-1	34.648	false	true	false	false	Between > 4	0	0.002	0.004		0	0.455	0.25	0	0	1844	2513	17
215325	B190124_07_Lumos_FO_CO_120_FAcomplex_100x_SCX20				0	0	-0	0	4	0	0	ggFANCG	FA_complex	false	ggFANCG	FA_complex	false	GKEAIMQFSR	GMQFLEQEKHK	492	541	10	11	2	9	493	549	4	BS3	-1	34.638	false	true	false	false	Self > 4	0	0.001	0.001		0	0.455	0.455	0	0	901	445	134
183389	B190124_05_Lumos_FO_CO_120_FAcomplex_100x_SCX22				0	0	-0	0	6	0	0	ggFANCA	FA_complex	false	ggFANCA	FA_complex	false	ADKIPSNLYSTYIQACcmHAR	VEPSHSKEPAEQLKAELDALR	589	618	19	21	3	14	591	631	6	BS3	-1	34.55	false	true	false	false	Self > 4	0	0.001	0.001		0	0.25	0.25	0	0	1014	963	130
212163	B190124_07_Lumos_FO_CO_120_FAcomplex_100x_SCX20				0	0	-0	0	4	0	0	ggFANCA	FA_complex	false	ggFANCL	FA_complex	false	KYSVLHSAASDR	AALEKSDFTK	1291	294	12	10	1	5	1291	298	4	BS3	-1	34.44	false	true	false	false	Between > 4	0	0.002	0.004		0	0.25	0.444	0	0	1451	2415	12
147512	B190124_03_Lumos_FO_CO_120_FAcomplex_100x_SCX24				0	0	-0	0	4	0	0	ggFANCA	FA_complex	false	ggFANCA	FA_complex	false	KVPHICcmHAVLQR	SHFCcmQEIWKMK	240	144	12	11	1	9	240	152	4	BS3	-1	34.268	false	true	false	false	Self > 4	0	0.001	0.001		0	0.25	0.25	0	0	1245	1577	130
250388	B190124_09_Lumos_FO_CO_120_FAcomplex_100x_SCX18				0	0	-0	0	4	0	0	ggFANCE	FA_complex	false	ggFANCE	FA_complex	false	KVLEESLEFSEEREGK	QDGDAAGCcmVLPGGKR	190	174	16	15	1	14	190	187	4	BS3	-1	34.192	false	true	false	false	Self > 4	0	0.001	0.001		0	0	0	0	0	1218	1205	183
195173	B190124_06_Lumos_FO_CO_120_FAcomplex_100x_SCX21				0	0	-0	0	4	0	0	ggFANCG	FA_complex	false	ggFANCG	FA_complex	false	GKEAIMoxQFSR	GMQFLEQEKHK	492	541	10	11	2	9	493	549	4	BS3	-1	34.106	false	true	false	false	Self > 4	0	0.001	0.001		0	0.455	0.455	0	0	1139	445	134
200907	B190124_06_Lumos_FO_CO_120_FAcomplex_100x_SCX21				0	0	-0	0	6	0	0	ggFANCA	FA_complex	false	ggFANCA	FA_complex	false	VLIVDQAKHEDVPAQIAVISDR	RADKIPSNLYSTYIQACcmHAR	639	588	22	20	8	4	646	591	6	BS3	-1	34.088	false	true	false	false	Self > 4	0	0.001	0.001		0	0.25	0.25	0	0	1211	1491	130
44304	B181122_31_Lumos_FO_IN_120_FAcomplex_BS3_SEC7_rep2				0	0	-0	0	4	0	0	ggFANCB	FA_complex	false	ggFANCA	FA_complex	false	KISGAPVASLLDSEDGVQQFR	KIPTSVIEASIFR	800	542	21	13	1	1	800	542	4	BS3	-1	34.044	false	true	false	false	Between > 4	0	0.002	0.004		0	0.455	0.25	0	0	2025	1961	0
191666	B190124_06_Lumos_FO_CO_120_FAcomplex_100x_SCX21				0	0	-0	0	5	0	0	ggFANCC_strepII_tag	FA_complex	false	ggFANCC_strepII_tag	FA_complex	false	GSAGSAAGSGAGWSHPQFEK	IKHNGGENQR	576	534	20	10	20	2	595	535	5	BS3	-1	34.016	false	true	false	false	Self > 4	0	0.001	0.001		0	0.444	0.444	0	0	1301	1605	159
177459	B190124_05_Lumos_FO_CO_120_FAcomplex_100x_SCX22				0	0	-0	0	4	0	0	ggFANCA	FA_complex	false	ggFANCA	FA_complex	false	ASFGNASSHHGSSKK	VLIVDQAKHEDVPAQIAVISDR	433	639	15	22	14	8	446	646	4	BS3	-1	33.982	false	true	false	false	Self > 4	0	0.001	0.001		0	0.25	0.25	0	0	87	1317	130
224646	B190124_07_Lumos_FO_CO_120_FAcomplex_100x_SCX20				0	0	-0	0	6	0	0	ggFANCG	FA_complex	false	ggFANCA	FA_complex	false	AEKNELLTLLK	AAVLSLLDRHQNLSDLLLEVEGSAKPAGEGGR	177	32	11	32	3	25	179	56	6	BS3	-1	33.978	false	true	false	false	Between > 4	0	0.002	0.004		0	0.455	0.25	0	0	2024	2479	17
201305	B190124_06_Lumos_FO_CO_120_FAcomplex_100x_SCX21				0	0	-0	0	6	0	0	ggFANCB	FA_complex	false	ggFANCA	FA_complex	false	SKNDLKEEFHK	NAVTKIEQICcmQSSVSPSQAPLLNLDQR	555	96	11	27	6	5	560	100	6	BS3	-1	33.894	false	true	false	false	Between > 4	0	0.002	0.005		0	0.455	0.25	0	0	2023	1963	0
194519	B190124_06_Lumos_FO_CO_120_FAcomplex_100x_SCX21				0	0	-0	0	6	0	0	ggFANCA	FA_complex	false	ggFANCA	FA_complex	false	LSNVLGHNSDENEAAILNSR	VEPSHSKEPAEQLK	661	618	20	14	9	7	669	624	6	BS3	-1	33.856	false	true	false	false	Self > 4	0	0.001	0.001		0	0.25	0.25	0	0	1299	771	130
230495	B190124_08_Lumos_FO_CO_120_FAcomplex_100x_SCX19				0	0	-0	0	5	0	0	ggFANCE	FA_complex	false	ggFANCC_strepII_tag	FA_complex	false	QDGDAAGCcmVLPGGKR	GSAGSAAGSGAGWSHPQFEK	174	576	15	20	14	5	187	580	5	BS3	-1	33.698	false	true	false	false	Between > 4	0	0.002	0.005		0	0	0.444	0	0	1900	2429	14
240044	B190124_08_Lumos_FO_CO_120_FAcomplex_100x_SCX19				0	0	-0	0	5	0	0	ggFANCB	FA_complex	false	ggFANCA	FA_complex	false	VFSALSVSSCcmQIEPPQK	HQNLSDLLLEVEGSAKPAGEGGR	531	41	17	23	8	16	538	56	5	BS3	-1	33.67	false	true	false	false	Between > 4	0	0.002	0.005		0	0.455	0.25	0	0	2021	2361	0
203044	B190124_06_Lumos_FO_CO_120_FAcomplex_100x_SCX21				0	0	-0	0	7	0	0	ggFANCG	FA_complex	false	ggFANCA	FA_complex	false	MoxGKPQTALQHLK	AAVLSLLDRHQNLSDLLLEVEGSAKPAGEGGR	263	32	12	32	3	25	265	56	7	BS3	-1	33.63	false	true	false	false	Between > 4	0	0.002	0.005		0	0.455	0.25	0	0	1521	2513	17
181735	B190124_05_Lumos_FO_CO_120_FAcomplex_100x_SCX22				0	0	-0	0	5	0	0	ggFANCA	FA_complex	false	ggFANCA	FA_complex	false	RADKIPSNLYSTYIQACcmHAR	MoxAFIDSLKR	588	580	20	9	4	8	591	587	5	BS3	-1	33.56	false	true	false	false	Self > 4	0	0.001	0.001		0	0.25	0.25	0	0	766	1409	130
289439	B190124_11_Lumos_FO_CO_120_FAcomplex_100x_SCX16				0	0	-0	0	5	0	0	ggFANCE	FA_complex	false	ggFAAP100	FA_complex	false	QAPAFATSLSYAKLVTAVLTTYSSQLSPSHR	IKALLSGIGNTSER	466	460	31	14	13	2	478	461	5	BS3	-1	33.452	false	true	false	false	Between > 4	0	0.002	0.005		0	0	0.444	0	0	1908	2425	85
193436	B190124_06_Lumos_FO_CO_120_FAcomplex_100x_SCX21				0	0	-0	0	4	0	0	ggFANCG	FA_complex	false	ggFANCG	FA_complex	false	GMoxQFLEQEKHK	GKEAIMoxQFSR	541	492	11	10	9	2	549	493	4	BS3	-1	33.408	false	true	false	false	Self > 4	0	0.001	0.001		0	0.455	0.455	0	0	994	445	134
218393	B190124_07_Lumos_FO_CO_120_FAcomplex_100x_SCX20				0	0	-0	0	4	0	0	ggFANCA	FA_complex	false	ggFANCA	FA_complex	false	SHFCcmQEIWKMoxK	LGVPTAVLAAKNAVTK	144	85	11	16	9	11	152	95	4	BS3	-1	33.302	false	true	false	false	Self > 4	0	0.001	0.001		0	0.25	0.25	0	0	1143	1507	130
200340	B190124_06_Lumos_FO_CO_120_FAcomplex_100x_SCX21				0	0	-0	0	5	0	0	ggFANCB	FA_complex	false	ggFANCL	FA_complex	false	KEGLVSLWDDVGKPHSVSK	ILLPTDSQLKNAR	442	39	19	13	13	10	454	48	5	BS3	-1	33.21	false	true	false	false	Between > 4	0	0.003	0.005		0	0.455	0.444	0	0	1925	2151	4
175937	B190124_05_Lumos_FO_CO_120_FAcomplex_100x_SCX22				0	0	-0	0	5	0	0	ggFANCA	FA_complex	false	ggFANCA	FA_complex	false	LSNVLGHNSDENEAAILNSR	KEKMoxLQDESK	661	608	20	10	9	3	669	610	5	BS3	-1	33.19	false	true	false	false	Self > 4	0	0.001	0.001		0	0.25	0.25	0	0	599	201	130
193796	B190124_06_Lumos_FO_CO_120_FAcomplex_100x_SCX21				0	0	-0	0	4	0	0	ggFANCE	FA_complex	false	ggFANCE	FA_complex	false	IAQSKAEGR	KKVLEESLEFSEER	156	189	9	14	5	2	160	190	4	BS3	-1	33.156	false	true	false	false	Self > 4	0	0.001	0.001		0	0	0	0	0	24	1289	183
45645	B181122_31_Lumos_FO_IN_120_FAcomplex_BS3_SEC7_rep2				0	0	-0	0	4	0	0	ggFANCB	FA_complex	false	ggFAAP100	FA_complex	false	INYESGINYKDDVPAAEGLQENGLLTIQALETR	IKALLSGIGNTSER	365	460	33	14	10	2	374	461	4	BS3	-1	33.104	false	true	false	false	Between > 4	0	0.003	0.005		0	0.455	0.444	0	0	1995	2357	2
28923	B181122_30_Lumos_FO_IN_120_FAcomplex_BS3_SEC7_rep1				0	0	-0	0	4	0	0	ggFANCB	FA_complex	false	ggFANCB	FA_complex	false	KISGAPVASLLDSEDGVQQFR	LQNEKEQCcmMLSMNETMDGTLYQEVTLK	800	823	21	27	1	5	800	827	4	BS3	-1	32.99	false	true	false	false	Self > 4	0	0.001	0.001		0	0.455	0.455	0	0	439	439	132
214052	B190124_07_Lumos_FO_CO_120_FAcomplex_100x_SCX20				0	0	-0	0	4	0	0	ggFANCA	FA_complex	false	ggFAAP100	FA_complex	false	KYSVLHSAASDR	VSSELLKNALK	1291	722	12	11	1	7	1291	728	4	BS3	-1	32.908	false	true	false	false	Between > 4	0	0.003	0.005		0	0.25	0.444	0	0	1757	2407	26
182110	B190124_05_Lumos_FO_CO_120_FAcomplex_100x_SCX22				0	0	-0	0	3	0	0	ggFANCG	FA_complex	false	ggFANCA	FA_complex	false	MoxGKPQTALQHLK	HQNLSDLLLEVEGSAKPAGEGGR	263	41	12	23	3	16	265	56	3	BS3	-1	32.864	false	true	false	false	Between > 4	0	0.003	0.005		0	0.455	0.25	0	0	2001	2513	17
199738	B190124_06_Lumos_FO_CO_120_FAcomplex_100x_SCX21				0	0	-0	0	5	0	0	ggFANCB	FA_complex	false	ggFAAP100	FA_complex	false	ESKAENNLTWWNEPGK	QIQTNHEMLLKEAQSLRDHSPLTEEDTEK	784	844	16	29	3	11	786	854	5	BS3	-1	32.848	false	true	false	false	Between > 4	0	0.003	0.005		0	0.455	0.444	0	0	1855	2035	2
201600	B190124_06_Lumos_FO_CO_120_FAcomplex_100x_SCX21				0	0	-0	0	5	0	0	ggFANCA	FA_complex	false	ggFAAP100	FA_complex	false	TVKDLLENNVFSR	QIQTNHEMLLKEAQSLRDHSPLTEEDTEK	131	844	13	29	3	11	133	854	5	BS3	-1	32.812	false	true	false	false	Between > 4	0	0.003	0.005		0	0.25	0.444	0	0	1721	2423	26
282870	B190124_11_Lumos_FO_CO_120_FAcomplex_100x_SCX16				0	0	-0	0	3	0	0	ggFANCB	FA_complex	false	ggFANCB	FA_complex	false	SFLSSKESK	KISGAPVASLLDSEDGVQQFR	778	800	9	21	6	1	783	800	3	BS3	-1	32.806	false	true	false	false	Self > 4	0	0.001	0.001		0	0.455	0.455	0	0	1195	1241	132
284684	B190124_11_Lumos_FO_CO_120_FAcomplex_100x_SCX16				0	0	-0	0	5	0	0	ggFANCB	FA_complex	false	ggFANCA	FA_complex	false	KISGAPVASLLDSEDGVQQFR	VLIVDQAKHEDVPAQIAVISDR	800	639	21	22	1	8	800	646	5	BS3	-1	32.788	false	true	false	false	Between > 4	0	0.003	0.005		0	0.455	0.25	0	0	2012	2331	0
235506	B190124_08_Lumos_FO_CO_120_FAcomplex_100x_SCX19				0	0	-0	0	4	0	0	ggFANCA	FA_complex	false	ggFANCA	FA_complex	false	MoxAFIDSLKR	IPSNLYSTYIQACcmHAR	580	592	9	16	8	3	587	594	4	BS3	-1	32.75	false	true	false	false	Self > 4	0	0.001	0.001		0	0.25	0.25	0	0	300	1293	130
230717	B190124_08_Lumos_FO_CO_120_FAcomplex_100x_SCX19				0	0	-0	0	4	0	0	ggFANCB	FA_complex	false	ggFAAP100	FA_complex	false	RENLQVTSKWQK	EQPEPKAGTASEQPCcmATGEGGMoxPPSAASIR	313	692	12	30	9	6	321	697	4	BS3	-1	32.728	false	true	false	false	Between > 4	0	0.003	0.005		0	0.455	0.444	0	0	1985	1885	2
199820	B190124_06_Lumos_FO_CO_120_FAcomplex_100x_SCX21				0	0	-0	0	6	0	0	ggFANCB	FA_complex	false	ggFANCL	FA_complex	false	KEGLVSLWDDVGKPHSVSKEPSLTPK	ILLPTDSQLKNAR	442	39	26	13	13	10	454	48	6	BS3	-1	32.726	false	true	false	false	Between > 4	0	0.003	0.005		0	0.455	0.444	0	0	1657	2151	4
201492	B190124_06_Lumos_FO_CO_120_FAcomplex_100x_SCX21				0	0	-0	0	6	0	0	ggFANCA	FA_complex	false	ggFAAP100	FA_complex	false	TVKDLLENNVFSR	QIQTNHEMLLKEAQSLRDHSPLTEEDTEK	131	844	13	29	3	11	133	854	6	BS3	-1	32.714	false	true	false	false	Between > 4	0	0.003	0.005		0	0.25	0.444	0	0	1721	2423	26
256746	B190124_09_Lumos_FO_CO_120_FAcomplex_100x_SCX18				0	0	-0	0	4	0	0	ggFANCB	FA_complex	false	ggFANCB	FA_complex	false	INYESGINYKDDVPAAEGLQENGLLTIQALETR	RENLQVTSKWQK	365	313	33	12	10	9	374	321	4	BS3	-1	32.708	false	true	false	false	Self > 4	0	0.001	0.001		0	0.455	0.455	0	0	1288	793	132
183557	B190124_05_Lumos_FO_CO_120_FAcomplex_100x_SCX22				0	0	-0	0	5	0	0	ggFANCB	FA_complex	false	ggFANCB	FA_complex	false	SKNDLKEEFHK	TQLDKANTVTAVTSLSPLLAFHR	555	570	11	23	6	5	560	574	5	BS3	-1	32.696	false	true	false	false	Self > 4	0	0.001	0.001		0	0.455	0.455	0	0	489	373	132
239908	B190124_08_Lumos_FO_CO_120_FAcomplex_100x_SCX19				0	0	-0	0	5	0	0	ggFANCB	FA_complex	false	ggFANCB	FA_complex	false	INYESGINYKDDVPAAEGLQENGLLTIQALETR	RENLQVTSKWQK	365	313	33	12	10	9	374	321	5	BS3	-1	32.686	false	true	false	false	Self > 4	0	0.001	0.001		0	0.455	0.455	0	0	1288	793	132
269330	B190124_10_Lumos_FO_CO_120_FAcomplex_100x_SCX17				0	0	-0	0	5	0	0	ggFANCA	FA_complex	false	ggFANCA	FA_complex	false	KIPTSVIEASIFR	LDLGSCcmGQLKSVSPDIHCcmK	542	980	13	19	1	10	542	989	5	BS3	-1	32.666	false	true	false	false	Self > 4	0	0.001	0.001		0	0.25	0.25	0	0	229	1505	130
269326	B190124_10_Lumos_FO_CO_120_FAcomplex_100x_SCX17				0	0	-0	0	4	0	0	ggFANCA	FA_complex	false	ggFANCA	FA_complex	false	KIPTSVIEASIFR	LDLGSCcmGQLKSVSPDIHCcmK	542	980	13	19	1	10	542	989	4	BS3	-1	32.646	false	true	false	false	Self > 4	0	0.001	0.001		0	0.25	0.25	0	0	229	1505	130
254315	B190124_09_Lumos_FO_CO_120_FAcomplex_100x_SCX18				0	0	-0	0	5	0	0	ggFANCA	FA_complex	false	ggFANCA	FA_complex	false	LSNVLGHNSDENEAAILNSR	KIPTSVIEASIFR	661	542	20	13	9	1	669	542	5	BS3	-1	32.602	false	true	false	false	Self > 4	0	0.001	0.001		0	0.25	0.25	0	0	1244	1487	130
166516	B190124_04_Lumos_FO_CO_120_FAcomplex_100x_SCX23				0	0	-0	0	5	0	0	ggFANCL	FA_complex	false	ggFANCL	FA_complex	false	VAYVDTGLTTVKLK	GRQHLITLKLNAK	124	143	14	13	12	9	135	151	5	BS3	-1	32.552	false	true	false	false	Self > 4	0	0.001	0.001		0	0.444	0.444	0	0	1103	1197	227
183417	B190124_05_Lumos_FO_CO_120_FAcomplex_100x_SCX22				0	0	-0	0	5	0	0	ggFANCA	FA_complex	false	ggFANCA	FA_complex	false	KIPTSVIEASIFR	RADKIPSNLYSTYIQACcmHAR	542	588	13	20	1	4	542	591	5	BS3	-1	32.512	false	true	false	false	Self > 4	0	0.001	0.001		0	0.25	0.25	0	0	1283	1591	130
237740	B190124_08_Lumos_FO_CO_120_FAcomplex_100x_SCX19				0	0	-0	0	4	0	0	ggFANCA	FA_complex	false	ggFAAP100	FA_complex	false	TVKDLLENNVFSR	QIQTNHEMLLKEAQSLR	131	844	13	17	3	11	133	854	4	BS3	-1	32.478	false	true	false	false	Between > 4	0	0.003	0.005		0	0.25	0.444	0	0	1921	2423	26
41314	B181122_31_Lumos_FO_IN_120_FAcomplex_BS3_SEC7_rep2				0	0	-0	0	5	0	0	ggFANCB	FA_complex	false	ggFANCA	FA_complex	false	ESKAENNLTWWNEPGKK	TVKDLLENNVFSR	784	131	17	13	3	3	786	133	5	BS3	-1	32.464	false	true	false	false	Between > 4	0	0.003	0.005		0	0.455	0.25	0	0	2007	2179	0
218444	B190124_07_Lumos_FO_CO_120_FAcomplex_100x_SCX20				0	0	-0	0	5	0	0	ggFANCA	FA_complex	false	ggFANCA	FA_complex	false	SHFCcmQEIWKMoxK	LGVPTAVLAAKNAVTK	144	85	11	16	9	11	152	95	5	BS3	-1	32.412	false	true	false	false	Self > 4	0	0.001	0.001		0	0.25	0.25	0	0	1143	1507	130
270145	B190124_10_Lumos_FO_CO_120_FAcomplex_100x_SCX17				0	0	-0	0	4	0	0	ggFANCB	FA_complex	false	ggFANCA	FA_complex	false	KISGAPVASLLDSEDGVQQFR	ADKIPSNLYSTYIQACcmHAR	800	589	21	19	1	3	800	591	4	BS3	-1	32.392	false	true	false	false	Between > 4	0	0.003	0.005		0	0.455	0.25	0	0	2006	2387	0
287402	B190124_11_Lumos_FO_CO_120_FAcomplex_100x_SCX16				0	0	-0	0	5	0	0	ggFANCB	FA_complex	false	ggFANCB	FA_complex	false	TQLDKANTVTAVTSLSPLLAFHR	KISGAPVASLLDSEDGVQQFR	570	800	23	21	5	1	574	800	5	BS3	-1	32.372	false	true	false	false	Self > 4	0	0.001	0.001		0	0.455	0.455	0	0	1281	1269	132
218094	B190124_07_Lumos_FO_CO_120_FAcomplex_100x_SCX20				0	0	-0	0	5	0	0	ggFAAP100	FA_complex	false	ggFAAP100	FA_complex	false	ASEGESELLALSAKGR	RIKALLSGIGNTSER	420	459	16	15	14	3	433	461	5	BS3	-1	32.304	false	true	false	false	Self > 4	0	0.001	0.001		0	0.444	0.444	0	0	1280	1267	162
168651	B190124_04_Lumos_FO_CO_120_FAcomplex_100x_SCX23				0	0	-0	0	5	0	0	ggFANCB	FA_complex	false	ggFANCA	FA_complex	false	SKNDLKEEFHK	EHQELSSESFIVSVLQEQASR	555	64	11	21	2	7	556	70	5	BS3	-1	32.254	false	true	false	false	Between > 4	0	0.003	0.005		0	0.455	0.25	0	0	1817	2409	0
195660	B190124_06_Lumos_FO_CO_120_FAcomplex_100x_SCX21				0	0	-0	0	4	0	0	ggFANCB	FA_complex	false	ggFAAP100	FA_complex	false	SFLSSKESK	QIQTNHEMoxLLKEAQSLR	778	844	9	17	6	11	783	854	4	BS3	-1	32.19	false	true	false	false	Between > 4	0	0.003	0.005		0	0.455	0.444	0	0	1644	2393	2
203449	B190124_06_Lumos_FO_CO_120_FAcomplex_100x_SCX21				0	0	-0	0	7	0	0	ggFANCG	FA_complex	false	ggFANCA	FA_complex	false	MGKPQTALQHLK	AAVLSLLDRHQNLSDLLLEVEGSAKPAGEGGR	263	32	12	32	3	25	265	56	7	BS3	-1	32.168	false	true	false	false	Between > 4	0	0.003	0.005		0	0.455	0.25	0	0	1734	2513	17
267408	B190124_10_Lumos_FO_CO_120_FAcomplex_100x_SCX17				0	0	-0	0	4	0	0	ggFANCB	FA_complex	false	ggFAAP100	FA_complex	false	ENLQVTSKWQK	IKALLSGIGNTSER	314	460	11	14	8	2	321	461	4	BS3	-1	32.146	false	true	false	false	Between > 4	0	0.003	0.005		0	0.455	0.444	0	0	2002	2465	2
213343	B190124_07_Lumos_FO_CO_120_FAcomplex_100x_SCX20				0	0	-0	0	3	0	0	ggFANCG	FA_complex	false	ggFANCG	FA_complex	false	GKEAIMoxQFSR	GMQFLEQEKHK	492	541	10	11	2	9	493	549	3	BS3	-1	32.128	false	true	false	false	Self > 4	0	0.001	0.001		0	0.455	0.455	0	0	1139	445	134
205344	B190124_06_Lumos_FO_CO_120_FAcomplex_100x_SCX21				0	0	-0	0	5	0	0	ggFANCA	FA_complex	false	ggFANCA	FA_complex	false	HQNLSDLLLEVEGSAKPAGEGGR	NAVTKIEQICcmQSSVSPSQAPLLNLDQR	41	96	23	27	5	5	45	100	5	BS3	-1	32.108	false	true	false	false	Self > 4	0	0.001	0.001		0	0.25	0.25	0	0	1278	1265	130
52999	B181122_32_Lumos_FO_IN_120_FAcomplex_BS3_SEC8_rep1				0	0	-0	0	4	0	0	ggFANCB	FA_complex	false	ggFANCB	FA_complex	false	SKNDLKEEFHK	SFLSSKESK	555	778	11	9	2	6	556	783	4	BS3	-1	32.104	false	true	false	false	Self > 4	0	0.001	0.001		0	0.455	0.455	0	0	984	1527	132
255257	B190124_09_Lumos_FO_CO_120_FAcomplex_100x_SCX18				0	0	-0	0	4	0	0	ggFANCA	FA_complex	false	ggFANCA	FA_complex	false	LSNVLGHNSDENEAAILNSR	DVEKALQIFENTR	661	529	20	13	9	4	669	532	4	BS3	-1	32.076	false	true	false	false	Self > 4	0	0.001	0.001		0	0.25	0.25	0	0	1276	1263	130
178329	B190124_05_Lumos_FO_CO_120_FAcomplex_100x_SCX22				0	0	-0	0	6	0	0	ggFANCL	FA_complex	false	ggFANCL	FA_complex	false	ILLPTDSQLKNAR	ILHGYQHILKQR	39	61	13	12	10	10	48	70	6	BS3	-1	32.046	false	true	false	false	Self > 4	0	0.001	0.001		0	0.444	0.444	0	0	1185	1573	227
182089	B190124_05_Lumos_FO_CO_120_FAcomplex_100x_SCX22				0	0	-0	0	6	0	0	ggFANCG	FA_complex	false	ggFANCA	FA_complex	false	MoxGKPQTALQHLK	HQNLSDLLLEVEGSAKPAGEGGR	263	41	12	23	3	16	265	56	6	BS3	-1	32.046	false	true	false	false	Between > 4	0	0.003	0.005		0	0.455	0.25	0	0	2001	2513	17
250459	B190124_09_Lumos_FO_CO_120_FAcomplex_100x_SCX18				0	0	-0	0	5	0	0	ggFANCE	FA_complex	false	ggFANCE	FA_complex	false	KVLEESLEFSEEREGK	QDGDAAGCcmVLPGGKR	190	174	16	15	1	14	190	187	5	BS3	-1	31.97	false	true	false	false	Self > 4	0	0.001	0.001		0	0	0	0	0	1218	1205	183
35585	B181122_31_Lumos_FO_IN_120_FAcomplex_BS3_SEC7_rep2				0	0	-0	0	5	0	0	ggFANCA	FA_complex	false	ggFANCA	FA_complex	false	KVPHICcmHAVLQR	KSTFGSTAELR	240	21	12	11	1	1	240	21	5	BS3	-1	31.96	false	true	false	false	Self > 4	0	0.001	0.001		0	0.25	0.25	0	0	509	1201	130
239998	B190124_08_Lumos_FO_CO_120_FAcomplex_100x_SCX19				0	0	-0	0	4	0	0	ggFANCA	FA_complex	false	ggFANCA	FA_complex	false	ASLCcmLWKQAR	GITSKEDKADLVWSSLTCcmPSLNYR	891	866	10	24	7	8	897	873	4	BS3	-1	31.84	false	true	false	false	Self > 4	0	0.001	0.001		0	0.25	0.25	0	0	1141	1053	130
176446	B190124_05_Lumos_FO_CO_120_FAcomplex_100x_SCX22				0	0	-0	0	5	0	0	ggFANCA	FA_complex	false	ggFANCA	FA_complex	false	LSNVLGHNSDENEAAILNSR	VSDAIHKQR	661	315	20	9	9	7	669	321	5	BS3	-1	31.818	false	true	false	false	Self > 4	0	0.001	0.001		0	0.25	0.25	0	0	804	1609	130
24649	B181122_30_Lumos_FO_IN_120_FAcomplex_BS3_SEC7_rep1				0	0	-0	0	4	0	0	ggFANCB	FA_complex	false	ggFAAP100	FA_complex	false	ISAAAITQKNQLIWFQDGVPK	EQPEPKAGTASEQPCcmATGEGGMoxPPSAASIR	254	692	21	30	9	6	262	697	4	BS3	-1	31.8	false	true	false	false	Between > 4	0	0.003	0.005		0	0.455	0.444	0	0	1979	2399	2
254287	B190124_09_Lumos_FO_CO_120_FAcomplex_100x_SCX18				0	0	-0	0	4	0	0	ggFANCB	FA_complex	false	ggFAAP100	FA_complex	false	KISGAPVASLLDSEDGVQQFR	QIQTNHEMLLKEAQSLR	800	844	21	17	1	11	800	854	4	BS3	-1	31.784	false	true	false	false	Between > 4	0	0.003	0.005		0	0.455	0.444	0	0	1999	2025	2
175316	B190124_05_Lumos_FO_CO_120_FAcomplex_100x_SCX22				0	0	-0	0	4	0	0	ggFANCG	FA_complex	false	ggFANCG	FA_complex	false	GMoxQFLEQEKHK	LGKGKEAIMoxQFSR	541	489	11	13	9	5	549	493	4	BS3	-1	31.78	false	true	false	false	Self > 4	0	0.001	0.001		0	0.455	0.455	0	0	1217	445	134
168055	B190124_04_Lumos_FO_CO_120_FAcomplex_100x_SCX23				0	0	-0	0	5	0	0	ggFANCB	FA_complex	false	ggFANCA	FA_complex	false	SKNDLKEEFHK	HQNLSDLLLEVEGSAKPAGEGGR	555	41	11	23	6	16	560	56	5	BS3	-1	31.776	false	true	false	false	Between > 4	0	0.003	0.005		0	0.455	0.25	0	0	1968	2247	0
283238	B190124_11_Lumos_FO_CO_120_FAcomplex_100x_SCX16				0	0	-0	0	4	0	0	ggFAAP100	FA_complex	false	ggFAAP100	FA_complex	false	VSSELLKNALK	MQALVLEQAAQGSGPPDLR	722	820	11	19	7	13	728	832	4	BS3	-1	31.73	false	true	false	false	Self > 4	0	0.001	0.001		0	0.444	0.444	0	0	1269	1243	162
150626	B190124_03_Lumos_FO_CO_120_FAcomplex_100x_SCX24				0	0	-0	0	5	0	0	ggFANCB	FA_complex	false	ggFANCB	FA_complex	false	SKNDLKEEFHK	LQDHFIEKLWQR	555	468	11	12	6	8	560	475	5	BS3	-1	31.686	false	true	false	false	Self > 4	0	0.001	0.001		0	0.455	0.455	0	0	1175	1461	132
194869	B190124_06_Lumos_FO_CO_120_FAcomplex_100x_SCX21				0	0	-0	0	4	0	0	ggFANCA	FA_complex	false	ggFANCA	FA_complex	false	LSNVLGHNSDENEAAILNSR	MLQDESKVEPSHSK	661	611	20	14	9	7	669	617	4	BS3	-1	31.682	false	true	false	false	Self > 4	0	0.001	0.001		0	0.25	0.25	0	0	358	1535	130
211787	B190124_07_Lumos_FO_CO_120_FAcomplex_100x_SCX20				0	0	-0	0	5	0	0	ggFANCG	FA_complex	false	ggFANCA	FA_complex	false	QATFPQNESLAR	KYSVLHSAASDR	622	1291	12	12	9	1	630	1291	5	BS3	-1	31.66	false	true	false	false	Between > 4	0	0.003	0.005		0	0.455	0.25	0	0	1650	2441	17
63362	B181122_32_Lumos_FO_IN_120_FAcomplex_BS3_SEC8_rep1				0	0	-0	0	4	0	0	ggFANCB	FA_complex	false	ggFANCA	FA_complex	false	ESKAENNLTWWNEPGK	TVKDLLENNVFSR	784	131	16	13	3	3	786	133	4	BS3	-1	31.648	false	true	false	false	Between > 4	0	0.003	0.005		0	0.455	0.25	0	0	1973	2179	0
161784	B190124_04_Lumos_FO_CO_120_FAcomplex_100x_SCX23				0	0	-0	0	4	0	0	ggFANCA	FA_complex	false	ggFANCA	FA_complex	false	KYSVLHSAASDR	KYSVLHSAASDR	1291	1291	12	12	1	1	1291	1291	4	BS3	-1	31.54	false	true	false	false	Self > 4	0	0.001	0.001		0	0.25	0.25	0	0	1266	1239	130
4896	B181122_28_Lumos_FO_IN_120_FAcomplex_BS3_SEC6_rep1				0	0	-0	0	5	0	0	ggFANCB	FA_complex	false	ggFAAP100	FA_complex	false	INYESGINYKDDVPAAEGLQENGLLTIQALETR	IKALLSGIGNTSER	365	460	33	14	10	2	374	461	5	BS3	-1	31.526	false	true	false	false	Between > 4	0	0.003	0.005		0	0.455	0.444	0	0	1995	2357	2
179980	B190124_05_Lumos_FO_CO_120_FAcomplex_100x_SCX22				0	0	-0	0	6	0	0	ggFANCA	FA_complex	false	ggFAAP100	FA_complex	false	SHFCcmQEIWK	QIQTNHEMoxLLKEAQSLRDHSPLTEEDTEK	144	844	9	29	1	11	144	854	6	BS3	-1	31.506	false	true	false	false	Between > 4	0	0.003	0.005		0	0.25	0.444	0	0	1811	2351	26
271758	B190124_10_Lumos_FO_CO_120_FAcomplex_100x_SCX17				0	0	-0	0	4	0	0	ggFANCA	FA_complex	false	ggFANCA	FA_complex	false	VLIVDQAKHEDVPAQIAVISDR	TVKDLLENNVFSR	639	131	22	13	8	3	646	133	4	BS3	-1	31.504	false	true	false	false	Self > 4	0	0.001	0.001		0	0.25	0.25	0	0	977	1423	130
193076	B190124_06_Lumos_FO_CO_120_FAcomplex_100x_SCX21				0	0	-0	0	4	0	0	ggFANCA	FA_complex	false	ggFANCA	FA_complex	false	KYSVLHSAASDR	KSTFGSTAELR	1291	21	12	11	1	1	1291	21	4	BS3	-1	31.49	false	true	false	false	Self > 4	0	0.001	0.001		0	0.25	0.25	0	0	765	917	130
182534	B190124_05_Lumos_FO_CO_120_FAcomplex_100x_SCX22				0	0	-0	0	5	0	0	ggFANCB	FA_complex	false	ggFANCA	FA_complex	false	KMoxKLDLR	HQNLSDLLLEVEGSAKPAGEGGR	548	41	7	23	3	16	550	56	5	BS3	-1	31.418	false	true	false	false	Between > 4	0	0.003	0.005		0	0.455	0.25	0	0	1993	2271	0
283006	B190124_11_Lumos_FO_CO_120_FAcomplex_100x_SCX16				0	0	-0	0	4	0	0	ggFANCL	FA_complex	false	ggFANCL	FA_complex	false	AALEKSDFTK	QSFNVIFGECcmPYCcmNKPLTVK	294	348	10	20	5	15	298	362	4	BS3	-1	31.304	false	true	false	false	Self > 4	0	0.001	0.001		0	0.444	0.444	0	0	1263	1237	227
198771	B190124_06_Lumos_FO_CO_120_FAcomplex_100x_SCX21				0	0	-0	0	3	0	0	ggFANCB	FA_complex	false	ggFANCA	FA_complex	false	SKNDLKEEFHK	TVKDLLENNVFSR	555	131	11	13	2	3	556	133	3	BS3	-1	31.3	false	true	false	false	Between > 4	0	0.003	0.005		0	0.455	0.25	0	0	1640	2489	0
155453	B190124_03_Lumos_FO_CO_120_FAcomplex_100x_SCX24				0	0	-0	0	7	0	0	ggFANCA	FA_complex	false	ggFANCA	FA_complex	false	MoxKDLPVLEAVWHLHR	HQNLSDLLLEVEGSAKPAGEGGR	153	41	15	23	2	5	154	45	7	BS3	-1	31.292	false	true	false	false	Self > 4	0	0.001	0.001		0	0.25	0.25	0	0	1262	639	130
150838	B190124_03_Lumos_FO_CO_120_FAcomplex_100x_SCX24				0	0	-0	0	6	0	0	ggFANCB	FA_complex	false	ggFANCB	FA_complex	false	AKHSETEIVCcmCcmDCcmATR	KHNGVVEHLLLLLHSSDR	69	100	16	18	2	1	70	100	6	BS3	-1	31.236	false	true	false	false	Self > 4	0	0.001	0.001		0	0.455	0.455	0	0	1261	1519	132
211628	B190124_07_Lumos_FO_CO_120_FAcomplex_100x_SCX20				0	0	-0	0	3	0	0	ggFANCG	FA_complex	false	ggFANCG	FA_complex	false	GMoxQFLEQEKHK	GKEAIMoxQFSR	541	492	11	10	9	2	549	493	3	BS3	-1	31.208	false	true	false	false	Self > 4	0	0.001	0.001		0	0.455	0.455	0	0	994	445	134
267496	B190124_10_Lumos_FO_CO_120_FAcomplex_100x_SCX17				0	0	-0	0	4	0	0	ggFANCA	FA_complex	false	ggFANCA	FA_complex	false	VLPKAPDTR	VLIVDQAKHEDVPAQIAVISDR	571	639	9	22	4	8	574	646	4	BS3	-1	31.194	false	true	false	false	Self > 4	0	0.001	0.001		0	0.25	0.25	0	0	831	1383	130
197265	B190124_06_Lumos_FO_CO_120_FAcomplex_100x_SCX21				0	0	-0	0	5	0	0	ggFANCA	FA_complex	false	ggFANCA	FA_complex	false	KYSVLHSAASDR	ADKIPSNLYSTYIQACcmHAR	1291	589	12	19	1	3	1291	591	5	BS3	-1	31.18	false	true	false	false	Self > 4	0	0.001	0.001		0	0.25	0.25	0	0	1258	1235	130
217458	B190124_07_Lumos_FO_CO_120_FAcomplex_100x_SCX20				0	0	-0	0	3	0	0	ggFANCA	FA_complex	false	ggFANCA	FA_complex	false	ASFGNASSHHGSSKK	SVLLEYITLAK	433	484	15	11	14	1	446	484	3	BS3	-1	31.134	false	true	false	false	Self > 4	0	0.001	0.001		0	0.25	0.25	0	0	995	1575	130
153347	B190124_03_Lumos_FO_CO_120_FAcomplex_100x_SCX24				0	0	-0	0	5	0	0	ggFANCB	FA_complex	false	ggFANCA	FA_complex	false	SKNDLKEEFHK	EHQELSSESFIVSVLQEQASR	555	64	11	21	6	7	560	70	5	BS3	-1	31.124	false	true	false	false	Between > 4	0	0.003	0.005		0	0.455	0.25	0	0	1991	1929	0
215238	B190124_07_Lumos_FO_CO_120_FAcomplex_100x_SCX20				0	0	-0	0	3	0	0	ggFANCG	FA_complex	false	ggFANCG	FA_complex	false	GKEAIMQFSR	GMQFLEQEKHK	492	541	10	11	2	9	493	549	3	BS3	-1	31.112	false	true	false	false	Self > 4	0	0.001	0.001		0	0.455	0.455	0	0	901	445	134
249988	B190124_09_Lumos_FO_CO_120_FAcomplex_100x_SCX18				0	0	-0	0	5	0	0	ggFANCA	FA_complex	false	ggFANCA	FA_complex	false	LSNVLGHNSDENEAAILNSR	EKEEDVSTLQAMoxR	661	263	20	13	9	2	669	264	5	BS3	-1	31.09	false	true	false	false	Self > 4	0	0.001	0.001		0	0.25	0.25	0	0	1239	763	130
284371	B190124_11_Lumos_FO_CO_120_FAcomplex_100x_SCX16				0	0	-0	0	4	0	0	ggFANCB	FA_complex	false	ggFANCB	FA_complex	false	ISAAAITQKNQLIWFQDGVPK	SSFQIMoxSSDCcmTLTR	254	664	21	14	9	8	262	671	4	BS3	-1	31.074	false	true	false	false	Self > 4	0	0.001	0.001		0	0.455	0.455	0	0	1254	1147	132
196577	B190124_06_Lumos_FO_CO_120_FAcomplex_100x_SCX21				0	0	-0	0	6	0	0	ggFANCA	FA_complex	false	ggFANCA	FA_complex	false	MLQDESKVEPSHSKEPAEQLK	ADKIPSNLYSTYIQACcmHAR	611	589	21	19	7	3	617	591	6	BS3	-1	31.066	false	true	false	false	Self > 4	0	0.001	0.001		0	0.25	0.25	0	0	1253	807	130
194088	B190124_06_Lumos_FO_CO_120_FAcomplex_100x_SCX21				0	0	-0	0	3	0	0	ggFANCC_strepII_tag	FA_complex	false	ggFANCL	FA_complex	false	QHKFPLK	AALEKSDFTK	335	294	7	10	3	5	337	298	3	BS3	-1	31.054	false	true	false	false	Between > 4	0	0.003	0.005		0	0.444	0.444	0	0	1653	2413	75
146165	B190124_03_Lumos_FO_CO_120_FAcomplex_100x_SCX24				0	0	-0	0	5	0	0	ggFANCB	FA_complex	false	ggFAAP100	FA_complex	false	SKNDLKEEFHK	EAQSLRDHSPLTEEDTEK	555	855	11	18	6	9	560	863	5	BS3	-1	31.052	false	true	false	false	Between > 4	0	0.003	0.005		0	0.455	0.444	0	0	1692	2369	2
196807	B190124_06_Lumos_FO_CO_120_FAcomplex_100x_SCX21				0	0	-0	0	4	0	0	ggFANCB	FA_complex	false	ggFAAP100	FA_complex	false	SFLSSKESK	QIQTNHEMLLKEAQSLR	778	844	9	17	6	11	783	854	4	BS3	-1	30.976	false	true	false	false	Between > 4	0	0.003	0.005		0	0.455	0.444	0	0	1511	2393	2
194389	B190124_06_Lumos_FO_CO_120_FAcomplex_100x_SCX21				0	0	-0	0	3	0	0	ggFANCA	FA_complex	false	ggFANCA	FA_complex	false	LSNVLGHNSDENEAAILNSR	MoxLQDESKVEPSHSK	661	611	20	14	9	7	669	617	3	BS3	-1	30.952	false	true	false	false	Self > 4	0	0.001	0.001		0	0.25	0.25	0	0	1221	1535	130
180509	B190124_05_Lumos_FO_CO_120_FAcomplex_100x_SCX22				0	0	-0	0	3	0	0	ggFANCB	FA_complex	false	ggFANCG	FA_complex	false	SKNDLKEEFHK	AEKNELLTLLK	555	177	11	11	6	3	560	179	3	BS3	-1	30.894	false	true	false	false	Between > 4	0	0.003	0.005		0	0.455	0.455	0	0	1913	1949	35
157472	B190124_03_Lumos_FO_CO_120_FAcomplex_100x_SCX24				0	0	-0	0	4	0	0	ggFANCA	FA_complex	false	ggFANCA	FA_complex	false	NAVTKIEQICcmQSSVSPSQAPLLNLDQR	EHQELSSESFIVSVLQEQASR	96	64	27	21	5	7	100	70	4	BS3	-1	30.834	false	true	false	false	Self > 4	0	0.001	0.001		0	0.25	0.25	0	0	1251	1553	130
235124	B190124_08_Lumos_FO_CO_120_FAcomplex_100x_SCX19				0	0	-0	0	4	0	0	ggFANCG	FA_complex	false	ggFANCA	FA_complex	false	MoxGKPQTALQHLK	TVKDLLENNVFSR	263	131	12	13	3	3	265	133	4	BS3	-1	30.798	false	true	false	false	Between > 4	0	0.003	0.005		0	0.455	0.25	0	0	1986	2281	17
214155	B190124_07_Lumos_FO_CO_120_FAcomplex_100x_SCX20				0	0	-0	0	4	0	0	ggFANCA	FA_complex	false	ggFANCA	FA_complex	false	KYSVLHSAASDR	MoxAFIDSLKR	1291	580	12	9	1	8	1291	587	4	BS3	-1	30.796	false	true	false	false	Self > 4	0	0.001	0.001		0	0.25	0.25	0	0	947	267	130
242581	B190124_08_Lumos_FO_CO_120_FAcomplex_100x_SCX19				0	0	-0	0	4	0	0	ggFANCA	FA_complex	false	ggFANCA	FA_complex	false	TVKDLLENNVFSR	EHQELSSESFIVSVLQEQASR	131	64	13	21	3	7	133	70	4	BS3	-1	30.79	false	true	false	false	Self > 4	0	0.001	0.001		0	0.25	0.25	0	0	1249	1215	130
181570	B190124_05_Lumos_FO_CO_120_FAcomplex_100x_SCX22				0	0	-0	0	4	0	0	ggFANCL	FA_complex	false	ggFANCL	FA_complex	false	VAYVDTGLTTVKLK	QHLITLKLNAK	124	145	14	11	12	7	135	151	4	BS3	-1	30.76	false	true	false	false	Self > 4	0	0.001	0.001		0	0.444	0.444	0	0	1075	1197	227
234487	B190124_08_Lumos_FO_CO_120_FAcomplex_100x_SCX19				0	0	-0	0	4	0	0	ggFANCC_strepII_tag	FA_complex	false	ggFANCC_strepII_tag	FA_complex	false	GSAGSAAGSGAGWSHPQFEK	TVKLLNELLQK	576	544	20	11	2	3	577	546	4	BS3	-1	30.746	false	true	false	false	Self > 4	0	0.001	0.001		0	0.444	0.444	0	0	1247	1213	159
230905	B190124_08_Lumos_FO_CO_120_FAcomplex_100x_SCX19				0	0	-0	0	5	0	0	ggFANCB	FA_complex	false	ggFAAP100	FA_complex	false	RENLQVTSKWQK	EQPEPKAGTASEQPCcmATGEGGMoxPPSAASIR	313	692	12	30	9	6	321	697	5	BS3	-1	30.732	false	true	false	false	Between > 4	0	0.003	0.005		0	0.455	0.444	0	0	1985	1885	2
269717	B190124_10_Lumos_FO_CO_120_FAcomplex_100x_SCX17				0	0	-0	0	4	0	0	ggFANCA	FA_complex	false	ggFANCA	FA_complex	false	VLIVDQAKHEDVPAQIAVISDR	KLFVAFSAK	639	340	22	9	8	1	646	340	4	BS3	-1	30.708	false	true	false	false	Self > 4	0	0.001	0.001		0	0.25	0.25	0	0	929	1401	130
147544	B190124_03_Lumos_FO_CO_120_FAcomplex_100x_SCX24				0	0	-0	0	6	0	0	ggFANCA	FA_complex	false	ggFANCA	FA_complex	false	KVPHICcmHAVLQR	SHFCcmQEIWKMK	240	144	12	11	1	9	240	152	6	BS3	-1	30.688	false	true	false	false	Self > 4	0	0.001	0.001		0	0.25	0.25	0	0	1245	1577	130
254278	B190124_09_Lumos_FO_CO_120_FAcomplex_100x_SCX18				0	0	-0	0	4	0	0	ggFANCA	FA_complex	false	ggFANCA	FA_complex	false	LSNVLGHNSDENEAAILNSR	KIPTSVIEASIFR	661	542	20	13	9	1	669	542	4	BS3	-1	30.684	false	true	false	false	Self > 4	0	0.001	0.001		0	0.25	0.25	0	0	1244	1487	130
219345	B190124_07_Lumos_FO_CO_120_FAcomplex_100x_SCX20				0	0	-0	0	4	0	0	ggFANCA	FA_complex	false	ggFANCA	FA_complex	false	LGVPTAVLAAKNAVTK	SHFCcmQEIWKMK	85	144	16	11	11	9	95	152	4	BS3	-1	30.67	false	true	false	false	Self > 4	0	0.001	0.001		0	0.25	0.25	0	0	735	1507	130
251673	B190124_09_Lumos_FO_CO_120_FAcomplex_100x_SCX18				0	0	-0	0	5	0	0	ggFANCA	FA_complex	false	ggFANCA	FA_complex	false	ADKIPSNLYSTYIQACcmHAR	EKEEDVSTLQAMoxR	589	263	19	13	3	2	591	264	5	BS3	-1	30.642	false	true	false	false	Self > 4	0	0.001	0.001		0	0.25	0.25	0	0	420	683	130
202794	B190124_06_Lumos_FO_CO_120_FAcomplex_100x_SCX21				0	0	-0	0	6	0	0	ggFANCA	FA_complex	false	ggFANCA	FA_complex	false	VLPKAPDTR	HEDVPAQIAVISDRLSNVLGHNSDENEAAILNSR	571	647	9	34	4	23	574	669	6	BS3	-1	30.632	false	true	false	false	Self > 4	0	0.001	0.001		0	0.25	0.25	0	0	779	725	130
148320	B190124_03_Lumos_FO_CO_120_FAcomplex_100x_SCX24				0	0	-0	0	7	0	0	ggFANCA	FA_complex	false	ggFAAP100	FA_complex	false	KVPHICcmHAVLQR	QIQTNHEMoxLLKEAQSLRDHSPLTEEDTEK	240	844	12	29	1	11	240	854	7	BS3	-1	30.614	false	true	false	false	Between > 4	0	0.003	0.005		0	0.25	0.444	0	0	1798	1769	26
271236	B190124_10_Lumos_FO_CO_120_FAcomplex_100x_SCX17				0	0	-0	0	5	0	0	ggFANCA	FA_complex	false	ggFANCA	FA_complex	false	VLIVDQAKHEDVPAQIAVISDR	KIPTSVIEASIFR	639	542	22	13	8	1	646	542	5	BS3	-1	30.606	false	true	false	false	Self > 4	0	0.001	0.001		0	0.25	0.25	0	0	1042	1425	130
249966	B190124_09_Lumos_FO_CO_120_FAcomplex_100x_SCX18				0	0	-0	0	4	0	0	ggFANCA	FA_complex	false	ggFANCA	FA_complex	false	LSNVLGHNSDENEAAILNSR	EKEEDVSTLQAMoxR	661	263	20	13	9	2	669	264	4	BS3	-1	30.574	false	true	false	false	Self > 4	0	0.001	0.001		0	0.25	0.25	0	0	1239	763	130
266607	B190124_10_Lumos_FO_CO_120_FAcomplex_100x_SCX17				0	0	-0	0	4	0	0	ggFANCE	FA_complex	false	ggFANCC_strepII_tag	FA_complex	false	LKWCcmFSK	GSAGSAAGSGAGWSHPQFEK	167	576	7	20	2	20	168	595	4	BS3	-1	30.558	false	true	false	false	Between > 4	0	0.003	0.005		0	0	0.444	0	0	1983	2293	14
217112	B190124_07_Lumos_FO_CO_120_FAcomplex_100x_SCX20				0	0	-0	0	4	0	0	ggFANCA	FA_complex	false	ggFANCA	FA_complex	false	MoxAFIDSLKR	IPSNLYSTYIQACcmHAR	580	592	9	16	8	7	587	598	4	BS3	-1	30.538	false	true	false	false	Self > 4	0	0.001	0.001		0	0.25	0.25	0	0	811	1187	130
255841	B190124_09_Lumos_FO_CO_120_FAcomplex_100x_SCX18				0	0	-0	0	4	0	0	ggFANCA	FA_complex	false	ggFANCA	FA_complex	false	FQELLKEK	GITSKEDKADLVWSSLTCcmPSLNYR	901	866	8	24	6	8	906	873	4	BS3	-1	30.532	false	true	false	false	Self > 4	0	0.001	0.001		0	0.25	0.25	0	0	455	887	130
262785	B190124_10_Lumos_FO_CO_120_FAcomplex_100x_SCX17				0	0	-0	0	4	0	0	ggFANCE	FA_complex	false	ggFANCE	FA_complex	false	QDGDAAGCcmVLPGGKR	IAQSKAEGR	174	156	15	9	14	5	187	160	4	BS3	-1	30.53	false	true	false	false	Self > 4	0	0.001	0.001		0	0	0	0	0	1180	1223	183
180548	B190124_05_Lumos_FO_CO_120_FAcomplex_100x_SCX22				0	0	-0	0	4	0	0	ggFANCB	FA_complex	false	ggFANCG	FA_complex	false	SKNDLKEEFHK	AEKNELLTLLK	555	177	11	11	6	3	560	179	4	BS3	-1	30.526	false	true	false	false	Between > 4	0	0.003	0.005		0	0.455	0.455	0	0	1913	1949	35
212186	B190124_07_Lumos_FO_CO_120_FAcomplex_100x_SCX20				0	0	-0	0	4	0	0	ggFANCA	FA_complex	false	ggFANCA	FA_complex	false	VSDAIHKQR	MoxAFIDSLKR	315	580	9	9	7	8	321	587	4	BS3	-1	30.472	false	true	false	false	Self > 4	0	0.001	0.001		0	0.25	0.25	0	0	597	1439	130
178906	B190124_05_Lumos_FO_CO_120_FAcomplex_100x_SCX22				0	0	-0	0	4	0	0	ggFANCB	FA_complex	false	ggFAAP100	FA_complex	false	SFLSSKESK	QIQTNHEMoxLLKEAQSLRDHSPLTEEDTEK	778	844	9	29	6	11	783	854	4	BS3	-1	30.462	false	true	false	false	Between > 4	0	0.003	0.005		0	0.455	0.444	0	0	1739	2393	2
179858	B190124_05_Lumos_FO_CO_120_FAcomplex_100x_SCX22				0	0	-0	0	5	0	0	ggFANCA	FA_complex	false	ggFANCA	FA_complex	false	LSNVLGHNSDENEAAILNSR	VHIMoxYPPFVPTKHR	661	470	20	14	9	12	669	481	5	BS3	-1	30.432	false	true	false	false	Self > 4	0	0.001	0.001		0	0.25	0.25	0	0	1053	1427	130
269585	B190124_10_Lumos_FO_CO_120_FAcomplex_100x_SCX17				0	0	-0	0	3	0	0	ggFANCB	FA_complex	false	ggFANCA	FA_complex	false	SFLSSKESK	TVKDLLENNVFSR	778	131	9	13	6	3	783	133	3	BS3	-1	30.43	false	true	false	false	Between > 4	0	0.003	0.005		0	0.455	0.25	0	0	1980	2259	0
1898	B181122_28_Lumos_FO_IN_120_FAcomplex_BS3_SEC6_rep1				0	0	-0	0	5	0	0	ggFANCB	FA_complex	false	ggFAAP100	FA_complex	false	ISAAAITQKNQLIWFQDGVPK	EQPEPKAGTASEQPCcmATGEGGMoxPPSAASIR	254	692	21	30	9	6	262	697	5	BS3	-1	30.406	false	true	false	false	Between > 4	0	0.003	0.005		0	0.455	0.444	0	0	1979	2399	2
219080	B190124_07_Lumos_FO_CO_120_FAcomplex_100x_SCX20				0	0	-0	0	6	0	0	ggFANCA	FA_complex	false	ggFANCA	FA_complex	false	ADKIPSNLYSTYIQACcmHAR	ADKIPSNLYSTYIQACcmHAR	589	589	19	19	3	3	591	591	6	BS3	-1	30.4	false	true	false	false	Self > 4	0	0.001	0.001		0	0.25	0.25	0	0	576	1299	130
198830	B190124_06_Lumos_FO_CO_120_FAcomplex_100x_SCX21				0	0	-0	0	5	0	0	ggFANCB	FA_complex	false	ggFANCA	FA_complex	false	SKNDLKEEFHK	TVKDLLENNVFSR	555	131	11	13	2	3	556	133	5	BS3	-1	30.384	false	true	false	false	Between > 4	0	0.003	0.005		0	0.455	0.25	0	0	1640	2489	0
175363	B190124_05_Lumos_FO_CO_120_FAcomplex_100x_SCX22				0	0	-0	0	5	0	0	ggFANCG	FA_complex	false	ggFANCG	FA_complex	false	GMoxQFLEQEKHK	LGKGKEAIMoxQFSR	541	489	11	13	9	5	549	493	5	BS3	-1	30.38	false	true	false	false	Self > 4	0	0.001	0.001		0	0.455	0.455	0	0	1217	445	134
196127	B190124_06_Lumos_FO_CO_120_FAcomplex_100x_SCX21				0	0	-0	0	5	0	0	ggFANCA	FA_complex	false	ggFANCA	FA_complex	false	ADKIPSNLYSTYIQACcmHAR	MoxLQDESKVEPSHSKEPAEQLK	589	611	19	21	3	14	591	624	5	BS3	-1	30.318	false	true	false	false	Self > 4	0	0.001	0.001		0	0.25	0.25	0	0	1166	71	130
234619	B190124_08_Lumos_FO_CO_120_FAcomplex_100x_SCX19				0	0	-0	0	4	0	0	ggFANCB	FA_complex	false	ggFAAP100	FA_complex	false	ESKAENNLTWWNEPGK	QIQTNHEMoxLLKEAQSLR	784	844	16	17	3	11	786	854	4	BS3	-1	30.312	false	true	false	false	Between > 4	0	0.003	0.005		0	0.455	0.444	0	0	1773	2035	2
229485	B190124_08_Lumos_FO_CO_120_FAcomplex_100x_SCX19				0	0	-0	0	4	0	0	ggFANCA	FA_complex	false	ggFANCA	FA_complex	false	KYSVLHSAASDR	EKEEDVSTLQAMoxR	1291	263	12	13	1	2	1291	264	4	BS3	-1	30.282	false	true	false	false	Self > 4	0	0.001	0.001		0	0.25	0.25	0	0	1230	1057	130
174779	B190124_05_Lumos_FO_CO_120_FAcomplex_100x_SCX22				0	0	-0	0	4	0	0	ggFANCA	FA_complex	false	ggFANCA	FA_complex	false	KVPHICcmHAVLQR	KSTFGSTAELR	240	21	12	11	1	1	240	21	4	BS3	-1	30.278	false	true	false	false	Self > 4	0	0.001	0.001		0	0.25	0.25	0	0	509	1201	130
181598	B190124_05_Lumos_FO_CO_120_FAcomplex_100x_SCX22				0	0	-0	0	4	0	0	ggFANCA	FA_complex	false	ggFANCA	FA_complex	false	RADKIPSNLYSTYIQACcmHAR	MoxAFIDSLKR	588	580	20	9	4	8	591	587	4	BS3	-1	30.254	false	true	false	false	Self > 4	0	0.001	0.001		0	0.25	0.25	0	0	766	1409	130
194800	B190124_06_Lumos_FO_CO_120_FAcomplex_100x_SCX21				0	0	-0	0	7	0	0	ggFANCA	FA_complex	false	ggFANCA	FA_complex	false	LSNVLGHNSDENEAAILNSR	MLQDESKVEPSHSKEPAEQLK	661	611	20	21	9	7	669	617	7	BS3	-1	30.214	false	true	false	false	Self > 4	0	0.001	0.001		0	0.25	0.25	0	0	1227	1535	130
197195	B190124_06_Lumos_FO_CO_120_FAcomplex_100x_SCX21				0	0	-0	0	6	0	0	ggFANCA	FA_complex	false	ggFANCA	FA_complex	false	RADKIPSNLYSTYIQACcmHAR	EKEEDVSTLQAMoxR	588	263	20	13	4	2	591	264	6	BS3	-1	30.206	false	true	false	false	Self > 4	0	0.001	0.001		0	0.25	0.25	0	0	1226	683	130
146748	B190124_03_Lumos_FO_CO_120_FAcomplex_100x_SCX24				0	0	-0	0	6	0	0	ggFANCA	FA_complex	false	ggFANCA	FA_complex	false	SHFCcmQEIWKMoxK	KVPHICcmHAVLQR	144	240	11	12	9	1	152	240	6	BS3	-1	30.2	false	true	false	false	Self > 4	0	0.001	0.001		0	0.25	0.25	0	0	1225	1577	130
237733	B190124_08_Lumos_FO_CO_120_FAcomplex_100x_SCX19				0	0	-0	0	4	0	0	ggFANCB	FA_complex	false	ggFANCA	FA_complex	false	KMoxKLDLR	NAVTKIEQICcmQSSVSPSQAPLLNLDQR	548	96	7	27	3	5	550	100	4	BS3	-1	30.2	false	true	false	false	Between > 4	0	0.003	0.005		0	0.455	0.25	0	0	1969	2265	0
145568	B190124_03_Lumos_FO_CO_120_FAcomplex_100x_SCX24				0	0	-0	0	5	0	0	ggFANCA	FA_complex	false	ggFANCA	FA_complex	false	RKSTFGSTAELR	KVPHICcmHAVLQR	20	240	12	12	2	1	21	240	5	BS3	-1	30.16	false	true	false	false	Self > 4	0	0.001	0.001		0	0.25	0.25	0	0	1224	1201	130
209238	B190124_07_Lumos_FO_CO_120_FAcomplex_100x_SCX20				0	0	-0	0	4	0	0	ggFANCE	FA_complex	false	ggFANCE	FA_complex	false	IAQSKAEGR	QDGDAAGCcmVLPGGKRK	156	174	9	16	5	14	160	187	4	BS3	-1	30.156	false	true	false	false	Self > 4	0	0.001	0.001		0	0	0	0	0	722	1223	183
14396	B181122_29_Lumos_FO_IN_120_FAcomplex_BS3_SEC6_rep2				0	0	-0	0	5	0	0	ggFANCB	FA_complex	false	ggFANCA	FA_complex	false	KISGAPVASLLDSEDGVQQFR	MLTWVLDAVGKEKEEDVSTLQAMR	800	252	21	24	1	11	800	262	5	BS3	-1	30.066	false	true	false	false	Between > 4	0	0.003	0.005		0	0.455	0.25	0	0	1975	1693	0
200239	B190124_06_Lumos_FO_CO_120_FAcomplex_100x_SCX21				0	0	-0	0	6	0	0	ggFANCB	FA_complex	false	ggFANCL	FA_complex	false	KEGLVSLWDDVGKPHSVSK	ILLPTDSQLKNAR	442	39	19	13	13	10	454	48	6	BS3	-1	30.04	false	true	false	false	Between > 4	0	0.003	0.005		0	0.455	0.444	0	0	1925	2151	4
178280	B190124_05_Lumos_FO_CO_120_FAcomplex_100x_SCX22				0	0	-0	0	5	0	0	ggFANCL	FA_complex	false	ggFANCL	FA_complex	false	ILLPTDSQLKNAR	ILHGYQHILKQR	39	61	13	12	10	10	48	70	5	BS3	-1	30.006	false	true	false	false	Self > 4	0	0.001	0.001		0	0.444	0.444	0	0	1185	1573	227
194428	B190124_06_Lumos_FO_CO_120_FAcomplex_100x_SCX21				0	0	-0	0	6	0	0	ggFANCA	FA_complex	false	ggFANCA	FA_complex	false	LSNVLGHNSDENEAAILNSR	MoxLQDESKVEPSHSK	661	611	20	14	9	7	669	617	6	BS3	-1	29.97	false	true	false	false	Self > 4	0	0.001	0.001		0	0.25	0.25	0	0	1221	1535	130
285373	B190124_11_Lumos_FO_CO_120_FAcomplex_100x_SCX16				0	0	-0	0	3	0	0	ggFANCB	FA_complex	false	ggFANCA	FA_complex	false	ESKAENNLTWWNEPGK	TVKDLLENNVFSR	784	131	16	13	3	3	786	133	3	BS3	-1	29.894	false	true	false	false	Between > 4	0	0.003	0.005		0	0.455	0.25	0	0	1973	2179	0
25151	B181122_30_Lumos_FO_IN_120_FAcomplex_BS3_SEC7_rep1				0	0	-0	0	4	0	0	ggFANCB	FA_complex	false	ggFANCA	FA_complex	false	KISGAPVASLLDSEDGVQQFR	EKEEDVSTLQAMR	800	263	21	13	1	2	800	264	4	BS3	-1	29.872	false	true	false	false	Between > 4	0	0.003	0.005		0	0.455	0.25	0	0	1972	2059	0
57923	B181122_32_Lumos_FO_IN_120_FAcomplex_BS3_SEC8_rep1				0	0	-0	0	4	0	0	ggFANCE	FA_complex	false	ggFANCE	FA_complex	false	QDGDAAGCcmVLPGGKR	KVLEESLEFSEER	174	190	15	13	14	1	187	190	4	BS3	-1	29.82	false	true	false	false	Self > 4	0	0.001	0.001		0	0	0	0	0	191	1205	183
195093	B190124_06_Lumos_FO_CO_120_FAcomplex_100x_SCX21				0	0	-0	0	4	0	0	ggFANCB	FA_complex	false	ggFANCL	FA_complex	false	RENLQVTSKWQK	AALEKSDFTK	313	294	12	10	9	5	321	298	4	BS3	-1	29.81	false	true	false	false	Between > 4	0	0.003	0.005		0	0.455	0.444	0	0	1971	2277	4
257903	B190124_09_Lumos_FO_CO_120_FAcomplex_100x_SCX18				0	0	-0	0	5	0	0	ggFANCB	FA_complex	false	ggFAAP100	FA_complex	false	INYESGINYKDDVPAAEGLQENGLLTIQALETR	RIKALLSGIGNTSER	365	459	33	15	10	3	374	461	5	BS3	-1	29.806	false	true	false	false	Between > 4	0	0.003	0.005		0	0.455	0.444	0	0	1648	2357	2
237779	B190124_08_Lumos_FO_CO_120_FAcomplex_100x_SCX19				0	0	-0	0	5	0	0	ggFANCB	FA_complex	false	ggFANCA	FA_complex	false	KMoxKLDLR	NAVTKIEQICcmQSSVSPSQAPLLNLDQR	548	96	7	27	3	5	550	100	5	BS3	-1	29.792	false	true	false	false	Between > 4	0	0.003	0.005		0	0.455	0.25	0	0	1969	2265	0
152250	B190124_03_Lumos_FO_CO_120_FAcomplex_100x_SCX24				0	0	-0	0	6	0	0	ggFANCB	FA_complex	false	ggFANCA	FA_complex	false	SKNDLKEEFHK	HQNLSDLLLEVEGSAKPAGEGGR	555	41	11	23	6	16	560	56	6	BS3	-1	29.746	false	true	false	false	Between > 4	0	0.003	0.005		0	0.455	0.25	0	0	1968	2247	0
180727	B190124_05_Lumos_FO_CO_120_FAcomplex_100x_SCX22				0	0	-0	0	6	0	0	ggFANCA	FA_complex	false	ggFANCA	FA_complex	false	LSNVLGHNSDENEAAILNSR	RADKIPSNLYSTYIQACcmHAR	661	588	20	20	9	4	669	591	6	BS3	-1	29.722	false	true	false	false	Self > 4	0	0.001	0.001		0	0.25	0.25	0	0	494	1257	130
250343	B190124_09_Lumos_FO_CO_120_FAcomplex_100x_SCX18				0	0	-0	0	3	0	0	ggFANCE	FA_complex	false	ggFANCE	FA_complex	false	KVLEESLEFSEEREGK	QDGDAAGCcmVLPGGKR	190	174	16	15	1	14	190	187	3	BS3	-1	29.716	false	true	false	false	Self > 4	0	0.001	0.001		0	0	0	0	0	1218	1205	183
175262	B190124_05_Lumos_FO_CO_120_FAcomplex_100x_SCX22				0	0	-0	0	3	0	0	ggFANCG	FA_complex	false	ggFANCG	FA_complex	false	GMoxQFLEQEKHK	LGKGKEAIMoxQFSR	541	489	11	13	9	5	549	493	3	BS3	-1	29.708	false	true	false	false	Self > 4	0	0.001	0.001		0	0.455	0.455	0	0	1217	445	134
286315	B190124_11_Lumos_FO_CO_120_FAcomplex_100x_SCX16				0	0	-0	0	5	0	0	ggFANCG	FA_complex	false	ggFANCG	FA_complex	false	GCcmGVEPAESLLPEVKVLQK	IIQVEEKLEQPECcmASLETGLAGGLLSQKR	513	438	19	29	15	7	527	444	5	BS3	-1	29.688	false	true	false	false	Self > 4	0	0.001	0.001		0	0.455	0.455	0	0	1216	1189	134
152090	B190124_03_Lumos_FO_CO_120_FAcomplex_100x_SCX24				0	0	-0	0	5	0	0	ggFANCB	FA_complex	false	ggFANCA	FA_complex	false	NDLKEEFHKR	HQNLSDLLLEVEGSAKPAGEGGR	557	41	10	23	9	16	565	56	5	BS3	-1	29.684	false	true	false	false	Between > 4	0	0.003	0.005		0	0.455	0.25	0	0	1843	2391	0
242566	B190124_08_Lumos_FO_CO_120_FAcomplex_100x_SCX19				0	0	-0	0	5	0	0	ggFANCA	FA_complex	false	ggFANCA	FA_complex	false	TVKDLLENNVFSR	EHQELSSESFIVSVLQEQASR	131	64	13	21	3	9	133	72	5	BS3	-1	29.656	false	true	false	false	Self > 4	0	0.001	0.001		0	0.25	0.25	0	0	1149	1433	130
220358	B190124_07_Lumos_FO_CO_120_FAcomplex_100x_SCX20				0	0	-0	0	5	0	0	ggFANCA	FA_complex	false	ggFANCA	FA_complex	false	RADKIPSNLYSTYIQACcmHAR	DVEKALQIFENTR	588	529	20	13	4	4	591	532	5	BS3	-1	29.634	false	true	false	false	Self > 4	0	0.001	0.001		0	0.25	0.25	0	0	1214	1185	130
240417	B190124_08_Lumos_FO_CO_120_FAcomplex_100x_SCX19				0	0	-0	0	5	0	0	ggFANCA	FA_complex	false	ggFANCA	FA_complex	false	VLIVDQAKHEDVPAQIAVISDR	GITSKEDKADLVWSSLTCcmPSLNYR	639	866	22	24	8	8	646	873	5	BS3	-1	29.628	false	true	false	false	Self > 4	0	0.001	0.001		0	0.25	0.25	0	0	830	1355	130
178883	B190124_05_Lumos_FO_CO_120_FAcomplex_100x_SCX22				0	0	-0	0	5	0	0	ggFANCB	FA_complex	false	ggFAAP100	FA_complex	false	SFLSSKESK	QIQTNHEMoxLLKEAQSLRDHSPLTEEDTEK	778	844	9	29	6	11	783	854	5	BS3	-1	29.616	false	true	false	false	Between > 4	0	0.003	0.005		0	0.455	0.444	0	0	1739	2393	2
197415	B190124_06_Lumos_FO_CO_120_FAcomplex_100x_SCX21				0	0	-0	0	4	0	0	ggFANCB	FA_complex	false	ggFAAP100	FA_complex	false	RENLQVTSKWQK	IKALLSGIGNTSER	313	460	12	14	9	2	321	461	4	BS3	-1	29.614	false	true	false	false	Between > 4	0	0.003	0.005		0	0.455	0.444	0	0	1896	2465	2
185097	B190124_05_Lumos_FO_CO_120_FAcomplex_100x_SCX22				0	0	-0	0	6	0	0	ggFANCB	FA_complex	false	ggFANCA	FA_complex	false	KMoxKLDLR	AAVLSLLDRHQNLSDLLLEVEGSAKPAGEGGR	548	32	7	32	3	25	550	56	6	BS3	-1	29.604	false	true	false	false	Between > 4	0	0.003	0.005		0.006	0.455	0.25	0	0	1964	2271	0
180850	B190124_05_Lumos_FO_CO_120_FAcomplex_100x_SCX22				0	0	-0	0	6	0	0	ggFANCB	FA_complex	false	ggFANCB	FA_complex	false	EGLVSLWDDVGKPHSVSKEPSLTPK	NHILPSAK	443	434	25	8	18	6	460	439	6	BS3	-1	29.558	false	true	false	false	Self > 4	0	0.001	0.001		0	0.455	0.455	0	0	406	1405	132
58012	B181122_32_Lumos_FO_IN_120_FAcomplex_BS3_SEC8_rep1				0	0	-0	0	4	0	0	ggFANCB	FA_complex	false	ggFANCA	FA_complex	false	SKNDLKEEFHK	TVKDLLENNVFSR	555	131	11	13	6	3	560	133	4	BS3	-1	29.55	false	true	false	false	Between > 4	0	0.003	0.005		0	0.455	0.25	0	0	1829	2315	0
10571	B181122_29_Lumos_FO_IN_120_FAcomplex_BS3_SEC6_rep2				0	0	-0	0	5	0	0	ggFANCA	FA_complex	false	ggFANCA	FA_complex	false	VLIVDQAKHEDVPAQIAVISDR	RADKIPSNLYSTYIQACcmHAR	639	588	22	20	8	4	646	591	5	BS3	-1	29.534	false	true	false	false	Self > 4	0	0.001	0.001		0	0.25	0.25	0	0	1211	1491	130
1241	B181122_28_Lumos_FO_IN_120_FAcomplex_BS3_SEC6_rep1				0	0	-0	0	6	0	0	ggFANCA	FA_complex	false	ggFAAP100	FA_complex	false	TVKDLLENNVFSR	QIQTNHEMoxLLKEAQSLRDHSPLTEEDTEK	131	844	13	29	3	11	133	854	6	BS3	-1	29.52	false	true	false	false	Between > 4	0	0.003	0.005		0	0.25	0.444	0	0	1580	2423	26
235974	B190124_08_Lumos_FO_CO_120_FAcomplex_100x_SCX19				0	0	-0	0	3	0	0	ggFANCA	FA_complex	false	ggFANCA	FA_complex	false	LSNVLGHNSDENEAAILNSR	MAFIDSLKR	661	580	20	9	9	8	669	587	3	BS3	-1	29.514	false	true	false	false	Self > 4	0	0.001	0.001		0	0.25	0.25	0	0	1158	223	130
203473	B190124_06_Lumos_FO_CO_120_FAcomplex_100x_SCX21				0	0	-0	0	5	0	0	ggFANCG	FA_complex	false	ggFANCG	FA_complex	false	HFPLYLDSCcmLKQATFPQNESLAR	AAAYLHQGWVWSKLGK	611	476	23	16	11	13	621	488	5	BS3	-1	29.512	false	true	false	false	Self > 4	0	0.001	0.001		0	0.455	0.455	0	0	1209	1183	134
210070	B190124_07_Lumos_FO_CO_120_FAcomplex_100x_SCX20				0	0	-0	0	4	0	0	ggFANCB	FA_complex	false	ggFANCB	FA_complex	false	AKHSETEIVCcmCcmDCcmATR	TAKLCcmVR	69	40	16	7	2	3	70	42	4	BS3	-1	29.466	false	true	false	false	Self > 4	0	0.001	0.001		0	0.455	0.455	0	0	904	605	132
182312	B190124_05_Lumos_FO_CO_120_FAcomplex_100x_SCX22				0	0	-0	0	5	0	0	ggFANCB	FA_complex	false	ggFANCB	FA_complex	false	SKNDLKEEFHK	SGSKGVLTEQLVLALEK	555	755	11	17	6	4	560	758	5	BS3	-1	29.362	false	true	false	false	Self > 4	0	0.001	0.001		0	0.455	0.455	0	0	451	1225	132
218680	B190124_07_Lumos_FO_CO_120_FAcomplex_100x_SCX20				0	0	-0	0	5	0	0	ggFANCB	FA_complex	false	ggFANCA	FA_complex	false	SKNDLKEEFHK	NAVTKIEQICcmQSSVSPSQAPLLNLDQR	555	96	11	27	2	5	556	100	5	BS3	-1	29.33	false	true	false	false	Between > 4	0	0.003	0.006		0	0.455	0.25	0	0	1819	2453	0
237891	B190124_08_Lumos_FO_CO_120_FAcomplex_100x_SCX19				0	0	-0	0	5	0	0	ggFANCA	FA_complex	false	ggFANCA	FA_complex	false	LSNVLGHNSDENEAAILNSR	TVKDLLENNVFSR	661	131	20	13	9	3	669	133	5	BS3	-1	29.314	false	true	false	false	Self > 4	0	0.001	0.001		0	0.25	0.25	0	0	1206	1511	130
152949	B190124_03_Lumos_FO_CO_120_FAcomplex_100x_SCX24				0	0	-0	0	5	0	0	ggFANCB	FA_complex	false	ggFANCA	FA_complex	false	SKNDLKEEFHK	EHQELSSESFIVSVLQEQASR	555	64	11	21	2	9	556	72	5	BS3	-1	29.292	false	true	false	false	Between > 4	0	0.003	0.006		0	0.455	0.25	0	0	1567	2333	0
161830	B190124_04_Lumos_FO_CO_120_FAcomplex_100x_SCX23				0	0	-0	0	5	0	0	ggFANCB	FA_complex	false	ggFANCG	FA_complex	false	SKNDLKEEFHK	MoxGKPQTALQHLK	555	263	11	12	2	3	556	265	5	BS3	-1	29.282	false	true	false	false	Between > 4	0	0.003	0.006		0	0.455	0.455	0	0	1857	2153	35
59797	B181122_32_Lumos_FO_IN_120_FAcomplex_BS3_SEC8_rep1				0	0	-0	0	5	0	0	ggFANCA	FA_complex	false	ggFANCA	FA_complex	false	LGVPTAVLAAKNAVTK	SHFCcmQEIWKMK	85	144	16	11	11	9	95	152	5	BS3	-1	29.274	false	true	false	false	Self > 4	0	0.001	0.001		0	0.25	0.25	0	0	735	1507	130
230088	B190124_08_Lumos_FO_CO_120_FAcomplex_100x_SCX19				0	0	-0	0	4	0	0	ggFANCE	FA_complex	false	ggFANCE	FA_complex	false	KVLEESLEFSEEREGK	IAQSKAEGR	190	156	16	9	1	5	190	160	4	BS3	-1	29.27	false	true	false	false	Self > 4	0	0.001	0.001		0	0	0	0	0	549	1289	183
242597	B190124_08_Lumos_FO_CO_120_FAcomplex_100x_SCX19				0	0	-0	0	4	0	0	ggFANCA	FA_complex	false	ggFANCA	FA_complex	false	TVKDLLENNVFSR	EHQELSSESFIVSVLQEQASR	131	64	13	21	3	6	133	69	4	BS3	-1	29.24	false	true	false	false	Self > 4	0	0.001	0.001		0	0.25	0.25	0	0	404	1209	130
238507	B190124_08_Lumos_FO_CO_120_FAcomplex_100x_SCX19				0	0	-0	0	4	0	0	ggFANCB	FA_complex	false	ggFANCA	FA_complex	false	KMKLDLR	NAVTKIEQICcmQSSVSPSQAPLLNLDQR	548	96	7	27	3	5	550	100	4	BS3	-1	29.194	false	true	false	false	Between > 4	0	0.003	0.006		0.006	0.455	0.25	0	0	1958	2265	0
11284	B181122_29_Lumos_FO_IN_120_FAcomplex_BS3_SEC6_rep2				0	0	-0	0	5	0	0	ggFAAP100	FA_complex	false	ggFAAP100	FA_complex	false	NALKTSGSDVPLSCcmATLR	FESSTPRPDASPKAASLPAPQDPVETFLK	729	660	18	29	4	13	732	672	5	BS3	-1	29.186	false	true	false	false	Self > 4	0	0.001	0.001		0	0.444	0.444	0	0	1202	1175	162
217683	B190124_07_Lumos_FO_CO_120_FAcomplex_100x_SCX20				0	0	-0	0	4	0	0	ggFANCB	FA_complex	false	ggFANCB	FA_complex	false	SSGAFSVR	DAQLFVQKSSGAFSVR	61	53	8	16	1	8	61	60	4	BS3	-1	29.152	false	true	false	false	Self > 4	0	0.001	0.001		0	0.455	0.455	0	0	592	1281	132
199001	B190124_06_Lumos_FO_CO_120_FAcomplex_100x_SCX21				0	0	-0	0	5	0	0	ggFANCA	FA_complex	false	ggFAAP100	FA_complex	false	RADKIPSNLYSTYIQACcmHAR	NALKTSGSDVPLSCcmATLR	588	729	20	18	4	4	591	732	5	BS3	-1	29.086	false	true	false	false	Between > 4	0	0.003	0.006		0.006	0.25	0.444	0.008	0	1957	2261	26
257364	B190124_09_Lumos_FO_CO_120_FAcomplex_100x_SCX18				0	0	-0	0	4	0	0	ggFANCB	FA_complex	false	ggFANCA	FA_complex	false	SFLSSKESKAENNLTWWNEPGK	TVKDLLENNVFSR	778	131	22	13	6	3	783	133	4	BS3	-1	29.082	false	true	false	false	Between > 4	0	0.003	0.006		0.006	0.455	0.25	0	0	1956	2259	0
239085	B190124_08_Lumos_FO_CO_120_FAcomplex_100x_SCX19				0	0	-0	0	4	0	0	ggFANCA	FA_complex	false	ggFANCA	FA_complex	false	LSNVLGHNSDENEAAILNSR	SVLLEYITLAKTR	661	484	20	13	9	11	669	494	4	BS3	-1	29.056	false	true	false	false	Self > 4	0	0.001	0.001		0	0.25	0.25	0	0	1193	1435	130
231120	B190124_08_Lumos_FO_CO_120_FAcomplex_100x_SCX19				0	0	-0	0	4	0	0	ggFANCC_strepII_tag	FA_complex	false	ggFANCA	FA_complex	false	GSAGSAAGSGAGWSHPQFEK	KYSVLHSAASDR	576	1291	20	12	20	1	595	1291	4	BS3	-1	29.04	false	true	false	false	Between > 4	0	0.003	0.006		0.006	0.444	0.25	0.008	0.056	1955	2257	25
635	B181122_28_Lumos_FO_IN_120_FAcomplex_BS3_SEC6_rep1				0	0	-0	0	5	0	0	ggFANCA	FA_complex	false	ggFAAP100	FA_complex	false	SHFCcmQEIWK	QIQTNHEMLLKEAQSLRDHSPLTEEDTEK	144	844	9	29	1	11	144	854	5	BS3	-1	29.032	false	true	false	false	Between > 4	0	0.003	0.006		0	0.25	0.444	0	0	1869	2351	26
203145	B190124_06_Lumos_FO_CO_120_FAcomplex_100x_SCX21				0	0	-0	0	6	0	0	ggFANCA	FA_complex	false	ggFANCA	FA_complex	false	SVLLEYITLAKTR	RADKIPSNLYSTYIQACcmHAR	484	588	13	20	11	4	494	591	6	BS3	-1	29.002	false	true	false	false	Self > 4	0	0.001	0.001		0	0.25	0.25	0	0	719	1315	130
232735	B190124_08_Lumos_FO_CO_120_FAcomplex_100x_SCX19				0	0	-0	0	4	0	0	ggFANCB	FA_complex	false	ggFAAP100	FA_complex	false	VVSSVCcmVCcmKSER	EYYLRGPILCcmAACcmGSGSR	236	347	12	18	9	3	244	349	4	BS3	-1	28.95	false	true	false	false	Between > 4	0	0.003	0.006		0	0.455	0.444	0	0	1770	2363	2
247742	B190124_09_Lumos_FO_CO_120_FAcomplex_100x_SCX18				0	0	-0	0	3	0	0	ggFANCE	FA_complex	false	ggFANCE	FA_complex	false	IAQSKAEGR	LKWCcmFSK	156	167	9	7	5	2	160	168	3	BS3	-1	28.916	false	true	false	false	Self > 4	0	0.001	0.001		0	0	0	0	0	1093	1203	183
214344	B190124_07_Lumos_FO_CO_120_FAcomplex_100x_SCX20				0	0	-0	0	5	0	0	ggFANCA	FA_complex	false	ggFANCA	FA_complex	false	ADKIPSNLYSTYIQACcmHAR	VEPSHSKEPAEQLK	589	618	19	14	3	7	591	624	5	BS3	-1	28.914	false	true	false	false	Self > 4	0	0.001	0.001		0	0.25	0.25	0	0	808	71	130
198475	B190124_06_Lumos_FO_CO_120_FAcomplex_100x_SCX21				0	0	-0	0	5	0	0	ggFANCA	FA_complex	false	ggFANCA	FA_complex	false	RADKIPSNLYSTYIQACcmHAR	EKEEDVSTLQAMR	588	263	20	13	4	2	591	264	5	BS3	-1	28.898	false	true	false	false	Self > 4	0	0.001	0.001		0	0.25	0.25	0	0	1196	683	130
282895	B190124_11_Lumos_FO_CO_120_FAcomplex_100x_SCX16				0	0	-0	0	4	0	0	ggFANCB	FA_complex	false	ggFANCB	FA_complex	false	SFLSSKESK	KISGAPVASLLDSEDGVQQFR	778	800	9	21	6	1	783	800	4	BS3	-1	28.898	false	true	false	false	Self > 4	0	0.001	0.001		0	0.455	0.455	0	0	1195	1241	132
266526	B190124_10_Lumos_FO_CO_120_FAcomplex_100x_SCX17				0	0	-0	0	4	0	0	ggFANCG	FA_complex	false	ggFANCA	FA_complex	false	NPPSATSSSPYFLIR	KSTFGSTAELR	317	21	15	11	4	1	320	21	4	BS3	-1	28.89	false	true	false	false	Between > 4	0	0.003	0.006		0.006	0.455	0.25	0.008	0	1952	2255	17
1153	B181122_28_Lumos_FO_IN_120_FAcomplex_BS3_SEC6_rep1				0	0	-0	0	6	0	0	ggFANCB	FA_complex	false	ggFAAP100	FA_complex	false	KISGAPVASLLDSEDGVQQFR	QIQTNHEMoxLLKEAQSLRDHSPLTEEDTEK	800	844	21	29	1	11	800	854	6	BS3	-1	28.866	false	true	false	false	Between > 4	0	0.003	0.006		0	0.455	0.444	0	0	1951	2025	2
245352	B190124_09_Lumos_FO_CO_120_FAcomplex_100x_SCX18				0	0	-0	0	3	0	0	ggFANCB	FA_complex	false	ggFAAP100	FA_complex	false	LMoxKSGSK	ASKEQPEPK	752	689	7	9	3	3	754	691	3	BS3	-1	28.85	false	true	false	false	Between > 4	0	0.003	0.006		0	0.455	0.444	0	0	1491	2229	2
193902	B190124_06_Lumos_FO_CO_120_FAcomplex_100x_SCX21				0	0	-0	0	4	0	0	ggFAAP100	FA_complex	false	ggFANCL	FA_complex	false	RIKALLSGIGNTSER	LKAEDSR	459	136	15	7	3	2	461	137	4	BS3	-1	28.826	false	true	false	false	Between > 4	0	0.003	0.006		0	0.444	0.444	0	0	1710	2347	5
201433	B190124_06_Lumos_FO_CO_120_FAcomplex_100x_SCX21				0	0	-0	0	5	0	0	ggFANCB	FA_complex	false	ggFANCB	FA_complex	false	TQLDKANTVTAVTSLSPLLAFHR	NKIIKLNK	570	523	23	8	5	5	574	527	5	BS3	-1	28.806	false	true	false	false	Self > 4	0	0.001	0.001		0	0.455	0.455	0	0	1109	1415	132
196048	B190124_06_Lumos_FO_CO_120_FAcomplex_100x_SCX21				0	0	-0	0	5	0	0	ggFANCC_strepII_tag	FA_complex	false	ggFANCC_strepII_tag	FA_complex	false	IKHNGGENQR	VACcmVIKDSLLPQAASHPAIFR	534	275	10	21	2	6	535	280	5	BS3	-1	28.758	false	true	false	false	Self > 4	0	0.001	0.001		0	0.444	0.444	0	0	863	1489	159
256015	B190124_09_Lumos_FO_CO_120_FAcomplex_100x_SCX18				0	0	-0	0	5	0	0	ggFANCA	FA_complex	false	ggFANCA	FA_complex	false	LSNVLGHNSDENEAAILNSR	SVLLEYITLAKTR	661	484	20	13	9	11	669	494	5	BS3	-1	28.758	false	true	false	false	Self > 4	0	0.001	0.001		0	0.25	0.25	0	0	1193	1435	130
215686	B190124_07_Lumos_FO_CO_120_FAcomplex_100x_SCX20				0	0	-0	0	4	0	0	ggFANCA	FA_complex	false	ggFANCA	FA_complex	false	VSDAIHKQR	MoxLTWVLDAVGKEK	315	252	9	13	7	11	321	262	4	BS3	-1	28.702	false	true	false	false	Self > 4	0	0.001	0.001		0	0.25	0.25	0	0	625	867	130
199021	B190124_06_Lumos_FO_CO_120_FAcomplex_100x_SCX21				0	0	-0	0	5	0	0	ggFANCB	FA_complex	false	ggFANCB	FA_complex	false	SKNDLKEEFHK	KISGAPVASLLDSEDGVQQFR	555	800	11	21	6	1	560	800	5	BS3	-1	28.63	false	true	false	false	Self > 4	0	0.001	0.001		0	0.455	0.455	0	0	1013	365	132
176793	B190124_05_Lumos_FO_CO_120_FAcomplex_100x_SCX22				0	0	-0	0	4	0	0	ggFANCB	FA_complex	false	ggFANCB	FA_complex	false	SFLSSKESK	RENLQVTSKWQK	778	313	9	12	6	9	783	321	4	BS3	-1	28.63	false	true	false	false	Self > 4	0	0.001	0.001		0	0.455	0.455	0	0	1190	801	132
213690	B190124_07_Lumos_FO_CO_120_FAcomplex_100x_SCX20				0	0	-0	0	3	0	0	ggFANCB	FA_complex	false	ggFAAP100	FA_complex	false	SFLSSKESK	QIQTNHEMoxLLKEAQSLR	778	844	9	17	6	11	783	854	3	BS3	-1	28.618	false	true	false	false	Between > 4	0	0.003	0.006		0	0.455	0.444	0	0	1644	2393	2
287230	B190124_11_Lumos_FO_CO_120_FAcomplex_100x_SCX16				0	0	-0	0	4	0	0	ggFANCG	FA_complex	false	ggFANCA	FA_complex	false	AEKNELLTLLK	TVKDLLENNVFSR	177	131	11	13	3	3	179	133	4	BS3	-1	28.61	false	true	false	false	Between > 4	0	0.003	0.006		0.006	0.455	0.25	0.008	0	1947	2249	17
237410	B190124_08_Lumos_FO_CO_120_FAcomplex_100x_SCX19				0	0	-0	0	5	0	0	ggFANCB	FA_complex	false	ggFANCB	FA_complex	false	ILLSLEDISNGKYSVNMLK	SERLQKQLR	624	245	19	9	12	6	635	250	5	BS3	-1	28.606	false	true	false	false	Self > 4	0	0.001	0.001		0	0.455	0.455	0	0	1092	1309	132
178615	B190124_05_Lumos_FO_CO_120_FAcomplex_100x_SCX22				0	0	-0	0	5	0	0	ggFANCB	FA_complex	false	ggFANCB	FA_complex	false	SKNDLKEEFHK	ESKAENNLTWWNEPGK	555	784	11	16	6	3	560	786	5	BS3	-1	28.596	false	true	false	false	Self > 4	0	0.001	0.001		0	0.455	0.455	0	0	711	1479	132
160053	B190124_04_Lumos_FO_CO_120_FAcomplex_100x_SCX23				0	0	-0	0	4	0	0	ggFANCA	FA_complex	false	ggFANCA	FA_complex	false	VSDAIHKQR	KEKMoxLQDESK	315	608	9	10	7	3	321	610	4	BS3	-1	28.59	false	true	false	false	Self > 4	0	0.001	0.001		0	0.25	0.25	0	0	1037	975	130
232728	B190124_08_Lumos_FO_CO_120_FAcomplex_100x_SCX19				0	0	-0	0	4	0	0	ggFANCG	FA_complex	false	ggFANCA	FA_complex	false	KEEAADYWQK	LSNVLGHNSDENEAAILNSR	584	661	10	20	1	9	584	669	4	BS3	-1	28.59	false	true	false	false	Between > 4	0	0.003	0.006		0	0.455	0.25	0	0	1587	2201	17
178288	B190124_05_Lumos_FO_CO_120_FAcomplex_100x_SCX22				0	0	-0	0	4	0	0	ggFANCL	FA_complex	false	ggFANCL	FA_complex	false	ILLPTDSQLKNAR	ILHGYQHILKQR	39	61	13	12	10	10	48	70	4	BS3	-1	28.562	false	true	false	false	Self > 4	0	0.001	0.001		0	0.444	0.444	0	0	1185	1573	227
201829	B190124_06_Lumos_FO_CO_120_FAcomplex_100x_SCX21				0	0	-0	0	5	0	0	ggFANCA	FA_complex	false	ggFANCA	FA_complex	false	RADKIPSNLYSTYIQACcmHAR	CcmPAKSFGNVGLLLEACcmEK	588	1376	20	18	4	4	591	1379	5	BS3	-1	28.56	false	true	false	false	Self > 4	0	0.001	0.001		0	0.25	0.25	0	0	1184	1161	130
147212	B190124_03_Lumos_FO_CO_120_FAcomplex_100x_SCX24				0	0	-0	0	4	0	0	ggFANCE	FA_complex	false	ggFANCL	FA_complex	false	LLAKPCcmR	GRQHLITLKLNAK	8	143	7	13	4	9	11	151	4	BS3	-1	28.55	false	true	false	false	Between > 4	0	0.003	0.006		0	0	0.444	0	0	1797	1905	29
55557	B181122_32_Lumos_FO_IN_120_FAcomplex_BS3_SEC8_rep1				0	0	-0	0	5	0	0	ggFANCA	FA_complex	false	ggFANCA	FA_complex	false	QRPVSGCcmLDAK	LEPLLCcmSQWKR	1010	1152	11	11	5	10	1014	1161	5	BS3	-1	28.546	false	true	false	false	Self > 4	0	0.001	0.001		0	0.25	0.25	0	0	993	1135	130
218703	B190124_07_Lumos_FO_CO_120_FAcomplex_100x_SCX20				0	0	-0	0	6	0	0	ggFANCB	FA_complex	false	ggFANCA	FA_complex	false	SKNDLKEEFHK	NAVTKIEQICcmQSSVSPSQAPLLNLDQR	555	96	11	27	2	5	556	100	6	BS3	-1	28.54	false	true	false	false	Between > 4	0	0.003	0.006		0	0.455	0.25	0	0	1819	2453	0
197105	B190124_06_Lumos_FO_CO_120_FAcomplex_100x_SCX21				0	0	-0	0	5	0	0	ggFANCE	FA_complex	false	ggFANCA	FA_complex	false	LVTAVLTTYSSQLSPSHR	KYSVLHSAASDR	479	1291	18	12	16	1	494	1291	5	BS3	-1	28.5	false	true	false	false	Between > 4	0	0.003	0.006		0	0	0.25	0	0	1663	2345	51
210349	B190124_07_Lumos_FO_CO_120_FAcomplex_100x_SCX20				0	0	-0	0	3	0	0	ggFANCA	FA_complex	false	ggFANCA	FA_complex	false	VLPKAPDTR	MoxLQDESKVEPSHSKEPAEQLK	571	611	9	21	4	7	574	617	3	BS3	-1	28.486	false	true	false	false	Self > 4	0	0.001	0.001		0	0.25	0.25	0	0	772	1273	130
228156	B190124_08_Lumos_FO_CO_120_FAcomplex_100x_SCX19				0	0	-0	0	4	0	0	ggFAAP100	FA_complex	false	ggFAAP100	FA_complex	false	EQPEPKAGTASEQPCcmATGEGGMoxPPSAASIR	KAVDQKNR	692	479	30	8	6	6	697	484	4	BS3	-1	28.474	false	true	false	false	Self > 4	0	0.001	0.001		0	0.444	0.444	0	0	1067	401	162
262764	B190124_10_Lumos_FO_CO_120_FAcomplex_100x_SCX17				0	0	-0	0	3	0	0	ggFANCE	FA_complex	false	ggFANCE	FA_complex	false	QDGDAAGCcmVLPGGKR	IAQSKAEGR	174	156	15	9	14	5	187	160	3	BS3	-1	28.446	false	true	false	false	Self > 4	0	0.001	0.001		0	0	0	0	0	1180	1223	183
212726	B190124_07_Lumos_FO_CO_120_FAcomplex_100x_SCX20				0	0	-0	0	4	0	0	ggFANCA	FA_complex	false	ggFANCA	FA_complex	false	VEPSHSKEPAEQLK	MoxAFIDSLKR	618	580	14	9	7	8	624	587	4	BS3	-1	28.432	false	true	false	false	Self > 4	0	0.001	0.001		0	0.25	0.25	0	0	1061	429	130
183319	B190124_05_Lumos_FO_CO_120_FAcomplex_100x_SCX22				0	0	-0	0	5	0	0	ggFANCB	FA_complex	false	ggFANCA	FA_complex	false	NDLKEEFHK	HQNLSDLLLEVEGSAKPAGEGGR	557	41	9	23	4	16	560	56	5	BS3	-1	28.42	false	true	false	false	Between > 4	0	0.003	0.006		0.006	0.455	0.25	0	0	1942	2247	0
44627	B181122_31_Lumos_FO_IN_120_FAcomplex_BS3_SEC7_rep2				0	0	-0	0	4	0	0	ggFANCB	FA_complex	false	ggFANCB	FA_complex	false	ENLQVTSKWQK	INYESGINYKDDVPAAEGLQENGLLTIQALETR	314	365	11	33	8	10	321	374	4	BS3	-1	28.414	false	true	false	false	Self > 4	0	0.001	0.001		0	0.455	0.455	0	0	870	793	132
15505	B181122_29_Lumos_FO_IN_120_FAcomplex_BS3_SEC6_rep2				0	0	-0	0	6	0	0	ggFANCA	FA_complex	false	ggFANCA	FA_complex	false	NAVTKIEQICcmQSSVSPSQAPLLNLDQR	AAVLSLLDRHQNLSDLLLEVEGSAKPAGEGGR	96	32	27	32	5	25	100	56	6	BS3	-1	28.386	false	true	false	false	Self > 4	0	0.001	0.001		0	0.25	0.25	0	0	1129	1417	130
202761	B190124_06_Lumos_FO_CO_120_FAcomplex_100x_SCX21				0	0	-0	0	5	0	0	ggFANCB	FA_complex	false	ggFANCA	FA_complex	false	VFSALSVSSCcmQIEPPQKK	HQNLSDLLLEVEGSAKPAGEGGR	531	41	18	23	8	16	538	56	5	BS3	-1	28.378	false	true	false	false	Between > 4	0	0.003	0.006		0	0.455	0.25	0	0	1772	2361	0
217858	B190124_07_Lumos_FO_CO_120_FAcomplex_100x_SCX20				0	0	-0	0	6	0	0	ggFANCB	FA_complex	false	ggFANCB	FA_complex	false	TQLDKANTVTAVTSLSPLLAFHR	QKHQNGDLQK	570	604	23	10	5	2	574	605	6	BS3	-1	28.376	false	true	false	false	Self > 4	0	0.001	0.001		0	0.455	0.455	0	0	769	81	132
150642	B190124_03_Lumos_FO_CO_120_FAcomplex_100x_SCX24				0	0	-0	0	6	0	0	ggFANCB	FA_complex	false	ggFANCB	FA_complex	false	SKNDLKEEFHK	LQDHFIEKLWQR	555	468	11	12	6	8	560	475	6	BS3	-1	28.374	false	true	false	false	Self > 4	0	0.001	0.001		0	0.455	0.455	0	0	1175	1461	132
168758	B190124_04_Lumos_FO_CO_120_FAcomplex_100x_SCX23				0	0	-0	0	5	0	0	ggFANCA	FA_complex	false	ggFANCA	FA_complex	false	SHFCcmQEIWKMoxK	HQNLSDLLLEVEGSAKPAGEGGR	144	41	11	23	9	16	152	56	5	BS3	-1	28.356	false	true	false	false	Self > 4	0	0.001	0.001		0	0.25	0.25	0	0	1174	1157	130
217571	B190124_07_Lumos_FO_CO_120_FAcomplex_100x_SCX20				0	0	-0	0	5	0	0	ggFANCA	FA_complex	false	ggFANCA	FA_complex	false	LSNVLGHNSDENEAAILNSR	ADKIPSNLYSTYIQACcmHAR	661	589	20	19	9	3	669	591	5	BS3	-1	28.352	false	true	false	false	Self > 4	0	0.001	0.001		0	0.25	0.25	0	0	458	1257	130
232370	B190124_08_Lumos_FO_CO_120_FAcomplex_100x_SCX19				0	0	-0	0	4	0	0	ggFANCA	FA_complex	false	ggFANCA	FA_complex	false	LSNVLGHNSDENEAAILNSR	VLPKAPDTR	661	571	20	9	9	4	669	574	4	BS3	-1	28.332	false	true	false	false	Self > 4	0	0.001	0.001		0	0.25	0.25	0	0	888	725	130
241768	B190124_08_Lumos_FO_CO_120_FAcomplex_100x_SCX19				0	0	-0	0	3	0	0	ggFANCG	FA_complex	false	ggFANCA	FA_complex	false	AEKNELLTLLK	HQNLSDLLLEVEGSAKPAGEGGR	177	41	11	23	3	16	179	56	3	BS3	-1	28.328	false	true	false	false	Between > 4	0	0.003	0.006		0	0.455	0.25	0	0	1940	2479	17
217847	B190124_07_Lumos_FO_CO_120_FAcomplex_100x_SCX20				0	0	-0	0	5	0	0	ggFANCA	FA_complex	false	ggFANCA	FA_complex	false	MoxAFIDSLKR	IPSNLYSTYIQACcmHAR	580	592	9	16	8	3	587	594	5	BS3	-1	28.32	false	true	false	false	Self > 4	0	0.001	0.001		0	0.25	0.25	0	0	300	1293	130
32362	B181122_30_Lumos_FO_IN_120_FAcomplex_BS3_SEC7_rep1				0	0	-0	0	4	0	0	ggFANCB	FA_complex	false	ggFANCA	FA_complex	false	GVLTEQLVLALEKEMFTSR	TVKDLLENNVFSR	759	131	19	13	13	3	771	133	4	BS3	-1	28.314	false	true	false	false	Between > 4	0	0.003	0.006		0.006	0.455	0.25	0	0	1939	1983	0
253095	B190124_09_Lumos_FO_CO_120_FAcomplex_100x_SCX18				0	0	-0	0	5	0	0	ggFANCC_strepII_tag	FA_complex	false	ggFANCF	FA_complex	false	GSAGSAAGSGAGWSHPQFEK	KAASYLLEGSALFPGKPGPR	576	124	20	20	20	1	595	124	5	BS3	-1	28.314	false	true	false	false	Between > 4	0	0.003	0.006		0	0.444	0.444	0	0	1595	2269	89
39709	B181122_31_Lumos_FO_IN_120_FAcomplex_BS3_SEC7_rep2				0	0	-0	0	3	0	0	ggFANCB	FA_complex	false	ggFAAP100	FA_complex	false	ISAAAITQKNQLIWFQDGVPK	ASKEQPEPK	254	689	21	9	9	3	262	691	3	BS3	-1	28.312	false	true	false	false	Between > 4	0	0.003	0.006		0	0.455	0.444	0	0	1850	2375	2
193299	B190124_06_Lumos_FO_CO_120_FAcomplex_100x_SCX21				0	0	-0	0	4	0	0	ggFAAP100	FA_complex	false	ggFAAP100	FA_complex	false	RIKALLSGIGNTSER	AVDQKNR	459	480	15	7	3	5	461	484	4	BS3	-1	28.308	false	true	false	false	Self > 4	0	0.001	0.001		0	0.444	0.444	0	0	1170	737	162
162564	B190124_04_Lumos_FO_CO_120_FAcomplex_100x_SCX23				0	0	-0	0	5	0	0	ggFANCB	FA_complex	false	ggFANCB	FA_complex	false	SKNDLKEEFHK	SFLSSKESK	555	778	11	9	2	6	556	783	5	BS3	-1	28.308	false	true	false	false	Self > 4	0	0.001	0.001		0	0.455	0.455	0	0	984	1527	132
241925	B190124_08_Lumos_FO_CO_120_FAcomplex_100x_SCX19				0	0	-0	0	6	0	0	ggFANCB	FA_complex	false	ggFANCA	FA_complex	false	VFSALSVSSCcmQIEPPQK	AAVLSLLDRHQNLSDLLLEVEGSAKPAGEGGR	531	32	17	32	6	25	536	56	6	BS3	-1	28.284	false	true	false	false	Between > 4	0	0.003	0.006		0	0.455	0.25	0	0	1840	2371	0
235867	B190124_08_Lumos_FO_CO_120_FAcomplex_100x_SCX19				0	0	-0	0	4	0	0	ggFANCG	FA_complex	false	ggFANCA	FA_complex	false	MGKPQTALQHLK	TVKDLLENNVFSR	263	131	12	13	3	3	265	133	4	BS3	-1	28.264	false	true	false	false	Between > 4	0	0.003	0.006		0	0.455	0.25	0	0	1437	2281	17
255505	B190124_09_Lumos_FO_CO_120_FAcomplex_100x_SCX18				0	0	-0	0	5	0	0	ggFANCB	FA_complex	false	ggFANCA	FA_complex	false	NDLKEEFHK	NAVTKIEQICcmQSSVSPSQAPLLNLDQR	557	96	9	27	4	5	560	100	5	BS3	-1	28.244	false	true	false	false	Between > 4	0	0.003	0.006		0	0.455	0.25	0	0	1934	1963	0
182148	B190124_05_Lumos_FO_CO_120_FAcomplex_100x_SCX22				0	0	-0	0	5	0	0	ggFANCA	FA_complex	false	ggFANCA	FA_complex	false	LSNVLGHNSDENEAAILNSR	VEPSHSKEPAEQLKAELDALR	661	618	20	21	9	14	669	631	5	BS3	-1	28.218	false	true	false	false	Self > 4	0	0.001	0.002		0	0.25	0.25	0	0	997	1381	130
270072	B190124_10_Lumos_FO_CO_120_FAcomplex_100x_SCX17				0	0	-0	0	5	0	0	ggFANCA	FA_complex	false	ggFANCA	FA_complex	false	VLIVDQAKHEDVPAQIAVISDR	VLIVDQAKHEDVPAQIAVISDR	639	639	22	22	8	8	646	646	5	BS3	-1	28.19	false	true	false	false	Self > 4	0	0.001	0.002		0	0.25	0.25	0	0	1167	1151	130
179866	B190124_05_Lumos_FO_CO_120_FAcomplex_100x_SCX22				0	0	-0	0	3	0	0	ggFANCB	FA_complex	false	ggFANCG	FA_complex	false	SKNDLKEEFHK	AEKNELLTLLK	555	177	11	11	2	3	556	179	3	BS3	-1	28.19	false	true	false	false	Between > 4	0	0.003	0.006		0	0.455	0.455	0	0	1646	2461	35
212468	B190124_07_Lumos_FO_CO_120_FAcomplex_100x_SCX20				0	0	-0	0	5	0	0	ggFANCB	FA_complex	false	ggFAAP100	FA_complex	false	NHILPSAKK	QVSEVGFCcmPGPAPSEEGDGAPSR	434	167	9	23	8	14	441	180	5	BS3	-1	28.17	false	true	false	false	Between > 4	0	0.003	0.006		0.006	0.455	0.444	0.008	0	1932	2237	2
120089	B181122_37_Lumos_FO_IN_120_FAcomplex_BS3_SEC10_rep2				0	0	-0	0	3	0	0	ggFANCG	FA_complex	false	ggFANCA	FA_complex	false	GKEAIMQFSR	AGAGGGALR	492	2	10	9	2	1	493	2	3	BS3	-1	28.166	false	true	false	false	Between > 4	0	0.003	0.006		0.006	0.455	0.25	0	0	1931	1971	17
145755	B190124_03_Lumos_FO_CO_120_FAcomplex_100x_SCX24				0	0	-0	0	5	0	0	ggFANCB	FA_complex	false	ggFANCL	FA_complex	false	NHILPSAKK	KILHGYQHILK	434	60	9	11	8	1	441	60	5	BS3	-1	28.158	false	true	false	false	Between > 4	0	0.003	0.006		0	0.455	0.444	0	0	1842	2497	4
200711	B190124_06_Lumos_FO_CO_120_FAcomplex_100x_SCX21				0	0	-0	0	7	0	0	ggFANCA	FA_complex	false	ggFAAP100	FA_complex	false	TVKDLLENNVFSR	QIQTNHEMoxLLKEAQSLRDHSPLTEEDTEK	131	844	13	29	3	11	133	854	7	BS3	-1	28.154	false	true	false	false	Between > 4	0	0.003	0.006		0	0.25	0.444	0	0	1580	2423	26
9577	B181122_29_Lumos_FO_IN_120_FAcomplex_BS3_SEC6_rep2				0	0	-0	0	5	0	0	ggFANCB	FA_complex	false	ggFAAP100	FA_complex	false	SFLSSKESK	QIQTNHEMLLKEAQSLRDHSPLTEEDTEK	778	844	9	29	6	11	783	854	5	BS3	-1	28.144	false	true	false	false	Between > 4	0	0.003	0.006		0	0.455	0.444	0	0	1428	2393	2
182667	B190124_05_Lumos_FO_CO_120_FAcomplex_100x_SCX22				0	0	-0	0	6	0	0	ggFANCG	FA_complex	false	ggFANCA	FA_complex	false	MGKPQTALQHLK	HQNLSDLLLEVEGSAKPAGEGGR	263	41	12	23	3	16	265	56	6	BS3	-1	28.136	false	true	false	false	Between > 4	0	0.003	0.006		0	0.455	0.25	0	0	1844	2513	17
196187	B190124_06_Lumos_FO_CO_120_FAcomplex_100x_SCX21				0	0	-0	0	6	0	0	ggFANCA	FA_complex	false	ggFANCA	FA_complex	false	ADKIPSNLYSTYIQACcmHAR	MoxLQDESKVEPSHSKEPAEQLK	589	611	19	21	3	14	591	624	6	BS3	-1	28.118	false	true	false	false	Self > 4	0	0.001	0.002		0	0.25	0.25	0	0	1166	71	130
173733	B190124_05_Lumos_FO_CO_120_FAcomplex_100x_SCX22				0	0	-0	0	4	0	0	ggFANCB	FA_complex	false	ggFANCA	FA_complex	false	AKHSETEIVCcmCcmDCcmATR	KYSVLHSAASDR	69	1291	16	12	2	1	70	1291	4	BS3	-1	28.094	false	true	false	false	Between > 4	0	0.003	0.006		0.006	0.455	0.25	0.008	0	1926	2231	0
107353	B181122_36_Lumos_FO_IN_120_FAcomplex_BS3_SEC10_rep1				0	0	-0	0	3	0	0	ggFANCB	FA_complex	false	ggFANCB	FA_complex	false	TAKLCcmVR	SSGAFSVR	40	61	7	8	3	6	42	66	3	BS3	-1	28.056	false	true	false	false	Self > 4	0	0.001	0.002		0	0.455	0.455	0	0	641	1105	132
240502	B190124_08_Lumos_FO_CO_120_FAcomplex_100x_SCX19				0	0	-0	0	4	0	0	ggFANCB	FA_complex	false	ggFANCB	FA_complex	false	ISAAAITQKNQLIWFQDGVPK	SSFQIMSSDCcmTLTR	254	664	21	14	9	8	262	671	4	BS3	-1	28.054	false	true	false	false	Self > 4	0	0.001	0.002		0	0.455	0.455	0	0	1164	1147	132
200201	B190124_06_Lumos_FO_CO_120_FAcomplex_100x_SCX21				0	0	-0	0	4	0	0	ggFANCB	FA_complex	false	ggFANCL	FA_complex	false	KEGLVSLWDDVGKPHSVSK	ILLPTDSQLKNAR	442	39	19	13	13	10	454	48	4	BS3	-1	28.054	false	true	false	false	Between > 4	0	0.003	0.006		0	0.455	0.444	0	0	1925	2151	4
238216	B190124_08_Lumos_FO_CO_120_FAcomplex_100x_SCX19				0	0	-0	0	3	0	0	ggFANCA	FA_complex	false	ggFANCA	FA_complex	false	FQELLKEK	GITSKEDKADLVWSSLTCcmPSLNYR	901	866	8	24	6	5	906	870	3	BS3	-1	28.022	false	true	false	false	Self > 4	0	0.001	0.002		0	0.25	0.25	0	0	1058	1177	130
194873	B190124_06_Lumos_FO_CO_120_FAcomplex_100x_SCX21				0	0	-0	0	5	0	0	ggFANCA	FA_complex	false	ggFANCA	FA_complex	false	LSNVLGHNSDENEAAILNSR	MLQDESKVEPSHSK	661	611	20	14	9	7	669	617	5	BS3	-1	28.018	false	true	false	false	Self > 4	0	0.001	0.002		0	0.25	0.25	0	0	358	1535	130
217473	B190124_07_Lumos_FO_CO_120_FAcomplex_100x_SCX20				0	0	-0	0	4	0	0	ggFANCA	FA_complex	false	ggFANCA	FA_complex	false	SVLLEYITLAKTR	KEKMoxLQDESK	484	608	13	10	11	3	494	610	4	BS3	-1	27.994	false	true	false	false	Self > 4	0	0.001	0.002		0	0.25	0.25	0	0	546	717	130
232156	B190124_08_Lumos_FO_CO_120_FAcomplex_100x_SCX19				0	0	-0	0	4	0	0	ggFANCA	FA_complex	false	ggFANCA	FA_complex	false	VEPSHSKEPAEQLK	MAFIDSLKR	618	580	14	9	7	8	624	587	4	BS3	-1	27.98	false	true	false	false	Self > 4	0	0.001	0.002		0	0.25	0.25	0	0	749	429	130
178571	B190124_05_Lumos_FO_CO_120_FAcomplex_100x_SCX22				0	0	-0	0	4	0	0	ggFANCB	FA_complex	false	ggFANCB	FA_complex	false	SKNDLKEEFHK	ESKAENNLTWWNEPGK	555	784	11	16	6	3	560	786	4	BS3	-1	27.974	false	true	false	false	Self > 4	0	0.001	0.002		0	0.455	0.455	0	0	711	1479	132
236154	B190124_08_Lumos_FO_CO_120_FAcomplex_100x_SCX19				0	0	-0	0	5	0	0	ggFANCA	FA_complex	false	ggFANCA	FA_complex	false	LSNVLGHNSDENEAAILNSR	MAFIDSLKR	661	580	20	9	9	8	669	587	5	BS3	-1	27.956	false	true	false	false	Self > 4	0	0.001	0.002		0	0.25	0.25	0	0	1158	223	130
234220	B190124_08_Lumos_FO_CO_120_FAcomplex_100x_SCX19				0	0	-0	0	5	0	0	ggFANCB	FA_complex	false	ggFANCA	FA_complex	false	KISGAPVASLLDSEDGVQQFR	VSDAIHKQR	800	315	21	9	1	7	800	321	5	BS3	-1	27.952	false	true	false	false	Between > 4	0	0.003	0.006		0	0.455	0.25	0	0	1914	2405	0
37964	B181122_31_Lumos_FO_IN_120_FAcomplex_BS3_SEC7_rep2				0	0	-0	0	5	0	0	ggFANCA	FA_complex	false	ggFAAP100	FA_complex	false	SHFCcmQEIWK	QIQTNHEMLLKEAQSLR	144	844	9	17	1	11	144	854	5	BS3	-1	27.938	false	true	false	false	Between > 4	0	0.003	0.006		0	0.25	0.444	0	0	1712	2351	26
215899	B190124_07_Lumos_FO_CO_120_FAcomplex_100x_SCX20				0	0	-0	0	4	0	0	ggFANCA	FA_complex	false	ggFANCA	FA_complex	false	KIPTSVIEASIFR	VSDAIHKQR	542	315	13	9	1	7	542	321	4	BS3	-1	27.936	false	true	false	false	Self > 4	0	0.001	0.002		0	0.25	0.25	0	0	289	1359	130
256255	B190124_09_Lumos_FO_CO_120_FAcomplex_100x_SCX18				0	0	-0	0	5	0	0	ggFANCA	FA_complex	false	ggFANCA	FA_complex	false	TVKDLLENNVFSR	ADKIPSNLYSTYIQACcmHAR	131	589	13	19	3	3	133	591	5	BS3	-1	27.92	false	true	false	false	Self > 4	0	0.001	0.002		0	0.25	0.25	0	0	1156	883	130
196660	B190124_06_Lumos_FO_CO_120_FAcomplex_100x_SCX21				0	0	-0	0	5	0	0	ggFANCB	FA_complex	false	ggFANCB	FA_complex	false	SKNDLKEEFHK	VFSALSVSSCcmQIEPPQKK	555	531	11	18	6	17	560	547	5	BS3	-1	27.9	false	true	false	false	Self > 4	0	0.001	0.002		0	0.455	0.455	0	0	953	359	132
176056	B190124_05_Lumos_FO_CO_120_FAcomplex_100x_SCX22				0	0	-0	0	4	0	0	ggFANCB	FA_complex	false	ggFANCB	FA_complex	false	EPSLTPKLQDHFIEK	HQNGDLQKSK	461	606	15	10	7	8	467	613	4	BS3	-1	27.838	false	true	false	false	Self > 4	0	0.001	0.002		0	0.455	0.455	0	0	873	1451	132
252272	B190124_09_Lumos_FO_CO_120_FAcomplex_100x_SCX18				0	0	-0	0	5	0	0	ggFANCB	FA_complex	false	ggFANCA	FA_complex	false	KISGAPVASLLDSEDGVQQFR	KYSVLHSAASDR	800	1291	21	12	1	1	800	1291	5	BS3	-1	27.832	false	true	false	false	Between > 4	0	0.003	0.006		0	0.455	0.25	0	0	1603	2319	0
145653	B190124_03_Lumos_FO_CO_120_FAcomplex_100x_SCX24				0	0	-0	0	4	0	0	ggFANCB	FA_complex	false	ggFANCB	FA_complex	false	NDLKEEFHKR	KMoxKLDLR	557	548	10	7	9	3	565	550	4	BS3	-1	27.782	false	true	false	false	Self > 4	0	0.001	0.002		0	0.455	0.455	0	0	1005	1377	132
237798	B190124_08_Lumos_FO_CO_120_FAcomplex_100x_SCX19				0	0	-0	0	5	0	0	ggFANCA	FA_complex	false	ggFAAP100	FA_complex	false	TVKDLLENNVFSR	QIQTNHEMLLKEAQSLR	131	844	13	17	3	11	133	854	5	BS3	-1	27.782	false	true	false	false	Between > 4	0	0.003	0.007		0	0.25	0.444	0	0	1921	2423	26
177031	B190124_05_Lumos_FO_CO_120_FAcomplex_100x_SCX22				0	0	-0	0	4	0	0	ggFANCA	FA_complex	false	ggFANCA	FA_complex	false	SHFCcmQEIWKMoxK	KSTFGSTAELR	144	21	11	11	9	1	152	21	4	BS3	-1	27.76	false	true	false	false	Self > 4	0	0.001	0.002		0	0.25	0.25	0	0	602	573	130
195560	B190124_06_Lumos_FO_CO_120_FAcomplex_100x_SCX21				0	0	-0	0	3	0	0	ggFANCA	FA_complex	false	ggFANCA	FA_complex	false	VSDAIHKQR	MAFIDSLKR	315	580	9	9	7	8	321	587	3	BS3	-1	27.756	false	true	false	false	Self > 4	0	0.001	0.002		0	0.25	0.25	0	0	571	1439	130
196053	B190124_06_Lumos_FO_CO_120_FAcomplex_100x_SCX21				0	0	-0	0	4	0	0	ggFANCA	FA_complex	false	ggFANCA	FA_complex	false	KSTFGSTAELR	SHFCcmQEIWKMK	21	144	11	11	1	9	21	152	4	BS3	-1	27.714	false	true	false	false	Self > 4	0	0.001	0.002		0	0.25	0.25	0	0	1150	573	130
243511	B190124_08_Lumos_FO_CO_120_FAcomplex_100x_SCX19				0	0	-0	0	4	0	0	ggFANCA	FA_complex	false	ggFANCA	FA_complex	false	TVKDLLENNVFSR	EHQELSSESFIVSVLQEQASR	131	64	13	21	3	9	133	72	4	BS3	-1	27.706	false	true	false	false	Self > 4	0	0.001	0.002		0	0.25	0.25	0	0	1149	1433	130
146074	B190124_03_Lumos_FO_CO_120_FAcomplex_100x_SCX24				0	0	-0	0	3	0	0	ggFANCB	FA_complex	false	ggFANCL	FA_complex	false	NHILPSAKK	IECcmSWHLKK	434	52	9	9	8	8	441	59	3	BS3	-1	27.688	false	true	false	false	Between > 4	0	0.003	0.007		0	0.455	0.444	0	0	1696	2427	4
281682	B190124_11_Lumos_FO_CO_120_FAcomplex_100x_SCX16				0	0	-0	0	4	0	0	ggFANCB	FA_complex	false	ggFAAP100	FA_complex	false	LMKSGSK	AASLPAPQDPVETFLKASK	752	673	7	19	3	16	754	688	4	BS3	-1	27.667	false	true	false	false	Between > 4	0	0.003	0.007		0.006	0.455	0.444	0	0	1919	1997	2
234733	B190124_08_Lumos_FO_CO_120_FAcomplex_100x_SCX19				0	0	-0	0	4	0	0	ggFANCA	FA_complex	false	ggFANCA	FA_complex	false	VSDAIHKQR	DVEKALQIFENTR	315	529	9	13	7	4	321	532	4	BS3	-1	27.632	false	true	false	false	Self > 4	0	0.001	0.002		0	0.25	0.25	0	0	1148	1137	130
42340	B181122_31_Lumos_FO_IN_120_FAcomplex_BS3_SEC7_rep2				0	0	-0	0	5	0	0	ggFANCB	FA_complex	false	ggFANCB	FA_complex	false	TAKLCcmVR	MLLSEQQHVLAYNGELLVFQLSKAK	40	7	7	25	3	23	42	29	5	BS3	-1	27.632	false	true	false	false	Self > 4	0	0.001	0.002		0	0.455	0.455	0	0	826	537	132
230896	B190124_08_Lumos_FO_CO_120_FAcomplex_100x_SCX19				0	0	-0	0	4	0	0	ggFANCE	FA_complex	false	ggFANCC_strepII_tag	FA_complex	false	QDGDAAGCcmVLPGGKR	GSAGSAAGSGAGWSHPQFEK	174	576	15	20	14	9	187	584	4	BS3	-1	27.624	false	true	false	false	Between > 4	0	0.003	0.007		0.006	0	0.444	0.008	0	1918	2225	14
255303	B190124_09_Lumos_FO_CO_120_FAcomplex_100x_SCX18				0	0	-0	0	5	0	0	ggFANCA	FA_complex	false	ggFANCA	FA_complex	false	FQELLKEK	GITSKEDKADLVWSSLTCcmPSLNYR	901	866	8	24	6	8	906	873	5	BS3	-1	27.62	false	true	false	false	Self > 4	0	0.001	0.002		0	0.25	0.25	0	0	455	887	130
22088	B181122_30_Lumos_FO_IN_120_FAcomplex_BS3_SEC7_rep1				0	0	-0	0	4	0	0	ggFANCB	FA_complex	false	ggFANCA	FA_complex	false	SKNDLKEEFHK	TVKDLLENNVFSR	555	131	11	13	2	3	556	133	4	BS3	-1	27.604	false	true	false	false	Between > 4	0	0.003	0.007		0	0.455	0.25	0	0	1640	2489	0
614	B181122_28_Lumos_FO_IN_120_FAcomplex_BS3_SEC6_rep1				0	0	-0	0	6	0	0	ggFANCB	FA_complex	false	ggFAAP100	FA_complex	false	ESKAENNLTWWNEPGKK	QIQTNHEMLLKEAQSLRDHSPLTEEDTEK	784	844	17	29	3	11	786	854	6	BS3	-1	27.584	false	true	false	false	Between > 4	0	0.003	0.007		0.006	0.455	0.444	0	0	1916	2035	2
199022	B190124_06_Lumos_FO_CO_120_FAcomplex_100x_SCX21				0	0	-0	0	7	0	0	ggFANCB	FA_complex	false	ggFAAP100	FA_complex	false	ESKAENNLTWWNEPGK	QIQTNHEMoxLLKEAQSLRDHSPLTEEDTEK	784	844	16	29	3	11	786	854	7	BS3	-1	27.584	false	true	false	false	Between > 4	0	0.003	0.007		0	0.455	0.444	0	0	1763	2035	2
204331	B190124_06_Lumos_FO_CO_120_FAcomplex_100x_SCX21				0	0	-0	0	5	0	0	ggFANCB	FA_complex	false	ggFANCB	FA_complex	false	SKNDLKEEFHK	GVLTEQLVLALEKEMFTSR	555	759	11	19	6	13	560	771	5	BS3	-1	27.57	false	true	false	false	Self > 4	0	0.001	0.002		0	0.455	0.455	0	0	1145	1131	132
242288	B190124_08_Lumos_FO_CO_120_FAcomplex_100x_SCX19				0	0	-0	0	3	0	0	ggFANCA	FA_complex	false	ggFANCA	FA_complex	false	TVKDLLENNVFSR	HQNLSDLLLEVEGSAKPAGEGGR	131	41	13	23	3	16	133	56	3	BS3	-1	27.552	false	true	false	false	Self > 4	0	0.001	0.002		0	0.25	0.25	0	0	305	1569	130
218330	B190124_07_Lumos_FO_CO_120_FAcomplex_100x_SCX20				0	0	-0	0	3	0	0	ggFANCA	FA_complex	false	ggFANCA	FA_complex	false	SHFCcmQEIWKMoxK	LGVPTAVLAAKNAVTK	144	85	11	16	9	11	152	95	3	BS3	-1	27.542	false	true	false	false	Self > 4	0	0.001	0.002		0	0.25	0.25	0	0	1143	1507	130
23238	B181122_30_Lumos_FO_IN_120_FAcomplex_BS3_SEC7_rep1				0	0	-0	0	5	0	0	ggFANCE	FA_complex	false	ggFANCE	FA_complex	false	KVLEESLEFSEEREGK	WCcmFSKQDGDAAGCcmVLPGGK	190	169	16	19	1	5	190	173	5	BS3	-1	27.508	false	true	false	false	Self > 4	0	0.001	0.002		0	0	0	0	0	1142	925	183
240053	B190124_08_Lumos_FO_CO_120_FAcomplex_100x_SCX19				0	0	-0	0	5	0	0	ggFANCA	FA_complex	false	ggFANCA	FA_complex	false	ASLCcmLWKQAR	GITSKEDKADLVWSSLTCcmPSLNYR	891	866	10	24	7	8	897	873	5	BS3	-1	27.498	false	true	false	false	Self > 4	0	0.001	0.002		0	0.25	0.25	0	0	1141	1053	130
179193	B190124_05_Lumos_FO_CO_120_FAcomplex_100x_SCX22				0	0	-0	0	5	0	0	ggFANCB	FA_complex	false	ggFANCB	FA_complex	false	SKNDLKEEFHK	VFSALSVSSCcmQIEPPQK	555	531	11	17	6	8	560	538	5	BS3	-1	27.496	false	true	false	false	Self > 4	0	0.001	0.002		0	0.455	0.455	0	0	290	1067	132
213398	B190124_07_Lumos_FO_CO_120_FAcomplex_100x_SCX20				0	0	-0	0	5	0	0	ggFANCG	FA_complex	false	ggFANCG	FA_complex	false	GKEAIMoxQFSR	GMQFLEQEKHK	492	541	10	11	2	9	493	549	5	BS3	-1	27.486	false	true	false	false	Self > 4	0	0.001	0.002		0	0.455	0.455	0	0	1139	445	134
281043	B190124_11_Lumos_FO_CO_120_FAcomplex_100x_SCX16				0	0	-0	0	4	0	0	ggFANCE	FA_complex	false	ggFANCE	FA_complex	false	SSPPPPPLTASGQQQLKCcmLCcmQK	LKWCcmFSK	134	167	22	7	17	2	150	168	4	BS3	-1	27.474	false	true	false	false	Self > 4	0	0.001	0.002		0	0	0	0	0	1138	1125	183
234185	B190124_08_Lumos_FO_CO_120_FAcomplex_100x_SCX19				0	0	-0	0	4	0	0	ggFANCB	FA_complex	false	ggFANCA	FA_complex	false	KISGAPVASLLDSEDGVQQFR	VSDAIHKQR	800	315	21	9	1	7	800	321	4	BS3	-1	27.466	false	true	false	false	Between > 4	0	0.003	0.007		0	0.455	0.25	0	0	1914	2405	0
130331	B190124_02_Lumos_FO_CO_120_FAcomplex_100x_SCX25t28				0	0	-0	0	5	0	0	ggFANCL	FA_complex	false	ggFANCL	FA_complex	false	ILLPTDSQLKNAR	KILHGYQHILKQR	39	60	13	13	10	11	48	70	5	BS3	-1	27.46	false	true	false	false	Self > 4	0	0.001	0.002		0	0.444	0.444	0	0	918	1573	227
277225	B190124_11_Lumos_FO_CO_120_FAcomplex_100x_SCX16				0	0	-0	0	4	0	0	ggFAAP100	FA_complex	false	ggFAAP100	FA_complex	false	EQPEPKAGTASEQPCcmATGEGGMoxPPSAASIR	AVDQKNR	692	480	30	7	6	5	697	484	4	BS3	-1	27.456	false	true	false	false	Self > 4	0	0.001	0.002		0	0.444	0.444	0	0	496	401	162
180577	B190124_05_Lumos_FO_CO_120_FAcomplex_100x_SCX22				0	0	-0	0	5	0	0	ggFANCB	FA_complex	false	ggFANCG	FA_complex	false	SKNDLKEEFHK	AEKNELLTLLK	555	177	11	11	6	3	560	179	5	BS3	-1	27.378	false	true	false	false	Between > 4	0	0.003	0.007		0	0.455	0.455	0	0	1913	1949	35
198137	B190124_06_Lumos_FO_CO_120_FAcomplex_100x_SCX21				0	0	-0	0	5	0	0	ggFANCA	FA_complex	false	ggFANCA	FA_complex	false	VSDAIHKQR	VAIEDMGLYEDLSSTHDSVQPQGQALRDVEK	315	502	9	31	7	18	321	519	5	BS3	-1	27.376	false	true	false	false	Self > 4	0	0.001	0.002		0	0.25	0.25	0	0	1077	693	130
21321	B181122_30_Lumos_FO_IN_120_FAcomplex_BS3_SEC7_rep1				0	0	-0	0	4	0	0	ggFANCB	FA_complex	false	ggFAAP100	FA_complex	false	ENLQVTSKWQK	EQPEPKAGTASEQPCcmATGEGGMPPSAASIR	314	692	11	30	8	6	321	697	4	BS3	-1	27.374	false	true	false	false	Between > 4	0	0.003	0.007		0.006	0.455	0.444	0	0	1912	1885	2
196001	B190124_06_Lumos_FO_CO_120_FAcomplex_100x_SCX21				0	0	-0	0	6	0	0	ggFANCA	FA_complex	false	ggFANCA	FA_complex	false	ADKIPSNLYSTYIQACcmHAR	MoxLQDESKVEPSHSKEPAEQLK	589	611	19	21	3	7	591	617	6	BS3	-1	27.37	false	true	false	false	Self > 4	0	0.001	0.002		0	0.25	0.25	0	0	1134	807	130
215383	B190124_07_Lumos_FO_CO_120_FAcomplex_100x_SCX20				0	0	-0	0	5	0	0	ggFANCA	FA_complex	false	ggFAAP100	FA_complex	false	SHFCcmQEIWK	QIQTNHEMoxLLKEAQSLR	144	844	9	17	1	11	144	854	5	BS3	-1	27.332	false	true	false	false	Between > 4	0	0.003	0.007		0	0.25	0.444	0	0	1873	2351	26
11687	B181122_29_Lumos_FO_IN_120_FAcomplex_BS3_SEC6_rep2				0	0	-0	0	4	0	0	ggFANCB	FA_complex	false	ggFAAP100	FA_complex	false	ISAAAITQKNQLIWFQDGVPK	EQPEPKAGTASEQPCcmATGEGGMPPSAASIR	254	692	21	30	9	6	262	697	4	BS3	-1	27.332	false	true	false	false	Between > 4	0	0.003	0.007		0	0.455	0.444	0	0	1905	2399	2
271145	B190124_10_Lumos_FO_CO_120_FAcomplex_100x_SCX17				0	0	-0	0	4	0	0	ggFANCA	FA_complex	false	ggFANCA	FA_complex	false	ADKIPSNLYSTYIQACcmHAR	DVEKALQIFENTR	589	529	19	13	3	4	591	532	4	BS3	-1	27.324	false	true	false	false	Self > 4	0	0.001	0.002		0	0.25	0.25	0	0	737	1185	130
240176	B190124_08_Lumos_FO_CO_120_FAcomplex_100x_SCX19				0	0	-0	0	5	0	0	ggFANCB	FA_complex	false	ggFANCB	FA_complex	false	GVLTEQLVLALEKEMFTSR	QKHQNGDLQK	759	604	19	10	13	2	771	605	5	BS3	-1	27.32	false	true	false	false	Self > 4	0	0.001	0.002		0	0.455	0.455	0	0	1132	65	132
196642	B190124_06_Lumos_FO_CO_120_FAcomplex_100x_SCX21				0	0	-0	0	4	0	0	ggFANCA	FA_complex	false	ggFANCA	FA_complex	false	QRPVSGCcmLDAK	LEPLLCcmSQWKR	1010	1152	11	11	5	10	1014	1161	4	BS3	-1	27.296	false	true	false	false	Self > 4	0	0.001	0.002		0	0.25	0.25	0	0	993	1135	130
52362	B181122_32_Lumos_FO_IN_120_FAcomplex_BS3_SEC8_rep1				0	0	-0	0	5	0	0	ggFANCA	FA_complex	false	ggFANCA	FA_complex	false	KYSVLHSAASDR	VSDAIHKQR	1291	315	12	9	1	7	1291	321	5	BS3	-1	27.29	false	true	false	false	Self > 4	0	0.001	0.002		0	0.25	0.25	0	0	103	1139	130
15518	B181122_29_Lumos_FO_IN_120_FAcomplex_BS3_SEC6_rep2				0	0	-0	0	5	0	0	ggFANCA	FA_complex	false	ggFANCA	FA_complex	false	NAVTKIEQICcmQSSVSPSQAPLLNLDQR	AAVLSLLDRHQNLSDLLLEVEGSAKPAGEGGR	96	32	27	32	5	25	100	56	5	BS3	-1	27.282	false	true	false	false	Self > 4	0	0.001	0.002		0	0.25	0.25	0	0	1129	1417	130
269450	B190124_10_Lumos_FO_CO_120_FAcomplex_100x_SCX17				0	0	-0	0	4	0	0	ggFANCA	FA_complex	false	ggFANCA	FA_complex	false	VLIVDQAKHEDVPAQIAVISDR	MoxAFIDSLKR	639	580	22	9	8	8	646	587	4	BS3	-1	27.278	false	true	false	false	Self > 4	0	0.001	0.002		0	0.25	0.25	0	0	791	1303	130
45396	B181122_31_Lumos_FO_IN_120_FAcomplex_BS3_SEC7_rep2				0	0	-0	0	4	0	0	ggFANCB	FA_complex	false	ggFANCA	FA_complex	false	KISGAPVASLLDSEDGVQQFR	MLTWVLDAVGKEK	800	252	21	13	1	11	800	262	4	BS3	-1	27.26	false	true	false	false	Between > 4	0	0.003	0.007		0.006	0.455	0.25	0	0	1909	1693	0
214337	B190124_07_Lumos_FO_CO_120_FAcomplex_100x_SCX20				0	0	-0	0	6	0	0	ggFANCA	FA_complex	false	ggFANCA	FA_complex	false	ADKIPSNLYSTYIQACcmHAR	VEPSHSKEPAEQLK	589	618	19	14	3	7	591	624	6	BS3	-1	27.216	false	true	false	false	Self > 4	0	0.001	0.002		0	0.25	0.25	0	0	808	71	130
286615	B190124_11_Lumos_FO_CO_120_FAcomplex_100x_SCX16				0	0	-0	0	5	0	0	ggFANCB	FA_complex	false	ggFANCB	FA_complex	false	TQLDKANTVTAVTSLSPLLAFHR	VFSALSVSSCcmQIEPPQK	570	531	23	17	5	8	574	538	5	BS3	-1	27.208	false	true	false	false	Self > 4	0	0.001	0.002		0	0.455	0.455	0	0	1126	1111	132
16566	B181122_29_Lumos_FO_IN_120_FAcomplex_BS3_SEC6_rep2				0	0	-0	0	4	0	0	ggFANCE	FA_complex	false	ggFAAP100	FA_complex	false	QAPAFATSLSYAKLVTAVLTTYSSQLSPSHR	IKALLSGIGNTSER	466	460	31	14	13	2	478	461	4	BS3	-1	27.184	false	true	false	false	Between > 4	0	0.003	0.007		0	0	0.444	0	0	1908	2425	85
264451	B190124_10_Lumos_FO_CO_120_FAcomplex_100x_SCX17				0	0	-0	0	3	0	0	ggFANCE	FA_complex	false	ggFANCE	FA_complex	false	KVLEESLEFSEER	IAQSKAEGR	190	156	13	9	1	5	190	160	3	BS3	-1	27.18	false	true	false	false	Self > 4	0	0.001	0.002		0	0	0	0	0	989	1289	183
197982	B190124_06_Lumos_FO_CO_120_FAcomplex_100x_SCX21				0	0	-0	0	5	0	0	ggFANCL	FA_complex	false	ggFANCF	FA_complex	false	ILLPTDSQLKNAR	RGEAGSPLSFR	39	64	13	11	10	6	48	69	5	BS3	-1	27.176	false	true	false	false	Between > 4	0	0.003	0.007		0.006	0.444	0.444	0.008	0.056	1907	2207	11
211759	B190124_07_Lumos_FO_CO_120_FAcomplex_100x_SCX20				0	0	-0	0	4	0	0	ggFANCG	FA_complex	false	ggFANCA	FA_complex	false	QATFPQNESLAR	KYSVLHSAASDR	622	1291	12	12	9	1	630	1291	4	BS3	-1	27.17	false	true	false	false	Between > 4	0	0.003	0.007		0	0.455	0.25	0	0	1650	2441	17
231775	B190124_08_Lumos_FO_CO_120_FAcomplex_100x_SCX19				0	0	-0	0	4	0	0	ggFANCC_strepII_tag	FA_complex	false	ggFANCC_strepII_tag	FA_complex	false	GSAGSAAGSGAGWSHPQFEK	GSAGSAAGSGAGWSHPQFEK	576	576	20	20	9	9	584	584	4	BS3	-1	27.154	false	true	false	false	Self > 4	0	0.001	0.002		0	0.444	0.444	0	0	1124	1107	159
41383	B181122_31_Lumos_FO_IN_120_FAcomplex_BS3_SEC7_rep2				0	0	-0	0	5	0	0	ggFANCB	FA_complex	false	ggFAAP100	FA_complex	false	ISAAAITQKNQLIWFQDGVPK	EQPEPKAGTASEQPCcmATGEGGMPPSAASIR	254	692	21	30	9	6	262	697	5	BS3	-1	27.132	false	true	false	false	Between > 4	0	0.003	0.007		0	0.455	0.444	0	0	1905	2399	2
256985	B190124_09_Lumos_FO_CO_120_FAcomplex_100x_SCX18				0	0	-0	0	4	0	0	ggFANCL	FA_complex	false	ggFANCL	FA_complex	false	AALEKSDFTK	TKLNNNMHLWDPEISLLQNLK	294	263	10	21	5	2	298	264	4	BS3	-1	27.112	false	true	false	false	Self > 4	0	0.001	0.002		0	0.444	0.444	0	0	1019	1349	227
181449	B190124_05_Lumos_FO_CO_120_FAcomplex_100x_SCX22				0	0	-0	0	3	0	0	ggFANCB	FA_complex	false	ggFANCA	FA_complex	false	NDLKEEFHKR	TVKDLLENNVFSR	557	131	10	13	9	3	565	133	3	BS3	-1	27.082	false	true	false	false	Between > 4	0	0.003	0.007		0	0.455	0.25	0	0	1801	2417	0
192731	B190124_06_Lumos_FO_CO_120_FAcomplex_100x_SCX21				0	0	-0	0	4	0	0	ggFANCB	FA_complex	false	ggFANCB	FA_complex	false	VEGAADRTAKLCcmVR	SSGAFSVR	33	61	14	8	10	6	42	66	4	BS3	-1	27.08	false	true	false	false	Self > 4	0	0.001	0.002		0	0.455	0.455	0	0	1122	1105	132
179933	B190124_05_Lumos_FO_CO_120_FAcomplex_100x_SCX22				0	0	-0	0	5	0	0	ggFANCA	FA_complex	false	ggFAAP100	FA_complex	false	SHFCcmQEIWK	QIQTNHEMoxLLKEAQSLRDHSPLTEEDTEK	144	844	9	29	1	11	144	854	5	BS3	-1	27.07	false	true	false	false	Between > 4	0	0.003	0.007		0	0.25	0.444	0	0	1811	2351	26
282930	B190124_11_Lumos_FO_CO_120_FAcomplex_100x_SCX16				0	0	-0	0	4	0	0	ggFANCA	FA_complex	false	ggFANCA	FA_complex	false	KYSVLHSAASDR	SFGNVGLLLEACcmEK	1291	1380	12	14	1	1	1291	1380	4	BS3	-1	27.052	false	true	false	false	Self > 4	0	0.001	0.002		0	0.25	0.25	0	0	1121	1103	130
230816	B190124_08_Lumos_FO_CO_120_FAcomplex_100x_SCX19				0	0	-0	0	3	0	0	ggFANCA	FA_complex	false	ggFANCA	FA_complex	false	VEPSHSKEPAEQLK	MoxAFIDSLKR	618	580	14	9	7	8	624	587	3	BS3	-1	27.052	false	true	false	false	Self > 4	0	0.001	0.002		0	0.25	0.25	0	0	1061	429	130
146078	B190124_03_Lumos_FO_CO_120_FAcomplex_100x_SCX24				0	0	-0	0	4	0	0	ggFANCB	FA_complex	false	ggFANCL	FA_complex	false	NHILPSAKK	IECcmSWHLKK	434	52	9	9	8	8	441	59	4	BS3	-1	27.048	false	true	false	false	Between > 4	0	0.003	0.007		0	0.455	0.444	0	0	1696	2427	4
183021	B190124_05_Lumos_FO_CO_120_FAcomplex_100x_SCX22				0	0	-0	0	6	0	0	ggFANCB	FA_complex	false	ggFANCB	FA_complex	false	SKNDLKEEFHK	TQLDKANTVTAVTSLSPLLAFHR	555	570	11	23	2	5	556	574	6	BS3	-1	27.04	false	true	false	false	Self > 4	0	0.001	0.002		0	0.455	0.455	0	0	231	1333	132
274396	B190124_10_Lumos_FO_CO_120_FAcomplex_100x_SCX17				0	0	-0	0	5	0	0	ggFANCB	FA_complex	false	ggFANCA	FA_complex	false	TQLDKANTVTAVTSLSPLLAFHR	TVKDLLENNVFSR	570	131	23	13	5	3	574	133	5	BS3	-1	27.026	false	true	false	false	Between > 4	0	0.003	0.007		0.006	0.455	0.25	0.008	0	1901	2205	0
174559	B190124_05_Lumos_FO_CO_120_FAcomplex_100x_SCX22				0	0	-0	0	4	0	0	ggFANCE	FA_complex	false	ggFANCE	FA_complex	false	KLKWCcmFSK	IAQSKAEGR	166	156	8	9	3	5	168	160	4	BS3	-1	27.018	false	true	false	false	Self > 4	0	0.001	0.002		0	0	0	0	0	226	1203	183
179429	B190124_05_Lumos_FO_CO_120_FAcomplex_100x_SCX22				0	0	-0	0	5	0	0	ggFANCA	FA_complex	false	ggFANCA	FA_complex	false	RADKIPSNLYSTYIQACcmHAR	KSTFGSTAELR	588	21	20	11	4	3	591	23	5	BS3	-1	26.996	false	true	false	false	Self > 4	0	0.001	0.002		0	0.25	0.25	0	0	1117	1101	130
230454	B190124_08_Lumos_FO_CO_120_FAcomplex_100x_SCX19				0	0	-0	0	4	0	0	ggFANCE	FA_complex	false	ggFANCC_strepII_tag	FA_complex	false	QDGDAAGCcmVLPGGKR	GSAGSAAGSGAGWSHPQFEK	174	576	15	20	14	5	187	580	4	BS3	-1	26.972	false	true	false	false	Between > 4	0	0.003	0.007		0	0	0.444	0	0	1900	2429	14
234131	B190124_08_Lumos_FO_CO_120_FAcomplex_100x_SCX19				0	0	-0	0	5	0	0	ggFANCA	FA_complex	false	ggFANCA	FA_complex	false	KIPTSVIEASIFR	VEPSHSKEPAEQLK	542	618	13	14	1	7	542	624	5	BS3	-1	26.936	false	true	false	false	Self > 4	0	0.001	0.002		0	0.25	0.25	0	0	1100	821	130
195979	B190124_06_Lumos_FO_CO_120_FAcomplex_100x_SCX21				0	0	-0	0	4	0	0	ggFANCC_strepII_tag	FA_complex	false	ggFANCC_strepII_tag	FA_complex	false	IKHNGGENQR	VACcmVIKDSLLPQAASHPAIFR	534	275	10	21	2	6	535	280	4	BS3	-1	26.926	false	true	false	false	Self > 4	0	0.001	0.002		0	0.444	0.444	0	0	863	1489	159
181588	B190124_05_Lumos_FO_CO_120_FAcomplex_100x_SCX22				0	0	-0	0	5	0	0	ggFANCB	FA_complex	false	ggFANCA	FA_complex	false	SKNDLKEEFHK	TVKDLLENNVFSR	555	131	11	13	6	3	560	133	5	BS3	-1	26.908	false	true	false	false	Between > 4	0	0.003	0.007		0	0.455	0.25	0	0	1829	2315	0
255834	B190124_09_Lumos_FO_CO_120_FAcomplex_100x_SCX18				0	0	-0	0	5	0	0	ggFANCL	FA_complex	false	ggFANCL	FA_complex	false	AALEKSDFTK	TKLNNNMoxHLWDPEISLLQNLK	294	263	10	21	5	2	298	264	5	BS3	-1	26.9	false	true	false	false	Self > 4	0	0.001	0.002		0	0.444	0.444	0	0	959	1349	227
234335	B190124_08_Lumos_FO_CO_120_FAcomplex_100x_SCX19				0	0	-0	0	5	0	0	ggFANCG	FA_complex	false	ggFANCG	FA_complex	false	AEKNELLTLLK	MoxGKPQTALQHLK	177	263	11	12	3	3	179	265	5	BS3	-1	26.878	false	true	false	false	Self > 4	0	0.001	0.002		0	0.455	0.455	0	0	879	467	134
145984	B190124_03_Lumos_FO_CO_120_FAcomplex_100x_SCX24				0	0	-0	0	5	0	0	ggFANCB	FA_complex	false	ggFANCG	FA_complex	false	NDLKEEFHKR	MoxGKPQTALQHLK	557	263	10	12	9	3	565	265	5	BS3	-1	26.852	false	true	false	false	Between > 4	0	0.003	0.007		0	0.455	0.455	0	0	1637	2317	35
282928	B190124_11_Lumos_FO_CO_120_FAcomplex_100x_SCX16				0	0	-0	0	4	0	0	ggFANCC_strepII_tag	FA_complex	false	ggFANCC_strepII_tag	FA_complex	false	GSAGSAAGSGAGWSHPQFEK	TVKLLNELLQK	576	544	20	11	20	3	595	546	4	BS3	-1	26.836	false	true	false	false	Self > 4	0	0.001	0.002		0	0.444	0.444	0	0	544	1199	159
255310	B190124_09_Lumos_FO_CO_120_FAcomplex_100x_SCX18				0	0	-0	0	4	0	0	ggFANCA	FA_complex	false	ggFANCA	FA_complex	false	FQELLKEK	GITSKEDKADLVWSSLTCcmPSLNYR	901	866	8	24	6	5	906	870	4	BS3	-1	26.79	false	true	false	false	Self > 4	0	0.001	0.002		0	0.25	0.25	0	0	1058	1177	130
215681	B190124_07_Lumos_FO_CO_120_FAcomplex_100x_SCX20				0	0	-0	0	4	0	0	ggFANCA	FA_complex	false	ggFANCA	FA_complex	false	VLIVDQAKHEDVPAQIAVISDR	VSDAIHKQR	639	315	22	9	8	7	646	321	4	BS3	-1	26.784	false	true	false	false	Self > 4	0	0.001	0.002		0	0.25	0.25	0	0	304	1123	130
231765	B190124_08_Lumos_FO_CO_120_FAcomplex_100x_SCX19				0	0	-0	0	4	0	0	ggFANCA	FA_complex	false	ggFAAP100	FA_complex	false	KYSVLHSAASDR	NALKTSGSDVPLSCcmATLR	1291	729	12	18	1	4	1291	732	4	BS3	-1	26.782	false	true	false	false	Between > 4	0	0.003	0.007		0	0.25	0.444	0	0	1870	2373	26
201447	B190124_06_Lumos_FO_CO_120_FAcomplex_100x_SCX21				0	0	-0	0	6	0	0	ggFANCB	FA_complex	false	ggFANCB	FA_complex	false	TQLDKANTVTAVTSLSPLLAFHR	NKIIKLNK	570	523	23	8	5	5	574	527	6	BS3	-1	26.75	false	true	false	false	Self > 4	0	0.001	0.002		0	0.455	0.455	0	0	1109	1415	132
223418	B190124_07_Lumos_FO_CO_120_FAcomplex_100x_SCX20				0	0	-0	0	5	0	0	ggFANCB	FA_complex	false	ggFANCB	FA_complex	false	TQLDKANTVTAVTSLSPLLAFHR	LQDHFIEKLWQR	570	468	23	12	5	8	574	475	5	BS3	-1	26.718	false	true	false	false	Self > 4	0	0.001	0.002		0	0.455	0.455	0	0	1001	1353	132
229017	B190124_08_Lumos_FO_CO_120_FAcomplex_100x_SCX19				0	0	-0	0	4	0	0	ggFANCA	FA_complex	false	ggFANCA	FA_complex	false	RKSTFGSTAELR	AGAGGGALR	20	2	12	9	2	1	21	2	4	BS3	-1	26.708	false	true	false	false	Self > 4	0	0.001	0.002		0	0.25	0.25	0	0	903	769	130
226934	B190124_08_Lumos_FO_CO_120_FAcomplex_100x_SCX19				0	0	-0	0	3	0	0	ggFANCE	FA_complex	false	ggFANCE	FA_complex	false	IAQSKAEGR	IAQSKAEGR	156	156	9	9	5	5	160	160	3	BS3	-1	26.706	false	true	false	false	Self > 4	0	0.001	0.002		0	0	0	0	0	595	835	183
16771	B181122_29_Lumos_FO_IN_120_FAcomplex_BS3_SEC6_rep2				0	0	-0	0	4	0	0	ggFANCB	FA_complex	false	ggFANCB	FA_complex	false	GVLTEQLVLALEKEMFTSR	KISGAPVASLLDSEDGVQQFR	759	800	19	21	13	1	771	800	4	BS3	-1	26.694	false	true	false	false	Self > 4	0	0.001	0.002		0	0.455	0.455	0	0	1105	1095	132
35624	B181122_31_Lumos_FO_IN_120_FAcomplex_BS3_SEC7_rep2				0	0	-0	0	4	0	0	ggFANCA	FA_complex	false	ggFANCA	FA_complex	false	VLPKAPDTR	MLQDESKVEPSHSKEPAEQLK	571	611	9	21	4	7	574	617	4	BS3	-1	26.678	false	true	false	false	Self > 4	0	0.001	0.002		0	0.25	0.25	0	0	889	1273	130
197424	B190124_06_Lumos_FO_CO_120_FAcomplex_100x_SCX21				0	0	-0	0	5	0	0	ggFANCB	FA_complex	false	ggFAAP100	FA_complex	false	RENLQVTSKWQK	IKALLSGIGNTSER	313	460	12	14	9	2	321	461	5	BS3	-1	26.676	false	true	false	false	Between > 4	0	0.003	0.008		0	0.455	0.444	0	0	1896	2465	2
21271	B181122_30_Lumos_FO_IN_120_FAcomplex_BS3_SEC7_rep1				0	0	-0	0	6	0	0	ggFANCL	FA_complex	false	ggFANCL	FA_complex	false	VAYVDTGLTTVKLK	GRQHLITLKLNAK	124	143	14	13	12	9	135	151	6	BS3	-1	26.668	false	true	false	false	Self > 4	0	0.001	0.002		0	0.444	0.444	0	0	1103	1197	227
42407	B181122_31_Lumos_FO_IN_120_FAcomplex_BS3_SEC7_rep2				0	0	-0	0	4	0	0	ggFAAP100	FA_complex	false	ggFAAP100	FA_complex	false	QVSEVGFCcmPGPAPSEEGDGAPSR	VDYLAGFCcmCcmPVGGLVAGKPR	167	8	23	20	14	18	180	25	4	BS3	-1	26.63	false	true	false	false	Self > 4	0	0.001	0.002		0	0.444	0.444	0	0	604	1221	162
92758	B181122_35_Lumos_FO_IN_120_FAcomplex_BS3_SEC9_rep2				0	0	-0	0	4	0	0	ggFANCA	FA_complex	false	ggFANCA	FA_complex	false	GITSKEDK	RASLCcmLWKQAR	866	890	8	11	5	8	870	897	4	BS3	-1	26.626	false	true	false	false	Self > 4	0	0.001	0.002		0	0.25	0.25	0	0	1101	1063	130
234112	B190124_08_Lumos_FO_CO_120_FAcomplex_100x_SCX19				0	0	-0	0	4	0	0	ggFANCA	FA_complex	false	ggFANCA	FA_complex	false	KIPTSVIEASIFR	VEPSHSKEPAEQLK	542	618	13	14	1	7	542	624	4	BS3	-1	26.624	false	true	false	false	Self > 4	0	0.001	0.002		0	0.25	0.25	0	0	1100	821	130
1694	B181122_28_Lumos_FO_IN_120_FAcomplex_BS3_SEC6_rep1				0	0	-0	0	5	0	0	ggFANCB	FA_complex	false	ggFANCA	FA_complex	false	KISGAPVASLLDSEDGVQQFR	LSNVLGHNSDENEAAILNSR	800	661	21	20	1	9	800	669	5	BS3	-1	26.622	false	true	false	false	Between > 4	0	0.004	0.008		0.006	0.455	0.25	0.008	0	1895	2199	0
163410	B190124_04_Lumos_FO_CO_120_FAcomplex_100x_SCX23				0	0	-0	0	5	0	0	ggFANCB	FA_complex	false	ggFAAP100	FA_complex	false	SKNDLKEEFHK	QIQTNHEMoxLLKEAQSLR	555	844	11	17	2	11	556	854	5	BS3	-1	26.617	false	true	false	false	Between > 4	0	0.004	0.008		0.006	0.455	0.444	0	0	1894	1767	2
132434	B190124_02_Lumos_FO_CO_120_FAcomplex_100x_SCX25t28				0	0	-0	0	5	0	0	ggFANCB	FA_complex	false	ggFANCB	FA_complex	false	ELQQHLGLKK	VILQSCcmRALIDLVEGRNHILPSAK	407	418	10	24	9	5	415	422	5	BS3	-1	26.61	false	true	false	false	Self > 4	0	0.001	0.002		0	0.455	0.455	0	0	852	447	132
145875	B190124_03_Lumos_FO_CO_120_FAcomplex_100x_SCX24				0	0	-0	0	4	0	0	ggFANCA	FA_complex	false	ggFANCA	FA_complex	false	LSNVLGHNSDENEAAILNSR	ASFGNASSHHGSSKK	661	433	20	15	9	14	669	446	4	BS3	-1	26.596	false	true	false	false	Self > 4	0	0.001	0.002		0	0.25	0.25	0	0	306	1345	130
171692	B190124_05_Lumos_FO_CO_120_FAcomplex_100x_SCX22				0	0	-0	0	4	0	0	ggFANCE	FA_complex	false	ggFANCC_strepII_tag	FA_complex	false	IAQSKAEGR	IKHNGGENQR	156	534	9	10	5	2	160	535	4	BS3	-1	26.568	false	true	false	false	Between > 4	0	0.004	0.008		0	0	0.444	0	0	1746	2123	14
195583	B190124_06_Lumos_FO_CO_120_FAcomplex_100x_SCX21				0	0	-0	0	4	0	0	ggFANCA	FA_complex	false	ggFANCA	FA_complex	false	VSDAIHKQR	MAFIDSLKR	315	580	9	9	7	8	321	587	4	BS3	-1	26.56	false	true	false	false	Self > 4	0	0.001	0.002		0	0.25	0.25	0	0	571	1439	130
195994	B190124_06_Lumos_FO_CO_120_FAcomplex_100x_SCX21				0	0	-0	0	5	0	0	ggFANCA	FA_complex	false	ggFANCA	FA_complex	false	VSDAIHKQR	ADKIPSNLYSTYIQACcmHAR	315	589	9	19	7	3	321	591	5	BS3	-1	26.542	false	true	false	false	Self > 4	0	0.001	0.002		0	0.25	0.25	0	0	718	1523	130
233981	B190124_08_Lumos_FO_CO_120_FAcomplex_100x_SCX19				0	0	-0	0	5	0	0	ggFANCA	FA_complex	false	ggFANCA	FA_complex	false	TVKDLLENNVFSR	MoxLQDESKVEPSHSKEPAEQLK	131	611	13	21	3	14	133	624	5	BS3	-1	26.518	false	true	false	false	Self > 4	0	0.001	0.002		0	0.25	0.25	0	0	1095	735	130
200037	B190124_06_Lumos_FO_CO_120_FAcomplex_100x_SCX21				0	0	-0	0	5	0	0	ggFANCA	FA_complex	false	ggFANCA	FA_complex	false	KTVLDCcmEDFFHYVNSELK	QRPVSGCcmLDAKR	1075	1010	18	12	1	11	1075	1020	5	BS3	-1	26.508	false	true	false	false	Self > 4	0	0.001	0.002		0	0.25	0.25	0	0	727	1271	130
247802	B190124_09_Lumos_FO_CO_120_FAcomplex_100x_SCX18				0	0	-0	0	4	0	0	ggFANCE	FA_complex	false	ggFANCE	FA_complex	false	IAQSKAEGR	LKWCcmFSK	156	167	9	7	5	2	160	168	4	BS3	-1	26.5	false	true	false	false	Self > 4	0	0.001	0.002		0	0	0	0	0	1093	1203	183
184286	B190124_05_Lumos_FO_CO_120_FAcomplex_100x_SCX22				0	0	-0	0	6	0	0	ggFANCB	FA_complex	false	ggFANCA	FA_complex	false	SKNDLKEEFHK	AAVLSLLDRHQNLSDLLLEVEGSAKPAGEGGR	555	32	11	32	2	25	556	56	6	BS3	-1	26.485	false	true	false	false	Between > 4	0	0.004	0.008		0	0.455	0.25	0	0	1434	2355	0
237404	B190124_08_Lumos_FO_CO_120_FAcomplex_100x_SCX19				0	0	-0	0	4	0	0	ggFANCB	FA_complex	false	ggFANCB	FA_complex	false	ILLSLEDISNGKYSVNMLK	SERLQKQLR	624	245	19	9	12	6	635	250	4	BS3	-1	26.436	false	true	false	false	Self > 4	0	0.001	0.002		0	0.455	0.455	0	0	1092	1309	132
178153	B190124_05_Lumos_FO_CO_120_FAcomplex_100x_SCX22				0	0	-0	0	5	0	0	ggFANCA	FA_complex	false	ggFANCA	FA_complex	false	RADKIPSNLYSTYIQACcmHAR	EKMoxLQDESK	588	609	20	9	4	2	591	610	5	BS3	-1	26.43	false	true	false	false	Self > 4	0	0.001	0.002		0	0.25	0.25	0	0	166	107	130
203279	B190124_06_Lumos_FO_CO_120_FAcomplex_100x_SCX21				0	0	-0	0	5	0	0	ggFANCA	FA_complex	false	ggFANCA	FA_complex	false	KIPTSVIEASIFR	VEPSHSKEPAEQLKAELDALR	542	618	13	21	1	14	542	631	5	BS3	-1	26.422	false	true	false	false	Self > 4	0	0.001	0.002		0	0.25	0.25	0	0	736	1421	130
175896	B190124_05_Lumos_FO_CO_120_FAcomplex_100x_SCX22				0	0	-0	0	4	0	0	ggFANCA	FA_complex	false	ggFANCA	FA_complex	false	LSNVLGHNSDENEAAILNSR	KEKMoxLQDESK	661	608	20	10	9	3	669	610	4	BS3	-1	26.39	false	true	false	false	Self > 4	0	0.001	0.002		0	0.25	0.25	0	0	599	201	130
145820	B190124_03_Lumos_FO_CO_120_FAcomplex_100x_SCX24				0	0	-0	0	5	0	0	ggFANCB	FA_complex	false	ggFAAP100	FA_complex	false	SKNDLKEEFHK	EAQSLRDHSPLTEEDTEK	555	855	11	18	2	9	556	863	5	BS3	-1	26.377	false	true	false	false	Between > 4	0	0.004	0.009		0.006	0.455	0.444	0.008	0	1891	2193	2
254987	B190124_09_Lumos_FO_CO_120_FAcomplex_100x_SCX18				0	0	-0	0	5	0	0	ggFANCB	FA_complex	false	ggFANCB	FA_complex	false	VVSSVCcmVCcmKSER	NQLIWFQDGVPKGVCcmELPYEKPCcmLIK	236	263	12	26	9	12	244	274	5	BS3	-1	26.364	false	true	false	false	Self > 4	0	0.001	0.002		0	0.455	0.455	0	0	921	1329	132
202239	B190124_06_Lumos_FO_CO_120_FAcomplex_100x_SCX21				0	0	-0	0	5	0	0	ggFANCA	FA_complex	false	ggFANCA	FA_complex	false	EPAEQLKAELDALR	RADKIPSNLYSTYIQACcmHAR	625	588	14	20	7	4	631	591	5	BS3	-1	26.354	false	true	false	false	Self > 4	0	0.001	0.002		0	0.25	0.25	0	0	678	963	130
201310	B190124_06_Lumos_FO_CO_120_FAcomplex_100x_SCX21				0	0	-0	0	5	0	0	ggFANCB	FA_complex	false	ggFANCA	FA_complex	false	NDLKEEFHKR	NAVTKIEQICcmQSSVSPSQAPLLNLDQR	557	96	10	27	9	5	565	100	5	BS3	-1	26.33	false	true	false	false	Between > 4	0	0.004	0.009		0	0.455	0.25	0	0	1781	2353	0
243450	B190124_08_Lumos_FO_CO_120_FAcomplex_100x_SCX19				0	0	-0	0	6	0	0	ggFANCA	FA_complex	false	ggFANCA	FA_complex	false	HEDVPAQIAVISDRLSNVLGHNSDENEAAILNSR	SLIPALLGR	647	737	34	9	23	1	669	737	6	BS3	-1	26.324	false	true	false	false	Self > 4	0	0.001	0.002		0	0.25	0.25	0	0	1086	1517	130
257254	B190124_09_Lumos_FO_CO_120_FAcomplex_100x_SCX18				0	0	-0	0	4	0	0	ggFANCA	FA_complex	false	ggFANCA	FA_complex	false	SVLLEYITLAKTR	ADKIPSNLYSTYIQACcmHAR	484	589	13	19	11	3	494	591	4	BS3	-1	26.32	false	true	false	false	Self > 4	0	0.001	0.002		0	0.25	0.25	0	0	893	1315	130
152972	B190124_03_Lumos_FO_CO_120_FAcomplex_100x_SCX24				0	0	-0	0	6	0	0	ggFANCE	FA_complex	false	ggFANCC_strepII_tag	FA_complex	false	QDGDAAGCcmVLPGGKR	RPFELPSTHWLQHLKHISDTLK	174	358	15	22	14	15	187	372	6	BS3	-1	26.302	false	true	false	false	Between > 4	0	0.004	0.009		0	0	0.444	0	0	1685	2321	14
284663	B190124_11_Lumos_FO_CO_120_FAcomplex_100x_SCX16				0	0	-0	0	4	0	0	ggFANCB	FA_complex	false	ggFANCB	FA_complex	false	SFLSSKESK	LQNEKEQCcmMLSMNETMDGTLYQEVTLK	778	823	9	27	6	5	783	827	4	BS3	-1	26.298	false	true	false	false	Self > 4	0	0.001	0.002		0	0.455	0.455	0	0	1084	57	132
178361	B190124_05_Lumos_FO_CO_120_FAcomplex_100x_SCX22				0	0	-0	0	5	0	0	ggFANCL	FA_complex	false	ggFANCL	FA_complex	false	KILHGYQHILK	ILLPTDSQLKNAR	60	39	11	13	1	10	60	48	5	BS3	-1	26.292	false	true	false	false	Self > 4	0	0.001	0.002		0	0.444	0.444	0	0	842	1301	227
210040	B190124_07_Lumos_FO_CO_120_FAcomplex_100x_SCX20				0	0	-0	0	4	0	0	ggFANCA	FA_complex	false	ggFANCA	FA_complex	false	VSDAIHKQR	EKEEDVSTLQAMoxR	315	263	9	13	7	2	321	264	4	BS3	-1	26.272	false	true	false	false	Self > 4	0	0.001	0.002		0	0.25	0.25	0	0	757	611	130
236013	B190124_08_Lumos_FO_CO_120_FAcomplex_100x_SCX19				0	0	-0	0	4	0	0	ggFANCB	FA_complex	false	ggFANCB	FA_complex	false	SERLQKQLR	ILLSLEDISNGKYSVNMoxLK	245	624	9	19	6	12	250	635	4	BS3	-1	26.27	false	true	false	false	Self > 4	0	0.001	0.002		0	0.455	0.455	0	0	878	1309	132
238163	B190124_08_Lumos_FO_CO_120_FAcomplex_100x_SCX19				0	0	-0	0	4	0	0	ggFANCB	FA_complex	false	ggFANCB	FA_complex	false	LQDHFIEKLWQR	VFSALSVSSCcmQIEPPQK	468	531	12	17	8	8	475	538	4	BS3	-1	26.252	false	true	false	false	Self > 4	0	0.001	0.002		0	0.455	0.455	0	0	1069	1159	132
249102	B190124_09_Lumos_FO_CO_120_FAcomplex_100x_SCX18				0	0	-0	0	3	0	0	ggFANCA	FA_complex	false	ggFANCA	FA_complex	false	ASLCcmLWKQAR	GITSKEDK	891	866	10	8	7	5	897	870	3	BS3	-1	26.238	false	true	false	false	Self > 4	0	0.001	0.002		0	0.25	0.25	0	0	909	1063	130
36668	B181122_31_Lumos_FO_IN_120_FAcomplex_BS3_SEC7_rep2				0	0	-0	0	4	0	0	ggFANCB	FA_complex	false	ggFAAP100	FA_complex	false	VVSSVCcmVCcmKSER	QVSEVGFCcmPGPAPSEEGDGAPSR	236	167	12	23	9	22	244	188	4	BS3	-1	26.23	false	true	false	false	Between > 4	0	0.004	0.009		0.006	0.455	0.444	0.008	0	1888	2191	2
181069	B190124_05_Lumos_FO_CO_120_FAcomplex_100x_SCX22				0	0	-0	0	7	0	0	ggFANCA	FA_complex	false	ggFANCA	FA_complex	false	RADKIPSNLYSTYIQACcmHAR	LDLGSCcmGQLKSVSPDIHCcmK	588	980	20	19	4	10	591	989	7	BS3	-1	26.208	false	true	false	false	Self > 4	0	0.001	0.002		0	0.25	0.25	0	0	690	897	130
179924	B190124_05_Lumos_FO_CO_120_FAcomplex_100x_SCX22				0	0	-0	0	5	0	0	ggFANCB	FA_complex	false	ggFANCG	FA_complex	false	SKNDLKEEFHK	AEKNELLTLLK	555	177	11	11	2	3	556	179	5	BS3	-1	26.176	false	true	false	false	Between > 4	0	0.004	0.009		0	0.455	0.455	0	0	1646	2461	35
198165	B190124_06_Lumos_FO_CO_120_FAcomplex_100x_SCX21				0	0	-0	0	6	0	0	ggFANCA	FA_complex	false	ggFANCA	FA_complex	false	VSDAIHKQR	VAIEDMGLYEDLSSTHDSVQPQGQALRDVEK	315	502	9	31	7	18	321	519	6	BS3	-1	26.168	false	true	false	false	Self > 4	0	0.001	0.002		0	0.25	0.25	0	0	1077	693	130
11503	B181122_29_Lumos_FO_IN_120_FAcomplex_BS3_SEC6_rep2				0	0	-0	0	6	0	0	ggFANCB	FA_complex	false	ggFAAP100	FA_complex	false	LQNEKEQCcmMLSMNETMDGTLYQEVTLK	QIQTNHEMLLKEAQSLRDHSPLTEEDTEK	823	844	27	29	5	11	827	854	6	BS3	-1	26.095	false	true	false	false	Between > 4	0	0.004	0.009		0.006	0.455	0.444	0	0	1886	1649	2
258654	B190124_09_Lumos_FO_CO_120_FAcomplex_100x_SCX18				0	0	-0	0	5	0	0	ggFANCA	FA_complex	false	ggFANCA	FA_complex	false	KIPTSVIEASIFR	GITSKEDKADLVWSSLTCcmPSLNYR	542	866	13	24	1	5	542	870	5	BS3	-1	26.094	false	true	false	false	Self > 4	0	0.001	0.002		0	0.25	0.25	0	0	1076	705	130
280278	B190124_11_Lumos_FO_CO_120_FAcomplex_100x_SCX16				0	0	-0	0	4	0	0	ggFAAP100	FA_complex	false	ggFANCL	FA_complex	false	NALKTSGSDVPLSCcmATLR	AALEKSDFTK	729	294	18	10	4	5	732	298	4	BS3	-1	26.081	false	true	false	false	Between > 4	0	0.004	0.009		0.006	0.444	0.444	0.008	0	1885	2187	5
199497	B190124_06_Lumos_FO_CO_120_FAcomplex_100x_SCX21				0	0	-0	0	5	0	0	ggFANCL	FA_complex	false	ggFANCL	FA_complex	false	VAYVDTGLTTVKLK	QHLITLKLNAK	124	145	14	11	12	7	135	151	5	BS3	-1	26.08	false	true	false	false	Self > 4	0	0.001	0.002		0	0.444	0.444	0	0	1075	1197	227
14395	B181122_29_Lumos_FO_IN_120_FAcomplex_BS3_SEC6_rep2				0	0	-0	0	5	0	0	ggFANCB	FA_complex	false	ggFANCA	FA_complex	false	KISGAPVASLLDSEDGVQQFR	MLTWVLDAVGKEKEEDVSTLQAMR	800	252	21	24	1	13	800	264	5	BS3	-1	26.072	false	true	false	false	Between > 4	0	0.004	0.009		0.006	0.455	0.25	0	0	1884	2059	0
215963	B190124_07_Lumos_FO_CO_120_FAcomplex_100x_SCX20				0	0	-0	0	5	0	0	ggFANCA	FA_complex	false	ggFANCA	FA_complex	false	TVKDLLENNVFSR	MoxLQDESKVEPSHSKEPAEQLK	131	611	13	21	3	7	133	617	5	BS3	-1	26.068	false	true	false	false	Self > 4	0	0.001	0.002		0	0.25	0.25	0	0	538	1171	130
129901	B190124_02_Lumos_FO_CO_120_FAcomplex_100x_SCX25t28				0	0	-0	0	5	0	0	ggFANCG	FA_complex	false	ggFANCA	FA_complex	false	HHHPSEVKYLLAQR	KSTFGSTAELR	347	21	14	11	8	1	354	21	5	BS3	-1	26.053	false	true	false	false	Between > 4	0	0.004	0.009		0	0.455	0.25	0	0	1660	2019	17
251883	B190124_09_Lumos_FO_CO_120_FAcomplex_100x_SCX18				0	0	-0	0	5	0	0	ggFANCA	FA_complex	false	ggFANCA	FA_complex	false	KLQYFVPR	LDLGSCcmGQLKSVSPDIHCcmK	852	980	8	19	1	10	852	989	5	BS3	-1	26.034	false	true	false	false	Self > 4	0	0.001	0.002		0	0.25	0.25	0	0	905	1311	130
223685	B190124_07_Lumos_FO_CO_120_FAcomplex_100x_SCX20				0	0	-0	0	5	0	0	ggFANCA	FA_complex	false	ggFANCA	FA_complex	false	KIPTSVIEASIFR	HTLTEVLTYNPLLKVSDAIHK	542	301	13	21	1	14	542	314	5	BS3	-1	26.032	false	true	false	false	Self > 4	0	0.001	0.002		0	0.25	0.25	0	0	1072	1075	130
148391	B190124_03_Lumos_FO_CO_120_FAcomplex_100x_SCX24				0	0	-0	0	6	0	0	ggFANCB	FA_complex	false	ggFAAP100	FA_complex	false	SKNDLKEEFHK	QIQTNHEMoxLLKEAQSLRDHSPLTEEDTEK	555	844	11	29	2	11	556	854	6	BS3	-1	26.03	false	true	false	false	Between > 4	0	0.004	0.009		0	0.455	0.444	0	0	1581	1767	2
168869	B190124_04_Lumos_FO_CO_120_FAcomplex_100x_SCX23				0	0	-0	0	6	0	0	ggFANCB	FA_complex	false	ggFANCA	FA_complex	false	SKNDLKEEFHK	EHQELSSESFIVSVLQEQASR	555	64	11	21	6	6	560	69	6	BS3	-1	26.025	false	true	false	false	Between > 4	0	0.004	0.009		0.006	0.455	0.25	0.008	0	1514	2253	0
264581	B190124_10_Lumos_FO_CO_120_FAcomplex_100x_SCX17				0	0	-0	0	3	0	0	ggFAAP100	FA_complex	false	ggFANCL	FA_complex	false	IKALLSGIGNTSER	LKAEDSR	460	136	14	7	2	2	461	137	3	BS3	-1	26.024	false	true	false	false	Between > 4	0	0.004	0.009		0	0.444	0.444	0	0	1780	2347	5
176838	B190124_05_Lumos_FO_CO_120_FAcomplex_100x_SCX22				0	0	-0	0	5	0	0	ggFANCG	FA_complex	false	ggFANCG	FA_complex	false	GMoxQFLEQEKHK	LGKGKEAIMQFSR	541	489	11	13	9	5	549	493	5	BS3	-1	26.014	false	true	false	false	Self > 4	0	0.001	0.002		0	0.455	0.455	0	0	1059	445	134
210730	B190124_07_Lumos_FO_CO_120_FAcomplex_100x_SCX20				0	0	-0	0	4	0	0	ggFANCA	FA_complex	false	ggFANCA	FA_complex	false	VLPKAPDTR	KYSVLHSAASDR	571	1291	9	12	4	1	574	1291	4	BS3	-1	26.012	false	true	false	false	Self > 4	0	0.001	0.002		0	0.25	0.25	0	0	926	1457	130
238220	B190124_08_Lumos_FO_CO_120_FAcomplex_100x_SCX19				0	0	-0	0	5	0	0	ggFANCB	FA_complex	false	ggFANCB	FA_complex	false	LQDHFIEKLWQR	VFSALSVSSCcmQIEPPQK	468	531	12	17	8	8	475	538	5	BS3	-1	25.986	false	true	false	false	Self > 4	0	0.001	0.002		0	0.455	0.455	0	0	1069	1159	132
14072	B181122_29_Lumos_FO_IN_120_FAcomplex_BS3_SEC6_rep2				0	0	-0	0	4	0	0	ggFANCB	FA_complex	false	ggFANCB	FA_complex	false	ISAAAITQKNQLIWFQDGVPK	KISGAPVASLLDSEDGVQQFR	254	800	21	21	9	1	262	800	4	BS3	-1	25.984	false	true	false	false	Self > 4	0	0.001	0.002		0	0.455	0.455	0	0	1068	1071	132
228157	B190124_08_Lumos_FO_CO_120_FAcomplex_100x_SCX19				0	0	-0	0	5	0	0	ggFAAP100	FA_complex	false	ggFAAP100	FA_complex	false	EQPEPKAGTASEQPCcmATGEGGMoxPPSAASIR	KAVDQKNR	692	479	30	8	6	6	697	484	5	BS3	-1	25.972	false	true	false	false	Self > 4	0	0.001	0.002		0	0.444	0.444	0	0	1067	401	162
210021	B190124_07_Lumos_FO_CO_120_FAcomplex_100x_SCX20				0	0	-0	0	3	0	0	ggFANCB	FA_complex	false	ggFANCB	FA_complex	false	AKHSETEIVCcmCcmDCcmATR	TAKLCcmVR	69	40	16	7	2	3	70	42	3	BS3	-1	25.948	false	true	false	false	Self > 4	0	0.001	0.002		0	0.455	0.455	0	0	904	605	132
161870	B190124_04_Lumos_FO_CO_120_FAcomplex_100x_SCX23				0	0	-0	0	6	0	0	ggFANCB	FA_complex	false	ggFANCG	FA_complex	false	SKNDLKEEFHK	MoxGKPQTALQHLK	555	263	11	12	2	3	556	265	6	BS3	-1	25.94	false	true	false	false	Between > 4	0	0.004	0.009		0	0.455	0.455	0	0	1857	2153	35
216087	B190124_07_Lumos_FO_CO_120_FAcomplex_100x_SCX20				0	0	-0	0	5	0	0	ggFANCA	FA_complex	false	ggFANCA	FA_complex	false	VLPKAPDTR	VEPSHSKEPAEQLKAELDALR	571	618	9	21	4	7	574	624	5	BS3	-1	25.894	false	true	false	false	Self > 4	0	0.001	0.002		0	0.25	0.25	0	0	311	511	130
195916	B190124_06_Lumos_FO_CO_120_FAcomplex_100x_SCX21				0	0	-0	0	3	0	0	ggFANCA	FA_complex	false	ggFANCA	FA_complex	false	VSDAIHKQR	ADKIPSNLYSTYIQACcmHAR	315	589	9	19	7	3	321	591	3	BS3	-1	25.886	false	true	false	false	Self > 4	0	0.001	0.002		0	0.25	0.25	0	0	718	1523	130
198427	B190124_06_Lumos_FO_CO_120_FAcomplex_100x_SCX21				0	0	-0	0	6	0	0	ggFANCB	FA_complex	false	ggFANCB	FA_complex	false	SKNDLKEEFHK	KISGAPVASLLDSEDGVQQFR	555	800	11	21	2	1	556	800	6	BS3	-1	25.88	false	true	false	false	Self > 4	0	0.001	0.002		0	0.455	0.455	0	0	687	1431	132
61910	B181122_32_Lumos_FO_IN_120_FAcomplex_BS3_SEC8_rep1				0	0	-0	0	4	0	0	ggFANCG	FA_complex	false	ggFANCG	FA_complex	false	TTNLIPKIIQVEEK	ESLCcmCcmLTWR	431	467	14	9	7	2	437	468	4	BS3	-1	25.876	false	true	false	false	Self > 4	0	0.001	0.002		0	0.455	0.455	0	0	971	17	134
230842	B190124_08_Lumos_FO_CO_120_FAcomplex_100x_SCX19				0	0	-0	0	5	0	0	ggFANCA	FA_complex	false	ggFANCA	FA_complex	false	VEPSHSKEPAEQLK	MoxAFIDSLKR	618	580	14	9	7	8	624	587	5	BS3	-1	25.858	false	true	false	false	Self > 4	0	0.001	0.002		0	0.25	0.25	0	0	1061	429	130
219710	B190124_07_Lumos_FO_CO_120_FAcomplex_100x_SCX20				0	0	-0	0	5	0	0	ggFANCA	FA_complex	false	ggFANCA	FA_complex	false	HQNLSDLLLEVEGSAKPAGEGGR	KSTFGSTAELR	41	21	23	11	16	1	56	21	5	BS3	-1	25.856	false	true	false	false	Self > 4	0	0.001	0.002		0	0.25	0.25	0	0	1060	1469	130
176886	B190124_05_Lumos_FO_CO_120_FAcomplex_100x_SCX22				0	0	-0	0	4	0	0	ggFANCG	FA_complex	false	ggFANCG	FA_complex	false	GMoxQFLEQEKHK	LGKGKEAIMQFSR	541	489	11	13	9	5	549	493	4	BS3	-1	25.85	false	true	false	false	Self > 4	0	0.001	0.002		0	0.455	0.455	0	0	1059	445	134
238279	B190124_08_Lumos_FO_CO_120_FAcomplex_100x_SCX19				0	0	-0	0	5	0	0	ggFANCA	FA_complex	false	ggFANCA	FA_complex	false	FQELLKEK	GITSKEDKADLVWSSLTCcmPSLNYR	901	866	8	24	6	5	906	870	5	BS3	-1	25.846	false	true	false	false	Self > 4	0	0.001	0.002		0	0.25	0.25	0	0	1058	1177	130
192123	B190124_06_Lumos_FO_CO_120_FAcomplex_100x_SCX21				0	0	-0	0	4	0	0	ggFANCA	FA_complex	false	ggFANCA	FA_complex	false	VLPKAPDTR	MoxLQDESKVEPSHSKEPAEQLK	571	611	9	21	4	7	574	617	4	BS3	-1	25.842	false	true	false	false	Self > 4	0	0.001	0.002		0	0.25	0.25	0	0	772	1273	130
240477	B190124_08_Lumos_FO_CO_120_FAcomplex_100x_SCX19				0	0	-0	0	4	0	0	ggFANCB	FA_complex	false	ggFANCA	FA_complex	false	SFLSSKESKAENNLTWWNEPGK	TVKDLLENNVFSR	778	131	22	13	9	3	786	133	4	BS3	-1	25.824	false	true	false	false	Between > 4	0	0.004	0.01		0.006	0.455	0.25	0	0	1878	2179	0
93580	B181122_35_Lumos_FO_IN_120_FAcomplex_BS3_SEC9_rep2				0	0	-0	0	3	0	0	ggFANCA	FA_complex	false	ggFANCA	FA_complex	false	AGAGGGALR	KSTFGSTAELR	2	21	9	11	1	1	2	21	3	BS3	-1	25.76	false	true	false	false	Self > 4	0	0.001	0.002		0	0.25	0.25	0	0	1056	769	130
148651	B190124_03_Lumos_FO_CO_120_FAcomplex_100x_SCX24				0	0	-0	0	6	0	0	ggFANCB	FA_complex	false	ggFAAP100	FA_complex	false	SKNDLKEEFHK	QIQTNHEMoxLLKEAQSLRDHSPLTEEDTEK	555	844	11	29	6	11	560	854	6	BS3	-1	25.752	false	true	false	false	Between > 4	0	0.004	0.01		0	0.455	0.444	0	0	1720	1925	2
190660	B190124_06_Lumos_FO_CO_120_FAcomplex_100x_SCX21				0	0	-0	0	4	0	0	ggFANCE	FA_complex	false	ggFANCC_strepII_tag	FA_complex	false	QDGDAAGCcmVLPGGKR	IKHNGGENQR	174	534	15	10	14	2	187	535	4	BS3	-1	25.745	false	true	false	false	Between > 4	0	0.004	0.01		0	0	0.444	0	0	1493	2377	14
256136	B190124_09_Lumos_FO_CO_120_FAcomplex_100x_SCX18				0	0	-0	0	4	0	0	ggFANCA	FA_complex	false	ggFANCA	FA_complex	false	ASLCcmLWKQAR	GITSKEDKADLVWSSLTCcmPSLNYR	891	866	10	24	7	5	897	870	4	BS3	-1	25.718	false	true	false	false	Self > 4	0	0.001	0.002		0	0.25	0.25	0	0	1055	1063	130
229576	B190124_08_Lumos_FO_CO_120_FAcomplex_100x_SCX19				0	0	-0	0	4	0	0	ggFANCA	FA_complex	false	ggFANCA	FA_complex	false	VSDAIHKQR	EKEEDVSTLQAMR	315	263	9	13	7	2	321	264	4	BS3	-1	25.708	false	true	false	false	Self > 4	0	0.001	0.002		0	0.25	0.25	0	0	915	611	130
166490	B190124_04_Lumos_FO_CO_120_FAcomplex_100x_SCX23				0	0	-0	0	6	0	0	ggFANCA	FA_complex	false	ggFANCA	FA_complex	false	LSNVLGHNSDENEAAILNSR	VHIMoxYPPFVPTKHR	661	470	20	14	9	12	669	481	6	BS3	-1	25.702	false	true	false	false	Self > 4	0	0.001	0.002		0	0.25	0.25	0	0	1053	1427	130
178140	B190124_05_Lumos_FO_CO_120_FAcomplex_100x_SCX22				0	0	-0	0	5	0	0	ggFANCB	FA_complex	false	ggFANCB	FA_complex	false	SKNDLKEEFHK	AENNLTWWNEPGKK	555	787	11	14	6	13	560	799	5	BS3	-1	25.64	false	true	false	false	Self > 4	0	0.001	0.002		0	0.455	0.455	0	0	88	1073	132
25252	B181122_30_Lumos_FO_IN_120_FAcomplex_BS3_SEC7_rep1				0	0	-0	0	4	0	0	ggFANCB	FA_complex	false	ggFAAP100	FA_complex	false	KISGAPVASLLDSEDGVQQFR	NALKTSGSDVPLSCcmATLR	800	729	21	18	1	4	800	732	4	BS3	-1	25.637	false	true	false	false	Between > 4	0	0.004	0.01		0.006	0.455	0.444	0.008	0	1875	2175	2
209375	B190124_07_Lumos_FO_CO_120_FAcomplex_100x_SCX20				0	0	-0	0	4	0	0	ggFANCE	FA_complex	false	ggFANCE	FA_complex	false	QDGDAAGCcmVLPGGKR	IAQSKAEGRR	174	156	15	10	14	5	187	160	4	BS3	-1	25.636	false	true	false	false	Self > 4	0	0.001	0.002		0	0	0	0	0	664	1223	183
285377	B190124_11_Lumos_FO_CO_120_FAcomplex_100x_SCX16				0	0	-0	0	4	0	0	ggFANCB	FA_complex	false	ggFANCA	FA_complex	false	KISGAPVASLLDSEDGVQQFR	MAFIDSLKR	800	580	21	9	1	8	800	587	4	BS3	-1	25.614	false	true	false	false	Between > 4	0	0.004	0.01		0.006	0.455	0.25	0	0	1874	2055	0
231313	B190124_08_Lumos_FO_CO_120_FAcomplex_100x_SCX19				0	0	-0	0	5	0	0	ggFANCA	FA_complex	false	ggFANCA	FA_complex	false	LSNVLGHNSDENEAAILNSR	EKMoxLQDESK	661	609	20	9	9	2	669	610	5	BS3	-1	25.604	false	true	false	false	Self > 4	0	0.001	0.002		0	0.25	0.25	0	0	783	201	130
230888	B190124_08_Lumos_FO_CO_120_FAcomplex_100x_SCX19				0	0	-0	0	4	0	0	ggFANCA	FA_complex	false	ggFANCA	FA_complex	false	KYSVLHSAASDR	EKEEDVSTLQAMR	1291	263	12	13	1	2	1291	264	4	BS3	-1	25.602	false	true	false	false	Self > 4	0	0.001	0.002		0	0.25	0.25	0	0	1049	1057	130
163365	B190124_04_Lumos_FO_CO_120_FAcomplex_100x_SCX23				0	0	-0	0	5	0	0	ggFANCA	FA_complex	false	ggFANCA	FA_complex	false	LSNVLGHNSDENEAAILNSR	MoxLQDESKVEPSHSKEPAEQLK	661	611	20	21	9	14	669	624	5	BS3	-1	25.552	false	true	false	false	Self > 4	0	0.001	0.002		0	0.25	0.25	0	0	944	771	130
215300	B190124_07_Lumos_FO_CO_120_FAcomplex_100x_SCX20				0	0	-0	0	4	0	0	ggFANCA	FA_complex	false	ggFAAP100	FA_complex	false	SHFCcmQEIWK	QIQTNHEMoxLLKEAQSLR	144	844	9	17	1	11	144	854	4	BS3	-1	25.492	false	true	false	false	Between > 4	0	0.004	0.01		0	0.25	0.444	0	0	1873	2351	26
198480	B190124_06_Lumos_FO_CO_120_FAcomplex_100x_SCX21				0	0	-0	0	5	0	0	ggFANCB	FA_complex	false	ggFANCB	FA_complex	false	SKNDLKEEFHK	KISGAPVASLLDSEDGVQQFR	555	800	11	21	2	1	556	800	5	BS3	-1	25.488	false	true	false	false	Self > 4	0	0.001	0.002		0	0.455	0.455	0	0	687	1431	132
251961	B190124_09_Lumos_FO_CO_120_FAcomplex_100x_SCX18				0	0	-0	0	4	0	0	ggFANCA	FA_complex	false	ggFANCA	FA_complex	false	VEPSHSKEPAEQLK	DVEKALQIFENTR	618	529	14	13	7	4	624	532	4	BS3	-1	25.484	false	true	false	false	Self > 4	0	0.001	0.002		0	0.25	0.25	0	0	1046	1055	130
200219	B190124_06_Lumos_FO_CO_120_FAcomplex_100x_SCX21				0	0	-0	0	4	0	0	ggFANCB	FA_complex	false	ggFANCA	FA_complex	false	KMoxKLDLR	TVKDLLENNVFSR	548	131	7	13	3	3	550	133	4	BS3	-1	25.386	false	true	false	false	Between > 4	0	0.004	0.011		0.006	0.455	0.25	0.008	0	1872	2169	0
179079	B190124_05_Lumos_FO_CO_120_FAcomplex_100x_SCX22				0	0	-0	0	4	0	0	ggFANCA	FA_complex	false	ggFANCA	FA_complex	false	VLPKAPDTR	RADKIPSNLYSTYIQACcmHAR	571	588	9	20	4	4	574	591	4	BS3	-1	25.372	false	true	false	false	Self > 4	0	0.001	0.002		0	0.25	0.25	0	0	209	1397	130
146001	B190124_03_Lumos_FO_CO_120_FAcomplex_100x_SCX24				0	0	-0	0	4	0	0	ggFANCB	FA_complex	false	ggFANCG	FA_complex	false	SKNDLKEEFHK	MoxGKPQTALQHLK	555	263	11	12	6	3	560	265	4	BS3	-1	25.359	false	true	false	false	Between > 4	0	0.004	0.011		0	0.455	0.455	0	0	1847	2141	35
174113	B190124_05_Lumos_FO_CO_120_FAcomplex_100x_SCX22				0	0	-0	0	4	0	0	ggFANCB	FA_complex	false	ggFANCB	FA_complex	false	AKHSETEIVCcmCcmDCcmATR	VEGAADRTAKLCcmVR	69	33	16	14	2	10	70	42	4	BS3	-1	25.358	false	true	false	false	Self > 4	0	0.001	0.002		0	0.455	0.455	0	0	164	605	132
238858	B190124_08_Lumos_FO_CO_120_FAcomplex_100x_SCX19				0	0	-0	0	5	0	0	ggFANCB	FA_complex	false	ggFANCB	FA_complex	false	TAKLCcmVR	MoxLLSEQQHVLAYNGELLVFQLSKAK	40	7	7	25	3	23	42	29	5	BS3	-1	25.322	false	true	false	false	Self > 4	0	0.001	0.002		0	0.455	0.455	0	0	1004	537	132
231766	B190124_08_Lumos_FO_CO_120_FAcomplex_100x_SCX19				0	0	-0	0	5	0	0	ggFANCA	FA_complex	false	ggFAAP100	FA_complex	false	KYSVLHSAASDR	NALKTSGSDVPLSCcmATLR	1291	729	12	18	1	4	1291	732	5	BS3	-1	25.32	false	true	false	false	Between > 4	0	0.004	0.011		0	0.25	0.444	0	0	1870	2373	26
271193	B190124_10_Lumos_FO_CO_120_FAcomplex_100x_SCX17				0	0	-0	0	4	0	0	ggFANCA	FA_complex	false	ggFANCA	FA_complex	false	VLIVDQAKHEDVPAQIAVISDR	KIPTSVIEASIFR	639	542	22	13	8	1	646	542	4	BS3	-1	25.316	false	true	false	false	Self > 4	0	0.001	0.002		0	0.25	0.25	0	0	1042	1425	130
176862	B190124_05_Lumos_FO_CO_120_FAcomplex_100x_SCX22				0	0	-0	0	5	0	0	ggFANCG	FA_complex	false	ggFANCG	FA_complex	false	LGKGKEAIMoxQFSR	GMQFLEQEKHK	489	541	13	11	5	9	493	549	5	BS3	-1	25.306	false	true	false	false	Self > 4	0	0.001	0.002		0	0.455	0.455	0	0	1041	445	134
235001	B190124_08_Lumos_FO_CO_120_FAcomplex_100x_SCX19				0	0	-0	0	5	0	0	ggFANCA	FA_complex	false	ggFANCA	FA_complex	false	LSNVLGHNSDENEAAILNSR	KLFVAFSAK	661	340	20	9	9	1	669	340	5	BS3	-1	25.294	false	true	false	false	Self > 4	0	0.001	0.002		0	0.25	0.25	0	0	1040	1049	130
257935	B190124_09_Lumos_FO_CO_120_FAcomplex_100x_SCX18				0	0	-0	0	5	0	0	ggFANCB	FA_complex	false	ggFANCB	FA_complex	false	LQDHFIEKLWQR	ILLSLEDISNGKYSVNMoxLK	468	624	12	19	8	12	475	635	5	BS3	-1	25.292	false	true	false	false	Self > 4	0	0.001	0.002		0	0.455	0.455	0	0	1018	855	132
619	B181122_28_Lumos_FO_IN_120_FAcomplex_BS3_SEC6_rep1				0	0	-0	0	6	0	0	ggFANCA	FA_complex	false	ggFAAP100	FA_complex	false	SHFCcmQEIWK	QIQTNHEMLLKEAQSLRDHSPLTEEDTEK	144	844	9	29	1	11	144	854	6	BS3	-1	25.272	false	true	false	false	Between > 4	0	0.004	0.011		0	0.25	0.444	0	0	1869	2351	26
253971	B190124_09_Lumos_FO_CO_120_FAcomplex_100x_SCX18				0	0	-0	0	5	0	0	ggFANCB	FA_complex	false	ggFANCA	FA_complex	false	AENNLTWWNEPGKK	ADKIPSNLYSTYIQACcmHAR	787	589	14	19	13	3	799	591	5	BS3	-1	25.244	false	true	false	false	Between > 4	0	0.004	0.011		0	0.455	0.25	0	0	1654	1915	0
267354	B190124_10_Lumos_FO_CO_120_FAcomplex_100x_SCX17				0	0	-0	0	4	0	0	ggFANCG	FA_complex	false	ggFANCF	FA_complex	false	GKEAIMQFSR	EQTQAALKLLK	492	307	10	11	2	8	493	314	4	BS3	-1	25.23	false	true	false	false	Between > 4	0	0.004	0.011		0.006	0.455	0.444	0	0	1867	2165	66
9238	B181122_29_Lumos_FO_IN_120_FAcomplex_BS3_SEC6_rep2				0	0	-0	0	6	0	0	ggFANCA	FA_complex	false	ggFANCA	FA_complex	false	LSNVLGHNSDENEAAILNSR	MLQDESKVEPSHSKEPAEQLK	661	611	20	21	9	14	669	624	6	BS3	-1	25.212	false	true	false	false	Self > 4	0	0.001	0.002		0	0.25	0.25	0	0	1038	771	130
160030	B190124_04_Lumos_FO_CO_120_FAcomplex_100x_SCX23				0	0	-0	0	5	0	0	ggFANCA	FA_complex	false	ggFANCA	FA_complex	false	VSDAIHKQR	KEKMoxLQDESK	315	608	9	10	7	3	321	610	5	BS3	-1	25.186	false	true	false	false	Self > 4	0	0.001	0.002		0	0.25	0.25	0	0	1037	975	130
161768	B190124_04_Lumos_FO_CO_120_FAcomplex_100x_SCX23				0	0	-0	0	3	0	0	ggFANCB	FA_complex	false	ggFANCG	FA_complex	false	SKNDLKEEFHK	MoxGKPQTALQHLK	555	263	11	12	2	3	556	265	3	BS3	-1	25.183	false	true	false	false	Between > 4	0	0.004	0.011		0	0.455	0.455	0	0	1857	2153	35
20604	B181122_30_Lumos_FO_IN_120_FAcomplex_BS3_SEC7_rep1				0	0	-0	0	5	0	0	ggFANCA	FA_complex	false	ggFANCL	FA_complex	false	KYSVLHSAASDR	ILLPTDSQLKNAR	1291	39	12	13	1	10	1291	48	5	BS3	-1	25.095	false	true	false	false	Between > 4	0	0.004	0.011		0	0.25	0.444	0	0	1784	2341	12
238933	B190124_08_Lumos_FO_CO_120_FAcomplex_100x_SCX19				0	0	-0	0	5	0	0	ggFANCB	FA_complex	false	ggFANCB	FA_complex	false	TQLDKANTVTAVTSLSPLLAFHR	NDLKEEFHK	570	557	23	9	5	4	574	560	5	BS3	-1	25.084	false	true	false	false	Self > 4	0	0.001	0.002		0	0.455	0.455	0	0	1036	373	132
196882	B190124_06_Lumos_FO_CO_120_FAcomplex_100x_SCX21				0	0	-0	0	5	0	0	ggFANCA	FA_complex	false	ggFANCA	FA_complex	false	VLPKAPDTR	RADKIPSNLYSTYIQACcmHAR	571	588	9	20	4	4	574	591	5	BS3	-1	25.066	false	true	false	false	Self > 4	0	0.001	0.002		0	0.25	0.25	0	0	209	1397	130
193102	B190124_06_Lumos_FO_CO_120_FAcomplex_100x_SCX21				0	0	-0	0	4	0	0	ggFANCB	FA_complex	false	ggFANCB	FA_complex	false	VEGAADRTAKLCcmVR	SSGAFSVR	33	61	14	8	10	2	42	62	4	BS3	-1	25.062	false	true	false	false	Self > 4	0	0.001	0.002		0	0.455	0.455	0	0	1034	493	132
36185	B181122_31_Lumos_FO_IN_120_FAcomplex_BS3_SEC7_rep2				0	0	-0	0	6	0	0	ggFANCA	FA_complex	false	ggFANCA	FA_complex	false	LSNVLGHNSDENEAAILNSR	MLQDESKVEPSHSK	661	611	20	14	9	7	669	617	6	BS3	-1	25.052	false	true	false	false	Self > 4	0	0.001	0.002		0	0.25	0.25	0	0	358	1535	130
234082	B190124_08_Lumos_FO_CO_120_FAcomplex_100x_SCX19				0	0	-0	0	5	0	0	ggFANCA	FA_complex	false	ggFANCA	FA_complex	false	MoxLQDESKVEPSHSKEPAEQLK	DVEKALQIFENTR	611	529	21	13	7	4	617	532	5	BS3	-1	25.026	false	true	false	false	Self > 4	0	0.001	0.002		0	0.25	0.25	0	0	292	1061	130
35415	B181122_31_Lumos_FO_IN_120_FAcomplex_BS3_SEC7_rep2				0	0	-0	0	5	0	0	ggFANCA	FA_complex	false	ggFANCA	FA_complex	false	MLQDESKVEPSHSKEPAEQLK	VSDAIHKQR	611	315	21	9	7	7	617	321	5	BS3	-1	25.024	false	true	false	false	Self > 4	0	0.001	0.002		0	0.25	0.25	0	0	865	719	130
145544	B190124_03_Lumos_FO_CO_120_FAcomplex_100x_SCX24				0	0	-0	0	4	0	0	ggFANCA	FA_complex	false	ggFANCA	FA_complex	false	ASFGNASSHHGSSKK	VHIMoxYPPFVPTKHR	433	470	15	14	14	12	446	481	4	BS3	-1	24.99	false	true	false	false	Self > 4	0	0.001	0.002		0	0.25	0.25	0	0	212	687	130
143833	B190124_03_Lumos_FO_CO_120_FAcomplex_100x_SCX24				0	0	-0	0	4	0	0	ggFANCG	FA_complex	false	ggFANCA	FA_complex	false	TTRQDSSR	KYSVLHSAASDR	641	1291	8	12	7	1	647	1291	4	BS3	-1	24.985	false	true	false	false	Between > 4	0	0.004	0.011		0	0.455	0.25	0	0	1864	2445	17
44214	B181122_31_Lumos_FO_IN_120_FAcomplex_BS3_SEC7_rep2				0	0	-0	0	4	0	0	ggFANCB	FA_complex	false	ggFANCB	FA_complex	false	ESKAENNLTWWNEPGK	LQNEKEQCcmMLSMNETMDGTLYQEVTLK	784	823	16	27	3	5	786	827	4	BS3	-1	24.938	false	true	false	false	Self > 4	0	0.001	0.002		0	0.455	0.455	0	0	1029	527	132
38050	B181122_31_Lumos_FO_IN_120_FAcomplex_BS3_SEC7_rep2				0	0	-0	0	4	0	0	ggFANCA	FA_complex	false	ggFANCA	FA_complex	false	VLPKAPDTR	ADKIPSNLYSTYIQACcmHAR	571	589	9	19	4	3	574	591	4	BS3	-1	24.934	false	true	false	false	Self > 4	0	0.001	0.002		0	0.25	0.25	0	0	655	1397	130
198993	B190124_06_Lumos_FO_CO_120_FAcomplex_100x_SCX21				0	0	-0	0	6	0	0	ggFANCB	FA_complex	false	ggFANCB	FA_complex	false	SKNDLKEEFHK	KISGAPVASLLDSEDGVQQFR	555	800	11	21	6	1	560	800	6	BS3	-1	24.91	false	true	false	false	Self > 4	0	0.001	0.002		0	0.455	0.455	0	0	1013	365	132
282956	B190124_11_Lumos_FO_CO_120_FAcomplex_100x_SCX16				0	0	-0	0	3	0	0	ggFAAP100	FA_complex	false	ggFAAP100	FA_complex	false	ASEGESELLALSAKGR	IKALLSGIGNTSER	420	460	16	14	14	2	433	461	3	BS3	-1	24.872	false	true	false	false	Self > 4	0	0.001	0.002		0	0.444	0.444	0	0	1026	1267	162
147570	B190124_03_Lumos_FO_CO_120_FAcomplex_100x_SCX24				0	0	-0	0	5	0	0	ggFANCB	FA_complex	false	ggFAAP100	FA_complex	false	SKNDLKEEFHK	QIQTNHEMoxLLKEAQSLR	555	844	11	17	6	11	560	854	5	BS3	-1	24.867	false	true	false	false	Between > 4	0	0.004	0.012		0.011	0.455	0.444	0	0	1863	1925	2
177082	B190124_05_Lumos_FO_CO_120_FAcomplex_100x_SCX22				0	0	-0	0	5	0	0	ggFANCA	FA_complex	false	ggFANCA	FA_complex	false	LSNVLGHNSDENEAAILNSR	QRPVSGCcmLDAK	661	1010	20	11	9	5	669	1014	5	BS3	-1	24.856	false	true	false	false	Self > 4	0	0.001	0.002		0	0.25	0.25	0	0	1025	1033	130
201562	B190124_06_Lumos_FO_CO_120_FAcomplex_100x_SCX21				0	0	-0	0	5	0	0	ggFANCB	FA_complex	false	ggFANCB	FA_complex	false	SKNDLKEEFHK	DNSYCcmTGSMoxEDIAAILAVSIK	555	643	11	21	6	4	560	646	5	BS3	-1	24.852	false	true	false	false	Self > 4	0	0.001	0.002		0	0.455	0.455	0	0	428	1089	132
179091	B190124_05_Lumos_FO_CO_120_FAcomplex_100x_SCX22				0	0	-0	0	6	0	0	ggFANCA	FA_complex	false	ggFANCA	FA_complex	false	VLPKAPDTR	RADKIPSNLYSTYIQACcmHAR	571	588	9	20	4	4	574	591	6	BS3	-1	24.81	false	true	false	false	Self > 4	0	0.001	0.002		0	0.25	0.25	0	0	209	1397	130
17402	B181122_29_Lumos_FO_IN_120_FAcomplex_BS3_SEC6_rep2				0	0	-0	0	5	0	0	ggFAAP100	FA_complex	false	ggFAAP100	FA_complex	false	FESSTPRPDASPKAASLPAPQDPVETFLK	ELTLPLSSAADTKLDLPLTISCcmALYYSLR	660	584	29	29	13	13	672	596	5	BS3	-1	24.808	false	true	false	false	Self > 4	0	0.001	0.002		0	0.444	0.444	0	0	1022	1029	162
257441	B190124_09_Lumos_FO_CO_120_FAcomplex_100x_SCX18				0	0	-0	0	5	0	0	ggFANCA	FA_complex	false	ggFANCA	FA_complex	false	HQNLSDLLLEVEGSAKPAGEGGR	IEQICcmQSSVSPSQAPLLNLDQR	41	101	23	22	16	8	56	108	5	BS3	-1	24.796	false	true	false	false	Self > 4	0	0.001	0.002		0	0.25	0.25	0	0	1021	331	130
29049	B181122_30_Lumos_FO_IN_120_FAcomplex_BS3_SEC7_rep1				0	0	-0	0	4	0	0	ggFANCA	FA_complex	false	ggFANCA	FA_complex	false	ASLCcmLWKQAR	EDKADLVWSSLTCcmPSLNYR	891	871	10	19	7	3	897	873	4	BS3	-1	24.794	false	true	false	false	Self > 4	0	0.001	0.002		0	0.25	0.25	0	0	199	1053	130
256976	B190124_09_Lumos_FO_CO_120_FAcomplex_100x_SCX18				0	0	-0	0	5	0	0	ggFANCL	FA_complex	false	ggFANCL	FA_complex	false	AALEKSDFTK	TKLNNNMHLWDPEISLLQNLK	294	263	10	21	5	2	298	264	5	BS3	-1	24.794	false	true	false	false	Self > 4	0	0.001	0.002		0	0.444	0.444	0	0	1019	1349	227
257862	B190124_09_Lumos_FO_CO_120_FAcomplex_100x_SCX18				0	0	-0	0	4	0	0	ggFANCB	FA_complex	false	ggFANCB	FA_complex	false	LQDHFIEKLWQR	ILLSLEDISNGKYSVNMoxLK	468	624	12	19	8	12	475	635	4	BS3	-1	24.788	false	true	false	false	Self > 4	0	0.001	0.002		0	0.455	0.455	0	0	1018	855	132
234086	B190124_08_Lumos_FO_CO_120_FAcomplex_100x_SCX19				0	0	-0	0	5	0	0	ggFANCA	FA_complex	false	ggFANCA	FA_complex	false	LSNVLGHNSDENEAAILNSR	KLQYFVPR	661	852	20	8	9	1	669	852	5	BS3	-1	24.788	false	true	false	false	Self > 4	0	0.001	0.002		0	0.25	0.25	0	0	1017	1025	130
218924	B190124_07_Lumos_FO_CO_120_FAcomplex_100x_SCX20				0	0	-0	0	5	0	0	ggFANCA	FA_complex	false	ggFAAP100	FA_complex	false	TVKDLLENNVFSR	QIQTNHEMoxLLKEAQSLR	131	844	13	17	3	11	133	854	5	BS3	-1	24.78	false	true	false	false	Between > 4	0	0.004	0.012		0	0.25	0.444	0	0	1862	2423	26
199879	B190124_06_Lumos_FO_CO_120_FAcomplex_100x_SCX21				0	0	-0	0	5	0	0	ggFANCB	FA_complex	false	ggFANCB	FA_complex	false	SKNDLKEEFHK	ISAAAITQKNQLIWFQDGVPK	555	254	11	21	2	9	556	262	5	BS3	-1	24.752	false	true	false	false	Self > 4	0	0.001	0.002		0	0.455	0.455	0	0	1016	1021	132
229526	B190124_08_Lumos_FO_CO_120_FAcomplex_100x_SCX19				0	0	-0	0	3	0	0	ggFANCB	FA_complex	false	ggFANCB	FA_complex	false	TAKLCcmVR	SSGAFSVR	40	61	7	8	3	1	42	61	3	BS3	-1	24.738	false	true	false	false	Self > 4	0	0.001	0.002		0	0.455	0.455	0	0	1015	1019	132
183409	B190124_05_Lumos_FO_CO_120_FAcomplex_100x_SCX22				0	0	-0	0	5	0	0	ggFANCA	FA_complex	false	ggFANCA	FA_complex	false	ADKIPSNLYSTYIQACcmHAR	VEPSHSKEPAEQLKAELDALR	589	618	19	21	3	14	591	631	5	BS3	-1	24.736	false	true	false	false	Self > 4	0	0.001	0.002		0	0.25	0.25	0	0	1014	963	130
165797	B190124_04_Lumos_FO_CO_120_FAcomplex_100x_SCX23				0	0	-0	0	6	0	0	ggFANCB	FA_complex	false	ggFAAP100	FA_complex	false	SFLSSKESK	QIQTNHEMoxLLKEAQSLRDHSPLTEEDTEK	778	844	9	29	6	11	783	854	6	BS3	-1	24.716	false	true	false	false	Between > 4	0	0.004	0.012		0	0.455	0.444	0	0	1739	2393	2
198946	B190124_06_Lumos_FO_CO_120_FAcomplex_100x_SCX21				0	0	-0	0	4	0	0	ggFANCB	FA_complex	false	ggFANCB	FA_complex	false	SKNDLKEEFHK	KISGAPVASLLDSEDGVQQFR	555	800	11	21	6	1	560	800	4	BS3	-1	24.708	false	true	false	false	Self > 4	0	0.001	0.002		0	0.455	0.455	0	0	1013	365	132
182501	B190124_05_Lumos_FO_CO_120_FAcomplex_100x_SCX22				0	0	-0	0	5	0	0	ggFANCA	FA_complex	false	ggFANCA	FA_complex	false	RADKIPSNLYSTYIQACcmHAR	MAFIDSLKR	588	580	20	9	4	8	591	587	5	BS3	-1	24.708	false	true	false	false	Self > 4	0	0.001	0.002		0	0.25	0.25	0	0	747	1409	130
20585	B181122_30_Lumos_FO_IN_120_FAcomplex_BS3_SEC7_rep1				0	0	-0	0	6	0	0	ggFANCA	FA_complex	false	ggFANCA	FA_complex	false	VSDAIHKQR	ADKIPSNLYSTYIQACcmHAR	315	589	9	19	7	3	321	591	6	BS3	-1	24.698	false	true	false	false	Self > 4	0	0.001	0.002		0	0.25	0.25	0	0	718	1523	130
196083	B190124_06_Lumos_FO_CO_120_FAcomplex_100x_SCX21				0	0	-0	0	5	0	0	ggFANCB	FA_complex	false	ggFANCB	FA_complex	false	SKNDLKEEFHK	VFSALSVSSCcmQIEPPQKK	555	531	11	18	2	17	556	547	5	BS3	-1	24.634	false	true	false	false	Self > 4	0	0.001	0.002		0	0.455	0.455	0	0	570	1339	132
166117	B190124_04_Lumos_FO_CO_120_FAcomplex_100x_SCX23				0	0	-0	0	5	0	0	ggFANCL	FA_complex	false	ggFANCL	FA_complex	false	GRQHLITLKLNAK	VAYVDTGLTTVK	143	124	13	12	9	3	151	126	5	BS3	-1	24.582	false	true	false	false	Self > 4	0	0.001	0.002		0	0.444	0.444	0	0	1009	1017	227
40417	B181122_31_Lumos_FO_IN_120_FAcomplex_BS3_SEC7_rep2				0	0	-0	0	4	0	0	ggFANCB	FA_complex	false	ggFANCA	FA_complex	false	KISGAPVASLLDSEDGVQQFR	EKEEDVSTLQAMoxR	800	263	21	13	1	2	800	264	4	BS3	-1	24.576	false	true	false	false	Between > 4	0	0.004	0.013		0.011	0.455	0.25	0	0	1860	2059	0
266108	B190124_10_Lumos_FO_CO_120_FAcomplex_100x_SCX17				0	0	-0	0	3	0	0	ggFANCE	FA_complex	false	ggFANCC_strepII_tag	FA_complex	false	IAQSKAEGR	TVKLLNELLQK	156	544	9	11	5	3	160	546	3	BS3	-1	24.532	false	true	false	false	Between > 4	0	0.004	0.013		0	0	0.444	0	0	1806	2339	14
195333	B190124_06_Lumos_FO_CO_120_FAcomplex_100x_SCX21				0	0	-0	0	5	0	0	ggFANCG	FA_complex	false	ggFANCG	FA_complex	false	GMoxQFLEQEKHK	GKEAIMQFSR	541	492	11	10	9	2	549	493	5	BS3	-1	24.528	false	true	false	false	Self > 4	0	0.001	0.002		0	0.455	0.455	0	0	521	445	134
180885	B190124_05_Lumos_FO_CO_120_FAcomplex_100x_SCX22				0	0	-0	0	6	0	0	ggFANCB	FA_complex	false	decoy:ggFANCA	decoy	true	KEGLVSLWDDVGKPHSVSKEPSLTPK	MTDPKAPLR	442	843	26	9	24	5	465	847	6	BS3	-1	24.51	true	false	true	false	Between > 4	0.004	0.006	0.013		0.006	0.455	0.444	0.008	0.056	1613	2275	30
162919	B190124_04_Lumos_FO_CO_120_FAcomplex_100x_SCX23				0	0	-0	0	5	0	0	ggFANCB	FA_complex	false	ggFANCB	FA_complex	false	SKNDLKEEFHK	SFLSSKESK	555	778	11	9	6	6	560	783	5	BS3	-1	24.508	false	true	false	false	Self > 4	0	0.001	0.002		0	0.455	0.455	0	0	405	1291	132
161759	B190124_04_Lumos_FO_CO_120_FAcomplex_100x_SCX23				0	0	-0	0	4	0	0	ggFANCB	FA_complex	false	ggFANCG	FA_complex	false	SKNDLKEEFHK	MoxGKPQTALQHLK	555	263	11	12	2	3	556	265	4	BS3	-1	24.465	false	true	false	false	Between > 4	0.004	0.004	0.013		0	0.455	0.455	0	0	1857	2153	35
217072	B190124_07_Lumos_FO_CO_120_FAcomplex_100x_SCX20				0	0	-0	0	5	0	0	ggFANCA	FA_complex	false	ggFANCA	FA_complex	false	KYSVLHSAASDR	KIPTSVIEASIFR	1291	542	12	13	1	1	1291	542	5	BS3	-1	24.456	false	true	false	false	Self > 4	0	0.001	0.002		0	0.25	0.25	0	0	1006	1013	130
237796	B190124_08_Lumos_FO_CO_120_FAcomplex_100x_SCX19				0	0	-0	0	4	0	0	ggFANCB	FA_complex	false	ggFANCL	FA_complex	false	EGLVSLWDDVGKPHSVSKEPSLTPK	ILLPTDSQLK	443	39	25	10	18	5	460	43	4	BS3	-1	24.442	false	true	false	false	Between > 4	0.004	0.004	0.013		0.006	0.455	0.444	0	0	1605	1933	4
145645	B190124_03_Lumos_FO_CO_120_FAcomplex_100x_SCX24				0	0	-0	0	5	0	0	ggFANCB	FA_complex	false	ggFANCB	FA_complex	false	NDLKEEFHKR	KMoxKLDLR	557	548	10	7	9	3	565	550	5	BS3	-1	24.4	false	true	false	false	Self > 4	0	0.001	0.002		0	0.455	0.455	0	0	1005	1377	132
255744	B190124_09_Lumos_FO_CO_120_FAcomplex_100x_SCX18				0	0	-0	0	4	0	0	ggFANCB	FA_complex	false	ggFANCB	FA_complex	false	TAKLCcmVR	MoxLLSEQQHVLAYNGELLVFQLSKAK	40	7	7	25	3	23	42	29	4	BS3	-1	24.364	false	true	false	false	Self > 4	0	0.001	0.002		0	0.455	0.455	0	0	1004	537	132
10126	B181122_29_Lumos_FO_IN_120_FAcomplex_BS3_SEC6_rep2				0	0	-0	0	6	0	0	ggFANCB	FA_complex	false	ggFAAP100	FA_complex	false	ESKAENNLTWWNEPGK	QIQTNHEMLLKEAQSLRDHSPLTEEDTEK	784	844	16	29	3	11	786	854	6	BS3	-1	24.359	false	true	false	false	Between > 4	0.004	0.004	0.013		0	0.455	0.444	0	0	1855	2035	2
210710	B190124_07_Lumos_FO_CO_120_FAcomplex_100x_SCX20				0	0	-0	0	5	0	0	ggFANCA	FA_complex	false	ggFANCA	FA_complex	false	VLPKAPDTR	KYSVLHSAASDR	571	1291	9	12	4	1	574	1291	5	BS3	-1	24.346	false	true	false	false	Self > 4	0	0.001	0.002		0	0.25	0.25	0	0	926	1457	130
163529	B190124_04_Lumos_FO_CO_120_FAcomplex_100x_SCX23				0	0	-0	0	7	0	0	ggFANCA	FA_complex	false	ggFANCA	FA_complex	false	LSNVLGHNSDENEAAILNSR	MoxLQDESKVEPSHSKEPAEQLK	661	611	20	21	9	14	669	624	7	BS3	-1	24.328	false	true	false	false	Self > 4	0	0.001	0.002		0	0.25	0.25	0	0	944	771	130
223445	B190124_07_Lumos_FO_CO_120_FAcomplex_100x_SCX20				0	0	-0	0	6	0	0	ggFANCB	FA_complex	false	ggFANCB	FA_complex	false	TQLDKANTVTAVTSLSPLLAFHR	LQDHFIEKLWQR	570	468	23	12	5	8	574	475	6	BS3	-1	24.302	false	true	false	false	Self > 4	0	0.001	0.002		0	0.455	0.455	0	0	1001	1353	132
199051	B190124_06_Lumos_FO_CO_120_FAcomplex_100x_SCX21				0	0	-0	0	6	0	0	ggFANCC_strepII_tag	FA_complex	false	ggFANCF	FA_complex	false	GSAGSAAGSGAGWSHPQFEK	RKAASYLLEGSALFPGKPGPR	576	123	20	21	20	2	595	124	6	BS3	-1	24.298	false	true	false	false	Between > 4	0.004	0.004	0.014		0.006	0.444	0.444	0	0	1621	2269	89
205232	B190124_06_Lumos_FO_CO_120_FAcomplex_100x_SCX21				0	0	-0	0	6	0	0	ggFANCA	FA_complex	false	ggFANCA	FA_complex	false	TVKDLLENNVFSR	HQNLSDLLLEVEGSAKPAGEGGR	131	41	13	23	3	14	133	54	6	BS3	-1	24.282	false	true	false	false	Self > 4	0	0.001	0.002		0	0.25	0.25	0	0	1000	1007	130
190605	B190124_06_Lumos_FO_CO_120_FAcomplex_100x_SCX21				0	0	-0	0	3	0	0	ggFANCE	FA_complex	false	ggFANCC_strepII_tag	FA_complex	false	QDGDAAGCcmVLPGGKR	IKHNGGENQR	174	534	15	10	14	2	187	535	3	BS3	-1	24.276	false	true	false	false	Between > 4	0.004	0.004	0.014		0	0	0.444	0	0	1493	2377	14
165460	B190124_04_Lumos_FO_CO_120_FAcomplex_100x_SCX23				0	0	-0	0	5	0	0	ggFANCL	FA_complex	false	ggFANCL	FA_complex	false	GRQHLITLKLNAK	VAYVDTGLTTVK	143	124	13	12	9	6	151	129	5	BS3	-1	24.274	false	true	false	false	Self > 4	0	0.001	0.002		0	0.444	0.444	0	0	999	1005	227
15030	B181122_29_Lumos_FO_IN_120_FAcomplex_BS3_SEC6_rep2				0	0	-0	0	6	0	0	ggFANCA	FA_complex	false	ggFANCA	FA_complex	false	SHFCcmQEIWKMK	LGVPTAVLAAKNAVTKIEQICcmQSSVSPSQAPLLNLDQR	144	85	11	38	9	16	152	100	6	BS3	-1	24.254	false	true	false	false	Self > 4	0	0.001	0.002		0	0.25	0.25	0	0	998	947	130
182146	B190124_05_Lumos_FO_CO_120_FAcomplex_100x_SCX22				0	0	-0	0	6	0	0	ggFANCA	FA_complex	false	ggFANCA	FA_complex	false	LSNVLGHNSDENEAAILNSR	VEPSHSKEPAEQLKAELDALR	661	618	20	21	9	14	669	631	6	BS3	-1	24.252	false	true	false	false	Self > 4	0	0.001	0.002		0	0.25	0.25	0	0	997	1381	130
1475	B181122_28_Lumos_FO_IN_120_FAcomplex_BS3_SEC6_rep1				0	0	-0	0	5	0	0	ggFAAP100	FA_complex	false	ggFAAP100	FA_complex	false	EQPEPKAGTASEQPCcmATGEGGMPPSAASIR	FESSTPRPDASPKAASLPAPQDPVETFLK	692	660	30	29	6	13	697	672	5	BS3	-1	24.252	false	true	false	false	Self > 4	0	0.001	0.002		0	0.444	0.444	0	0	996	889	162
217558	B190124_07_Lumos_FO_CO_120_FAcomplex_100x_SCX20				0	0	-0	0	5	0	0	ggFANCA	FA_complex	false	ggFANCA	FA_complex	false	ASFGNASSHHGSSKK	SVLLEYITLAK	433	484	15	11	14	1	446	484	5	BS3	-1	24.236	false	true	false	false	Self > 4	0	0.001	0.002		0	0.25	0.25	0	0	995	1575	130
211738	B190124_07_Lumos_FO_CO_120_FAcomplex_100x_SCX20				0	0	-0	0	5	0	0	ggFANCG	FA_complex	false	ggFANCG	FA_complex	false	GMoxQFLEQEKHK	GKEAIMoxQFSR	541	492	11	10	9	2	549	493	5	BS3	-1	24.218	false	true	false	false	Self > 4	0	0.001	0.002		0	0.455	0.455	0	0	994	445	134
196564	B190124_06_Lumos_FO_CO_120_FAcomplex_100x_SCX21				0	0	-0	0	3	0	0	ggFANCA	FA_complex	false	ggFANCA	FA_complex	false	QRPVSGCcmLDAK	LEPLLCcmSQWKR	1010	1152	11	11	5	10	1014	1161	3	BS3	-1	24.208	false	true	false	false	Self > 4	0	0.001	0.002		0	0.25	0.25	0	0	993	1135	130
191377	B190124_06_Lumos_FO_CO_120_FAcomplex_100x_SCX21				0	0	-0	0	4	0	0	ggFANCA	FA_complex	false	ggFANCA	FA_complex	false	VSDAIHKQR	ESICcmQLQR	315	349	9	8	7	2	321	350	4	BS3	-1	24.208	false	true	false	false	Self > 4	0	0.001	0.002		0	0.25	0.25	0	0	992	995	130
231292	B190124_08_Lumos_FO_CO_120_FAcomplex_100x_SCX19				0	0	-0	0	4	0	0	ggFANCA	FA_complex	false	ggFANCA	FA_complex	false	LSNVLGHNSDENEAAILNSR	EKMoxLQDESK	661	609	20	9	9	2	669	610	4	BS3	-1	24.186	false	true	false	false	Self > 4	0	0.001	0.002		0	0.25	0.25	0	0	783	201	130
282557	B190124_11_Lumos_FO_CO_120_FAcomplex_100x_SCX16				0	0	-0	0	4	0	0	ggFANCB	FA_complex	false	ggFANCB	FA_complex	false	GVCcmELPYEKPCcmLIK	LDYELKEDVR	275	126	14	10	9	6	283	131	4	BS3	-1	24.186	false	true	false	false	Self > 4	0	0.001	0.002		0	0.455	0.455	0	0	530	1113	132
264449	B190124_10_Lumos_FO_CO_120_FAcomplex_100x_SCX17				0	0	-0	0	4	0	0	ggFANCE	FA_complex	false	ggFANCE	FA_complex	false	KVLEESLEFSEER	IAQSKAEGR	190	156	13	9	1	5	190	160	4	BS3	-1	24.184	false	true	false	false	Self > 4	0	0.001	0.002		0	0	0	0	0	989	1289	183
199383	B190124_06_Lumos_FO_CO_120_FAcomplex_100x_SCX21				0	0	-0	0	5	0	0	ggFANCL	FA_complex	false	ggFANCL	FA_complex	false	AALEKSDFTK	HPKMoxLPECcmYFLGADHAVNPLR	294	242	10	21	5	3	298	244	5	BS3	-1	24.156	false	true	false	false	Self > 4	0	0.001	0.002		0	0.444	0.444	0	0	988	993	227
215611	B190124_07_Lumos_FO_CO_120_FAcomplex_100x_SCX20				0	0	-0	0	4	0	0	ggFANCA	FA_complex	false	ggFANCA	FA_complex	false	KIPTSVIEASIFR	KEKMoxLQDESK	542	608	13	10	1	3	542	610	4	BS3	-1	24.154	false	true	false	false	Self > 4	0	0.001	0.002		0	0.25	0.25	0	0	987	991	130
251094	B190124_09_Lumos_FO_CO_120_FAcomplex_100x_SCX18				0	0	-0	0	5	0	0	ggFANCA	FA_complex	false	ggFANCA	FA_complex	false	LSNVLGHNSDENEAAILNSR	EKEEDVSTLQAMR	661	263	20	13	9	2	669	264	5	BS3	-1	24.148	false	true	false	false	Self > 4	0	0.001	0.002		0	0.25	0.25	0	0	986	763	130
144673	B190124_03_Lumos_FO_CO_120_FAcomplex_100x_SCX24				0	0	-0	0	5	0	0	ggFANCB	FA_complex	false	ggFANCB	FA_complex	false	NHILPSAKK	SERLQKQLR	434	245	9	9	8	6	441	250	5	BS3	-1	24.12	false	true	false	false	Self > 4	0	0.001	0.002		0	0.455	0.455	0	0	569	1149	132
162515	B190124_04_Lumos_FO_CO_120_FAcomplex_100x_SCX23				0	0	-0	0	3	0	0	ggFANCB	FA_complex	false	ggFANCB	FA_complex	false	SKNDLKEEFHK	SFLSSKESK	555	778	11	9	2	6	556	783	3	BS3	-1	24.116	false	true	false	false	Self > 4	0	0.001	0.002		0	0.455	0.455	0	0	984	1527	132
266723	B190124_10_Lumos_FO_CO_120_FAcomplex_100x_SCX17				0	0	-0	0	4	0	0	ggFANCF	FA_complex	false	ggFANCF	FA_complex	false	AASYLLEGSALFPGKPGPR	KKQSPNV	125	344	19	7	4	1	128	344	4	BS3	-1	24.114	false	true	false	false	Self > 4	0	0.001	0.002		0	0.444	0.444	0	0	983	987	137
228292	B190124_08_Lumos_FO_CO_120_FAcomplex_100x_SCX19				0	0	-0	0	3	0	0	ggFANCA	FA_complex	false	ggFANCA	FA_complex	false	VLPKAPDTR	VEPSHSKEPAEQLK	571	618	9	14	4	7	574	624	3	BS3	-1	24.112	false	true	false	false	Self > 4	0	0.001	0.002		0	0.25	0.25	0	0	812	511	130
214140	B190124_07_Lumos_FO_CO_120_FAcomplex_100x_SCX20				0	0	-0	0	5	0	0	ggFANCA	FA_complex	false	ggFANCA	FA_complex	false	KYSVLHSAASDR	MoxAFIDSLKR	1291	580	12	9	1	8	1291	587	5	BS3	-1	24.104	false	true	false	false	Self > 4	0	0.001	0.002		0	0.25	0.25	0	0	947	267	130
201870	B190124_06_Lumos_FO_CO_120_FAcomplex_100x_SCX21				0	0	-0	0	6	0	0	ggFANCG	FA_complex	false	ggFANCG	FA_complex	false	QGRHFPLYLDSCcmLK	GCcmGVEPAESLLPEVKVLQK	608	513	14	19	8	15	615	527	6	BS3	-1	24.06	false	true	false	false	Self > 4	0	0.001	0.002		0	0.455	0.455	0	0	352	1445	134
145925	B190124_03_Lumos_FO_CO_120_FAcomplex_100x_SCX24				0	0	-0	0	6	0	0	ggFANCB	FA_complex	false	ggFANCG	FA_complex	false	SKNDLKEEFHK	MoxGKPQTALQHLK	555	263	11	12	6	3	560	265	6	BS3	-1	24.059	false	true	false	false	Between > 4	0.004	0.004	0.026		0	0.455	0.455	0	0	1847	2141	35
281940	B190124_11_Lumos_FO_CO_120_FAcomplex_100x_SCX16				0	0	-0	0	4	0	0	ggFANCB	FA_complex	false	ggFAAP100	FA_complex	false	ISAAAITQKNQLIWFQDGVPK	ASKEQPEPK	254	689	21	9	9	3	262	691	4	BS3	-1	24.045	false	true	false	false	Between > 4	0.004	0.004	0.024		0	0.455	0.444	0	0	1850	2375	2
177790	B190124_05_Lumos_FO_CO_120_FAcomplex_100x_SCX22				0	0	-0	0	5	0	0	ggFANCA	FA_complex	false	ggFANCA	FA_complex	false	AAVLSLLDR	KVPHICcmHAVLQR	32	240	9	12	5	1	36	240	5	BS3	-1	24.044	false	true	false	false	Self > 4	0	0.001	0.002		0	0.25	0.25	0	0	979	981	130
267501	B190124_10_Lumos_FO_CO_120_FAcomplex_100x_SCX17				0	0	-0	0	4	0	0	ggFANCA	FA_complex	false	ggFANCA	FA_complex	false	VLIVDQAKHEDVPAQIAVISDR	EKMLQDESK	639	609	22	9	8	2	646	610	4	BS3	-1	24.04	false	true	false	false	Self > 4	0	0.001	0.002		0	0.25	0.25	0	0	978	979	130
271775	B190124_10_Lumos_FO_CO_120_FAcomplex_100x_SCX17				0	0	-0	0	5	0	0	ggFANCA	FA_complex	false	ggFANCA	FA_complex	false	VLIVDQAKHEDVPAQIAVISDR	TVKDLLENNVFSR	639	131	22	13	8	3	646	133	5	BS3	-1	24.03	false	true	false	false	Self > 4	0	0.001	0.002		0	0.25	0.25	0	0	977	1423	130
179928	B190124_05_Lumos_FO_CO_120_FAcomplex_100x_SCX22				0	0	-0	0	4	0	0	ggFANCB	FA_complex	false	ggFANCG	FA_complex	false	SKNDLKEEFHK	AEKNELLTLLK	555	177	11	11	2	3	556	179	4	BS3	-1	24.03	false	true	false	false	Between > 4	0.004	0.004	0.024		0	0.455	0.455	0	0	1646	2461	35
252884	B190124_09_Lumos_FO_CO_120_FAcomplex_100x_SCX18				0	0	-0	0	4	0	0	ggFANCB	FA_complex	false	ggFANCB	FA_complex	false	SFLSSKESK	KISGAPVASLLDSEDGVQQFRER	778	800	9	23	6	1	783	800	4	BS3	-1	24.02	false	true	false	false	Self > 4	0	0.001	0.002		0	0.455	0.455	0	0	802	1241	132
201952	B190124_06_Lumos_FO_CO_120_FAcomplex_100x_SCX21				0	0	-0	0	5	0	0	ggFANCG	FA_complex	false	ggFANCG	FA_complex	false	QGRHFPLYLDSCcmLK	GCcmGVEPAESLLPEVKVLQK	608	513	14	19	8	15	615	527	5	BS3	-1	24.01	false	true	false	false	Self > 4	0	0.001	0.002		0	0.455	0.455	0	0	352	1445	134
146635	B190124_03_Lumos_FO_CO_120_FAcomplex_100x_SCX24				0	0	-0	0	6	0	0	ggFANCB	FA_complex	false	ggFANCG	FA_complex	false	SKNDLKEEFHK	MGKPQTALQHLK	555	263	11	12	6	3	560	265	6	BS3	-1	23.996	false	true	false	false	Between > 4	0.004	0.005	0.025		0.014	0.455	0.455	0	0	1848	2141	35
181473	B190124_05_Lumos_FO_CO_120_FAcomplex_100x_SCX22				0	0	-0	0	6	0	0	ggFANCB	FA_complex	false	ggFANCB	FA_complex	false	GVLTEQLVLALEKEMoxFTSR	KQKHQNGDLQK	759	603	19	11	13	3	771	605	6	BS3	-1	23.988	false	true	false	false	Self > 4	0	0.001	0.002		0	0.455	0.455	0	0	331	65	132
145974	B190124_03_Lumos_FO_CO_120_FAcomplex_100x_SCX24				0	0	-0	0	5	0	0	ggFANCB	FA_complex	false	ggFANCG	FA_complex	false	SKNDLKEEFHK	MoxGKPQTALQHLK	555	263	11	12	6	3	560	265	5	BS3	-1	23.939	false	true	false	false	Between > 4	0.004	0.005	0.024		0	0.455	0.455	0	0	1847	2141	35
191964	B190124_06_Lumos_FO_CO_120_FAcomplex_100x_SCX21				0	0	-0	0	3	0	0	ggFANCA	FA_complex	false	ggFANCA	FA_complex	false	VLPKAPDTR	QRPVSGCcmLDAK	571	1010	9	11	4	5	574	1014	3	BS3	-1	23.934	false	true	false	false	Self > 4	0	0.001	0.002		0	0.25	0.25	0	0	556	1261	130
208901	B190124_07_Lumos_FO_CO_120_FAcomplex_100x_SCX20				0	0	-0	0	4	0	0	ggFANCA	FA_complex	false	ggFANCA	FA_complex	false	VSDAIHKQR	EKMoxLQDESK	315	609	9	9	7	2	321	610	4	BS3	-1	23.876	false	true	false	false	Self > 4	0	0.001	0.002		0	0.25	0.25	0	0	972	975	130
145765	B190124_03_Lumos_FO_CO_120_FAcomplex_100x_SCX24				0	0	-0	0	6	0	0	ggFANCB	FA_complex	false	ggFANCL	FA_complex	false	NHILPSAKK	KILHGYQHILK	434	60	9	11	8	1	441	60	6	BS3	-1	23.87	false	true	false	false	Between > 4	0.004	0.005	0.024		0	0.455	0.444	0	0	1842	2497	4
270401	B190124_10_Lumos_FO_CO_120_FAcomplex_100x_SCX17				0	0	-0	0	3	0	0	ggFANCG	FA_complex	false	ggFANCG	FA_complex	false	TTNLIPKIIQVEEK	ESLCcmCcmLTWR	431	467	14	9	7	2	437	468	3	BS3	-1	23.864	false	true	false	false	Self > 4	0	0.001	0.002		0	0.455	0.455	0	0	971	17	134
196491	B190124_06_Lumos_FO_CO_120_FAcomplex_100x_SCX21				0	0	-0	0	6	0	0	ggFANCB	FA_complex	false	ggFANCB	FA_complex	false	SKNDLKEEFHK	VFSALSVSSCcmQIEPPQK	555	531	11	17	2	9	556	539	6	BS3	-1	23.836	false	true	false	false	Self > 4	0	0.001	0.002		0	0.455	0.455	0	0	444	1059	132
200680	B190124_06_Lumos_FO_CO_120_FAcomplex_100x_SCX21				0	0	-0	0	3	0	0	ggFANCG	FA_complex	false	ggFANCA	FA_complex	false	MGKPQTALQHLK	HQNLSDLLLEVEGSAKPAGEGGR	263	41	12	23	3	16	265	56	3	BS3	-1	23.832	false	true	false	false	Between > 4	0.004	0.005	0.023		0	0.455	0.25	0	0	1844	2513	17
223125	B190124_07_Lumos_FO_CO_120_FAcomplex_100x_SCX20				0	0	-0	0	5	0	0	ggFANCA	FA_complex	false	ggFANCA	FA_complex	false	TVKDLLENNVFSR	MoxKDLPVLEAVWHLHR	131	153	13	15	3	2	133	154	5	BS3	-1	23.798	false	true	false	false	Self > 4	0	0.001	0.002		0	0.25	0.25	0.003	0	969	973	130
218899	B190124_07_Lumos_FO_CO_120_FAcomplex_100x_SCX20				0	0	-0	0	4	0	0	ggFANCA	FA_complex	false	ggFANCA	FA_complex	false	MAFIDSLKR	IPSNLYSTYIQACcmHAR	580	592	9	16	8	3	587	594	4	BS3	-1	23.792	false	true	false	false	Self > 4	0	0.001	0.002		0	0.25	0.25	0	0	113	1293	130
152079	B190124_03_Lumos_FO_CO_120_FAcomplex_100x_SCX24				0	0	-0	0	6	0	0	ggFANCB	FA_complex	false	ggFANCA	FA_complex	false	NDLKEEFHKR	HQNLSDLLLEVEGSAKPAGEGGR	557	41	10	23	9	16	565	56	6	BS3	-1	23.76	false	true	false	false	Between > 4	0.004	0.005	0.023		0	0.455	0.25	0	0	1843	2391	0
191229	B190124_06_Lumos_FO_CO_120_FAcomplex_100x_SCX21				0	0	-0	0	5	0	0	ggFANCA	FA_complex	false	ggFANCA	FA_complex	false	VLPKAPDTR	EKMoxLQDESKVEPSHSK	571	609	9	16	4	2	574	610	5	BS3	-1	23.69	false	true	false	false	Self > 4	0	0.001	0.002		0	0.25	0.25	0	0	374	601	130
145745	B190124_03_Lumos_FO_CO_120_FAcomplex_100x_SCX24				0	0	-0	0	3	0	0	ggFANCB	FA_complex	false	ggFANCL	FA_complex	false	NHILPSAKK	KILHGYQHILK	434	60	9	11	8	1	441	60	3	BS3	-1	23.674	false	true	false	false	Between > 4	0.004	0.005	0.023		0	0.455	0.444	0	0	1842	2497	4
260131	B190124_09_Lumos_FO_CO_120_FAcomplex_100x_SCX18				0	0	-0	0	4	0	0	ggFANCA	FA_complex	false	ggFANCA	FA_complex	false	NAVTKIEQICcmQSSVSPSQAPLLNLDQR	EHQELSSESFIVSVLQEQASR	96	64	27	21	5	9	100	72	4	BS3	-1	23.668	false	true	false	false	Self > 4	0	0.001	0.002		0	0.25	0.25	0	0	966	1481	130
165863	B190124_04_Lumos_FO_CO_120_FAcomplex_100x_SCX23				0	0	-0	0	5	0	0	ggFANCL	FA_complex	false	ggFANCL	FA_complex	false	ILLPTDSQLKNAR	GRQHLITLKLNAK	39	143	13	13	10	9	48	151	5	BS3	-1	23.658	false	true	false	false	Self > 4	0	0.001	0.002		0	0.444	0.444	0.003	0	965	971	227
281580	B190124_11_Lumos_FO_CO_120_FAcomplex_100x_SCX16				0	0	-0	0	4	0	0	ggFANCA	FA_complex	false	ggFANCA	FA_complex	false	SLIPALLGR	VEPSHSKEPAEQLK	737	618	9	14	1	7	737	624	4	BS3	-1	23.63	false	true	false	false	Self > 4	0	0.001	0.002		0	0.25	0.25	0	0	232	171	130
200257	B190124_06_Lumos_FO_CO_120_FAcomplex_100x_SCX21				0	0	-0	0	5	0	0	ggFANCB	FA_complex	false	ggFANCG	FA_complex	false	NHILPSAKK	IIQVEEKLEQPECcmASLETGLAGGLLSQKR	434	438	9	29	8	7	441	444	5	BS3	-1	23.612	false	true	false	false	Between > 4	0.004	0.005	0.022		0	0.455	0.455	0	0	1730	2311	35
26417	B181122_30_Lumos_FO_IN_120_FAcomplex_BS3_SEC7_rep1				0	0	-0	0	4	0	0	ggFANCG	FA_complex	false	ggFANCG	FA_complex	false	GCcmGVEPAESLLPEVKVLQK	ESLCcmCcmLTWR	513	467	19	9	15	2	527	468	4	BS3	-1	23.588	false	true	false	false	Self > 4	0	0.001	0.002		0	0.455	0.455	0.003	0	963	969	134
180869	B190124_05_Lumos_FO_CO_120_FAcomplex_100x_SCX22				0	0	-0	0	5	0	0	ggFANCB	FA_complex	false	ggFANCB	FA_complex	false	EGLVSLWDDVGKPHSVSKEPSLTPK	NHILPSAK	443	434	25	8	18	6	460	439	5	BS3	-1	23.588	false	true	false	false	Self > 4	0	0.001	0.002		0	0.455	0.455	0	0	406	1405	132
241887	B190124_08_Lumos_FO_CO_120_FAcomplex_100x_SCX19				0	0	-0	0	5	0	0	ggFANCB	FA_complex	false	ggFANCA	FA_complex	false	VFSALSVSSCcmQIEPPQK	AAVLSLLDRHQNLSDLLLEVEGSAKPAGEGGR	531	32	17	32	6	25	536	56	5	BS3	-1	23.583	false	true	false	false	Between > 4	0.004	0.005	0.022		0	0.455	0.25	0	0	1840	2371	0
184011	B190124_05_Lumos_FO_CO_120_FAcomplex_100x_SCX22				0	0	-0	0	5	0	0	ggFANCB	FA_complex	false	ggFANCB	FA_complex	false	SKNDLKEEFHK	GVLTEQLVLALEKEMoxFTSR	555	759	11	19	6	13	560	771	5	BS3	-1	23.582	false	true	false	false	Self > 4	0	0.001	0.002		0	0.455	0.455	0	0	850	1131	132
35701	B181122_31_Lumos_FO_IN_120_FAcomplex_BS3_SEC7_rep2				0	0	-0	0	6	0	0	ggFANCA	FA_complex	false	ggFANCA	FA_complex	false	LSNVLGHNSDENEAAILNSR	VEPSHSKEPAEQLK	661	618	20	14	9	4	669	621	6	BS3	-1	23.556	false	true	false	false	Self > 4	0	0.001	0.002		0	0.25	0.25	0	0	908	1277	130
255852	B190124_09_Lumos_FO_CO_120_FAcomplex_100x_SCX18				0	0	-0	0	4	0	0	ggFANCL	FA_complex	false	ggFANCL	FA_complex	false	AALEKSDFTK	TKLNNNMoxHLWDPEISLLQNLK	294	263	10	21	5	2	298	264	4	BS3	-1	23.546	false	true	false	false	Self > 4	0	0.001	0.002		0	0.444	0.444	0	0	959	1349	227
130333	B190124_02_Lumos_FO_CO_120_FAcomplex_100x_SCX25t28				0	0	-0	0	4	0	0	ggFANCL	FA_complex	false	ggFANCL	FA_complex	false	ILLPTDSQLKNAR	KILHGYQHILKQR	39	60	13	13	10	11	48	70	4	BS3	-1	23.534	false	true	false	false	Self > 4	0	0.001	0.002		0	0.444	0.444	0	0	918	1573	227
182010	B190124_05_Lumos_FO_CO_120_FAcomplex_100x_SCX22				0	0	-0	0	5	0	0	ggFANCA	FA_complex	false	ggFANCA	FA_complex	false	QRPVSGCcmLDAK	HQNLSDLLLEVEGSAKPAGEGGR	1010	41	11	23	5	16	1014	56	5	BS3	-1	23.526	false	true	false	false	Self > 4	0	0.001	0.002		0	0.25	0.25	0.003	0	957	967	130
196676	B190124_06_Lumos_FO_CO_120_FAcomplex_100x_SCX21				0	0	-0	0	4	0	0	ggFANCB	FA_complex	false	ggFANCB	FA_complex	false	SKNDLKEEFHK	VFSALSVSSCcmQIEPPQKK	555	531	11	18	6	17	560	547	4	BS3	-1	23.518	false	true	false	false	Self > 4	0	0.001	0.002		0	0.455	0.455	0	0	953	359	132
233100	B190124_08_Lumos_FO_CO_120_FAcomplex_100x_SCX19				0	0	-0	0	5	0	0	ggFANCB	FA_complex	false	ggFAAP100	FA_complex	false	VVSSVCcmVCcmKSERLQK	ASEGESELLALSAKGR	236	420	15	16	9	14	244	433	5	BS3	-1	23.501	false	true	false	false	Between > 4	0.004	0.005	0.022		0.014	0.455	0.444	0	0	1838	2135	2
150579	B190124_03_Lumos_FO_CO_120_FAcomplex_100x_SCX24				0	0	-0	0	5	0	0	ggFANCB	FA_complex	false	ggFANCB	FA_complex	false	NDLKEEFHKR	LQDHFIEKLWQR	557	468	10	12	9	8	565	475	5	BS3	-1	23.5	false	true	false	false	Self > 4	0	0.001	0.002		0	0.455	0.455	0.003	0	955	965	132
174845	B190124_05_Lumos_FO_CO_120_FAcomplex_100x_SCX22				0	0	-0	0	4	0	0	ggFANCA	FA_complex	false	ggFANCA	FA_complex	false	LSNVLGHNSDENEAAILNSR	VEPSHSK	661	618	20	7	9	6	669	623	4	BS3	-1	23.498	false	true	false	false	Self > 4	0	0.001	0.002		0	0.25	0.25	0	0	282	321	130
237037	B190124_08_Lumos_FO_CO_120_FAcomplex_100x_SCX19				0	0	-0	0	4	0	0	ggFANCB	FA_complex	false	ggFANCA	FA_complex	false	NDLKEEFHK	TVKDLLENNVFSR	557	131	9	13	4	3	560	133	4	BS3	-1	23.467	false	true	false	false	Between > 4	0.004	0.005	0.022		0	0.455	0.25	0	0	1796	2315	0
234157	B190124_08_Lumos_FO_CO_120_FAcomplex_100x_SCX19				0	0	-0	0	5	0	0	ggFANCB	FA_complex	false	ggFAAP100	FA_complex	false	AENNLTWWNEPGKK	QIQTNHEMoxLLKEAQSLR	787	844	14	17	13	11	799	854	5	BS3	-1	23.448	false	true	false	false	Between > 4	0.004	0.005	0.022		0	0.455	0.444	0	0	1825	2063	2
196699	B190124_06_Lumos_FO_CO_120_FAcomplex_100x_SCX21				0	0	-0	0	6	0	0	ggFANCB	FA_complex	false	ggFANCB	FA_complex	false	SKNDLKEEFHK	VFSALSVSSCcmQIEPPQKK	555	531	11	18	6	17	560	547	6	BS3	-1	23.446	false	true	false	false	Self > 4	0	0.001	0.002		0	0.455	0.455	0	0	953	359	132
169549	B190124_04_Lumos_FO_CO_120_FAcomplex_100x_SCX23				0	0	-0	0	7	0	0	ggFANCB	FA_complex	false	ggFANCA	FA_complex	false	SKNDLKEEFHK	AAVLSLLDRHQNLSDLLLEVEGSAKPAGEGGR	555	32	11	32	6	25	560	56	7	BS3	-1	23.437	false	true	false	false	Between > 4	0.004	0.005	0.022		0	0.455	0.25	0	0	1616	2247	0
181482	B190124_05_Lumos_FO_CO_120_FAcomplex_100x_SCX22				0	0	-0	0	4	0	0	ggFANCB	FA_complex	false	ggFANCA	FA_complex	false	NDLKEEFHKR	TVKDLLENNVFSR	557	131	10	13	9	3	565	133	4	BS3	-1	23.432	false	true	false	false	Between > 4	0.004	0.005	0.022		0	0.455	0.25	0	0	1801	2417	0
211703	B190124_07_Lumos_FO_CO_120_FAcomplex_100x_SCX20				0	0	-0	0	4	0	0	ggFANCB	FA_complex	false	ggFAAP100	FA_complex	false	HQNGDLQKSK	NALKTSGSDVPLSCcmATLR	606	729	10	18	8	4	613	732	4	BS3	-1	23.426	false	true	false	false	Between > 4	0.004	0.005	0.022		0	0.455	0.444	0	0	1666	2279	2
257467	B190124_09_Lumos_FO_CO_120_FAcomplex_100x_SCX18				0	0	-0	0	5	0	0	ggFANCB	FA_complex	false	ggFANCG	FA_complex	false	EGLVSLWDDVGKPHSVSK	IIQVEEKLEQPECcmASLETGLAGGLLSQKR	443	438	18	29	12	7	454	444	5	BS3	-1	23.409	false	true	false	false	Between > 4	0.004	0.005	0.022		0.014	0.455	0.455	0	0	1831	1993	35
256270	B190124_09_Lumos_FO_CO_120_FAcomplex_100x_SCX18				0	0	-0	0	5	0	0	ggFANCA	FA_complex	false	ggFANCA	FA_complex	false	EPAEQLKAELDALR	ADKIPSNLYSTYIQACcmHAR	625	589	14	19	7	3	631	591	5	BS3	-1	23.404	false	true	false	false	Self > 4	0	0.001	0.002		0	0.25	0.25	0	0	952	963	130
265569	B190124_10_Lumos_FO_CO_120_FAcomplex_100x_SCX17				0	0	-0	0	3	0	0	ggFANCE	FA_complex	false	ggFANCL	FA_complex	false	LLAKPCcmR	SDFTKDCcmGICcmYAYR	8	299	7	14	4	5	11	303	3	BS3	-1	23.382	false	true	false	false	Between > 4	0.004	0.005	0.022		0	0	0.444	0	0	1729	2307	29
181572	B190124_05_Lumos_FO_CO_120_FAcomplex_100x_SCX22				0	0	-0	0	6	0	0	ggFANCB	FA_complex	false	ggFANCA	FA_complex	false	SKNDLKEEFHK	TVKDLLENNVFSR	555	131	11	13	6	3	560	133	6	BS3	-1	23.377	false	true	false	false	Between > 4	0.004	0.005	0.022		0	0.455	0.25	0	0	1829	2315	0
200368	B190124_06_Lumos_FO_CO_120_FAcomplex_100x_SCX21				0	0	-0	0	5	0	0	ggFANCA	FA_complex	false	ggFANCA	FA_complex	false	VLIVDQAKHEDVPAQIAVISDR	VHIMoxYPPFVPTKHR	639	470	22	14	8	12	646	481	5	BS3	-1	23.376	false	true	false	false	Self > 4	0	0.001	0.002		0	0.25	0.25	0.003	0	951	961	130
10909	B181122_29_Lumos_FO_IN_120_FAcomplex_BS3_SEC6_rep2				0	0	-0	0	4	0	0	ggFANCB	FA_complex	false	ggFANCL	FA_complex	false	EGLVSLWDDVGKPHSVSKEPSLTPK	ILLPTDSQLKNAR	443	39	25	13	12	10	454	48	4	BS3	-1	23.376	false	true	false	false	Between > 4	0.004	0.005	0.022		0	0.455	0.444	0	0	1589	2151	4
195778	B190124_06_Lumos_FO_CO_120_FAcomplex_100x_SCX21				0	0	-0	0	4	0	0	ggFANCB	FA_complex	false	ggFANCB	FA_complex	false	SKNDLKEEFHK	ESKAENNLTWWNEPGK	555	784	11	16	2	3	556	786	4	BS3	-1	23.326	false	true	false	false	Self > 4	0	0.001	0.002		0	0.455	0.455	0	0	855	1247	132
218876	B190124_07_Lumos_FO_CO_120_FAcomplex_100x_SCX20				0	0	-0	0	5	0	0	ggFANCA	FA_complex	false	ggFANCA	FA_complex	false	MAFIDSLKR	IPSNLYSTYIQACcmHAR	580	592	9	16	8	3	587	594	5	BS3	-1	23.3	false	true	false	false	Self > 4	0	0.001	0.002		0	0.25	0.25	0	0	113	1293	130
287224	B190124_11_Lumos_FO_CO_120_FAcomplex_100x_SCX16				0	0	-0	0	5	0	0	ggFANCB	FA_complex	false	ggFAAP100	FA_complex	false	ITDFGKINYESGINYKDDVPAAEGLQENGLLTIQALETR	IKALLSGIGNTSER	359	460	39	14	6	2	364	461	5	BS3	-1	23.243	false	true	false	false	Between > 4	0.004	0.006	0.031		0.014	0.455	0.444	0	0	1826	1999	2
190951	B190124_06_Lumos_FO_CO_120_FAcomplex_100x_SCX21				0	0	-0	0	4	0	0	ggFANCA	FA_complex	false	ggFANCA	FA_complex	false	VLPKAPDTR	KEKMoxLQDESK	571	608	9	10	4	3	574	610	4	BS3	-1	23.22	false	true	false	false	Self > 4	0	0.001	0.002		0	0.25	0.25	0	0	880	601	130
214106	B190124_07_Lumos_FO_CO_120_FAcomplex_100x_SCX20				0	0	-0	0	3	0	0	ggFANCA	FA_complex	false	ggFANCA	FA_complex	false	KYSVLHSAASDR	MoxAFIDSLKR	1291	580	12	9	1	8	1291	587	3	BS3	-1	23.208	false	true	false	false	Self > 4	0	0.001	0.002		0	0.25	0.25	0	0	947	267	130
201880	B190124_06_Lumos_FO_CO_120_FAcomplex_100x_SCX21				0	0	-0	0	3	0	0	ggFANCG	FA_complex	false	ggFANCG	FA_complex	false	QGRHFPLYLDSCcmLK	GCcmGVEPAESLLPEVKVLQK	608	513	14	19	8	15	615	527	3	BS3	-1	23.204	false	true	false	false	Self > 4	0	0.001	0.002		0	0.455	0.455	0	0	352	1445	134
72086	B181122_33_Lumos_FO_IN_120_FAcomplex_BS3_SEC8_rep2				0	0	-0	0	5	0	0	ggFANCA	FA_complex	false	ggFANCA	FA_complex	false	VLPKAPDTR	ADKIPSNLYSTYIQACcmHAR	571	589	9	19	4	3	574	591	5	BS3	-1	23.192	false	true	false	false	Self > 4	0	0.001	0.002		0	0.25	0.25	0	0	655	1397	130
163391	B190124_04_Lumos_FO_CO_120_FAcomplex_100x_SCX23				0	0	-0	0	6	0	0	ggFANCA	FA_complex	false	ggFANCA	FA_complex	false	LSNVLGHNSDENEAAILNSR	MoxLQDESKVEPSHSKEPAEQLK	661	611	20	21	9	14	669	624	6	BS3	-1	23.174	false	true	false	false	Self > 4	0	0.001	0.002		0	0.25	0.25	0	0	944	771	130
200354	B190124_06_Lumos_FO_CO_120_FAcomplex_100x_SCX21				0	0	-0	0	5	0	0	ggFANCA	FA_complex	false	ggFANCA	FA_complex	false	KTVLDCcmEDFFHYVNSELK	QRPVSGCcmLDAK	1075	1010	18	11	1	5	1075	1014	5	BS3	-1	23.17	false	true	false	false	Self > 4	0	0.001	0.002		0	0.25	0.25	0.003	0	943	957	130
209518	B190124_07_Lumos_FO_CO_120_FAcomplex_100x_SCX20				0	0	-0	0	3	0	0	ggFANCA	FA_complex	false	ggFANCA	FA_complex	false	VLPKAPDTR	VSDAIHKQR	571	315	9	9	4	7	574	321	3	BS3	-1	23.166	false	true	false	false	Self > 4	0	0.001	0.002		0	0.25	0.25	0	0	584	343	130
35657	B181122_31_Lumos_FO_IN_120_FAcomplex_BS3_SEC7_rep2				0	0	-0	0	5	0	0	ggFANCA	FA_complex	false	ggFANCA	FA_complex	false	VLPKAPDTR	MLQDESKVEPSHSKEPAEQLK	571	611	9	21	4	7	574	617	5	BS3	-1	23.164	false	true	false	false	Self > 4	0	0.001	0.002		0	0.25	0.25	0	0	889	1273	130
152725	B190124_03_Lumos_FO_CO_120_FAcomplex_100x_SCX24				0	0	-0	0	7	0	0	ggFANCA	FA_complex	false	ggFANCA	FA_complex	false	RADKIPSNLYSTYIQACcmHAR	VEPSHSKEPAEQLKAELDALR	588	618	20	21	4	14	591	631	7	BS3	-1	23.152	false	true	false	false	Self > 4	0	0.001	0.002		0	0.25	0.25	0	0	734	963	130
177695	B190124_05_Lumos_FO_CO_120_FAcomplex_100x_SCX22				0	0	-0	0	5	0	0	ggFANCB	FA_complex	false	ggFANCB	FA_complex	false	SKNDLKEEFHK	AENNLTWWNEPGKK	555	787	11	14	2	13	556	799	5	BS3	-1	23.144	false	true	false	false	Self > 4	0	0.001	0.002		0	0.455	0.455	0	0	211	1081	132
234106	B190124_08_Lumos_FO_CO_120_FAcomplex_100x_SCX19				0	0	-0	0	4	0	0	ggFANCB	FA_complex	false	ggFAAP100	FA_complex	false	AENNLTWWNEPGKK	QIQTNHEMoxLLKEAQSLR	787	844	14	17	13	11	799	854	4	BS3	-1	23.134	false	true	false	false	Between > 4	0.004	0.006	0.04		0	0.455	0.444	0	0	1825	2063	2
143123	B190124_03_Lumos_FO_CO_120_FAcomplex_100x_SCX24				0	0	-0	0	4	0	0	ggFANCE	FA_complex	false	ggFANCC_strepII_tag	FA_complex	false	IAQSKAEGRR	IKHNGGENQR	156	534	10	10	5	2	160	535	4	BS3	-1	23.087	false	true	false	false	Between > 4	0.004	0.006	0.04		0.014	0	0.444	0	0	1824	2123	14
209189	B190124_07_Lumos_FO_CO_120_FAcomplex_100x_SCX20				0	0	-0	0	3	0	0	ggFANCA	FA_complex	false	ggFANCA	FA_complex	false	VLPKAPDTR	KEKMoxLQDESK	571	608	9	10	4	3	574	610	3	BS3	-1	23.086	false	true	false	false	Self > 4	0	0.001	0.002		0	0.25	0.25	0	0	880	601	130
247612	B190124_09_Lumos_FO_CO_120_FAcomplex_100x_SCX18				0	0	-0	0	3	0	0	ggFANCA	FA_complex	false	ggFANCA	FA_complex	false	FQELLKEK	GITSKEDK	901	866	8	8	6	4	906	869	3	BS3	-1	23.08	false	true	false	false	Self > 4	0	0.001	0.002		0	0.25	0.25	0.003	0	937	955	130
179197	B190124_05_Lumos_FO_CO_120_FAcomplex_100x_SCX22				0	0	-0	0	5	0	0	ggFANCB	FA_complex	false	ggFANCB	FA_complex	false	NDLKEEFHKR	VFSALSVSSCcmQIEPPQK	557	531	10	17	9	9	565	539	5	BS3	-1	23.056	false	true	false	false	Self > 4	0	0.001	0.002		0	0.455	0.455	0.003	0	936	953	132
198873	B190124_06_Lumos_FO_CO_120_FAcomplex_100x_SCX21				0	0	-0	0	5	0	0	ggFANCA	FA_complex	false	ggFANCA	FA_complex	false	VLPKAPDTR	VEPSHSKEPAEQLKAELDALR	571	618	9	21	4	14	574	631	5	BS3	-1	23.032	false	true	false	false	Self > 4	0	0.001	0.002		0	0.25	0.25	0	0	333	729	130
215780	B190124_07_Lumos_FO_CO_120_FAcomplex_100x_SCX20				0	0	-0	0	5	0	0	ggFANCB	FA_complex	false	ggFAAP100	FA_complex	false	ENLQVTSKWQK	RIKALLSGIGNTSER	314	459	11	15	8	3	321	461	5	BS3	-1	22.988	false	true	false	false	Between > 4	0.004	0.006	0.038		0	0.455	0.444	0	0	1821	2465	2
200373	B190124_06_Lumos_FO_CO_120_FAcomplex_100x_SCX21				0	0	-0	0	4	0	0	ggFANCA	FA_complex	false	ggFANCA	FA_complex	false	KTVLDCcmEDFFHYVNSELK	QRPVSGCcmLDAK	1075	1010	18	11	2	5	1076	1014	4	BS3	-1	22.978	false	true	false	false	Self > 4	0	0.001	0.002		0	0.25	0.25	0.003	0	934	949	130
187915	B190124_05_Lumos_FO_CO_120_FAcomplex_100x_SCX22				0	0	-0	0	4	0	0	ggFANCA	FA_complex	false	ggFANCA	FA_complex	false	NAVTKIEQICcmQSSVSPSQAPLLNLDQR	EHQELSSESFIVSVLQEQASR	96	64	27	21	5	6	100	69	4	BS3	-1	22.97	false	true	false	false	Self > 4	0	0.001	0.002		0	0.25	0.25	0	0	933	1465	130
265402	B190124_10_Lumos_FO_CO_120_FAcomplex_100x_SCX17				0	0	-0	0	3	0	0	ggFANCL	FA_complex	false	ggFANCL	FA_complex	false	AALEKSDFTK	AALEKSDFTK	294	294	10	10	5	5	298	298	3	BS3	-1	22.964	false	true	false	false	Self > 4	0	0.001	0.002		0	0.444	0.444	0	0	504	1069	227
282308	B190124_11_Lumos_FO_CO_120_FAcomplex_100x_SCX16				0	0	-0	0	4	0	0	ggFANCE	FA_complex	false	ggFANCL	FA_complex	false	LLAKPCcmR	QSFNVIFGECcmPYCcmNKPLTVK	8	348	7	20	4	15	11	362	4	BS3	-1	22.961	false	true	false	false	Between > 4	0.004	0.006	0.038		0.006	0	0.444	0.008	0	1679	2273	29
182483	B190124_05_Lumos_FO_CO_120_FAcomplex_100x_SCX22				0	0	-0	0	6	0	0	ggFANCA	FA_complex	false	ggFANCA	FA_complex	false	RADKIPSNLYSTYIQACcmHAR	MAFIDSLKR	588	580	20	9	4	8	591	587	6	BS3	-1	22.956	false	true	false	false	Self > 4	0	0.001	0.002		0	0.25	0.25	0	0	747	1409	130
196690	B190124_06_Lumos_FO_CO_120_FAcomplex_100x_SCX21				0	0	-0	0	4	0	0	ggFANCG	FA_complex	false	ggFANCG	FA_complex	false	LNRKEEAADYWQK	EAIMQFSR	581	494	13	8	4	7	584	500	4	BS3	-1	22.944	false	true	false	false	Self > 4	0	0.001	0.002		0	0.455	0.455	0	0	410	385	134
269676	B190124_10_Lumos_FO_CO_120_FAcomplex_100x_SCX17				0	0	-0	0	5	0	0	ggFANCA	FA_complex	false	ggFANCA	FA_complex	false	VLIVDQAKHEDVPAQIAVISDR	KLFVAFSAK	639	340	22	9	8	1	646	340	5	BS3	-1	22.938	false	true	false	false	Self > 4	0	0.001	0.002		0	0.25	0.25	0	0	929	1401	130
232081	B190124_08_Lumos_FO_CO_120_FAcomplex_100x_SCX19				0	0	-0	0	3	0	0	ggFANCA	FA_complex	false	ggFANCA	FA_complex	false	VEPSHSKEPAEQLK	MAFIDSLKR	618	580	14	9	7	8	624	587	3	BS3	-1	22.932	false	true	false	false	Self > 4	0	0.001	0.002		0	0.25	0.25	0	0	749	429	130
232118	B190124_08_Lumos_FO_CO_120_FAcomplex_100x_SCX19				0	0	-0	0	3	0	0	ggFANCA	FA_complex	false	ggFANCA	FA_complex	false	LSNVLGHNSDENEAAILNSR	EKMLQDESK	661	609	20	9	9	2	669	610	3	BS3	-1	22.922	false	true	false	false	Self > 4	0	0.001	0.002		0	0.25	0.25	0	0	758	201	130
218646	B190124_07_Lumos_FO_CO_120_FAcomplex_100x_SCX20				0	0	-0	0	4	0	0	ggFANCB	FA_complex	false	ggFANCA	FA_complex	false	SKNDLKEEFHK	NAVTKIEQICcmQSSVSPSQAPLLNLDQR	555	96	11	27	2	5	556	100	4	BS3	-1	22.907	false	true	false	false	Between > 4	0.004	0.006	0.038		0	0.455	0.25	0	0	1819	2453	0
210700	B190124_07_Lumos_FO_CO_120_FAcomplex_100x_SCX20				0	0	-0	0	3	0	0	ggFANCA	FA_complex	false	ggFANCA	FA_complex	false	VLPKAPDTR	KYSVLHSAASDR	571	1291	9	12	4	1	574	1291	3	BS3	-1	22.87	false	true	false	false	Self > 4	0	0.001	0.002		0	0.25	0.25	0	0	926	1457	130
283805	B190124_11_Lumos_FO_CO_120_FAcomplex_100x_SCX16				0	0	-0	0	3	0	0	ggFANCA	FA_complex	false	ggFANCA	FA_complex	false	VLPKAPDTR	SVLLEYITLAKTR	571	484	9	13	4	11	574	494	3	BS3	-1	22.856	false	true	false	false	Self > 4	0	0.001	0.002		0	0.25	0.25	0	0	738	1193	130
36652	B181122_31_Lumos_FO_IN_120_FAcomplex_BS3_SEC7_rep2				0	0	-0	0	5	0	0	ggFANCA	FA_complex	false	ggFANCA	FA_complex	false	LSNVLGHNSDENEAAILNSR	EKMLQDESK	661	609	20	9	9	2	669	610	5	BS3	-1	22.824	false	true	false	false	Self > 4	0	0.001	0.002		0	0.25	0.25	0	0	758	201	130
229538	B190124_08_Lumos_FO_CO_120_FAcomplex_100x_SCX19				0	0	-0	0	3	0	0	ggFANCA	FA_complex	false	ggFANCA	FA_complex	false	VSDAIHKQR	EKEEDVSTLQAMR	315	263	9	13	7	2	321	264	3	BS3	-1	22.82	false	true	false	false	Self > 4	0	0.001	0.002		0	0.25	0.25	0	0	915	611	130
168644	B190124_04_Lumos_FO_CO_120_FAcomplex_100x_SCX23				0	0	-0	0	6	0	0	ggFANCB	FA_complex	false	ggFANCA	FA_complex	false	SKNDLKEEFHK	EHQELSSESFIVSVLQEQASR	555	64	11	21	2	7	556	70	6	BS3	-1	22.818	false	true	false	false	Between > 4	0.004	0.006	0.047		0	0.455	0.25	0	0	1817	2409	0
267209	B190124_10_Lumos_FO_CO_120_FAcomplex_100x_SCX17				0	0	-0	0	5	0	0	ggFANCB	FA_complex	false	ggFANCA	FA_complex	false	KISGAPVASLLDSEDGVQQFRER	EKEEDVSTLQAMoxR	800	263	23	13	1	2	800	264	5	BS3	-1	22.817	false	true	false	false	Between > 4	0.004	0.006	0.047		0.014	0.455	0.25	0	0	1816	2059	0
164945	B190124_04_Lumos_FO_CO_120_FAcomplex_100x_SCX23				0	0	-0	0	5	0	0	ggFANCB	FA_complex	false	ggFANCB	FA_complex	false	SKNDLKEEFHK	EPSLTPKLQDHFIEK	555	461	11	15	6	7	560	467	5	BS3	-1	22.812	false	true	false	false	Self > 4	0	0.001	0.002		0	0.455	0.455	0	0	834	455	132
269350	B190124_10_Lumos_FO_CO_120_FAcomplex_100x_SCX17				0	0	-0	0	4	0	0	ggFANCB	FA_complex	false	ggFANCB	FA_complex	false	VVSSVCcmVCcmKSER	NQLIWFQDGVPKGVCcmELPYEKPCcmLIK	236	263	12	26	9	12	244	274	4	BS3	-1	22.808	false	true	false	false	Self > 4	0	0.001	0.002		0	0.455	0.455	0	0	921	1329	132
224332	B190124_07_Lumos_FO_CO_120_FAcomplex_100x_SCX20				0	0	-0	0	5	0	0	ggFANCA	FA_complex	false	ggFANCA	FA_complex	false	SHFCcmQEIWKMoxK	LGVPTAVLAAKNAVTKIEQICcmQSSVSPSQAPLLNLDQR	144	85	11	38	9	16	152	100	5	BS3	-1	22.8	false	true	false	false	Self > 4	0	0.001	0.002		0	0.25	0.25	0	0	920	947	130
176047	B190124_05_Lumos_FO_CO_120_FAcomplex_100x_SCX22				0	0	-0	0	5	0	0	ggFANCB	FA_complex	false	ggFANCB	FA_complex	false	EPSLTPKLQDHFIEK	HQNGDLQKSK	461	606	15	10	7	8	467	613	5	BS3	-1	22.78	false	true	false	false	Self > 4	0	0.001	0.002		0	0.455	0.455	0	0	873	1451	132
130318	B190124_02_Lumos_FO_CO_120_FAcomplex_100x_SCX25t28				0	0	-0	0	6	0	0	ggFANCL	FA_complex	false	ggFANCL	FA_complex	false	ILLPTDSQLKNAR	KILHGYQHILKQR	39	60	13	13	10	11	48	70	6	BS3	-1	22.77	false	true	false	false	Self > 4	0	0.001	0.002		0	0.444	0.444	0	0	918	1573	227
76942	B181122_34_Lumos_FO_IN_120_FAcomplex_BS3_SEC9_rep1				0	0	-0	0	4	0	0	ggFANCA	FA_complex	false	ggFANCA	FA_complex	false	VLPKAPDTR	KEKMLQDESK	571	608	9	10	4	3	574	610	4	BS3	-1	22.768	false	true	false	false	Self > 4	0	0.001	0.002		0	0.25	0.25	0	0	713	601	130
145797	B190124_03_Lumos_FO_CO_120_FAcomplex_100x_SCX24				0	0	-0	0	5	0	0	ggFANCA	FA_complex	false	ggFANCA	FA_complex	false	ASFGNASSHHGSSKK	VHIMoxYPPFVPTKHR	433	470	15	14	14	12	446	481	5	BS3	-1	22.754	false	true	false	false	Self > 4	0	0.001	0.002		0	0.25	0.25	0	0	212	687	130
53415	B181122_32_Lumos_FO_IN_120_FAcomplex_BS3_SEC8_rep1				0	0	-0	0	5	0	0	ggFANCA	FA_complex	false	ggFANCA	FA_complex	false	VSDAIHKQR	EKEEDVSTLQAMR	315	263	9	13	7	2	321	264	5	BS3	-1	22.75	false	true	false	false	Self > 4	0	0.001	0.002		0	0.25	0.25	0	0	915	611	130
196656	B190124_06_Lumos_FO_CO_120_FAcomplex_100x_SCX21				0	0	-0	0	5	0	0	ggFANCB	FA_complex	false	ggFANCB	FA_complex	false	SKNDLKEEFHK	GVCcmELPYEKPCcmLIK	555	275	11	14	2	9	556	283	5	BS3	-1	22.734	false	true	false	false	Self > 4	0	0.001	0.002		0	0.455	0.455	0.003	0	914	945	132
265238	B190124_10_Lumos_FO_CO_120_FAcomplex_100x_SCX17				0	0	-0	0	4	0	0	ggFANCE	FA_complex	false	ggFANCE	FA_complex	false	IAQSKAEGR	WCcmFSKQDGDAAGCcmVLPGGK	156	169	9	19	5	5	160	173	4	BS3	-1	22.712	false	true	false	false	Self > 4	0	0.001	0.002		0	0	0	0	0	693	509	183
78113	B181122_34_Lumos_FO_IN_120_FAcomplex_BS3_SEC9_rep1				0	0	-0	0	3	0	0	ggFANCA	FA_complex	false	ggFANCA	FA_complex	false	FQELLKEK	GITSKEDK	901	866	8	8	6	5	906	870	3	BS3	-1	22.682	false	true	false	false	Self > 4	0	0.001	0.002		0	0.25	0.25	0	0	709	1177	130
173648	B190124_05_Lumos_FO_CO_120_FAcomplex_100x_SCX22				0	0	-0	0	4	0	0	ggFANCB	FA_complex	false	ggFANCB	FA_complex	false	TAKLCcmVR	NHILPSAKK	40	434	7	9	3	8	42	441	4	BS3	-1	22.672	false	true	false	false	Self > 4	0	0.001	0.002		0	0.455	0.455	0	0	898	149	132
42021	B181122_31_Lumos_FO_IN_120_FAcomplex_BS3_SEC7_rep2				0	0	-0	0	4	0	0	ggFANCG	FA_complex	false	ggFANCG	FA_complex	false	LEQPECcmASLETGLAGGLLSQKR	EAIMQFSR	445	494	22	8	21	7	465	500	4	BS3	-1	22.664	false	true	false	false	Self > 4	0	0.001	0.002		0	0.455	0.455	0	0	910	109	134
249096	B190124_09_Lumos_FO_CO_120_FAcomplex_100x_SCX18				0	0	-0	0	4	0	0	ggFANCA	FA_complex	false	ggFANCA	FA_complex	false	ASLCcmLWKQAR	GITSKEDK	891	866	10	8	7	5	897	870	4	BS3	-1	22.656	false	true	false	false	Self > 4	0	0.001	0.002		0	0.25	0.25	0	0	909	1063	130
162975	B190124_04_Lumos_FO_CO_120_FAcomplex_100x_SCX23				0	0	-0	0	5	0	0	ggFANCA	FA_complex	false	ggFANCA	FA_complex	false	LSNVLGHNSDENEAAILNSR	VEPSHSKEPAEQLK	661	618	20	14	9	4	669	621	5	BS3	-1	22.63	false	true	false	false	Self > 4	0	0.001	0.002		0	0.25	0.25	0	0	908	1277	130
254649	B190124_09_Lumos_FO_CO_120_FAcomplex_100x_SCX18				0	0	-0	0	5	0	0	ggFANCB	FA_complex	false	ggFAAP100	FA_complex	false	LQNEKEQCcmMoxLSMNETMDGTLYQEVTLK	QIQTNHEMLLKEAQSLR	823	844	27	17	5	11	827	854	5	BS3	-1	22.61	false	true	false	false	Between > 4	0.004	0.006	0.036		0.014	0.455	0.444	0	0	1814	1649	2
152643	B190124_03_Lumos_FO_CO_120_FAcomplex_100x_SCX24				0	0	-0	0	6	0	0	ggFANCA	FA_complex	false	ggFANCA	FA_complex	false	RADKIPSNLYSTYIQACcmHAR	VEPSHSKEPAEQLKAELDALR	588	618	20	21	4	14	591	631	6	BS3	-1	22.596	false	true	false	false	Self > 4	0	0.001	0.002		0	0.25	0.25	0	0	734	963	130
215860	B190124_07_Lumos_FO_CO_120_FAcomplex_100x_SCX20				0	0	-0	0	5	0	0	ggFANCA	FA_complex	false	ggFANCA	FA_complex	false	KIPTSVIEASIFR	VSDAIHKQR	542	315	13	9	1	7	542	321	5	BS3	-1	22.582	false	true	false	false	Self > 4	0	0.001	0.002		0	0.25	0.25	0	0	289	1359	130
181739	B190124_05_Lumos_FO_CO_120_FAcomplex_100x_SCX22				0	0	-0	0	4	0	0	ggFANCB	FA_complex	false	ggFANCA	FA_complex	false	NDLKEEFHKR	TVKDLLENNVFSR	557	131	10	13	4	3	560	133	4	BS3	-1	22.546	false	true	false	false	Between > 4	0.004	0.006	0.037		0	0.455	0.25	0	0	1803	2315	0
251875	B190124_09_Lumos_FO_CO_120_FAcomplex_100x_SCX18				0	0	-0	0	4	0	0	ggFANCA	FA_complex	false	ggFANCA	FA_complex	false	KLQYFVPR	LDLGSCcmGQLKSVSPDIHCcmK	852	980	8	19	1	10	852	989	4	BS3	-1	22.52	false	true	false	false	Self > 4	0	0.001	0.002		0	0.25	0.25	0	0	905	1311	130
52674	B181122_32_Lumos_FO_IN_120_FAcomplex_BS3_SEC8_rep1				0	0	-0	0	5	0	0	ggFANCB	FA_complex	false	ggFANCB	FA_complex	false	AKHSETEIVCcmCcmDCcmATR	TAKLCcmVR	69	40	16	7	2	3	70	42	5	BS3	-1	22.516	false	true	false	false	Self > 4	0	0.001	0.002		0	0.455	0.455	0	0	904	605	132
179973	B190124_05_Lumos_FO_CO_120_FAcomplex_100x_SCX22				0	0	-0	0	7	0	0	ggFANCA	FA_complex	false	ggFAAP100	FA_complex	false	SHFCcmQEIWK	QIQTNHEMoxLLKEAQSLRDHSPLTEEDTEK	144	844	9	29	1	11	144	854	7	BS3	-1	22.51	false	true	false	false	Between > 4	0.004	0.007	0.037		0	0.25	0.444	0	0	1811	2351	26
228976	B190124_08_Lumos_FO_CO_120_FAcomplex_100x_SCX19				0	0	-0	0	3	0	0	ggFANCA	FA_complex	false	ggFANCA	FA_complex	false	RKSTFGSTAELR	AGAGGGALR	20	2	12	9	2	1	21	2	3	BS3	-1	22.5	false	true	false	false	Self > 4	0	0.001	0.002		0	0.25	0.25	0	0	903	769	130
175390	B190124_05_Lumos_FO_CO_120_FAcomplex_100x_SCX22				0	0	-0	0	4	0	0	ggFANCB	FA_complex	false	ggFANCG	FA_complex	false	NDLKEEFHK	MoxGKPQTALQHLK	557	263	9	12	4	3	560	265	4	BS3	-1	22.478	false	true	false	false	Between > 4	0.004	0.007	0.037		0	0.455	0.455	0	0	1745	2141	35
251102	B190124_09_Lumos_FO_CO_120_FAcomplex_100x_SCX18				0	0	-0	0	4	0	0	ggFANCE	FA_complex	false	ggFANCC_strepII_tag	FA_complex	false	IAQSKAEGR	TVKLLNELLQK	156	544	9	11	5	3	160	546	4	BS3	-1	22.448	false	true	false	false	Between > 4	0.007	0.007	0.036		0	0	0.444	0	0	1806	2339	14
210650	B190124_07_Lumos_FO_CO_120_FAcomplex_100x_SCX20				0	0	-0	0	5	0	0	ggFANCA	FA_complex	false	ggFANCA	FA_complex	false	VLPKAPDTR	MoxLQDESKVEPSHSKEPAEQLK	571	611	9	21	4	7	574	617	5	BS3	-1	22.406	false	true	false	false	Self > 4	0	0.001	0.002		0	0.25	0.25	0	0	772	1273	130
215277	B190124_07_Lumos_FO_CO_120_FAcomplex_100x_SCX20				0	0	-0	0	5	0	0	ggFANCG	FA_complex	false	ggFANCG	FA_complex	false	GKEAIMQFSR	GMQFLEQEKHK	492	541	10	11	2	9	493	549	5	BS3	-1	22.406	false	true	false	false	Self > 4	0	0.001	0.002		0	0.455	0.455	0	0	901	445	134
54540	B181122_32_Lumos_FO_IN_120_FAcomplex_BS3_SEC8_rep1				0	0	-0	0	4	0	0	ggFANCE	FA_complex	false	ggFANCE	FA_complex	false	QDGDAAGCcmVLPGGKR	CcmLCcmQKIAQSK	174	151	15	10	14	5	187	155	4	BS3	-1	22.394	false	true	false	false	Self > 4	0	0.001	0.002		0	0	0	0	0	618	1129	183
283482	B190124_11_Lumos_FO_CO_120_FAcomplex_100x_SCX16				0	0	-0	0	4	0	0	ggFANCB	FA_complex	false	ggFANCB	FA_complex	false	KMKLDLR	ISGAPVASLLDSEDGVQQFR	548	801	7	20	3	2	550	802	4	BS3	-1	22.39	false	true	false	false	Self > 4	0	0.001	0.002		0	0.455	0.455	0	0	899	903	132
181761	B190124_05_Lumos_FO_CO_120_FAcomplex_100x_SCX22				0	0	-0	0	5	0	0	ggFANCB	FA_complex	false	ggFANCA	FA_complex	false	NDLKEEFHKR	TVKDLLENNVFSR	557	131	10	13	4	3	560	133	5	BS3	-1	22.373	false	true	false	false	Between > 4	0.007	0.007	0.036		0	0.455	0.25	0	0	1803	2315	0
173637	B190124_05_Lumos_FO_CO_120_FAcomplex_100x_SCX22				0	0	-0	0	3	0	0	ggFANCB	FA_complex	false	ggFANCB	FA_complex	false	TAKLCcmVR	NHILPSAKK	40	434	7	9	3	8	42	441	3	BS3	-1	22.372	false	true	false	false	Self > 4	0	0.001	0.002		0	0.455	0.455	0	0	898	149	132
129368	B190124_02_Lumos_FO_CO_120_FAcomplex_100x_SCX25t28				0	0	-0	0	5	0	0	ggFANCG	FA_complex	false	ggFANCG	FA_complex	false	HHHPSEVKYLLAQR	MoxGKPQTALQHLK	347	263	14	12	8	3	354	265	5	BS3	-1	22.37	false	true	false	false	Self > 4	0	0.001	0.002		0	0.455	0.455	0	0	820	1211	134
172667	B190124_05_Lumos_FO_CO_120_FAcomplex_100x_SCX22				0	0	-0	0	4	0	0	ggFANCA	FA_complex	false	ggFANCA	FA_complex	false	VSDAIHKQR	VEPSHSKEPAEQLK	315	618	9	14	7	7	321	624	4	BS3	-1	22.37	false	true	false	false	Self > 4	0	0.001	0.002		0	0.25	0.25	0	0	442	999	130
181470	B190124_05_Lumos_FO_CO_120_FAcomplex_100x_SCX22				0	0	-0	0	5	0	0	ggFANCB	FA_complex	false	ggFANCA	FA_complex	false	NDLKEEFHKR	TVKDLLENNVFSR	557	131	10	13	9	3	565	133	5	BS3	-1	22.366	false	true	false	false	Between > 4	0.007	0.007	0.036		0	0.455	0.25	0	0	1801	2417	0
203280	B190124_06_Lumos_FO_CO_120_FAcomplex_100x_SCX21				0	0	-0	0	4	0	0	ggFANCA	FA_complex	false	ggFANCA	FA_complex	false	KIPTSVIEASIFR	VEPSHSKEPAEQLKAELDALR	542	618	13	21	1	14	542	631	4	BS3	-1	22.346	false	true	false	false	Self > 4	0	0.001	0.002		0	0.25	0.25	0	0	736	1421	130
245381	B190124_09_Lumos_FO_CO_120_FAcomplex_100x_SCX18				0	0	-0	0	3	0	0	ggFANCB	FA_complex	false	ggFAAP100	FA_complex	false	LMKSGSK	ASKEQPEPK	752	689	7	9	3	3	754	691	3	BS3	-1	22.346	false	true	false	false	Between > 4	0.007	0.007	0.036		0.006	0.455	0.444	0	0	1619	2229	2
253554	B190124_09_Lumos_FO_CO_120_FAcomplex_100x_SCX18				0	0	-0	0	4	0	0	ggFANCB	FA_complex	false	ggFAAP100	FA_complex	false	KISGAPVASLLDSEDGVQQFR	QIQTNHEMoxLLKEAQSLR	800	844	21	17	1	11	800	854	4	BS3	-1	22.345	false	true	false	false	Between > 4	0.007	0.007	0.036		0	0.455	0.444	0	0	1737	2025	2
148273	B190124_03_Lumos_FO_CO_120_FAcomplex_100x_SCX24				0	0	-0	0	6	0	0	ggFANCA	FA_complex	false	ggFAAP100	FA_complex	false	KVPHICcmHAVLQR	QIQTNHEMoxLLKEAQSLRDHSPLTEEDTEK	240	844	12	29	1	11	240	854	6	BS3	-1	22.322	false	true	false	false	Between > 4	0.007	0.007	0.036		0	0.25	0.444	0	0	1798	1769	26
218956	B190124_07_Lumos_FO_CO_120_FAcomplex_100x_SCX20				0	0	-0	0	4	0	0	ggFANCB	FA_complex	false	ggFANCB	FA_complex	false	ISAAAITQKNQLIWFQDGVPK	KMoxKLDLR	254	548	21	7	9	3	262	550	4	BS3	-1	22.32	false	true	false	false	Self > 4	0	0.001	0.002		0	0.455	0.455	0.003	0	329	959	132
147197	B190124_03_Lumos_FO_CO_120_FAcomplex_100x_SCX24				0	0	-0	0	5	0	0	ggFANCE	FA_complex	false	ggFANCL	FA_complex	false	LLAKPCcmR	GRQHLITLKLNAK	8	143	7	13	4	9	11	151	5	BS3	-1	22.316	false	true	false	false	Between > 4	0.007	0.007	0.036		0	0	0.444	0	0	1797	1905	29
3250	B181122_28_Lumos_FO_IN_120_FAcomplex_BS3_SEC6_rep1				0	0	-0	0	5	0	0	ggFANCA	FA_complex	false	ggFANCA	FA_complex	false	SVLLEYITLAKTR	ADKIPSNLYSTYIQACcmHAR	484	589	13	19	11	3	494	591	5	BS3	-1	22.312	false	true	false	false	Self > 4	0	0.001	0.002		0	0.25	0.25	0	0	893	1315	130
237026	B190124_08_Lumos_FO_CO_120_FAcomplex_100x_SCX19				0	0	-0	0	5	0	0	ggFANCB	FA_complex	false	ggFANCA	FA_complex	false	NDLKEEFHK	TVKDLLENNVFSR	557	131	9	13	4	3	560	133	5	BS3	-1	22.309	false	true	false	false	Between > 4	0.007	0.007	0.036		0	0.455	0.25	0	0	1796	2315	0
254015	B190124_09_Lumos_FO_CO_120_FAcomplex_100x_SCX18				0	0	-0	0	5	0	0	ggFANCG	FA_complex	false	ggFANCA	FA_complex	false	MoxGKPQTALQHLK	NAVTKIEQICcmQSSVSPSQAPLLNLDQR	263	96	12	27	3	5	265	100	5	BS3	-1	22.306	false	true	false	false	Between > 4	0.007	0.007	0.036		0.006	0.455	0.25	0	0	1631	1849	17
256700	B190124_09_Lumos_FO_CO_120_FAcomplex_100x_SCX18				0	0	-0	0	5	0	0	ggFANCL	FA_complex	false	ggFANCL	FA_complex	false	SDFTKDCcmGICcmYAYR	TKLNNNMoxHLWDPEISLLQNLK	299	263	14	21	5	2	303	264	5	BS3	-1	22.29	false	true	false	false	Self > 4	0	0.001	0.002		0.003	0.444	0.444	0.003	0	892	127	227
198046	B190124_06_Lumos_FO_CO_120_FAcomplex_100x_SCX21				0	0	-0	0	5	0	0	ggFANCB	FA_complex	false	ggFAAP100	FA_complex	false	ESKAENNLTWWNEPGKK	QIQTNHEMLLKEAQSLR	784	844	17	17	3	11	786	854	5	BS3	-1	22.274	false	true	false	false	Between > 4	0.007	0.007	0.036		0	0.455	0.444	0	0	1761	2035	2
241949	B190124_08_Lumos_FO_CO_120_FAcomplex_100x_SCX19				0	0	-0	0	5	0	0	ggFANCL	FA_complex	false	ggFANCL	FA_complex	false	EFWDTMDEIDGKTWVLEPENPAR	HPKMoxLPECcmYFLGADHAVNPLR	197	242	23	21	12	3	208	244	5	BS3	-1	22.26	false	true	false	false	Self > 4	0	0.001	0.002		0.003	0.444	0.444	0	0	891	421	227
173179	B190124_05_Lumos_FO_CO_120_FAcomplex_100x_SCX22				0	0	-0	0	4	0	0	ggFANCA	FA_complex	false	ggFANCA	FA_complex	false	QRPVSGCcmLDAK	VEPSHSKEPAEQLK	1010	618	11	14	5	7	1014	624	4	BS3	-1	22.246	false	true	false	false	Self > 4	0	0.001	0.002		0	0.25	0.25	0	0	770	607	130
9156	B181122_29_Lumos_FO_IN_120_FAcomplex_BS3_SEC6_rep2				0	0	-0	0	6	0	0	ggFANCA	FA_complex	false	ggFANCA	FA_complex	false	VLPKAPDTR	MLQDESKVEPSHSKEPAEQLK	571	611	9	21	4	7	574	617	6	BS3	-1	22.22	false	true	false	false	Self > 4	0	0.001	0.002		0	0.25	0.25	0	0	889	1273	130
169481	B190124_04_Lumos_FO_CO_120_FAcomplex_100x_SCX23				0	0	-0	0	6	0	0	ggFANCB	FA_complex	false	ggFANCA	FA_complex	false	SKNDLKEEFHK	AAVLSLLDRHQNLSDLLLEVEGSAKPAGEGGR	555	32	11	32	6	25	560	56	6	BS3	-1	22.209	false	true	false	false	Between > 4	0.007	0.007	0.036		0	0.455	0.25	0	0	1616	2247	0
177375	B190124_05_Lumos_FO_CO_120_FAcomplex_100x_SCX22				0	0	-0	0	5	0	0	ggFANCB	FA_complex	false	ggFANCA	FA_complex	false	SKNDLKEEFHK	ESLSCcmLLR	555	123	11	8	2	2	556	124	5	BS3	-1	22.208	false	true	false	false	Between > 4	0.007	0.007	0.036		0.006	0.455	0.25	0.008	0	1592	2215	0
199138	B190124_06_Lumos_FO_CO_120_FAcomplex_100x_SCX21				0	0	-0	0	4	0	0	ggFANCB	FA_complex	false	ggFANCG	FA_complex	false	KMoxKLDLR	AEKNELLTLLK	548	177	7	11	3	3	550	179	4	BS3	-1	22.198	false	true	false	false	Between > 4	0.007	0.008	0.036		0.014	0.455	0.455	0	0	1445	2149	35
280121	B190124_11_Lumos_FO_CO_120_FAcomplex_100x_SCX16				0	0	-0	0	4	0	0	ggFANCB	FA_complex	false	ggFANCA	FA_complex	false	AENNLTWWNEPGKK	EKEEDVSTLQAMoxR	787	263	14	13	13	2	799	264	4	BS3	-1	22.196	false	true	false	false	Between > 4	0.007	0.008	0.036		0.014	0.455	0.25	0	0	1788	2077	0
232376	B190124_08_Lumos_FO_CO_120_FAcomplex_100x_SCX19				0	0	-0	0	5	0	0	ggFANCA	FA_complex	false	ggFANCA	FA_complex	false	LSNVLGHNSDENEAAILNSR	VLPKAPDTR	661	571	20	9	9	4	669	574	5	BS3	-1	22.186	false	true	false	false	Self > 4	0	0.001	0.002		0	0.25	0.25	0	0	888	725	130
228658	B190124_08_Lumos_FO_CO_120_FAcomplex_100x_SCX19				0	0	-0	0	3	0	0	ggFANCA	FA_complex	false	ggFANCA	FA_complex	false	VLPKAPDTR	MLQDESKVEPSHSK	571	611	9	14	4	7	574	617	3	BS3	-1	22.178	false	true	false	false	Self > 4	0	0.001	0.002		0	0.25	0.25	0	0	729	1273	130
228706	B190124_08_Lumos_FO_CO_120_FAcomplex_100x_SCX19				0	0	-0	0	5	0	0	ggFANCA	FA_complex	false	ggFANCA	FA_complex	false	VLPKAPDTR	MLQDESKVEPSHSK	571	611	9	14	4	7	574	617	5	BS3	-1	22.166	false	true	false	false	Self > 4	0	0.001	0.002		0	0.25	0.25	0	0	729	1273	130
217474	B190124_07_Lumos_FO_CO_120_FAcomplex_100x_SCX20				0	0	-0	0	5	0	0	ggFANCB	FA_complex	false	ggFANCB	FA_complex	false	KISGAPVASLLDSEDGVQQFR	KMoxKLDLR	800	548	21	7	1	3	800	550	5	BS3	-1	22.152	false	true	false	false	Self > 4	0	0.001	0.002		0.003	0.455	0.455	0.003	0	885	929	132
134388	B190124_02_Lumos_FO_CO_120_FAcomplex_100x_SCX25t28				0	0	-0	0	5	0	0	ggFANCB	FA_complex	false	ggFANCA	FA_complex	false	SKNDLKEEFHK	EHQELSSESFIVSVLQEQASR	555	64	11	21	2	6	556	69	5	BS3	-1	22.14	false	true	false	false	Between > 4	0.007	0.008	0.036		0.006	0.455	0.25	0.008	0	1526	2177	0
264355	B190124_10_Lumos_FO_CO_120_FAcomplex_100x_SCX17				0	0	-0	0	4	0	0	ggFANCE	FA_complex	false	ggFANCL	FA_complex	false	LLAKPCcmR	AALEKSDFTK	8	294	7	10	4	5	11	298	4	BS3	-1	22.122	false	true	false	false	Between > 4	0.007	0.008	0.036		0	0	0.444	0	0	1727	2285	29
40788	B181122_31_Lumos_FO_IN_120_FAcomplex_BS3_SEC7_rep2				0	0	-0	0	4	0	0	ggFANCE	FA_complex	false	ggFANCE	FA_complex	false	KVLEESLEFSEER	WCcmFSKQDGDAAGCcmVLPGGK	190	169	13	19	1	5	190	173	4	BS3	-1	22.118	false	true	false	false	Self > 4	0	0.001	0.002		0.003	0	0	0	0	884	925	183
854	B181122_28_Lumos_FO_IN_120_FAcomplex_BS3_SEC6_rep1				0	0	-0	0	6	0	0	ggFANCA	FA_complex	false	ggFANCA	FA_complex	false	LSNVLGHNSDENEAAILNSR	VEPSHSKEPAEQLKAELDALR	661	618	20	21	9	7	669	624	6	BS3	-1	22.106	false	true	false	false	Self > 4	0	0.001	0.002		0.003	0.25	0.25	0	0	883	771	130
194092	B190124_06_Lumos_FO_CO_120_FAcomplex_100x_SCX21				0	0	-0	0	4	0	0	ggFAAP100	FA_complex	false	ggFAAP100	FA_complex	false	KAVDQKNR	ASEGESELLALSAKGR	479	420	8	16	6	14	484	433	4	BS3	-1	22.088	false	true	false	false	Self > 4	0	0.001	0.002		0	0.444	0.444	0	0	467	279	162
144341	B190124_03_Lumos_FO_CO_120_FAcomplex_100x_SCX24				0	0	-0	0	4	0	0	ggFANCA	FA_complex	false	ggFANCA	FA_complex	false	QRPVSGCcmLDAK	VSDAIHKQR	1010	315	11	9	5	7	1014	321	4	BS3	-1	22.082	false	true	false	false	Self > 4	0	0.001	0.002		0.003	0.25	0.25	0.003	0	881	921	130
209231	B190124_07_Lumos_FO_CO_120_FAcomplex_100x_SCX20				0	0	-0	0	5	0	0	ggFANCA	FA_complex	false	ggFANCA	FA_complex	false	VLPKAPDTR	KEKMoxLQDESK	571	608	9	10	4	3	574	610	5	BS3	-1	22.068	false	true	false	false	Self > 4	0	0.001	0.002		0	0.25	0.25	0	0	880	601	130
234360	B190124_08_Lumos_FO_CO_120_FAcomplex_100x_SCX19				0	0	-0	0	4	0	0	ggFANCG	FA_complex	false	ggFANCG	FA_complex	false	AEKNELLTLLK	MoxGKPQTALQHLK	177	263	11	12	3	3	179	265	4	BS3	-1	22.058	false	true	false	false	Self > 4	0	0.001	0.002		0	0.455	0.455	0	0	879	467	134
236040	B190124_08_Lumos_FO_CO_120_FAcomplex_100x_SCX19				0	0	-0	0	5	0	0	ggFANCB	FA_complex	false	ggFANCB	FA_complex	false	SERLQKQLR	ILLSLEDISNGKYSVNMoxLK	245	624	9	19	6	12	250	635	5	BS3	-1	22.058	false	true	false	false	Self > 4	0	0.001	0.002		0	0.455	0.455	0	0	878	1309	132
142913	B190124_03_Lumos_FO_CO_120_FAcomplex_100x_SCX24				0	0	-0	0	4	0	0	ggFANCC_strepII_tag	FA_complex	false	ggFANCC_strepII_tag	FA_complex	false	IKHNGGENQR	IKHNGGENQR	534	534	10	10	2	2	535	535	4	BS3	-1	22.03	false	true	false	false	Self > 4	0	0.001	0.002		0.003	0.444	0.444	0.003	0	877	919	159
232270	B190124_08_Lumos_FO_CO_120_FAcomplex_100x_SCX19				0	0	-0	0	4	0	0	ggFANCA	FA_complex	false	ggFANCL	FA_complex	false	KYSVLHSAASDR	ILLPTDSQLKNAR	1291	39	12	13	1	10	1291	48	4	BS3	-1	21.995	false	true	false	false	Between > 4	0.007	0.008	0.036		0	0.25	0.444	0	0	1784	2341	12
129974	B190124_02_Lumos_FO_CO_120_FAcomplex_100x_SCX25t28				0	0	-0	0	3	0	0	ggFANCG	FA_complex	false	ggFANCG	FA_complex	false	TTNLIPKIIQVEEK	HHHPSEVK	431	347	14	8	7	5	437	351	3	BS3	-1	21.942	false	true	false	false	Self > 4	0	0.001	0.002		0	0.455	0.455	0	0	583	1217	134
145127	B190124_03_Lumos_FO_CO_120_FAcomplex_100x_SCX24				0	0	-0	0	5	0	0	ggFANCA	FA_complex	false	ggFANCA	FA_complex	false	KYSVLHSAASDRHSR	KSTFGSTAELR	1291	21	15	11	1	1	1291	21	5	BS3	-1	21.94	false	true	false	false	Self > 4	0	0.001	0.002		0.003	0.25	0.25	0	0	875	917	130
877	B181122_28_Lumos_FO_IN_120_FAcomplex_BS3_SEC6_rep1				0	0	-0	0	6	0	0	ggFANCB	FA_complex	false	ggFAAP100	FA_complex	false	AENNLTWWNEPGKK	QIQTNHEMLLKEAQSLRDHSPLTEEDTEK	787	844	14	29	13	11	799	854	6	BS3	-1	21.916	false	true	false	false	Between > 4	0.007	0.009	0.035		0.006	0.455	0.444	0	0	1604	2063	2
196888	B190124_06_Lumos_FO_CO_120_FAcomplex_100x_SCX21				0	0	-0	0	5	0	0	ggFANCA	FA_complex	false	ggFANCA	FA_complex	false	QRPVSGCcmLDAK	MAFIDSLKR	1010	580	11	9	5	8	1014	587	5	BS3	-1	21.912	false	true	false	false	Self > 4	0	0.001	0.002		0	0.25	0.25	0	0	446	271	130
201242	B190124_06_Lumos_FO_CO_120_FAcomplex_100x_SCX21				0	0	-0	0	4	0	0	ggFANCB	FA_complex	false	ggFANCA	FA_complex	false	NDLKEEFHKR	NAVTKIEQICcmQSSVSPSQAPLLNLDQR	557	96	10	27	9	5	565	100	4	BS3	-1	21.91	false	true	false	false	Between > 4	0.007	0.009	0.035		0	0.455	0.25	0	0	1781	2353	0
175995	B190124_05_Lumos_FO_CO_120_FAcomplex_100x_SCX22				0	0	-0	0	3	0	0	ggFANCB	FA_complex	false	ggFANCB	FA_complex	false	EPSLTPKLQDHFIEK	HQNGDLQKSK	461	606	15	10	7	8	467	613	3	BS3	-1	21.9	false	true	false	false	Self > 4	0	0.001	0.002		0	0.455	0.455	0	0	873	1451	132
264590	B190124_10_Lumos_FO_CO_120_FAcomplex_100x_SCX17				0	0	-0	0	4	0	0	ggFAAP100	FA_complex	false	ggFANCL	FA_complex	false	IKALLSGIGNTSER	LKAEDSR	460	136	14	7	2	2	461	137	4	BS3	-1	21.894	false	true	false	false	Between > 4	0.007	0.009	0.035		0	0.444	0.444	0	0	1780	2347	5
212590	B190124_07_Lumos_FO_CO_120_FAcomplex_100x_SCX20				0	0	-0	0	5	0	0	ggFANCA	FA_complex	false	ggFANCA	FA_complex	false	MoxLQDESKVEPSHSKEPAEQLK	MoxAFIDSLKR	611	580	21	9	7	8	617	587	5	BS3	-1	21.888	false	true	false	false	Self > 4	0	0.001	0.002		0	0.25	0.25	0	0	567	759	130
192879	B190124_06_Lumos_FO_CO_120_FAcomplex_100x_SCX21				0	0	-0	0	4	0	0	ggFAAP100	FA_complex	false	ggFAAP100	FA_complex	false	KAVDQKNR	IKALLSGIGNTSER	479	460	8	14	6	2	484	461	4	BS3	-1	21.862	false	true	false	false	Self > 4	0	0.001	0.002		0.003	0.444	0.444	0	0	871	737	162
266356	B190124_10_Lumos_FO_CO_120_FAcomplex_100x_SCX17				0	0	-0	0	4	0	0	ggFANCE	FA_complex	false	ggFANCL	FA_complex	false	LLAKPCcmR	VAYVDTGLTTVKLK	8	124	7	14	4	12	11	135	4	BS3	-1	21.838	false	true	false	false	Between > 4	0.007	0.009	0.036		0.006	0	0.444	0	0	1574	2043	29
13794	B181122_29_Lumos_FO_IN_120_FAcomplex_BS3_SEC6_rep2				0	0	-0	0	5	0	0	ggFANCB	FA_complex	false	ggFANCB	FA_complex	false	ENLQVTSKWQK	INYESGINYKDDVPAAEGLQENGLLTIQALETR	314	365	11	33	8	10	321	374	5	BS3	-1	21.816	false	true	false	false	Self > 4	0	0.001	0.002		0	0.455	0.455	0	0	870	793	132
11954	B181122_29_Lumos_FO_IN_120_FAcomplex_BS3_SEC6_rep2				0	0	-0	0	5	0	0	ggFANCB	FA_complex	false	ggFAAP100	FA_complex	false	LQNEKEQCcmMLSMNETMDGTLYQEVTLK	QIQTNHEMLLKEAQSLR	823	844	27	17	5	11	827	854	5	BS3	-1	21.801	false	true	false	false	Between > 4	0.007	0.009	0.036		0.014	0.455	0.444	0	0	1777	1649	2
148471	B190124_03_Lumos_FO_CO_120_FAcomplex_100x_SCX24				0	0	-0	0	7	0	0	ggFANCB	FA_complex	false	ggFAAP100	FA_complex	false	SKNDLKEEFHK	QIQTNHEMoxLLKEAQSLRDHSPLTEEDTEK	555	844	11	29	6	11	560	854	7	BS3	-1	21.772	false	true	false	false	Between > 4	0.007	0.009	0.036		0	0.455	0.444	0	0	1720	1925	2
192691	B190124_06_Lumos_FO_CO_120_FAcomplex_100x_SCX21				0	0	-0	0	3	0	0	ggFANCE	FA_complex	false	ggFANCC_strepII_tag	FA_complex	false	KVLEESLEFSEER	IKHNGGENQR	190	534	13	10	1	2	190	535	3	BS3	-1	21.758	false	true	false	false	Between > 4	0.007	0.009	0.036		0.006	0	0.444	0.008	0	1706	2263	14
199913	B190124_06_Lumos_FO_CO_120_FAcomplex_100x_SCX21				0	0	-0	0	5	0	0	ggFANCA	FA_complex	false	ggFANCA	FA_complex	false	QRPVSGCcmLDAKR	TVLDCcmEDFFHYVNSELK	1010	1076	12	17	11	14	1020	1089	5	BS3	-1	21.75	false	true	false	false	Self > 4	0	0.001	0.002		0	0.25	0.25	0	0	533	1283	130
196726	B190124_06_Lumos_FO_CO_120_FAcomplex_100x_SCX21				0	0	-0	0	5	0	0	ggFANCA	FA_complex	false	ggFANCA	FA_complex	false	VSDAIHKQR	VAIEDMoxGLYEDLSSTHDSVQPQGQALRDVEK	315	502	9	31	7	18	321	519	5	BS3	-1	21.744	false	true	false	false	Self > 4	0	0.001	0.002		0	0.25	0.25	0	0	810	693	130
164895	B190124_04_Lumos_FO_CO_120_FAcomplex_100x_SCX23				0	0	-0	0	5	0	0	ggFANCB	FA_complex	false	ggFANCB	FA_complex	false	SKNDLKEEFHK	VFSALSVSSCcmQIEPPQKK	555	531	11	18	6	8	560	538	5	BS3	-1	21.696	false	true	false	false	Self > 4	0	0.001	0.002		0	0.455	0.455	0	0	558	1067	132
246761	B190124_09_Lumos_FO_CO_120_FAcomplex_100x_SCX18				0	0	-0	0	4	0	0	ggFANCA	FA_complex	false	ggFANCA	FA_complex	false	KYSVLHSAASDR	AGAGGGALR	1291	2	12	9	1	1	1291	2	4	BS3	-1	21.68	false	true	false	false	Self > 4	0	0.001	0.002		0	0.25	0.25	0	0	512	1035	130
19406	B181122_30_Lumos_FO_IN_120_FAcomplex_BS3_SEC7_rep1				0	0	-0	0	6	0	0	ggFANCA	FA_complex	false	ggFANCA	FA_complex	false	MLQDESKVEPSHSKEPAEQLK	VSDAIHKQR	611	315	21	9	7	7	617	321	6	BS3	-1	21.68	false	true	false	false	Self > 4	0	0.001	0.002		0	0.25	0.25	0	0	865	719	130
162870	B190124_04_Lumos_FO_CO_120_FAcomplex_100x_SCX23				0	0	-0	0	4	0	0	ggFANCB	FA_complex	false	ggFANCB	FA_complex	false	KMoxKLDLR	NDLKEEFHK	548	557	7	9	3	4	550	560	4	BS3	-1	21.678	false	true	false	false	Self > 4	0	0.001	0.002		0.003	0.455	0.455	0.003	0	864	911	132
234721	B190124_08_Lumos_FO_CO_120_FAcomplex_100x_SCX19				0	0	-0	0	5	0	0	ggFANCB	FA_complex	false	ggFAAP100	FA_complex	false	ESKAENNLTWWNEPGK	QIQTNHEMoxLLKEAQSLR	784	844	16	17	3	11	786	854	5	BS3	-1	21.654	false	true	false	false	Between > 4	0.007	0.009	0.038		0	0.455	0.444	0	0	1773	2035	2
202765	B190124_06_Lumos_FO_CO_120_FAcomplex_100x_SCX21				0	0	-0	0	6	0	0	ggFANCB	FA_complex	false	ggFANCA	FA_complex	false	VFSALSVSSCcmQIEPPQKK	HQNLSDLLLEVEGSAKPAGEGGR	531	41	18	23	8	16	538	56	6	BS3	-1	21.654	false	true	false	false	Between > 4	0.007	0.009	0.038		0	0.455	0.25	0	0	1772	2361	0
20560	B181122_30_Lumos_FO_IN_120_FAcomplex_BS3_SEC7_rep1				0	0	-0	0	6	0	0	ggFANCC_strepII_tag	FA_complex	false	ggFANCC_strepII_tag	FA_complex	false	IKHNGGENQR	VACcmVIKDSLLPQAASHPAIFR	534	275	10	21	2	6	535	280	6	BS3	-1	21.654	false	true	false	false	Self > 4	0	0.001	0.002		0	0.444	0.444	0	0	863	1489	159
182975	B190124_05_Lumos_FO_CO_120_FAcomplex_100x_SCX22				0	0	-0	0	5	0	0	ggFANCB	FA_complex	false	ggFANCB	FA_complex	false	SKNDLKEEFHK	TQLDKANTVTAVTSLSPLLAFHR	555	570	11	23	2	5	556	574	5	BS3	-1	21.65	false	true	false	false	Self > 4	0	0.001	0.002		0	0.455	0.455	0	0	231	1333	132
201865	B190124_06_Lumos_FO_CO_120_FAcomplex_100x_SCX21				0	0	-0	0	5	0	0	ggFANCB	FA_complex	false	ggFANCB	FA_complex	false	SKNDLKEEFHK	GVLTEQLVLALEKEMoxFTSR	555	759	11	19	2	13	556	771	5	BS3	-1	21.65	false	true	false	false	Self > 4	0	0.001	0.002		0.003	0.455	0.455	0.003	0	861	909	132
145905	B190124_03_Lumos_FO_CO_120_FAcomplex_100x_SCX24				0	0	-0	0	5	0	0	ggFANCA	FA_complex	false	ggFANCA	FA_complex	false	LSNVLGHNSDENEAAILNSR	ASFGNASSHHGSSKK	661	433	20	15	9	14	669	446	5	BS3	-1	21.64	false	true	false	false	Self > 4	0	0.001	0.002		0	0.25	0.25	0	0	306	1345	130
162050	B190124_04_Lumos_FO_CO_120_FAcomplex_100x_SCX23				0	0	-0	0	5	0	0	ggFANCB	FA_complex	false	ggFANCG	FA_complex	false	KMoxKLDLR	MoxGKPQTALQHLK	548	263	7	12	3	3	550	265	5	BS3	-1	21.638	false	true	false	false	Between > 4	0.007	0.009	0.038		0.006	0.455	0.455	0	0	1441	2049	35
177554	B190124_05_Lumos_FO_CO_120_FAcomplex_100x_SCX22				0	0	-0	0	5	0	0	ggFANCA	FA_complex	false	ggFANCA	FA_complex	false	QRPVSGCcmLDAK	LDLGSCcmGQLKSVSPDIHCcmK	1010	980	11	19	5	10	1014	989	5	BS3	-1	21.622	false	true	false	false	Self > 4	0	0.001	0.002		0	0.25	0.25	0.003	0	177	951	130
232739	B190124_08_Lumos_FO_CO_120_FAcomplex_100x_SCX19				0	0	-0	0	5	0	0	ggFANCB	FA_complex	false	ggFAAP100	FA_complex	false	VVSSVCcmVCcmKSER	EYYLRGPILCcmAACcmGSGSR	236	347	12	18	9	3	244	349	5	BS3	-1	21.616	false	true	false	false	Between > 4	0.007	0.01	0.039		0	0.455	0.444	0	0	1770	2363	2
222218	B190124_07_Lumos_FO_CO_120_FAcomplex_100x_SCX20				0	0	-0	0	4	0	0	ggFANCA	FA_complex	false	ggFANCA	FA_complex	false	ESLSCcmLLR	HQNLSDLLLEVEGSAKPAGEGGR	123	41	8	23	2	16	124	56	4	BS3	-1	21.588	false	true	false	false	Self > 4	0	0.001	0.003		0.003	0.25	0.25	0.003	0	858	907	130
236798	B190124_08_Lumos_FO_CO_120_FAcomplex_100x_SCX19				0	0	-0	0	5	0	0	ggFANCA	FA_complex	false	ggFANCA	FA_complex	false	ADKIPSNLYSTYIQACcmHAR	GSALGEQLWR	589	1038	19	10	3	2	591	1039	5	BS3	-1	21.58	false	true	false	false	Self > 4	0	0.001	0.003		0.003	0.25	0.25	0.003	0	857	905	130
58471	B181122_32_Lumos_FO_IN_120_FAcomplex_BS3_SEC8_rep1				0	0	-0	0	4	0	0	ggFANCB	FA_complex	false	ggFANCA	FA_complex	false	AENNLTWWNEPGKK	EKEEDVSTLQAMR	787	263	14	13	13	2	799	264	4	BS3	-1	21.578	false	true	false	false	Between > 4	0.007	0.01	0.038		0.014	0.455	0.25	0	0	1768	2077	0
219422	B190124_07_Lumos_FO_CO_120_FAcomplex_100x_SCX20				0	0	-0	0	4	0	0	ggFANCB	FA_complex	false	ggFANCA	FA_complex	false	KISGAPVASLLDSEDGVQQFR	RADKIPSNLYSTYIQACcmHAR	800	588	21	20	1	4	800	591	4	BS3	-1	21.568	false	true	false	false	Between > 4	0.007	0.01	0.038		0	0.455	0.25	0	0	1767	2387	0
235966	B190124_08_Lumos_FO_CO_120_FAcomplex_100x_SCX19				0	0	-0	0	4	0	0	ggFANCA	FA_complex	false	ggFANCA	FA_complex	false	MAFIDSLKR	IPSNLYSTYIQACcmHAR	580	592	9	16	8	7	587	598	4	BS3	-1	21.568	false	true	false	false	Self > 4	0	0.001	0.003		0	0.25	0.25	0	0	798	1187	130
178096	B190124_05_Lumos_FO_CO_120_FAcomplex_100x_SCX22				0	0	-0	0	5	0	0	ggFANCB	FA_complex	false	ggFANCB	FA_complex	false	SKNDLKEEFHK	ESKAENNLTWWNEPGK	555	784	11	16	2	3	556	786	5	BS3	-1	21.556	false	true	false	false	Self > 4	0	0.001	0.003		0	0.455	0.455	0	0	855	1247	132
36831	B181122_31_Lumos_FO_IN_120_FAcomplex_BS3_SEC7_rep2				0	0	-0	0	6	0	0	ggFANCA	FA_complex	false	ggFANCA	FA_complex	false	KYSVLHSAASDRHSR	CcmPAKSFGNVGLLLEACcmEK	1291	1376	15	18	1	4	1291	1379	6	BS3	-1	21.544	false	true	false	false	Self > 4	0	0.001	0.003		0.003	0.25	0.25	0	0	17	915	130
218107	B190124_07_Lumos_FO_CO_120_FAcomplex_100x_SCX20				0	0	-0	0	6	0	0	ggFANCA	FA_complex	false	ggFANCA	FA_complex	false	LSNVLGHNSDENEAAILNSR	QGPCcmLSLFVKMoxICcmGHR	661	721	20	16	9	10	669	730	6	BS3	-1	21.534	false	true	false	false	Self > 4	0	0.001	0.003		0	0.25	0.25	0	0	526	351	130
132509	B190124_02_Lumos_FO_CO_120_FAcomplex_100x_SCX25t28				0	0	-0	0	7	0	0	ggFANCB	FA_complex	false	ggFANCB	FA_complex	false	ELQQHLGLKK	VILQSCcmRALIDLVEGRNHILPSAK	407	418	10	24	9	5	415	422	7	BS3	-1	21.528	false	true	false	false	Self > 4	0	0.001	0.003		0	0.455	0.455	0	0	852	447	132
282773	B190124_11_Lumos_FO_CO_120_FAcomplex_100x_SCX16				0	0	-0	0	4	0	0	ggFANCB	FA_complex	false	ggFANCB	FA_complex	false	KMoxKLDLR	ISGAPVASLLDSEDGVQQFR	548	801	7	20	3	2	550	802	4	BS3	-1	21.512	false	true	false	false	Self > 4	0	0.001	0.003		0.003	0.455	0.455	0	0	851	903	132
728	B181122_28_Lumos_FO_IN_120_FAcomplex_BS3_SEC6_rep1				0	0	-0	0	6	0	0	ggFANCB	FA_complex	false	ggFAAP100	FA_complex	false	ESKAENNLTWWNEPGK	QIQTNHEMoxLLKEAQSLRDHSPLTEEDTEK	784	844	16	29	3	11	786	854	6	BS3	-1	21.502	false	true	false	false	Between > 4	0.01	0.011	0.038		0	0.455	0.444	0	0	1763	2035	2
202200	B190124_06_Lumos_FO_CO_120_FAcomplex_100x_SCX21				0	0	-0	0	6	0	0	ggFANCB	FA_complex	false	ggFANCB	FA_complex	false	SKNDLKEEFHK	GVLTEQLVLALEKEMoxFTSR	555	759	11	19	6	13	560	771	6	BS3	-1	21.496	false	true	false	false	Self > 4	0	0.001	0.003		0	0.455	0.455	0	0	850	1131	132
198809	B190124_06_Lumos_FO_CO_120_FAcomplex_100x_SCX21				0	0	-0	0	6	0	0	ggFANCA	FA_complex	false	ggFANCA	FA_complex	false	VLPKAPDTR	VEPSHSKEPAEQLKAELDALR	571	618	9	21	4	14	574	631	6	BS3	-1	21.424	false	true	false	false	Self > 4	0	0.001	0.003		0	0.25	0.25	0	0	333	729	130
21571	B181122_30_Lumos_FO_IN_120_FAcomplex_BS3_SEC7_rep1				0	0	-0	0	6	0	0	ggFANCB	FA_complex	false	ggFAAP100	FA_complex	false	ESKAENNLTWWNEPGKK	QIQTNHEMLLKEAQSLR	784	844	17	17	3	11	786	854	6	BS3	-1	21.422	false	true	false	false	Between > 4	0.01	0.012	0.036		0	0.455	0.444	0	0	1761	2035	2
230086	B190124_08_Lumos_FO_CO_120_FAcomplex_100x_SCX19				0	0	-0	0	5	0	0	ggFANCE	FA_complex	false	ggFANCE	FA_complex	false	KVLEESLEFSEEREGK	IAQSKAEGR	190	156	16	9	1	5	190	160	5	BS3	-1	21.418	false	true	false	false	Self > 4	0	0.001	0.003		0	0	0	0	0	549	1289	183
267002	B190124_10_Lumos_FO_CO_120_FAcomplex_100x_SCX17				0	0	-0	0	4	0	0	ggFANCG	FA_complex	false	ggFANCG	FA_complex	false	GCcmGVEPAESLLPEVKVLQK	YLESPAGEDGQQERQGR	513	594	19	17	15	4	527	597	4	BS3	-1	21.412	false	true	false	false	Self > 4	0	0.001	0.003		0	0.455	0.455	0	0	792	1179	134
10269	B181122_29_Lumos_FO_IN_120_FAcomplex_BS3_SEC6_rep2				0	0	-0	0	6	0	0	ggFANCA	FA_complex	false	ggFANCA	FA_complex	false	ADKIPSNLYSTYIQACcmHAR	LDLGSCcmGQLKSVSPDIHCcmK	589	980	19	19	3	10	591	989	6	BS3	-1	21.386	false	true	false	false	Self > 4	0	0.001	0.003		0.003	0.25	0.25	0	0	846	897	130
146852	B190124_03_Lumos_FO_CO_120_FAcomplex_100x_SCX24				0	0	-0	0	4	0	0	ggFANCB	FA_complex	false	ggFANCB	FA_complex	false	SKNDLKEEFHK	SFLSSKESK	555	778	11	9	6	6	560	783	4	BS3	-1	21.386	false	true	false	false	Self > 4	0	0.001	0.003		0	0.455	0.455	0	0	405	1291	132
253313	B190124_09_Lumos_FO_CO_120_FAcomplex_100x_SCX18				0	0	-0	0	5	0	0	ggFANCL	FA_complex	false	ggFANCL	FA_complex	false	AALEKSDFTK	QSFNVIFGECcmPYCcmNKPLTVKSSMK	294	348	10	24	5	20	298	367	5	BS3	-1	21.36	false	true	false	false	Self > 4	0	0.001	0.003		0.003	0.444	0.444	0	0	276	789	227
3885	B181122_28_Lumos_FO_IN_120_FAcomplex_BS3_SEC6_rep1				0	0	-0	0	5	0	0	ggFANCB	FA_complex	false	ggFANCB	FA_complex	false	ENLQVTSKWQK	ITDFGKINYESGINYKDDVPAAEGLQENGLLTIQALETR	314	359	11	39	8	16	321	374	5	BS3	-1	21.348	false	true	false	false	Self > 4	0	0.001	0.003		0.003	0.455	0.455	0	0	843	793	132
178349	B190124_05_Lumos_FO_CO_120_FAcomplex_100x_SCX22				0	0	-0	0	6	0	0	ggFANCL	FA_complex	false	ggFANCL	FA_complex	false	KILHGYQHILK	ILLPTDSQLKNAR	60	39	11	13	1	10	60	48	6	BS3	-1	21.338	false	true	false	false	Self > 4	0	0.001	0.003		0	0.444	0.444	0	0	842	1301	227
437	B181122_28_Lumos_FO_IN_120_FAcomplex_BS3_SEC6_rep1				0	0	-0	0	6	0	0	ggFANCB	FA_complex	false	ggFAAP100	FA_complex	false	SFLSSKESK	QIQTNHEMLLKEAQSLRDHSPLTEEDTEK	778	844	9	29	6	11	783	854	6	BS3	-1	21.302	false	true	false	false	Between > 4	0.012	0.012	0.036		0	0.455	0.444	0	0	1428	2393	2
214019	B190124_07_Lumos_FO_CO_120_FAcomplex_100x_SCX20				0	0	-0	0	5	0	0	ggFANCA	FA_complex	false	ggFAAP100	FA_complex	false	KYSVLHSAASDR	VSSELLKNALK	1291	722	12	11	1	7	1291	728	5	BS3	-1	21.302	false	true	false	false	Between > 4	0.012	0.012	0.036		0	0.25	0.444	0	0	1757	2407	26
13639	B181122_29_Lumos_FO_IN_120_FAcomplex_BS3_SEC6_rep2				0	0	-0	0	5	0	0	ggFANCB	FA_complex	false	ggFANCA	FA_complex	false	KISGAPVASLLDSEDGVQQFR	MoxLTWVLDAVGKEKEEDVSTLQAMR	800	252	21	24	1	13	800	264	5	BS3	-1	21.29	false	true	false	false	Between > 4	0.012	0.012	0.036		0.017	0.455	0.25	0	0	1755	2059	0
284333	B190124_11_Lumos_FO_CO_120_FAcomplex_100x_SCX16				0	0	-0	0	4	0	0	ggFANCB	FA_complex	false	ggFANCA	FA_complex	false	KISGAPVASLLDSEDGVQQFR	MoxAFIDSLKR	800	580	21	9	1	8	800	587	4	BS3	-1	21.248	false	true	false	false	Between > 4	0.012	0.012	0.036		0.017	0.455	0.25	0	0	1753	2055	0
179114	B190124_05_Lumos_FO_CO_120_FAcomplex_100x_SCX22				0	0	-0	0	4	0	0	ggFANCB	FA_complex	false	ggFANCB	FA_complex	false	NDLKEEFHKR	VFSALSVSSCcmQIEPPQK	557	531	10	17	9	8	565	538	4	BS3	-1	21.236	false	true	false	false	Self > 4	0	0.001	0.003		0.003	0.455	0.455	0.003	0	841	893	132
199950	B190124_06_Lumos_FO_CO_120_FAcomplex_100x_SCX21				0	0	-0	0	6	0	0	ggFANCA	FA_complex	false	ggFANCA	FA_complex	false	QRPVSGCcmLDAKR	TVLDCcmEDFFHYVNSELK	1010	1076	12	17	11	14	1020	1089	6	BS3	-1	21.212	false	true	false	false	Self > 4	0	0.001	0.003		0	0.25	0.25	0	0	533	1283	130
1083	B181122_28_Lumos_FO_IN_120_FAcomplex_BS3_SEC6_rep1				0	0	-0	0	5	0	0	ggFAAP100	FA_complex	false	ggFAAP100	FA_complex	false	EQPEPKAGTASEQPCcmATGEGGMoxPPSAASIR	FESSTPRPDASPKAASLPAPQDPVETFLK	692	660	30	29	6	13	697	672	5	BS3	-1	21.198	false	true	false	false	Self > 4	0	0.001	0.003		0.003	0.444	0.444	0	0	839	889	162
286260	B190124_11_Lumos_FO_CO_120_FAcomplex_100x_SCX16				0	0	-0	0	4	0	0	ggFANCA	FA_complex	false	ggFANCA	FA_complex	false	FQELLKEK	EDKADLVWSSLTCcmPSLNYR	901	871	8	19	6	3	906	873	4	BS3	-1	21.18	false	true	false	false	Self > 4	0	0.001	0.003		0.003	0.25	0.25	0	0	838	887	130
210018	B190124_07_Lumos_FO_CO_120_FAcomplex_100x_SCX20				0	0	-0	0	4	0	0	ggFANCA	FA_complex	false	ggFANCA	FA_complex	false	VLPKAPDTR	VEPSHSKEPAEQLK	571	618	9	14	4	7	574	624	4	BS3	-1	21.166	false	true	false	false	Self > 4	0	0.001	0.003		0	0.25	0.25	0	0	812	511	130
53485	B181122_32_Lumos_FO_IN_120_FAcomplex_BS3_SEC8_rep1				0	0	-0	0	5	0	0	ggFANCB	FA_complex	false	ggFANCG	FA_complex	false	KMKLDLR	MGKPQTALQHLK	548	263	7	12	3	3	550	265	5	BS3	-1	21.152	false	true	false	false	Between > 4	0.012	0.012	0.036		0.017	0.455	0.455	0	0	1751	2049	35
36147	B181122_31_Lumos_FO_IN_120_FAcomplex_BS3_SEC7_rep2				0	0	-0	0	5	0	0	ggFANCA	FA_complex	false	ggFANCA	FA_complex	false	LEPLLCcmSQWKR	QRPVSGCcmLDAKR	1152	1010	11	12	10	5	1161	1014	5	BS3	-1	21.138	false	true	false	false	Self > 4	0	0.001	0.003		0	0.25	0.25	0	0	681	1135	130
126786	B190124_02_Lumos_FO_CO_120_FAcomplex_100x_SCX25t28				0	0	-0	0	4	0	0	ggFANCG	FA_complex	false	ggFANCA	FA_complex	false	HHHPSEVK	AGAGGGALR	347	2	8	9	5	1	351	2	4	BS3	-1	21.128	false	true	false	false	Between > 4	0.012	0.012	0.036		0	0.455	0.25	0	0	1750	2451	17
36230	B181122_31_Lumos_FO_IN_120_FAcomplex_BS3_SEC7_rep2				0	0	-0	0	6	0	0	ggFANCA	FA_complex	false	ggFANCA	FA_complex	false	RADKIPSNLYSTYIQACcmHAR	VEPSHSKEPAEQLK	588	618	20	14	4	7	591	624	6	BS3	-1	21.096	false	true	false	false	Self > 4	0	0.001	0.003		0	0.25	0.25	0	0	607	71	130
39995	B181122_31_Lumos_FO_IN_120_FAcomplex_BS3_SEC7_rep2				0	0	-0	0	5	0	0	ggFANCB	FA_complex	false	ggFAAP100	FA_complex	false	VLPPRCcmDVKLMK	AASLPAPQDPVETFLKASK	743	673	12	19	9	16	751	688	5	BS3	-1	21.086	false	true	false	false	Between > 4	0.012	0.012	0.036		0.021	0.455	0.444	0.008	0	1748	2041	2
20322	B181122_30_Lumos_FO_IN_120_FAcomplex_BS3_SEC7_rep1				0	0	-0	0	6	0	0	ggFANCB	FA_complex	false	ggFANCB	FA_complex	false	SKNDLKEEFHK	EPSLTPKLQDHFIEK	555	461	11	15	6	7	560	467	6	BS3	-1	21.084	false	true	false	false	Self > 4	0	0.001	0.003		0	0.455	0.455	0	0	834	455	132
183397	B190124_05_Lumos_FO_CO_120_FAcomplex_100x_SCX22				0	0	-0	0	7	0	0	ggFANCB	FA_complex	false	ggFANCB	FA_complex	false	SKNDLKEEFHK	TQLDKANTVTAVTSLSPLLAFHR	555	570	11	23	6	5	560	574	7	BS3	-1	21.082	false	true	false	false	Self > 4	0	0.001	0.003		0	0.455	0.455	0	0	489	373	132
265832	B190124_10_Lumos_FO_CO_120_FAcomplex_100x_SCX17				0	0	-0	0	4	0	0	ggFANCG	FA_complex	false	ggFANCF	FA_complex	false	GKEAIMoxQFSR	EQTQAALKLLK	492	307	10	11	2	8	493	314	4	BS3	-1	21.066	false	true	false	false	Between > 4	0.012	0.012	0.036		0.006	0.455	0.444	0	0	1643	2165	66
105403	B181122_36_Lumos_FO_IN_120_FAcomplex_BS3_SEC10_rep1				0	0	-0	0	5	0	0	ggFANCE	FA_complex	false	ggFANCC_strepII_tag	FA_complex	false	IAQSKAEGR	IKHNGGENQR	156	534	9	10	5	2	160	535	5	BS3	-1	21.062	false	true	false	false	Between > 4	0.012	0.012	0.036		0	0	0.444	0	0	1746	2123	14
175397	B190124_05_Lumos_FO_CO_120_FAcomplex_100x_SCX22				0	0	-0	0	5	0	0	ggFANCB	FA_complex	false	ggFANCG	FA_complex	false	NDLKEEFHK	MoxGKPQTALQHLK	557	263	9	12	4	3	560	265	5	BS3	-1	21.05	false	true	false	false	Between > 4	0.012	0.012	0.036		0	0.455	0.455	0	0	1745	2141	35
222594	B190124_07_Lumos_FO_CO_120_FAcomplex_100x_SCX20				0	0	-0	0	5	0	0	ggFANCA	FA_complex	false	P33353	YEHQ_ECOLI Protein YehQ OS=Escherichia coli (strain K12) OX=83333 GN=yehQ PE=4 SV=2	false	AAVLSLLDRHQNLSDLLLEVEGSAKPAGEGGR	LVSLGMoxR	32	339	32	7	25	3	56	341	5	BS3	-1	21.046	false	true	false	false	Between > 4	0.012	0.012	0.036		0.006	0.25	0.333	0	0	1688	1903	90
267806	B190124_10_Lumos_FO_CO_120_FAcomplex_100x_SCX17				0	0	-0	0	4	0	0	ggFANCA	FA_complex	false	ggFANCL	FA_complex	false	MAFIDSLKR	AALEKSDFTK	580	294	9	10	8	5	587	298	4	BS3	-1	21.034	false	true	false	false	Between > 4	0.012	0.012	0.036		0.006	0.25	0.444	0.008	0	1636	2211	12
202167	B190124_06_Lumos_FO_CO_120_FAcomplex_100x_SCX21				0	0	-0	0	6	0	0	ggFANCA	FA_complex	false	ggFANCA	FA_complex	false	TVKDLLENNVFSR	RADKIPSNLYSTYIQACcmHAR	131	588	13	20	3	4	133	591	6	BS3	-1	21.024	false	true	false	false	Self > 4	0	0.001	0.003		0.003	0.25	0.25	0	0	832	883	130
178192	B190124_05_Lumos_FO_CO_120_FAcomplex_100x_SCX22				0	0	-0	0	5	0	0	ggFANCE	FA_complex	false	ggFANCL	FA_complex	false	LAAALDGSNAALR	ILHGYQHILKQR	499	61	13	12	8	10	506	70	5	BS3	-1	21.022	false	true	false	false	Between > 4	0.012	0.012	0.036		0	0	0.444	0	0	1566	2167	29
220110	B190124_07_Lumos_FO_CO_120_FAcomplex_100x_SCX20				0	0	-0	0	3	0	0	ggFANCA	FA_complex	false	P33353	YEHQ_ECOLI Protein YehQ OS=Escherichia coli (strain K12) OX=83333 GN=yehQ PE=4 SV=2	false	HQNLSDLLLEVEGSAKPAGEGGR	LVSLGMoxR	41	339	23	7	16	3	56	341	3	BS3	-1	20.996	false	true	false	false	Between > 4	0.012	0.013	0.036		0	0.25	0.333	0	0	1515	1903	90
267515	B190124_10_Lumos_FO_CO_120_FAcomplex_100x_SCX17				0	0	-0	0	5	0	0	ggFANCA	FA_complex	false	ggFANCA	FA_complex	false	VLPKAPDTR	VLIVDQAKHEDVPAQIAVISDR	571	639	9	22	4	8	574	646	5	BS3	-1	20.984	false	true	false	false	Self > 4	0	0.001	0.003		0	0.25	0.25	0	0	831	1383	130
240426	B190124_08_Lumos_FO_CO_120_FAcomplex_100x_SCX19				0	0	-0	0	6	0	0	ggFANCA	FA_complex	false	ggFANCA	FA_complex	false	VLIVDQAKHEDVPAQIAVISDR	GITSKEDKADLVWSSLTCcmPSLNYR	639	866	22	24	8	8	646	873	6	BS3	-1	20.968	false	true	false	false	Self > 4	0	0.001	0.003		0	0.25	0.25	0	0	830	1355	130
180847	B190124_05_Lumos_FO_CO_120_FAcomplex_100x_SCX22				0	0	-0	0	5	0	0	ggFANCB	FA_complex	false	ggFANCB	FA_complex	false	NHILPSAK	EGLVSLWDDVGKPHSVSK	434	443	8	18	6	12	439	454	5	BS3	-1	20.94	false	true	false	false	Self > 4	0	0.001	0.003		0.003	0.455	0.455	0.003	0	829	881	132
262698	B190124_10_Lumos_FO_CO_120_FAcomplex_100x_SCX17				0	0	-0	0	3	0	0	ggFANCA	FA_complex	false	ggFANCA	FA_complex	false	VLPKAPDTR	EKMoxLQDESK	571	609	9	9	4	2	574	610	3	BS3	-1	20.928	false	true	false	false	Self > 4	0	0.001	0.003		0	0.25	0.25	0	0	764	601	130
62089	B181122_32_Lumos_FO_IN_120_FAcomplex_BS3_SEC8_rep1				0	0	-0	0	4	0	0	ggFANCG	FA_complex	false	ggFANCG	FA_complex	false	GCcmGVEPAESLLPEVKVLQK	EAIMQFSR	513	494	19	8	15	7	527	500	4	BS3	-1	20.926	false	true	false	false	Self > 4	0	0.001	0.003		0.003	0.455	0.455	0	0	127	557	134
256362	B190124_09_Lumos_FO_CO_120_FAcomplex_100x_SCX18				0	0	-0	0	4	0	0	ggFANCB	FA_complex	false	ggFANCB	FA_complex	false	TAKLCcmVR	MLLSEQQHVLAYNGELLVFQLSKAK	40	7	7	25	3	23	42	29	4	BS3	-1	20.902	false	true	false	false	Self > 4	0	0.001	0.003		0	0.455	0.455	0	0	826	537	132
200929	B190124_06_Lumos_FO_CO_120_FAcomplex_100x_SCX21				0	0	-0	0	6	0	0	ggFANCB	FA_complex	false	ggFANCB	FA_complex	false	VFSALSVSSCcmQIEPPQKK	LQDHFIEKLWQR	531	468	18	12	8	8	538	475	6	BS3	-1	20.868	false	true	false	false	Self > 4	0	0.001	0.003		0	0.455	0.455	0	0	748	1159	132
234581	B190124_08_Lumos_FO_CO_120_FAcomplex_100x_SCX19				0	0	-0	0	4	0	0	ggFANCA	FA_complex	false	ggFANCA	FA_complex	false	TVKDLLENNVFSR	VEPSHSKEPAEQLK	131	618	13	14	3	7	133	624	4	BS3	-1	20.846	false	true	false	false	Self > 4	0	0.001	0.003		0.003	0.25	0.25	0	0	824	735	130
282026	B190124_11_Lumos_FO_CO_120_FAcomplex_100x_SCX16				0	0	-0	0	4	0	0	ggFANCA	FA_complex	false	ggFANCA	FA_complex	false	EPAEQLKAELDALR	EKMoxLQDESK	625	609	14	9	7	2	631	610	4	BS3	-1	20.818	false	true	false	false	Self > 4	0	0.001	0.003		0.003	0.25	0.25	0.003	0	823	877	130
270274	B190124_10_Lumos_FO_CO_120_FAcomplex_100x_SCX17				0	0	-0	0	5	0	0	ggFANCG	FA_complex	false	ggFANCG	FA_complex	false	IIQVEEKLEQPECcmASLETGLAGGLLSQKR	EAIMQFSR	438	494	29	8	28	7	465	500	5	BS3	-1	20.812	false	true	false	false	Self > 4	0	0.001	0.003		0.003	0.455	0.455	0	0	822	109	134
200883	B190124_06_Lumos_FO_CO_120_FAcomplex_100x_SCX21				0	0	-0	0	5	0	0	ggFANCB	FA_complex	false	ggFANCB	FA_complex	false	VFSALSVSSCcmQIEPPQKK	LQDHFIEKLWQR	531	468	18	12	9	8	539	475	5	BS3	-1	20.78	false	true	false	false	Self > 4	0	0.001	0.003		0.003	0.455	0.455	0	0	821	731	132
129363	B190124_02_Lumos_FO_CO_120_FAcomplex_100x_SCX25t28				0	0	-0	0	6	0	0	ggFANCG	FA_complex	false	ggFANCG	FA_complex	false	HHHPSEVKYLLAQR	MoxGKPQTALQHLK	347	263	14	12	8	3	354	265	6	BS3	-1	20.762	false	true	false	false	Self > 4	0	0.001	0.003		0	0.455	0.455	0	0	820	1211	134
176081	B190124_05_Lumos_FO_CO_120_FAcomplex_100x_SCX22				0	0	-0	0	4	0	0	ggFANCA	FA_complex	false	ggFANCA	FA_complex	false	ERNALKR	MoxAFIDSLKR	1218	580	7	9	6	8	1223	587	4	BS3	-1	20.726	false	true	false	false	Self > 4	0	0.001	0.003		0.003	0.25	0.25	0.003	0	819	871	130
164429	B190124_04_Lumos_FO_CO_120_FAcomplex_100x_SCX23				0	0	-0	0	5	0	0	ggFANCB	FA_complex	false	ggFANCA	FA_complex	false	KQKHQNGDLQK	TVKDLLENNVFSR	603	131	11	13	3	3	605	133	5	BS3	-1	20.724	false	true	false	false	Between > 4	0.012	0.013	0.035		0.006	0.455	0.25	0.008	0	1562	2171	0
178931	B190124_05_Lumos_FO_CO_120_FAcomplex_100x_SCX22				0	0	-0	0	7	0	0	ggFANCB	FA_complex	false	ggFAAP100	FA_complex	false	SFLSSKESK	QIQTNHEMoxLLKEAQSLRDHSPLTEEDTEK	778	844	9	29	6	11	783	854	7	BS3	-1	20.712	false	true	false	false	Between > 4	0.012	0.013	0.026		0	0.455	0.444	0	0	1739	2393	2
3741	B181122_28_Lumos_FO_IN_120_FAcomplex_BS3_SEC6_rep1				0	0	-0	0	4	0	0	ggFANCB	FA_complex	false	ggFANCB	FA_complex	false	KISGAPVASLLDSEDGVQQFR	LQNEKEQCcmMoxLSMNETMDGTLYQEVTLK	800	823	21	27	1	5	800	827	4	BS3	-1	20.712	false	true	false	false	Self > 4	0	0.001	0.003		0	0.455	0.455	0	0	650	439	132
255720	B190124_09_Lumos_FO_CO_120_FAcomplex_100x_SCX18				0	0	-0	0	5	0	0	ggFANCA	FA_complex	false	ggFANCA	FA_complex	false	RADKIPSNLYSTYIQACcmHAR	IPTSVIEASIFR	588	543	20	12	4	3	591	545	5	BS3	-1	20.696	false	true	false	false	Self > 4	0	0.001	0.003		0.003	0.25	0.25	0.003	0	817	179	130
195887	B190124_06_Lumos_FO_CO_120_FAcomplex_100x_SCX21				0	0	-0	0	5	0	0	ggFANCA	FA_complex	false	ggFANCA	FA_complex	false	LEPLLCcmSQWKR	QRPVSGCcmLDAKR	1152	1010	11	12	10	11	1161	1020	5	BS3	-1	20.692	false	true	false	false	Self > 4	0	0.001	0.003		0	0.25	0.25	0	0	321	1153	130
252588	B190124_09_Lumos_FO_CO_120_FAcomplex_100x_SCX18				0	0	-0	0	5	0	0	ggFANCB	FA_complex	false	ggFAAP100	FA_complex	false	VLPPRCcmDVKLMoxK	AASLPAPQDPVETFLKASK	743	673	12	19	9	16	751	688	5	BS3	-1	20.686	false	true	false	false	Between > 4	0.012	0.013	0.027		0.021	0.455	0.444	0.008	0	1738	2041	2
216981	B190124_07_Lumos_FO_CO_120_FAcomplex_100x_SCX20				0	0	-0	0	5	0	0	ggFANCA	FA_complex	false	ggFANCA	FA_complex	false	VSDAIHKQR	MLTWVLDAVGKEK	315	252	9	13	7	11	321	262	5	BS3	-1	20.676	false	true	false	false	Self > 4	0	0.001	0.003		0.003	0.25	0.25	0	0	815	867	130
175163	B190124_05_Lumos_FO_CO_120_FAcomplex_100x_SCX22				0	0	-0	0	4	0	0	ggFANCB	FA_complex	false	ggFANCB	FA_complex	false	EPSLTPKLQDHFIEK	QKHQNGDLQK	461	604	15	10	7	2	467	605	4	BS3	-1	20.654	false	true	false	false	Self > 4	0	0.001	0.003		0.003	0.455	0.455	0.003	0	814	157	132
148325	B190124_03_Lumos_FO_CO_120_FAcomplex_100x_SCX24				0	0	-0	0	7	0	0	ggFANCA	FA_complex	false	ggFANCA	FA_complex	false	RADKIPSNLYSTYIQACcmHAR	VSDAIHKQR	588	315	20	9	4	7	591	321	7	BS3	-1	20.646	false	true	false	false	Self > 4	0	0.001	0.003		0	0.25	0.25	0	0	813	1523	130
228345	B190124_08_Lumos_FO_CO_120_FAcomplex_100x_SCX19				0	0	-0	0	5	0	0	ggFANCA	FA_complex	false	ggFANCA	FA_complex	false	VLPKAPDTR	VEPSHSKEPAEQLK	571	618	9	14	4	7	574	624	5	BS3	-1	20.646	false	true	false	false	Self > 4	0	0.001	0.003		0	0.25	0.25	0	0	812	511	130
217132	B190124_07_Lumos_FO_CO_120_FAcomplex_100x_SCX20				0	0	-0	0	5	0	0	ggFANCA	FA_complex	false	ggFANCA	FA_complex	false	MoxAFIDSLKR	IPSNLYSTYIQACcmHAR	580	592	9	16	8	7	587	598	5	BS3	-1	20.63	false	true	false	false	Self > 4	0	0.001	0.003		0	0.25	0.25	0	0	811	1187	130
196819	B190124_06_Lumos_FO_CO_120_FAcomplex_100x_SCX21				0	0	-0	0	6	0	0	ggFANCA	FA_complex	false	ggFANCA	FA_complex	false	VSDAIHKQR	VAIEDMoxGLYEDLSSTHDSVQPQGQALRDVEK	315	502	9	31	7	18	321	519	6	BS3	-1	20.604	false	true	false	false	Self > 4	0	0.001	0.003		0	0.25	0.25	0	0	810	693	130
27520	B181122_30_Lumos_FO_IN_120_FAcomplex_BS3_SEC7_rep1				0	0	-0	0	4	0	0	ggFANCB	FA_complex	false	ggFANCB	FA_complex	false	AENNLTWWNEPGKK	LQNEKEQCcmMLSMNETMDGTLYQEVTLK	787	823	14	27	13	5	799	827	4	BS3	-1	20.594	false	true	false	false	Self > 4	0	0.001	0.003		0.003	0.455	0.455	0.003	0	809	33	132
214277	B190124_07_Lumos_FO_CO_120_FAcomplex_100x_SCX20				0	0	-0	0	4	0	0	ggFANCA	FA_complex	false	ggFANCA	FA_complex	false	ADKIPSNLYSTYIQACcmHAR	VEPSHSKEPAEQLK	589	618	19	14	3	7	591	624	4	BS3	-1	20.592	false	true	false	false	Self > 4	0	0.001	0.003		0	0.25	0.25	0	0	808	71	130
1341	B181122_28_Lumos_FO_IN_120_FAcomplex_BS3_SEC6_rep1				0	0	-0	0	5	0	0	ggFANCB	FA_complex	false	ggFAAP100	FA_complex	false	KISGAPVASLLDSEDGVQQFR	QIQTNHEMoxLLKEAQSLR	800	844	21	17	1	11	800	854	5	BS3	-1	20.59	false	true	false	false	Between > 4	0.012	0.013	0.027		0	0.455	0.444	0	0	1737	2025	2
40732	B181122_31_Lumos_FO_IN_120_FAcomplex_BS3_SEC7_rep2				0	0	-0	0	4	0	0	ggFAAP100	FA_complex	false	ggFAAP100	FA_complex	false	NALKTSGSDVPLSCcmATLR	MQALVLEQAAQGSGPPDLR	729	820	18	19	4	13	732	832	4	BS3	-1	20.586	false	true	false	false	Self > 4	0	0.001	0.003		0.003	0.444	0.444	0.003	0	807	857	162
180830	B190124_05_Lumos_FO_CO_120_FAcomplex_100x_SCX22				0	0	-0	0	5	0	0	ggFANCB	FA_complex	false	ggFAAP100	FA_complex	false	AENNLTWWNEPGKK	QIQTNHEMoxLLKEAQSLRDHSPLTEEDTEK	787	844	14	29	13	11	799	854	5	BS3	-1	20.552	false	true	false	false	Between > 4	0.012	0.013	0.028		0	0.455	0.444	0	0	1598	2063	2
178178	B190124_05_Lumos_FO_CO_120_FAcomplex_100x_SCX22				0	0	-0	0	3	0	0	ggFANCE	FA_complex	false	ggFANCL	FA_complex	false	LAAALDGSNAALR	ILHGYQHILKQR	499	61	13	12	8	10	506	70	3	BS3	-1	20.545	false	true	false	false	Between > 4	0.012	0.013	0.028		0	0	0.444	0	0	1566	2167	29
203373	B190124_06_Lumos_FO_CO_120_FAcomplex_100x_SCX21				0	0	-0	0	4	0	0	ggFANCG	FA_complex	false	ggFANCA	FA_complex	false	MGKPQTALQHLK	AAVLSLLDRHQNLSDLLLEVEGSAKPAGEGGR	263	32	12	32	3	25	265	56	4	BS3	-1	20.528	false	true	false	false	Between > 4	0.012	0.013	0.028		0	0.455	0.25	0	0	1734	2513	17
196136	B190124_06_Lumos_FO_CO_120_FAcomplex_100x_SCX21				0	0	-0	0	6	0	0	ggFANCB	FA_complex	false	ggFANCB	FA_complex	false	SKNDLKEEFHK	VFSALSVSSCcmQIEPPQKK	555	531	11	18	2	17	556	547	6	BS3	-1	20.524	false	true	false	false	Self > 4	0	0.001	0.003		0	0.455	0.455	0	0	570	1339	132
14054	B181122_29_Lumos_FO_IN_120_FAcomplex_BS3_SEC6_rep2				0	0	-0	0	5	0	0	ggFANCB	FA_complex	false	ggFANCB	FA_complex	false	ILLSLEDISNGKYSVNMLK	LQDHFIEKLWQR	624	468	19	12	12	8	635	475	5	BS3	-1	20.5	false	true	false	false	Self > 4	0	0.001	0.003		0.003	0.455	0.455	0	0	805	855	132
176318	B190124_05_Lumos_FO_CO_120_FAcomplex_100x_SCX22				0	0	-0	0	6	0	0	ggFANCA	FA_complex	false	ggFANCA	FA_complex	false	LSNVLGHNSDENEAAILNSR	VSDAIHKQR	661	315	20	9	9	7	669	321	6	BS3	-1	20.49	false	true	false	false	Self > 4	0	0.001	0.003		0	0.25	0.25	0	0	804	1609	130
175967	B190124_05_Lumos_FO_CO_120_FAcomplex_100x_SCX22				0	0	-0	0	6	0	0	ggFANCA	FA_complex	false	ggFANCA	FA_complex	false	LSNVLGHNSDENEAAILNSR	KEKMoxLQDESK	661	608	20	10	9	3	669	610	6	BS3	-1	20.474	false	true	false	false	Self > 4	0	0.001	0.003		0	0.25	0.25	0	0	599	201	130
23069	B181122_30_Lumos_FO_IN_120_FAcomplex_BS3_SEC7_rep1				0	0	-0	0	5	0	0	ggFANCB	FA_complex	false	ggFANCB	FA_complex	false	SFLSSKESK	KISGAPVASLLDSEDGVQQFRER	778	800	9	23	6	1	783	800	5	BS3	-1	20.474	false	true	false	false	Self > 4	0	0.001	0.003		0	0.455	0.455	0	0	802	1241	132
178611	B190124_05_Lumos_FO_CO_120_FAcomplex_100x_SCX22				0	0	-0	0	5	0	0	ggFANCG	FA_complex	false	ggFANCA	FA_complex	false	LNRKEEAADYWQK	LSNVLGHNSDENEAAILNSR	581	661	13	20	4	9	584	669	5	BS3	-1	20.466	false	true	false	false	Between > 4	0.012	0.013	0.028		0.006	0.455	0.25	0	0	1627	2201	17
200179	B190124_06_Lumos_FO_CO_120_FAcomplex_100x_SCX21				0	0	-0	0	4	0	0	ggFANCB	FA_complex	false	ggFANCG	FA_complex	false	KMKLDLR	AEKNELLTLLK	548	177	7	11	3	3	550	179	4	BS3	-1	20.464	false	true	false	false	Between > 4	0.012	0.013	0.028		0.011	0.455	0.455	0	0	1543	2149	35
179139	B190124_05_Lumos_FO_CO_120_FAcomplex_100x_SCX22				0	0	-0	0	3	0	0	ggFANCB	FA_complex	false	ggFANCB	FA_complex	false	SKNDLKEEFHK	VFSALSVSSCcmQIEPPQK	555	531	11	17	6	9	560	539	3	BS3	-1	20.44	false	true	false	false	Self > 4	0	0.001	0.003		0	0.455	0.455	0	0	263	405	132
200308	B190124_06_Lumos_FO_CO_120_FAcomplex_100x_SCX21				0	0	-0	0	6	0	0	ggFANCB	FA_complex	false	ggFANCG	FA_complex	false	NHILPSAKK	IIQVEEKLEQPECcmASLETGLAGGLLSQKR	434	438	9	29	8	7	441	444	6	BS3	-1	20.402	false	true	false	false	Between > 4	0.012	0.013	0.027		0	0.455	0.455	0	0	1730	2311	35
215679	B190124_07_Lumos_FO_CO_120_FAcomplex_100x_SCX20				0	0	-0	0	5	0	0	ggFANCA	FA_complex	false	ggFANCA	FA_complex	false	KIPTSVIEASIFR	MoxLQDESKVEPSHSKEPAEQLK	542	611	13	21	1	14	542	624	5	BS3	-1	20.378	false	true	false	false	Self > 4	0	0.001	0.003		0.003	0.25	0.25	0	0	347	821	130
263921	B190124_10_Lumos_FO_CO_120_FAcomplex_100x_SCX17				0	0	-0	0	3	0	0	ggFAAP100	FA_complex	false	ggFAAP100	FA_complex	false	ASKEQPEPK	VSSELLKNALK	689	722	9	11	3	7	691	728	3	BS3	-1	20.36	false	true	false	false	Self > 4	0	0.001	0.003		0	0.444	0.444	0	0	786	1163	162
218197	B190124_07_Lumos_FO_CO_120_FAcomplex_100x_SCX20				0	0	-0	0	5	0	0	ggFANCA	FA_complex	false	ggFANCA	FA_complex	false	MAFIDSLKR	IPSNLYSTYIQACcmHAR	580	592	9	16	8	7	587	598	5	BS3	-1	20.336	false	true	false	false	Self > 4	0	0.001	0.003		0	0.25	0.25	0	0	798	1187	130
80713	B181122_34_Lumos_FO_IN_120_FAcomplex_BS3_SEC9_rep1				0	0	-0	0	4	0	0	ggFANCE	FA_complex	false	ggFANCL	FA_complex	false	LLAKPCcmR	SDFTKDCcmGICcmYAYR	8	299	7	14	4	5	11	303	4	BS3	-1	20.332	false	true	false	false	Between > 4	0.012	0.013	0.027		0	0	0.444	0	0	1729	2307	29
48613	B181122_31_Lumos_FO_IN_120_FAcomplex_BS3_SEC7_rep2				0	0	-0	0	4	0	0	ggFANCB	FA_complex	false	ggFANCB	FA_complex	false	GVLTEQLVLALEKEMFTSR	KISGAPVASLLDSEDGVQQFR	759	800	19	21	13	3	771	802	4	BS3	-1	20.314	false	true	false	false	Self > 4	0	0.001	0.003		0.003	0.455	0.455	0.003	0	797	851	132
173537	B190124_05_Lumos_FO_CO_120_FAcomplex_100x_SCX22				0	0	-0	0	3	0	0	ggFANCE	FA_complex	false	ggFANCC_strepII_tag	FA_complex	false	LKWCcmFSK	IKHNGGENQR	167	534	7	10	2	2	168	535	3	BS3	-1	20.302	false	true	false	false	Between > 4	0.012	0.013	0.027		0.006	0	0.444	0.008	0	1669	2219	14
10150	B181122_29_Lumos_FO_IN_120_FAcomplex_BS3_SEC6_rep2				0	0	-0	0	6	0	0	ggFANCA	FA_complex	false	ggFANCA	FA_complex	false	EKMLQDESK	VAIEDMGLYEDLSSTHDSVQPQGQALRDVEK	609	502	9	31	2	18	610	519	6	BS3	-1	20.286	false	true	false	false	Self > 4	0	0.001	0.003		0.004	0.25	0.25	0	0	796	225	130
49635	B181122_31_Lumos_FO_IN_120_FAcomplex_BS3_SEC7_rep2				0	0	-0	0	4	0	0	ggFANCE	FA_complex	false	ggFANCE	FA_complex	false	SLQAALGR	QAPAFATSLSYAKLVTAVLTTYSSQLSPSHR	513	466	8	31	1	13	513	478	4	BS3	-1	20.268	false	true	false	false	Self > 4	0	0.001	0.003		0.004	0	0	0.006	0	795	845	183
234926	B190124_08_Lumos_FO_CO_120_FAcomplex_100x_SCX19				0	0	-0	0	4	0	0	ggFANCA	FA_complex	false	ggFANCA	FA_complex	false	LSNVLGHNSDENEAAILNSR	MoxAFIDSLKR	661	580	20	9	9	8	669	587	4	BS3	-1	20.268	false	true	false	false	Self > 4	0	0.001	0.003		0.004	0.25	0.25	0	0	794	223	130
264377	B190124_10_Lumos_FO_CO_120_FAcomplex_100x_SCX17				0	0	-0	0	3	0	0	ggFANCE	FA_complex	false	ggFANCL	FA_complex	false	LLAKPCcmR	AALEKSDFTK	8	294	7	10	4	5	11	298	3	BS3	-1	20.242	false	true	false	false	Between > 4	0.012	0.013	0.027		0	0	0.444	0	0	1727	2285	29
13517	B181122_29_Lumos_FO_IN_120_FAcomplex_BS3_SEC6_rep2				0	0	-0	0	5	0	0	ggFANCB	FA_complex	false	ggFANCB	FA_complex	false	ENLQVTSKWQK	ITDFGKINYESGINYKDDVPAAEGLQENGLLTIQALETR	314	359	11	39	8	6	321	364	5	BS3	-1	20.232	false	true	false	false	Self > 4	0	0.001	0.003		0.004	0.455	0.455	0	0	793	665	132
266931	B190124_10_Lumos_FO_CO_120_FAcomplex_100x_SCX17				0	0	-0	0	5	0	0	ggFANCG	FA_complex	false	ggFANCG	FA_complex	false	GCcmGVEPAESLLPEVKVLQK	YLESPAGEDGQQERQGR	513	594	19	17	15	4	527	597	5	BS3	-1	20.216	false	true	false	false	Self > 4	0	0.001	0.003		0	0.455	0.455	0	0	792	1179	134
212142	B190124_07_Lumos_FO_CO_120_FAcomplex_100x_SCX20				0	0	-0	0	3	0	0	ggFANCA	FA_complex	false	ggFANCL	FA_complex	false	KYSVLHSAASDR	AALEKSDFTK	1291	294	12	10	1	5	1291	298	3	BS3	-1	20.208	false	true	false	false	Between > 4	0.012	0.013	0.027		0	0.25	0.444	0	0	1451	2415	12
196949	B190124_06_Lumos_FO_CO_120_FAcomplex_100x_SCX21				0	0	-0	0	5	0	0	ggFANCB	FA_complex	false	ggFAAP100	FA_complex	false	ESKAENNLTWWNEPGKK	QIQTNHEMoxLLKEAQSLR	784	844	17	17	3	11	786	854	5	BS3	-1	20.192	false	true	false	false	Between > 4	0.012	0.013	0.027		0.021	0.455	0.444	0	0	1725	2035	2
269459	B190124_10_Lumos_FO_CO_120_FAcomplex_100x_SCX17				0	0	-0	0	5	0	0	ggFANCA	FA_complex	false	ggFANCA	FA_complex	false	VLIVDQAKHEDVPAQIAVISDR	MoxAFIDSLKR	639	580	22	9	8	8	646	587	5	BS3	-1	20.184	false	true	false	false	Self > 4	0	0.001	0.003		0	0.25	0.25	0	0	791	1303	130
240342	B190124_08_Lumos_FO_CO_120_FAcomplex_100x_SCX19				0	0	-0	0	4	0	0	ggFANCA	FA_complex	false	ggFANCA	FA_complex	false	ASLCcmLWK	GITSKEDKADLVWSSLTCcmPSLNYR	891	866	7	24	2	8	892	873	4	BS3	-1	20.156	false	true	false	false	Self > 4	0	0.001	0.003		0.004	0.25	0.25	0.006	0	790	839	130
281561	B190124_11_Lumos_FO_CO_120_FAcomplex_100x_SCX16				0	0	-0	0	4	0	0	ggFAAP100	FA_complex	false	ggFAAP100	FA_complex	false	NALKTSGSDVPLSCcmATLR	IKALLSGIGNTSER	729	460	18	14	4	2	732	461	4	BS3	-1	20.108	false	true	false	false	Self > 4	0	0.001	0.003		0.004	0.444	0.444	0.006	0	789	837	162
264566	B190124_10_Lumos_FO_CO_120_FAcomplex_100x_SCX17				0	0	-0	0	3	0	0	ggFANCL	FA_complex	false	ggFANCL	FA_complex	false	ILLPTDSQLKNAR	LKAEDSR	39	136	13	7	10	2	48	137	3	BS3	-1	20.098	false	true	false	false	Self > 4	0	0.001	0.003		0	0.444	0.444	0	0	703	1115	227
75896	B181122_34_Lumos_FO_IN_120_FAcomplex_BS3_SEC9_rep1				0	0	-0	0	4	0	0	ggFANCE	FA_complex	false	ggFANCE	FA_complex	false	IAQSKAEGR	IAQSKAEGRR	156	156	9	10	5	5	160	160	4	BS3	-1	20.098	false	true	false	false	Self > 4	0	0.001	0.003		0.004	0	0	0	0	787	835	183
263945	B190124_10_Lumos_FO_CO_120_FAcomplex_100x_SCX17				0	0	-0	0	4	0	0	ggFAAP100	FA_complex	false	ggFAAP100	FA_complex	false	ASKEQPEPK	VSSELLKNALK	689	722	9	11	3	7	691	728	4	BS3	-1	20.078	false	true	false	false	Self > 4	0	0.001	0.003		0	0.444	0.444	0	0	786	1163	162
270038	B190124_10_Lumos_FO_CO_120_FAcomplex_100x_SCX17				0	0	-0	0	5	0	0	ggFANCA	FA_complex	false	ggFANCA	FA_complex	false	DVEKALQIFENTR	LDLGSCcmGQLKSVSPDIHCcmK	529	980	13	19	4	10	532	989	5	BS3	-1	20.048	false	true	false	false	Self > 4	0	0.001	0.003		0.004	0.25	0.25	0.006	0	785	833	130
178788	B190124_05_Lumos_FO_CO_120_FAcomplex_100x_SCX22				0	0	-0	0	5	0	0	ggFANCL	FA_complex	false	ggFANCL	FA_complex	false	VAYVDTGLTTVKLK	ILHGYQHILKQR	124	61	14	12	12	10	135	70	5	BS3	-1	20.018	false	true	false	false	Self > 4	0	0.001	0.003		0.004	0.444	0.444	0.006	0	784	831	227
231316	B190124_08_Lumos_FO_CO_120_FAcomplex_100x_SCX19				0	0	-0	0	3	0	0	ggFANCA	FA_complex	false	ggFANCA	FA_complex	false	LSNVLGHNSDENEAAILNSR	EKMoxLQDESK	661	609	20	9	9	2	669	610	3	BS3	-1	20.014	false	true	false	false	Self > 4	0	0.001	0.003		0	0.25	0.25	0	0	783	201	130
231772	B190124_08_Lumos_FO_CO_120_FAcomplex_100x_SCX19				0	0	-0	0	4	0	0	ggFANCC_strepII_tag	FA_complex	false	ggFANCC_strepII_tag	FA_complex	false	GSAGSAAGSGAGWSHPQFEK	GSAGSAAGSGAGWSHPQFEK	576	576	20	20	14	14	589	589	4	BS3	-1	19.942	false	true	false	false	Self > 4	0	0.001	0.003		0.004	0.444	0.444	0.006	0	782	825	159
201442	B190124_06_Lumos_FO_CO_120_FAcomplex_100x_SCX21				0	0	-0	0	4	0	0	ggFANCA	FA_complex	false	ggFAAP100	FA_complex	false	TVKDLLENNVFSR	QIQTNHEMLLKEAQSLRDHSPLTEEDTEK	131	844	13	29	3	11	133	854	4	BS3	-1	19.94	false	true	false	false	Between > 4	0.012	0.013	0.038		0	0.25	0.444	0	0	1721	2423	26
233972	B190124_08_Lumos_FO_CO_120_FAcomplex_100x_SCX19				0	0	-0	0	5	0	0	ggFANCA	FA_complex	false	ggFANCA	FA_complex	false	MLQDESKVEPSHSKEPAEQLK	KIPTSVIEASIFR	611	542	21	13	14	1	624	542	5	BS3	-1	19.928	false	true	false	false	Self > 4	0	0.001	0.003		0.004	0.25	0.25	0	0	781	821	130
215345	B190124_07_Lumos_FO_CO_120_FAcomplex_100x_SCX20				0	0	-0	0	6	0	0	ggFANCA	FA_complex	false	ggFANCA	FA_complex	false	VLIVDQAKHEDVPAQIAVISDR	MoxLQDESKVEPSHSKEPAEQLK	639	611	22	21	8	7	646	617	6	BS3	-1	19.92	false	true	false	false	Self > 4	0	0.001	0.003		0.003	0.25	0.25	0.003	0	236	231	130
202801	B190124_06_Lumos_FO_CO_120_FAcomplex_100x_SCX21				0	0	-0	0	5	0	0	ggFANCA	FA_complex	false	ggFANCA	FA_complex	false	VLPKAPDTR	HEDVPAQIAVISDRLSNVLGHNSDENEAAILNSR	571	647	9	34	4	23	574	669	5	BS3	-1	19.914	false	true	false	false	Self > 4	0	0.001	0.003		0	0.25	0.25	0	0	779	725	130
235564	B190124_08_Lumos_FO_CO_120_FAcomplex_100x_SCX19				0	0	-0	0	4	0	0	ggFANCA	FA_complex	false	ggFANCA	FA_complex	false	KYSVLHSAASDR	CcmPAKSFGNVGLLLEACcmEK	1291	1376	12	18	2	4	1292	1379	4	BS3	-1	19.904	false	true	false	false	Self > 4	0	0.001	0.003		0.004	0.25	0.25	0.006	0	778	819	130
284665	B190124_11_Lumos_FO_CO_120_FAcomplex_100x_SCX16				0	0	-0	0	3	0	0	ggFANCA	FA_complex	false	ggFANCA	FA_complex	false	LSNVLGHNSDENEAAILNSR	SLIPALLGR	661	737	20	9	9	1	669	737	3	BS3	-1	19.892	false	true	false	false	Self > 4	0	0.001	0.003		0	0.25	0.25	0	0	777	1517	130
44533	B181122_31_Lumos_FO_IN_120_FAcomplex_BS3_SEC7_rep2				0	0	-0	0	4	0	0	ggFANCG	FA_complex	false	ggFANCG	FA_complex	false	ESLCcmCcmLTWR	IIQVEEKLEQPECcmASLETGLAGGLLSQK	467	438	9	28	2	7	468	444	4	BS3	-1	19.892	false	true	false	false	Self > 4	0	0.001	0.003		0.004	0.455	0.455	0.006	0	776	817	134
148560	B190124_03_Lumos_FO_CO_120_FAcomplex_100x_SCX24				0	0	-0	0	5	0	0	ggFANCB	FA_complex	false	ggFAAP100	FA_complex	false	SKNDLKEEFHK	QIQTNHEMoxLLKEAQSLRDHSPLTEEDTEK	555	844	11	29	6	11	560	854	5	BS3	-1	19.872	false	true	false	false	Between > 4	0.012	0.013	0.038		0	0.455	0.444	0	0	1720	1925	2
179157	B190124_05_Lumos_FO_CO_120_FAcomplex_100x_SCX22				0	0	-0	0	6	0	0	ggFANCB	FA_complex	false	ggFANCB	FA_complex	false	SKNDLKEEFHK	VFSALSVSSCcmQIEPPQK	555	531	11	17	6	8	560	538	6	BS3	-1	19.864	false	true	false	false	Self > 4	0	0.001	0.003		0	0.455	0.455	0	0	290	1067	132
40546	B181122_31_Lumos_FO_IN_120_FAcomplex_BS3_SEC7_rep2				0	0	-0	0	5	0	0	ggFANCB	FA_complex	false	ggFAAP100	FA_complex	false	NQLIWFQDGVPKGVCcmELPYEKPCcmLIK	AVDQKNR	263	480	26	7	12	5	274	484	5	BS3	-1	19.858	false	true	false	false	Between > 4	0.012	0.013	0.039		0.006	0.455	0.444	0.008	0	1638	2195	2
217333	B190124_07_Lumos_FO_CO_120_FAcomplex_100x_SCX20				0	0	-0	0	5	0	0	ggFANCB	FA_complex	false	ggFAAP100	FA_complex	false	KISGAPVASLLDSEDGVQQFRER	QIQTNHEMoxLLKEAQSLR	800	844	23	17	1	11	800	854	5	BS3	-1	19.842	false	true	false	false	Between > 4	0.012	0.013	0.038		0.022	0.455	0.444	0	0	1718	2025	2
107619	B181122_36_Lumos_FO_IN_120_FAcomplex_BS3_SEC10_rep1				0	0	-0	0	3	0	0	ggFANCA	FA_complex	false	ggFANCA	FA_complex	false	VLPKAPDTR	EKMLQDESK	571	609	9	9	4	2	574	610	3	BS3	-1	19.822	false	true	false	false	Self > 4	0	0.001	0.003		0	0.25	0.25	0	0	773	601	130
194099	B190124_06_Lumos_FO_CO_120_FAcomplex_100x_SCX21				0	0	-0	0	4	0	0	ggFANCC_strepII_tag	FA_complex	false	ggFANCL	FA_complex	false	QHKFPLK	AALEKSDFTK	335	294	7	10	3	5	337	298	4	BS3	-1	19.822	false	true	false	false	Between > 4	0.012	0.013	0.03		0	0.444	0.444	0	0	1653	2413	75
277398	B190124_11_Lumos_FO_CO_120_FAcomplex_100x_SCX16				0	0	-0	0	4	0	0	ggFANCA	FA_complex	false	ggFANCA	FA_complex	false	VLPKAPDTR	EKMLQDESK	571	609	9	9	4	2	574	610	4	BS3	-1	19.814	false	true	false	false	Self > 4	0	0.001	0.003		0	0.25	0.25	0	0	773	601	130
210399	B190124_07_Lumos_FO_CO_120_FAcomplex_100x_SCX20				0	0	-0	0	6	0	0	ggFANCA	FA_complex	false	ggFANCA	FA_complex	false	VLPKAPDTR	MoxLQDESKVEPSHSKEPAEQLK	571	611	9	21	4	7	574	617	6	BS3	-1	19.808	false	true	false	false	Self > 4	0	0.001	0.003		0	0.25	0.25	0	0	772	1273	130
251630	B190124_09_Lumos_FO_CO_120_FAcomplex_100x_SCX18				0	0	-0	0	5	0	0	ggFANCE	FA_complex	false	ggFANCE	FA_complex	false	SSPPPPPLTASGQQQLKCcmLCcmQK	KKVLEESLEFSEER	134	189	22	14	17	2	150	190	5	BS3	-1	19.79	false	true	false	false	Self > 4	0	0.001	0.003		0.004	0	0	0.003	0	771	315	183
173170	B190124_05_Lumos_FO_CO_120_FAcomplex_100x_SCX22				0	0	-0	0	5	0	0	ggFANCA	FA_complex	false	ggFANCA	FA_complex	false	QRPVSGCcmLDAK	VEPSHSKEPAEQLK	1010	618	11	14	5	7	1014	624	5	BS3	-1	19.776	false	true	false	false	Self > 4	0	0.001	0.003		0	0.25	0.25	0	0	770	607	130
199928	B190124_06_Lumos_FO_CO_120_FAcomplex_100x_SCX21				0	0	-0	0	5	0	0	ggFANCB	FA_complex	false	ggFANCB	FA_complex	false	TQLDKANTVTAVTSLSPLLAFHR	QKHQNGDLQK	570	604	23	10	5	2	574	605	5	BS3	-1	19.77	false	true	false	false	Self > 4	0	0.001	0.003		0	0.455	0.455	0	0	769	81	132
235673	B190124_08_Lumos_FO_CO_120_FAcomplex_100x_SCX19				0	0	-0	0	5	0	0	ggFANCA	FA_complex	false	ggFANCA	FA_complex	false	SVLLEYITLAKTR	VEPSHSKEPAEQLK	484	618	13	14	11	7	494	624	5	BS3	-1	19.758	false	true	false	false	Self > 4	0	0.001	0.003		0	0.25	0.25	0	0	707	1109	130
199042	B190124_06_Lumos_FO_CO_120_FAcomplex_100x_SCX21				0	0	-0	0	6	0	0	ggFANCL	FA_complex	false	ggFANCL	FA_complex	false	QHLITLKLNAK	VAYVDTGLTTVKLKAEDSR	145	124	11	19	7	12	151	135	6	BS3	-1	19.742	false	true	false	false	Self > 4	0	0.001	0.003		0	0.444	0.444	0	0	498	1197	227
181594	B190124_05_Lumos_FO_CO_120_FAcomplex_100x_SCX22				0	0	-0	0	6	0	0	ggFANCA	FA_complex	false	ggFANCA	FA_complex	false	RADKIPSNLYSTYIQACcmHAR	MoxAFIDSLKR	588	580	20	9	4	8	591	587	6	BS3	-1	19.73	false	true	false	false	Self > 4	0	0.001	0.003		0	0.25	0.25	0	0	766	1409	130
53225	B181122_32_Lumos_FO_IN_120_FAcomplex_BS3_SEC8_rep1				0	0	-0	0	5	0	0	ggFANCA	FA_complex	false	ggFANCA	FA_complex	false	KYSVLHSAASDR	KSTFGSTAELR	1291	21	12	11	1	1	1291	21	5	BS3	-1	19.722	false	true	false	false	Self > 4	0	0.001	0.003		0	0.25	0.25	0	0	765	917	130
180882	B190124_05_Lumos_FO_CO_120_FAcomplex_100x_SCX22				0	0	-0	0	7	0	0	ggFANCB	FA_complex	false	ggFAAP100	FA_complex	false	AENNLTWWNEPGKK	QIQTNHEMoxLLKEAQSLRDHSPLTEEDTEK	787	844	14	29	13	11	799	854	7	BS3	-1	19.714	false	true	false	false	Between > 4	0.012	0.013	0.029		0	0.455	0.444	0	0	1598	2063	2
276898	B190124_11_Lumos_FO_CO_120_FAcomplex_100x_SCX16				0	0	-0	0	4	0	0	ggFANCA	FA_complex	false	ggFANCA	FA_complex	false	VLPKAPDTR	EKMoxLQDESK	571	609	9	9	4	2	574	610	4	BS3	-1	19.714	false	true	false	false	Self > 4	0	0.001	0.003		0	0.25	0.25	0	0	764	601	130
169397	B190124_04_Lumos_FO_CO_120_FAcomplex_100x_SCX23				0	0	-0	0	5	0	0	ggFANCB	FA_complex	false	ggFANCA	FA_complex	false	SKNDLKEEFHK	AAVLSLLDRHQNLSDLLLEVEGSAKPAGEGGR	555	32	11	32	2	25	556	56	5	BS3	-1	19.712	false	true	false	false	Between > 4	0.012	0.013	0.029		0	0.455	0.25	0	0	1434	2355	0
277167	B190124_11_Lumos_FO_CO_120_FAcomplex_100x_SCX16				0	0	-0	0	3	0	0	ggFAAP100	FA_complex	false	ggFAAP100	FA_complex	false	EQPEPKAGTASEQPCcmATGEGGMoxPPSAASIR	AVDQKNR	692	480	30	7	6	5	697	484	3	BS3	-1	19.704	false	true	false	false	Self > 4	0	0.001	0.003		0	0.444	0.444	0	0	496	401	162
36250	B181122_31_Lumos_FO_IN_120_FAcomplex_BS3_SEC7_rep2				0	0	-0	0	5	0	0	ggFANCA	FA_complex	false	ggFANCA	FA_complex	false	LSNVLGHNSDENEAAILNSR	KYSVLHSAASDR	661	1291	20	12	9	1	669	1291	5	BS3	-1	19.698	false	true	false	false	Self > 4	0	0.001	0.003		0	0.25	0.25	0	0	683	1093	130
216399	B190124_07_Lumos_FO_CO_120_FAcomplex_100x_SCX20				0	0	-0	0	4	0	0	ggFANCA	FA_complex	false	ggFAAP100	FA_complex	false	SHFCcmQEIWK	QIQTNHEMLLKEAQSLR	144	844	9	17	1	11	144	854	4	BS3	-1	19.688	false	true	false	false	Between > 4	0.012	0.013	0.029		0	0.25	0.444	0	0	1712	2351	26
206511	B190124_06_Lumos_FO_CO_120_FAcomplex_100x_SCX21				0	0	-0	0	5	0	0	ggFANCB	FA_complex	false	ggFANCB	FA_complex	false	TQLDKANTVTAVTSLSPLLAFHR	SGSKGVLTEQLVLALEK	570	755	23	17	5	4	574	758	5	BS3	-1	19.684	false	true	false	false	Self > 4	0	0.001	0.003		0.004	0.455	0.455	0.006	0	761	809	132
129328	B190124_02_Lumos_FO_CO_120_FAcomplex_100x_SCX25t28				0	0	-0	0	5	0	0	ggFANCG	FA_complex	false	ggFANCA	FA_complex	false	HHHPSEVKYLLAQR	RKSTFGSTAELR	347	20	14	12	8	2	354	21	5	BS3	-1	19.672	false	true	false	false	Between > 4	0.012	0.013	0.019		0.022	0.455	0.25	0	0	1711	2019	17
176167	B190124_05_Lumos_FO_CO_120_FAcomplex_100x_SCX22				0	0	-0	0	5	0	0	ggFAAP100	FA_complex	false	ggFANCL	FA_complex	false	RIKALLSGIGNTSER	LKAEDSR	459	136	15	7	3	2	461	137	5	BS3	-1	19.67	false	true	false	false	Between > 4	0.012	0.013	0.019		0	0.444	0.444	0	0	1710	2347	5
228186	B190124_08_Lumos_FO_CO_120_FAcomplex_100x_SCX19				0	0	-0	0	3	0	0	ggFANCA	FA_complex	false	ggFANCA	FA_complex	false	VLPKAPDTR	MoxLQDESKVEPSHSK	571	611	9	14	4	7	574	617	3	BS3	-1	19.614	false	true	false	false	Self > 4	0	0.001	0.003		0	0.25	0.25	0	0	679	1273	130
284537	B190124_11_Lumos_FO_CO_120_FAcomplex_100x_SCX16				0	0	-0	0	4	0	0	ggFANCA	FA_complex	false	ggFANCA	FA_complex	false	KIPTSVIEASIFR	MoxAFIDSLKR	542	580	13	9	1	8	542	587	4	BS3	-1	19.594	false	true	false	false	Self > 4	0	0.001	0.003		0.004	0.25	0.25	0	0	759	671	130
20596	B181122_30_Lumos_FO_IN_120_FAcomplex_BS3_SEC7_rep1				0	0	-0	0	4	0	0	ggFANCA	FA_complex	false	ggFANCA	FA_complex	false	LSNVLGHNSDENEAAILNSR	EKMLQDESK	661	609	20	9	9	2	669	610	4	BS3	-1	19.592	false	true	false	false	Self > 4	0	0.001	0.003		0	0.25	0.25	0	0	758	201	130
129870	B190124_02_Lumos_FO_CO_120_FAcomplex_100x_SCX25t28				0	0	-0	0	3	0	0	ggFANCG	FA_complex	false	ggFANCA	FA_complex	false	HHHPSEVKYLLAQR	KSTFGSTAELR	347	21	14	11	8	1	354	21	3	BS3	-1	19.584	false	true	false	false	Between > 4	0.012	0.013	0.028		0	0.455	0.25	0	0	1660	2019	17
210022	B190124_07_Lumos_FO_CO_120_FAcomplex_100x_SCX20				0	0	-0	0	5	0	0	ggFANCA	FA_complex	false	ggFANCA	FA_complex	false	VSDAIHKQR	EKEEDVSTLQAMoxR	315	263	9	13	7	2	321	264	5	BS3	-1	19.571	false	true	false	false	Self > 4	0	0.001	0.003		0	0.25	0.25	0	0	757	611	130
182393	B190124_05_Lumos_FO_CO_120_FAcomplex_100x_SCX22				0	0	-0	0	5	0	0	ggFANCA	FA_complex	false	ggFANCA	FA_complex	false	QRPVSGCcmLDAK	GITSKEDKADLVWSSLTCcmPSLNYR	1010	866	11	24	5	8	1014	873	5	BS3	-1	19.57	false	true	false	false	Self > 4	0	0.001	0.003		0.004	0.25	0.25	0.006	0	756	799	130
198032	B190124_06_Lumos_FO_CO_120_FAcomplex_100x_SCX21				0	0	-0	0	5	0	0	ggFANCA	FA_complex	false	ggFANCA	FA_complex	false	LSNVLGHNSDENEAAILNSR	LSNVLGHNSDENEAAILNSR	661	661	20	20	9	9	669	669	5	BS3	-1	19.565	false	true	false	false	Self > 4	0	0.001	0.003		0.004	0.25	0.25	0.006	0	755	797	130
151516	B190124_03_Lumos_FO_CO_120_FAcomplex_100x_SCX24				0	0	-0	0	6	0	0	ggFANCA	FA_complex	false	ggFANCA	FA_complex	false	ERNALKR	LLPVAFYSLTPGFHHKLLTR	1218	1306	7	20	6	16	1223	1321	6	BS3	-1	19.562	false	true	false	false	Self > 4	0	0.001	0.003		0.004	0.25	0.25	0.006	0	754	795	130
12458	B181122_29_Lumos_FO_IN_120_FAcomplex_BS3_SEC6_rep2				0	0	-0	0	6	0	0	ggFANCB	FA_complex	false	ggFANCB	FA_complex	false	RENLQVTSKWQK	ITDFGKINYESGINYKDDVPAAEGLQENGLLTIQALETR	313	359	12	39	9	16	321	374	6	BS3	-1	19.547	false	true	false	false	Self > 4	0	0.001	0.003		0.004	0.455	0.455	0	0	753	793	132
248382	B190124_09_Lumos_FO_CO_120_FAcomplex_100x_SCX18				0	0	-0	0	4	0	0	ggFAAP100	FA_complex	false	ggFAAP100	FA_complex	false	IKALLSGIGNTSER	AVDQKNR	460	480	14	7	2	5	461	484	4	BS3	-1	19.524	false	true	false	false	Self > 4	0	0.001	0.003		0	0.444	0.444	0	0	704	737	162
174458	B190124_05_Lumos_FO_CO_120_FAcomplex_100x_SCX22				0	0	-0	0	4	0	0	ggFANCB	FA_complex	false	ggFANCB	FA_complex	false	NHILPSAK	KMoxKLDLR	434	548	8	7	6	3	439	550	4	BS3	-1	19.515	false	true	false	false	Self > 4	0	0.001	0.003		0.003	0.455	0.455	0.003	0	298	83	132
35562	B181122_31_Lumos_FO_IN_120_FAcomplex_BS3_SEC7_rep2				0	0	-0	0	6	0	0	ggFANCA	FA_complex	false	ggFANCA	FA_complex	false	KVPHICcmHAVLQR	KSTFGSTAELR	240	21	12	11	1	1	240	21	6	BS3	-1	19.506	false	true	false	false	Self > 4	0	0.001	0.003		0	0.25	0.25	0	0	509	1201	130
232039	B190124_08_Lumos_FO_CO_120_FAcomplex_100x_SCX19				0	0	-0	0	5	0	0	ggFANCA	FA_complex	false	ggFANCA	FA_complex	false	VEPSHSKEPAEQLK	MAFIDSLKR	618	580	14	9	7	8	624	587	5	BS3	-1	19.5	false	true	false	false	Self > 4	0	0.001	0.003		0	0.25	0.25	0	0	749	429	130
200915	B190124_06_Lumos_FO_CO_120_FAcomplex_100x_SCX21				0	0	-0	0	4	0	0	ggFANCB	FA_complex	false	ggFANCB	FA_complex	false	VFSALSVSSCcmQIEPPQKK	LQDHFIEKLWQR	531	468	18	12	8	8	538	475	4	BS3	-1	19.472	false	true	false	false	Self > 4	0	0.001	0.003		0	0.455	0.455	0	0	748	1159	132
182460	B190124_05_Lumos_FO_CO_120_FAcomplex_100x_SCX22				0	0	-0	0	4	0	0	ggFANCA	FA_complex	false	ggFANCA	FA_complex	false	RADKIPSNLYSTYIQACcmHAR	MAFIDSLKR	588	580	20	9	4	8	591	587	4	BS3	-1	19.452	false	true	false	false	Self > 4	0	0.001	0.003		0	0.25	0.25	0	0	747	1409	130
192702	B190124_06_Lumos_FO_CO_120_FAcomplex_100x_SCX21				0	0	-0	0	4	0	0	ggFANCE	FA_complex	false	ggFANCC_strepII_tag	FA_complex	false	KVLEESLEFSEER	IKHNGGENQR	190	534	13	10	1	2	190	535	4	BS3	-1	19.442	false	true	false	false	Between > 4	0.012	0.014	0.029		0.006	0	0.444	0.008	0	1706	2263	14
52855	B181122_32_Lumos_FO_IN_120_FAcomplex_BS3_SEC8_rep1				0	0	-0	0	6	0	0	ggFANCB	FA_complex	false	ggFANCG	FA_complex	false	SKNDLKEEFHK	MGKPQTALQHLK	555	263	11	12	2	3	556	265	6	BS3	-1	19.436	false	true	false	false	Between > 4	0.012	0.014	0.029		0.014	0.455	0.455	0	0	1564	2153	35
216063	B190124_07_Lumos_FO_CO_120_FAcomplex_100x_SCX20				0	0	-0	0	4	0	0	ggFANCB	FA_complex	false	ggFANCB	FA_complex	false	RENLQVTSKWQK	ITDFGKINYESGINYK	313	359	12	16	9	6	321	364	4	BS3	-1	19.416	false	true	false	false	Self > 4	0	0.001	0.004		0.004	0.455	0.455	0	0	147	665	132
209512	B190124_07_Lumos_FO_CO_120_FAcomplex_100x_SCX20				0	0	-0	0	4	0	0	ggFANCA	FA_complex	false	ggFANCA	FA_complex	false	VLPKAPDTR	VSDAIHKQR	571	315	9	9	4	7	574	321	4	BS3	-1	19.411	false	true	false	false	Self > 4	0	0.001	0.004		0	0.25	0.25	0	0	584	343	130
132695	B190124_02_Lumos_FO_CO_120_FAcomplex_100x_SCX25t28				0	0	-0	0	5	0	0	ggFANCA	FA_complex	false	ggFANCA	FA_complex	false	HQNLSDLLLEVEGSAKPAGEGGR	FWLNVFDVSIYK	41	276	23	12	16	11	56	286	5	BS3	-1	19.404	false	true	false	false	Self > 4	0	0.001	0.004		0.003	0.25	0.25	0.003	0	355	859	130
179069	B190124_05_Lumos_FO_CO_120_FAcomplex_100x_SCX22				0	0	-0	0	5	0	0	ggFANCA	FA_complex	false	ggFANCA	FA_complex	false	QRPVSGCcmLDAK	ADKIPSNLYSTYIQACcmHAR	1010	589	11	19	5	3	1014	591	5	BS3	-1	19.386	false	true	false	false	Self > 4	0	0.001	0.004		0	0.25	0.25	0	0	563	673	130
79161	B181122_34_Lumos_FO_IN_120_FAcomplex_BS3_SEC9_rep1				0	0	-0	0	3	0	0	ggFANCG	FA_complex	false	ggFANCA	FA_complex	false	GKEAIMoxQFSR	AGAGGGALR	492	2	10	9	2	1	493	2	3	BS3	-1	19.376	false	true	false	false	Between > 4	0.012	0.014	0.029		0.022	0.455	0.25	0	0	1703	1971	17
54740	B181122_32_Lumos_FO_IN_120_FAcomplex_BS3_SEC8_rep1				0	0	-0	0	4	0	0	ggFANCG	FA_complex	false	ggFANCG	FA_complex	false	GMoxQFLEQEKHK	GKEAIMQFSR	541	492	11	10	9	2	549	493	4	BS3	-1	19.357	false	true	false	false	Self > 4	0	0.001	0.004		0	0.455	0.455	0	0	521	445	134
38958	B181122_31_Lumos_FO_IN_120_FAcomplex_BS3_SEC7_rep2				0	0	-0	0	5	0	0	ggFANCB	FA_complex	false	ggFAAP100	FA_complex	false	ESKAENNLTWWNEPGK	QIQTNHEMLLKEAQSLR	784	844	16	17	3	11	786	854	5	BS3	-1	19.33	false	true	false	false	Between > 4	0.012	0.014	0.019		0.017	0.455	0.444	0	0	1397	2035	2
252538	B190124_09_Lumos_FO_CO_120_FAcomplex_100x_SCX18				0	0	-0	0	5	0	0	ggFANCL	FA_complex	false	ggFANCL	FA_complex	false	AALEKSDFTK	QSFNVIFGECcmPYCcmNKPLTVKSSMoxK	294	348	10	24	5	20	298	367	5	BS3	-1	19.304	false	true	false	false	Self > 4	0	0.001	0.004		0.004	0.444	0.444	0	0	741	789	227
181165	B190124_05_Lumos_FO_CO_120_FAcomplex_100x_SCX22				0	0	-0	0	5	0	0	ggFANCL	FA_complex	false	ggFANCL	FA_complex	false	QHLITLKLNAK	VAYVDTGLTTVKLKAEDSR	145	124	11	19	7	12	151	135	5	BS3	-1	19.274	false	true	false	false	Self > 4	0	0.001	0.004		0	0.444	0.444	0	0	498	1197	227
249846	B190124_09_Lumos_FO_CO_120_FAcomplex_100x_SCX18				0	0	-0	0	5	0	0	ggFANCA	FA_complex	false	ggFANCA	FA_complex	false	LDLGSCcmGQLKSVSPDIHCcmK	SVSPDIHCcmK	980	990	19	9	10	1	989	990	5	BS3	-1	19.261	false	true	false	false	Self > 4	0	0.001	0.004		0.004	0.25	0.25	0.006	0	739	787	130
283807	B190124_11_Lumos_FO_CO_120_FAcomplex_100x_SCX16				0	0	-0	0	4	0	0	ggFANCA	FA_complex	false	ggFANCA	FA_complex	false	VLPKAPDTR	SVLLEYITLAKTR	571	484	9	13	4	11	574	494	4	BS3	-1	19.238	false	true	false	false	Self > 4	0	0.001	0.004		0	0.25	0.25	0	0	738	1193	130
271189	B190124_10_Lumos_FO_CO_120_FAcomplex_100x_SCX17				0	0	-0	0	5	0	0	ggFANCA	FA_complex	false	ggFANCA	FA_complex	false	ADKIPSNLYSTYIQACcmHAR	DVEKALQIFENTR	589	529	19	13	3	4	591	532	5	BS3	-1	19.218	false	true	false	false	Self > 4	0	0.001	0.004		0	0.25	0.25	0	0	737	1185	130
203316	B190124_06_Lumos_FO_CO_120_FAcomplex_100x_SCX21				0	0	-0	0	6	0	0	ggFANCA	FA_complex	false	ggFANCA	FA_complex	false	KIPTSVIEASIFR	VEPSHSKEPAEQLKAELDALR	542	618	13	21	1	14	542	631	6	BS3	-1	19.21	false	true	false	false	Self > 4	0	0.001	0.004		0	0.25	0.25	0	0	736	1421	130
201483	B190124_06_Lumos_FO_CO_120_FAcomplex_100x_SCX21				0	0	-0	0	3	0	0	ggFANCA	FA_complex	false	ggFANCA	FA_complex	false	LGVPTAVLAAKNAVTK	SHFCcmQEIWKMK	85	144	16	11	11	9	95	152	3	BS3	-1	19.201	false	true	false	false	Self > 4	0	0.001	0.004		0	0.25	0.25	0	0	735	1507	130
239286	B190124_08_Lumos_FO_CO_120_FAcomplex_100x_SCX19				0	0	-0	0	5	0	0	ggFANCA	FA_complex	false	ggFANCA	FA_complex	false	RADKIPSNLYSTYIQACcmHAR	VEPSHSKEPAEQLKAELDALR	588	618	20	21	4	14	591	631	5	BS3	-1	19.188	false	true	false	false	Self > 4	0	0.001	0.004		0	0.25	0.25	0	0	734	963	130
12469	B181122_29_Lumos_FO_IN_120_FAcomplex_BS3_SEC6_rep2				0	0	-0	0	6	0	0	ggFANCB	FA_complex	false	ggFANCB	FA_complex	false	RENLQVTSKWQK	ITDFGKINYESGINYKDDVPAAEGLQENGLLTIQALETR	313	359	12	39	9	6	321	364	6	BS3	-1	19.155	false	true	false	false	Self > 4	0	0.001	0.004		0.004	0.455	0.455	0	0	733	665	132
250078	B190124_09_Lumos_FO_CO_120_FAcomplex_100x_SCX18				0	0	-0	0	4	0	0	ggFANCE	FA_complex	false	ggFANCE	FA_complex	false	CcmLCcmQKIAQSK	LKWCcmFSK	151	167	10	7	5	2	155	168	4	BS3	-1	19.146	false	true	false	false	Self > 4	0	0.001	0.004		0.004	0	0	0.006	0	732	779	183
228254	B190124_08_Lumos_FO_CO_120_FAcomplex_100x_SCX19				0	0	-0	0	5	0	0	ggFANCA	FA_complex	false	ggFANCA	FA_complex	false	VLPKAPDTR	MoxLQDESKVEPSHSK	571	611	9	14	4	7	574	617	5	BS3	-1	19.131	false	true	false	false	Self > 4	0	0.001	0.004		0	0.25	0.25	0	0	679	1273	130
40460	B181122_31_Lumos_FO_IN_120_FAcomplex_BS3_SEC7_rep2				0	0	-0	0	4	0	0	ggFANCB	FA_complex	false	ggFAAP100	FA_complex	false	ITDFGKINYESGINYK	IKALLSGIGNTSER	359	460	16	14	6	2	364	461	4	BS3	-1	19.098	false	true	false	false	Between > 4	0.012	0.014	0.02		0.022	0.455	0.444	0	0	1697	1999	2
146091	B190124_03_Lumos_FO_CO_120_FAcomplex_100x_SCX24				0	0	-0	0	5	0	0	ggFANCB	FA_complex	false	ggFANCL	FA_complex	false	NHILPSAKK	IECcmSWHLKK	434	52	9	9	8	8	441	59	5	BS3	-1	19.089	false	true	false	false	Between > 4	0.012	0.014	0.02		0	0.455	0.444	0	0	1696	2427	4
234502	B190124_08_Lumos_FO_CO_120_FAcomplex_100x_SCX19				0	0	-0	0	5	0	0	ggFANCC_strepII_tag	FA_complex	false	ggFANCC_strepII_tag	FA_complex	false	GSAGSAAGSGAGWSHPQFEK	TVKLLNELLQK	576	544	20	11	5	3	580	546	5	BS3	-1	19.076	false	true	false	false	Self > 4	0	0.001	0.004		0.004	0.444	0.444	0.006	0	730	775	159
228677	B190124_08_Lumos_FO_CO_120_FAcomplex_100x_SCX19				0	0	-0	0	4	0	0	ggFANCA	FA_complex	false	ggFANCA	FA_complex	false	VLPKAPDTR	MLQDESKVEPSHSK	571	611	9	14	4	7	574	617	4	BS3	-1	19.053	false	true	false	false	Self > 4	0	0.001	0.004		0	0.25	0.25	0	0	729	1273	130
281173	B190124_11_Lumos_FO_CO_120_FAcomplex_100x_SCX16				0	0	-0	0	4	0	0	ggFANCB	FA_complex	false	ggFAAP100	FA_complex	false	LMoxKSGSK	AASLPAPQDPVETFLKASK	752	673	7	19	3	16	754	688	4	BS3	-1	19.05	false	true	false	false	Between > 4	0.012	0.014	0.019		0.022	0.455	0.444	0	0	1695	1997	2
1779	B181122_28_Lumos_FO_IN_120_FAcomplex_BS3_SEC6_rep1				0	0	-0	0	6	0	0	ggFANCB	FA_complex	false	ggFAAP100	FA_complex	false	NHILPSAKK	ALSSPPADSCcmHDVSGQDPPVKILHHLEEPIVFIGALR	434	254	9	37	8	21	441	274	6	BS3	-1	19.038	false	true	false	false	Between > 4	0.012	0.014	0.019		0.006	0.455	0.444	0.008	0	1418	2233	2
270709	B190124_10_Lumos_FO_CO_120_FAcomplex_100x_SCX17				0	0	-0	0	3	0	0	ggFANCA	FA_complex	false	ggFANCA	FA_complex	false	MAFIDSLKR	MAFIDSLKR	580	580	9	9	8	8	587	587	3	BS3	-1	19.034	false	true	false	false	Self > 4	0	0.001	0.004		0	0.25	0.25	0	0	499	51	130
200023	B190124_06_Lumos_FO_CO_120_FAcomplex_100x_SCX21				0	0	-0	0	4	0	0	ggFANCA	FA_complex	false	ggFANCA	FA_complex	false	KTVLDCcmEDFFHYVNSELK	QRPVSGCcmLDAKR	1075	1010	18	12	1	11	1075	1020	4	BS3	-1	19.008	false	true	false	false	Self > 4	0	0.001	0.004		0	0.25	0.25	0	0	727	1271	130
9683	B181122_29_Lumos_FO_IN_120_FAcomplex_BS3_SEC6_rep2				0	0	-0	0	5	0	0	ggFANCA	FA_complex	false	ggFANCA	FA_complex	false	MLQDESKVEPSHSKEPAEQLK	KIPTSVIEASIFR	611	542	21	13	7	1	617	542	5	BS3	-1	19.003	false	true	false	false	Self > 4	0	0.001	0.004		0.004	0.25	0.25	0.003	0	726	457	130
218590	B190124_07_Lumos_FO_CO_120_FAcomplex_100x_SCX20				0	0	-0	0	5	0	0	ggFANCA	FA_complex	false	ggFANCA	FA_complex	false	MoxLTWVLDAVGKEKEEDVSTLQAMoxR	VSDAIHKQR	252	315	24	9	13	7	264	321	5	BS3	-1	19	false	true	false	false	Self > 4	0	0.001	0.004		0.004	0.25	0.25	0	0	279	611	130
146098	B190124_03_Lumos_FO_CO_120_FAcomplex_100x_SCX24				0	0	-0	0	4	0	0	ggFANCB	FA_complex	false	ggFAAP100	FA_complex	false	SKNDLKEEFHK	EAQSLRDHSPLTEEDTEK	555	855	11	18	6	9	560	863	4	BS3	-1	18.997	false	true	false	false	Between > 4	0.012	0.014	0.019		0	0.455	0.444	0	0	1692	2369	2
272156	B190124_10_Lumos_FO_CO_120_FAcomplex_100x_SCX17				0	0	-0	0	5	0	0	ggFANCB	FA_complex	false	ggFANCG	FA_complex	false	EGLVSLWDDVGKPHSVSKEPSLTPK	IIQVEEKLEQPECcmASLETGLAGGLLSQK	443	438	25	28	12	7	454	444	5	BS3	-1	18.968	false	true	false	false	Between > 4	0.012	0.014	0.019		0.022	0.455	0.455	0	0	1690	1993	35
241469	B190124_08_Lumos_FO_CO_120_FAcomplex_100x_SCX19				0	0	-0	0	5	0	0	ggFANCA	FA_complex	false	ggFANCA	FA_complex	false	HQNLSDLLLEVEGSAKPAGEGGR	LGVPTAVLAAKNAVTK	41	85	23	16	16	11	56	95	5	BS3	-1	18.956	false	true	false	false	Self > 4	0	0.001	0.004		0	0.25	0.25	0	0	724	1463	130
183193	B190124_05_Lumos_FO_CO_120_FAcomplex_100x_SCX22				0	0	-0	0	7	0	0	ggFANCA	FA_complex	false	ggFANCA	FA_complex	false	HEDVPAQIAVISDRLSNVLGHNSDENEAAILNSR	VEPSHSKEPAEQLK	647	618	34	14	23	7	669	624	7	BS3	-1	18.946	false	true	false	false	Self > 4	0	0.001	0.004		0.004	0.25	0.25	0	0	723	771	130
256860	B190124_09_Lumos_FO_CO_120_FAcomplex_100x_SCX18				0	0	-0	0	6	0	0	ggFANCB	FA_complex	false	ggFANCG	FA_complex	false	EGLVSLWDDVGKPHSVSK	IIQVEEKLEQPECcmASLETGLAGGLLSQKR	443	438	18	29	12	28	454	465	6	BS3	-1	18.944	false	true	false	false	Between > 4	0.012	0.014	0.019		0.022	0.455	0.455	0	0	1689	1817	35
209216	B190124_07_Lumos_FO_CO_120_FAcomplex_100x_SCX20				0	0	-0	0	3	0	0	ggFANCE	FA_complex	false	ggFANCE	FA_complex	false	IAQSKAEGR	QDGDAAGCcmVLPGGKRK	156	174	9	16	5	14	160	187	3	BS3	-1	18.941	false	true	false	false	Self > 4	0	0.001	0.004		0	0	0	0	0	722	1223	183
234639	B190124_08_Lumos_FO_CO_120_FAcomplex_100x_SCX19				0	0	-0	0	5	0	0	ggFANCA	FA_complex	false	ggFANCA	FA_complex	false	LDLGSCcmGQLKSVSPDIHCcmK	LDLGSCcmGQLKSVSPDIHCcmK	980	980	19	19	10	10	989	989	5	BS3	-1	18.913	false	true	false	false	Self > 4	0	0.001	0.004		0.004	0.25	0.25	0.006	0	721	767	130
222628	B190124_07_Lumos_FO_CO_120_FAcomplex_100x_SCX20				0	0	-0	0	4	0	0	ggFANCA	FA_complex	false	P33353	YEHQ_ECOLI Protein YehQ OS=Escherichia coli (strain K12) OX=83333 GN=yehQ PE=4 SV=2	false	AAVLSLLDRHQNLSDLLLEVEGSAKPAGEGGR	LVSLGMoxR	32	339	32	7	25	3	56	341	4	BS3	-1	18.912	false	true	false	false	Between > 4	0.012	0.014	0.019		0.006	0.25	0.333	0	0	1688	1903	90
283084	B190124_11_Lumos_FO_CO_120_FAcomplex_100x_SCX16				0	0	-0	0	4	0	0	ggFANCB	FA_complex	false	ggFANCB	FA_complex	false	SFLSSKESK	LQNEKEQCcmMLSMoxNETMDGTLYQEVTLK	778	823	9	27	6	5	783	827	4	BS3	-1	18.91	false	true	false	false	Self > 4	0	0.001	0.004		0.004	0.455	0.455	0	0	720	57	132
11873	B181122_29_Lumos_FO_IN_120_FAcomplex_BS3_SEC6_rep2				0	0	-0	0	5	0	0	ggFANCA	FA_complex	false	ggFANCA	FA_complex	false	SVLLEYITLAKTR	RADKIPSNLYSTYIQACcmHAR	484	588	13	20	11	4	494	591	5	BS3	-1	18.908	false	true	false	false	Self > 4	0	0.001	0.004		0	0.25	0.25	0	0	719	1315	130
178231	B190124_05_Lumos_FO_CO_120_FAcomplex_100x_SCX22				0	0	-0	0	4	0	0	ggFANCA	FA_complex	false	ggFANCA	FA_complex	false	VSDAIHKQR	ADKIPSNLYSTYIQACcmHAR	315	589	9	19	7	3	321	591	4	BS3	-1	18.883	false	true	false	false	Self > 4	0	0.001	0.004		0	0.25	0.25	0	0	718	1523	130
241107	B190124_08_Lumos_FO_CO_120_FAcomplex_100x_SCX19				0	0	-0	0	6	0	0	ggFANCA	FA_complex	false	ggFANCA	FA_complex	false	LSNVLGHNSDENEAAILNSR	MLTWVLDAVGKEKEEDVSTLQAMR	661	252	20	24	9	13	669	264	6	BS3	-1	18.876	false	true	false	false	Self > 4	0	0.001	0.004		0.004	0.25	0.25	0	0	717	763	130
152935	B190124_03_Lumos_FO_CO_120_FAcomplex_100x_SCX24				0	0	-0	0	5	0	0	ggFANCE	FA_complex	false	ggFANCC_strepII_tag	FA_complex	false	QDGDAAGCcmVLPGGKR	RPFELPSTHWLQHLKHISDTLK	174	358	15	22	14	15	187	372	5	BS3	-1	18.86	false	true	false	false	Between > 4	0.012	0.014	0.028		0	0	0.444	0	0	1685	2321	14
183453	B190124_05_Lumos_FO_CO_120_FAcomplex_100x_SCX22				0	0	-0	0	5	0	0	ggFANCB	FA_complex	false	ggFANCB	FA_complex	false	NDLKEEFHKR	TQLDKANTVTAVTSLSPLLAFHR	557	570	10	23	9	5	565	574	5	BS3	-1	18.836	false	true	false	false	Self > 4	0	0.001	0.004		0.004	0.455	0.455	0.006	0	716	761	132
250050	B190124_09_Lumos_FO_CO_120_FAcomplex_100x_SCX18				0	0	-0	0	3	0	0	ggFANCB	FA_complex	false	ggFANCB	FA_complex	false	SFLSSKESK	ENLQVTSKWQK	778	314	9	11	6	8	783	321	3	BS3	-1	18.813	false	true	false	false	Self > 4	0	0.001	0.004		0.004	0.455	0.455	0	0	249	801	132
225254	B190124_07_Lumos_FO_CO_120_FAcomplex_100x_SCX20				0	0	-0	0	4	0	0	ggFANCB	FA_complex	false	ggFANCA	FA_complex	false	GVLTEQLVLALEKEMoxFTSR	TVKDLLENNVFSR	759	131	19	13	13	3	771	133	4	BS3	-1	18.799	false	true	false	false	Between > 4	0.012	0.014	0.029		0.022	0.455	0.25	0	0	1682	1983	0
193832	B190124_06_Lumos_FO_CO_120_FAcomplex_100x_SCX21				0	0	-0	0	4	0	0	ggFANCG	FA_complex	false	ggFANCA	FA_complex	false	LNRKEEAADYWQK	VLPKAPDTR	581	571	13	9	4	4	584	574	4	BS3	-1	18.763	false	true	false	false	Between > 4	0.012	0.014	0.029		0.006	0.455	0.25	0.008	0	1422	1699	17
282299	B190124_11_Lumos_FO_CO_120_FAcomplex_100x_SCX16				0	0	-0	0	3	0	0	ggFANCE	FA_complex	false	ggFANCL	FA_complex	false	LLAKPCcmR	QSFNVIFGECcmPYCcmNKPLTVK	8	348	7	20	4	15	11	362	3	BS3	-1	18.754	false	true	false	false	Between > 4	0.012	0.014	0.029		0.006	0	0.444	0.008	0	1679	2273	29
53713	B181122_32_Lumos_FO_IN_120_FAcomplex_BS3_SEC8_rep1				0	0	-0	0	4	0	0	ggFAAP100	FA_complex	false	ggFAAP100	FA_complex	false	EQPEPKAGTASEQPCcmATGEGGMPPSAASIR	AVDQKNR	692	480	30	7	6	5	697	484	4	BS3	-1	18.725	false	true	false	false	Self > 4	0	0.001	0.004		0.004	0.444	0.444	0	0	3	401	162
91572	B181122_35_Lumos_FO_IN_120_FAcomplex_BS3_SEC9_rep2				0	0	-0	0	5	0	0	ggFANCA	FA_complex	false	ggFANCA	FA_complex	false	VLPKAPDTR	KEKMLQDESK	571	608	9	10	4	3	574	610	5	BS3	-1	18.711	false	true	false	false	Self > 4	0	0.001	0.004		0	0.25	0.25	0	0	713	601	130
255261	B190124_09_Lumos_FO_CO_120_FAcomplex_100x_SCX18				0	0	-0	0	5	0	0	ggFANCB	FA_complex	false	ggFANCL	FA_complex	false	EGLVSLWDDVGKPHSVSK	ILLPTDSQLKNAR	443	39	18	13	12	10	454	48	5	BS3	-1	18.711	false	true	false	false	Between > 4	0.012	0.014	0.029		0.014	0.455	0.444	0	0	1584	2151	4
267404	B190124_10_Lumos_FO_CO_120_FAcomplex_100x_SCX17				0	0	-0	0	4	0	0	ggFANCB	FA_complex	false	ggFANCB	FA_complex	false	SFLSSKESK	GVCcmELPYEKPCcmLIK	778	275	9	14	6	9	783	283	4	BS3	-1	18.702	false	true	false	false	Self > 4	0	0.001	0.004		0.004	0.455	0.455	0.006	0	712	757	132
178545	B190124_05_Lumos_FO_CO_120_FAcomplex_100x_SCX22				0	0	-0	0	3	0	0	ggFANCB	FA_complex	false	ggFANCB	FA_complex	false	SKNDLKEEFHK	ESKAENNLTWWNEPGK	555	784	11	16	6	3	560	786	3	BS3	-1	18.697	false	true	false	false	Self > 4	0	0.001	0.004		0	0.455	0.455	0	0	711	1479	132
265898	B190124_10_Lumos_FO_CO_120_FAcomplex_100x_SCX17				0	0	-0	0	4	0	0	ggFAAP100	FA_complex	false	ggFAAP100	FA_complex	false	IKALLSGIGNTSER	VLKAVYR	460	53	14	7	2	3	461	55	4	BS3	-1	18.695	false	true	false	false	Self > 4	0	0.001	0.004		0.004	0.444	0.444	0.006	0	13	777	162
247557	B190124_09_Lumos_FO_CO_120_FAcomplex_100x_SCX18				0	0	-0	0	4	0	0	ggFANCA	FA_complex	false	ggFANCA	FA_complex	false	FQELLKEK	GITSKEDK	901	866	8	8	6	5	906	870	4	BS3	-1	18.686	false	true	false	false	Self > 4	0	0.001	0.004		0	0.25	0.25	0	0	709	1177	130
43776	B181122_31_Lumos_FO_IN_120_FAcomplex_BS3_SEC7_rep2				0	0	-0	0	5	0	0	ggFANCE	FA_complex	false	ggFANCE	FA_complex	false	SSPPPPPLTASGQQQLK	GEERSSPPPPPLTASGQQQLK	134	130	17	21	2	6	135	135	5	BS3	-1	18.677	false	true	false	false	Self > 4	0	0.001	0.004		0.004	0	0	0.006	0	708	755	183
220097	B190124_07_Lumos_FO_CO_120_FAcomplex_100x_SCX20				0	0	-0	0	5	0	0	ggFANCA	FA_complex	false	P33353	YEHQ_ECOLI Protein YehQ OS=Escherichia coli (strain K12) OX=83333 GN=yehQ PE=4 SV=2	false	HQNLSDLLLEVEGSAKPAGEGGR	LVSLGMoxR	41	339	23	7	16	3	56	341	5	BS3	-1	18.674	false	true	false	false	Between > 4	0.012	0.014	0.029		0	0.25	0.333	0	0	1515	1903	90
235650	B190124_08_Lumos_FO_CO_120_FAcomplex_100x_SCX19				0	0	-0	0	4	0	0	ggFANCA	FA_complex	false	ggFANCA	FA_complex	false	SVLLEYITLAKTR	VEPSHSKEPAEQLK	484	618	13	14	11	7	494	624	4	BS3	-1	18.659	false	true	false	false	Self > 4	0	0.001	0.004		0	0.25	0.25	0	0	707	1109	130
159868	B190124_04_Lumos_FO_CO_120_FAcomplex_100x_SCX23				0	0	-0	0	4	0	0	ggFANCB	FA_complex	false	decoy:ggFANCB	decoy	true	KQKHQNGDLQK	AVSFAGSK	603	800	11	8	3	7	605	806	4	BS3	-1	18.633	true	false	true	false	Self > 4	0.001	0.002	0.004		0.004	0.455	0.545	0.006	0.125	399	849	196
169233	B190124_04_Lumos_FO_CO_120_FAcomplex_100x_SCX23				0	0	-0	0	7	0	0	ggFANCB	FA_complex	false	ggFAAP100	FA_complex	false	NHILPSAKK	ALSSPPADSCcmHDVSGQDPPVKILHHLEEPIVFIGALR	434	254	9	37	8	21	441	274	7	BS3	-1	18.595	false	true	false	false	Between > 4	0.012	0.014	0.028		0.006	0.455	0.444	0.008	0	1418	2233	2
175572	B190124_05_Lumos_FO_CO_120_FAcomplex_100x_SCX22				0	0	-0	0	5	0	0	ggFANCB	FA_complex	false	ggFANCL	FA_complex	false	SKNDLKEEFHK	AALEKSDFTK	555	294	11	10	2	5	556	298	5	BS3	-1	18.595	false	true	false	false	Between > 4	0.012	0.014	0.028		0.006	0.455	0.444	0.008	0	1658	2181	4
144418	B190124_03_Lumos_FO_CO_120_FAcomplex_100x_SCX24				0	0	-0	0	4	0	0	ggFANCA	FA_complex	false	ggFANCA	FA_complex	false	ERNALKR	KYSVLHSAASDR	1218	1291	7	12	6	1	1223	1291	4	BS3	-1	18.587	false	true	false	false	Self > 4	0.001	0.001	0.004		0.004	0.25	0.25	0.006	0	187	785	130
214810	B190124_07_Lumos_FO_CO_120_FAcomplex_100x_SCX20				0	0	-0	0	5	0	0	ggFANCB	FA_complex	false	ggFAAP100	FA_complex	false	SFLSSKESK	QIQTNHEMLLKEAQSLR	778	844	9	17	6	11	783	854	5	BS3	-1	18.565	false	true	false	false	Between > 4	0.012	0.014	0.028		0	0.455	0.444	0	0	1511	2393	2
237716	B190124_08_Lumos_FO_CO_120_FAcomplex_100x_SCX19				0	0	-0	0	5	0	0	ggFANCB	FA_complex	false	ggFANCL	FA_complex	false	EGLVSLWDDVGKPHSVSKEPSLTPK	ILLPTDSQLK	443	39	25	10	12	5	454	43	5	BS3	-1	18.557	false	true	false	false	Between > 4	0.012	0.014	0.028		0.022	0.455	0.444	0	0	1670	1973	4
91395	B181122_35_Lumos_FO_IN_120_FAcomplex_BS3_SEC9_rep2				0	0	-0	0	4	0	0	ggFANCE	FA_complex	false	ggFANCC_strepII_tag	FA_complex	false	LKWCcmFSK	IKHNGGENQR	167	534	7	10	2	2	168	535	4	BS3	-1	18.549	false	true	false	false	Between > 4	0.012	0.014	0.028		0.006	0	0.444	0.008	0	1669	2219	14
264076	B190124_10_Lumos_FO_CO_120_FAcomplex_100x_SCX17				0	0	-0	0	3	0	0	ggFAAP100	FA_complex	false	ggFAAP100	FA_complex	false	IKALLSGIGNTSER	AVDQKNR	460	480	14	7	2	5	461	484	3	BS3	-1	18.541	false	true	false	false	Self > 4	0.001	0.001	0.004		0	0.444	0.444	0	0	704	737	162
264592	B190124_10_Lumos_FO_CO_120_FAcomplex_100x_SCX17				0	0	-0	0	4	0	0	ggFANCL	FA_complex	false	ggFANCL	FA_complex	false	ILLPTDSQLKNAR	LKAEDSR	39	136	13	7	10	2	48	137	4	BS3	-1	18.504	false	true	false	false	Self > 4	0.001	0.001	0.004		0	0.444	0.444	0	0	703	1115	227
282604	B190124_11_Lumos_FO_CO_120_FAcomplex_100x_SCX16				0	0	-0	0	4	0	0	ggFANCA	FA_complex	false	ggFANCA	FA_complex	false	VLPKAPDTR	TVKDLLENNVFSR	571	131	9	13	4	3	574	133	4	BS3	-1	18.502	false	true	false	false	Self > 4	0.001	0.001	0.004		0.004	0.25	0.25	0.006	0	702	753	130
234423	B190124_08_Lumos_FO_CO_120_FAcomplex_100x_SCX19				0	0	-0	0	5	0	0	ggFANCA	FA_complex	false	ggFANCA	FA_complex	false	MLQDESKVEPSHSKEPAEQLK	TVKDLLENNVFSR	611	131	21	13	14	3	624	133	5	BS3	-1	18.478	false	true	false	false	Self > 4	0.001	0.001	0.004		0.004	0.25	0.25	0	0	701	735	130
60858	B181122_32_Lumos_FO_IN_120_FAcomplex_BS3_SEC8_rep1				0	0	-0	0	4	0	0	ggFANCG	FA_complex	false	ggFANCA	FA_complex	false	GKEAIMQFSR	AGAGGGALRELLAGR	492	2	10	15	2	1	493	2	4	BS3	-1	18.465	false	true	false	false	Between > 4	0.012	0.014	0.028		0.022	0.455	0.25	0	0	1668	1971	17
148174	B190124_03_Lumos_FO_CO_120_FAcomplex_100x_SCX24				0	0	-0	0	4	0	0	ggFANCE	FA_complex	false	ggFANCL	FA_complex	false	LAAALDGSNAALR	KILHGYQHILKQR	499	60	13	13	8	11	506	70	4	BS3	-1	18.464	false	true	false	false	Between > 4	0.012	0.014	0.028		0.006	0	0.444	0	0	1634	2167	29
193564	B190124_06_Lumos_FO_CO_120_FAcomplex_100x_SCX21				0	0	-0	0	3	0	0	ggFANCB	FA_complex	false	ggFAAP100	FA_complex	false	HQNGDLQKSK	NALKTSGSDVPLSCcmATLR	606	729	10	18	8	4	613	732	3	BS3	-1	18.442	false	true	false	false	Between > 4	0.012	0.014	0.028		0	0.455	0.444	0	0	1666	2279	2
283892	B190124_11_Lumos_FO_CO_120_FAcomplex_100x_SCX16				0	0	-0	0	4	0	0	ggFANCB	FA_complex	false	ggFANCB	FA_complex	false	SFLSSKESK	ISAAAITQKNQLIWFQDGVPK	778	254	9	21	6	9	783	262	4	BS3	-1	18.43	false	true	false	false	Self > 4	0.001	0.001	0.004		0.004	0.455	0.455	0.006	0	700	749	132
272623	B190124_10_Lumos_FO_CO_120_FAcomplex_100x_SCX17				0	0	-0	0	5	0	0	ggFANCA	FA_complex	false	ggFANCA	FA_complex	false	SVLLEYITLAKTR	VLIVDQAKHEDVPAQIAVISDR	484	639	13	22	11	8	494	646	5	BS3	-1	18.4	false	true	false	false	Self > 4	0.001	0.001	0.004		0.004	0.25	0.25	0.006	0	286	791	130
45753	B181122_31_Lumos_FO_IN_120_FAcomplex_BS3_SEC7_rep2				0	0	-0	0	4	0	0	ggFANCL	FA_complex	false	ggFANCL	FA_complex	false	AALEKSDFTK	EFWDTMDEIDGKTWVLEPENPAR	294	197	10	23	5	12	298	208	4	BS3	-1	18.368	false	true	false	false	Self > 4	0.001	0.001	0.004		0.004	0.444	0.444	0.006	0	698	747	227
234648	B190124_08_Lumos_FO_CO_120_FAcomplex_100x_SCX19				0	0	-0	0	5	0	0	ggFANCB	FA_complex	false	ggFANCB	FA_complex	false	VFSALSVSSCcmQIEPPQK	NDLKEEFHK	531	557	17	9	9	4	539	560	5	BS3	-1	18.351	false	true	false	false	Self > 4	0.001	0.001	0.004		0.004	0.455	0.455	0	0	697	405	132
23475	B181122_30_Lumos_FO_IN_120_FAcomplex_BS3_SEC7_rep1				0	0	-0	0	4	0	0	ggFANCE	FA_complex	false	ggFANCE	FA_complex	false	WCcmFSKQDGDAAGCcmVLPGGK	SSPPPPPLTASGQQQLKCcmLCcmQK	169	134	19	22	5	17	173	150	4	BS3	-1	18.316	false	true	false	false	Self > 4	0.001	0.001	0.004		0.004	0	0	0.006	0	696	743	183
137562	B190124_02_Lumos_FO_CO_120_FAcomplex_100x_SCX25t28				0	0	-0	0	4	0	0	ggFANCB	FA_complex	false	ggFANCB	FA_complex	false	MoxLLSEQQHVLAYNGELLVFQLSKAK	KRVILQSCcmR	7	416	25	9	23	1	29	416	4	BS3	-1	18.292	false	true	false	false	Self > 4	0.001	0.001	0.004		0.003	0.455	0.455	0	0	531	609	132
268019	B190124_10_Lumos_FO_CO_120_FAcomplex_100x_SCX17				0	0	-0	0	4	0	0	ggFANCE	FA_complex	false	ggFANCE	FA_complex	false	KVLEESLEFSEER	LKWCcmFSK	190	167	13	7	1	2	190	168	4	BS3	-1	18.29	false	true	false	false	Self > 4	0.001	0.001	0.004		0.004	0	0	0.003	0	694	589	183
265183	B190124_10_Lumos_FO_CO_120_FAcomplex_100x_SCX17				0	0	-0	0	3	0	0	ggFANCE	FA_complex	false	ggFANCE	FA_complex	false	IAQSKAEGR	WCcmFSKQDGDAAGCcmVLPGGK	156	169	9	19	5	5	160	173	3	BS3	-1	18.28	false	true	false	false	Self > 4	0.001	0.001	0.004		0	0	0	0	0	693	509	183
239234	B190124_08_Lumos_FO_CO_120_FAcomplex_100x_SCX19				0	0	-0	0	5	0	0	ggFANCB	FA_complex	false	ggFANCG	FA_complex	false	EGLVSLWDDVGKPHSVSKEPSLTPK	IIQVEEKLEQPECcmASLETGLAGGLLSQKR	443	438	25	29	12	28	454	465	5	BS3	-1	18.274	false	true	false	false	Between > 4	0.012	0.014	0.037		0.022	0.455	0.455	0	0	1665	1817	35
221092	B190124_07_Lumos_FO_CO_120_FAcomplex_100x_SCX20				0	0	-0	0	5	0	0	ggFANCA	FA_complex	false	ggFANCA	FA_complex	false	TVKDLLENNVFSR	VEPSHSKEPAEQLKAELDALR	131	618	13	21	3	7	133	624	5	BS3	-1	18.224	false	true	false	false	Self > 4	0.001	0.001	0.004		0.004	0.25	0.25	0	0	692	735	130
197124	B190124_06_Lumos_FO_CO_120_FAcomplex_100x_SCX21				0	0	-0	0	4	0	0	ggFANCE	FA_complex	false	ggFANCA	FA_complex	false	LVTAVLTTYSSQLSPSHR	KYSVLHSAASDR	479	1291	18	12	16	1	494	1291	4	BS3	-1	18.191	false	true	false	false	Between > 4	0.014	0.014	0.037		0	0	0.25	0	0	1663	2345	51
204875	B190124_06_Lumos_FO_CO_120_FAcomplex_100x_SCX21				0	0	-0	0	6	0	0	ggFANCA	FA_complex	false	ggFANCA	FA_complex	false	HEDVPAQIAVISDRLSNVLGHNSDENEAAILNSR	MAFIDSLKR	647	580	34	9	33	8	679	587	6	BS3	-1	18.18	false	true	false	false	Self > 4	0.001	0.001	0.004		0.004	0.25	0.25	0.006	0	691	733	130
180982	B190124_05_Lumos_FO_CO_120_FAcomplex_100x_SCX22				0	0	-0	0	4	0	0	ggFANCA	FA_complex	false	ggFANCA	FA_complex	false	RADKIPSNLYSTYIQACcmHAR	LDLGSCcmGQLKSVSPDIHCcmK	588	980	20	19	4	10	591	989	4	BS3	-1	18.179	false	true	false	false	Self > 4	0.001	0.001	0.004		0	0.25	0.25	0	0	690	897	130
195879	B190124_06_Lumos_FO_CO_120_FAcomplex_100x_SCX21				0	0	-0	0	4	0	0	ggFANCA	FA_complex	false	ggFANCA	FA_complex	false	LEPLLCcmSQWKR	QRPVSGCcmLDAKR	1152	1010	11	12	10	11	1161	1020	4	BS3	-1	18.177	false	true	false	false	Self > 4	0.001	0.001	0.004		0	0.25	0.25	0	0	321	1153	130
282723	B190124_11_Lumos_FO_CO_120_FAcomplex_100x_SCX16				0	0	-0	0	4	0	0	ggFANCA	FA_complex	false	ggFANCA	FA_complex	false	VLPKAPDTR	EPAEQLKAELDALR	571	625	9	14	4	7	574	631	4	BS3	-1	18.14	false	true	false	false	Self > 4	0.001	0.001	0.004		0.004	0.25	0.25	0	0	688	729	130
203124	B190124_06_Lumos_FO_CO_120_FAcomplex_100x_SCX21				0	0	-0	0	5	0	0	ggFANCB	FA_complex	false	ggFANCA	FA_complex	false	SKNDLKEEFHK	NAVTKIEQICcmQSSVSPSQAPLLNLDQRESLSCcmLLR	555	96	11	35	6	5	560	100	5	BS3	-1	18.115	false	true	false	false	Between > 4	0.014	0.015	0.037		0.022	0.455	0.25	0	0	1661	1963	0
129855	B190124_02_Lumos_FO_CO_120_FAcomplex_100x_SCX25t28				0	0	-0	0	4	0	0	ggFANCG	FA_complex	false	ggFANCA	FA_complex	false	HHHPSEVKYLLAQR	KSTFGSTAELR	347	21	14	11	8	1	354	21	4	BS3	-1	18.074	false	true	false	false	Between > 4	0.014	0.015	0.037		0	0.455	0.25	0	0	1660	2019	17
237291	B190124_08_Lumos_FO_CO_120_FAcomplex_100x_SCX19				0	0	-0	0	6	0	0	ggFANCB	FA_complex	false	ggFANCL	FA_complex	false	EGLVSLWDDVGKPHSVSKEPSLTPK	ILLPTDSQLKNAR	443	39	25	13	12	10	454	48	6	BS3	-1	18.059	false	true	false	false	Between > 4	0.014	0.015	0.037		0	0.455	0.444	0	0	1589	2151	4
175585	B190124_05_Lumos_FO_CO_120_FAcomplex_100x_SCX22				0	0	-0	0	4	0	0	ggFANCB	FA_complex	false	ggFANCL	FA_complex	false	SKNDLKEEFHK	AALEKSDFTK	555	294	11	10	2	5	556	298	4	BS3	-1	18.056	false	true	false	false	Between > 4	0.014	0.015	0.037		0.006	0.455	0.444	0.008	0	1658	2181	4
198389	B190124_06_Lumos_FO_CO_120_FAcomplex_100x_SCX21				0	0	-0	0	4	0	0	ggFANCB	FA_complex	false	ggFANCB	FA_complex	false	SKNDLKEEFHK	KISGAPVASLLDSEDGVQQFR	555	800	11	21	2	1	556	800	4	BS3	-1	18.025	false	true	false	false	Self > 4	0.001	0.001	0.004		0	0.455	0.455	0	0	687	1431	132
181842	B190124_05_Lumos_FO_CO_120_FAcomplex_100x_SCX22				0	0	-0	0	5	0	0	ggFANCB	FA_complex	false	ggFANCL	FA_complex	false	KEGLVSLWDDVGKPHSVSKEPSLTPK	ILLPTDSQLKNAR	442	39	26	13	13	10	454	48	5	BS3	-1	18.012	false	true	false	false	Between > 4	0.014	0.015	0.037		0	0.455	0.444	0	0	1657	2151	4
203233	B190124_06_Lumos_FO_CO_120_FAcomplex_100x_SCX21				0	0	-0	0	7	0	0	ggFANCA	FA_complex	false	ggFANCA	FA_complex	false	VLPKAPDTR	VLIVDQAKHEDVPAQIAVISDRLSNVLGHNSDENEAAILNSR	571	639	9	42	4	31	574	669	7	BS3	-1	17.987	false	true	false	false	Self > 4	0.001	0.001	0.005		0.004	0.25	0.25	0	0	686	725	130
240777	B190124_08_Lumos_FO_CO_120_FAcomplex_100x_SCX19				0	0	-0	0	5	0	0	ggFANCA	FA_complex	false	ggFANCA	FA_complex	false	SVLLEYITLAKTR	VAIEDMGLYEDLSSTHDSVQPQGQALRDVEK	484	502	13	31	11	9	494	510	5	BS3	-1	17.974	false	true	false	false	Self > 4	0.001	0.001	0.005		0.004	0.25	0.25	0	0	685	353	130
197988	B190124_06_Lumos_FO_CO_120_FAcomplex_100x_SCX21				0	0	-0	0	5	0	0	ggFANCA	FA_complex	false	ggFANCA	FA_complex	false	RKSTFGSTAELR	AGAGGGALRELLAGR	20	2	12	15	2	1	21	2	5	BS3	-1	17.962	false	true	false	false	Self > 4	0.001	0.001	0.005		0.004	0.25	0.25	0	0	296	769	130
270959	B190124_10_Lumos_FO_CO_120_FAcomplex_100x_SCX17				0	0	-0	0	5	0	0	ggFANCB	FA_complex	false	ggFANCA	FA_complex	false	KISGAPVASLLDSEDGVQQFRER	KIPTSVIEASIFR	800	542	23	13	1	1	800	542	5	BS3	-1	17.943	false	true	false	false	Between > 4	0.014	0.016	0.039		0.022	0.455	0.25	0	0	1656	1961	0
253920	B190124_09_Lumos_FO_CO_120_FAcomplex_100x_SCX18				0	0	-0	0	4	0	0	ggFANCB	FA_complex	false	ggFANCA	FA_complex	false	AENNLTWWNEPGKK	ADKIPSNLYSTYIQACcmHAR	787	589	14	19	13	3	799	591	4	BS3	-1	17.927	false	true	false	false	Between > 4	0.014	0.016	0.04		0	0.455	0.25	0	0	1654	1915	0
194174	B190124_06_Lumos_FO_CO_120_FAcomplex_100x_SCX21				0	0	-0	0	5	0	0	ggFANCC_strepII_tag	FA_complex	false	ggFANCL	FA_complex	false	QHKFPLK	AALEKSDFTK	335	294	7	10	3	5	337	298	5	BS3	-1	17.92	false	true	false	false	Between > 4	0.014	0.016	0.04		0	0.444	0.444	0	0	1653	2413	75
195167	B190124_06_Lumos_FO_CO_120_FAcomplex_100x_SCX21				0	0	-0	0	4	0	0	ggFANCA	FA_complex	false	ggFANCA	FA_complex	false	LSNVLGHNSDENEAAILNSR	KYSVLHSAASDR	661	1291	20	12	9	1	669	1291	4	BS3	-1	17.902	false	true	false	false	Self > 4	0.001	0.001	0.005		0	0.25	0.25	0	0	683	1093	130
38575	B181122_31_Lumos_FO_IN_120_FAcomplex_BS3_SEC7_rep2				0	0	-0	0	5	0	0	ggFANCB	FA_complex	false	ggFAAP100	FA_complex	false	AENNLTWWNEPGKK	QIQTNHEMLLKEAQSLR	787	844	14	17	13	11	799	854	5	BS3	-1	17.868	false	true	false	false	Between > 4	0.014	0.016	0.039		0.017	0.455	0.444	0	0	1496	2063	2
61782	B181122_32_Lumos_FO_IN_120_FAcomplex_BS3_SEC8_rep1				0	0	-0	0	4	0	0	ggFANCA	FA_complex	false	ggFANCA	FA_complex	false	SVLLEYITLAKTR	EKMLQDESK	484	609	13	9	11	2	494	610	4	BS3	-1	17.858	false	true	false	false	Self > 4	0.001	0.001	0.005		0.004	0.25	0.25	0	0	682	717	130
211722	B190124_07_Lumos_FO_CO_120_FAcomplex_100x_SCX20				0	0	-0	0	3	0	0	ggFANCG	FA_complex	false	ggFANCA	FA_complex	false	QATFPQNESLAR	KYSVLHSAASDR	622	1291	12	12	9	1	630	1291	3	BS3	-1	17.855	false	true	false	false	Between > 4	0.014	0.016	0.039		0	0.455	0.25	0	0	1650	2441	17
257890	B190124_09_Lumos_FO_CO_120_FAcomplex_100x_SCX18				0	0	-0	0	4	0	0	ggFANCB	FA_complex	false	ggFAAP100	FA_complex	false	INYESGINYKDDVPAAEGLQENGLLTIQALETR	RIKALLSGIGNTSER	365	459	33	15	10	3	374	461	4	BS3	-1	17.835	false	true	false	false	Between > 4	0.016	0.016	0.04		0	0.455	0.444	0	0	1648	2357	2
36167	B181122_31_Lumos_FO_IN_120_FAcomplex_BS3_SEC7_rep2				0	0	-0	0	6	0	0	ggFANCA	FA_complex	false	ggFANCA	FA_complex	false	LEPLLCcmSQWKR	QRPVSGCcmLDAKR	1152	1010	11	12	10	5	1161	1014	6	BS3	-1	17.781	false	true	false	false	Self > 4	0.001	0.001	0.005		0	0.25	0.25	0	0	681	1135	130
55196	B181122_32_Lumos_FO_IN_120_FAcomplex_BS3_SEC8_rep1				0	0	-0	0	4	0	0	ggFANCA	FA_complex	false	ggFANCA	FA_complex	false	VLPKAPDTR	EKEEDVSTLQAMR	571	263	9	13	4	2	574	264	4	BS3	-1	17.754	false	true	false	false	Self > 4	0.001	0.001	0.005		0.004	0.25	0.25	0.003	0	680	459	130
228310	B190124_08_Lumos_FO_CO_120_FAcomplex_100x_SCX19				0	0	-0	0	4	0	0	ggFANCA	FA_complex	false	ggFANCA	FA_complex	false	VLPKAPDTR	MoxLQDESKVEPSHSK	571	611	9	14	4	7	574	617	4	BS3	-1	17.745	false	true	false	false	Self > 4	0.001	0.001	0.005		0	0.25	0.25	0	0	679	1273	130
179887	B190124_05_Lumos_FO_CO_120_FAcomplex_100x_SCX22				0	0	-0	0	6	0	0	ggFANCB	FA_complex	false	ggFANCG	FA_complex	false	SKNDLKEEFHK	AEKNELLTLLK	555	177	11	11	2	3	556	179	6	BS3	-1	17.715	false	true	false	false	Between > 4	0.016	0.016	0.039		0	0.455	0.455	0	0	1646	2461	35
202188	B190124_06_Lumos_FO_CO_120_FAcomplex_100x_SCX21				0	0	-0	0	6	0	0	ggFANCA	FA_complex	false	ggFANCA	FA_complex	false	EPAEQLKAELDALR	RADKIPSNLYSTYIQACcmHAR	625	588	14	20	7	4	631	591	6	BS3	-1	17.713	false	true	false	false	Self > 4	0.001	0.001	0.005		0	0.25	0.25	0	0	678	963	130
1934	B181122_28_Lumos_FO_IN_120_FAcomplex_BS3_SEC6_rep1				0	0	-0	0	5	0	0	ggFANCB	FA_complex	false	ggFAAP100	FA_complex	false	LQNEKEQCcmMLSMNETMoxDGTLYQEVTLK	QIQTNHEMLLKEAQSLR	823	844	27	17	5	11	827	854	5	BS3	-1	17.698	false	true	false	false	Between > 4	0.016	0.016	0.039		0.022	0.455	0.444	0	0	1645	1649	2
213721	B190124_07_Lumos_FO_CO_120_FAcomplex_100x_SCX20				0	0	-0	0	5	0	0	ggFANCB	FA_complex	false	ggFAAP100	FA_complex	false	SFLSSKESK	QIQTNHEMoxLLKEAQSLR	778	844	9	17	6	11	783	854	5	BS3	-1	17.685	false	true	false	false	Between > 4	0.016	0.016	0.04		0	0.455	0.444	0	0	1644	2393	2
265821	B190124_10_Lumos_FO_CO_120_FAcomplex_100x_SCX17				0	0	-0	0	3	0	0	ggFANCG	FA_complex	false	ggFANCF	FA_complex	false	GKEAIMoxQFSR	EQTQAALKLLK	492	307	10	11	2	8	493	314	3	BS3	-1	17.682	false	true	false	false	Between > 4	0.016	0.016	0.039		0.006	0.455	0.444	0	0	1643	2165	66
255598	B190124_09_Lumos_FO_CO_120_FAcomplex_100x_SCX18				0	0	-0	0	4	0	0	ggFANCB	FA_complex	false	ggFANCL	FA_complex	false	EGLVSLWDDVGKPHSVSK	ILLPTDSQLK	443	39	18	10	12	5	454	43	4	BS3	-1	17.678	false	true	false	false	Between > 4	0.016	0.016	0.039		0.014	0.455	0.444	0	0	1608	1973	4
256210	B190124_09_Lumos_FO_CO_120_FAcomplex_100x_SCX18				0	0	-0	0	6	0	0	ggFANCB	FA_complex	false	ggFANCB	FA_complex	false	EGLVSLWDDVGKPHSVSKEPSLTPK	KISGAPVASLLDSEDGVQQFR	443	800	25	21	18	3	460	802	6	BS3	-1	17.677	false	true	false	false	Self > 4	0.001	0.001	0.005		0.004	0.455	0.455	0.006	0	677	709	132
41270	B181122_31_Lumos_FO_IN_120_FAcomplex_BS3_SEC7_rep2				0	0	-0	0	5	0	0	ggFANCB	FA_complex	false	ggFANCB	FA_complex	false	LQDHFIEKLWQR	VFSALSVSSCcmQIEPPQK	468	531	12	17	8	9	475	539	5	BS3	-1	17.671	false	true	false	false	Self > 4	0.001	0.001	0.005		0.004	0.455	0.455	0	0	15	731	132
198714	B190124_06_Lumos_FO_CO_120_FAcomplex_100x_SCX21				0	0	-0	0	4	0	0	ggFANCA	FA_complex	false	ggFANCA	FA_complex	false	VLPKAPDTR	VEPSHSKEPAEQLKAELDALR	571	618	9	21	4	14	574	631	4	BS3	-1	17.668	false	true	false	false	Self > 4	0.001	0.001	0.005		0	0.25	0.25	0	0	333	729	130
40521	B181122_31_Lumos_FO_IN_120_FAcomplex_BS3_SEC7_rep2				0	0	-0	0	4	0	0	ggFANCC_strepII_tag	FA_complex	false	ggFANCC_strepII_tag	FA_complex	false	GSAGSAAGSGAGWSHPQFEK	TVKLLNELLQK	576	544	20	11	14	3	589	546	4	BS3	-1	17.661	false	true	false	false	Self > 4	0.001	0.001	0.005		0.004	0.444	0.444	0.006	0	674	707	159
263339	B190124_10_Lumos_FO_CO_120_FAcomplex_100x_SCX17				0	0	-0	0	3	0	0	ggFANCA	FA_complex	false	ggFANCA	FA_complex	false	VLPKAPDTR	VLPKAPDTR	571	571	9	9	4	4	574	574	3	BS3	-1	17.619	false	true	false	false	Self > 4	0.001	0.001	0.005		0	0.25	0.25	0	0	645	1009	130
59498	B181122_32_Lumos_FO_IN_120_FAcomplex_BS3_SEC8_rep1				0	0	-0	0	3	0	0	ggFANCA	FA_complex	false	ggFANCA	FA_complex	false	VLPKAPDTR	KIPTSVIEASIFR	571	542	9	13	4	1	574	542	3	BS3	-1	17.562	false	true	false	false	Self > 4	0.001	0.002	0.005		0	0.25	0.25	0	0	635	983	130
201726	B190124_06_Lumos_FO_CO_120_FAcomplex_100x_SCX21				0	0	-0	0	5	0	0	ggFANCB	FA_complex	false	ggFANCB	FA_complex	false	ILLSLEDISNGKYSVNMLK	SKNDLKEEFHK	624	555	19	11	12	6	635	560	5	BS3	-1	17.532	false	true	false	false	Self > 4	0.001	0.002	0.005		0.004	0.455	0.455	0.006	0	671	703	132
180859	B190124_05_Lumos_FO_CO_120_FAcomplex_100x_SCX22				0	0	-0	0	6	0	0	ggFANCB	FA_complex	false	ggFANCA	FA_complex	false	SKNDLKEEFHK	TVKDLLENNVFSR	555	131	11	13	2	3	556	133	6	BS3	-1	17.442	false	true	false	false	Between > 4	0.016	0.016	0.038		0	0.455	0.25	0	0	1640	2489	0
215607	B190124_07_Lumos_FO_CO_120_FAcomplex_100x_SCX20				0	0	-0	0	5	0	0	ggFANCA	FA_complex	false	ggFANCA	FA_complex	false	KYSVLHSAASDR	MAFIDSLKR	1291	580	12	9	1	8	1291	587	5	BS3	-1	17.421	false	true	false	false	Self > 4	0.001	0.002	0.005		0.004	0.25	0.25	0	0	670	267	130
254460	B190124_09_Lumos_FO_CO_120_FAcomplex_100x_SCX18				0	0	-0	0	4	0	0	ggFANCB	FA_complex	false	ggFAAP100	FA_complex	false	NQLIWFQDGVPKGVCcmELPYEKPCcmLIK	AVDQKNR	263	480	26	7	12	5	274	484	4	BS3	-1	17.407	false	true	false	false	Between > 4	0.016	0.016	0.038		0.006	0.455	0.444	0.008	0	1638	2195	2
283471	B190124_11_Lumos_FO_CO_120_FAcomplex_100x_SCX16				0	0	-0	0	4	0	0	ggFANCG	FA_complex	false	ggFANCG	FA_complex	false	TTNLIPK	LEQPECcmASLETGLAGGLLSQKR	431	445	7	22	2	21	432	465	4	BS3	-1	17.405	false	true	false	false	Self > 4	0.001	0.002	0.005		0.004	0.455	0.455	0.006	0	669	699	134
145963	B190124_03_Lumos_FO_CO_120_FAcomplex_100x_SCX24				0	0	-0	0	6	0	0	ggFANCB	FA_complex	false	ggFANCG	FA_complex	false	NDLKEEFHKR	MoxGKPQTALQHLK	557	263	10	12	9	3	565	265	6	BS3	-1	17.348	false	true	false	false	Between > 4	0.016	0.016	0.038		0	0.455	0.455	0	0	1637	2317	35
9776	B181122_29_Lumos_FO_IN_120_FAcomplex_BS3_SEC6_rep2				0	0	-0	0	6	0	0	ggFANCA	FA_complex	false	ggFANCA	FA_complex	false	KEKMLQDESK	VAIEDMGLYEDLSSTHDSVQPQGQALRDVEK	608	502	10	31	3	18	610	519	6	BS3	-1	17.348	false	true	false	false	Self > 4	0.001	0.002	0.005		0.004	0.25	0.25	0	0	668	225	130
19459	B181122_30_Lumos_FO_IN_120_FAcomplex_BS3_SEC7_rep1				0	0	-0	0	5	0	0	ggFANCB	FA_complex	false	ggFANCB	FA_complex	false	AKHSETEIVCcmCcmDCcmATR	VEGAADRTAKLCcmVR	69	33	16	14	2	10	70	42	5	BS3	-1	17.334	false	true	false	false	Self > 4	0.001	0.002	0.005		0	0.455	0.455	0	0	164	605	132
267807	B190124_10_Lumos_FO_CO_120_FAcomplex_100x_SCX17				0	0	-0	0	3	0	0	ggFANCA	FA_complex	false	ggFANCL	FA_complex	false	MAFIDSLKR	AALEKSDFTK	580	294	9	10	8	5	587	298	3	BS3	-1	17.333	false	true	false	false	Between > 4	0.016	0.016	0.038		0.006	0.25	0.444	0.008	0	1636	2211	12
150460	B190124_03_Lumos_FO_CO_120_FAcomplex_100x_SCX24				0	0	-0	0	5	0	0	ggFANCB	FA_complex	false	ggFANCG	FA_complex	false	SKNDLKEEFHK	APCcmRAEKNELLTLLK	555	173	11	15	6	7	560	179	5	BS3	-1	17.321	false	true	false	false	Between > 4	0.016	0.016	0.038		0.022	0.455	0.455	0	0	1635	1949	35
148179	B190124_03_Lumos_FO_CO_120_FAcomplex_100x_SCX24				0	0	-0	0	5	0	0	ggFANCE	FA_complex	false	ggFANCL	FA_complex	false	LAAALDGSNAALR	KILHGYQHILKQR	499	60	13	13	8	11	506	70	5	BS3	-1	17.315	false	true	false	false	Between > 4	0.016	0.016	0.038		0.006	0	0.444	0	0	1634	2167	29
491	B181122_28_Lumos_FO_IN_120_FAcomplex_BS3_SEC6_rep1				0	0	-0	0	5	0	0	ggFANCA	FA_complex	false	ggFANCA	FA_complex	false	VLIVDQAKHEDVPAQIAVISDR	VEPSHSKEPAEQLK	639	618	22	14	8	7	646	624	5	BS3	-1	17.311	false	true	false	false	Self > 4	0.001	0.002	0.006		0.004	0.25	0.25	0.006	0	666	695	130
9740	B181122_29_Lumos_FO_IN_120_FAcomplex_BS3_SEC6_rep2				0	0	-0	0	5	0	0	ggFANCA	FA_complex	false	ggFANCA	FA_complex	false	VSDAIHKQR	VAIEDMGLYEDLSSTHDSVQPQGQALR	315	502	9	27	7	18	321	519	5	BS3	-1	17.302	false	true	false	false	Self > 4	0.001	0.002	0.006		0.004	0.25	0.25	0	0	665	693	130
52494	B181122_32_Lumos_FO_IN_120_FAcomplex_BS3_SEC8_rep1				0	0	-0	0	5	0	0	ggFANCE	FA_complex	false	ggFANCE	FA_complex	false	QDGDAAGCcmVLPGGKR	IAQSKAEGRR	174	156	15	10	14	5	187	160	5	BS3	-1	17.285	false	true	false	false	Self > 4	0.001	0.002	0.006		0	0	0	0	0	664	1223	183
168925	B190124_04_Lumos_FO_CO_120_FAcomplex_100x_SCX23				0	0	-0	0	6	0	0	ggFANCB	FA_complex	false	ggFANCB	FA_complex	false	NDLKEEFHKR	TQLDKANTVTAVTSLSPLLAFHR	557	570	10	23	9	1	565	570	6	BS3	-1	17.271	false	true	false	false	Self > 4	0.001	0.002	0.006		0.004	0.455	0.455	0.006	0	663	691	132
254046	B190124_09_Lumos_FO_CO_120_FAcomplex_100x_SCX18				0	0	-0	0	4	0	0	ggFANCG	FA_complex	false	ggFANCA	FA_complex	false	MoxGKPQTALQHLK	NAVTKIEQICcmQSSVSPSQAPLLNLDQR	263	96	12	27	3	5	265	100	4	BS3	-1	17.235	false	true	false	false	Between > 4	0.016	0.016	0.039		0.006	0.455	0.25	0	0	1631	1849	17
267008	B190124_10_Lumos_FO_CO_120_FAcomplex_100x_SCX17				0	0	-0	0	4	0	0	ggFANCA	FA_complex	false	ggFANCA	FA_complex	false	SLIPALLGR	MoxLQDESKVEPSHSKEPAEQLK	737	611	9	21	1	14	737	624	4	BS3	-1	17.215	false	true	false	false	Self > 4	0.001	0.002	0.006		0.004	0.25	0.25	0	0	662	171	130
219396	B190124_07_Lumos_FO_CO_120_FAcomplex_100x_SCX20				0	0	-0	0	6	0	0	ggFANCB	FA_complex	false	ggFANCB	FA_complex	false	AKHSETEIVCcmCcmDCcmATR	MoxLLSEQQHVLAYNGELLVFQLSKAK	69	7	16	25	2	23	70	29	6	BS3	-1	17.209	false	true	false	false	Self > 4	0.001	0.002	0.006		0.004	0.455	0.455	0.006	0	207	721	132
146067	B190124_03_Lumos_FO_CO_120_FAcomplex_100x_SCX24				0	0	-0	0	6	0	0	ggFANCA	FA_complex	false	ggFANCA	FA_complex	false	ASFGNASSHHGSSKK	VHIMYPPFVPTKHR	433	470	15	14	14	12	446	481	6	BS3	-1	17.204	false	true	false	false	Self > 4	0.001	0.002	0.006		0.004	0.25	0.25	0	0	660	687	130
12303	B181122_29_Lumos_FO_IN_120_FAcomplex_BS3_SEC6_rep2				0	0	-0	0	5	0	0	ggFANCB	FA_complex	false	ggFANCB	FA_complex	false	ESKAENNLTWWNEPGKK	LQNEKEQCcmMLSMNETMDGTLYQEVTLK	784	823	17	27	3	5	786	827	5	BS3	-1	17.19	false	true	false	false	Self > 4	0.001	0.002	0.006		0.004	0.455	0.455	0	0	659	527	132
267164	B190124_10_Lumos_FO_CO_120_FAcomplex_100x_SCX17				0	0	-0	0	4	0	0	ggFANCA	FA_complex	false	ggFANCA	FA_complex	false	RKSTFGSTAELR	MAFIDSLK	20	580	12	8	2	6	21	585	4	BS3	-1	17.181	false	true	false	false	Self > 4	0.001	0.002	0.006		0.004	0.25	0.25	0.006	0	658	681	130
198784	B190124_06_Lumos_FO_CO_120_FAcomplex_100x_SCX21				0	0	-0	0	5	0	0	ggFANCB	FA_complex	false	ggFANCB	FA_complex	false	SKNDLKEEFHK	ISGAPVASLLDSEDGVQQFR	555	801	11	20	6	2	560	802	5	BS3	-1	17.148	false	true	false	false	Self > 4	0.001	0.002	0.006		0.004	0.455	0.455	0.006	0	657	141	132
228767	B190124_08_Lumos_FO_CO_120_FAcomplex_100x_SCX19				0	0	-0	0	5	0	0	ggFAAP100	FA_complex	false	ggFAAP100	FA_complex	false	EQPEPKAGTASEQPCcmATGEGGMPPSAASIR	KAVDQKNR	692	479	30	8	6	6	697	484	5	BS3	-1	17.137	false	true	false	false	Self > 4	0.001	0.002	0.006		0	0.444	0.444	0	0	310	401	162
251435	B190124_09_Lumos_FO_CO_120_FAcomplex_100x_SCX18				0	0	-0	0	3	0	0	ggFANCA	FA_complex	false	ggFANCA	FA_complex	false	VLPKAPDTR	ADKIPSNLYSTYIQACcmHAR	571	589	9	19	4	3	574	591	3	BS3	-1	17.134	false	true	false	false	Self > 4	0.001	0.002	0.006		0	0.25	0.25	0	0	655	1397	130
228652	B190124_08_Lumos_FO_CO_120_FAcomplex_100x_SCX19				0	0	-0	0	4	0	0	ggFAAP100	FA_complex	false	ggFAAP100	FA_complex	false	EQPEPKAGTASEQPCcmATGEGGMPPSAASIR	KAVDQKNR	692	479	30	8	6	6	697	484	4	BS3	-1	17.131	false	true	false	false	Self > 4	0.001	0.002	0.006		0	0.444	0.444	0	0	310	401	162
178578	B190124_05_Lumos_FO_CO_120_FAcomplex_100x_SCX22				0	0	-0	0	4	0	0	ggFANCG	FA_complex	false	ggFANCA	FA_complex	false	LNRKEEAADYWQK	LSNVLGHNSDENEAAILNSR	581	661	13	20	4	9	584	669	4	BS3	-1	17.064	false	true	false	false	Between > 4	0.017	0.017	0.039		0.006	0.455	0.25	0	0	1627	2201	17
203836	B190124_06_Lumos_FO_CO_120_FAcomplex_100x_SCX21				0	0	-0	0	5	0	0	ggFANCB	FA_complex	false	ggFANCB	FA_complex	false	SKNDLKEEFHK	DNSYCcmTGSMEDIAAILAVSIK	555	643	11	21	6	6	560	648	5	BS3	-1	17.064	false	true	false	false	Self > 4	0.001	0.002	0.006		0.004	0.455	0.455	0.006	0	653	669	132
41698	B181122_31_Lumos_FO_IN_120_FAcomplex_BS3_SEC7_rep2				0	0	-0	0	4	0	0	ggFANCB	FA_complex	false	ggFANCB	FA_complex	false	SFLSSKESK	EQCcmMLSMNETMDGTLYQEVTLK	778	828	9	22	6	6	783	833	4	BS3	-1	17.044	false	true	false	false	Self > 4	0.001	0.002	0.006		0.004	0.455	0.455	0.003	0	652	469	132
182232	B190124_05_Lumos_FO_CO_120_FAcomplex_100x_SCX22				0	0	-0	0	5	0	0	ggFANCB	FA_complex	false	ggFANCL	FA_complex	false	KEGLVSLWDDVGKPHSVSKEPSLTPK	ILLPTDSQLK	442	39	26	10	19	5	460	43	5	BS3	-1	16.992	false	true	false	false	Between > 4	0.017	0.017	0.039		0.022	0.455	0.444	0	0	1625	1933	4
3792	B181122_28_Lumos_FO_IN_120_FAcomplex_BS3_SEC6_rep1				0	0	-0	0	5	0	0	ggFANCB	FA_complex	false	ggFANCB	FA_complex	false	KISGAPVASLLDSEDGVQQFR	LQNEKEQCcmMLSMNETMoxDGTLYQEVTLK	800	823	21	27	1	5	800	827	5	BS3	-1	16.957	false	true	false	false	Self > 4	0.001	0.002	0.006		0.004	0.455	0.455	0	0	240	439	132
3790	B181122_28_Lumos_FO_IN_120_FAcomplex_BS3_SEC6_rep1				0	0	-0	0	5	0	0	ggFANCB	FA_complex	false	ggFANCB	FA_complex	false	KISGAPVASLLDSEDGVQQFR	LQNEKEQCcmMoxLSMNETMDGTLYQEVTLK	800	823	21	27	1	5	800	827	5	BS3	-1	16.95	false	true	false	false	Self > 4	0.001	0.002	0.006		0	0.455	0.455	0	0	650	439	132
184789	B190124_05_Lumos_FO_CO_120_FAcomplex_100x_SCX22				0	0	-0	0	5	0	0	ggFANCB	FA_complex	false	ggFANCA	FA_complex	false	NDLKEEFHK	EHQELSSESFIVSVLQEQASR	557	64	9	21	4	7	560	70	5	BS3	-1	16.934	false	true	false	false	Between > 4	0.017	0.017	0.04		0.022	0.455	0.25	0	0	1623	1929	0
36234	B181122_31_Lumos_FO_IN_120_FAcomplex_BS3_SEC7_rep2				0	0	-0	0	6	0	0	ggFANCB	FA_complex	false	ggFANCB	FA_complex	false	SKNDLKEEFHK	EPSLTPKLQDHFIEK	555	461	11	15	2	7	556	467	6	BS3	-1	16.915	false	true	false	false	Self > 4	0.001	0.002	0.006		0.004	0.455	0.455	0.006	0	649	663	132
199054	B190124_06_Lumos_FO_CO_120_FAcomplex_100x_SCX21				0	0	-0	0	5	0	0	ggFANCC_strepII_tag	FA_complex	false	ggFANCF	FA_complex	false	GSAGSAAGSGAGWSHPQFEK	RKAASYLLEGSALFPGKPGPR	576	123	20	21	20	2	595	124	5	BS3	-1	16.897	false	true	false	false	Between > 4	0.017	0.017	0.04		0.006	0.444	0.444	0	0	1621	2269	89
35543	B181122_31_Lumos_FO_IN_120_FAcomplex_BS3_SEC7_rep2				0	0	-0	0	6	0	0	ggFANCB	FA_complex	false	ggFAAP100	FA_complex	false	NHILPSAKK	ALSSPPADSCcmHDVSGQDPPVK	434	254	9	21	8	14	441	267	6	BS3	-1	16.881	false	true	false	false	Between > 4	0.017	0.017	0.039		0.006	0.455	0.444	0.008	0	1575	2245	2
145221	B190124_03_Lumos_FO_CO_120_FAcomplex_100x_SCX24				0	0	-0	0	4	0	0	ggFANCA	FA_complex	false	ggFANCA	FA_complex	false	KYSVLHSAASDR	QRPVSGCcmLDAK	1291	1010	12	11	1	5	1291	1014	4	BS3	-1	16.869	false	true	false	false	Self > 4	0.001	0.002	0.006		0.004	0.25	0.25	0.006	0	366	741	130
115874	B181122_37_Lumos_FO_IN_120_FAcomplex_BS3_SEC10_rep2				0	0	-0	0	4	0	0	ggFANCB	FA_complex	false	ggFAAP100	FA_complex	false	LMKSGSK	ASKEQPEPK	752	689	7	9	3	3	754	691	4	BS3	-1	16.862	false	true	false	false	Between > 4	0.017	0.017	0.04		0.006	0.455	0.444	0	0	1619	2229	2
192195	B190124_06_Lumos_FO_CO_120_FAcomplex_100x_SCX21				0	0	-0	0	5	0	0	ggFANCB	FA_complex	false	ggFAAP100	FA_complex	false	NHILPSAKK	ALSSPPADSCcmHDVSGQDPPVK	434	254	9	21	8	14	441	267	5	BS3	-1	16.859	false	true	false	false	Between > 4	0.017	0.017	0.04		0.006	0.455	0.444	0.008	0	1575	2245	2
198402	B190124_06_Lumos_FO_CO_120_FAcomplex_100x_SCX21				0	0	-0	0	4	0	0	ggFANCA	FA_complex	false	ggFANCA	FA_complex	false	VLIVDQAKHEDVPAQIAVISDR	QRPVSGCcmLDAK	639	1010	22	11	8	5	646	1014	4	BS3	-1	16.828	false	true	false	false	Self > 4	0.001	0.002	0.006		0.004	0.25	0.25	0.006	0	647	661	130
212660	B190124_07_Lumos_FO_CO_120_FAcomplex_100x_SCX20				0	0	-0	0	4	0	0	ggFANCA	FA_complex	false	ggFANCA	FA_complex	false	VEPSHSKEPAEQLK	ASLCcmLWK	618	891	14	7	7	2	624	892	4	BS3	-1	16.817	false	true	false	false	Self > 4	0.001	0.002	0.006		0.004	0.25	0.25	0.006	0	646	659	130
263344	B190124_10_Lumos_FO_CO_120_FAcomplex_100x_SCX17				0	0	-0	0	4	0	0	ggFANCA	FA_complex	false	ggFANCA	FA_complex	false	VLPKAPDTR	VLPKAPDTR	571	571	9	9	4	4	574	574	4	BS3	-1	16.793	false	true	false	false	Self > 4	0.001	0.002	0.006		0	0.25	0.25	0	0	645	1009	130
220717	B190124_07_Lumos_FO_CO_120_FAcomplex_100x_SCX20				0	0	-0	0	5	0	0	ggFANCA	FA_complex	false	ggFANCA	FA_complex	false	KIPTSVIEASIFR	VEPSHSKEPAEQLKAELDALR	542	618	13	21	1	7	542	624	5	BS3	-1	16.787	false	true	false	false	Self > 4	0.001	0.002	0.007		0.003	0.25	0.25	0	0	537	821	130
169489	B190124_04_Lumos_FO_CO_120_FAcomplex_100x_SCX23				0	0	-0	0	5	0	0	ggFANCB	FA_complex	false	ggFANCA	FA_complex	false	SKNDLKEEFHK	AAVLSLLDRHQNLSDLLLEVEGSAKPAGEGGR	555	32	11	32	6	25	560	56	5	BS3	-1	16.769	false	true	false	false	Between > 4	0.017	0.017	0.041		0	0.455	0.25	0	0	1616	2247	0
266922	B190124_10_Lumos_FO_CO_120_FAcomplex_100x_SCX17				0	0	-0	0	4	0	0	ggFANCB	FA_complex	false	ggFANCB	FA_complex	false	SSGAFSVR	SKTGVVLPCcmVLVK	61	85	8	13	1	2	61	86	4	BS3	-1	16.769	false	true	false	false	Self > 4	0.001	0.002	0.007		0.004	0.455	0.455	0.006	0	643	657	132
9368	B181122_29_Lumos_FO_IN_120_FAcomplex_BS3_SEC6_rep2				0	0	-0	0	6	0	0	ggFANCB	FA_complex	false	ggFAAP100	FA_complex	false	SKNDLKEEFHK	QIQTNHEMLLKEAQSLRDHSPLTEEDTEK	555	844	11	29	6	11	560	854	6	BS3	-1	16.739	false	true	false	false	Between > 4	0.017	0.017	0.041		0.022	0.455	0.444	0	0	1615	1925	2
20649	B181122_30_Lumos_FO_IN_120_FAcomplex_BS3_SEC7_rep1				0	0	-0	0	5	0	0	ggFANCA	FA_complex	false	ggFANCA	FA_complex	false	MLQDESKVEPSHSKEPAEQLK	MAFIDSLKR	611	580	21	9	7	8	617	587	5	BS3	-1	16.738	false	true	false	false	Self > 4	0.001	0.002	0.007		0.004	0.25	0.25	0	0	413	759	130
229173	B190124_08_Lumos_FO_CO_120_FAcomplex_100x_SCX19				0	0	-0	0	4	0	0	ggFANCB	FA_complex	false	ggFANCB	FA_complex	false	TAKLCcmVR	SSGAFSVR	40	61	7	8	3	6	42	66	4	BS3	-1	16.719	false	true	false	false	Self > 4	0.001	0.002	0.007		0	0.455	0.455	0	0	641	1105	132
180898	B190124_05_Lumos_FO_CO_120_FAcomplex_100x_SCX22				0	0	-0	0	5	0	0	ggFANCB	FA_complex	false	decoy:ggFANCA	decoy	true	KEGLVSLWDDVGKPHSVSKEPSLTPK	MTDPKAPLR	442	843	26	9	24	5	465	847	5	BS3	-1	16.693	true	false	true	false	Between > 4	0.017	0.017	0.042		0.006	0.455	0.444	0.008	0.056	1613	2275	30
63875	B181122_32_Lumos_FO_IN_120_FAcomplex_BS3_SEC8_rep1				0	0	-0	0	6	0	0	ggFANCA	FA_complex	false	ggFANCA	FA_complex	false	LGVPTAVLAAKNAVTK	MKDLPVLEAVWHLHR	85	153	16	15	15	2	99	154	6	BS3	-1	16.675	false	true	false	false	Self > 4	0.001	0.002	0.007		0.004	0.25	0.25	0.006	0	640	655	130
198587	B190124_06_Lumos_FO_CO_120_FAcomplex_100x_SCX21				0	0	-0	0	4	0	0	ggFANCA	FA_complex	false	ggFANCA	FA_complex	false	ERNALKR	TVKDLLENNVFSR	1218	131	7	13	6	3	1223	133	4	BS3	-1	16.672	false	true	false	false	Self > 4	0.001	0.002	0.007		0.004	0.25	0.25	0.006	0	639	653	130
228014	B190124_08_Lumos_FO_CO_120_FAcomplex_100x_SCX19				0	0	-0	0	5	0	0	ggFAAP100	FA_complex	false	ggFAAP100	FA_complex	false	ASKEQPEPKAGTASEQPCcmATGEGGMoxPPSAASIR	AVDQKNR	689	480	33	7	9	5	697	484	5	BS3	-1	16.588	false	true	false	false	Self > 4	0.001	0.002	0.007		0.003	0.444	0.444	0	0	540	401	162
236827	B190124_08_Lumos_FO_CO_120_FAcomplex_100x_SCX19				0	0	-0	0	5	0	0	ggFANCB	FA_complex	false	ggFANCB	FA_complex	false	SFLSSKESK	ERLQNEKEQCcmMLSMoxNETMDGTLYQEVTLK	778	821	9	29	6	7	783	827	5	BS3	-1	16.545	false	true	false	false	Self > 4	0.001	0.002	0.007		0.004	0.455	0.455	0	0	637	57	132
267492	B190124_10_Lumos_FO_CO_120_FAcomplex_100x_SCX17				0	0	-0	0	4	0	0	ggFANCA	FA_complex	false	ggFANCA	FA_complex	false	KIPTSVIEASIFR	GITSKEDK	542	866	13	8	1	5	542	870	4	BS3	-1	16.543	false	true	false	false	Self > 4	0.001	0.002	0.007		0.004	0.25	0.25	0	0	299	705	130
40000	B181122_31_Lumos_FO_IN_120_FAcomplex_BS3_SEC7_rep2				0	0	-0	0	4	0	0	ggFANCA	FA_complex	false	ggFANCA	FA_complex	false	VLPKAPDTR	KIPTSVIEASIFR	571	542	9	13	4	1	574	542	4	BS3	-1	16.494	false	true	false	false	Self > 4	0.001	0.002	0.007		0	0.25	0.25	0	0	635	983	130
230001	B190124_08_Lumos_FO_CO_120_FAcomplex_100x_SCX19				0	0	-0	0	5	0	0	ggFANCB	FA_complex	false	ggFAAP100	FA_complex	false	MKLDLRSK	LMTCcmGLCcmSPEDADVELTPAEAGRR	549	436	8	24	2	3	550	438	5	BS3	-1	16.473	false	true	false	false	Between > 4	0.017	0.017	0.038		0.014	0.455	0.444	0.008	0	1602	1877	2
266684	B190124_10_Lumos_FO_CO_120_FAcomplex_100x_SCX17				0	0	-0	0	4	0	0	ggFAAP100	FA_complex	false	ggFAAP100	FA_complex	false	ASEGESELLALSAKGR	VLKAVYR	420	53	16	7	14	3	433	55	4	BS3	-1	16.468	false	true	false	false	Self > 4	0.001	0.002	0.007		0.004	0.444	0.444	0.006	0	634	647	162
253789	B190124_09_Lumos_FO_CO_120_FAcomplex_100x_SCX18				0	0	-0	0	4	0	0	ggFANCG	FA_complex	false	ggFANCG	FA_complex	false	ESLCcmCcmLTWR	EAIMQFSR	467	494	9	8	2	7	468	500	4	BS3	-1	16.445	false	true	false	false	Self > 4	0.001	0.002	0.007		0.004	0.455	0.455	0.006	0	633	645	134
256611	B190124_09_Lumos_FO_CO_120_FAcomplex_100x_SCX18				0	0	-0	0	5	0	0	ggFANCA	FA_complex	false	ggFANCA	FA_complex	false	SVLLEYITLAKTR	VAIEDMoxGLYEDLSSTHDSVQPQGQALRDVEK	484	502	13	31	11	9	494	510	5	BS3	-1	16.436	false	true	false	false	Self > 4	0.001	0.002	0.007		0.004	0.25	0.25	0	0	459	353	130
199668	B190124_06_Lumos_FO_CO_120_FAcomplex_100x_SCX21				0	0	-0	0	5	0	0	ggFANCB	FA_complex	false	ggFANCA	FA_complex	false	AENNLTWWNEPGKK	RADKIPSNLYSTYIQACcmHAR	787	588	14	20	13	4	799	591	5	BS3	-1	16.42	false	true	false	false	Between > 4	0.017	0.017	0.029		0.022	0.455	0.25	0	0	1609	1915	0
183346	B190124_05_Lumos_FO_CO_120_FAcomplex_100x_SCX22				0	0	-0	0	5	0	0	ggFANCA	FA_complex	false	ggFANCA	FA_complex	false	ASLCcmLWK	VEPSHSKEPAEQLKAELDALR	891	618	7	21	2	14	892	631	5	BS3	-1	16.416	false	true	false	false	Self > 4	0.001	0.002	0.007		0.004	0.25	0.25	0.006	0	631	643	130
145921	B190124_03_Lumos_FO_CO_120_FAcomplex_100x_SCX24				0	0	-0	0	4	0	0	ggFAAP100	FA_complex	false	ggFAAP100	FA_complex	false	KAVDQKNR	RIKALLSGIGNTSER	479	459	8	15	6	3	484	461	4	BS3	-1	16.384	false	true	false	false	Self > 4	0.001	0.002	0.007		0.004	0.444	0.444	0	0	401	737	162
255617	B190124_09_Lumos_FO_CO_120_FAcomplex_100x_SCX18				0	0	-0	0	5	0	0	ggFANCB	FA_complex	false	ggFANCL	FA_complex	false	EGLVSLWDDVGKPHSVSK	ILLPTDSQLK	443	39	18	10	12	5	454	43	5	BS3	-1	16.378	false	true	false	false	Between > 4	0.017	0.017	0.029		0.014	0.455	0.444	0	0	1608	1973	4
256587	B190124_09_Lumos_FO_CO_120_FAcomplex_100x_SCX18				0	0	-0	0	6	0	0	ggFANCA	FA_complex	false	ggFANCA	FA_complex	false	SVLLEYITLAKTR	VAIEDMoxGLYEDLSSTHDSVQPQGQALRDVEK	484	502	13	31	11	15	494	516	6	BS3	-1	16.372	false	true	false	false	Self > 4	0.001	0.002	0.007		0.004	0.25	0.25	0	0	485	291	130
162033	B190124_04_Lumos_FO_CO_120_FAcomplex_100x_SCX23				0	0	-0	0	6	0	0	ggFANCB	FA_complex	false	ggFANCG	FA_complex	false	KMoxKLDLR	MoxGKPQTALQHLK	548	263	7	12	3	3	550	265	6	BS3	-1	16.339	false	true	false	false	Between > 4	0.017	0.017	0.029		0.006	0.455	0.455	0	0	1441	2049	35
150459	B190124_03_Lumos_FO_CO_120_FAcomplex_100x_SCX24				0	0	-0	0	5	0	0	ggFANCA	FA_complex	false	ggFANCA	FA_complex	false	QRPVSGCcmLDAK	VEPSHSKEPAEQLKAELDALR	1010	618	11	21	5	14	1014	631	5	BS3	-1	16.335	false	true	false	false	Self > 4	0.001	0.002	0.007		0.004	0.25	0.25	0.006	0	204	675	130
235518	B190124_08_Lumos_FO_CO_120_FAcomplex_100x_SCX19				0	0	-0	0	4	0	0	ggFANCA	FA_complex	false	ggFANCA	FA_complex	false	MoxLQDESKVEPSHSKEPAEQLK	VSDAIHK	611	315	21	7	14	2	624	316	4	BS3	-1	16.238	false	true	false	false	Self > 4	0.001	0.002	0.007		0.004	0.25	0.25	0.003	0	398	465	130
1906	B181122_28_Lumos_FO_IN_120_FAcomplex_BS3_SEC6_rep1				0	0	-0	0	6	0	0	ggFANCB	FA_complex	false	ggFANCL	FA_complex	false	EGLVSLWDDVGKPHSVSKEPSLTPK	ILLPTDSQLK	443	39	25	10	18	5	460	43	6	BS3	-1	16.209	false	true	false	false	Between > 4	0.017	0.017	0.029		0.006	0.455	0.444	0	0	1605	1933	4
168910	B190124_04_Lumos_FO_CO_120_FAcomplex_100x_SCX23				0	0	-0	0	6	0	0	ggFANCB	FA_complex	false	ggFANCB	FA_complex	false	NDLKEEFHKR	TQLDKANTVTAVTSLSPLLAFHR	557	570	10	23	4	1	560	570	6	BS3	-1	16.204	false	true	false	false	Self > 4	0.001	0.002	0.007		0.004	0.455	0.455	0.006	0	626	637	132
215683	B190124_07_Lumos_FO_CO_120_FAcomplex_100x_SCX20				0	0	-0	0	5	0	0	ggFANCA	FA_complex	false	ggFANCA	FA_complex	false	VSDAIHKQR	MoxLTWVLDAVGKEK	315	252	9	13	7	11	321	262	5	BS3	-1	16.196	false	true	false	false	Self > 4	0.001	0.002	0.007		0	0.25	0.25	0	0	625	867	130
58717	B181122_32_Lumos_FO_IN_120_FAcomplex_BS3_SEC8_rep1				0	0	-0	0	4	0	0	ggFANCB	FA_complex	false	ggFANCB	FA_complex	false	ENLQVTSKWQK	ITDFGKINYESGINYK	314	359	11	16	8	6	321	364	4	BS3	-1	16.189	false	true	false	false	Self > 4	0.001	0.002	0.007		0.004	0.455	0.455	0	0	175	665	132
181517	B190124_05_Lumos_FO_CO_120_FAcomplex_100x_SCX22				0	0	-0	0	5	0	0	ggFANCB	FA_complex	false	ggFAAP100	FA_complex	false	AENNLTWWNEPGKK	QIQTNHEMLLKEAQSLRDHSPLTEEDTEK	787	844	14	29	13	11	799	854	5	BS3	-1	16.184	false	true	false	false	Between > 4	0.017	0.017	0.03		0.006	0.455	0.444	0	0	1604	2063	2
252257	B190124_09_Lumos_FO_CO_120_FAcomplex_100x_SCX18				0	0	-0	0	4	0	0	ggFANCB	FA_complex	false	ggFANCA	FA_complex	false	KISGAPVASLLDSEDGVQQFR	KYSVLHSAASDR	800	1291	21	12	1	1	800	1291	4	BS3	-1	16.168	false	true	false	false	Between > 4	0.017	0.017	0.03		0	0.455	0.25	0	0	1603	2319	0
281798	B190124_11_Lumos_FO_CO_120_FAcomplex_100x_SCX16				0	0	-0	0	4	0	0	ggFANCB	FA_complex	false	ggFANCB	FA_complex	false	LQNEKEQCcmMoxLSMoxNETMDGTLYQEVTLK	SFLSSKESK	823	778	27	9	5	6	827	783	4	BS3	-1	16.162	false	true	false	false	Self > 4	0.001	0.002	0.007		0.004	0.455	0.455	0	0	623	57	132
230062	B190124_08_Lumos_FO_CO_120_FAcomplex_100x_SCX19				0	0	-0	0	6	0	0	ggFANCB	FA_complex	false	ggFAAP100	FA_complex	false	MKLDLRSK	LMTCcmGLCcmSPEDADVELTPAEAGRR	549	436	8	24	2	3	550	438	6	BS3	-1	16.141	false	true	false	false	Between > 4	0.017	0.017	0.03		0.014	0.455	0.444	0.008	0	1602	1877	2
143731	B190124_03_Lumos_FO_CO_120_FAcomplex_100x_SCX24				0	0	-0	0	4	0	0	ggFANCA	FA_complex	false	ggFANCA	FA_complex	false	ASFGNASSHHGSSKK	VEPSHSKEPAEQLK	433	618	15	14	14	7	446	624	4	BS3	-1	16.12	false	true	false	false	Self > 4	0.001	0.002	0.007		0.004	0.25	0.25	0.008	0	622	633	130
224913	B190124_07_Lumos_FO_CO_120_FAcomplex_100x_SCX20				0	0	-0	0	6	0	0	ggFANCA	FA_complex	false	ggFANCA	FA_complex	false	HEDVPAQIAVISDRLSNVLGHNSDENEAAILNSR	SLIPALLGR	647	737	34	9	16	1	662	737	6	BS3	-1	16.114	false	true	false	false	Self > 4	0.001	0.002	0.008		0.004	0.25	0.25	0.008	0	621	631	130
285666	B190124_11_Lumos_FO_CO_120_FAcomplex_100x_SCX16				0	0	-0	0	4	0	0	ggFANCA	FA_complex	false	ggFANCA	FA_complex	false	KIPTSVIEASIFR	MAFIDSLKR	542	580	13	9	1	8	542	587	4	BS3	-1	16.099	false	true	false	false	Self > 4	0.001	0.002	0.008		0.004	0.25	0.25	0	0	280	671	130
242878	B190124_08_Lumos_FO_CO_120_FAcomplex_100x_SCX19				0	0	-0	0	5	0	0	ggFANCA	FA_complex	false	ggFANCA	FA_complex	false	DVEKALQIFENTR	HTLTEVLTYNPLLKVSDAIHK	529	301	13	21	4	14	532	314	5	BS3	-1	16.094	false	true	false	false	Self > 4	0.001	0.002	0.008		0.004	0.25	0.25	0.008	0	619	629	130
264211	B190124_10_Lumos_FO_CO_120_FAcomplex_100x_SCX17				0	0	-0	0	3	0	0	ggFANCE	FA_complex	false	ggFANCE	FA_complex	false	QDGDAAGCcmVLPGGKR	CcmLCcmQKIAQSK	174	151	15	10	14	5	187	155	3	BS3	-1	16.081	false	true	false	false	Self > 4	0.001	0.002	0.008		0	0	0	0	0	618	1129	183
271014	B190124_10_Lumos_FO_CO_120_FAcomplex_100x_SCX17				0	0	-0	0	5	0	0	ggFANCG	FA_complex	false	ggFANCG	FA_complex	false	IIQVEEKLEQPECcmASLETGLAGGLLSQKR	EAIMQFSR	438	494	29	8	7	7	444	500	5	BS3	-1	16.033	false	true	false	false	Self > 4	0.001	0.002	0.008		0.004	0.455	0.455	0.008	0	617	625	134
250087	B190124_09_Lumos_FO_CO_120_FAcomplex_100x_SCX18				0	0	-0	0	5	0	0	ggFANCA	FA_complex	false	ggFANCA	FA_complex	false	VLPKAPDTR	LDLGSCcmGQLKSVSPDIHCcmK	571	980	9	19	4	10	574	989	5	BS3	-1	16.021	false	true	false	false	Self > 4	0.001	0.002	0.008		0.004	0.25	0.25	0.008	0	616	623	130
283017	B190124_11_Lumos_FO_CO_120_FAcomplex_100x_SCX16				0	0	-0	0	3	0	0	ggFANCA	FA_complex	false	ggFANCA	FA_complex	false	VLPKAPDTR	DVEKALQIFENTR	571	529	9	13	4	4	574	532	3	BS3	-1	16.007	false	true	false	false	Self > 4	0.001	0.002	0.008		0.004	0.25	0.25	0.006	0	502	829	130
222365	B190124_07_Lumos_FO_CO_120_FAcomplex_100x_SCX20				0	0	-0	0	5	0	0	ggFANCA	FA_complex	false	ggFANCA	FA_complex	false	CcmPAKSFGNVGLLLEACcmEK	LLPVAFYSLTPGFHHKLLTR	1376	1306	18	20	4	16	1379	1321	5	BS3	-1	16.002	false	true	false	false	Self > 4	0.001	0.002	0.008		0.004	0.25	0.25	0.006	0	119	651	130
191946	B190124_06_Lumos_FO_CO_120_FAcomplex_100x_SCX21				0	0	-0	0	4	0	0	ggFANCA	FA_complex	false	ggFANCA	FA_complex	false	VLPKAPDTR	QRPVSGCcmLDAK	571	1010	9	11	4	5	574	1014	4	BS3	-1	15.991	false	true	false	false	Self > 4	0.001	0.002	0.008		0	0.25	0.25	0	0	556	1261	130
9785	B181122_29_Lumos_FO_IN_120_FAcomplex_BS3_SEC6_rep2				0	0	-0	0	5	0	0	ggFANCB	FA_complex	false	ggFANCB	FA_complex	false	EGLVSLWDDVGKPHSVSKEPSLTPK	NHILPSAK	443	434	25	8	15	6	457	439	5	BS3	-1	15.979	false	true	false	false	Self > 4	0.001	0.002	0.008		0.004	0.455	0.455	0.008	0	612	621	132
9814	B181122_29_Lumos_FO_IN_120_FAcomplex_BS3_SEC6_rep2				0	0	-0	0	6	0	0	ggFANCB	FA_complex	false	ggFAAP100	FA_complex	false	AENNLTWWNEPGKK	QIQTNHEMoxLLKEAQSLRDHSPLTEEDTEK	787	844	14	29	13	11	799	854	6	BS3	-1	15.944	false	true	false	false	Between > 4	0.017	0.017	0.021		0	0.455	0.444	0	0	1598	2063	2
194930	B190124_06_Lumos_FO_CO_120_FAcomplex_100x_SCX21				0	0	-0	0	4	0	0	ggFANCE	FA_complex	false	ggFANCL	FA_complex	false	LLAKPCcmR	QHLITLKLNAK	8	145	7	11	4	7	11	151	4	BS3	-1	15.937	false	true	false	false	Between > 4	0.017	0.017	0.022		0.022	0	0.444	0	0	1597	1905	29
251198	B190124_09_Lumos_FO_CO_120_FAcomplex_100x_SCX18				0	0	-0	0	4	0	0	ggFANCE	FA_complex	false	ggFANCL	FA_complex	false	LLAKPCcmR	VAYVDTGLTTVKLKAEDSR	8	124	7	19	4	12	11	135	4	BS3	-1	15.929	false	true	false	false	Between > 4	0.017	0.017	0.022		0.021	0	0.444	0	0	1537	2043	29
253038	B190124_09_Lumos_FO_CO_120_FAcomplex_100x_SCX18				0	0	-0	0	4	0	0	ggFANCC_strepII_tag	FA_complex	false	ggFANCF	FA_complex	false	GSAGSAAGSGAGWSHPQFEK	KAASYLLEGSALFPGKPGPR	576	124	20	20	20	1	595	124	4	BS3	-1	15.928	false	true	false	false	Between > 4	0.017	0.017	0.022		0	0.444	0.444	0	0	1595	2269	89
220959	B190124_07_Lumos_FO_CO_120_FAcomplex_100x_SCX20				0	0	-0	0	4	0	0	ggFANCA	FA_complex	false	P33353	YEHQ_ECOLI Protein YehQ OS=Escherichia coli (strain K12) OX=83333 GN=yehQ PE=4 SV=2	false	HQNLSDLLLEVEGSAKPAGEGGR	LVSLGMR	41	339	23	7	16	3	56	341	4	BS3	-1	15.91	false	true	false	false	Between > 4	0.017	0.017	0.022		0.022	0.25	0.333	0	0	1594	1903	90
177407	B190124_05_Lumos_FO_CO_120_FAcomplex_100x_SCX22				0	0	-0	0	4	0	0	ggFANCB	FA_complex	false	ggFANCA	FA_complex	false	SKNDLKEEFHK	ESLSCcmLLR	555	123	11	8	2	2	556	124	4	BS3	-1	15.853	false	true	false	false	Between > 4	0.017	0.017	0.022		0.006	0.455	0.25	0.008	0	1592	2215	0
222579	B190124_07_Lumos_FO_CO_120_FAcomplex_100x_SCX20				0	0	-0	0	4	0	0	ggFANCA	FA_complex	false	ggFANCA	FA_complex	false	MoxKDLPVLEAVWHLHR	LGVPTAVLAAKNAVTK	153	85	15	16	2	11	154	95	4	BS3	-1	15.808	false	true	false	false	Self > 4	0.001	0.002	0.008		0	0.25	0.25	0	0	611	1541	130
179143	B190124_05_Lumos_FO_CO_120_FAcomplex_100x_SCX22				0	0	-0	0	5	0	0	ggFANCB	FA_complex	false	ggFANCB	FA_complex	false	EGLVSLWDDVGKPHSVSKEPSLTPK	HQNGDLQKSK	443	606	25	10	18	8	460	613	5	BS3	-1	15.796	false	true	false	false	Self > 4	0.001	0.002	0.008		0.004	0.455	0.455	0.008	0	610	619	132
200957	B190124_06_Lumos_FO_CO_120_FAcomplex_100x_SCX21				0	0	-0	0	5	0	0	ggFANCA	FA_complex	false	ggFANCA	FA_complex	false	SVLLEYITLAKTR	QRPVSGCcmLDAK	484	1010	13	11	11	5	494	1014	5	BS3	-1	15.776	false	true	false	false	Self > 4	0.001	0.002	0.008		0.004	0.25	0.25	0.006	0	507	815	130
145534	B190124_03_Lumos_FO_CO_120_FAcomplex_100x_SCX24				0	0	-0	0	6	0	0	ggFANCA	FA_complex	false	ggFANCA	FA_complex	false	ASFGNASSHHGSSKK	VHIMoxYPPFVPTKHR	433	470	15	14	14	12	446	481	6	BS3	-1	15.773	false	true	false	false	Self > 4	0.001	0.002	0.008		0	0.25	0.25	0	0	212	687	130
36238	B181122_31_Lumos_FO_IN_120_FAcomplex_BS3_SEC7_rep2				0	0	-0	0	5	0	0	ggFANCA	FA_complex	false	ggFANCA	FA_complex	false	RADKIPSNLYSTYIQACcmHAR	VEPSHSKEPAEQLK	588	618	20	14	4	7	591	624	5	BS3	-1	15.742	false	true	false	false	Self > 4	0.001	0.002	0.008		0	0.25	0.25	0	0	607	71	130
237217	B190124_08_Lumos_FO_CO_120_FAcomplex_100x_SCX19				0	0	-0	0	5	0	0	ggFANCB	FA_complex	false	ggFANCL	FA_complex	false	EGLVSLWDDVGKPHSVSKEPSLTPK	ILLPTDSQLKNAR	443	39	25	13	12	10	454	48	5	BS3	-1	15.643	false	true	false	false	Between > 4	0.017	0.017	0.021		0	0.455	0.444	0	0	1589	2151	4
236529	B190124_08_Lumos_FO_CO_120_FAcomplex_100x_SCX19				0	0	-0	0	5	0	0	ggFANCA	FA_complex	false	ggFANCA	FA_complex	false	VAIEDMoxGLYEDLSSTHDSVQPQGQALRDVEK	GSALGEQLWR	502	1038	31	10	18	2	519	1039	5	BS3	-1	15.641	false	true	false	false	Self > 4	0.001	0.002	0.017		0.004	0.25	0.25	0.008	0	606	617	130
285383	B190124_11_Lumos_FO_CO_120_FAcomplex_100x_SCX16				0	0	-0	0	4	0	0	ggFANCA	FA_complex	false	ggFANCA	FA_complex	false	LSNVLGHNSDENEAAILNSR	SLIPALLGR	661	737	20	9	19	1	679	737	4	BS3	-1	15.579	false	true	false	false	Self > 4	0.001	0.002	0.017		0.004	0.25	0.25	0.008	0	605	615	130
2751	B181122_28_Lumos_FO_IN_120_FAcomplex_BS3_SEC6_rep1				0	0	-0	0	5	0	0	ggFAAP100	FA_complex	false	ggFAAP100	FA_complex	false	QVSEVGFCcmPGPAPSEEGDGAPSR	VDYLAGFCcmCcmPVGGLVAGKPR	167	8	23	20	14	18	180	25	5	BS3	-1	15.563	false	true	false	false	Self > 4	0.001	0.002	0.017		0	0.444	0.444	0	0	604	1221	162
155740	B190124_03_Lumos_FO_CO_120_FAcomplex_100x_SCX24				0	0	-0	0	6	0	0	ggFANCA	FA_complex	false	ggFANCA	FA_complex	false	HQNLSDLLLEVEGSAKPAGEGGR	MKDLPVLEAVWHLHR	41	153	23	15	5	2	45	154	6	BS3	-1	15.553	false	true	false	false	Self > 4	0.001	0.002	0.017		0.004	0.25	0.25	0	0	168	639	130
37055	B181122_31_Lumos_FO_IN_120_FAcomplex_BS3_SEC7_rep2				0	0	-0	0	5	0	0	ggFANCG	FA_complex	false	ggFANCA	FA_complex	false	KEEAADYWQK	LSNVLGHNSDENEAAILNSR	584	661	10	20	1	9	584	669	5	BS3	-1	15.521	false	true	false	false	Between > 4	0.017	0.017	0.022		0	0.455	0.25	0	0	1587	2201	17
176996	B190124_05_Lumos_FO_CO_120_FAcomplex_100x_SCX22				0	0	-0	0	3	0	0	ggFANCA	FA_complex	false	ggFANCA	FA_complex	false	SHFCcmQEIWKMoxK	KSTFGSTAELR	144	21	11	11	9	1	152	21	3	BS3	-1	15.52	false	true	false	false	Self > 4	0.001	0.002	0.017		0	0.25	0.25	0	0	602	573	130
202203	B190124_06_Lumos_FO_CO_120_FAcomplex_100x_SCX21				0	0	-0	0	5	0	0	ggFANCA	FA_complex	false	ggFANCA	FA_complex	false	LSNVLGHNSDENEAAILNSR	HQNLSDLLLEVEGSAKPAGEGGR	661	41	20	23	9	16	669	56	5	BS3	-1	15.519	false	true	false	false	Self > 4	0.001	0.002	0.017		0.004	0.25	0.25	0.008	0	601	613	130
240956	B190124_08_Lumos_FO_CO_120_FAcomplex_100x_SCX19				0	0	-0	0	6	0	0	ggFANCA	FA_complex	false	ggFANCA	FA_complex	false	ADKIPSNLYSTYIQACcmHAR	MLTWVLDAVGKEKEEDVSTLQAMoxR	589	252	19	24	3	13	591	264	6	BS3	-1	15.515	false	true	false	false	Self > 4	0.001	0.002	0.017		0.004	0.25	0.25	0	0	379	683	130
175909	B190124_05_Lumos_FO_CO_120_FAcomplex_100x_SCX22				0	0	-0	0	3	0	0	ggFANCA	FA_complex	false	ggFANCA	FA_complex	false	LSNVLGHNSDENEAAILNSR	KEKMoxLQDESK	661	608	20	10	9	3	669	610	3	BS3	-1	15.476	false	true	false	false	Self > 4	0.001	0.002	0.017		0	0.25	0.25	0	0	599	201	130
129953	B190124_02_Lumos_FO_CO_120_FAcomplex_100x_SCX25t28				0	0	-0	0	4	0	0	ggFANCG	FA_complex	false	ggFANCG	FA_complex	false	TTNLIPKIIQVEEK	HHHPSEVK	431	347	14	8	7	5	437	351	4	BS3	-1	15.466	false	true	false	false	Self > 4	0.001	0.002	0.017		0	0.455	0.455	0	0	583	1217	134
269725	B190124_10_Lumos_FO_CO_120_FAcomplex_100x_SCX17				0	0	-0	0	4	0	0	ggFANCB	FA_complex	false	ggFANCL	FA_complex	false	EGLVSLWDDVGKPHSVSK	ILLPTDSQLKNAR	443	39	18	13	12	10	454	48	4	BS3	-1	15.448	false	true	false	false	Between > 4	0.017	0.017	0.022		0.014	0.455	0.444	0	0	1584	2151	4
194080	B190124_06_Lumos_FO_CO_120_FAcomplex_100x_SCX21				0	0	-0	0	5	0	0	ggFANCA	FA_complex	false	ggFANCA	FA_complex	false	VSDAIHKQR	MoxAFIDSLKR	315	580	9	9	7	8	321	587	5	BS3	-1	15.448	false	true	false	false	Self > 4	0.001	0.002	0.017		0	0.25	0.25	0	0	597	1439	130
203168	B190124_06_Lumos_FO_CO_120_FAcomplex_100x_SCX21				0	0	-0	0	6	0	0	ggFANCA	FA_complex	false	ggFANCA	FA_complex	false	VSDAIHKQR	MLTWVLDAVGKEKEEDVSTLQAMR	315	252	9	24	7	13	321	264	6	BS3	-1	15.445	false	true	false	false	Self > 4	0.001	0.002	0.017		0.004	0.25	0.25	0	0	596	611	130
115801	B181122_37_Lumos_FO_IN_120_FAcomplex_BS3_SEC10_rep2				0	0	-0	0	4	0	0	ggFANCE	FA_complex	false	ggFANCE	FA_complex	false	IAQSKAEGR	IAQSKAEGR	156	156	9	9	5	5	160	160	4	BS3	-1	15.426	false	true	false	false	Self > 4	0.001	0.002	0.017		0	0	0	0	0	595	835	183
221156	B190124_07_Lumos_FO_CO_120_FAcomplex_100x_SCX20				0	0	-0	0	5	0	0	ggFANCB	FA_complex	false	ggFANCB	FA_complex	false	KRVILQSCcmR	MoxLLSEQQHVLAYNGELLVFQLSKAKR	416	7	9	26	1	23	416	29	5	BS3	-1	15.426	false	true	false	false	Self > 4	0.001	0.002	0.017		0.004	0.455	0.455	0	0	594	609	132
148346	B190124_03_Lumos_FO_CO_120_FAcomplex_100x_SCX24				0	0	-0	0	5	0	0	ggFANCB	FA_complex	false	ggFAAP100	FA_complex	false	SKNDLKEEFHK	QIQTNHEMoxLLKEAQSLRDHSPLTEEDTEK	555	844	11	29	2	11	556	854	5	BS3	-1	15.402	false	true	false	false	Between > 4	0.017	0.017	0.022		0	0.455	0.444	0	0	1581	1767	2
144323	B190124_03_Lumos_FO_CO_120_FAcomplex_100x_SCX24				0	0	-0	0	5	0	0	ggFANCA	FA_complex	false	ggFANCA	FA_complex	false	VEPSHSKEPAEQLK	QRPVSGCcmLDAKR	618	1010	14	12	7	5	624	1014	5	BS3	-1	15.381	false	true	false	false	Self > 4	0.001	0.002	0.017		0.004	0.25	0.25	0	0	593	607	130
217696	B190124_07_Lumos_FO_CO_120_FAcomplex_100x_SCX20				0	0	-0	0	3	0	0	ggFANCB	FA_complex	false	ggFANCB	FA_complex	false	SSGAFSVR	DAQLFVQKSSGAFSVR	61	53	8	16	1	8	61	60	3	BS3	-1	15.376	false	true	false	false	Self > 4	0.001	0.002	0.017		0	0.455	0.455	0	0	592	1281	132
19326	B181122_30_Lumos_FO_IN_120_FAcomplex_BS3_SEC7_rep1				0	0	-0	0	5	0	0	ggFANCB	FA_complex	false	ggFANCB	FA_complex	false	AKHSETEIVCcmCcmDCcmATR	TAKLCcmVRR	69	40	16	8	2	3	70	42	5	BS3	-1	15.372	false	true	false	false	Self > 4	0.001	0.002	0.017		0.004	0.455	0.455	0	0	591	605	132
200633	B190124_06_Lumos_FO_CO_120_FAcomplex_100x_SCX21				0	0	-0	0	4	0	0	ggFANCA	FA_complex	false	ggFAAP100	FA_complex	false	TVKDLLENNVFSR	QIQTNHEMoxLLKEAQSLRDHSPLTEEDTEK	131	844	13	29	3	11	133	854	4	BS3	-1	15.362	false	true	false	false	Between > 4	0.017	0.017	0.009		0	0.25	0.444	0	0	1580	2423	26
231478	B190124_08_Lumos_FO_CO_120_FAcomplex_100x_SCX19				0	0	-0	0	5	0	0	ggFANCB	FA_complex	false	ggFAAP100	FA_complex	false	RENLQVTSKWQK	EQPEPKAGTASEQPCcmATGEGGMPPSAASIR	313	692	12	30	9	6	321	697	5	BS3	-1	15.358	false	true	false	false	Between > 4	0.017	0.017	0.009		0.022	0.455	0.444	0	0	1579	1885	2
193845	B190124_06_Lumos_FO_CO_120_FAcomplex_100x_SCX21				0	0	-0	0	5	0	0	ggFANCG	FA_complex	false	ggFANCA	FA_complex	false	LNRKEEAADYWQK	VLPKAPDTR	581	571	13	9	4	4	584	574	5	BS3	-1	15.345	false	true	false	false	Between > 4	0.017	0.017	0.009		0.006	0.455	0.25	0.008	0	1422	1699	17
178466	B190124_05_Lumos_FO_CO_120_FAcomplex_100x_SCX22				0	0	-0	0	4	0	0	ggFANCB	FA_complex	false	ggFANCB	FA_complex	false	SKNDLKEEFHK	VFSALSVSSCcmQIEPPQK	555	531	11	17	6	6	560	536	4	BS3	-1	15.31	false	true	false	false	Self > 4	0.001	0.002	0.017		0.004	0.455	0.455	0.006	0	278	641	132
232704	B190124_08_Lumos_FO_CO_120_FAcomplex_100x_SCX19				0	0	-0	0	5	0	0	ggFANCA	FA_complex	false	ggFANCA	FA_complex	false	VLPKAPDTR	IPSNLYSTYIQACcmHAR	571	592	9	16	4	3	574	594	5	BS3	-1	15.289	false	true	false	false	Self > 4	0.001	0.002	0.018		0.004	0.25	0.25	0.006	0	589	367	130
174353	B190124_05_Lumos_FO_CO_120_FAcomplex_100x_SCX22				0	0	-0	0	3	0	0	ggFANCB	FA_complex	false	ggFAAP100	FA_complex	false	NHILPSAKK	ALSSPPADSCcmHDVSGQDPPVK	434	254	9	21	8	14	441	267	3	BS3	-1	15.28	false	true	false	false	Between > 4	0.017	0.017	0.009		0.006	0.455	0.444	0.008	0	1575	2245	2
280256	B190124_11_Lumos_FO_CO_120_FAcomplex_100x_SCX16				0	0	-0	0	3	0	0	ggFANCE	FA_complex	false	ggFANCL	FA_complex	false	LLAKPCcmR	VAYVDTGLTTVKLK	8	124	7	14	4	12	11	135	3	BS3	-1	15.276	false	true	false	false	Between > 4	0.017	0.017	0.009		0.006	0	0.444	0	0	1574	2043	29
229351	B190124_08_Lumos_FO_CO_120_FAcomplex_100x_SCX19				0	0	-0	0	5	0	0	ggFANCB	FA_complex	false	ggFAAP100	FA_complex	false	MKLDLRSK	LMoxTCcmGLCcmSPEDADVELTPAEAGRR	549	436	8	24	2	3	550	438	5	BS3	-1	15.255	false	true	false	false	Between > 4	0.017	0.017	0.009		0.022	0.455	0.444	0.008	0	1572	1877	2
35446	B181122_31_Lumos_FO_IN_120_FAcomplex_BS3_SEC7_rep2				0	0	-0	0	5	0	0	ggFANCA	FA_complex	false	ggFANCA	FA_complex	false	VLPKAPDTR	EKMLQDESKVEPSHSK	571	609	9	16	4	2	574	610	5	BS3	-1	15.224	false	true	false	false	Self > 4	0.001	0.002	0.018		0.004	0.25	0.25	0	0	588	601	130
285689	B190124_11_Lumos_FO_CO_120_FAcomplex_100x_SCX16				0	0	-0	0	4	0	0	ggFANCA	FA_complex	false	ggFANCA	FA_complex	false	VLIVDQAKHEDVPAQIAVISDR	DVEKALQIFENTR	639	529	22	13	8	4	646	532	4	BS3	-1	15.189	false	true	false	false	Self > 4	0.001	0.002	0.018		0.004	0.25	0.25	0.008	0	587	599	130
249395	B190124_09_Lumos_FO_CO_120_FAcomplex_100x_SCX18				0	0	-0	0	5	0	0	ggFANCE	FA_complex	false	ggFANCE	FA_complex	false	SSPPPPPLTASGQQQLKCcmLCcmQK	QDGDAAGCcmVLPGGKRK	134	174	22	16	17	14	150	187	5	BS3	-1	15.187	false	true	false	false	Self > 4	0.001	0.002	0.018		0.004	0	0	0.008	0	586	597	183
221240	B190124_07_Lumos_FO_CO_120_FAcomplex_100x_SCX20				0	0	-0	0	6	0	0	ggFANCB	FA_complex	false	ggFANCB	FA_complex	false	KRVILQSCcmR	MoxLLSEQQHVLAYNGELLVFQLSKAKR	416	7	9	26	1	25	416	31	6	BS3	-1	15.143	false	true	false	false	Self > 4	0.001	0.002	0.018		0.004	0.455	0.455	0.008	0	585	595	132
191249	B190124_06_Lumos_FO_CO_120_FAcomplex_100x_SCX21				0	0	-0	0	5	0	0	ggFANCA	FA_complex	false	ggFANCA	FA_complex	false	VLPKAPDTR	VSDAIHKQR	571	315	9	9	4	7	574	321	5	BS3	-1	15.142	false	true	false	false	Self > 4	0.001	0.002	0.018		0	0.25	0.25	0	0	584	343	130
129914	B190124_02_Lumos_FO_CO_120_FAcomplex_100x_SCX25t28				0	0	-0	0	5	0	0	ggFANCG	FA_complex	false	ggFANCG	FA_complex	false	TTNLIPKIIQVEEK	HHHPSEVK	431	347	14	8	7	5	437	351	5	BS3	-1	15.087	false	true	false	false	Self > 4	0.001	0.002	0.019		0	0.455	0.455	0	0	583	1217	134
282724	B190124_11_Lumos_FO_CO_120_FAcomplex_100x_SCX16				0	0	-0	0	4	0	0	ggFANCB	FA_complex	false	ggFANCB	FA_complex	false	SKTGVVLPCcmVLVK	LDYELKEDVR	85	126	13	10	2	6	86	131	4	BS3	-1	15.082	false	true	false	false	Self > 4	0.001	0.002	0.019		0.004	0.455	0.455	0.008	0	582	593	132
153367	B190124_03_Lumos_FO_CO_120_FAcomplex_100x_SCX24				0	0	-0	0	4	0	0	ggFANCB	FA_complex	false	ggFANCA	FA_complex	false	SKNDLKEEFHK	EHQELSSESFIVSVLQEQASR	555	64	11	21	2	9	556	72	4	BS3	-1	15.008	false	true	false	false	Between > 4	0.017	0.017	0.01		0	0.455	0.25	0	0	1567	2333	0
178287	B190124_05_Lumos_FO_CO_120_FAcomplex_100x_SCX22				0	0	-0	0	4	0	0	ggFANCE	FA_complex	false	ggFANCL	FA_complex	false	LAAALDGSNAALR	ILHGYQHILKQR	499	61	13	12	8	10	506	70	4	BS3	-1	14.953	false	true	false	false	Between > 4	0.017	0.017	0.009		0	0	0.444	0	0	1566	2167	29
172912	B190124_05_Lumos_FO_CO_120_FAcomplex_100x_SCX22				0	0	-0	0	3	0	0	ggFANCA	FA_complex	false	ggFANCA	FA_complex	false	VLPKAPDTR	VEPSHSKEPAEQLK	571	618	9	14	4	4	574	621	3	BS3	-1	14.947	false	true	false	false	Self > 4	0.001	0.002	0.019		0.004	0.25	0.25	0.008	0	581	591	130
234615	B190124_08_Lumos_FO_CO_120_FAcomplex_100x_SCX19				0	0	-0	0	4	0	0	ggFANCE	FA_complex	false	ggFANCE	FA_complex	false	KVLEESLEFSEEREGK	LKWCcmFSK	190	167	16	7	1	2	190	168	4	BS3	-1	14.939	false	true	false	false	Self > 4	0.001	0.002	0.019		0.004	0	0	0.003	0	580	589	183
193375	B190124_06_Lumos_FO_CO_120_FAcomplex_100x_SCX21				0	0	-0	0	4	0	0	ggFANCA	FA_complex	false	ggFANCA	FA_complex	false	QRPVSGCcmLDAK	FQELLKEK	1010	901	11	8	5	6	1014	906	4	BS3	-1	14.91	false	true	false	false	Self > 4	0.001	0.002	0.019		0.004	0.25	0.25	0.008	0	579	587	130
146274	B190124_03_Lumos_FO_CO_120_FAcomplex_100x_SCX24				0	0	-0	0	5	0	0	ggFANCB	FA_complex	false	ggFANCG	FA_complex	false	SKNDLKEEFHK	MGKPQTALQHLK	555	263	11	12	2	3	556	265	5	BS3	-1	14.875	false	true	false	false	Between > 4	0.017	0.017	0.01		0.014	0.455	0.455	0	0	1564	2153	35
240801	B190124_08_Lumos_FO_CO_120_FAcomplex_100x_SCX19				0	0	-0	0	5	0	0	ggFANCB	FA_complex	false	ggFANCB	FA_complex	false	SERLQKQLR	MLLSEQQHVLAYNGELLVFQLSKAK	245	7	9	25	6	23	250	29	5	BS3	-1	14.842	false	true	false	false	Self > 4	0.001	0.002	0.019		0.004	0.455	0.455	0.006	0	578	531	132
13375	B181122_29_Lumos_FO_IN_120_FAcomplex_BS3_SEC6_rep2				0	0	-0	0	5	0	0	ggFANCA	FA_complex	false	ggFANCA	FA_complex	false	KIPTSVIEASIFR	GITSKEDKADLVWSSLTCcmPSLNYR	542	866	13	24	1	14	542	879	5	BS3	-1	14.834	false	true	false	false	Self > 4	0.001	0.002	0.019		0.004	0.25	0.25	0.008	0	577	581	130
236829	B190124_08_Lumos_FO_CO_120_FAcomplex_100x_SCX19				0	0	-0	0	5	0	0	ggFANCA	FA_complex	false	ggFANCA	FA_complex	false	ADKIPSNLYSTYIQACcmHAR	ADKIPSNLYSTYIQACcmHAR	589	589	19	19	3	3	591	591	5	BS3	-1	14.83	false	true	false	false	Self > 4	0.001	0.002	0.019		0	0.25	0.25	0	0	576	1299	130
164423	B190124_04_Lumos_FO_CO_120_FAcomplex_100x_SCX23				0	0	-0	0	4	0	0	ggFANCB	FA_complex	false	ggFANCA	FA_complex	false	KQKHQNGDLQK	TVKDLLENNVFSR	603	131	11	13	3	3	605	133	4	BS3	-1	14.814	false	true	false	false	Between > 4	0.017	0.017	0.01		0.006	0.455	0.25	0.008	0	1562	2171	0
220353	B190124_07_Lumos_FO_CO_120_FAcomplex_100x_SCX20				0	0	-0	0	5	0	0	ggFANCA	FA_complex	false	ggFANCA	FA_complex	false	VLPKAPDTR	HTLTEVLTYNPLLKVSDAIHK	571	301	9	21	4	14	574	314	5	BS3	-1	14.782	false	true	false	false	Self > 4	0.001	0.002	0.019		0.004	0.25	0.25	0.008	0	575	579	130
271570	B190124_10_Lumos_FO_CO_120_FAcomplex_100x_SCX17				0	0	-0	0	5	0	0	ggFANCB	FA_complex	false	ggFANCG	FA_complex	false	EGLVSLWDDVGKPHSVSK	LEQPECcmASLETGLAGGLLSQKR	443	445	18	22	12	21	454	465	5	BS3	-1	14.753	false	true	false	false	Between > 4	0.017	0.017	0.01		0.022	0.455	0.455	0	0	1560	1817	35
164619	B190124_04_Lumos_FO_CO_120_FAcomplex_100x_SCX23				0	0	-0	0	7	0	0	ggFANCA	FA_complex	false	ggFANCA	FA_complex	false	RADKIPSNLYSTYIQACcmHAR	MoxLQDESKVEPSHSKEPAEQLK	588	611	20	21	4	7	591	617	7	BS3	-1	14.737	false	true	false	false	Self > 4	0.001	0.002	0.019		0.004	0.25	0.25	0	0	536	807	130
253402	B190124_09_Lumos_FO_CO_120_FAcomplex_100x_SCX18				0	0	-0	0	4	0	0	ggFANCA	FA_complex	false	ggFANCA	FA_complex	false	MAFIDSLKR	LDLGSCcmGQLKSVSPDIHCcmK	580	980	9	19	8	10	587	989	4	BS3	-1	14.688	false	true	false	false	Self > 4	0.001	0.002	0.019		0.004	0.25	0.25	0.003	0	461	489	130
256163	B190124_09_Lumos_FO_CO_120_FAcomplex_100x_SCX18				0	0	-0	0	5	0	0	ggFANCB	FA_complex	false	ggFANCB	FA_complex	false	LQDHFIEKLWQR	LNKVFSALSVSSCcmQIEPPQK	468	528	12	20	8	3	475	530	5	BS3	-1	14.655	false	true	false	false	Self > 4	0.001	0.002	0.019		0.004	0.455	0.455	0.008	0	572	577	132
213680	B190124_07_Lumos_FO_CO_120_FAcomplex_100x_SCX20				0	0	-0	0	5	0	0	ggFANCA	FA_complex	false	ggFANCA	FA_complex	false	VSDAIHKQR	MAFIDSLKR	315	580	9	9	7	8	321	587	5	BS3	-1	14.63	false	true	false	false	Self > 4	0.001	0.002	0.019		0	0.25	0.25	0	0	571	1439	130
196147	B190124_06_Lumos_FO_CO_120_FAcomplex_100x_SCX21				0	0	-0	0	4	0	0	ggFANCB	FA_complex	false	ggFANCB	FA_complex	false	SKNDLKEEFHK	VFSALSVSSCcmQIEPPQKK	555	531	11	18	2	17	556	547	4	BS3	-1	14.55	false	true	false	false	Self > 4	0.001	0.002	0.019		0	0.455	0.455	0	0	570	1339	132
254564	B190124_09_Lumos_FO_CO_120_FAcomplex_100x_SCX18				0	0	-0	0	4	0	0	ggFANCG	FA_complex	false	ggFANCA	FA_complex	false	MGKPQTALQHLK	NAVTKIEQICcmQSSVSPSQAPLLNLDQR	263	96	12	27	3	5	265	100	4	BS3	-1	14.544	false	true	false	false	Between > 4	0.017	0.017	0.01		0.022	0.455	0.25	0	0	1553	1849	17
144640	B190124_03_Lumos_FO_CO_120_FAcomplex_100x_SCX24				0	0	-0	0	4	0	0	ggFANCB	FA_complex	false	ggFANCB	FA_complex	false	NHILPSAKK	SERLQKQLR	434	245	9	9	8	6	441	250	4	BS3	-1	14.508	false	true	false	false	Self > 4	0.001	0.002	0.029		0	0.455	0.455	0	0	569	1149	132
147175	B190124_03_Lumos_FO_CO_120_FAcomplex_100x_SCX24				0	0	-0	0	4	0	0	ggFANCA	FA_complex	false	ggFANCA	FA_complex	false	RKSTFGSTAELR	SHFCcmQEIWKMoxK	20	144	12	11	2	9	21	152	4	BS3	-1	14.504	false	true	false	false	Self > 4	0.001	0.002	0.029		0.004	0.25	0.25	0	0	568	573	130
212567	B190124_07_Lumos_FO_CO_120_FAcomplex_100x_SCX20				0	0	-0	0	6	0	0	ggFANCA	FA_complex	false	ggFANCA	FA_complex	false	MoxLQDESKVEPSHSKEPAEQLK	MoxAFIDSLKR	611	580	21	9	7	8	617	587	6	BS3	-1	14.477	false	true	false	false	Self > 4	0.001	0.002	0.029		0	0.25	0.25	0	0	567	759	130
210746	B190124_07_Lumos_FO_CO_120_FAcomplex_100x_SCX20				0	0	-0	0	4	0	0	ggFANCA	FA_complex	false	ggFANCA	FA_complex	false	QRPVSGCcmLDAK	EKEEDVSTLQAMoxR	1010	263	11	13	5	2	1014	264	4	BS3	-1	14.475	false	true	false	false	Self > 4	0.001	0.002	0.029		0.004	0.25	0.25	0.008	0	566	571	130
11602	B181122_29_Lumos_FO_IN_120_FAcomplex_BS3_SEC6_rep2				0	0	-0	0	5	0	0	ggFANCB	FA_complex	false	ggFAAP100	FA_complex	false	LQNEKEQCcmMLSMNETMDGTLYQEVTLK	QIQTNHEMoxLLKEAQSLR	823	844	27	17	5	11	827	854	5	BS3	-1	14.438	false	true	false	false	Between > 4	0.017	0.017	0.01		0.022	0.455	0.444	0	0	1550	1649	2
42184	B181122_31_Lumos_FO_IN_120_FAcomplex_BS3_SEC7_rep2				0	0	-0	0	4	0	0	ggFAAP100	FA_complex	false	ggFAAP100	FA_complex	false	NALKTSGSDVPLSCcmATLR	AASLPAPQDPVETFLKASK	729	673	18	19	4	16	732	688	4	BS3	-1	14.437	false	true	false	false	Self > 4	0.001	0.002	0.029		0.004	0.444	0.444	0.008	0	565	569	162
193057	B190124_06_Lumos_FO_CO_120_FAcomplex_100x_SCX21				0	0	-0	0	3	0	0	ggFANCA	FA_complex	false	ggFANCA	FA_complex	false	KYSVLHSAASDR	KSTFGSTAELR	1291	21	12	11	2	2	1292	22	3	BS3	-1	14.427	false	true	false	false	Self > 4	0.001	0.002	0.029		0.004	0.25	0.25	0.008	0	564	567	130
36963	B181122_31_Lumos_FO_IN_120_FAcomplex_BS3_SEC7_rep2				0	0	-0	0	6	0	0	ggFANCA	FA_complex	false	ggFANCA	FA_complex	false	QRPVSGCcmLDAK	ADKIPSNLYSTYIQACcmHAR	1010	589	11	19	5	3	1014	591	6	BS3	-1	14.338	false	true	false	false	Self > 4	0.001	0.002	0.037		0	0.25	0.25	0	0	563	673	130
145140	B190124_03_Lumos_FO_CO_120_FAcomplex_100x_SCX24				0	0	-0	0	5	0	0	ggFANCA	FA_complex	false	ggFANCA	FA_complex	false	KYSVLHSAASDRHSR	KSTFGSTAELR	1291	21	15	11	1	2	1291	22	5	BS3	-1	14.334	false	true	false	false	Self > 4	0.001	0.002	0.037		0.004	0.25	0.25	0.008	0	562	563	130
14064	B181122_29_Lumos_FO_IN_120_FAcomplex_BS3_SEC6_rep2				0	0	-0	0	5	0	0	ggFANCA	FA_complex	false	ggFANCA	FA_complex	false	VLIVDQAKHEDVPAQIAVISDR	FSSFSCcmDDLCcmALVPPSLVK	639	833	22	19	8	5	646	837	5	BS3	-1	14.267	false	true	false	false	Self > 4	0.001	0.002	0.038		0.004	0.25	0.25	0.008	0	41	585	130
61614	B181122_32_Lumos_FO_IN_120_FAcomplex_BS3_SEC8_rep1				0	0	-0	0	4	0	0	ggFANCB	FA_complex	false	ggFANCB	FA_complex	false	SFLSSKESK	EQCcmMLSMNETMDGTLYQEVTLK	778	828	9	22	6	10	783	837	4	BS3	-1	14.218	false	true	false	false	Self > 4	0.001	0.002	0.038		0.004	0.455	0.455	0.006	0	560	505	132
92157	B181122_35_Lumos_FO_IN_120_FAcomplex_BS3_SEC9_rep2				0	0	-0	0	4	0	0	ggFANCA	FA_complex	false	ggFANCA	FA_complex	false	RKSTFGSTAELR	AGAGGGALR	20	2	12	9	8	1	27	2	4	BS3	-1	14.204	false	true	false	false	Self > 4	0.001	0.002	0.039		0.004	0.25	0.25	0.008	0	559	559	130
36293	B181122_31_Lumos_FO_IN_120_FAcomplex_BS3_SEC7_rep2				0	0	-0	0	6	0	0	ggFANCB	FA_complex	false	ggFANCB	FA_complex	false	SKNDLKEEFHK	VFSALSVSSCcmQIEPPQKK	555	531	11	18	6	8	560	538	6	BS3	-1	14.19	false	true	false	false	Self > 4	0.001	0.002	0.039		0	0.455	0.455	0	0	558	1067	132
283070	B190124_11_Lumos_FO_CO_120_FAcomplex_100x_SCX16				0	0	-0	0	4	0	0	ggFANCG	FA_complex	false	ggFANCG	FA_complex	false	GCcmGVEPAESLLPEVKVLQK	EAIMoxQFSR	513	494	19	8	15	7	527	500	4	BS3	-1	14.175	false	true	false	false	Self > 4	0.001	0.002	0.04		0.004	0.455	0.455	0	0	557	557	134
52771	B181122_32_Lumos_FO_IN_120_FAcomplex_BS3_SEC8_rep1				0	0	-0	0	5	0	0	ggFANCA	FA_complex	false	ggFANCA	FA_complex	false	VLPKAPDTR	QRPVSGCcmLDAK	571	1010	9	11	4	5	574	1014	5	BS3	-1	14.13	false	true	false	false	Self > 4	0.001	0.002	0.04		0	0.25	0.25	0	0	556	1261	130
178244	B190124_05_Lumos_FO_CO_120_FAcomplex_100x_SCX22				0	0	-0	0	5	0	0	ggFANCL	FA_complex	false	decoy:ggFANCL	decoy	true	ILHGYQHILK	ILHWSCcmERIAK	61	315	10	11	5	5	65	319	5	BS3	-1	14.107	true	false	true	false	Self > 4	0.002	0.003	0.04		0.003	0.444	0.636	0.003	0.25	503	187	297
200181	B190124_06_Lumos_FO_CO_120_FAcomplex_100x_SCX21				0	0	-0	0	5	0	0	ggFANCB	FA_complex	false	ggFANCG	FA_complex	false	KMKLDLR	AEKNELLTLLK	548	177	7	11	3	3	550	179	5	BS3	-1	14.041	false	true	false	false	Between > 4	0.017	0.017	0.012		0.011	0.455	0.455	0	0	1543	2149	35
12333	B181122_29_Lumos_FO_IN_120_FAcomplex_BS3_SEC6_rep2				0	0	-0	0	5	0	0	ggFANCB	FA_complex	false	ggFANCB	FA_complex	false	AKHSETEIVCcmCcmDCcmATR	EIKMLLSEQQHVLAYNGELLVFQLSK	69	4	16	26	2	3	70	6	5	BS3	-1	13.942	false	true	false	false	Self > 4	0.002	0.003	0.039		0.004	0.455	0.455	0.008	0	554	555	132
35488	B181122_31_Lumos_FO_IN_120_FAcomplex_BS3_SEC7_rep2				0	0	-0	0	6	0	0	ggFANCA	FA_complex	false	ggFANCA	FA_complex	false	MLQDESKVEPSHSKEPAEQLK	QRPVSGCcmLDAK	611	1010	21	11	7	5	617	1014	6	BS3	-1	13.818	false	true	false	false	Self > 4	0.002	0.003	0.05		0.004	0.25	0.25	0.008	0	553	553	130
179816	B190124_05_Lumos_FO_CO_120_FAcomplex_100x_SCX22				0	0	-0	0	5	0	0	ggFAAP100	FA_complex	false	decoy:ggFAAP100	decoy	true	QIQTNHEMLLKEAQSLRDHSPLTEEDTEK	APEPQKESK	844	192	29	9	11	6	854	197	5	BS3	-1	13.794	true	false	true	false	Self > 4	0.004	0.003	0.05		0.006	0.444	0.444	0.01	0.375	552	551	165
286314	B190124_11_Lumos_FO_CO_120_FAcomplex_100x_SCX16				0	0	-0	0	4	0	0	ggFANCA	FA_complex	false	ggFANCA	FA_complex	false	TVKDLLENNVFSR	MAFIDSLKR	131	580	13	9	3	8	133	587	4	BS3	-1	13.754	false	true	false	false	Self > 4	0.004	0.004	0.05		0.006	0.25	0.25	0.01	0	551	547	130
712	B181122_28_Lumos_FO_IN_120_FAcomplex_BS3_SEC6_rep1				0	0	-0	0	5	0	0	ggFANCA	FA_complex	false	ggFANCA	FA_complex	false	RADKIPSNLYSTYIQACcmHAR	LDLGSCcmGQLKSVSPDIHCcmK	588	980	20	19	4	5	591	984	5	BS3	-1	13.748	false	true	false	false	Self > 4	0.004	0.004	0.05		0.006	0.25	0.25	0.01	0	550	545	130
251232	B190124_09_Lumos_FO_CO_120_FAcomplex_100x_SCX18				0	0	-0	0	5	0	0	ggFANCE	FA_complex	false	ggFANCL	FA_complex	false	LLAKPCcmR	VAYVDTGLTTVKLKAEDSR	8	124	7	19	4	12	11	135	5	BS3	-1	13.71	false	true	false	false	Between > 4	0.017	0.018	0.013		0.021	0	0.444	0	0	1537	2043	29
230055	B190124_08_Lumos_FO_CO_120_FAcomplex_100x_SCX19				0	0	-0	0	3	0	0	ggFANCE	FA_complex	false	ggFANCE	FA_complex	false	KVLEESLEFSEEREGK	IAQSKAEGR	190	156	16	9	1	5	190	160	3	BS3	-1	13.695	false	true	false	false	Self > 4	0.004	0.004	0.05		0	0	0	0	0	549	1289	183
16792	B181122_29_Lumos_FO_IN_120_FAcomplex_BS3_SEC6_rep2				0	0	-0	0	5	0	0	ggFAAP100	FA_complex	false	ggFAAP100	FA_complex	false	ASKEQPEPK	DILGSGSDSPEALDDLLPDDSPILSPDREGICcmLPLSECcmTIDMLQCcmLR	689	613	9	47	3	39	691	651	5	BS3	-1	13.564	false	true	false	false	Self > 4	0.004	0.004	0.051		0.006	0.444	0.444	0.01	0	548	543	162
220331	B190124_07_Lumos_FO_CO_120_FAcomplex_100x_SCX20				0	0	-0	0	5	0	0	ggFANCB	FA_complex	false	ggFANCG	FA_complex	false	KEGLVSLWDDVGKPHSVSK	LEQPECcmASLETGLAGGLLSQKR	442	445	19	22	13	21	454	465	5	BS3	-1	13.546	false	true	false	false	Between > 4	0.017	0.018	0.041		0.022	0.455	0.455	0	0	1535	1817	35
174053	B190124_05_Lumos_FO_CO_120_FAcomplex_100x_SCX22				0	0	-0	0	4	0	0	ggFANCB	FA_complex	false	ggFANCB	FA_complex	false	NHILPSAKK	VVSSVCcmVCcmK	434	236	9	9	8	4	441	239	4	BS3	-1	13.518	false	true	false	false	Self > 4	0.004	0.004	0.053		0.006	0.455	0.455	0.01	0	547	541	132
217529	B190124_07_Lumos_FO_CO_120_FAcomplex_100x_SCX20				0	0	-0	0	5	0	0	ggFANCA	FA_complex	false	ggFANCA	FA_complex	false	SVLLEYITLAKTR	KEKMoxLQDESK	484	608	13	10	11	3	494	610	5	BS3	-1	13.506	false	true	false	false	Self > 4	0.004	0.004	0.053		0	0.25	0.25	0	0	546	717	130
178420	B190124_05_Lumos_FO_CO_120_FAcomplex_100x_SCX22				0	0	-0	0	5	0	0	ggFANCB	FA_complex	false	ggFANCB	FA_complex	false	SKNDLKEEFHK	VFSALSVSSCcmQIEPPQK	555	531	11	17	6	9	560	539	5	BS3	-1	13.478	false	true	false	false	Self > 4	0.004	0.004	0.052		0	0.455	0.455	0	0	263	405	132
282865	B190124_11_Lumos_FO_CO_120_FAcomplex_100x_SCX16				0	0	-0	0	3	0	0	ggFANCC_strepII_tag	FA_complex	false	ggFANCC_strepII_tag	FA_complex	false	GSAGSAAGSGAGWSHPQFEK	TVKLLNELLQK	576	544	20	11	20	3	595	546	3	BS3	-1	13.47	false	true	false	false	Self > 4	0.004	0.004	0.053		0	0.444	0.444	0	0	544	1199	159
257997	B190124_09_Lumos_FO_CO_120_FAcomplex_100x_SCX18				0	0	-0	0	4	0	0	ggFANCA	FA_complex	false	ggFANCA	FA_complex	false	KIPTSVIEASIFR	GITSKEDKADLVWSSLTCcmPSLNYR	542	866	13	24	1	8	542	873	4	BS3	-1	13.375	false	true	false	false	Self > 4	0.004	0.004	0.052		0.004	0.25	0.25	0.008	0	217	565	130
52222	B181122_32_Lumos_FO_IN_120_FAcomplex_BS3_SEC8_rep1				0	0	-0	0	6	0	0	ggFANCC_strepII_tag	FA_complex	false	ggFANCC_strepII_tag	FA_complex	false	GSAGSAAGSGAGWSHPQFEK	IKHNGGENQR	576	534	20	10	5	2	580	535	6	BS3	-1	13.345	false	true	false	false	Self > 4	0.004	0.004	0.052		0.006	0.444	0.444	0.01	0	542	539	159
202135	B190124_06_Lumos_FO_CO_120_FAcomplex_100x_SCX21				0	0	-0	0	6	0	0	ggFANCB	FA_complex	false	ggFANCB	FA_complex	false	TAKLCcmVRR	MLLSEQQHVLAYNGELLVFQLSKAK	40	7	8	25	3	23	42	29	6	BS3	-1	13.157	false	true	false	false	Self > 4	0.004	0.004	0.054		0.006	0.455	0.455	0	0	541	537	132
228010	B190124_08_Lumos_FO_CO_120_FAcomplex_100x_SCX19				0	0	-0	0	4	0	0	ggFAAP100	FA_complex	false	ggFAAP100	FA_complex	false	ASKEQPEPKAGTASEQPCcmATGEGGMoxPPSAASIR	AVDQKNR	689	480	33	7	9	5	697	484	4	BS3	-1	13.134	false	true	false	false	Self > 4	0.004	0.004	0.053		0.003	0.444	0.444	0	0	540	401	162
221990	B190124_07_Lumos_FO_CO_120_FAcomplex_100x_SCX20				0	0	-0	0	5	0	0	ggFANCA	FA_complex	false	ggFANCA	FA_complex	false	DVEKALQIFENTR	VEPSHSKEPAEQLKAELDALR	529	618	13	21	4	14	532	631	5	BS3	-1	13.07	false	true	false	false	Self > 4	0.004	0.004	0.052		0.006	0.25	0.25	0.01	0	539	535	130
153362	B190124_03_Lumos_FO_CO_120_FAcomplex_100x_SCX24				0	0	-0	0	4	0	0	ggFANCB	FA_complex	false	ggFANCA	FA_complex	false	SKNDLKEEFHK	EHQELSSESFIVSVLQEQASR	555	64	11	21	2	6	556	69	4	BS3	-1	13.057	false	true	false	false	Between > 4	0.017	0.018	0.045		0.006	0.455	0.25	0.008	0	1526	2177	0
215965	B190124_07_Lumos_FO_CO_120_FAcomplex_100x_SCX20				0	0	-0	0	6	0	0	ggFANCA	FA_complex	false	ggFANCA	FA_complex	false	TVKDLLENNVFSR	MoxLQDESKVEPSHSKEPAEQLK	131	611	13	21	3	7	133	617	6	BS3	-1	12.993	false	true	false	false	Self > 4	0.004	0.004	0.053		0	0.25	0.25	0	0	538	1171	130
203262	B190124_06_Lumos_FO_CO_120_FAcomplex_100x_SCX21				0	0	-0	0	6	0	0	ggFANCA	FA_complex	false	ggFANCA	FA_complex	false	KIPTSVIEASIFR	VEPSHSKEPAEQLKAELDALR	542	618	13	21	1	7	542	624	6	BS3	-1	12.992	false	true	false	false	Self > 4	0.004	0.004	0.053		0.003	0.25	0.25	0	0	537	821	130
164620	B190124_04_Lumos_FO_CO_120_FAcomplex_100x_SCX23				0	0	-0	0	6	0	0	ggFANCA	FA_complex	false	ggFANCA	FA_complex	false	RADKIPSNLYSTYIQACcmHAR	MoxLQDESKVEPSHSKEPAEQLK	588	611	20	21	4	7	591	617	6	BS3	-1	12.988	false	true	false	false	Self > 4	0.004	0.004	0.053		0.004	0.25	0.25	0	0	536	807	130
160836	B190124_04_Lumos_FO_CO_120_FAcomplex_100x_SCX23				0	0	-0	0	6	0	0	ggFANCA	FA_complex	false	ggFANCA	FA_complex	false	VSDAIHKQR	MoxLQDESKVEPSHSKEPAEQLK	315	611	9	21	7	7	321	617	6	BS3	-1	12.967	false	true	false	false	Self > 4	0.004	0.004	0.053		0.004	0.25	0.25	0	0	97	719	130
12183	B181122_29_Lumos_FO_IN_120_FAcomplex_BS3_SEC6_rep2				0	0	-0	0	6	0	0	ggFANCB	FA_complex	false	ggFANCB	FA_complex	false	EGLVSLWDDVGKPHSVSKEPSLTPK	KISGAPVASLLDSEDGVQQFR	443	800	25	21	12	1	454	800	6	BS3	-1	12.928	false	true	false	false	Self > 4	0.004	0.004	0.053		0.006	0.455	0.455	0.01	0	534	533	132
199887	B190124_06_Lumos_FO_CO_120_FAcomplex_100x_SCX21				0	0	-0	0	4	0	0	ggFANCA	FA_complex	false	ggFANCA	FA_complex	false	QRPVSGCcmLDAKR	TVLDCcmEDFFHYVNSELK	1010	1076	12	17	11	14	1020	1089	4	BS3	-1	12.918	false	true	false	false	Self > 4	0.004	0.004	0.054		0	0.25	0.25	0	0	533	1283	130
202949	B190124_06_Lumos_FO_CO_120_FAcomplex_100x_SCX21				0	0	-0	0	4	0	0	ggFANCG	FA_complex	false	ggFANCA	FA_complex	false	MoxGKPQTALQHLK	AAVLSLLDRHQNLSDLLLEVEGSAKPAGEGGR	263	32	12	32	3	25	265	56	4	BS3	-1	12.791	false	true	false	false	Between > 4	0.017	0.018	0.062		0	0.455	0.25	0	0	1521	2513	17
149015	B190124_03_Lumos_FO_CO_120_FAcomplex_100x_SCX24				0	0	-0	0	5	0	0	ggFANCA	FA_complex	false	ggFANCA	FA_complex	false	QRPVSGCcmLDAK	RADKIPSNLYSTYIQACcmHAR	1010	588	11	20	5	4	1014	591	5	BS3	-1	12.736	false	true	false	false	Self > 4	0.004	0.005	0.056		0.004	0.25	0.25	0	0	120	673	130
222662	B190124_07_Lumos_FO_CO_120_FAcomplex_100x_SCX20				0	0	-0	0	5	0	0	ggFANCB	FA_complex	false	ggFANCB	FA_complex	false	MoxLLSEQQHVLAYNGELLVFQLSKAK	KRVILQSCcmR	7	416	25	9	23	1	29	416	5	BS3	-1	12.734	false	true	false	false	Self > 4	0.004	0.005	0.056		0.003	0.455	0.455	0	0	531	609	132
282493	B190124_11_Lumos_FO_CO_120_FAcomplex_100x_SCX16				0	0	-0	0	3	0	0	ggFANCB	FA_complex	false	ggFANCB	FA_complex	false	GVCcmELPYEKPCcmLIK	LDYELKEDVR	275	126	14	10	9	6	283	131	3	BS3	-1	12.692	false	true	false	false	Self > 4	0.004	0.005	0.056		0	0.455	0.455	0	0	530	1113	132
162821	B190124_04_Lumos_FO_CO_120_FAcomplex_100x_SCX23				0	0	-0	0	4	0	0	ggFANCB	FA_complex	false	ggFANCB	FA_complex	false	SFLSSKESK	NDLKEEFHKR	778	557	9	10	6	9	783	565	4	BS3	-1	12.656	false	true	false	false	Self > 4	0.004	0.005	0.056		0.006	0.455	0.455	0.01	0	529	529	132
12787	B181122_29_Lumos_FO_IN_120_FAcomplex_BS3_SEC6_rep2				0	0	-0	0	5	0	0	ggFANCB	FA_complex	false	ggFANCB	FA_complex	false	ESKAENNLTWWNEPGK	ERLQNEKEQCcmMLSMNETMDGTLYQEVTLK	784	821	16	29	3	7	786	827	5	BS3	-1	12.645	false	true	false	false	Self > 4	0.004	0.005	0.056		0.006	0.455	0.455	0	0	528	527	132
221900	B190124_07_Lumos_FO_CO_120_FAcomplex_100x_SCX20				0	0	-0	0	6	0	0	ggFANCB	FA_complex	false	decoy:ggFANCB	decoy	true	MLLSEQQHVLAYNGELLVFQLSKAK	NGEVLDILRACcmSQLIR	7	435	25	16	23	12	29	446	6	BS3	-1	12.641	true	false	true	false	Self > 4	0.005	0.006	0.056		0.007	0.455	0.545	0.008	0.125	527	433	196
218132	B190124_07_Lumos_FO_CO_120_FAcomplex_100x_SCX20				0	0	-0	0	5	0	0	ggFANCA	FA_complex	false	ggFANCA	FA_complex	false	LSNVLGHNSDENEAAILNSR	QGPCcmLSLFVKMoxICcmGHR	661	721	20	16	9	10	669	730	5	BS3	-1	12.613	false	true	false	false	Self > 4	0.005	0.005	0.056		0	0.25	0.25	0	0	526	351	130
199499	B190124_06_Lumos_FO_CO_120_FAcomplex_100x_SCX21				0	0	-0	0	4	0	0	ggFANCA	FA_complex	false	ggFANCA	FA_complex	false	IEQICcmQSSVSPSQAPLLNLDQR	ALQIFENTR	101	533	22	9	7	8	107	540	4	BS3	-1	12.612	false	true	false	false	Self > 4	0.005	0.005	0.056		0.007	0.25	0.25	0.01	0	525	523	130
233020	B190124_08_Lumos_FO_CO_120_FAcomplex_100x_SCX19				0	0	-0	0	5	0	0	ggFANCG	FA_complex	false	ggFANCG	FA_complex	false	MoxGKPQTALQHLK	NPPSATSSSPYFLIR	263	317	12	15	3	6	265	322	5	BS3	-1	12.605	false	true	false	false	Self > 4	0.005	0.005	0.056		0.007	0.455	0.455	0.01	0	524	521	134
1959	B181122_28_Lumos_FO_IN_120_FAcomplex_BS3_SEC6_rep1				0	0	-0	0	4	0	0	ggFANCA	FA_complex	false	ggFANCA	FA_complex	false	KIPTSVIEASIFR	LDLGSCcmGQLKSVSPDIHCcmK	542	980	13	19	1	5	542	984	4	BS3	-1	12.598	false	true	false	false	Self > 4	0.005	0.005	0.057		0.007	0.25	0.25	0.01	0	523	519	130
220770	B190124_07_Lumos_FO_CO_120_FAcomplex_100x_SCX20				0	0	-0	0	4	0	0	ggFANCA	FA_complex	false	ggFANCA	FA_complex	false	HEDVPAQIAVISDR	AEGSPQDAEHAGR	647	201	14	13	12	4	658	204	4	BS3	-1	12.581	false	true	false	false	Self > 4	0.005	0.005	0.057		0.004	0.25	0.25	0.006	0	495	677	130
213585	B190124_07_Lumos_FO_CO_120_FAcomplex_100x_SCX20				0	0	-0	0	3	0	0	ggFANCG	FA_complex	false	ggFANCG	FA_complex	false	GMoxQFLEQEKHK	GKEAIMQFSR	541	492	11	10	9	2	549	493	3	BS3	-1	12.552	false	true	false	false	Self > 4	0.005	0.005	0.059		0	0.455	0.455	0	0	521	445	134
285663	B190124_11_Lumos_FO_CO_120_FAcomplex_100x_SCX16				0	0	-0	0	5	0	0	ggFANCG	FA_complex	false	ggFANCG	FA_complex	false	GCcmGVEPAESLLPEVKVLQK	IIQVEEKLEQPECcmASLETGLAGGLLSQKR	513	438	19	29	15	28	527	465	5	BS3	-1	12.508	false	true	false	false	Self > 4	0.005	0.006	0.059		0.007	0.455	0.455	0.01	0	520	517	134
178207	B190124_05_Lumos_FO_CO_120_FAcomplex_100x_SCX22				0	0	-0	0	4	0	0	ggFANCL	FA_complex	false	decoy:ggFANCL	decoy	true	ILHGYQHILK	ILHWSCcmERIAK	61	315	10	11	5	5	65	319	4	BS3	-1	12.501	true	false	true	false	Self > 4	0.006	0.005	0.058		0.003	0.444	0.636	0.003	0.25	503	187	297
77302	B181122_34_Lumos_FO_IN_120_FAcomplex_BS3_SEC9_rep1				0	0	-0	0	5	0	0	ggFANCE	FA_complex	false	ggFANCE	FA_complex	false	KLKWCcmFSK	IAQSKAEGR	166	156	8	9	3	5	168	160	5	BS3	-1	12.495	false	true	false	false	Self > 4	0.006	0.006	0.058		0	0	0	0	0	226	1203	183
548	B181122_28_Lumos_FO_IN_120_FAcomplex_BS3_SEC6_rep1				0	0	-0	0	6	0	0	ggFANCB	FA_complex	false	ggFANCB	FA_complex	false	SKNDLKEEFHK	EGLVSLWDDVGKPHSVSKEPSLTPK	555	443	11	25	6	18	560	460	6	BS3	-1	12.47	false	true	false	false	Self > 4	0.006	0.006	0.057		0.007	0.455	0.455	0.01	0	517	515	132
202288	B190124_06_Lumos_FO_CO_120_FAcomplex_100x_SCX21				0	0	-0	0	4	0	0	ggFANCA	FA_complex	false	P33353	YEHQ_ECOLI Protein YehQ OS=Escherichia coli (strain K12) OX=83333 GN=yehQ PE=4 SV=2	false	HQNLSDLLLEVEGSAKPAGEGGR	LVSLGMoxR	41	339	23	7	16	3	56	341	4	BS3	-1	12.468	false	true	false	false	Between > 4	0.018	0.018	0.057		0	0.25	0.333	0	0	1515	1903	90
196406	B190124_06_Lumos_FO_CO_120_FAcomplex_100x_SCX21				0	0	-0	0	4	0	0	ggFANCB	FA_complex	false	ggFANCB	FA_complex	false	NHILPSAKK	SKTGVVLPCcmVLVK	434	85	9	13	8	2	441	86	4	BS3	-1	12.458	false	true	false	false	Self > 4	0.006	0.006	0.057		0.007	0.455	0.455	0.01	0	516	513	132
210456	B190124_07_Lumos_FO_CO_120_FAcomplex_100x_SCX20				0	0	-0	0	3	0	0	ggFANCA	FA_complex	false	ggFANCA	FA_complex	false	VLPKAPDTR	MoxLQDESKVEPSHSKEPAEQLK	571	611	9	21	4	14	574	624	3	BS3	-1	12.452	false	true	false	false	Self > 4	0.006	0.006	0.057		0.007	0.25	0.25	0	0	515	511	130
168856	B190124_04_Lumos_FO_CO_120_FAcomplex_100x_SCX23				0	0	-0	0	5	0	0	ggFANCB	FA_complex	false	ggFANCA	FA_complex	false	SKNDLKEEFHK	EHQELSSESFIVSVLQEQASR	555	64	11	21	6	6	560	69	5	BS3	-1	12.444	false	true	false	false	Between > 4	0.018	0.018	0.056		0.006	0.455	0.25	0.008	0	1514	2253	0
212827	B190124_07_Lumos_FO_CO_120_FAcomplex_100x_SCX20				0	0	-0	0	4	0	0	ggFANCE	FA_complex	false	ggFANCE	FA_complex	false	IAQSKAEGR	WCcmFSKQDGDAAGCcmVLPGGKR	156	169	9	20	5	5	160	173	4	BS3	-1	12.357	false	true	false	false	Self > 4	0.006	0.006	0.057		0.007	0	0	0	0	514	509	183
200024	B190124_06_Lumos_FO_CO_120_FAcomplex_100x_SCX21				0	0	-0	0	4	0	0	ggFANCA	FA_complex	false	ggFANCA	FA_complex	false	KTVLDCcmEDFFHYVNSELK	QRPVSGCcmLDAKR	1075	1010	18	12	2	11	1076	1020	4	BS3	-1	12.228	false	true	false	false	Self > 4	0.006	0.006	0.059		0.007	0.25	0.25	0.01	0	513	507	130
214726	B190124_07_Lumos_FO_CO_120_FAcomplex_100x_SCX20				0	0	-0	0	3	0	0	ggFANCB	FA_complex	false	ggFAAP100	FA_complex	false	SFLSSKESK	QIQTNHEMLLKEAQSLR	778	844	9	17	6	11	783	854	3	BS3	-1	12.221	false	true	false	false	Between > 4	0.018	0.019	0.071		0	0.455	0.444	0	0	1511	2393	2
246755	B190124_09_Lumos_FO_CO_120_FAcomplex_100x_SCX18				0	0	-0	0	3	0	0	ggFANCA	FA_complex	false	ggFANCA	FA_complex	false	KYSVLHSAASDR	AGAGGGALR	1291	2	12	9	1	1	1291	2	3	BS3	-1	12.195	false	true	false	false	Self > 4	0.006	0.006	0.047		0	0.25	0.25	0	0	512	1035	130
179737	B190124_05_Lumos_FO_CO_120_FAcomplex_100x_SCX22				0	0	-0	0	7	0	0	ggFANCB	FA_complex	false	ggFAAP100	FA_complex	false	SFLSSKESK	QIQTNHEMLLKEAQSLRDHSPLTEEDTEK	778	844	9	29	6	11	783	854	7	BS3	-1	12.185	false	true	false	false	Between > 4	0.018	0.019	0.069		0	0.455	0.444	0	0	1428	2393	2
281780	B190124_11_Lumos_FO_CO_120_FAcomplex_100x_SCX16				0	0	-0	0	4	0	0	ggFANCB	FA_complex	false	ggFANCB	FA_complex	false	SFLSSKESK	EQCcmMoxLSMNETMoxDGTLYQEVTLK	778	828	9	22	6	10	783	837	4	BS3	-1	12.183	false	true	false	false	Self > 4	0.006	0.006	0.047		0.007	0.455	0.455	0.006	0	511	505	132
200543	B190124_06_Lumos_FO_CO_120_FAcomplex_100x_SCX21				0	0	-0	0	5	0	0	ggFANCB	FA_complex	false	ggFANCB	FA_complex	false	SKNDLKEEFHK	ILLSLEDISNGKYSVNMoxLK	555	624	11	19	6	4	560	627	5	BS3	-1	12.155	false	true	false	false	Self > 4	0.006	0.006	0.047		0.007	0.455	0.455	0.01	0	510	503	132
174752	B190124_05_Lumos_FO_CO_120_FAcomplex_100x_SCX22				0	0	-0	0	3	0	0	ggFANCA	FA_complex	false	ggFANCA	FA_complex	false	KVPHICcmHAVLQR	KSTFGSTAELR	240	21	12	11	1	1	240	21	3	BS3	-1	12.148	false	true	false	false	Self > 4	0.006	0.006	0.047		0	0.25	0.25	0	0	509	1201	130
27247	B181122_30_Lumos_FO_IN_120_FAcomplex_BS3_SEC7_rep1				0	0	-0	0	5	0	0	ggFANCA	FA_complex	false	ggFANCA	FA_complex	false	HQNLSDLLLEVEGSAKPAGEGGR	TRLADLK	41	495	23	7	5	1	45	495	5	BS3	-1	12.124	false	true	false	false	Self > 4	0.006	0.006	0.047		0.004	0.25	0.25	0.008	0	471	627	130
200962	B190124_06_Lumos_FO_CO_120_FAcomplex_100x_SCX21				0	0	-0	0	4	0	0	ggFANCA	FA_complex	false	ggFANCA	FA_complex	false	SVLLEYITLAKTR	QRPVSGCcmLDAK	484	1010	13	11	11	5	494	1014	4	BS3	-1	12.111	false	true	false	false	Self > 4	0.006	0.006	0.047		0.004	0.25	0.25	0.006	0	507	815	130
273454	B190124_10_Lumos_FO_CO_120_FAcomplex_100x_SCX17				0	0	-0	0	5	0	0	ggFANCA	FA_complex	false	ggFANCA	FA_complex	false	HEDVPAQIAVISDRLSNVLGHNSDENEAAILNSR	AAVLSLLDR	647	32	34	9	16	5	662	36	5	BS3	-1	12.091	false	true	false	false	Self > 4	0.006	0.006	0.047		0.007	0.25	0.25	0.01	0	506	501	130
239691	B190124_08_Lumos_FO_CO_120_FAcomplex_100x_SCX19				0	0	-0	0	5	0	0	ggFANCA	FA_complex	false	ggFANCA	FA_complex	false	SVLLEYITLAKTR	VAIEDMoxGLYEDLSSTHDSVQPQGQALRDVEK	484	502	13	31	11	13	494	514	5	BS3	-1	12.049	false	true	false	false	Self > 4	0.006	0.007	0.047		0.006	0.25	0.25	0.006	0	344	427	130
265398	B190124_10_Lumos_FO_CO_120_FAcomplex_100x_SCX17				0	0	-0	0	4	0	0	ggFANCL	FA_complex	false	ggFANCL	FA_complex	false	AALEKSDFTK	AALEKSDFTK	294	294	10	10	5	5	298	298	4	BS3	-1	12.032	false	true	false	false	Self > 4	0.006	0.007	0.057		0	0.444	0.444	0	0	504	1069	227
178166	B190124_05_Lumos_FO_CO_120_FAcomplex_100x_SCX22				0	0	-0	0	3	0	0	ggFANCL	FA_complex	false	decoy:ggFANCL	decoy	true	ILHGYQHILK	ILHWSCcmERIAK	61	315	10	11	5	5	65	319	3	BS3	-1	12.028	true	false	true	false	Self > 4	0.007	0.006	0.057		0.003	0.444	0.636	0.003	0.25	503	187	297
60767	B181122_32_Lumos_FO_IN_120_FAcomplex_BS3_SEC8_rep1				0	0	-0	0	4	0	0	ggFANCA	FA_complex	false	ggFANCA	FA_complex	false	VLPKAPDTR	DVEKALQIFENTR	571	529	9	13	4	4	574	532	4	BS3	-1	12.018	false	true	false	false	Self > 4	0.007	0.007	0.057		0.004	0.25	0.25	0.006	0	502	829	130
221314	B190124_07_Lumos_FO_CO_120_FAcomplex_100x_SCX20				0	0	-0	0	6	0	0	ggFANCA	FA_complex	false	ggFANCA	FA_complex	false	RADKIPSNLYSTYIQACcmHAR	VEPSHSKEPAEQLKAELDALR	588	618	20	21	4	7	591	624	6	BS3	-1	11.888	false	true	false	false	Self > 4	0.007	0.007	0.057		0.007	0.25	0.25	0	0	501	71	130
147372	B190124_03_Lumos_FO_CO_120_FAcomplex_100x_SCX24				0	0	-0	0	6	0	0	ggFANCA	FA_complex	false	ggFAAP100	FA_complex	false	KVPHICcmHAVLQR	QIQTNHEMoxLLKEAQSLR	240	844	12	17	1	11	240	854	6	BS3	-1	11.849	false	true	false	false	Between > 4	0.02	0.021	0.101		0.027	0.25	0.444	0	0	1503	1769	26
149104	B190124_03_Lumos_FO_CO_120_FAcomplex_100x_SCX24				0	0	-0	0	6	0	0	ggFANCB	FA_complex	false	ggFAAP100	FA_complex	false	SKNDLKEEFHK	QIQTNHEMLLKEAQSLRDHSPLTEEDTEK	555	844	11	29	2	11	556	854	6	BS3	-1	11.815	false	true	false	false	Between > 4	0.02	0.021	0.1		0.027	0.455	0.444	0	0	1502	1767	2
77764	B181122_34_Lumos_FO_IN_120_FAcomplex_BS3_SEC9_rep1				0	0	-0	0	4	0	0	ggFANCB	FA_complex	false	ggFANCB	FA_complex	false	TAKLCcmVR	SSGAFSVR	40	61	7	8	3	2	42	62	4	BS3	-1	11.775	false	true	false	false	Self > 4	0.007	0.007	0.057		0.007	0.455	0.455	0	0	500	493	132
270712	B190124_10_Lumos_FO_CO_120_FAcomplex_100x_SCX17				0	0	-0	0	4	0	0	ggFANCA	FA_complex	false	ggFANCA	FA_complex	false	MAFIDSLKR	MAFIDSLKR	580	580	9	9	8	8	587	587	4	BS3	-1	11.765	false	true	false	false	Self > 4	0.007	0.007	0.057		0	0.25	0.25	0	0	499	51	130
199020	B190124_06_Lumos_FO_CO_120_FAcomplex_100x_SCX21				0	0	-0	0	4	0	0	ggFANCL	FA_complex	false	ggFANCL	FA_complex	false	QHLITLKLNAK	VAYVDTGLTTVKLKAEDSR	145	124	11	19	7	12	151	135	4	BS3	-1	11.702	false	true	false	false	Self > 4	0.007	0.007	0.056		0	0.444	0.444	0	0	498	1197	227
265762	B190124_10_Lumos_FO_CO_120_FAcomplex_100x_SCX17				0	0	-0	0	4	0	0	ggFANCA	FA_complex	false	ggFANCA	FA_complex	false	EKMoxLQDESK	MAFIDSLKR	609	580	9	9	2	8	610	587	4	BS3	-1	11.677	false	true	false	false	Self > 4	0.007	0.007	0.054		0.007	0.25	0.25	0.006	0	497	13	130
235003	B190124_08_Lumos_FO_CO_120_FAcomplex_100x_SCX19				0	0	-0	0	4	0	0	ggFANCB	FA_complex	false	ggFAAP100	FA_complex	false	AENNLTWWNEPGKK	QIQTNHEMLLKEAQSLR	787	844	14	17	13	11	799	854	4	BS3	-1	11.671	false	true	false	false	Between > 4	0.021	0.021	0.101		0.017	0.455	0.444	0	0	1496	2063	2
277160	B190124_11_Lumos_FO_CO_120_FAcomplex_100x_SCX16				0	0	-0	0	5	0	0	ggFAAP100	FA_complex	false	ggFAAP100	FA_complex	false	EQPEPKAGTASEQPCcmATGEGGMoxPPSAASIR	AVDQKNR	692	480	30	7	6	5	697	484	5	BS3	-1	11.659	false	true	false	false	Self > 4	0.007	0.007	0.054		0	0.444	0.444	0	0	496	401	162
238722	B190124_08_Lumos_FO_CO_120_FAcomplex_100x_SCX19				0	0	-0	0	3	0	0	ggFANCA	FA_complex	false	ggFANCA	FA_complex	false	HEDVPAQIAVISDR	AEGSPQDAEHAGR	647	201	14	13	12	4	658	204	3	BS3	-1	11.648	false	true	false	false	Self > 4	0.007	0.007	0.055		0.004	0.25	0.25	0.006	0	495	677	130
180709	B190124_05_Lumos_FO_CO_120_FAcomplex_100x_SCX22				0	0	-0	0	5	0	0	ggFANCA	FA_complex	false	ggFANCA	FA_complex	false	LSNVLGHNSDENEAAILNSR	RADKIPSNLYSTYIQACcmHAR	661	588	20	20	9	4	669	591	5	BS3	-1	11.606	false	true	false	false	Self > 4	0.007	0.007	0.056		0	0.25	0.25	0	0	494	1257	130
252325	B190124_09_Lumos_FO_CO_120_FAcomplex_100x_SCX18				0	0	-0	0	5	0	0	ggFANCA	FA_complex	false	ggFANCA	FA_complex	false	MoxAFIDSLKR	LDLGSCcmGQLKSVSPDIHCcmK	580	980	9	19	8	10	587	989	5	BS3	-1	11.589	false	true	false	false	Self > 4	0.007	0.007	0.055		0.007	0.25	0.25	0.003	0	493	489	130
195729	B190124_06_Lumos_FO_CO_120_FAcomplex_100x_SCX21				0	0	-0	0	5	0	0	ggFANCA	FA_complex	false	ggFANCA	FA_complex	false	KYSVLHSAASDR	LDLGSCcmGQLKSVSPDIHCcmK	1291	980	12	19	1	10	1291	989	5	BS3	-1	11.582	false	true	false	false	Self > 4	0.007	0.007	0.055		0.007	0.25	0.25	0.01	0	492	487	130
167752	B190124_04_Lumos_FO_CO_120_FAcomplex_100x_SCX23				0	0	-0	0	6	0	0	ggFANCB	FA_complex	false	ggFANCA	FA_complex	false	SKNDLKEEFHK	HQNLSDLLLEVEGSAKPAGEGGR	555	41	11	23	2	16	556	56	6	BS3	-1	11.559	false	true	false	false	Between > 4	0.021	0.022	0.125		0	0.455	0.25	0	0	1495	2355	0
204497	B190124_06_Lumos_FO_CO_120_FAcomplex_100x_SCX21				0	0	-0	0	5	0	0	ggFANCA	FA_complex	false	ggFANCA	FA_complex	false	SVLLEYITLAKTR	VAIEDMoxGLYEDLSSTHDSVQPQGQALR	484	502	13	27	11	15	494	516	5	BS3	-1	11.545	false	true	false	false	Self > 4	0.007	0.007	0.056		0.007	0.25	0.25	0	0	491	291	130
1943	B181122_28_Lumos_FO_IN_120_FAcomplex_BS3_SEC6_rep1				0	0	-0	0	4	0	0	ggFANCB	FA_complex	false	ggFANCB	FA_complex	false	SFLSSKESK	LQNEKEQCcmMoxLSMNETMDGTLYQEVTLK	778	823	9	27	6	5	783	827	4	BS3	-1	11.514	false	true	false	false	Self > 4	0.007	0.007	0.056		0.007	0.455	0.455	0	0	490	57	132
183428	B190124_05_Lumos_FO_CO_120_FAcomplex_100x_SCX22				0	0	-0	0	4	0	0	ggFANCB	FA_complex	false	ggFANCB	FA_complex	false	SKNDLKEEFHK	TQLDKANTVTAVTSLSPLLAFHR	555	570	11	23	6	5	560	574	4	BS3	-1	11.474	false	true	false	false	Self > 4	0.007	0.007	0.055		0	0.455	0.455	0	0	489	373	132
180990	B190124_05_Lumos_FO_CO_120_FAcomplex_100x_SCX22				0	0	-0	0	5	0	0	ggFANCF	FA_complex	false	ggFANCF	FA_complex	false	KAASYLLEGSALFPGKPGPR	RGEAGSPLSFR	124	64	20	11	1	9	124	72	5	BS3	-1	11.469	false	true	false	false	Self > 4	0.007	0.007	0.055		0.007	0.444	0.444	0.01	0	488	475	137
217512	B190124_07_Lumos_FO_CO_120_FAcomplex_100x_SCX20				0	0	-0	0	5	0	0	ggFANCA	FA_complex	false	ggFANCA	FA_complex	false	SVLLEYITLAKTR	MLQDESKVEPSHSKEPAEQLK	484	611	13	21	11	7	494	617	5	BS3	-1	11.448	false	true	false	false	Self > 4	0.007	0.007	0.054		0.007	0.25	0.25	0.01	0	487	277	130
281784	B190124_11_Lumos_FO_CO_120_FAcomplex_100x_SCX16				0	0	-0	0	4	0	0	ggFANCB	FA_complex	false	ggFANCB	FA_complex	false	SFLSSKESK	EQCcmMLSMoxNETMoxDGTLYQEVTLK	778	828	9	22	6	6	783	833	4	BS3	-1	11.427	false	true	false	false	Self > 4	0.007	0.007	0.055		0.007	0.455	0.455	0.003	0	486	469	132
221729	B190124_07_Lumos_FO_CO_120_FAcomplex_100x_SCX20				0	0	-0	0	5	0	0	ggFANCA	FA_complex	false	ggFANCA	FA_complex	false	SVLLEYITLAKTR	VAIEDMoxGLYEDLSSTHDSVQPQGQALRDVEK	484	502	13	31	11	15	494	516	5	BS3	-1	11.384	false	true	false	false	Self > 4	0.007	0.007	0.055		0.004	0.25	0.25	0	0	485	291	130
151065	B190124_03_Lumos_FO_CO_120_FAcomplex_100x_SCX24				0	0	-0	0	5	0	0	ggFANCA	FA_complex	false	ggFANCA	FA_complex	false	TVKDLLENNVFSR	FWLNVFDVSIYK	131	276	13	12	3	11	133	286	5	BS3	-1	11.358	false	true	false	false	Self > 4	0.007	0.007	0.055		0.004	0.25	0.25	0.008	0	185	575	130
91090	B181122_35_Lumos_FO_IN_120_FAcomplex_BS3_SEC9_rep2				0	0	-0	0	5	0	0	ggFANCE	FA_complex	false	ggFANCC_strepII_tag	FA_complex	false	QDGDAAGCcmVLPGGKR	IKHNGGENQR	174	534	15	10	14	2	187	535	5	BS3	-1	11.353	false	true	false	false	Between > 4	0.021	0.022	0.139		0	0	0.444	0	0	1493	2377	14
177665	B190124_05_Lumos_FO_CO_120_FAcomplex_100x_SCX22				0	0	-0	0	4	0	0	ggFANCB	FA_complex	false	ggFANCB	FA_complex	false	SKNDLKEEFHK	AENNLTWWNEPGKK	555	787	11	14	2	13	556	799	4	BS3	-1	11.238	false	true	false	false	Self > 4	0.007	0.007	0.054		0	0.455	0.455	0	0	211	1081	132
105645	B181122_36_Lumos_FO_IN_120_FAcomplex_BS3_SEC10_rep1				0	0	-0	0	4	0	0	ggFANCB	FA_complex	false	ggFAAP100	FA_complex	false	LMoxKSGSK	ASKEQPEPK	752	689	7	9	3	3	754	691	4	BS3	-1	11.232	false	true	false	false	Between > 4	0.022	0.022	0.138		0	0.455	0.444	0	0	1491	2229	2
38571	B181122_31_Lumos_FO_IN_120_FAcomplex_BS3_SEC7_rep2				0	0	-0	0	5	0	0	ggFANCG	FA_complex	false	ggFANCG	FA_complex	false	AEKNELLTLLK	MGKPQTALQHLK	177	263	11	12	3	3	179	265	5	BS3	-1	11.23	false	true	false	false	Self > 4	0.007	0.007	0.054		0.007	0.455	0.455	0	0	482	467	134
62016	B181122_32_Lumos_FO_IN_120_FAcomplex_BS3_SEC8_rep1				0	0	-0	0	3	0	0	ggFANCA	FA_complex	false	ggFANCA	FA_complex	false	MLQDESKVEPSHSKEPAEQLK	VSDAIHK	611	315	21	7	14	2	624	316	3	BS3	-1	11.205	false	true	false	false	Self > 4	0.007	0.007	0.054		0.007	0.25	0.25	0.003	0	481	465	130
13351	B181122_29_Lumos_FO_IN_120_FAcomplex_BS3_SEC6_rep2				0	0	-0	0	5	0	0	ggFANCA	FA_complex	false	ggFANCA	FA_complex	false	KIPTSVIEASIFR	GITSKEDKADLVWSSLTCcmPSLNYR	542	866	13	24	1	15	542	880	5	BS3	-1	11.116	false	true	false	false	Self > 4	0.007	0.007	0.054		0.007	0.25	0.25	0.01	0	480	463	130
195663	B190124_06_Lumos_FO_CO_120_FAcomplex_100x_SCX21				0	0	-0	0	4	0	0	ggFANCB	FA_complex	false	ggFANCB	FA_complex	false	SKNDLKEEFHK	VFSALSVSSCcmQIEPPQK	555	531	11	17	2	6	556	536	4	BS3	-1	11.059	false	true	false	false	Self > 4	0.007	0.007	0.056		0.007	0.455	0.455	0.01	0	479	461	132
277883	B190124_11_Lumos_FO_CO_120_FAcomplex_100x_SCX16				0	0	-0	0	4	0	0	ggFANCA	FA_complex	false	ggFANCA	FA_complex	false	VLPKAPDTR	EKEEDVSTLQAMoxR	571	263	9	13	4	2	574	264	4	BS3	-1	11.041	false	true	false	false	Self > 4	0.007	0.007	0.056		0.007	0.25	0.25	0.003	0	478	459	130
197130	B190124_06_Lumos_FO_CO_120_FAcomplex_100x_SCX21				0	0	-0	0	5	0	0	ggFANCB	FA_complex	false	ggFANCB	FA_complex	false	EPSLTPKLQDHFIEK	NDLKEEFHK	461	557	15	9	7	4	467	560	5	BS3	-1	10.913	false	true	false	false	Self > 4	0.007	0.007	0.054		0.007	0.455	0.455	0	0	477	455	132
162874	B190124_04_Lumos_FO_CO_120_FAcomplex_100x_SCX23				0	0	-0	0	4	0	0	ggFANCG	FA_complex	false	ggFANCG	FA_complex	false	GMoxQFLEQEKHK	LGKGKEAIMoxQFSR	541	489	11	13	9	3	549	491	4	BS3	-1	10.808	false	true	false	false	Self > 4	0.007	0.007	0.053		0.007	0.455	0.455	0.01	0	476	453	134
264690	B190124_10_Lumos_FO_CO_120_FAcomplex_100x_SCX17				0	0	-0	0	3	0	0	ggFANCA	FA_complex	false	ggFANCA	FA_complex	false	EKMoxLQDESK	MoxAFIDSLKR	609	580	9	9	2	8	610	587	3	BS3	-1	10.618	false	true	false	false	Self > 4	0.007	0.007	0.053		0.007	0.25	0.25	0.006	0	42	13	130
250701	B190124_09_Lumos_FO_CO_120_FAcomplex_100x_SCX18				0	0	-0	0	4	0	0	ggFANCA	FA_complex	false	ggFANCA	FA_complex	false	ADKIPSNLYSTYIQACcmHAR	EKMoxLQDESK	589	609	19	9	3	2	591	610	4	BS3	-1	10.618	false	true	false	false	Self > 4	0.007	0.007	0.053		0.007	0.25	0.25	0	0	474	107	130
155214	B190124_03_Lumos_FO_CO_120_FAcomplex_100x_SCX24				0	0	-0	0	4	0	0	ggFANCB	FA_complex	false	ggFANCB	FA_complex	false	MoxLLSEQQHVLAYNGELLVFQLSKAK	SERLQKQLR	7	245	25	9	23	6	29	250	4	BS3	-1	10.595	false	true	false	false	Self > 4	0.007	0.007	0.053		0.006	0.455	0.455	0.006	0	373	531	132
218417	B190124_07_Lumos_FO_CO_120_FAcomplex_100x_SCX20				0	0	-0	0	5	0	0	ggFANCG	FA_complex	false	ggFANCG	FA_complex	false	LLSLIGR	HFPLYLDSCcmLKQATFPQNESLAR	534	611	7	23	3	11	536	621	5	BS3	-1	10.577	false	true	false	false	Self > 4	0.007	0.007	0.043		0.007	0.455	0.455	0.01	0	110	481	134
27220	B181122_30_Lumos_FO_IN_120_FAcomplex_BS3_SEC7_rep1				0	0	-0	0	4	0	0	ggFANCA	FA_complex	false	ggFANCA	FA_complex	false	HQNLSDLLLEVEGSAKPAGEGGR	TRLADLK	41	495	23	7	5	1	45	495	4	BS3	-1	10.573	false	true	false	false	Self > 4	0.007	0.007	0.043		0.004	0.25	0.25	0.008	0	471	627	130
153275	B190124_03_Lumos_FO_CO_120_FAcomplex_100x_SCX24				0	0	-0	0	7	0	0	ggFANCB	FA_complex	false	ggFANCB	FA_complex	false	LQAGLASVRELQQHLGLKK	VILQSCcmRALIDLVEGRNHILPSAK	398	418	19	24	18	5	415	422	7	BS3	-1	10.485	false	true	false	false	Self > 4	0.007	0.007	0.053		0.007	0.455	0.455	0	0	470	447	132
149013	B190124_03_Lumos_FO_CO_120_FAcomplex_100x_SCX24				0	0	-0	0	6	0	0	ggFANCA	FA_complex	false	ggFANCA	FA_complex	false	QRPVSGCcmLDAK	RADKIPSNLYSTYIQACcmHAR	1010	588	11	20	5	4	1014	591	6	BS3	-1	10.464	false	true	false	false	Self > 4	0.007	0.008	0.052		0.004	0.25	0.25	0	0	120	673	130
174847	B190124_05_Lumos_FO_CO_120_FAcomplex_100x_SCX22				0	0	-0	0	5	0	0	ggFANCA	FA_complex	false	ggFANCA	FA_complex	false	LSNVLGHNSDENEAAILNSR	VEPSHSK	661	618	20	7	9	6	669	623	5	BS3	-1	10.364	false	true	false	false	Self > 4	0.007	0.008	0.051		0	0.25	0.25	0	0	282	321	130
194093	B190124_06_Lumos_FO_CO_120_FAcomplex_100x_SCX21				0	0	-0	0	5	0	0	ggFAAP100	FA_complex	false	ggFAAP100	FA_complex	false	KAVDQKNR	ASEGESELLALSAKGR	479	420	8	16	6	14	484	433	5	BS3	-1	10.36	false	true	false	false	Self > 4	0.007	0.008	0.051		0	0.444	0.444	0	0	467	279	162
155279	B190124_03_Lumos_FO_CO_120_FAcomplex_100x_SCX24				0	0	-0	0	4	0	0	ggFANCB	FA_complex	false	ggFANCB	FA_complex	false	KISGAPVASLLDSEDGVQQFR	LQNEKEQCcmMoxLSMNETMoxDGTLYQEVTLK	800	823	21	27	1	5	800	827	4	BS3	-1	10.303	false	true	false	false	Self > 4	0.007	0.008	0.051		0.007	0.455	0.455	0	0	466	439	132
181564	B190124_05_Lumos_FO_CO_120_FAcomplex_100x_SCX22				0	0	-0	0	6	0	0	ggFANCA	FA_complex	false	ggFANCA	FA_complex	false	VHIMoxYPPFVPTKHR	VAIEDMoxGLYEDLSSTHDSVQPQGQALRDVEK	470	502	14	31	12	18	481	519	6	BS3	-1	10.249	false	true	false	false	Self > 4	0.007	0.008	0.05		0.007	0.25	0.25	0.01	0	465	437	130
93351	B181122_35_Lumos_FO_IN_120_FAcomplex_BS3_SEC9_rep2				0	0	-0	0	4	0	0	ggFANCG	FA_complex	false	ggFANCA	FA_complex	false	KEEAADYWQK	VLPKAPDTR	584	571	10	9	1	4	584	574	4	BS3	-1	10.246	false	true	false	false	Between > 4	0.025	0.026	0.179		0.035	0.455	0.25	0.008	0	1462	1699	17
240196	B190124_08_Lumos_FO_CO_120_FAcomplex_100x_SCX19				0	0	-0	0	6	0	0	ggFANCB	FA_complex	false	decoy:ggFANCB	decoy	true	MoxLLSEQQHVLAYNGELLVFQLSKAK	NGEVLDILRACcmSQLIR	7	435	25	16	23	12	29	446	6	BS3	-1	10.136	true	false	true	false	Self > 4	0.008	0.008	0.052		0.008	0.455	0.545	0.008	0.125	464	433	196
211964	B190124_07_Lumos_FO_CO_120_FAcomplex_100x_SCX20				0	0	-0	0	5	0	0	ggFANCA	FA_complex	false	ggFANCA	FA_complex	false	MoxLQDESKVEPSHSKEPAEQLK	KLQYFVPR	611	852	21	8	7	1	617	852	5	BS3	-1	10.135	false	true	false	false	Self > 4	0.008	0.008	0.052		0.008	0.25	0.25	0.01	0	463	431	130
160824	B190124_04_Lumos_FO_CO_120_FAcomplex_100x_SCX23				0	0	-0	0	5	0	0	ggFANCA	FA_complex	false	ggFANCA	FA_complex	false	VSDAIHKQR	MoxLQDESKVEPSHSKEPAEQLK	315	611	9	21	7	7	321	617	5	BS3	-1	10.129	false	true	false	false	Self > 4	0.008	0.008	0.052		0.004	0.25	0.25	0	0	97	719	130
286989	B190124_11_Lumos_FO_CO_120_FAcomplex_100x_SCX16				0	0	-0	0	5	0	0	ggFANCB	FA_complex	false	ggFANCA	FA_complex	false	KISGAPVASLLDSEDGVQQFR	MoxLTWVLDAVGKEKEEDVSTLQAMoxR	800	252	21	24	1	11	800	262	5	BS3	-1	10.085	false	true	false	false	Between > 4	0.027	0.027	0.221		0.037	0.455	0.25	0	0	1459	1693	0
253411	B190124_09_Lumos_FO_CO_120_FAcomplex_100x_SCX18				0	0	-0	0	5	0	0	ggFANCA	FA_complex	false	ggFANCA	FA_complex	false	MAFIDSLKR	LDLGSCcmGQLKSVSPDIHCcmK	580	980	9	19	8	10	587	989	5	BS3	-1	10.063	false	true	false	false	Self > 4	0.008	0.008	0.042		0.004	0.25	0.25	0.003	0	461	489	130
239688	B190124_08_Lumos_FO_CO_120_FAcomplex_100x_SCX19				0	0	-0	0	6	0	0	ggFANCA	FA_complex	false	ggFANCA	FA_complex	false	SVLLEYITLAKTR	VAIEDMoxGLYEDLSSTHDSVQPQGQALRDVEK	484	502	13	31	11	9	494	510	6	BS3	-1	9.942	false	true	false	false	Self > 4	0.008	0.008	0.051		0.004	0.25	0.25	0	0	459	353	130
217583	B190124_07_Lumos_FO_CO_120_FAcomplex_100x_SCX20				0	0	-0	0	4	0	0	ggFANCA	FA_complex	false	ggFANCA	FA_complex	false	LSNVLGHNSDENEAAILNSR	ADKIPSNLYSTYIQACcmHAR	661	589	20	19	9	3	669	591	4	BS3	-1	9.942	false	true	false	false	Self > 4	0.008	0.008	0.051		0	0.25	0.25	0	0	458	1257	130
233585	B190124_08_Lumos_FO_CO_120_FAcomplex_100x_SCX19				0	0	-0	0	4	0	0	ggFANCA	FA_complex	false	ggFANCA	FA_complex	false	KIPTSVIEASIFR	MoxLQDESKVEPSHSKEPAEQLK	542	611	13	21	1	7	542	617	4	BS3	-1	9.936	false	true	false	false	Self > 4	0.008	0.008	0.051		0.007	0.25	0.25	0.003	0	117	457	130
53835	B181122_32_Lumos_FO_IN_120_FAcomplex_BS3_SEC8_rep1				0	0	-0	0	5	0	0	ggFANCA	FA_complex	false	ggFANCL	FA_complex	false	KYSVLHSAASDR	AALEKSDFTK	1291	294	12	10	1	5	1291	298	5	BS3	-1	9.897	false	true	false	false	Between > 4	0.03	0.03	0.219		0	0.25	0.444	0	0	1451	2415	12
201438	B190124_06_Lumos_FO_CO_120_FAcomplex_100x_SCX21				0	0	-0	0	5	0	0	ggFANCA	FA_complex	false	ggFANCA	FA_complex	false	VEPSHSKEPAEQLKAELDALR	MoxAFIDSLKR	618	580	21	9	14	8	631	587	5	BS3	-1	9.862	false	true	false	false	Self > 4	0.008	0.009	0.051		0.01	0.25	0.25	0.01	0	456	375	130
255825	B190124_09_Lumos_FO_CO_120_FAcomplex_100x_SCX18				0	0	-0	0	3	0	0	ggFANCA	FA_complex	false	ggFANCA	FA_complex	false	FQELLKEK	GITSKEDKADLVWSSLTCcmPSLNYR	901	866	8	24	6	8	906	873	3	BS3	-1	9.831	false	true	false	false	Self > 4	0.008	0.009	0.051		0	0.25	0.25	0	0	455	887	130
146423	B190124_03_Lumos_FO_CO_120_FAcomplex_100x_SCX24				0	0	-0	0	5	0	0	ggFANCB	FA_complex	false	ggFANCB	FA_complex	false	EPSLTPKLQDHFIEK	HQNGDLQKSKR	461	606	15	11	7	10	467	615	5	BS3	-1	9.814	false	true	false	false	Self > 4	0.008	0.009	0.05		0.007	0.455	0.455	0.01	0	46	451	132
242475	B190124_08_Lumos_FO_CO_120_FAcomplex_100x_SCX19				0	0	-0	0	5	0	0	ggFANCL	FA_complex	false	ggFANCL	FA_complex	false	EFWDTMDEIDGKTWVLEPENPAR	HPKMLPECcmYFLGADHAVNPLR	197	242	23	21	12	3	208	244	5	BS3	-1	9.795	false	true	false	false	Self > 4	0.008	0.009	0.051		0.01	0.444	0.444	0	0	453	421	227
199140	B190124_06_Lumos_FO_CO_120_FAcomplex_100x_SCX21				0	0	-0	0	5	0	0	ggFANCB	FA_complex	false	ggFANCG	FA_complex	false	KMoxKLDLR	AEKNELLTLLK	548	177	7	11	3	3	550	179	5	BS3	-1	9.755	false	true	false	false	Between > 4	0.03	0.031	0.26		0.014	0.455	0.455	0	0	1445	2149	35
182288	B190124_05_Lumos_FO_CO_120_FAcomplex_100x_SCX22				0	0	-0	0	4	0	0	ggFANCB	FA_complex	false	ggFANCB	FA_complex	false	SKNDLKEEFHK	SGSKGVLTEQLVLALEK	555	755	11	17	6	4	560	758	4	BS3	-1	9.698	false	true	false	false	Self > 4	0.008	0.009	0.063		0	0.455	0.455	0	0	451	1225	132
162034	B190124_04_Lumos_FO_CO_120_FAcomplex_100x_SCX23				0	0	-0	0	4	0	0	ggFANCB	FA_complex	false	ggFANCG	FA_complex	false	KMoxKLDLR	MoxGKPQTALQHLK	548	263	7	12	3	3	550	265	4	BS3	-1	9.693	false	true	false	false	Between > 4	0.032	0.032	0.284		0.006	0.455	0.455	0	0	1441	2049	35
235874	B190124_08_Lumos_FO_CO_120_FAcomplex_100x_SCX19				0	0	-0	0	5	0	0	ggFANCG	FA_complex	false	ggFANCA	FA_complex	false	MGKPQTALQHLK	TVKDLLENNVFSR	263	131	12	13	3	3	265	133	5	BS3	-1	9.645	false	true	false	false	Between > 4	0.032	0.032	0.284		0	0.455	0.25	0	0	1437	2281	17
269376	B190124_10_Lumos_FO_CO_120_FAcomplex_100x_SCX17				0	0	-0	0	4	0	0	ggFANCA	FA_complex	false	ggFANCA	FA_complex	false	MoxAFIDSLKR	MAFIDSLKR	580	580	9	9	8	8	587	587	4	BS3	-1	9.607	false	true	false	false	Self > 4	0.008	0.009	0.065		0.01	0.25	0.25	0	0	448	51	130
71179	B181122_33_Lumos_FO_IN_120_FAcomplex_BS3_SEC8_rep2				0	0	-0	0	4	0	0	ggFANCB	FA_complex	false	ggFANCB	FA_complex	false	ISAAAITQK	VEGAADRTAK	254	33	9	10	7	8	260	40	4	BS3	-1	9.544	false	true	false	false	Self > 4	0.008	0.009	0.076		0.007	0.455	0.455	0.01	0	372	499	132
196912	B190124_06_Lumos_FO_CO_120_FAcomplex_100x_SCX21				0	0	-0	0	4	0	0	ggFANCA	FA_complex	false	ggFANCA	FA_complex	false	QRPVSGCcmLDAK	MAFIDSLKR	1010	580	11	9	5	8	1014	587	4	BS3	-1	9.543	false	true	false	false	Self > 4	0.008	0.009	0.076		0	0.25	0.25	0	0	446	271	130
184275	B190124_05_Lumos_FO_CO_120_FAcomplex_100x_SCX22				0	0	-0	0	7	0	0	ggFANCB	FA_complex	false	ggFANCA	FA_complex	false	SKNDLKEEFHK	AAVLSLLDRHQNLSDLLLEVEGSAKPAGEGGR	555	32	11	32	2	25	556	56	7	BS3	-1	9.503	false	true	false	false	Between > 4	0.032	0.032	0.311		0	0.455	0.25	0	0	1434	2355	0
179729	B190124_05_Lumos_FO_CO_120_FAcomplex_100x_SCX22				0	0	-0	0	4	0	0	ggFANCB	FA_complex	false	ggFAAP100	FA_complex	false	SFLSSKESK	QIQTNHEMLLKEAQSLRDHSPLTEEDTEK	778	844	9	29	6	11	783	854	4	BS3	-1	9.384	false	true	false	false	Between > 4	0.032	0.033	0.337		0	0.455	0.444	0	0	1428	2393	2
195628	B190124_06_Lumos_FO_CO_120_FAcomplex_100x_SCX21				0	0	-0	0	5	0	0	ggFANCB	FA_complex	false	ggFANCB	FA_complex	false	SKNDLKEEFHK	VFSALSVSSCcmQIEPPQK	555	531	11	17	2	9	556	539	5	BS3	-1	9.367	false	true	false	false	Self > 4	0.008	0.009	0.074		0	0.455	0.455	0	0	444	1059	132
221250	B190124_07_Lumos_FO_CO_120_FAcomplex_100x_SCX20				0	0	-0	0	5	0	0	ggFANCB	FA_complex	false	ggFANCB	FA_complex	false	TAKLCcmVR	MoxLLSEQQHVLAYNGELLVFQLSK	40	7	7	23	3	22	42	28	5	BS3	-1	9.316	false	true	false	false	Self > 4	0.008	0.009	0.074		0.01	0.455	0.455	0.01	0	443	399	132
52284	B181122_32_Lumos_FO_IN_120_FAcomplex_BS3_SEC8_rep1				0	0	-0	0	5	0	0	ggFANCA	FA_complex	false	ggFANCA	FA_complex	false	VSDAIHKQR	VEPSHSKEPAEQLK	315	618	9	14	7	7	321	624	5	BS3	-1	9.297	false	true	false	false	Self > 4	0.008	0.009	0.074		0	0.25	0.25	0	0	442	999	130
253818	B190124_09_Lumos_FO_CO_120_FAcomplex_100x_SCX18				0	0	-0	0	5	0	0	ggFANCB	FA_complex	false	ggFAAP100	FA_complex	false	LQNEKEQCcmMLSMNETMoxDGTLYQEVTLK	QIQTNHEMoxLLKEAQSLR	823	844	27	17	5	11	827	854	5	BS3	-1	9.243	false	true	false	false	Between > 4	0.032	0.033	0.368		0.04	0.455	0.444	0	0	1424	1649	2
197069	B190124_06_Lumos_FO_CO_120_FAcomplex_100x_SCX21				0	0	-0	0	5	0	0	ggFANCB	FA_complex	false	ggFANCB	FA_complex	false	VFSALSVSSCcmQIEPPQKK	NDLKEEFHK	531	557	18	9	9	4	539	560	5	BS3	-1	9.21	false	true	false	false	Self > 4	0.008	0.009	0.073		0.01	0.455	0.455	0	0	441	405	132
193807	B190124_06_Lumos_FO_CO_120_FAcomplex_100x_SCX21				0	0	-0	0	3	0	0	ggFANCG	FA_complex	false	ggFANCA	FA_complex	false	LNRKEEAADYWQK	VLPKAPDTR	581	571	13	9	4	4	584	574	3	BS3	-1	9.201	false	true	false	false	Between > 4	0.032	0.033	0.371		0.006	0.455	0.25	0.008	0	1422	1699	17
28937	B181122_30_Lumos_FO_IN_120_FAcomplex_BS3_SEC7_rep1				0	0	-0	0	5	0	0	ggFANCB	FA_complex	false	ggFANCB	FA_complex	false	KISGAPVASLLDSEDGVQQFR	LQNEKEQCcmMLSMNETMDGTLYQEVTLK	800	823	21	27	1	5	800	827	5	BS3	-1	9.133	false	true	false	false	Self > 4	0.008	0.009	0.073		0	0.455	0.455	0	0	439	439	132
35545	B181122_31_Lumos_FO_IN_120_FAcomplex_BS3_SEC7_rep2				0	0	-0	0	5	0	0	ggFAAP100	FA_complex	false	ggFAAP100	FA_complex	false	AVDQKNR	ASKEQPEPKAGTASEQPCcmATGEGGMPPSAASIR	480	689	7	33	5	9	484	697	5	BS3	-1	9.121	false	true	false	false	Self > 4	0.008	0.009	0.071		0.01	0.444	0.444	0	0	438	401	162
256673	B190124_09_Lumos_FO_CO_120_FAcomplex_100x_SCX18				0	0	-0	0	5	0	0	ggFANCB	FA_complex	false	ggFANCB	FA_complex	false	TAKLCcmVR	MLLSEQQHVLAYNGELLVFQLSK	40	7	7	23	3	22	42	28	5	BS3	-1	9.082	false	true	false	false	Self > 4	0.008	0.009	0.069		0.01	0.455	0.455	0.01	0	437	399	132
213823	B190124_07_Lumos_FO_CO_120_FAcomplex_100x_SCX20				0	0	-0	0	6	0	0	ggFANCA	FA_complex	false	ggFANCA	FA_complex	false	MoxLQDESKVEPSHSKEPAEQLK	MAFIDSLKR	611	580	21	9	14	8	624	587	6	BS3	-1	9.074	false	true	false	false	Self > 4	0.008	0.009	0.069		0.008	0.25	0.25	0	0	52	429	130
183740	B190124_05_Lumos_FO_CO_120_FAcomplex_100x_SCX22				0	0	-0	0	5	0	0	ggFANCB	FA_complex	false	ggFAAP100	FA_complex	false	NHILPSAKK	ALSSPPADSCcmHDVSGQDPPVKILHHLEEPIVFIGALR	434	254	9	37	8	21	441	274	5	BS3	-1	9.064	false	true	false	false	Between > 4	0.034	0.035	0.425		0.006	0.455	0.444	0.008	0	1418	2233	2
280108	B190124_11_Lumos_FO_CO_120_FAcomplex_100x_SCX16				0	0	-0	0	5	0	0	ggFANCB	FA_complex	false	ggFAAP100	FA_complex	false	VVSSVCcmVCcmKSER	ASEGESELLALSAKGR	236	420	12	16	9	14	244	433	5	BS3	-1	8.974	false	true	false	false	Between > 4	0.034	0.035	0.453		0	0.455	0.444	0	0	1414	2135	2
194833	B190124_06_Lumos_FO_CO_120_FAcomplex_100x_SCX21				0	0	-0	0	3	0	0	ggFANCG	FA_complex	false	ggFANCG	FA_complex	false	EAIMoxQFSR	LNRKEEAADYWQK	494	581	8	13	7	4	500	584	3	BS3	-1	8.889	false	true	false	false	Self > 4	0.008	0.009	0.084		0.01	0.455	0.455	0	0	430	385	134
201550	B190124_06_Lumos_FO_CO_120_FAcomplex_100x_SCX21				0	0	-0	0	4	0	0	ggFANCB	FA_complex	false	ggFANCB	FA_complex	false	SKNDLKEEFHK	DNSYCcmTGSMoxEDIAAILAVSIK	555	643	11	21	6	4	560	646	4	BS3	-1	8.833	false	true	false	false	Self > 4	0.008	0.009	0.081		0	0.455	0.455	0	0	428	1089	132
257618	B190124_09_Lumos_FO_CO_120_FAcomplex_100x_SCX18				0	0	-0	0	6	0	0	ggFANCA	FA_complex	false	ggFANCA	FA_complex	false	SVLLEYITLAKTR	VAIEDMGLYEDLSSTHDSVQPQGQALRDVEK	484	502	13	31	11	18	494	519	6	BS3	-1	8.831	false	true	false	false	Self > 4	0.008	0.009	0.081		0.007	0.25	0.25	0.01	0	243	239	130
240779	B190124_08_Lumos_FO_CO_120_FAcomplex_100x_SCX19				0	0	-0	0	6	0	0	ggFANCA	FA_complex	false	ggFANCA	FA_complex	false	SVLLEYITLAKTR	VAIEDMGLYEDLSSTHDSVQPQGQALRDVEK	484	502	13	31	11	13	494	514	6	BS3	-1	8.82	false	true	false	false	Self > 4	0.008	0.009	0.081		0.008	0.25	0.25	0.006	0	124	427	130
25754	B181122_30_Lumos_FO_IN_120_FAcomplex_BS3_SEC7_rep1				0	0	-0	0	5	0	0	ggFANCA	FA_complex	false	ggFANCA	FA_complex	false	VLIVDQAKHEDVPAQIAVISDR	MAFIDSLKR	639	580	22	9	8	8	646	587	5	BS3	-1	8.784	false	true	false	false	Self > 4	0.009	0.01	0.08		0	0.25	0.25	0	0	423	1303	130
194769	B190124_06_Lumos_FO_CO_120_FAcomplex_100x_SCX21				0	0	-0	0	5	0	0	ggFANCA	FA_complex	false	ggFANCA	FA_complex	false	LDLGSCcmGQLKSVSPDIHCcmK	QRPVSGCcmLDAKR	980	1010	19	12	10	11	989	1020	5	BS3	-1	8.758	false	true	false	false	Self > 4	0.009	0.01	0.08		0.007	0.25	0.25	0.01	0	165	495	130
159728	B190124_04_Lumos_FO_CO_120_FAcomplex_100x_SCX23				0	0	-0	0	5	0	0	ggFANCA	FA_complex	false	ggFANCA	FA_complex	false	KEKMoxLQDESK	ASFGNASSHHGSSK	608	433	10	14	3	12	610	444	5	BS3	-1	8.722	false	true	false	false	Self > 4	0.009	0.01	0.088		0.007	0.25	0.25	0.01	0	387	485	130
251641	B190124_09_Lumos_FO_CO_120_FAcomplex_100x_SCX18				0	0	-0	0	4	0	0	ggFANCA	FA_complex	false	ggFANCA	FA_complex	false	ADKIPSNLYSTYIQACcmHAR	EKEEDVSTLQAMoxR	589	263	19	13	3	2	591	264	4	BS3	-1	8.66	false	true	false	false	Self > 4	0.009	0.01	0.088		0	0.25	0.25	0	0	420	683	130
22789	B181122_30_Lumos_FO_IN_120_FAcomplex_BS3_SEC7_rep1				0	0	-0	0	4	0	0	ggFANCB	FA_complex	false	ggFAAP100	FA_complex	false	ESKAENNLTWWNEPGK	QIQTNHEMLLKEAQSLR	784	844	16	17	3	11	786	854	4	BS3	-1	8.628	false	true	false	false	Between > 4	0.04	0.041	0.46		0.017	0.455	0.444	0	0	1397	2035	2
195401	B190124_06_Lumos_FO_CO_120_FAcomplex_100x_SCX21				0	0	-0	0	5	0	0	ggFANCA	FA_complex	false	ggFANCA	FA_complex	false	VLPKAPDTR	ADKIPSNLYSTYIQACcmHAR	571	589	9	19	4	6	574	594	5	BS3	-1	8.627	false	true	false	false	Self > 4	0.01	0.01	0.088		0.013	0.25	0.25	0.006	0	417	367	130
257704	B190124_09_Lumos_FO_CO_120_FAcomplex_100x_SCX18				0	0	-0	0	6	0	0	ggFANCA	FA_complex	false	ggFANCA	FA_complex	false	SVLLEYITLAKTR	VAIEDMGLYEDLSSTHDSVQPQGQALRDVEK	484	502	13	31	11	15	494	516	6	BS3	-1	8.611	false	true	false	false	Self > 4	0.01	0.01	0.088		0.007	0.25	0.25	0	0	247	291	130
253448	B190124_09_Lumos_FO_CO_120_FAcomplex_100x_SCX18				0	0	-0	0	5	0	0	ggFANCB	FA_complex	false	ggFANCB	FA_complex	false	KISGAPVASLLDSEDGVQQFR	NDLKEEFHK	800	557	21	9	1	4	800	560	5	BS3	-1	8.582	false	true	false	false	Self > 4	0.01	0.01	0.086		0.013	0.455	0.455	0	0	415	365	132
36684	B181122_31_Lumos_FO_IN_120_FAcomplex_BS3_SEC7_rep2				0	0	-0	0	6	0	0	ggFANCA	FA_complex	false	ggFANCA	FA_complex	false	MLQDESKVEPSHSKEPAEQLK	MAFIDSLKR	611	580	21	9	7	8	617	587	6	BS3	-1	8.552	false	true	false	false	Self > 4	0.01	0.01	0.087		0.004	0.25	0.25	0	0	413	759	130
55631	B181122_32_Lumos_FO_IN_120_FAcomplex_BS3_SEC8_rep1				0	0	-0	0	5	0	0	ggFANCG	FA_complex	false	ggFANCG	FA_complex	false	LNRKEEAADYWQK	EAIMQFSR	581	494	13	8	4	7	584	500	5	BS3	-1	8.476	false	true	false	false	Self > 4	0.01	0.011	0.085		0	0.455	0.455	0	0	410	385	134
272021	B190124_10_Lumos_FO_CO_120_FAcomplex_100x_SCX17				0	0	-0	0	5	0	0	ggFANCA	FA_complex	false	ggFANCA	FA_complex	false	SVLLEYITLAKTR	VAIEDMoxGLYEDLSSTHDSVQPQGQALR	484	502	13	27	11	9	494	510	5	BS3	-1	8.394	false	true	false	false	Self > 4	0.01	0.011	0.094		0.013	0.25	0.25	0	0	408	353	130
242760	B190124_08_Lumos_FO_CO_120_FAcomplex_100x_SCX19				0	0	-0	0	5	0	0	ggFANCA	FA_complex	false	ggFANCA	FA_complex	false	AAVLSLLDRHQNLSDLLLEVEGSAKPAGEGGR	LGVPTAVLAAKNAVTK	32	85	32	16	25	15	56	99	5	BS3	-1	8.37	false	true	false	false	Self > 4	0.01	0.011	0.094		0.007	0.25	0.25	0.01	0	394	479	130
180823	B190124_05_Lumos_FO_CO_120_FAcomplex_100x_SCX22				0	0	-0	0	4	0	0	ggFANCB	FA_complex	false	ggFANCB	FA_complex	false	EGLVSLWDDVGKPHSVSKEPSLTPK	NHILPSAK	443	434	25	8	18	6	460	439	4	BS3	-1	8.368	false	true	false	false	Self > 4	0.01	0.011	0.093		0	0.455	0.455	0	0	406	1405	132
162896	B190124_04_Lumos_FO_CO_120_FAcomplex_100x_SCX23				0	0	-0	0	3	0	0	ggFANCB	FA_complex	false	ggFANCB	FA_complex	false	SKNDLKEEFHK	SFLSSKESK	555	778	11	9	6	6	560	783	3	BS3	-1	8.368	false	true	false	false	Self > 4	0.01	0.011	0.093		0	0.455	0.455	0	0	405	1291	132
29382	B181122_30_Lumos_FO_IN_120_FAcomplex_BS3_SEC7_rep1				0	0	-0	0	5	0	0	ggFANCA	FA_complex	false	ggFANCA	FA_complex	false	TVKDLLENNVFSR	EHQELSSESFIVSVLQEQASR	131	64	13	21	3	6	133	69	5	BS3	-1	8.25	false	true	false	false	Self > 4	0.01	0.011	0.088		0	0.25	0.25	0	0	404	1209	130
24761	B181122_30_Lumos_FO_IN_120_FAcomplex_BS3_SEC7_rep1				0	0	-0	0	6	0	0	ggFANCA	FA_complex	false	ggFANCA	FA_complex	false	LSNVLGHNSDENEAAILNSR	QGPCcmLSLFVKMICcmGHR	661	721	20	16	9	10	669	730	6	BS3	-1	8.224	false	true	false	false	Self > 4	0.01	0.011	0.08		0.013	0.25	0.25	0	0	403	351	130
145933	B190124_03_Lumos_FO_CO_120_FAcomplex_100x_SCX24				0	0	-0	0	5	0	0	ggFAAP100	FA_complex	false	ggFAAP100	FA_complex	false	KAVDQKNR	RIKALLSGIGNTSER	479	459	8	15	6	3	484	461	5	BS3	-1	8.111	false	true	false	false	Self > 4	0.01	0.011	0.086		0.004	0.444	0.444	0	0	401	737	162
161916	B190124_04_Lumos_FO_CO_120_FAcomplex_100x_SCX23				0	0	-0	0	3	0	0	ggFANCA	FA_complex	false	ggFANCA	FA_complex	false	LSNVLGHNSDENEAAILNSR	ASFGNASSHHGSSKK	661	433	20	15	9	14	669	446	3	BS3	-1	8.087	false	true	false	false	Self > 4	0.01	0.011	0.085		0	0.25	0.25	0	0	306	1345	130
159850	B190124_04_Lumos_FO_CO_120_FAcomplex_100x_SCX23				0	0	-0	0	5	0	0	ggFANCB	FA_complex	false	decoy:ggFANCB	decoy	true	KQKHQNGDLQK	AVSFAGSK	603	800	11	8	3	7	605	806	5	BS3	-1	8.066	true	false	true	false	Self > 4	0.011	0.012	0.091		0.004	0.455	0.545	0.006	0.125	399	849	196
283836	B190124_11_Lumos_FO_CO_120_FAcomplex_100x_SCX16				0	0	-0	0	3	0	0	ggFANCA	FA_complex	false	ggFANCA	FA_complex	false	MoxLQDESKVEPSHSKEPAEQLK	VSDAIHK	611	315	21	7	14	2	624	316	3	BS3	-1	8.058	false	true	false	false	Self > 4	0.011	0.011	0.091		0.004	0.25	0.25	0.003	0	398	465	130
173185	B190124_05_Lumos_FO_CO_120_FAcomplex_100x_SCX22				0	0	-0	0	3	0	0	ggFANCB	FA_complex	false	ggFANCB	FA_complex	false	SFLSSKESK	HQNGDLQKSK	778	606	9	10	6	8	783	613	3	BS3	-1	7.984	false	true	false	false	Self > 4	0.011	0.012	0.08		0.007	0.455	0.455	0.01	0	340	443	132
20588	B181122_30_Lumos_FO_IN_120_FAcomplex_BS3_SEC7_rep1				0	0	-0	0	4	0	0	ggFANCG	FA_complex	false	ggFANCG	FA_complex	false	LGKGKEAIMQFSR	GMQFLEQEKHK	489	541	13	11	5	9	493	549	4	BS3	-1	7.926	false	true	false	false	Self > 4	0.011	0.012	0.079		0.007	0.455	0.455	0	0	349	445	134
242794	B190124_08_Lumos_FO_CO_120_FAcomplex_100x_SCX19				0	0	-0	0	7	0	0	ggFANCA	FA_complex	false	ggFANCA	FA_complex	false	AAVLSLLDRHQNLSDLLLEVEGSAKPAGEGGR	LGVPTAVLAAKNAVTK	32	85	32	16	25	15	56	99	7	BS3	-1	7.91	false	true	false	false	Self > 4	0.011	0.012	0.079		0.007	0.25	0.25	0.01	0	394	479	130
242189	B190124_08_Lumos_FO_CO_120_FAcomplex_100x_SCX19				0	0	-0	0	5	0	0	ggFANCA	FA_complex	false	ggFANCA	FA_complex	false	AAVLSLLDRHQNLSDLLLEVEGSAKPAGEGGR	IEQICcmQSSVSPSQAPLLNLDQR	32	101	32	22	25	8	56	108	5	BS3	-1	7.702	false	true	false	false	Self > 4	0.012	0.013	0.078		0.017	0.25	0.25	0	0	392	331	130
159710	B190124_04_Lumos_FO_CO_120_FAcomplex_100x_SCX23				0	0	-0	0	4	0	0	ggFANCA	FA_complex	false	ggFANCA	FA_complex	false	KEKMoxLQDESK	ASFGNASSHHGSSK	608	433	10	14	3	12	610	444	4	BS3	-1	7.573	false	true	false	false	Self > 4	0.013	0.013	0.079		0.007	0.25	0.25	0.01	0	387	485	130
[truncated: 138 more rows]
