# Supplementary material for: Retention time prediction using neural networks increases identifications in crosslinking mass spectrometry
Source: Nat Commun. 2021 May 28;12:3237. doi: 10.1038/s41467-021-23441-0 (PMC8163845; doi:10.1038/s41467-021-23441-0)
Supplement: Supplementary file 4 — Source Data [file 41467_2021_23441_MOESM4_ESM.zip › Sources/Sources_manuscript/Fig5b_source.csv]

	group	mapped	long_distance	Counts	score_type
0	heteromeric links	False	False	64	xiscore
1	heteromeric links	True	False	12	xiscore
2	self links	False	False	301	xiscore
3	self links	True	False	65	xiscore
4	self links	True	True	8	xiscore
5	heteromeric links	False	False	105	ximl
6	heteromeric links	True	False	23	ximl
7	heteromeric links	True	True	1	ximl
8	self links	False	False	330	ximl
9	self links	True	False	69	ximl
10	self links	True	True	11	ximl
