# Supplementary material for: Retention time prediction using neural networks increases identifications in crosslinking mass spectrometry
Source: Nat Commun. 2021 May 28;12:3237. doi: 10.1038/s41467-021-23441-0 (PMC8163845; doi:10.1038/s41467-021-23441-0)
Supplement: Supplementary file 4 — Source Data [file 41467_2021_23441_MOESM4_ESM.zip › Sources/Sources_manuscript/Fig5c_source.csv]

	shared	rescored	random	bins
0	4	0	0.32666666666666666	3.3229465484619136
1	18	2	0.82	7.98123546747061
2	11	4	1.2466666666666666	12.639524386479305
3	18	4	1.61	17.297813305488
4	10	0	2.1766666666666667	21.956102224496696
5	10	3	2.57	26.614391143505394
6	6	3	2.816666666666667	31.272680062514087
7	0	0	2.8666666666666667	35.93096898152278
8	1	0	3.0166666666666666	40.58925790053148
9	2	1	3.2733333333333334	45.247546819540176
10	1	1	3.23	49.90583573854887
11	0	0	3.5533333333333332	54.564124657557564
12	2	0	4.1466666666666665	59.22241357656626
13	0	0	4.26	63.88070249557496
14	1	1	3.933333333333333	68.53899141458365
15	0	1	4.123333333333333	73.19728033359235
16	0	0	4.443333333333333	77.85556925260104
17	0	0	4.35	82.51385817160974
18	0	0	4.1866666666666665	87.17214709061844
19	0	0	4.13	91.83043600962714
20	0	0	4.193333333333333	96.48872492863583
21	0	0	3.7333333333333334	101.14701384764452
22	0	0	3.4133333333333336	105.80530276665321
23	0	0	3.05	110.46359168566191
24	0	0	2.9433333333333334	115.12188060467061
25	0	0	2.6666666666666665	119.7801695236793
26	0	0	2.35	124.438458442688
27	0	0	2.08	129.09674736169669
28	0	0	2.03	133.75503628070538
29	0	0	1.8266666666666667	138.41332519971408
30	0	0	1.8833333333333333	143.07161411872278
31	0	0	1.7033333333333334	147.72990303773148
32	0	0	1.58	152.38819195674017
33	0	0	1.4866666666666666	157.04648087574887
34	0	0	1.3833333333333333	161.70476979475757
35	0	0	1.1333333333333333	166.36305871376626
36	0	0	1.0666666666666667	171.02134763277496
37	1	0	0.9733333333333334	175.67963655178366
38	0	0	0.8833333333333333	180.33792547079236
39	0	0	0.6966666666666667	184.99621438980105
40	0	0	0.6866666666666666	189.65450330880975
41	0	0	0.49333333333333335	194.31279222781842
42	0	0	0.44333333333333336	198.97108114682712
43	0	0	0.34	203.62937006583581
44	0	0	0.2833333333333333	208.2876589848445
45	0	0	0.2833333333333333	212.9459479038532
46	0	0	0.17666666666666667	217.6042368228619
47	0	0	0.06	222.2625257418706
48	0	0	0.05	226.9208146608793
49	0	0	0.016666666666666666	231.579103579888
50	0	0	0.01	236.2373924988967
51	0	0	0.0	240.8956814179054
