# Supplementary material for: Retention time prediction using neural networks increases identifications in crosslinking mass spectrometry
Source: Nat Commun. 2021 May 28;12:3237. doi: 10.1038/s41467-021-23441-0 (PMC8163845; doi:10.1038/s41467-021-23441-0)
Supplement: Supplementary file 4 — Source Data [file 41467_2021_23441_MOESM4_ESM.zip › Sources/Sources_Supplementary/FigS10_source_lowerrow.csv]

	rp	cv	rp-prediction	set-up
0	49.070595583333336	1	39.93130874633789	train
302	46.42903201666668	3	43.37221145629883	pretrained-adjust
301	46.115075366666666	2	44.86272430419922	pretrained-adjust
299	39.92865546666667	2	37.62346649169922	pretrained-adjust
298	32.434678049999995	1	36.02756881713867	pretrained-adjust
297	41.38607656666668	3	51.02707290649414	pretrained-adjust
296	60.208431016666665	3	63.44921875	pretrained-adjust
295	36.72911173333333	2	44.304447174072266	pretrained-adjust
294	36.37329091666668	2	33.63975524902344	pretrained-adjust
293	60.75919648333333	3	61.89066696166992	pretrained-adjust
292	64.91816286666666	3	61.369266510009766	pretrained-adjust
291	47.4703982	1	46.14474105834961	pretrained-adjust
290	50.10382251666667	3	48.93165588378906	pretrained-adjust
289	48.2879971	1	51.59694290161133	pretrained-adjust
288	58.960579116666665	2	54.8729133605957	pretrained-adjust
286	32.60830756666667	2	34.47288513183594	pretrained-adjust
284	25.85434748333333	2	28.06578063964844	pretrained-adjust
280	51.56478855	1	49.36268615722656	pretrained-adjust
304	18.496017116666668	2	19.632301330566406	pretrained-adjust
306	54.86225863333333	2	49.28934097290039	pretrained-adjust
330	70.91927113333332	1	80.016845703125	pretrained-adjust
329	64.79532123333334	3	65.65553283691406	pretrained-adjust
328	54.987417066666666	1	53.84725570678711	pretrained-adjust
327	35.231715466666664	1	38.65592575073242	pretrained-adjust
324	27.0440233	2	26.450946807861328	pretrained-adjust
323	42.20640168333333	2	41.553955078125	pretrained-adjust
321	34.82205955	3	42.086944580078125	pretrained-adjust
320	32.07488956666666	3	36.923583984375	pretrained-adjust
279	25.86302638333333	3	25.5105037689209	pretrained-adjust
319	55.99757375	2	59.58915328979492	pretrained-adjust
317	41.3200008	2	36.07122802734375	pretrained-adjust
316	18.322180633333332	3	20.565919876098636	pretrained-adjust
315	40.22785138333334	2	41.95083618164063	pretrained-adjust
314	55.78090063333333	2	50.85407638549805	pretrained-adjust
313	70.43319738333334	2	67.58843231201172	pretrained-adjust
311	47.34539273333333	2	45.30405044555664	pretrained-adjust
310	35.172673466666666	1	37.498779296875	pretrained-adjust
309	43.97058476666667	2	45.61504364013672	pretrained-adjust
307	39.14889703333333	3	42.44831466674805	pretrained-adjust
331	58.85772803333334	2	61.13304901123047	pretrained-adjust
278	61.317624466666665	2	59.98329544067383	pretrained-adjust
247	56.77060518333334	3	53.29142379760742	pretrained-adjust
242	30.64574328333333	1	32.83610534667969	pretrained-adjust
241	46.63026326666667	3	46.74312210083008	pretrained-adjust
240	39.42138776666666	1	38.572296142578125	pretrained-adjust
237	54.170710416666665	1	49.75740432739258	pretrained-adjust
234	43.72577923333333	3	43.80291748046875	pretrained-adjust
233	40.74469031666667	3	38.25484085083008	pretrained-adjust
230	26.773744616666665	3	27.10810852050781	pretrained-adjust
229	60.1215075	2	58.2171516418457	pretrained-adjust
227	46.94840861666668	3	41.8159294128418	pretrained-adjust
225	62.90700778333333	1	62.69345474243164	pretrained-adjust
249	26.257174683333336	1	25.66158103942871	pretrained-adjust
250	22.313363366666668	2	24.22065734863281	pretrained-adjust
251	64.9445826	3	74.89383697509766	pretrained-adjust
273	46.629838416666665	3	38.89649200439453	pretrained-adjust
272	61.5396939	2	54.10165023803711	pretrained-adjust
269	65.00587838333334	1	68.78123474121094	pretrained-adjust
268	58.05936826666667	2	62.07960510253906	pretrained-adjust
266	49.79952235	3	47.25380706787109	pretrained-adjust
265	67.41216438333336	2	70.22116088867188	pretrained-adjust
262	46.29389991666667	1	45.64395523071289	pretrained-adjust
259	66.53726645	2	64.04011535644531	pretrained-adjust
258	36.7997275	1	39.0927619934082	pretrained-adjust
257	42.796743516666666	1	43.92477416992188	pretrained-adjust
256	53.59848608333333	2	52.04221725463867	pretrained-adjust
332	50.49527091666668	3	45.26567840576172	pretrained-adjust
334	54.52606613333333	2	52.12177658081055	pretrained-adjust
413	67.38583515	1	64.32801055908203	pretrained-adjust
412	57.08425315	1	56.42314147949219	pretrained-adjust
410	19.6465172	3	26.227027893066406	pretrained-adjust
408	64.13859996666666	3	54.96540069580078	pretrained-adjust
407	62.7161927	2	64.50852966308594	pretrained-adjust
406	50.63553525	1	55.037105560302734	pretrained-adjust
405	42.96368261666667	2	43.84468460083008	pretrained-adjust
403	37.17675956666667	3	40.50175476074219	pretrained-adjust
402	45.12024961666667	1	35.9437255859375	pretrained-adjust
400	27.835717133333333	1	25.71022605895996	pretrained-adjust
397	48.39509198333334	3	46.06498718261719	pretrained-adjust
395	41.731776583333335	1	40.97706985473633	pretrained-adjust
393	45.973480783333336	1	48.23554611206055	pretrained-adjust
415	68.31390011666667	2	66.9563980102539	pretrained-adjust
416	37.00760555	3	39.51823425292969	pretrained-adjust
417	44.79244023333333	1	45.244720458984375	pretrained-adjust
441	43.82221603333333	1	40.15131378173828	pretrained-adjust
438	27.616524316666663	3	28.200204849243164	pretrained-adjust
437	46.05064955	3	48.39505386352539	pretrained-adjust
436	60.257998283333336	3	55.89995574951172	pretrained-adjust
433	45.145308	1	44.92623901367188	pretrained-adjust
431	42.48297458333333	3	39.0470085144043	pretrained-adjust
390	64.68980125	2	62.168094635009766	pretrained-adjust
430	27.95747645	2	29.64276885986328	pretrained-adjust
426	55.92632756666667	2	49.87019348144531	pretrained-adjust
423	29.62472885	1	31.65580940246582	pretrained-adjust
422	48.719639066666666	1	48.5334587097168	pretrained-adjust
421	63.71228135	3	56.72645950317383	pretrained-adjust
419	38.57813461666667	1	35.197967529296875	pretrained-adjust
429	73.96522865	2	72.8718032836914	pretrained-adjust
387	36.25149196666667	3	42.16198348999024	pretrained-adjust
358	27.99505933333334	1	30.3866024017334	pretrained-adjust
357	25.297697116666665	3	27.374366760253903	pretrained-adjust
354	31.26803178333333	2	41.31465911865234	pretrained-adjust
351	42.83212541666667	3	39.54023742675781	pretrained-adjust
350	34.45041431666667	3	34.499610900878906	pretrained-adjust
349	59.33644725	3	60.57227325439453	pretrained-adjust
347	50.78549988333334	3	50.97998809814453	pretrained-adjust
345	51.47508091666667	3	51.40398788452149	pretrained-adjust
344	69.6238953	2	69.9618148803711	pretrained-adjust
343	31.46937116666667	1	33.423423767089844	pretrained-adjust
341	47.29234421666667	3	43.925811767578125	pretrained-adjust
340	51.338852683333336	2	51.59048461914063	pretrained-adjust
339	82.4903549	2	83.55406951904297	pretrained-adjust
224	35.544214933333336	3	29.494224548339844	pretrained-adjust
360	65.23332768333333	1	64.2849349975586	pretrained-adjust
383	57.0426094	1	58.33416366577149	pretrained-adjust
382	47.11054301666666	1	47.156837463378906	pretrained-adjust
381	28.113557916666664	3	29.28899383544922	pretrained-adjust
379	39.24492866666667	3	40.71839141845703	pretrained-adjust
378	51.12629126666668	1	41.39175415039063	pretrained-adjust
377	38.13740905	2	39.63266754150391	pretrained-adjust
376	35.74118921666666	1	38.28773880004883	pretrained-adjust
375	26.68801898333334	1	29.09442138671875	pretrained-adjust
373	48.55803266666667	2	45.25171661376953	pretrained-adjust
372	32.7161105	1	31.21123504638672	pretrained-adjust
371	41.01986570000001	2	42.096309661865234	pretrained-adjust
370	61.43908418333333	1	60.01894378662109	pretrained-adjust
369	44.58752158333333	3	43.97735595703125	pretrained-adjust
368	40.236427766666665	2	45.11949157714844	pretrained-adjust
367	45.63785876666667	2	41.29941940307617	pretrained-adjust
364	39.37985995	1	41.05293273925781	pretrained-adjust
363	49.6793275	1	49.16314697265625	pretrained-adjust
223	58.95045968333334	2	58.010475158691406	pretrained-adjust
222	46.41975028333333	1	43.90107345581055	pretrained-adjust
221	55.04867421666667	1	55.47825241088867	pretrained-adjust
81	39.04688766666668	3	38.88408660888672	pretrained-adjust
80	31.81743535	3	37.027931213378906	pretrained-adjust
78	59.85177568333334	1	57.72981643676758	pretrained-adjust
77	49.0071264	1	45.96554565429688	pretrained-adjust
76	60.87754456666666	3	56.33845520019531	pretrained-adjust
75	59.04095663333333	3	53.46860885620117	pretrained-adjust
74	55.99603723333335	2	54.66571044921875	pretrained-adjust
73	54.11022511666667	3	48.15199661254883	pretrained-adjust
71	53.82435458333334	3	55.6385498046875	pretrained-adjust
70	49.72699658333333	2	50.216915130615234	pretrained-adjust
69	52.54973048333333	1	51.782958984375	pretrained-adjust
68	33.05190395	2	34.53724670410156	pretrained-adjust
67	58.20983953333334	3	57.72356414794922	pretrained-adjust
66	16.718669466666668	1	20.456432342529297	pretrained-adjust
65	55.77647758333333	1	54.654579162597656	pretrained-adjust
64	57.693392433333344	1	54.92768859863281	pretrained-adjust
63	62.34042908333336	1	64.5798110961914	pretrained-adjust
61	48.93812873333333	2	45.68739318847656	pretrained-adjust
60	33.23398983333333	1	35.08272933959961	pretrained-adjust
59	35.14127371666667	1	36.633544921875	pretrained-adjust
82	27.026673683333332	2	27.384017944335938	pretrained-adjust
83	54.92597911666667	1	52.35128021240234	pretrained-adjust
85	30.294984433333333	1	30.70738983154297	pretrained-adjust
109	55.29884161666666	3	52.423458099365234	pretrained-adjust
106	33.643049866666665	3	36.698509216308594	pretrained-adjust
105	60.1688293	1	58.82015228271485	pretrained-adjust
104	51.86458973333333	2	53.300743103027344	pretrained-adjust
103	61.2007064	3	60.63302612304688	pretrained-adjust
101	47.683417100000014	2	48.02201843261719	pretrained-adjust
94	69.05257126666667	2	67.44564056396484	pretrained-adjust
92	44.427284533333335	2	37.42212677001953	pretrained-adjust
90	42.46548278333334	3	41.73017501831055	pretrained-adjust
87	57.274290316666665	2	57.775535583496094	pretrained-adjust
56	68.13781771666667	2	68.75447845458984	pretrained-adjust
55	49.063538500000014	1	51.922882080078125	pretrained-adjust
26	50.43675951666667	1	50.44166946411133	pretrained-adjust
25	39.82176623333333	2	38.80867004394531	pretrained-adjust
24	49.01238956666667	3	47.79135894775391	pretrained-adjust
23	18.80404588333333	3	20.165531158447266	pretrained-adjust
22	39.11310056666667	1	41.86590194702149	pretrained-adjust
21	35.52936833333333	1	32.26593399047852	pretrained-adjust
20	25.31364711666667	1	31.16644096374512	pretrained-adjust
19	49.57396093333333	2	45.38628387451172	pretrained-adjust
17	63.69589368333333	1	61.78509140014648	pretrained-adjust
16	62.472318816666665	2	64.48465728759766	pretrained-adjust
27	55.06145846666666	1	54.12501525878906	pretrained-adjust
15	59.33424143333333	1	56.23892593383789	pretrained-adjust
13	74.89076576666666	2	76.49520111083984	pretrained-adjust
12	47.002064366666666	3	47.55027389526367	pretrained-adjust
11	44.9771318	1	43.555320739746094	pretrained-adjust
10	34.62253426666667	2	34.09537887573242	pretrained-adjust
8	35.71948465	2	34.119930267333984	pretrained-adjust
7	75.28523125	2	83.68645477294922	pretrained-adjust
6	34.50504891666667	3	34.16193771362305	pretrained-adjust
5	33.5785767	1	33.18814468383789	pretrained-adjust
4	63.4418823	3	62.72975540161133	pretrained-adjust
3	71.89016756666666	1	72.66205596923828	pretrained-adjust
28	44.03991505000001	3	49.140960693359375	pretrained-adjust
30	65.2742903	3	66.00028228759766	pretrained-adjust
53	19.5275429	3	23.82406234741211	pretrained-adjust
48	24.63670873333333	1	21.68611717224121	pretrained-adjust
47	55.21780423333333	1	55.615909576416016	pretrained-adjust
46	70.84607185	1	76.88450622558594	pretrained-adjust
45	53.64827755	1	51.01009750366211	pretrained-adjust
43	59.51346566666667	2	53.97334671020508	pretrained-adjust
41	67.03553046666667	1	69.52970123291016	pretrained-adjust
40	49.28997365	2	46.55915069580078	pretrained-adjust
39	74.11990646666666	1	74.99201965332031	pretrained-adjust
38	25.88816273333333	1	29.331348419189453	pretrained-adjust
33	44.13716325	2	42.356056213378906	pretrained-adjust
32	65.23943105	1	67.76863861083984	pretrained-adjust
42	51.66396825	3	51.51921463012695	pretrained-adjust
442	38.371453683333336	3	38.70997619628906	pretrained-adjust
111	56.24822228333333	1	52.252479553222656	pretrained-adjust
113	52.238862266666665	1	55.72285079956055	pretrained-adjust
192	52.280654450000014	1	50.090667724609375	pretrained-adjust
191	30.5947031	3	32.35379409790039	pretrained-adjust
190	64.6550999	3	65.2498550415039	pretrained-adjust
189	43.85765955	1	41.80437850952149	pretrained-adjust
187	25.99130655	3	30.3809814453125	pretrained-adjust
186	61.53359108333333	3	61.032012939453125	pretrained-adjust
185	32.40354305	1	37.29759216308594	pretrained-adjust
184	35.99444211666666	3	34.217811584472656	pretrained-adjust
183	43.51870955	3	42.18279266357422	pretrained-adjust
182	57.33767331666666	1	55.00949096679688	pretrained-adjust
180	30.31365783333333	3	33.10298538208008	pretrained-adjust
178	51.36073928333334	1	52.70441055297852	pretrained-adjust
175	21.554354133333334	2	32.02545547485352	pretrained-adjust
171	57.90175420000001	2	60.3445930480957	pretrained-adjust
170	22.220093700000007	2	34.93989562988281	pretrained-adjust
193	56.05396411666666	2	57.94015884399414	pretrained-adjust
218	58.09445266666667	1	56.3571662902832	pretrained-adjust
216	46.47127195000001	2	56.11224365234375	pretrained-adjust
214	72.03929315	1	72.93170928955078	pretrained-adjust
213	39.51370050000001	3	40.85246276855469	pretrained-adjust
212	49.17177438333333	2	49.241943359375	pretrained-adjust
210	45.81186998333333	3	45.21911239624024	pretrained-adjust
207	28.010639450000003	1	32.87572479248047	pretrained-adjust
206	33.80416673333333	1	35.62062454223633	pretrained-adjust
205	40.62630045	1	34.265464782714844	pretrained-adjust
204	61.38713055	2	61.52560043334961	pretrained-adjust
203	40.718180833333335	3	40.17161560058594	pretrained-adjust
199	42.721932566666666	3	43.00590133666992	pretrained-adjust
198	50.098609	1	45.7440185546875	pretrained-adjust
208	41.34819118333333	2	42.12971115112305	pretrained-adjust
137	32.87339228333333	3	36.30223083496094	pretrained-adjust
136	32.206952433333335	1	32.71473693847656	pretrained-adjust
135	51.23507108333333	1	50.5553092956543	pretrained-adjust
134	52.2119559	1	54.3060188293457	pretrained-adjust
133	31.5232835	3	37.0799674987793	pretrained-adjust
132	81.84115193333331	3	76.82765197753906	pretrained-adjust
131	49.12848051666666	3	50.09975814819336	pretrained-adjust
128	34.23271901666667	2	36.53578567504883	pretrained-adjust
138	68.11306538333334	3	69.42964935302734	pretrained-adjust
124	36.98972765	1	36.91809844970703	pretrained-adjust
122	63.69777288333333	3	65.22083282470703	pretrained-adjust
121	53.097137800000006	2	55.10689926147461	pretrained-adjust
120	36.71490428333333	1	39.93014144897461	pretrained-adjust
119	42.13313493333333	1	40.24735641479492	pretrained-adjust
117	33.63899205	1	35.195159912109375	pretrained-adjust
116	55.05805608333333	1	51.69467926025391	pretrained-adjust
115	42.526544566666665	2	41.64448928833008	pretrained-adjust
139	66.75397530000001	2	63.51648712158203	pretrained-adjust
165	37.9968885	1	41.18132019042969	pretrained-adjust
164	53.295204600000005	3	52.63209915161133	pretrained-adjust
163	51.33104671666667	1	52.29449081420898	pretrained-adjust
162	70.98090615	2	70.06375885009766	pretrained-adjust
158	56.56790526666667	2	55.51171875	pretrained-adjust
155	55.13117283333334	2	57.34601974487305	pretrained-adjust
140	39.276449883333335	3	40.61333847045898	pretrained-adjust
150	62.888207316666666	2	57.3116340637207	pretrained-adjust
148	49.90537414999999	2	46.90907669067383	pretrained-adjust
147	34.52761101666667	2	32.978599548339844	pretrained-adjust
146	50.42266193333333	1	50.0811767578125	pretrained-adjust
145	62.28356238333333	2	62.28638458251953	pretrained-adjust
144	55.6544913	2	53.30801773071289	pretrained-adjust
143	54.59193011666667	1	54.79011535644531	pretrained-adjust
142	49.76230495	3	45.47043228149414	pretrained-adjust
153	56.8064144	3	56.05329895019531	pretrained-adjust
444	68.5218558666667	1	68.939453125	pretrained-adjust
445	28.91305611666667	2	30.577991485595703	pretrained-adjust
836	55.41456551666667	1	50.31652069091797	pretrained-adjust
834	51.30030255	2	47.69888305664063	pretrained-adjust
833	34.20774393333333	2	42.02134704589844	pretrained-adjust
826	54.184435183333335	2	55.95736312866211	pretrained-adjust
825	64.19525371666667	3	64.12681579589844	pretrained-adjust
822	37.21758856666667	3	35.635128021240234	pretrained-adjust
814	30.02462273333333	3	36.1113166809082	pretrained-adjust
812	28.58139585	1	31.01058578491211	pretrained-adjust
810	41.267334266666666	3	37.2037239074707	pretrained-adjust
809	50.49822651666667	1	50.99272537231445	pretrained-adjust
843	48.2736909	1	53.81569290161133	pretrained-adjust
845	40.89557065	3	50.92789459228516	pretrained-adjust
848	52.1567314	2	55.05002975463867	pretrained-adjust
888	59.85763614999999	3	61.3697395324707	pretrained-adjust
887	52.64903021666667	3	50.16837310791016	pretrained-adjust
886	46.68171305	2	45.182090759277344	pretrained-adjust
885	53.327896933333335	2	56.84866714477539	pretrained-adjust
883	57.39169986666666	1	56.69267272949219	pretrained-adjust
882	26.462526	3	29.88650894165039	pretrained-adjust
881	46.70796405	1	44.31669998168945	pretrained-adjust
803	30.06222535	3	30.89504623413086	pretrained-adjust
867	29.8404103	2	35.194549560546875	pretrained-adjust
864	29.051070066666668	3	40.36923599243164	pretrained-adjust
861	67.45078151666667	1	61.96549606323242	pretrained-adjust
859	42.87368423333333	2	45.31330108642578	pretrained-adjust
849	62.04496946666666	3	68.49849700927734	pretrained-adjust
876	57.11092341666666	1	57.905033111572266	pretrained-adjust
801	34.58634835	3	36.944671630859375	pretrained-adjust
797	41.76870300000001	3	42.88841247558594	pretrained-adjust
744	55.96547865	2	63.6883659362793	pretrained-adjust
743	25.00521955	2	25.383411407470703	pretrained-adjust
741	40.57649953333334	1	37.16809844970703	pretrained-adjust
740	41.108780433333344	3	43.31587600708008	pretrained-adjust
736	24.216970516666667	1	25.254972457885746	pretrained-adjust
732	72.22183946666668	2	60.70014572143555	pretrained-adjust
729	37.8819786	2	35.8889274597168	pretrained-adjust
725	59.441425683333335	2	55.1845932006836	pretrained-adjust
891	32.99030125	2	34.49370193481445	pretrained-adjust
761	58.09482106666667	3	54.241981506347656	pretrained-adjust
795	24.61266958333333	1	23.806310653686523	pretrained-adjust
794	33.80584713333334	2	37.41879653930664	pretrained-adjust
793	15.405643683333333	2	10.829740524291992	pretrained-adjust
789	21.505680166666664	1	24.40350341796875	pretrained-adjust
788	33.835058833333335	3	34.23124313354492	pretrained-adjust
786	51.43098783333333	1	51.91297149658203	pretrained-adjust
783	49.63633168333333	3	50.2470817565918	pretrained-adjust
760	30.54246978333333	2	31.629566192626957	pretrained-adjust
774	23.0572461	2	23.30545425415039	pretrained-adjust
773	69.79164706666667	2	65.68342590332031	pretrained-adjust
772	62.91713356666666	3	60.60872650146485	pretrained-adjust
768	54.0145522	1	51.96422958374024	pretrained-adjust
765	30.731857516666665	2	25.90890121459961	pretrained-adjust
763	21.13677823333333	2	19.791465759277344	pretrained-adjust
780	27.517839100000003	1	27.66034698486328	pretrained-adjust
720	39.45757111666667	3	39.06513214111328	pretrained-adjust
893	61.0924899	2	63.01456069946289	pretrained-adjust
1015	40.66229335000001	2	38.32643127441406	pretrained-adjust
1012	49.725565583333335	2	55.59154891967773	pretrained-adjust
1007	41.55442118333334	3	40.33804321289063	pretrained-adjust
1006	45.83103461666667	3	43.89524459838867	pretrained-adjust
1005	45.10490023333333	2	43.76906204223633	pretrained-adjust
996	35.36735246666667	1	35.20018005371094	pretrained-adjust
995	55.39859271666667	3	64.613037109375	pretrained-adjust
994	27.821982216666665	1	31.27589607238769	pretrained-adjust
993	47.10493825	2	39.7460823059082	pretrained-adjust
992	51.823581350000005	1	53.03343200683594	pretrained-adjust
991	44.78999876666667	1	45.75833511352539	pretrained-adjust
986	62.0393187	1	59.431915283203125	pretrained-adjust
1066	43.93542886666667	2	50.76028060913086	pretrained-adjust
1065	62.03911475	3	44.62713623046875	pretrained-adjust
1062	26.374690166666667	1	28.04292869567871	pretrained-adjust
1056	55.267728516666665	2	51.82570266723633	pretrained-adjust
1052	66.90388718333334	3	67.6251220703125	pretrained-adjust
1051	41.14537735	2	41.08716583251953	pretrained-adjust
985	25.43527745	1	28.435941696166992	pretrained-adjust
1047	55.93849601666667	1	50.17583084106445	pretrained-adjust
1041	54.26663665	3	49.49031066894531	pretrained-adjust
1040	52.80410460000001	2	48.36950302124024	pretrained-adjust
1031	61.33406036666667	1	57.95562362670898	pretrained-adjust
1024	41.18555681666667	2	38.99616622924805	pretrained-adjust
1045	46.9374529	3	46.2249641418457	pretrained-adjust
980	75.21983183333333	2	74.22508239746094	pretrained-adjust
978	30.2977541	3	38.06972503662109	pretrained-adjust
931	48.44304413333334	2	48.61377716064453	pretrained-adjust
930	86.2734258	1	78.62083435058594	pretrained-adjust
929	40.54354301666667	3	43.18402862548828	pretrained-adjust
923	34.394809566666666	2	35.943450927734375	pretrained-adjust
922	43.78741115	3	46.23414611816406	pretrained-adjust
913	63.80605298333333	3	69.47132110595703	pretrained-adjust
908	51.0880725	2	52.06359100341797	pretrained-adjust
905	62.18981616666667	2	58.92341232299805	pretrained-adjust
899	30.04127775	2	32.18781280517578	pretrained-adjust
898	47.8267832	1	43.27676010131836	pretrained-adjust
895	59.932336383333336	1	57.96858215332031	pretrained-adjust
938	64.66306148333334	1	65.0726547241211	pretrained-adjust
940	37.68822741666667	1	34.743431091308594	pretrained-adjust
969	47.909009266666665	1	45.38743591308594	pretrained-adjust
968	50.95540465	3	49.68667602539063	pretrained-adjust
965	46.25209696666666	2	46.37245941162109	pretrained-adjust
961	29.80976113333333	1	31.17143821716309	pretrained-adjust
939	50.86249381666666	2	48.46076583862305	pretrained-adjust
952	42.91244735	1	40.2578010559082	pretrained-adjust
951	44.85929708333333	3	46.255958557128906	pretrained-adjust
946	40.89673846666667	2	41.82139205932617	pretrained-adjust
945	59.23488903333334	1	60.57000350952149	pretrained-adjust
941	17.769327433333334	2	16.266651153564453	pretrained-adjust
956	64.53098021666666	3	66.45623016357422	pretrained-adjust
2	34.438050383333334	3	33.554481506347656	pretrained-adjust
1	42.62476965	-1	38.634563	pretrained-predict
524	64.62127398333334	1	60.338035583496094	pretrained-adjust
523	23.006693316666667	3	24.910171508789062	pretrained-adjust
522	38.988821300000005	2	40.71097183227539	pretrained-adjust
521	53.89009526666667	2	54.434513092041016	pretrained-adjust
519	30.914027533333336	3	32.756385803222656	pretrained-adjust
516	34.65729785	3	31.88528251647949	pretrained-adjust
509	56.73945181666668	3	54.76449966430664	pretrained-adjust
506	45.117966583333335	1	41.872859954833984	pretrained-adjust
505	20.830433150000008	1	27.85087776184082	pretrained-adjust
502	63.82731423333333	1	67.62324523925781	pretrained-adjust
525	36.95851893333334	2	36.246829986572266	pretrained-adjust
526	35.59244	1	34.495418548583984	pretrained-adjust
550	60.28747006666666	2	56.72393035888672	pretrained-adjust
548	33.59622648333333	1	37.62901306152344	pretrained-adjust
545	66.69125795	3	67.44648742675781	pretrained-adjust
544	57.0033146	2	47.15633010864258	pretrained-adjust
543	48.80909976666667	1	49.393985748291016	pretrained-adjust
541	35.170854549999994	2	33.22150039672852	pretrained-adjust
539	59.94054505	3	57.344337463378906	pretrained-adjust
537	54.0167439	3	53.565032958984375	pretrained-adjust
536	26.7117285	1	27.916786193847656	pretrained-adjust
535	41.42836398333333	2	40.54368591308594	pretrained-adjust
534	49.68812183333333	1	51.64608001708984	pretrained-adjust
532	51.317398966666666	3	52.930789947509766	pretrained-adjust
531	47.65896375	2	47.75114440917969	pretrained-adjust
500	28.537913916666675	3	31.765953063964844	pretrained-adjust
499	35.13074373333333	2	33.96403503417969	pretrained-adjust
468	60.72023028333333	2	62.10699844360352	pretrained-adjust
467	38.982906983333336	3	37.74884033203125	pretrained-adjust
463	50.780115	3	47.222503662109375	pretrained-adjust
462	44.8976769	2	45.890323638916016	pretrained-adjust
461	58.23091188333333	1	53.32034683227539	pretrained-adjust
460	39.03954723333333	2	36.54884719848633	pretrained-adjust
470	57.06527378333333	3	53.516902923583984	pretrained-adjust
458	27.271542816666667	2	30.180530548095703	pretrained-adjust
456	45.05805848333333	1	45.72509765625	pretrained-adjust
455	47.50856551666666	3	55.15925979614258	pretrained-adjust
452	57.17362253333334	2	56.679805755615234	pretrained-adjust
449	21.759705766666663	3	27.90729331970215	pretrained-adjust
448	80.19852585	1	80.88980865478516	pretrained-adjust
447	19.120535083333333	3	22.41727066040039	pretrained-adjust
446	31.896282516666663	2	33.06073760986328	pretrained-adjust
471	57.228043516666666	2	61.48151397705078	pretrained-adjust
497	37.3090493	3	37.92015838623047	pretrained-adjust
496	35.92838693333333	2	33.00711441040039	pretrained-adjust
495	69.62539115	3	70.1707992553711	pretrained-adjust
494	47.05715525	3	44.72731018066406	pretrained-adjust
490	69.1982476	2	70.56461334228516	pretrained-adjust
489	33.38825615	2	30.395721435546875	pretrained-adjust
488	45.54633271666667	1	44.76138305664063	pretrained-adjust
487	49.033922483333335	1	54.00179290771485	pretrained-adjust
472	54.20004658333333	3	47.52098083496094	pretrained-adjust
482	33.405064833333334	3	34.788177490234375	pretrained-adjust
481	37.545434916666665	3	39.81333923339844	pretrained-adjust
480	57.98023681666668	3	57.46393966674805	pretrained-adjust
479	51.89679505	3	52.97978973388672	pretrained-adjust
477	39.531867483333336	3	41.6636962890625	pretrained-adjust
476	62.11066133333334	2	52.94252014160156	pretrained-adjust
475	53.22567641666667	3	38.75370788574219	pretrained-adjust
474	64.61686883333333	2	66.59283447265625	pretrained-adjust
556	20.0828132	1	19.69573783874512	pretrained-adjust
662	57.08702821666667	3	60.26729965209961	pretrained-adjust
660	58.367899500000014	2	59.55776977539063	pretrained-adjust
656	50.935494850000005	3	48.09447479248047	pretrained-adjust
655	41.584612633333336	3	46.1961555480957	pretrained-adjust
651	23.53769703333334	2	22.3408203125	pretrained-adjust
646	53.80545671666666	3	55.888893127441406	pretrained-adjust
645	67.4786551	1	65.83499145507812	pretrained-adjust
641	20.6085986	2	22.57876205444336	pretrained-adjust
638	26.760820650000003	3	29.09809875488281	pretrained-adjust
635	48.62520991666667	3	51.50531005859375	pretrained-adjust
631	50.760839483333335	2	50.71498489379883	pretrained-adjust
627	50.31479583333333	3	46.47203063964844	pretrained-adjust
626	38.0834527	1	38.97920608520508	pretrained-adjust
625	56.005628050000006	3	57.50090408325195	pretrained-adjust
667	50.45933271666667	3	47.5798225402832	pretrained-adjust
670	43.42041793333333	3	41.55177688598633	pretrained-adjust
671	28.93132818333333	2	29.975997924804688	pretrained-adjust
715	41.19996008333333	3	37.24358367919922	pretrained-adjust
712	41.63385753333333	3	43.87905883789063	pretrained-adjust
707	41.70315061666667	2	40.52385711669922	pretrained-adjust
706	31.866789116666663	3	32.37420654296875	pretrained-adjust
701	52.01712396666667	1	49.58077239990234	pretrained-adjust
698	51.73045725	3	45.27876663208008	pretrained-adjust
693	22.3630507	2	24.976333618164062	pretrained-adjust
681	51.73482318333333	2	49.74661636352539	pretrained-adjust
679	61.49525248333334	2	63.910430908203125	pretrained-adjust
699	23.61700791666667	3	27.611995697021484	pretrained-adjust
621	25.88182980000001	1	27.97680282592773	pretrained-adjust
620	47.23912313333334	2	42.01836013793945	pretrained-adjust
579	50.0031175	1	50.38259506225586	pretrained-adjust
577	52.04499306666666	2	55.03575897216797	pretrained-adjust
573	50.18727111666667	2	49.42924499511719	pretrained-adjust
570	45.25813681666667	3	44.49406814575195	pretrained-adjust
581	44.68978941666667	1	42.196327209472656	pretrained-adjust
569	67.3516107	2	66.8990249633789	pretrained-adjust
567	65.08234531666668	1	68.75704193115234	pretrained-adjust
566	85.10741421666667	3	91.2383041381836	pretrained-adjust
564	55.2425507	1	53.380348205566406	pretrained-adjust
563	35.80218756666667	1	36.97369766235352	pretrained-adjust
559	40.6731993	2	42.97261047363281	pretrained-adjust
558	63.22568225	3	60.49932098388672	pretrained-adjust
557	25.897891483333336	3	26.11905670166016	pretrained-adjust
555	45.29974146666667	1	47.26332473754883	pretrained-adjust
618	22.974351966666667	3	28.08346939086914	pretrained-adjust
616	44.54455536666667	1	43.56085968017578	pretrained-adjust
615	43.70208748333334	1	42.68668746948242	pretrained-adjust
614	48.74934091666667	2	49.21664047241211	pretrained-adjust
612	54.50224123333333	3	57.68394470214844	pretrained-adjust
609	24.20978695	2	25.82075500488281	pretrained-adjust
583	42.58570028333334	3	42.90462493896485	pretrained-adjust
601	45.65848160000001	3	45.433502197265625	pretrained-adjust
599	68.39893325000003	2	64.6761245727539	pretrained-adjust
589	48.1471556	2	47.630252838134766	pretrained-adjust
585	37.0375947	3	39.83794784545898	pretrained-adjust
1	42.62476965	1	43.64266586303711	pretrained-adjust
0	49.070595583333336	1	44.05437088012695	pretrained-adjust
302	46.42903201666668	-1	48.04899	pretrained-predict
301	46.115075366666666	-1	55.377792	pretrained-predict
299	39.92865546666667	-1	37.544865	pretrained-predict
298	32.434678049999995	-1	34.537918	pretrained-predict
297	41.38607656666668	-1	52.77638	pretrained-predict
296	60.208431016666665	-1	74.10609	pretrained-predict
295	36.72911173333333	-1	51.943867	pretrained-predict
294	36.37329091666668	-1	22.45301	pretrained-predict
293	60.75919648333333	-1	70.40179	pretrained-predict
292	64.91816286666666	-1	41.08733	pretrained-predict
291	47.4703982	-1	49.129627	pretrained-predict
290	50.10382251666667	-1	40.880825	pretrained-predict
289	48.2879971	-1	39.15432	pretrained-predict
288	58.960579116666665	-1	51.966457	pretrained-predict
286	32.60830756666667	-1	34.97767	pretrained-predict
284	25.85434748333333	-1	36.73192	pretrained-predict
280	51.56478855	-1	35.746227	pretrained-predict
304	18.496017116666668	-1	19.738926	pretrained-predict
306	54.86225863333333	-1	47.541744	pretrained-predict
330	70.91927113333332	-1	57.722736	pretrained-predict
329	64.79532123333334	-1	66.43537	pretrained-predict
328	54.987417066666666	-1	44.628628	pretrained-predict
327	35.231715466666664	-1	47.85081	pretrained-predict
324	27.0440233	-1	34.61675	pretrained-predict
323	42.20640168333333	-1	35.435062	pretrained-predict
321	34.82205955	-1	60.271156	pretrained-predict
320	32.07488956666666	-1	48.826477	pretrained-predict
279	25.86302638333333	-1	49.332794	pretrained-predict
319	55.99757375	-1	64.37989	pretrained-predict
317	41.3200008	-1	51.555492	pretrained-predict
316	18.322180633333332	-1	33.9044	pretrained-predict
315	40.22785138333334	-1	30.105616	pretrained-predict
314	55.78090063333333	-1	52.05229	pretrained-predict
313	70.43319738333334	-1	66.318245	pretrained-predict
311	47.34539273333333	-1	36.03393	pretrained-predict
310	35.172673466666666	-1	19.447424	pretrained-predict
309	43.97058476666667	-1	50.570965	pretrained-predict
307	39.14889703333333	-1	43.592674	pretrained-predict
278	61.317624466666665	-1	56.31436	pretrained-predict
247	56.77060518333334	-1	60.56538	pretrained-predict
242	30.64574328333333	-1	42.21872	pretrained-predict
241	46.63026326666667	-1	53.120514	pretrained-predict
240	39.42138776666666	-1	44.288372	pretrained-predict
237	54.170710416666665	-1	61.532764	pretrained-predict
234	43.72577923333333	-1	62.14942	pretrained-predict
233	40.74469031666667	-1	31.991304	pretrained-predict
230	26.773744616666665	-1	45.062675	pretrained-predict
229	60.1215075	-1	53.395294	pretrained-predict
227	46.94840861666668	-1	29.132702	pretrained-predict
225	62.90700778333333	-1	54.26625	pretrained-predict
224	35.544214933333336	-1	47.4023	pretrained-predict
331	58.85772803333334	-1	42.903503	pretrained-predict
249	26.257174683333336	-1	36.265846	pretrained-predict
251	64.9445826	-1	55.52784	pretrained-predict
273	46.629838416666665	-1	33.88335	pretrained-predict
272	61.5396939	-1	66.847755	pretrained-predict
269	65.00587838333334	-1	52.71817	pretrained-predict
268	58.05936826666667	-1	70.215454	pretrained-predict
266	49.79952235	-1	44.252693	pretrained-predict
265	67.41216438333336	-1	60.792675	pretrained-predict
250	22.313363366666668	-1	38.89243	pretrained-predict
262	46.29389991666667	-1	57.63771	pretrained-predict
259	66.53726645	-1	75.77832	pretrained-predict
258	36.7997275	-1	33.180847	pretrained-predict
257	42.796743516666666	-1	52.636566	pretrained-predict
256	53.59848608333333	-1	49.42984	pretrained-predict
223	58.95045968333334	-1	51.115242	pretrained-predict
332	50.49527091666668	-1	43.64683	pretrained-predict
334	54.52606613333333	-1	53.469486	pretrained-predict
413	67.38583515	-1	52.4548	pretrained-predict
412	57.08425315	-1	68.78692	pretrained-predict
410	19.6465172	-1	24.67471	pretrained-predict
408	64.13859996666666	-1	61.243454	pretrained-predict
407	62.7161927	-1	70.31083	pretrained-predict
406	50.63553525	-1	46.71746	pretrained-predict
405	42.96368261666667	-1	64.1016	pretrained-predict
403	37.17675956666667	-1	32.184334	pretrained-predict
402	45.12024961666667	-1	48.153046	pretrained-predict
400	27.835717133333333	-1	36.531487	pretrained-predict
397	48.39509198333334	-1	40.655716	pretrained-predict
395	41.731776583333335	-1	32.82207	pretrained-predict
393	45.973480783333336	-1	42.379044	pretrained-predict
415	68.31390011666667	-1	52.177753	pretrained-predict
416	37.00760555	-1	39.015186	pretrained-predict
417	44.79244023333333	-1	60.586052	pretrained-predict
441	43.82221603333333	-1	40.25172	pretrained-predict
438	27.616524316666663	-1	44.846493	pretrained-predict
437	46.05064955	-1	63.15626	pretrained-predict
436	60.257998283333336	-1	55.817307	pretrained-predict
433	45.145308	-1	33.330143	pretrained-predict
431	42.48297458333333	-1	43.57373	pretrained-predict
390	64.68980125	-1	59.574066	pretrained-predict
430	27.95747645	-1	31.016106	pretrained-predict
426	55.92632756666667	-1	56.909645	pretrained-predict
423	29.62472885	-1	51.539295	pretrained-predict
422	48.719639066666666	-1	48.00847	pretrained-predict
421	63.71228135	-1	49.70143	pretrained-predict
419	38.57813461666667	-1	28.003984	pretrained-predict
429	73.96522865	-1	59.526436	pretrained-predict
387	36.25149196666667	-1	36.171078	pretrained-predict
358	27.99505933333334	-1	48.31079	pretrained-predict
357	25.297697116666665	-1	36.214375	pretrained-predict
354	31.26803178333333	-1	26.158976	pretrained-predict
351	42.83212541666667	-1	50.592762	pretrained-predict
350	34.45041431666667	-1	35.50679	pretrained-predict
349	59.33644725	-1	55.429184	pretrained-predict
347	50.78549988333334	-1	51.723015	pretrained-predict
345	51.47508091666667	-1	49.075233	pretrained-predict
344	69.6238953	-1	52.28544	pretrained-predict
343	31.46937116666667	-1	42.089333	pretrained-predict
341	47.29234421666667	-1	38.781815	pretrained-predict
340	51.338852683333336	-1	40.59163	pretrained-predict
339	82.4903549	-1	77.12306	pretrained-predict
360	65.23332768333333	-1	61.848373	pretrained-predict
383	57.0426094	-1	57.06799	pretrained-predict
382	47.11054301666666	-1	52.081573	pretrained-predict
381	28.113557916666664	-1	19.548456	pretrained-predict
379	39.24492866666667	-1	39.347824	pretrained-predict
378	51.12629126666668	-1	27.611704	pretrained-predict
377	38.13740905	-1	43.359406	pretrained-predict
376	35.74118921666666	-1	45.960655	pretrained-predict
375	26.68801898333334	-1	53.993786	pretrained-predict
373	48.55803266666667	-1	36.86063	pretrained-predict
372	32.7161105	-1	33.97284	pretrained-predict
371	41.01986570000001	-1	24.524399	pretrained-predict
370	61.43908418333333	-1	59.62625	pretrained-predict
369	44.58752158333333	-1	39.08878	pretrained-predict
368	40.236427766666665	-1	57.381115	pretrained-predict
367	45.63785876666667	-1	37.26018	pretrained-predict
364	39.37985995	-1	37.60076	pretrained-predict
363	49.6793275	-1	64.80235	pretrained-predict
442	38.371453683333336	-1	30.596205	pretrained-predict
222	46.41975028333333	-1	60.84752	pretrained-predict
80	31.81743535	-1	38.48936	pretrained-predict
78	59.85177568333334	-1	57.31804	pretrained-predict
77	49.0071264	-1	36.138115	pretrained-predict
76	60.87754456666666	-1	52.217915	pretrained-predict
75	59.04095663333333	-1	45.24472	pretrained-predict
74	55.99603723333335	-1	44.57995	pretrained-predict
73	54.11022511666667	-1	37.03107	pretrained-predict
71	53.82435458333334	-1	63.185646	pretrained-predict
70	49.72699658333333	-1	57.73309	pretrained-predict
69	52.54973048333333	-1	45.31946	pretrained-predict
68	33.05190395	-1	41.1545	pretrained-predict
67	58.20983953333334	-1	42.86292	pretrained-predict
66	16.718669466666668	-1	28.142763	pretrained-predict
65	55.77647758333333	-1	55.65825	pretrained-predict
64	57.693392433333344	-1	32.85082	pretrained-predict
63	62.34042908333336	-1	53.797413	pretrained-predict
61	48.93812873333333	-1	38.848206	pretrained-predict
60	33.23398983333333	-1	39.23188	pretrained-predict
59	35.14127371666667	-1	53.114037	pretrained-predict
81	39.04688766666668	-1	57.040745	pretrained-predict
82	27.026673683333332	-1	34.31935	pretrained-predict
83	54.92597911666667	-1	52.32833	pretrained-predict
106	33.643049866666665	-1	53.60945	pretrained-predict
105	60.1688293	-1	58.53687	pretrained-predict
104	51.86458973333333	-1	57.788982	pretrained-predict
103	61.2007064	-1	45.849495	pretrained-predict
101	47.683417100000014	-1	46.7951	pretrained-predict
94	69.05257126666667	-1	62.56247	pretrained-predict
92	44.427284533333335	-1	45.597187	pretrained-predict
90	42.46548278333334	-1	60.752144	pretrained-predict
87	57.274290316666665	-1	55.82658	pretrained-predict
85	30.294984433333333	-1	47.767326	pretrained-predict
56	68.13781771666667	-1	45.82967	pretrained-predict
55	49.063538500000014	-1	68.55862	pretrained-predict
25	39.82176623333333	-1	47.9291	pretrained-predict
24	49.01238956666667	-1	40.170757	pretrained-predict
23	18.80404588333333	-1	32.85755	pretrained-predict
22	39.11310056666667	-1	40.469532	pretrained-predict
21	35.52936833333333	-1	35.482952	pretrained-predict
20	25.31364711666667	-1	22.737547	pretrained-predict
19	49.57396093333333	-1	52.517876	pretrained-predict
17	63.69589368333333	-1	46.615288	pretrained-predict
16	62.472318816666665	-1	81.266136	pretrained-predict
15	59.33424143333333	-1	55.489426	pretrained-predict
26	50.43675951666667	-1	50.801994	pretrained-predict
12	47.002064366666666	-1	46.871788	pretrained-predict
11	44.9771318	-1	31.340065	pretrained-predict
10	34.62253426666667	-1	39.049545	pretrained-predict
8	35.71948465	-1	43.20813	pretrained-predict
7	75.28523125	-1	84.45227	pretrained-predict
6	34.50504891666667	-1	40.621056	pretrained-predict
5	33.5785767	-1	39.503834	pretrained-predict
4	63.4418823	-1	52.793365	pretrained-predict
3	71.89016756666666	-1	50.82429	pretrained-predict
2	34.438050383333334	-1	33.745193	pretrained-predict
13	74.89076576666666	-1	53.230167	pretrained-predict
109	55.29884161666666	-1	41.977448	pretrained-predict
27	55.06145846666666	-1	55.39406	pretrained-predict
53	19.5275429	-1	34.43834	pretrained-predict
48	24.63670873333333	-1	32.02924	pretrained-predict
47	55.21780423333333	-1	57.22266	pretrained-predict
46	70.84607185	-1	60.862423	pretrained-predict
45	53.64827755	-1	46.89108	pretrained-predict
43	59.51346566666667	-1	57.70046	pretrained-predict
28	44.03991505000001	-1	52.726765	pretrained-predict
42	51.66396825	-1	52.723404	pretrained-predict
40	49.28997365	-1	52.90487	pretrained-predict
39	74.11990646666666	-1	69.46092	pretrained-predict
38	25.88816273333333	-1	42.61827	pretrained-predict
33	44.13716325	-1	40.68318	pretrained-predict
32	65.23943105	-1	79.429146	pretrained-predict
30	65.2742903	-1	63.856007	pretrained-predict
41	67.03553046666667	-1	53.963974	pretrained-predict
221	55.04867421666667	-1	42.478127	pretrained-predict
191	30.5947031	-1	29.732847	pretrained-predict
190	64.6550999	-1	56.574474	pretrained-predict
189	43.85765955	-1	57.77619	pretrained-predict
187	25.99130655	-1	24.275164	pretrained-predict
186	61.53359108333333	-1	47.654617	pretrained-predict
185	32.40354305	-1	53.98438	pretrained-predict
184	35.99444211666666	-1	32.96065	pretrained-predict
183	43.51870955	-1	49.266407	pretrained-predict
182	57.33767331666666	-1	61.97434	pretrained-predict
180	30.31365783333333	-1	59.855347	pretrained-predict
178	51.36073928333334	-1	49.65846	pretrained-predict
175	21.554354133333334	-1	36.997204	pretrained-predict
171	57.90175420000001	-1	66.511154	pretrained-predict
170	22.220093700000007	-1	15.024963	pretrained-predict
192	52.280654450000014	-1	59.9493	pretrained-predict
193	56.05396411666666	-1	51.855785	pretrained-predict
218	58.09445266666667	-1	51.51529	pretrained-predict
216	46.47127195000001	-1	48.18819	pretrained-predict
214	72.03929315	-1	56.36985	pretrained-predict
213	39.51370050000001	-1	53.209908	pretrained-predict
212	49.17177438333333	-1	54.557774	pretrained-predict
210	45.81186998333333	-1	48.769245	pretrained-predict
208	41.34819118333333	-1	31.596228	pretrained-predict
206	33.80416673333333	-1	33.944843	pretrained-predict
205	40.62630045	-1	39.28263	pretrained-predict
204	61.38713055	-1	67.313675	pretrained-predict
203	40.718180833333335	-1	57.04784	pretrained-predict
199	42.721932566666666	-1	42.90397	pretrained-predict
198	50.098609	-1	48.67699	pretrained-predict
207	28.010639450000003	-1	37.728302	pretrained-predict
165	37.9968885	-1	38.31671	pretrained-predict
136	32.206952433333335	-1	48.333984	pretrained-predict
135	51.23507108333333	-1	36.4653	pretrained-predict
134	52.2119559	-1	49.090958	pretrained-predict
133	31.5232835	-1	62.853638	pretrained-predict
132	81.84115193333331	-1	43.969116	pretrained-predict
131	49.12848051666666	-1	71.74333	pretrained-predict
128	34.23271901666667	-1	41.856388	pretrained-predict
137	32.87339228333333	-1	34.847923	pretrained-predict
122	63.69777288333333	-1	51.2747	pretrained-predict
121	53.097137800000006	-1	58.385605	pretrained-predict
120	36.71490428333333	-1	55.519753	pretrained-predict
119	42.13313493333333	-1	48.599052	pretrained-predict
117	33.63899205	-1	29.861952	pretrained-predict
116	55.05805608333333	-1	55.522686	pretrained-predict
115	42.526544566666665	-1	50.635193	pretrained-predict
113	52.238862266666665	-1	56.860233	pretrained-predict
124	36.98972765	-1	23.78678	pretrained-predict
111	56.24822228333333	-1	42.699364	pretrained-predict
138	68.11306538333334	-1	73.943344	pretrained-predict
140	39.276449883333335	-1	29.972189	pretrained-predict
164	53.295204600000005	-1	38.544	pretrained-predict
163	51.33104671666667	-1	46.414925	pretrained-predict
162	70.98090615	-1	55.38961	pretrained-predict
158	56.56790526666667	-1	56.46516	pretrained-predict
155	55.13117283333334	-1	53.518364	pretrained-predict
139	66.75397530000001	-1	59.354366	pretrained-predict
153	56.8064144	-1	42.75244	pretrained-predict
150	62.888207316666666	-1	66.22173	pretrained-predict
148	49.90537414999999	-1	36.683514	pretrained-predict
147	34.52761101666667	-1	34.911694	pretrained-predict
146	50.42266193333333	-1	81.35282	pretrained-predict
145	62.28356238333333	-1	52.437645	pretrained-predict
144	55.6544913	-1	28.713991	pretrained-predict
143	54.59193011666667	-1	51.027905	pretrained-predict
142	49.76230495	-1	40.962772	pretrained-predict
1071	49.96231085	1	49.2957649230957	pretrained-adjust
445	28.91305611666667	-1	40.016537	pretrained-predict
843	48.2736909	-1	65.66171	pretrained-predict
836	55.41456551666667	-1	68.201706	pretrained-predict
834	51.30030255	-1	71.229904	pretrained-predict
833	34.20774393333333	-1	42.24744	pretrained-predict
826	54.184435183333335	-1	71.58417	pretrained-predict
825	64.19525371666667	-1	63.090244	pretrained-predict
822	37.21758856666667	-1	47.14852	pretrained-predict
814	30.02462273333333	-1	54.369728	pretrained-predict
812	28.58139585	-1	35.290215	pretrained-predict
810	41.267334266666666	-1	50.708477	pretrained-predict
809	50.49822651666667	-1	68.00479	pretrained-predict
845	40.89557065	-1	46.967163	pretrained-predict
848	52.1567314	-1	39.4382	pretrained-predict
849	62.04496946666666	-1	67.54425	pretrained-predict
891	32.99030125	-1	62.41633	pretrained-predict
888	59.85763614999999	-1	78.4833	pretrained-predict
887	52.64903021666667	-1	64.35522	pretrained-predict
886	46.68171305	-1	35.638363	pretrained-predict
885	53.327896933333335	-1	55.754925	pretrained-predict
883	57.39169986666666	-1	69.73482	pretrained-predict
882	26.462526	-1	45.442127	pretrained-predict
881	46.70796405	-1	34.545204	pretrained-predict
876	57.11092341666666	-1	59.53088	pretrained-predict
867	29.8404103	-1	37.449493	pretrained-predict
864	29.051070066666668	-1	60.133263	pretrained-predict
861	67.45078151666667	-1	58.686527	pretrained-predict
859	42.87368423333333	-1	40.1509	pretrained-predict
803	30.06222535	-1	35.752113	pretrained-predict
801	34.58634835	-1	54.726673	pretrained-predict
744	55.96547865	-1	77.26195	pretrained-predict
743	25.00521955	-1	33.200325	pretrained-predict
741	40.57649953333334	-1	38.842663	pretrained-predict
736	24.216970516666667	-1	35.524208	pretrained-predict
732	72.22183946666668	-1	55.742374	pretrained-predict
729	37.8819786	-1	36.065804	pretrained-predict
725	59.441425683333335	-1	64.39748	pretrained-predict
740	41.108780433333344	-1	51.579247	pretrained-predict
893	61.0924899	-1	65.42248	pretrained-predict
760	30.54246978333333	-1	52.500664	pretrained-predict
797	41.76870300000001	-1	61.770016	pretrained-predict
795	24.61266958333333	-1	26.133818	pretrained-predict
794	33.80584713333334	-1	43.20156	pretrained-predict
793	15.405643683333333	-1	24.844238	pretrained-predict
789	21.505680166666664	-1	43.484863	pretrained-predict
788	33.835058833333335	-1	33.975887	pretrained-predict
786	51.43098783333333	-1	46.416553	pretrained-predict
761	58.09482106666667	-1	59.60278	pretrained-predict
783	49.63633168333333	-1	59.568237	pretrained-predict
780	27.517839100000003	-1	26.956335	pretrained-predict
774	23.0572461	-1	37.726223	pretrained-predict
773	69.79164706666667	-1	88.49802	pretrained-predict
772	62.91713356666666	-1	76.19506	pretrained-predict
768	54.0145522	-1	65.04844	pretrained-predict
765	30.731857516666665	-1	44.538765	pretrained-predict
763	21.13677823333333	-1	19.315609	pretrained-predict
895	59.932336383333336	-1	56.19684	pretrained-predict
898	47.8267832	-1	40.268883	pretrained-predict
1015	40.66229335000001	-1	29.96733	pretrained-predict
1012	49.725565583333335	-1	43.591812	pretrained-predict
1007	41.55442118333334	-1	61.71412	pretrained-predict
1006	45.83103461666667	-1	58.32131	pretrained-predict
1005	45.10490023333333	-1	50.12784	pretrained-predict
996	35.36735246666667	-1	40.254356	pretrained-predict
995	55.39859271666667	-1	67.33062	pretrained-predict
994	27.821982216666665	-1	57.44554	pretrained-predict
993	47.10493825	-1	55.40803	pretrained-predict
992	51.823581350000005	-1	55.95132	pretrained-predict
991	44.78999876666667	-1	53.933414	pretrained-predict
1024	41.18555681666667	-1	41.975903	pretrained-predict
1071	49.96231085	-1	44.536175	pretrained-predict
1066	43.93542886666667	-1	52.811047	pretrained-predict
1065	62.03911475	-1	41.747177	pretrained-predict
1062	26.374690166666667	-1	33.59049	pretrained-predict
1056	55.267728516666665	-1	49.81516	pretrained-predict
1052	66.90388718333334	-1	57.915474	pretrained-predict
1051	41.14537735	-1	19.661062	pretrained-predict
986	62.0393187	-1	67.623985	pretrained-predict
1045	46.9374529	-1	32.40157	pretrained-predict
1041	54.26663665	-1	36.931335	pretrained-predict
1040	52.80410460000001	-1	56.323536	pretrained-predict
1031	61.33406036666667	-1	61.644554	pretrained-predict
1047	55.93849601666667	-1	41.474026	pretrained-predict
985	25.43527745	-1	33.045235	pretrained-predict
980	75.21983183333333	-1	55.101913	pretrained-predict
978	30.2977541	-1	39.10429	pretrained-predict
931	48.44304413333334	-1	68.03903	pretrained-predict
930	86.2734258	-1	62.394424	pretrained-predict
929	40.54354301666667	-1	54.000828	pretrained-predict
923	34.394809566666666	-1	26.41318	pretrained-predict
922	43.78741115	-1	40.07365	pretrained-predict
938	64.66306148333334	-1	63.48505	pretrained-predict
913	63.80605298333333	-1	64.515274	pretrained-predict
908	51.0880725	-1	62.59836	pretrained-predict
905	62.18981616666667	-1	56.730682	pretrained-predict
899	30.04127775	-1	37.73519	pretrained-predict
939	50.86249381666666	-1	41.636715	pretrained-predict
941	17.769327433333334	-1	31.511053	pretrained-predict
969	47.909009266666665	-1	51.605865	pretrained-predict
968	50.95540465	-1	50.213566	pretrained-predict
965	46.25209696666666	-1	40.96573	pretrained-predict
940	37.68822741666667	-1	41.91884	pretrained-predict
961	29.80976113333333	-1	39.347313	pretrained-predict
956	64.53098021666666	-1	81.42144	pretrained-predict
952	42.91244735	-1	41.368946	pretrained-predict
951	44.85929708333333	-1	34.95206	pretrained-predict
946	40.89673846666667	-1	58.743565	pretrained-predict
945	59.23488903333334	-1	55.745235	pretrained-predict
444	68.5218558666667	-1	68.622086	pretrained-predict
720	39.45757111666667	-1	45.351624	pretrained-predict
524	64.62127398333334	-1	55.545322	pretrained-predict
523	23.006693316666667	-1	45.132435	pretrained-predict
522	38.988821300000005	-1	33.410244	pretrained-predict
521	53.89009526666667	-1	43.18167	pretrained-predict
519	30.914027533333336	-1	37.24392	pretrained-predict
516	34.65729785	-1	40.747894	pretrained-predict
509	56.73945181666668	-1	80.54467	pretrained-predict
506	45.117966583333335	-1	44.418262	pretrained-predict
505	20.830433150000008	-1	41.76415	pretrained-predict
502	63.82731423333333	-1	54.926292	pretrained-predict
525	36.95851893333334	-1	51.446445	pretrained-predict
526	35.59244	-1	36.844376	pretrained-predict
550	60.28747006666666	-1	50.191097	pretrained-predict
548	33.59622648333333	-1	39.837605	pretrained-predict
545	66.69125795	-1	68.95288	pretrained-predict
544	57.0033146	-1	32.650566	pretrained-predict
543	48.80909976666667	-1	50.767406	pretrained-predict
541	35.170854549999994	-1	52.521458	pretrained-predict
539	59.94054505	-1	64.48098	pretrained-predict
537	54.0167439	-1	52.865738	pretrained-predict
536	26.7117285	-1	52.5613	pretrained-predict
535	41.42836398333333	-1	51.633396	pretrained-predict
534	49.68812183333333	-1	62.843845	pretrained-predict
532	51.317398966666666	-1	63.70507	pretrained-predict
531	47.65896375	-1	46.322937	pretrained-predict
500	28.537913916666675	-1	33.099976	pretrained-predict
499	35.13074373333333	-1	54.769024	pretrained-predict
468	60.72023028333333	-1	51.307964	pretrained-predict
467	38.982906983333336	-1	55.15074	pretrained-predict
463	50.780115	-1	53.165398	pretrained-predict
462	44.8976769	-1	42.381866	pretrained-predict
461	58.23091188333333	-1	43.036575	pretrained-predict
460	39.03954723333333	-1	43.30351	pretrained-predict
470	57.06527378333333	-1	50.886135	pretrained-predict
458	27.271542816666667	-1	23.038893	pretrained-predict
456	45.05805848333333	-1	66.66162	pretrained-predict
455	47.50856551666666	-1	51.689754	pretrained-predict
452	57.17362253333334	-1	73.60479	pretrained-predict
449	21.759705766666663	-1	29.478638	pretrained-predict
448	80.19852585	-1	72.98624	pretrained-predict
447	19.120535083333333	-1	31.441288	pretrained-predict
446	31.896282516666663	-1	45.35979	pretrained-predict
471	57.228043516666666	-1	70.546486	pretrained-predict
497	37.3090493	-1	37.396908	pretrained-predict
496	35.92838693333333	-1	39.034374	pretrained-predict
495	69.62539115	-1	53.31864	pretrained-predict
494	47.05715525	-1	54.85193	pretrained-predict
490	69.1982476	-1	51.455074	pretrained-predict
489	33.38825615	-1	36.43614	pretrained-predict
488	45.54633271666667	-1	36.183	pretrained-predict
487	49.033922483333335	-1	56.799355	pretrained-predict
472	54.20004658333333	-1	44.86878	pretrained-predict
482	33.405064833333334	-1	33.776783	pretrained-predict
481	37.545434916666665	-1	38.35903	pretrained-predict
480	57.98023681666668	-1	59.46672	pretrained-predict
479	51.89679505	-1	56.489902	pretrained-predict
477	39.531867483333336	-1	54.07505	pretrained-predict
476	62.11066133333334	-1	38.622265	pretrained-predict
475	53.22567641666667	-1	47.116703	pretrained-predict
474	64.61686883333333	-1	74.201454	pretrained-predict
556	20.0828132	-1	21.053373	pretrained-predict
662	57.08702821666667	-1	66.17558	pretrained-predict
660	58.367899500000014	-1	74.01324	pretrained-predict
656	50.935494850000005	-1	61.077908	pretrained-predict
655	41.584612633333336	-1	51.02395	pretrained-predict
651	23.53769703333334	-1	31.858225	pretrained-predict
646	53.80545671666666	-1	71.102776	pretrained-predict
645	67.4786551	-1	71.99032	pretrained-predict
641	20.6085986	-1	37.016865	pretrained-predict
638	26.760820650000003	-1	51.910133	pretrained-predict
635	48.62520991666667	-1	64.338326	pretrained-predict
631	50.760839483333335	-1	28.882812	pretrained-predict
627	50.31479583333333	-1	46.099514	pretrained-predict
626	38.0834527	-1	62.048	pretrained-predict
625	56.005628050000006	-1	56.837143	pretrained-predict
667	50.45933271666667	-1	56.05184	pretrained-predict
670	43.42041793333333	-1	57.10412	pretrained-predict
671	28.93132818333333	-1	36.52846	pretrained-predict
715	41.19996008333333	-1	66.93366	pretrained-predict
712	41.63385753333333	-1	35.44874	pretrained-predict
707	41.70315061666667	-1	42.683384	pretrained-predict
706	31.866789116666663	-1	47.916393	pretrained-predict
701	52.01712396666667	-1	55.427315	pretrained-predict
698	51.73045725	-1	63.13183	pretrained-predict
693	22.3630507	-1	42.329666	pretrained-predict
681	51.73482318333333	-1	62.89731	pretrained-predict
679	61.49525248333334	-1	70.64185	pretrained-predict
699	23.61700791666667	-1	33.49952	pretrained-predict
621	25.88182980000001	-1	27.740877	pretrained-predict
620	47.23912313333334	-1	32.693317	pretrained-predict
579	50.0031175	-1	54.804184	pretrained-predict
577	52.04499306666666	-1	61.493282	pretrained-predict
573	50.18727111666667	-1	41.237267	pretrained-predict
570	45.25813681666667	-1	65.61786	pretrained-predict
581	44.68978941666667	-1	50.25971	pretrained-predict
569	67.3516107	-1	58.084602	pretrained-predict
567	65.08234531666668	-1	57.598583	pretrained-predict
566	85.10741421666667	-1	66.23603	pretrained-predict
564	55.2425507	-1	49.10574	pretrained-predict
563	35.80218756666667	-1	57.914448	pretrained-predict
559	40.6731993	-1	51.728775	pretrained-predict
558	63.22568225	-1	53.426056	pretrained-predict
557	25.897891483333336	-1	31.254902	pretrained-predict
555	45.29974146666667	-1	53.1988	pretrained-predict
618	22.974351966666667	-1	33.43687	pretrained-predict
616	44.54455536666667	-1	51.673492	pretrained-predict
615	43.70208748333334	-1	47.918926	pretrained-predict
614	48.74934091666667	-1	59.833626	pretrained-predict
612	54.50224123333333	-1	76.92016	pretrained-predict
609	24.20978695	-1	54.635403	pretrained-predict
583	42.58570028333334	-1	45.21147	pretrained-predict
601	45.65848160000001	-1	37.209904	pretrained-predict
599	68.39893325000003	-1	49.129547	pretrained-predict
589	48.1471556	-1	38.68924	pretrained-predict
585	37.0375947	-1	57.969074	pretrained-predict
0	49.070595583333336	-1	45.846474	pretrained-predict
328	54.987417066666666	1	55.1037483215332	train
969	47.909009266666665	1	48.13302230834961	train
383	57.0426094	1	56.73118209838867	train
382	47.11054301666666	1	45.8388557434082	train
381	28.113557916666664	3	48.893699645996094	train
978	30.2977541	3	53.90028762817383	train
379	39.24492866666667	3	52.958621978759766	train
980	75.21983183333333	2	90.57864379882812	train
378	51.12629126666668	1	47.51057434082031	train
377	38.13740905	2	34.80361557006836	train
376	35.74118921666666	1	41.54445266723633	train
375	26.68801898333334	1	33.74910354614258	train
985	25.43527745	1	27.26531982421875	train
968	50.95540465	3	53.76326751708984	train
986	62.0393187	1	61.17145538330078	train
965	46.25209696666666	2	73.3751220703125	train
951	44.85929708333333	3	54.052642822265625	train
952	42.91244735	1	46.22527313232422	train
956	64.53098021666666	3	58.84569549560547	train
387	36.25149196666667	3	48.71923828125	train
961	29.80976113333333	1	30.101295471191406	train
367	45.63785876666667	2	56.530033111572266	train
1012	49.725565583333335	2	57.11323165893555	train
1015	40.66229335000001	2	52.40956878662109	train
364	39.37985995	1	43.81100463867188	train
1024	41.18555681666667	2	49.1992073059082	train
363	49.6793275	1	49.863616943359375	train
368	40.236427766666665	2	60.69732666015625	train
1007	41.55442118333334	3	48.5578727722168	train
373	48.55803266666667	2	64.19551849365234	train
991	44.78999876666667	1	49.93818664550781	train
992	51.823581350000005	1	54.81808471679688	train
993	47.10493825	2	54.24596786499024	train
994	27.821982216666665	1	32.81344985961914	train
995	55.39859271666667	3	56.28433227539063	train
996	35.36735246666667	1	34.22576904296875	train
372	32.7161105	1	36.0705451965332	train
371	41.01986570000001	2	53.31747817993164	train
370	61.43908418333333	1	62.35745620727539	train
1005	45.10490023333333	2	65.54598236083984	train
1006	45.83103461666667	3	51.95896530151367	train
369	44.58752158333333	3	52.49709701538086	train
946	40.89673846666667	2	60.26174545288086	train
390	64.68980125	2	65.1556625366211	train
410	19.6465172	3	46.499759674072266	train
886	46.68171305	2	60.90191268920898	train
887	52.64903021666667	3	52.25592041015625	train
888	59.85763614999999	3	55.78136444091797	train
891	32.99030125	2	34.87390899658203	train
893	61.0924899	2	89.57661437988281	train
408	64.13859996666666	3	54.45781707763672	train
895	59.932336383333336	1	60.38233184814453	train
407	62.7161927	2	56.71037292480469	train
898	47.8267832	1	47.41868591308594	train
899	30.04127775	2	54.08072280883789	train
406	50.63553525	1	57.14470291137695	train
412	57.08425315	1	61.015098571777344	train
431	42.48297458333333	3	53.366336822509766	train
430	27.95747645	2	47.51165390014648	train
429	73.96522865	2	85.34679412841797	train
426	55.92632756666667	2	57.13163757324219	train
423	29.62472885	1	36.51430130004883	train
422	48.719639066666666	1	47.58325958251953	train
421	63.71228135	3	57.91118621826172	train
419	38.57813461666667	1	32.46430206298828	train
417	44.79244023333333	1	49.92720413208008	train
416	37.00760555	3	50.741886138916016	train
415	68.31390011666667	2	78.70046997070312	train
413	67.38583515	1	69.37390899658203	train
945	59.23488903333334	1	56.5582389831543	train
905	62.18981616666667	2	74.04327392578125	train
395	41.731776583333335	1	45.53900909423828	train
929	40.54354301666667	3	47.2097053527832	train
930	86.2734258	1	69.60993194580078	train
931	48.44304413333334	2	53.872657775878906	train
393	45.973480783333336	1	50.046722412109375	train
938	64.66306148333334	1	64.77635955810547	train
939	50.86249381666666	2	71.35346984863281	train
940	37.68822741666667	1	36.48605346679688	train
941	17.769327433333334	2	36.8020133972168	train
397	48.39509198333334	3	52.10740280151367	train
923	34.394809566666666	2	42.71609115600586	train
405	42.96368261666667	2	58.99073791503906	train
908	51.0880725	2	71.90948486328125	train
403	37.17675956666667	3	49.54203414916992	train
402	45.12024961666667	1	40.72176742553711	train
913	63.80605298333333	3	58.483192443847656	train
400	27.835717133333333	1	22.878856658935547	train
922	43.78741115	3	54.0360107421875	train
1031	61.33406036666667	1	60.05772399902344	train
273	46.629838416666665	3	48.707557678222656	train
272	61.5396939	2	61.74803924560547	train
269	65.00587838333334	1	73.88640594482422	train
268	58.05936826666667	2	57.28396987915039	train
266	49.79952235	3	54.1961555480957	train
265	67.41216438333336	2	89.13178253173828	train
262	46.29389991666667	1	52.952880859375	train
259	66.53726645	2	80.70686340332031	train
258	36.7997275	1	42.20249557495117	train
279	25.86302638333333	3	52.37296295166016	train
296	60.208431016666665	3	56.85997772216797	train
295	36.72911173333333	2	54.766357421875	train
294	36.37329091666668	2	50.17881774902344	train
293	60.75919648333333	3	60.03002548217773	train
292	64.91816286666666	3	60.98359680175781	train
291	47.4703982	1	56.11830520629883	train
290	50.10382251666667	3	57.15208435058594	train
289	48.2879971	1	63.9184455871582	train
288	58.960579116666665	2	64.82760620117188	train
286	32.60830756666667	2	53.8677978515625	train
284	25.85434748333333	2	50.25737380981445	train
280	51.56478855	1	53.679161071777344	train
278	61.317624466666665	2	83.38044738769531	train
297	41.38607656666668	3	51.39815521240234	train
257	42.796743516666666	1	49.48528289794922	train
233	40.74469031666667	3	46.67369079589844	train
230	26.773744616666665	3	51.18574142456055	train
229	60.1215075	2	70.0128173828125	train
227	46.94840861666668	3	51.42053985595703	train
225	62.90700778333333	1	66.88345336914062	train
224	35.544214933333336	3	48.94112014770508	train
223	58.95045968333334	2	50.00623321533203	train
222	46.41975028333333	1	49.52985000610352	train
221	55.04867421666667	1	51.54143142700195	train
218	58.09445266666667	1	60.30485534667969	train
234	43.72577923333333	3	58.611324310302734	train
256	53.59848608333333	2	71.98320007324219	train
237	54.170710416666665	1	56.4377555847168	train
251	64.9445826	3	60.90205764770508	train
250	22.313363366666668	2	50.891380310058594	train
249	26.257174683333336	1	32.31481170654297	train
247	56.77060518333334	3	58.41478729248047	train
242	30.64574328333333	1	33.61990737915039	train
241	46.63026326666667	3	57.31053161621094	train
240	39.42138776666666	1	42.93433380126953	train
298	32.434678049999995	1	32.25407409667969	train
351	42.83212541666667	3	54.23490524291992	train
350	34.45041431666667	3	48.06818008422852	train
349	59.33644725	3	52.18578338623047	train
1056	55.267728516666665	2	63.97093200683594	train
347	50.78549988333334	3	58.936012268066406	train
345	51.47508091666667	3	61.11848831176758	train
344	69.6238953	2	77.5521469116211	train
1062	26.374690166666667	1	24.80731964111328	train
1065	62.03911475	3	50.235050201416016	train
1066	43.93542886666667	2	55.87091445922852	train
343	31.46937116666667	1	34.37594985961914	train
1052	66.90388718333334	3	59.00739288330078	train
341	47.29234421666667	3	46.9682846069336	train
1051	41.14537735	2	50.7202033996582	train
360	65.23332768333333	1	71.16233825683594	train
358	27.99505933333334	1	33.23194122314453	train
357	25.297697116666665	3	50.21693420410156	train
1040	52.80410460000001	2	41.90007019042969	train
1041	54.26663665	3	52.385066986083984	train
354	31.26803178333333	2	51.89007568359375	train
1045	46.9374529	3	46.96278762817383	train
1047	55.93849601666667	1	51.154544830322266	train
299	39.92865546666667	2	47.018253326416016	train
1071	49.96231085	1	45.46464538574219	train
339	82.4903549	2	82.49466705322266	train
317	41.3200008	2	46.95582580566406	train
316	18.322180633333332	3	44.89963150024414	train
315	40.22785138333334	2	59.36116027832031	train
314	55.78090063333333	2	68.88397979736328	train
313	70.43319738333334	2	74.17005920410156	train
311	47.34539273333333	2	68.0379867553711	train
310	35.172673466666666	1	37.45685958862305	train
309	43.97058476666667	2	40.65493392944336	train
307	39.14889703333333	3	51.49930191040039	train
306	54.86225863333333	2	67.48472595214844	train
304	18.496017116666668	2	34.24638366699219	train
302	46.42903201666668	3	59.32771682739258	train
301	46.115075366666666	2	53.12354278564453	train
340	51.338852683333336	2	74.72029876708984	train
319	55.99757375	2	67.23566436767578	train
321	34.82205955	3	53.44029235839844	train
334	54.52606613333333	2	64.93499755859375	train
332	50.49527091666668	3	57.34418487548828	train
331	58.85772803333334	2	74.75701141357422	train
330	70.91927113333332	1	83.29625701904297	train
329	64.79532123333334	3	55.89955520629883	train
327	35.231715466666664	1	41.43368911743164	train
324	27.0440233	2	41.28668594360352	train
323	42.20640168333333	2	53.14243316650391	train
320	32.07488956666666	3	53.72314453125	train
216	46.47127195000001	2	72.32505798339844	train
433	45.145308	1	47.30204772949219	train
801	34.58634835	3	52.002777099609375	train
626	38.0834527	1	46.72875595092773	train
803	30.06222535	3	50.345664978027344	train
625	56.005628050000006	3	55.341064453125	train
809	50.49822651666667	1	46.84505081176758	train
810	41.267334266666666	3	45.995643615722656	train
812	28.58139585	1	25.958675384521484	train
814	30.02462273333333	3	54.73523712158203	train
822	37.21758856666667	3	46.022159576416016	train
825	64.19525371666667	3	57.75276565551758	train
826	54.184435183333335	2	59.81826019287109	train
627	50.31479583333333	3	49.09479522705078	train
795	24.61266958333333	1	27.68572998046875	train
631	50.760839483333335	2	67.22924041748047	train
780	27.517839100000003	1	28.734203338623047	train
783	49.63633168333333	3	59.68658828735352	train
786	51.43098783333333	1	53.71086883544922	train
788	33.835058833333335	3	53.058841705322266	train
789	21.505680166666664	1	26.628211975097656	train
793	15.405643683333333	2	41.281036376953125	train
794	33.80584713333334	2	42.99290084838867	train
797	41.76870300000001	3	51.1743392944336	train
774	23.0572461	2	45.46757888793945	train
859	42.87368423333333	2	69.22638702392578	train
861	67.45078151666667	1	63.74869918823242	train
614	48.74934091666667	2	57.38194274902344	train
864	29.051070066666668	3	56.72895050048828	train
612	54.50224123333333	3	53.89299392700195	train
867	29.8404103	2	47.59185791015625	train
609	24.20978695	2	32.76382064819336	train
876	57.11092341666666	1	62.122371673583984	train
881	46.70796405	1	42.823917388916016	train
621	25.88182980000001	1	29.043190002441406	train
616	44.54455536666667	1	49.95890045166016	train
620	47.23912313333334	2	59.70686721801758	train
833	34.20774393333333	2	62.453407287597656	train
834	51.30030255	2	70.33829498291016	train
836	55.41456551666667	1	55.13790893554688	train
843	48.2736909	1	49.859859466552734	train
845	40.89557065	3	49.49850463867188	train
618	22.974351966666667	3	51.54800415039063	train
848	52.1567314	2	61.59346008300781	train
849	62.04496946666666	3	56.12495422363281	train
615	43.70208748333334	1	44.39240264892578	train
882	26.462526	3	48.85374069213867	train
773	69.79164706666667	2	66.91090393066406	train
706	31.866789116666663	3	44.054969787597656	train
707	41.70315061666667	2	51.57171630859375	train
662	57.08702821666667	3	58.06820297241211	train
712	41.63385753333333	3	53.220123291015625	train
715	41.19996008333333	3	49.15220642089844	train
660	58.367899500000014	2	71.21666717529297	train
720	39.45757111666667	3	52.20356369018555	train
656	50.935494850000005	3	55.09709930419922	train
725	59.441425683333335	2	44.62549209594727	train
679	61.49525248333334	2	49.82807540893555	train
681	51.73482318333333	2	55.516998291015625	train
670	43.42041793333333	3	57.82397079467773	train
667	50.45933271666667	3	48.46186447143555	train
693	22.3630507	2	32.46611404418945	train
698	51.73045725	3	49.690696716308594	train
699	23.61700791666667	3	47.8866081237793	train
701	52.01712396666667	1	61.17094421386719	train
772	62.91713356666666	3	58.80680847167969	train
655	41.584612633333336	3	56.195159912109375	train
641	20.6085986	2	27.65579414367676	train
760	30.54246978333333	2	55.310672760009766	train
638	26.760820650000003	3	48.62624740600586	train
761	58.09482106666667	3	59.98374938964844	train
763	21.13677823333333	2	32.05495834350586	train
765	30.731857516666665	2	54.304420471191406	train
768	54.0145522	1	60.35315704345703	train
635	48.62520991666667	3	54.228214263916016	train
645	67.4786551	1	69.73794555664062	train
729	37.8819786	2	54.58790969848633	train
732	72.22183946666668	2	69.75579071044922	train
651	23.53769703333334	2	40.48109817504883	train
736	24.216970516666667	1	28.65575408935547	train
740	41.108780433333344	3	52.672977447509766	train
741	40.57649953333334	1	34.27356719970703	train
743	25.00521955	2	34.19508361816406	train
646	53.80545671666666	3	54.56563568115234	train
744	55.96547865	2	65.15055084228516	train
883	57.39169986666666	1	61.41122055053711	train
885	53.327896933333335	2	66.05315399169922	train
494	47.05715525	3	54.27388000488281	train
490	69.1982476	2	82.14678192138672	train
489	33.38825615	2	54.68741607666016	train
488	45.54633271666667	1	51.29413604736328	train
487	49.033922483333335	1	55.59442901611328	train
482	33.405064833333334	3	47.489017486572266	train
481	37.545434916666665	3	47.1309814453125	train
480	57.98023681666668	3	51.03955841064453	train
479	51.89679505	3	56.61452102661133	train
495	69.62539115	3	55.47658157348633	train
477	39.531867483333336	3	55.20503616333008	train
496	35.92838693333333	2	51.148345947265625	train
509	56.73945181666668	3	54.3376579284668	train
506	45.117966583333335	1	44.07720565795898	train
505	20.830433150000008	1	25.174095153808597	train
502	63.82731423333333	1	74.33695220947266	train
500	28.537913916666675	3	50.78411865234375	train
499	35.13074373333333	2	56.29985427856445	train
497	37.3090493	3	50.673439025878906	train
516	34.65729785	3	52.49229049682617	train
476	62.11066133333334	2	68.84734344482422	train
474	64.61686883333333	2	56.02293395996094	train
452	57.17362253333334	2	68.64632415771484	train
449	21.759705766666663	3	49.58182144165039	train
448	80.19852585	1	79.37355041503906	train
447	19.120535083333333	3	47.390506744384766	train
446	31.896282516666663	2	55.77567672729492	train
445	28.91305611666667	2	57.22074508666992	train
444	68.5218558666667	1	72.17389678955078	train
442	38.371453683333336	3	55.21687698364258	train
441	43.82221603333333	1	45.69654083251953	train
438	27.616524316666663	3	55.587703704833984	train
437	46.05064955	3	59.96074676513672	train
436	60.257998283333336	3	57.8909797668457	train
475	53.22567641666667	3	55.47087860107422	train
456	45.05805848333333	1	51.93743896484375	train
472	54.20004658333333	3	58.07620620727539	train
471	57.228043516666666	2	50.40168380737305	train
470	57.06527378333333	3	51.27012634277344	train
468	60.72023028333333	2	63.29585266113281	train
467	38.982906983333336	3	48.79988098144531	train
463	50.780115	3	53.22178268432617	train
462	44.8976769	2	65.09557342529297	train
461	58.23091188333333	1	56.681602478027344	train
460	39.03954723333333	2	37.09677505493164	train
458	27.271542816666667	2	55.45406723022461	train
455	47.50856551666666	3	60.27461242675781	train
519	30.914027533333336	3	51.05340576171875	train
577	52.04499306666666	2	50.34051132202149	train
573	50.18727111666667	2	69.49734497070312	train
570	45.25813681666667	3	59.99414443969727	train
569	67.3516107	2	67.93254852294922	train
567	65.08234531666668	1	76.03763580322266	train
566	85.10741421666667	3	64.3229751586914	train
564	55.2425507	1	52.13633728027344	train
563	35.80218756666667	1	39.26431655883789	train
579	50.0031175	1	55.59917831420898	train
601	45.65848160000001	3	54.59542465209961	train
599	68.39893325000003	2	74.05867767333984	train
589	48.1471556	2	54.19411849975586	train
585	37.0375947	3	53.139984130859375	train
583	42.58570028333334	3	55.24186706542969	train
581	44.68978941666667	1	43.318809509277344	train
558	63.22568225	3	57.053340911865234	train
536	26.7117285	1	29.654197692871094	train
535	41.42836398333333	2	41.23623275756836	train
534	49.68812183333333	1	54.36018371582031	train
532	51.317398966666666	3	62.37259292602539	train
531	47.65896375	2	51.66855239868164	train
526	35.59244	1	37.29874038696289	train
525	36.95851893333334	2	48.19252014160156	train
524	64.62127398333334	1	64.31707000732422	train
523	23.006693316666667	3	53.21457290649414	train
522	38.988821300000005	2	51.98782730102539	train
521	53.89009526666667	2	82.33840942382812	train
537	54.0167439	3	51.350379943847656	train
559	40.6731993	2	40.662628173828125	train
557	25.897891483333336	3	51.146705627441406	train
556	20.0828132	1	25.851543426513672	train
555	45.29974146666667	1	46.36758041381836	train
550	60.28747006666666	2	65.10074615478516	train
548	33.59622648333333	1	38.23267364501953	train
545	66.69125795	3	57.32520294189453	train
544	57.0033146	2	72.25971221923828	train
543	48.80909976666667	1	51.91039276123047	train
541	35.170854549999994	2	54.67962265014648	train
539	59.94054505	3	54.012203216552734	train
671	28.93132818333333	2	43.49576187133789	train
69	52.54973048333333	1	55.30488967895508	train
207	28.010639450000003	1	32.83665466308594	train
208	41.34819118333333	2	57.821044921875	train
210	45.81186998333333	3	59.324554443359375	train
212	49.17177438333333	2	66.29264831542969	train
94	69.05257126666667	2	75.1932601928711	train
213	39.51370050000001	3	53.22115707397461	train
92	44.427284533333335	2	64.23743438720703	train
90	42.46548278333334	3	53.6536750793457	train
206	33.80416673333333	1	38.98173522949219	train
214	72.03929315	1	72.99583435058594	train
204	61.38713055	2	76.71996307373047	train
111	56.24822228333333	1	58.07373428344727	train
199	42.721932566666666	3	50.71575164794922	train
109	55.29884161666666	3	61.453155517578125	train
106	33.643049866666665	3	50.32365036010742	train
105	60.1688293	1	63.39241790771485	train
104	51.86458973333333	2	55.34034729003906	train
103	61.2007064	3	57.30080795288086	train
203	40.718180833333335	3	56.82371520996094	train
101	47.683417100000014	2	64.05638885498047	train
205	40.62630045	1	41.7374382019043	train
113	52.238862266666665	1	53.179466247558594	train
87	57.274290316666665	2	71.51715850830078	train
64	57.693392433333344	1	52.55256271362305	train
63	62.34042908333336	1	63.11848449707031	train
61	48.93812873333333	2	60.98134613037109	train
60	33.23398983333333	1	37.22690963745117	train
59	35.14127371666667	1	42.40861511230469	train
56	68.13781771666667	2	66.38426208496094	train
55	49.063538500000014	1	57.33380508422852	train
53	19.5275429	3	48.64564895629883	train
48	24.63670873333333	1	21.62842559814453	train
65	55.77647758333333	1	59.69195556640625	train
66	16.718669466666668	1	14.908777236938477	train
68	33.05190395	2	54.17632675170898	train
85	30.294984433333333	1	33.865257263183594	train
83	54.92597911666667	1	59.81829452514648	train
82	27.026673683333332	2	46.817848205566406	train
81	39.04688766666668	3	55.8054313659668	train
80	31.81743535	3	47.34418869018555	train
78	59.85177568333334	1	61.73878479003906	train
77	49.0071264	1	51.53987121582031	train
76	60.87754456666666	3	53.48759460449219	train
75	59.04095663333333	3	55.92275238037109	train
74	55.99603723333335	2	68.45601654052734	train
73	54.11022511666667	3	56.47760391235352	train
71	53.82435458333334	3	64.0429916381836	train
70	49.72699658333333	2	57.63350296020508	train
67	58.20983953333334	3	59.3613510131836	train
47	55.21780423333333	1	61.50369644165039	train
116	55.05805608333333	1	61.406036376953125	train
153	56.8064144	3	54.177371978759766	train
178	51.36073928333334	1	55.21623611450195	train
150	62.888207316666666	2	73.26338195800781	train
180	30.31365783333333	3	53.494266510009766	train
182	57.33767331666666	1	59.365943908691406	train
183	43.51870955	3	56.225372314453125	train
184	35.99444211666666	3	53.778587341308594	train
185	32.40354305	1	36.13546371459961	train
186	61.53359108333333	3	60.785457611083984	train
148	49.90537414999999	2	65.09861755371094	train
187	25.99130655	3	49.39727020263672	train
147	34.52761101666667	2	56.48129653930664	train
155	55.13117283333334	2	67.06535339355469	train
163	51.33104671666667	1	59.90974807739258	train
170	22.220093700000007	2	48.095611572265625	train
162	70.98090615	2	90.89639282226562	train
171	57.90175420000001	2	62.283809661865234	train
158	56.56790526666667	2	73.51753997802734	train
175	21.554354133333334	2	52.63729476928711	train
115	42.526544566666665	2	51.92016220092773	train
146	50.42266193333333	1	52.51915740966797	train
145	62.28356238333333	2	75.900390625	train
193	56.05396411666666	2	59.858306884765625	train
124	36.98972765	1	40.91170501708984	train
122	63.69777288333333	3	61.7689208984375	train
121	53.097137800000006	2	57.04072952270508	train
120	36.71490428333333	1	37.42839813232422	train
119	42.13313493333333	1	45.821136474609375	train
117	33.63899205	1	35.46855926513672	train
198	50.098609	1	48.62460708618164	train
128	34.23271901666667	2	70.20047760009766	train
192	52.280654450000014	1	58.257843017578125	train
190	64.6550999	3	59.85185241699219	train
189	43.85765955	1	38.42668151855469	train
144	55.6544913	2	69.68048858642578	train
143	54.59193011666667	1	54.859981536865234	train
142	49.76230495	3	50.143341064453125	train
140	39.276449883333335	3	52.44313430786133	train
139	66.75397530000001	2	90.09343719482422	train
138	68.11306538333334	3	57.66851043701172	train
137	32.87339228333333	3	50.85794448852539	train
136	32.206952433333335	1	35.841590881347656	train
135	51.23507108333333	1	55.61773681640625	train
134	52.2119559	1	47.63005447387695	train
133	31.5232835	3	52.66239547729492	train
132	81.84115193333331	3	58.13265228271485	train
131	49.12848051666666	3	54.554141998291016	train
191	30.5947031	3	51.93032836914063	train
164	53.295204600000005	3	54.67544937133789	train
165	37.9968885	1	41.506492614746094	train
26	50.43675951666667	1	54.09616088867188	train
45	53.64827755	1	55.00960922241211	train
17	63.69589368333333	1	67.02843475341797	train
16	62.472318816666665	2	67.38442993164062	train
4	63.4418823	3	60.23271560668945	train
15	59.33424143333333	1	62.50708770751953	train
5	33.5785767	1	37.30208206176758	train
43	59.51346566666667	2	70.09825897216797	train
7	75.28523125	2	71.15459442138672	train
13	74.89076576666666	2	87.07184600830078	train
42	51.66396825	3	54.180171966552734	train
12	47.002064366666666	3	49.51301193237305	train
11	44.9771318	1	46.43620681762695	train
8	35.71948465	2	37.670372009277344	train
41	67.03553046666667	1	72.09199523925781	train
40	49.28997365	2	60.657962799072266	train
39	74.11990646666666	1	76.44556427001953	train
6	34.50504891666667	3	52.681907653808594	train
10	34.62253426666667	2	54.753074645996094	train
38	25.88816273333333	1	33.64396286010742	train
30	65.2742903	3	57.59493637084961	train
24	49.01238956666667	3	60.4354133605957	train
33	44.13716325	2	62.17949676513672	train
32	65.23943105	1	71.17326354980469	train
22	39.11310056666667	1	45.70746612548828	train
46	70.84607185	1	77.23372650146484	train
23	18.80404588333333	3	44.53886795043945	train
21	35.52936833333333	1	38.48764801025391	train
25	39.82176623333333	2	46.236061096191406	train
1	42.62476965	1	45.55729293823242	train
20	25.31364711666667	1	26.04748916625977	train
19	49.57396093333333	2	56.85219192504883	train
27	55.06145846666666	1	62.272003173828125	train
2	34.438050383333334	3	52.13655853271485	train
3	71.89016756666666	1	78.1545181274414	train
28	44.03991505000001	3	56.321407318115234	train
1220	27.62666761666667	1	29.39931297302246	pretrained-adjust
1226	55.064240866666665	1	52.94974899291992	pretrained-adjust
1222	53.486105816666665	1	49.61775207519531	pretrained-adjust
1225	47.24317733333333	1	46.69153594970703	pretrained-adjust
1366	66.10738908333333	3	57.92945861816406	pretrained-adjust
1227	50.58009113333333	2	24.230674743652344	pretrained-adjust
1135	33.77633393333333	-1	45.66918	pretrained-predict
1230	42.95369316666667	1	40.9105110168457	pretrained-adjust
1344	46.78346711666666	2	49.40151977539063	pretrained-adjust
1342	80.14996345	2	59.17250442504883	pretrained-adjust
1251	51.13057646666667	1	49.418975830078125	pretrained-adjust
1079	21.90197606666667	-1	33.481583	pretrained-predict
1327	60.68438858333333	2	53.57003402709961	pretrained-adjust
1084	59.66764761666666	-1	34.19419	pretrained-predict
1325	31.763625616666666	1	33.43799591064453	pretrained-adjust
1228	62.34057181666667	2	69.30841064453125	pretrained-adjust
1350	56.5920843	1	51.7305908203125	pretrained-adjust
1216	50.31073358333333	2	46.25447845458984	pretrained-adjust
1235	21.160285616666663	2	22.732177734375	pretrained-adjust
1238	46.128189033333335	3	50.912445068359375	pretrained-adjust
1240	19.185396916666665	3	15.870617866516112	pretrained-adjust
1360	58.279840316666665	3	53.805450439453125	pretrained-adjust
1359	65.60493913333333	1	66.69020080566406	pretrained-adjust
1356	55.3485789	2	53.18391799926758	pretrained-adjust
1355	31.89807825	1	35.80363845825195	pretrained-adjust
1364	36.58812996666666	1	33.18025207519531	pretrained-adjust
1204	33.56607626666667	3	41.69761276245117	pretrained-adjust
1213	46.46297945	3	43.149227142333984	pretrained-adjust
1154	35.230684333333336	2	40.45769119262695	pretrained-adjust
1151	35.290011	3	40.010589599609375	pretrained-adjust
1150	49.08170031666667	2	50.10171127319336	pretrained-adjust
1148	55.7305496	2	48.44564437866211	pretrained-adjust
1157	43.81414958333333	3	45.5562629699707	pretrained-adjust
1135	33.77633393333333	3	38.29530715942383	pretrained-adjust
1130	61.26443495	3	57.19328308105469	pretrained-adjust
1144	31.117079266666668	2	31.564361572265625	pretrained-adjust
1129	56.42175061666667	1	54.59734344482422	pretrained-adjust
1159	58.149277483333336	1	52.81241226196289	pretrained-adjust
1169	48.32720531666668	1	53.50230407714844	pretrained-adjust
1196	35.12411385	2	36.98262023925781	pretrained-adjust
1191	54.9276928	2	53.22262573242188	pretrained-adjust
1189	25.12856288333333	1	27.90825843811035	pretrained-adjust
1187	62.66396435	2	51.58056640625	pretrained-adjust
1186	49.06436223333333	3	47.31507110595703	pretrained-adjust
1161	34.15758708333333	3	40.96137619018555	pretrained-adjust
1185	46.92979748333333	2	52.88703918457031	pretrained-adjust
1175	55.19588666666667	1	57.86236572265625	pretrained-adjust
1173	27.716024566666665	1	29.71616554260254	pretrained-adjust
1170	27.4693557	3	22.9548282623291	pretrained-adjust
1179	53.68189038333333	2	55.34103393554688	pretrained-adjust
1215	41.77534125	3	32.769989013671875	pretrained-adjust
1121	44.79648996666666	2	39.01297378540039	pretrained-adjust
1084	59.66764761666666	3	54.223392486572266	pretrained-adjust
1079	21.90197606666667	2	22.21713256835937	pretrained-adjust
1198	61.21487878333333	2	63.2493782043457	pretrained-adjust
1199	45.94135506666667	2	43.21780014038086	pretrained-adjust
1205	48.26117678333333	3	47.698577880859375	pretrained-adjust
1209	24.30227903333333	2	20.683815002441406	pretrained-adjust
1212	53.77583951666668	2	50.23285675048828	pretrained-adjust
1323	57.14865296666667	1	57.26863098144531	pretrained-adjust
1122	65.87918211666668	2	70.749755859375	pretrained-adjust
1086	54.90014511666666	2	50.53121566772461	pretrained-adjust
1090	67.47134795000001	3	69.29756927490234	pretrained-adjust
1118	60.4885295	3	55.65373229980469	pretrained-adjust
1106	55.24937243333334	2	52.50217819213867	pretrained-adjust
1103	66.56453601666666	2	76.02815246582031	pretrained-adjust
1087	46.18576693333333	2	45.96848678588867	pretrained-adjust
1097	52.32524586666667	2	51.39754104614258	pretrained-adjust
1096	65.49753679999999	2	56.077728271484375	pretrained-adjust
1094	47.2423742	2	52.856143951416016	pretrained-adjust
1092	46.9756699	3	45.95174026489258	pretrained-adjust
1091	68.77166936666666	2	59.42339324951172	pretrained-adjust
1100	60.6036835	3	62.62148666381836	pretrained-adjust
1087	46.18576693333333	-1	37.260273	pretrained-predict
1240	19.185396916666665	-1	2.8506718	pretrained-predict
1238	46.128189033333335	-1	50.341476	pretrained-predict
1235	21.160285616666663	-1	48.716015	pretrained-predict
1230	42.95369316666667	-1	55.704056	pretrained-predict
1228	62.34057181666667	-1	73.27707	pretrained-predict
1227	50.58009113333333	-1	35.49719	pretrained-predict
1226	55.064240866666665	-1	63.23779	pretrained-predict
1225	47.24317733333333	-1	51.034817	pretrained-predict
1222	53.486105816666665	-1	41.433983	pretrained-predict
1220	27.62666761666667	-1	37.587086	pretrained-predict
1216	50.31073358333333	-1	37.12089	pretrained-predict
1251	51.13057646666667	-1	45.73839	pretrained-predict
1291	60.381715	-1	43.4859	pretrained-predict
1290	53.448024	-1	78.98913	pretrained-predict
1287	21.352973533333333	-1	37.588326	pretrained-predict
1278	53.51774736666667	-1	74.38282	pretrained-predict
1277	73.20041126666666	-1	66.31144	pretrained-predict
1276	28.796567433333333	-1	61.028873	pretrained-predict
1273	20.81950525	-1	27.252872	pretrained-predict
1271	64.74966185	-1	67.77291	pretrained-predict
1269	65.60088303333333	-1	57.37393	pretrained-predict
1268	56.38394825	-1	60.50684	pretrained-predict
1253	41.15612748333333	-1	37.163174	pretrained-predict
1215	41.77534125	-1	20.500917	pretrained-predict
1213	46.46297945	-1	50.203873	pretrained-predict
1212	53.77583951666668	-1	89.81765	pretrained-predict
1170	27.4693557	-1	29.088242	pretrained-predict
1169	48.32720531666668	-1	67.82142	pretrained-predict
1161	34.15758708333333	-1	34.493076	pretrained-predict
1159	58.149277483333336	-1	53.688175	pretrained-predict
1157	43.81414958333333	-1	42.95986	pretrained-predict
1154	35.230684333333336	-1	50.17773	pretrained-predict
1151	35.290011	-1	51.035477	pretrained-predict
1150	49.08170031666667	-1	47.51405	pretrained-predict
1148	55.7305496	-1	37.870625	pretrained-predict
1144	31.117079266666668	-1	41.924786	pretrained-predict
1173	27.716024566666665	-1	23.111923	pretrained-predict
1175	55.19588666666667	-1	63.301765	pretrained-predict
1209	24.30227903333333	-1	33.97221	pretrained-predict
1205	48.26117678333333	-1	37.9253	pretrained-predict
1204	33.56607626666667	-1	39.33852	pretrained-predict
1199	45.94135506666667	-1	58.66233	pretrained-predict
1293	38.54176456666666	-1	45.010227	pretrained-predict
1198	61.21487878333333	-1	62.772446	pretrained-predict
1196	35.12411385	-1	45.259964	pretrained-predict
1191	54.9276928	-1	49.509075	pretrained-predict
1189	25.12856288333333	-1	43.085323	pretrained-predict
1187	62.66396435	-1	48.406162	pretrained-predict
1186	49.06436223333333	-1	62.360546	pretrained-predict
1185	46.92979748333333	-1	44.66739	pretrained-predict
1179	53.68189038333333	-1	48.634357	pretrained-predict
1086	54.90014511666666	-1	49.822266	pretrained-predict
1297	41.29124766666668	-1	61.242886	pretrained-predict
1130	61.26443495	-1	40.764706	pretrained-predict
1297	41.29124766666668	2	39.91913604736328	pretrained-adjust
1293	38.54176456666666	2	38.31953048706055	pretrained-adjust
1291	60.381715	2	48.83815383911133	pretrained-adjust
1290	53.448024	2	57.81074523925781	pretrained-adjust
1106	55.24937243333334	-1	60.83788	pretrained-predict
1287	21.352973533333333	3	21.48017883300781	pretrained-adjust
1278	53.51774736666667	2	52.27482223510742	pretrained-adjust
1277	73.20041126666666	1	74.34610748291016	pretrained-adjust
1276	28.796567433333333	1	33.11690139770508	pretrained-adjust
1273	20.81950525	3	28.543214797973636	pretrained-adjust
1118	60.4885295	-1	51.399094	pretrained-predict
1322	66.41457435	1	68.09996795654297	pretrained-adjust
1090	67.47134795000001	-1	71.14967	pretrained-predict
1091	68.77166936666666	-1	64.113106	pretrained-predict
1092	46.9756699	-1	43.059322	pretrained-predict
1094	47.2423742	-1	44.960457	pretrained-predict
1096	65.49753679999999	-1	63.840996	pretrained-predict
1097	52.32524586666667	-1	42.111813	pretrained-predict
1100	60.6036835	-1	52.315758	pretrained-predict
1311	66.65642028333333	3	65.1858901977539	pretrained-adjust
1103	66.56453601666666	-1	64.713905	pretrained-predict
1121	44.79648996666666	-1	54.118458	pretrained-predict
1271	64.74966185	3	65.90960693359375	pretrained-adjust
1122	65.87918211666668	-1	67.298355	pretrained-predict
1342	80.14996345	-1	66.077965	pretrained-predict
1327	60.68438858333333	-1	62.659424	pretrained-predict
1325	31.763625616666666	-1	59.33945	pretrained-predict
1323	57.14865296666667	-1	52.070812	pretrained-predict
1322	66.41457435	-1	66.67989	pretrained-predict
1311	66.65642028333333	-1	69.37055	pretrained-predict
1344	46.78346711666666	-1	38.074295	pretrained-predict
1350	56.5920843	-1	39.28259	pretrained-predict
1269	65.60088303333333	3	63.30659103393555	pretrained-adjust
1129	56.42175061666667	-1	61.819996	pretrained-predict
1268	56.38394825	1	52.74954605102539	pretrained-adjust
1253	41.15612748333333	3	39.68793869018555	pretrained-adjust
1364	36.58812996666666	-1	44.32536	pretrained-predict
1360	58.279840316666665	-1	47.729385	pretrained-predict
1359	65.60493913333333	-1	67.25905	pretrained-predict
1356	55.3485789	-1	56.263157	pretrained-predict
1355	31.89807825	-1	45.22929	pretrained-predict
1366	66.10738908333333	-1	57.30454	pretrained-predict
1238	46.128189033333335	3	50.69330978393555	train
1269	65.60088303333333	3	59.329551696777344	train
1097	52.32524586666667	2	60.205108642578125	train
1096	65.49753679999999	2	75.5534439086914	train
1268	56.38394825	1	48.76692199707031	train
1094	47.2423742	2	85.09066009521484	train
1240	19.185396916666665	3	44.67195129394531	train
1157	43.81414958333333	3	53.33221054077149	train
1235	21.160285616666663	2	41.66199493408203	train
1222	53.486105816666665	1	51.405120849609375	train
1225	47.24317733333333	1	51.91755676269531	train
1226	55.064240866666665	1	57.4406623840332	train
1227	50.58009113333333	2	35.38251876831055	train
1103	66.56453601666666	2	56.87358093261719	train
1228	62.34057181666667	2	70.70124816894531	train
1159	58.149277483333336	1	50.057804107666016	train
1230	42.95369316666667	1	47.48237991333008	train
1148	55.7305496	2	67.31056213378906	train
1327	60.68438858333333	2	74.16673278808594	train
1100	60.6036835	3	63.664005279541016	train
1220	27.62666761666667	1	33.125518798828125	train
1092	46.9756699	3	47.55257797241211	train
1253	41.15612748333333	3	49.56687545776367	train
1350	56.5920843	1	63.35621643066406	train
1151	35.290011	3	50.1295166015625	train
1090	67.47134795000001	3	56.92124938964844	train
1079	21.90197606666667	2	31.336933135986328	train
1084	59.66764761666666	3	50.16010284423828	train
1150	49.08170031666667	2	50.094482421875	train
1086	54.90014511666666	2	54.54629135131836	train
1344	46.78346711666666	2	64.06470489501953	train
1251	51.13057646666667	1	49.64382553100586	train
1091	68.77166936666666	2	52.08797073364258	train
1366	66.10738908333333	3	56.01374816894531	train
1154	35.230684333333336	2	58.041648864746094	train
1364	36.58812996666666	1	40.84551239013672	train
1360	58.279840316666665	3	50.86609649658203	train
1359	65.60493913333333	1	66.86941528320312	train
1356	55.3485789	2	64.61615753173828	train
1355	31.89807825	1	41.29782104492188	train
1087	46.18576693333333	2	65.4144287109375	train
1216	50.31073358333333	2	47.50331497192383	train
1325	31.763625616666666	1	37.73530197143555	train
1311	66.65642028333333	3	59.286956787109375	train
1278	53.51774736666667	2	54.47224807739258	train
1118	60.4885295	3	56.29718399047852	train
1121	44.79648996666666	2	70.60193634033203	train
1277	73.20041126666666	1	70.13655090332031	train
1276	28.796567433333333	1	35.60619354248047	train
1273	20.81950525	3	50.97227478027344	train
1161	34.15758708333333	3	49.02779769897461	train
1122	65.87918211666668	2	69.21455383300781	train
1135	33.77633393333333	3	55.33776473999024	train
1287	21.352973533333333	3	48.76432800292969	train
1290	53.448024	2	71.79621124267578	train
1130	61.26443495	3	58.41685485839844	train
1291	60.381715	2	46.64425277709961	train
1129	56.42175061666667	1	53.83136367797852	train
1293	38.54176456666666	2	73.31314849853516	train
1297	41.29124766666668	2	39.40566635131836	train
1215	41.77534125	3	51.84286880493164	train
1144	31.117079266666668	2	29.265186309814453	train
1322	66.41457435	1	66.75667572021484	train
1196	35.12411385	2	47.58768844604492	train
1198	61.21487878333333	2	88.86306762695312	train
1199	45.94135506666667	2	54.91645050048828	train
1204	33.56607626666667	3	52.129920959472656	train
1209	24.30227903333333	2	37.47190475463867	train
1212	53.77583951666668	2	53.55327606201172	train
1213	46.46297945	3	60.09241485595703	train
1205	48.26117678333333	3	56.68576049804688	train
1191	54.9276928	2	66.881103515625	train
1189	25.12856288333333	1	26.60416030883789	train
1169	48.32720531666668	1	51.04256439208984	train
1170	27.4693557	3	48.23738098144531	train
1173	27.716024566666665	1	31.232223510742188	train
1175	55.19588666666667	1	53.47534942626953	train
1323	57.14865296666667	1	62.922508239746094	train
1179	53.68189038333333	2	80.04029083251953	train
1106	55.24937243333334	2	38.430641174316406	train
1271	64.74966185	3	56.74186325073242	train
1185	46.92979748333333	2	67.48124694824219	train
1186	49.06436223333333	3	50.78186798095703	train
1187	62.66396435	2	61.01555252075195	train
1342	80.14996345	2	64.94398498535156	train
1385	26.437172766666663	-1	30.939026	pretrained-predict
1377	52.45775018333333	-1	47.023064	pretrained-predict
1378	61.23767606666667	-1	53.5904	pretrained-predict
1385	26.437172766666663	2	28.975910186767575	pretrained-adjust
1382	20.75621835	-1	39.46398	pretrained-predict
1382	20.75621835	2	23.71136474609375	pretrained-adjust
1378	61.23767606666667	3	62.19181060791016	pretrained-adjust
1385	26.437172766666663	2	44.077274322509766	train
1377	52.45775018333333	2	53.706451416015625	pretrained-adjust
1382	20.75621835	2	51.45038604736328	train
1378	61.23767606666667	3	51.2116813659668	train
1377	52.45775018333333	2	57.96794891357422	train
1418	35.2634433	-1	22.59388	pretrained-predict
1402	63.872202050000006	-1	62.145363	pretrained-predict
1422	42.19188071666667	-1	49.746212	pretrained-predict
1435	49.10529046666668	-1	64.37088	pretrained-predict
1426	56.28084858333333	-1	75.22343	pretrained-predict
1429	40.52291108333333	-1	27.83254	pretrained-predict
1401	57.11695291666667	-1	30.375591	pretrained-predict
1436	67.63836528333333	-1	59.682148	pretrained-predict
1441	35.744733733333334	-1	38.805927	pretrained-predict
1444	30.001567466666675	-1	23.13954	pretrained-predict
1391	54.489569450000005	-1	61.895485	pretrained-predict
617	29.831516566666668	1	30.974946975708008	pretrained-adjust
624	70.0028541	1	63.55581665039063	pretrained-adjust
628	32.15379698333333	3	30.99731063842773	pretrained-adjust
1395	21.82452758333333	-1	26.191479	pretrained-predict
588	47.78757465	2	49.86375045776367	pretrained-adjust
637	51.28432325000001	2	47.77811813354492	pretrained-adjust
639	65.1321915	3	66.43872833251953	pretrained-adjust
605	40.42783355	2	40.65863800048828	pretrained-adjust
617	29.831516566666668	-1	31.526243	pretrained-predict
709	48.2129714	1	53.65483856201172	train
1429	40.52291108333333	3	51.93391036987305	train
714	52.58590111666668	1	57.38071823120117	train
1426	56.28084858333333	3	52.1461296081543	train
714	52.58590111666668	-1	59.04882	pretrained-predict
718	45.1019274	2	47.88312911987305	train
1422	42.19188071666667	2	70.11247253417969	train
658	42.68396618333334	2	46.38658142089844	train
709	48.2129714	-1	72.30355	pretrained-predict
1418	35.2634433	1	46.59017181396485	train
703	52.01543641666668	-1	62.236607	pretrained-predict
650	44.15569965	1	47.34351348876953	train
649	54.829956450000005	1	51.288909912109375	train
673	53.3985532	3	54.6402587890625	train
674	47.27851868333335	3	53.613712310791016	train
676	55.46195696666667	2	77.71717071533203	train
678	49.111974833333335	2	65.19812774658203	train
1444	30.001567466666675	2	42.75503540039063	train
682	45.97969693333334	1	54.471317291259766	train
683	66.58396196666666	1	70.2181396484375	train
686	50.55981621666667	3	56.3519287109375	train
718	45.1019274	-1	48.39538	pretrained-predict
689	56.38623128333334	2	80.76606750488281	train
669	16.384847999999998	2	39.70851516723633	train
1441	35.744733733333334	3	51.29875183105469	train
690	68.70676168333333	3	60.90195846557617	train
692	50.77274083333334	1	45.29916763305664	train
666	42.38586266666667	3	53.60683822631836	train
1436	67.63836528333333	3	62.39253616333008	train
1435	49.10529046666668	1	61.839351654052734	train
703	52.01543641666668	3	60.38387298583984	train
648	45.17986941666666	1	50.51978302001953	train
1402	63.872202050000006	3	55.47679138183594	train
658	42.68396618333334	-1	63.60467	pretrained-predict
628	32.15379698333333	3	55.02437210083008	train
650	44.15569965	-1	38.91963	pretrained-predict
649	54.829956450000005	-1	48.3844	pretrained-predict
648	45.17986941666666	-1	56.425133	pretrained-predict
647	65.79023411666667	-1	53.582928	pretrained-predict
624	70.0028541	1	70.09846496582031	train
644	19.386296116666664	-1	15.366309	pretrained-predict
637	51.28432325000001	-1	41.771786	pretrained-predict
617	29.831516566666668	1	33.81545639038086	train
628	32.15379698333333	-1	27.676548	pretrained-predict
624	70.0028541	-1	73.04225	pretrained-predict
639	65.1321915	-1	45.77232	pretrained-predict
647	65.79023411666667	3	64.83190155029297	train
666	42.38586266666667	-1	32.053864	pretrained-predict
1401	57.11695291666667	1	29.74694061279297	train
644	19.386296116666664	1	20.329639434814453	train
1395	21.82452758333333	1	25.19470977783203	train
692	50.77274083333334	-1	55.98052	pretrained-predict
690	68.70676168333333	-1	64.2675	pretrained-predict
689	56.38623128333334	-1	70.31302	pretrained-predict
1391	54.489569450000005	2	79.37081146240234	train
686	50.55981621666667	-1	63.881096	pretrained-predict
683	66.58396196666666	-1	55.82508	pretrained-predict
682	45.97969693333334	-1	39.057175	pretrained-predict
678	49.111974833333335	-1	54.973	pretrained-predict
676	55.46195696666667	-1	68.30472	pretrained-predict
639	65.1321915	3	55.27605438232422	train
674	47.27851868333335	-1	55.670788	pretrained-predict
673	53.3985532	-1	59.63396	pretrained-predict
637	51.28432325000001	2	65.19705963134766	train
669	16.384847999999998	-1	28.212526	pretrained-predict
669	16.384847999999998	2	11.992660522460938	pretrained-adjust
692	50.77274083333334	1	47.9511604309082	pretrained-adjust
1401	57.11695291666667	1	47.0314826965332	pretrained-adjust
1402	63.872202050000006	3	79.2296371459961	pretrained-adjust
690	68.70676168333333	3	68.72994232177734	pretrained-adjust
689	56.38623128333334	2	56.0892448425293	pretrained-adjust
686	50.55981621666667	3	46.7808952331543	pretrained-adjust
1418	35.2634433	1	43.688926696777344	pretrained-adjust
1422	42.19188071666667	2	38.20699691772461	pretrained-adjust
683	66.58396196666666	1	67.22058868408203	pretrained-adjust
682	45.97969693333334	1	51.8228645324707	pretrained-adjust
1426	56.28084858333333	3	53.79994201660156	pretrained-adjust
658	42.68396618333334	2	39.34551239013672	pretrained-adjust
650	44.15569965	1	50.74020385742188	pretrained-adjust
1395	21.82452758333333	1	20.72443008422852	pretrained-adjust
649	54.829956450000005	1	54.59803009033203	pretrained-adjust
648	45.17986941666666	1	47.93400192260742	pretrained-adjust
588	47.78757465	2	75.17884826660156	train
703	52.01543641666668	3	56.04056167602539	pretrained-adjust
605	40.42783355	-1	34.236946	pretrained-predict
644	19.386296116666664	1	24.08793258666992	pretrained-adjust
588	47.78757465	-1	39.952293	pretrained-predict
605	40.42783355	2	48.145355224609375	train
709	48.2129714	1	48.94896697998047	pretrained-adjust
714	52.58590111666668	1	52.754093170166016	pretrained-adjust
718	45.1019274	2	46.23981094360352	pretrained-adjust
1391	54.489569450000005	2	59.59642028808594	pretrained-adjust
647	65.79023411666667	3	67.24374389648438	pretrained-adjust
1441	35.744733733333334	3	36.66316223144531	pretrained-adjust
678	49.111974833333335	2	46.1089973449707	pretrained-adjust
1435	49.10529046666668	1	63.55836868286133	pretrained-adjust
673	53.3985532	3	50.21466064453125	pretrained-adjust
674	47.27851868333335	3	44.80266189575195	pretrained-adjust
1436	67.63836528333333	3	65.32949829101562	pretrained-adjust
1429	40.52291108333333	3	43.43515396118164	pretrained-adjust
666	42.38586266666667	3	44.2880859375	pretrained-adjust
1444	30.001567466666675	2	35.0699577331543	pretrained-adjust
676	55.46195696666667	2	51.83625030517578	pretrained-adjust
1457	57.01249615	1	54.87458419799805	pretrained-adjust
1457	57.01249615	1	53.431114196777344	train
1462	37.9147274	3	48.57238006591797	train
1462	37.9147274	3	36.96043395996094	pretrained-adjust
1457	57.01249615	-1	56.45121	pretrained-predict
1462	37.9147274	-1	61.61874	pretrained-predict
1505	52.30795986666667	1	46.33054733276367	pretrained-adjust
1497	43.35850091666667	2	40.325931549072266	train
1483	38.45882148333333	1	35.36132049560547	train
1497	43.35850091666667	2	43.49459457397461	pretrained-adjust
1500	47.12868018333334	1	45.861812591552734	pretrained-adjust
1488	56.72382491666668	1	62.371726989746094	train
1486	59.6070124	3	48.152130126953125	train
1500	47.12868018333334	1	59.33644485473633	train
1488	56.72382491666668	-1	53.634167	pretrained-predict
1507	63.47498343333336	3	59.5633659362793	train
1486	59.6070124	-1	62.98539	pretrained-predict
1483	38.45882148333333	-1	28.338364	pretrained-predict
1497	43.35850091666667	-1	55.30201	pretrained-predict
1505	52.30795986666667	1	49.13405227661133	train
1483	38.45882148333333	1	37.53587341308594	pretrained-adjust
1507	63.47498343333336	3	64.5506591796875	pretrained-adjust
1507	63.47498343333336	-1	64.30075	pretrained-predict
1500	47.12868018333334	-1	62.597885	pretrained-predict
1486	59.6070124	3	33.85690689086914	pretrained-adjust
1488	56.72382491666668	1	61.51215362548828	pretrained-adjust
1505	52.30795986666667	-1	47.849113	pretrained-predict
1651	71.64964265	1	69.2011489868164	train
1527	32.985612499999995	2	56.68016815185547	train
1595	62.581111766666666	1	60.80535507202149	pretrained-adjust
1648	42.1655282	1	41.44593811035156	train
1537	65.18464375	3	59.23866653442383	train
1529	51.52430568333333	1	48.1155891418457	train
1532	61.394876116666666	3	50.94670486450195	train
1661	62.85036298333333	3	55.583045959472656	train
1645	23.753271883333333	1	28.59044647216797	train
1663	50.84733956666666	1	49.42788696289063	train
1540	44.993181883333335	2	81.1646728515625	train
1636	16.803537600000002	1	17.75786590576172	pretrained-adjust
1634	41.26891591666666	3	48.198707580566406	pretrained-adjust
1576	29.17292431666667	1	33.2308349609375	train
1628	32.74058515	1	35.05890655517578	pretrained-adjust
1582	31.59149895	1	34.655330657958984	train
1607	19.381701416666665	2	37.52823638916016	train
1612	64.09117046666667	3	58.906158447265625	pretrained-adjust
1584	48.82450756666666	2	63.087890625	train
1607	19.381701416666665	2	18.482994079589844	pretrained-adjust
1595	62.581111766666666	1	64.78987121582031	train
733	44.82136191666667	-1	41.60833	pretrained-predict
1591	54.706271183333335	3	54.265380859375	train
1604	25.29162498333333	3	29.39774513244629	pretrained-adjust
1571	70.19004808333334	3	59.70351791381836	train
1590	52.29613793333333	1	68.38638305664062	train
1589	57.0760015	3	57.156097412109375	train
1588	48.99346886666667	2	56.50026321411133	train
1604	25.29162498333333	3	50.67826843261719	train
1645	23.753271883333333	1	28.189064025878903	pretrained-adjust
1612	64.09117046666667	3	55.99576950073242	train
1628	32.74058515	1	38.01315689086914	train
1634	41.26891591666666	3	50.76336669921875	train
1517	38.1537143	1	41.53995513916016	pretrained-adjust
1636	16.803537600000002	1	18.985950469970703	train
1546	42.40774105	2	51.68087768554688	train
1545	43.30431503333333	1	40.1796760559082	train
1544	51.53444708333333	1	48.580474853515625	train
1539	33.1334079	1	36.572021484375	train
1556	72.89615343333334	1	59.82582473754883	train
1558	49.35444088333334	1	51.54248046875	train
1648	42.1655282	1	41.73568344116211	pretrained-adjust
1651	71.64964265	1	71.16249084472656	pretrained-adjust
1661	62.85036298333333	3	56.45152282714844	pretrained-adjust
1663	50.84733956666666	1	48.07427978515625	pretrained-adjust
1557	35.998496116666665	1	42.293212890625	train
1563	42.89503651666666	1	50.70189666748047	train
1562	49.74996816666667	2	56.96393203735352	train
733	44.82136191666667	3	44.36937713623047	pretrained-adjust
733	44.82136191666667	3	55.95941925048828	train
1576	29.17292431666667	-1	33.877094	pretrained-predict
1556	72.89615343333334	1	66.94752502441406	pretrained-adjust
1557	35.998496116666665	1	39.2316780090332	pretrained-adjust
1558	49.35444088333334	1	52.78693771362305	pretrained-adjust
1607	19.381701416666665	-1	25.079796	pretrained-predict
1562	49.74996816666667	2	50.241355895996094	pretrained-adjust
1563	42.89503651666666	1	50.641258239746094	pretrained-adjust
1604	25.29162498333333	-1	30.2716	pretrained-predict
1595	62.581111766666666	-1	68.26717	pretrained-predict
1591	54.706271183333335	-1	68.728035	pretrained-predict
1590	52.29613793333333	-1	78.75018	pretrained-predict
1571	70.19004808333334	3	69.5049819946289	pretrained-adjust
1589	57.0760015	-1	71.89459	pretrained-predict
1588	48.99346886666667	-1	57.273106	pretrained-predict
1576	29.17292431666667	1	30.315723419189453	pretrained-adjust
1532	61.394876116666666	3	55.70641708374024	pretrained-adjust
1612	64.09117046666667	-1	64.717545	pretrained-predict
1540	44.993181883333335	2	42.67912292480469	pretrained-adjust
1544	51.53444708333333	1	49.71710968017578	pretrained-adjust
1545	43.30431503333333	1	39.83785629272461	pretrained-adjust
1539	33.1334079	1	34.92405700683594	pretrained-adjust
1546	42.40774105	2	41.12703704833984	pretrained-adjust
1663	50.84733956666666	-1	38.147564	pretrained-predict
1661	62.85036298333333	-1	71.17264	pretrained-predict
1651	71.64964265	-1	83.09445	pretrained-predict
1648	42.1655282	-1	39.236534	pretrained-predict
1645	23.753271883333333	-1	61.89548	pretrained-predict
1537	65.18464375	3	68.29183197021484	pretrained-adjust
1636	16.803537600000002	-1	23.635565	pretrained-predict
1634	41.26891591666666	-1	62.78784	pretrained-predict
1628	32.74058515	-1	45.429634	pretrained-predict
1584	48.82450756666666	-1	73.35407	pretrained-predict
[truncated: 77 more rows]
