# Supplementary material for: Retention time prediction using neural networks increases identifications in crosslinking mass spectrometry
Source: Nat Commun. 2021 May 28;12:3237. doi: 10.1038/s41467-021-23441-0 (PMC8163845; doi:10.1038/s41467-021-23441-0)
Supplement: Supplementary file 4 — Source Data [file 41467_2021_23441_MOESM4_ESM.zip › Sources/Sources_Supplementary/FigS10_source_upperrow.csv]

	Type	FDR bin	set-up	variable	RP error
0	TT	0.01	train	rp-error	9.139286836995446
1	TT	0.01	train	rp-error	-20.78014172932943
2	TT	0.01	train	rp-error	1.2716872732584577
3	TT	0.01	train	rp-error	0.3114273016113245
4	TT	0.01	train	rp-error	-0.2240130416829444
5	TT	0.01	train	rp-error	-0.1163312548665373
6	TT	0.01	pretrained-predict	rp-error	3.22412188948568
7	TT	0.01	pretrained-predict	rp-error	-20.93147954926758
8	TT	0.01	pretrained-predict	rp-error	9.457916098046873
9	TT	0.01	pretrained-predict	rp-error	19.2693861308594
10	TT	0.01	pretrained-predict	rp-error	8.448577882958993
11	TT	0.01	pretrained-predict	rp-error	-2.6257712742838493
12	TT	0.01	pretrained-predict	rp-error	-30.42561572944336
13	TT	0.01	pretrained-predict	rp-error	-22.41791715289714
14	TT	0.01	pretrained-predict	rp-error	-11.084284876790363
15	TT	0.01	pretrained-predict	rp-error	-4.216838755680335
16	TT	0.01	pretrained-predict	rp-error	-7.128937064973954
17	TT	0.01	pretrained-predict	rp-error	-10.462518608284505
18	TT	0.01	pretrained-predict	rp-error	-7.899057666634114
19	TT	0.01	pretrained-predict	rp-error	-5.3570104026529926
20	TT	0.01	train	rp-error	-23.602533528173826
21	TT	0.01	pretrained-predict	rp-error	9.799626341796872
22	TT	0.01	train	rp-error	-13.7136933120931
23	TT	0.01	train	rp-error	3.615716925846364
24	TT	0.01	train	rp-error	-20.460898893489585
25	TT	0.01	train	rp-error	-0.1842894433593755
26	TT	0.01	train	rp-error	-8.013650489241535
27	TT	0.01	train	rp-error	-4.431144688671878
28	TT	0.01	train	rp-error	-11.74727543662108
29	TT	0.01	train	rp-error	-7.387666075602212
30	TT	0.01	train	rp-error	-10.892174344905598
31	TT	0.01	train	rp-error	-0.2915343378580743
32	TT	0.01	train	rp-error	-12.46774631458333
33	TT	0.01	train	rp-error	5.685284721061194
34	TT	0.01	train	rp-error	-3.312825782324218
35	TT	0.01	train	rp-error	-9.193345738932294
36	TT	0.01	train	rp-error	-27.12302510364584
37	TT	0.01	train	rp-error	0.8678633166992142
38	TT	0.01	train	rp-error	-2.8078628670898453
39	TT	0.01	train	rp-error	-1.830042374218749
40	TT	0.01	train	rp-error	-7.061084562809239
41	TT	0.01	train	rp-error	-5.803263450569666
42	TT	0.01	train	rp-error	3.333793479931636
43	TT	0.01	train	rp-error	-15.358811965494796
44	TT	0.01	pretrained-predict	rp-error	-11.055575724414062
45	TT	0.01	pretrained-predict	rp-error	-22.11226021775716
46	TT	0.01	pretrained-predict	rp-error	6.136811106494143
47	TT	0.01	pretrained-predict	rp-error	-23.964547635693364
48	TT	0.01	pretrained-predict	rp-error	4.2152818257649685
49	TT	0.01	pretrained-predict	rp-error	21.87802698333333
50	TT	0.01	pretrained-predict	rp-error	-15.713115583821612
51	TT	0.01	pretrained-predict	rp-error	-25.149312711816403
52	TT	0.01	pretrained-predict	rp-error	-16.408266176611328
53	TT	0.01	pretrained-predict	rp-error	-4.511663198339846
54	TT	0.01	pretrained-predict	rp-error	-17.297318857063807
55	TT	0.01	pretrained-predict	rp-error	-8.320527835441073
56	TT	0.01	pretrained-predict	rp-error	-9.439336036100258
57	TT	0.01	pretrained-predict	rp-error	-10.142412712255856
58	TT	0.01	pretrained-predict	rp-error	-15.645337499511704
59	TT	0.01	pretrained-predict	rp-error	-9.08855466907552
60	TT	0.01	pretrained-predict	rp-error	-0.9705601367919954
61	TT	0.01	pretrained-predict	rp-error	-9.584585329264328
62	TT	0.01	pretrained-predict	rp-error	6.108973383219407
63	TT	0.01	pretrained-predict	rp-error	23.488396471272797
64	TT	0.01	pretrained-predict	rp-error	-14.54318287067057
65	TT	0.01	pretrained-predict	rp-error	-4.593107446337889
66	TT	0.01	pretrained-predict	rp-error	-0.8315148943359318
67	TT	0.01	pretrained-predict	rp-error	-5.592509019173171
68	TT	0.01	pretrained-predict	rp-error	-13.683700413834636
69	TT	0.01	pretrained-predict	rp-error	-7.597133272965493
70	TT	0.01	pretrained-predict	rp-error	18.871383638053388
71	TT	0.01	pretrained-predict	rp-error	7.483762095231128
72	TT	0.01	pretrained-predict	rp-error	9.267008344042964
73	TT	0.01	pretrained-predict	rp-error	-5.569918987874345
74	TT	0.01	pretrained-predict	rp-error	-20.35972207005208
75	TT	0.01	pretrained-predict	rp-error	8.950004576139328
76	TT	0.01	pretrained-predict	rp-error	-9.448289251448571
77	TT	0.01	pretrained-predict	rp-error	-4.801066459960936
78	TT	0.01	pretrained-predict	rp-error	14.545805720003258
79	TT	0.01	train	rp-error	-7.003451588883458
80	TT	0.01	pretrained-predict	rp-error	-1.8590473514892525
81	TT	0.01	pretrained-predict	rp-error	-9.146600849186193
82	TT	0.01	pretrained-predict	rp-error	-11.162485166276042
83	TT	0.01	pretrained-predict	rp-error	-19.966615437695317
84	TT	0.01	pretrained-predict	rp-error	-11.401371058105468
85	TT	0.01	pretrained-predict	rp-error	-3.4101907916341148
86	TT	0.01	pretrained-predict	rp-error	-16.04960416336263
87	TT	0.01	pretrained-predict	rp-error	-0.9802333249837218
88	TT	0.01	pretrained-predict	rp-error	6.185119435188803
89	TT	0.01	pretrained-predict	rp-error	-25.73370233121745
90	TT	0.01	pretrained-predict	rp-error	-9.882511431477862
91	TT	0.01	train	rp-error	-15.637485826985674
92	TT	0.01	train	rp-error	-5.148187878841142
93	TT	0.01	train	rp-error	-2.99450336679687
94	TT	0.01	train	rp-error	-14.169596953320308
95	TT	0.01	train	rp-error	-6.658980942708332
96	TT	0.01	train	rp-error	-21.71961814840492
97	TT	0.01	train	rp-error	-4.3966331980957065
98	TT	0.01	train	rp-error	0.775398387516276
99	TT	0.01	train	rp-error	-8.88052756149088
100	TT	0.01	train	rp-error	-0.2083453456054727
101	TT	0.01	train	rp-error	-2.077719261555991
102	TT	0.01	train	rp-error	1.276336367643232
103	TT	0.01	train	rp-error	-10.248599592187496
104	TT	0.01	train	rp-error	4.956860474397786
105	TT	0.01	train	rp-error	5.322860539485674
106	TT	0.01	train	rp-error	4.39848219112956
107	TT	0.01	train	rp-error	-12.365274582503254
108	TT	0.01	train	rp-error	-20.82141236328125
109	TT	0.01	train	rp-error	-16.027055298372396
110	TT	0.01	train	rp-error	-8.321281589339193
111	TT	0.01	train	rp-error	-3.712310818180335
112	TT	0.01	train	rp-error	-19.032685963883463
113	TT	0.01	train	rp-error	-5.402768074951169
114	TT	0.01	train	rp-error	-26.509936568326825
115	TT	0.01	train	rp-error	3.3484532944986967
116	TT	0.01	train	rp-error	-18.037245688541667
117	TT	0.01	train	rp-error	8.944226468001311
118	TT	0.01	train	rp-error	-13.396905214371742
119	TT	0.01	train	rp-error	-3.9764455858072902
120	TT	0.01	train	rp-error	-4.472131239290356
121	TT	0.01	train	rp-error	-9.8913098828125
122	TT	0.01	train	rp-error	-24.41199680789388
123	TT	0.01	train	rp-error	-5.929000479231767
124	TT	0.01	train	rp-error	-6.688539381282553
125	TT	0.01	train	rp-error	-10.012078645735665
126	TT	0.01	train	rp-error	1.2021739498697954
127	TT	0.01	train	rp-error	-22.062822921028648
128	TT	0.01	train	rp-error	-24.40302632648112
129	TT	0.01	train	rp-error	-21.259490284895836
130	TT	0.01	train	rp-error	-5.86702708450521
131	TT	0.01	train	rp-error	-15.630448487158205
132	TT	0.01	train	rp-error	-7.04826183391927
133	TT	0.01	train	rp-error	-8.64790700629883
134	TT	0.01	train	rp-error	3.93456606490885
135	TT	0.01	train	rp-error	0.7291710011555992
136	TT	0.01	train	rp-error	-13.805526832356762
137	TT	0.01	train	rp-error	-2.114372521777341
138	TT	0.01	pretrained-predict	rp-error	-1.4864837643880051
139	TT	0.01	train	rp-error	-20.49097603196615
140	TT	0.01	train	rp-error	-4.073241628776039
141	TT	0.01	train	rp-error	9.680782889029942
142	TT	0.01	train	rp-error	-28.48412447988281
143	TT	0.01	train	rp-error	-1.8836077465820296
144	TT	0.01	train	rp-error	4.076271709082022
145	TT	0.01	train	rp-error	0.3931098065104166
146	TT	0.01	train	rp-error	-14.220199639208984
147	TT	0.01	train	rp-error	-26.853242474072264
148	TT	0.01	train	rp-error	-0.4658612866210916
149	TT	0.01	train	rp-error	-19.36500698621419
150	TT	0.01	train	rp-error	-7.909575432047525
151	TT	0.01	train	rp-error	-6.127930684847001
152	TT	0.01	train	rp-error	-20.44108212750651
153	TT	0.01	train	rp-error	-0.9183720239420624
154	TT	0.01	train	rp-error	-12.29761247993163
155	TT	0.01	train	rp-error	-3.354434696533204
156	TT	0.01	train	rp-error	1.1415834236979163
157	TT	0.01	train	rp-error	-0.8857395587239552
158	TT	0.01	train	rp-error	-4.991467642952475
159	TT	0.01	train	rp-error	-7.141029614990231
160	TT	0.01	train	rp-error	-0.4499954648111952
161	TT	0.01	train	rp-error	6.005819775195313
162	TT	0.01	train	rp-error	0.4080972869140638
163	TT	0.01	train	rp-error	-24.03944505883789
164	TT	0.01	train	rp-error	-5.4296136425455686
165	TT	0.01	train	rp-error	16.663493854199217
166	TT	0.01	train	rp-error	-6.666162336116535
167	TT	0.01	train	rp-error	-3.807232510904946
168	TT	0.01	train	rp-error	-11.853457759114583
169	TT	0.01	train	rp-error	2.676650050179042
170	TT	0.01	train	rp-error	-1.9880738465820256
171	TT	0.01	train	rp-error	-10.386569854036452
172	TT	0.01	train	rp-error	-13.734280588916016
173	TT	0.01	train	rp-error	-0.1132980747721319
174	TT	0.01	train	rp-error	-5.134763898746748
175	TT	0.01	train	rp-error	5.801095131738279
176	TT	0.01	train	rp-error	1.1363794841471346
177	TT	0.01	train	rp-error	-6.889572450048831
178	TT	0.01	train	rp-error	-1.205310006575516
179	TT	0.01	train	rp-error	-11.381565478417969
180	TT	0.01	train	rp-error	-19.554177450146483
181	TT	0.01	train	rp-error	-10.883362239176437
182	TT	0.01	train	rp-error	-3.9308454217773416
183	TT	0.01	train	rp-error	-6.5091676613769565
184	TT	0.01	train	rp-error	6.113832553678385
185	TT	0.01	pretrained-predict	rp-error	-0.8135967605794292
186	TT	0.01	pretrained-predict	rp-error	-0.3717181561686189
187	TT	0.01	pretrained-predict	rp-error	9.331268354573568
188	TT	0.01	pretrained-predict	rp-error	-9.395713840787757
189	TT	0.01	pretrained-predict	rp-error	-1.52114808939616
190	TT	0.01	pretrained-predict	rp-error	-20.001312716552725
191	TT	0.01	pretrained-predict	rp-error	-21.958193973990884
192	TT	0.01	pretrained-predict	rp-error	-4.329987822167965
193	TT	0.01	pretrained-predict	rp-error	-10.47046608766275
194	TT	0.01	pretrained-predict	rp-error	-4.956050512955727
195	TT	0.01	pretrained-predict	rp-error	1.8161750721679724
196	TT	0.01	pretrained-predict	rp-error	16.479465046500664
197	TT	0.01	pretrained-predict	rp-error	-11.30723755218099
198	TT	0.01	pretrained-predict	rp-error	1.7338367220540434
199	TT	0.01	pretrained-predict	rp-error	-8.195105462207032
200	TT	0.01	pretrained-predict	rp-error	-21.296468981835943
201	TT	0.01	pretrained-predict	rp-error	-20.1403247762207
202	TT	0.01	pretrained-predict	rp-error	-5.689887992285154
203	TT	0.01	pretrained-predict	rp-error	2.722782438899735
204	TT	0.01	pretrained-predict	rp-error	8.7642542644694
205	TT	0.01	pretrained-predict	rp-error	-31.08219256761068
206	TT	0.01	pretrained-predict	rp-error	-7.6090831082031265
207	TT	0.01	pretrained-predict	rp-error	-9.438594597916667
208	TT	0.01	pretrained-predict	rp-error	-21.979183114583336
209	TT	0.01	pretrained-predict	rp-error	-0.1408284652506495
210	TT	0.01	pretrained-predict	rp-error	5.01443433601888
211	TT	0.01	pretrained-predict	rp-error	-8.303093213623043
212	TT	0.01	pretrained-predict	rp-error	-29.623559165169272
213	TT	0.01	pretrained-predict	rp-error	-11.932027095345047
214	TT	0.01	pretrained-predict	rp-error	-4.887003917610677
215	TT	0.01	pretrained-predict	rp-error	-5.022937901432293
216	TT	0.01	pretrained-predict	rp-error	-12.490273519319658
217	TT	0.01	pretrained-predict	rp-error	-20.159697774186192
218	TT	0.01	pretrained-predict	rp-error	6.1337534495442725
219	TT	0.01	pretrained-predict	rp-error	10.694962417382824
220	TT	0.01	pretrained-predict	rp-error	-2.419956557698576
221	TT	0.01	pretrained-predict	rp-error	7.557900448535157
222	TT	0.01	pretrained-predict	rp-error	1.82116925506185
223	TT	0.01	pretrained-predict	rp-error	-13.806907436946616
224	TT	0.01	pretrained-predict	rp-error	-11.033886825878902
225	TT	0.01	pretrained-predict	rp-error	-13.277927163313803
226	TT	0.01	pretrained-predict	rp-error	-18.706369290755205
227	TT	0.01	pretrained-predict	rp-error	-14.66897689194336
228	TT	0.01	pretrained-predict	rp-error	0.5615040322509799
229	TT	0.01	pretrained-predict	rp-error	-9.931905621354169
230	TT	0.01	pretrained-predict	rp-error	-1.507958321761066
231	TT	0.01	pretrained-predict	rp-error	3.735498004427086
232	TT	0.01	pretrained-predict	rp-error	-4.1277392981933545
233	TT	0.01	pretrained-predict	rp-error	12.162759887402345
234	TT	0.01	pretrained-predict	rp-error	-12.34311763821615
235	TT	0.01	pretrained-predict	rp-error	9.84591742483724
236	TT	0.01	pretrained-predict	rp-error	-30.93015941676433
237	TT	0.01	pretrained-predict	rp-error	-0.3840825563313785
238	TT	0.01	pretrained-predict	rp-error	13.221860508642571
239	TT	0.01	pretrained-predict	rp-error	-3.333525776595053
240	TT	0.01	pretrained-predict	rp-error	14.05397299375
241	TT	0.01	pretrained-predict	rp-error	7.399608997509773
242	TT	0.01	pretrained-predict	rp-error	1.612808880696619
243	TT	0.01	pretrained-predict	rp-error	0.1027448967936237
244	TT	0.01	pretrained-predict	rp-error	15.591295859472652
245	TT	0.01	pretrained-predict	rp-error	4.916122095084639
246	TT	0.01	pretrained-predict	rp-error	14.751205881738288
247	TT	0.01	pretrained-predict	rp-error	9.304260933748374
248	TT	0.01	pretrained-predict	rp-error	-5.830278732877602
249	TT	0.01	pretrained-predict	rp-error	13.548858574837231
250	TT	0.01	pretrained-predict	rp-error	13.202948246313476
251	TT	0.01	pretrained-predict	rp-error	-4.621371040218101
252	TT	0.01	pretrained-predict	rp-error	-8.108648304427085
253	TT	0.01	pretrained-predict	rp-error	-0.4646299213053382
254	TT	0.01	pretrained-predict	rp-error	26.94050013483887
255	TT	0.01	pretrained-predict	rp-error	3.56402560616862
256	TT	0.01	pretrained-predict	rp-error	8.799532580615235
257	TT	0.01	pretrained-adjust	rp-error	0.6665459269042984
258	TT	0.01	pretrained-predict	rp-error	-2.427027840836587
259	TT	0.01	pretrained-predict	rp-error	11.043350165478516
260	TT	0.01	pretrained-predict	rp-error	-11.706186763313802
261	TT	0.01	pretrained-predict	rp-error	-18.625663105371103
262	TT	0.01	pretrained-predict	rp-error	-29.42602718017578
263	TT	0.01	pretrained-predict	rp-error	-5.4992810216145855
264	TT	0.01	pretrained-predict	rp-error	12.718529495703123
265	TT	0.01	pretrained-predict	rp-error	-6.071592435937504
266	TT	0.01	pretrained-predict	rp-error	-17.506564743098956
267	TT	0.01	pretrained-predict	rp-error	-18.979601227783203
268	TT	0.01	pretrained-predict	rp-error	-9.441142753597006
269	TT	0.01	pretrained-predict	rp-error	-24.34510535504557
270	TT	0.01	pretrained-predict	rp-error	-9.930932856673174
271	TT	0.01	pretrained-predict	rp-error	1.1050094234537795
272	TT	0.01	pretrained-predict	rp-error	-17.399732297135415
273	TT	0.01	pretrained-predict	rp-error	-8.039696404801433
274	TT	0.01	pretrained-predict	rp-error	-19.92960162480469
275	TT	0.01	pretrained-predict	rp-error	-12.787140415950518
276	TT	0.01	pretrained-predict	rp-error	-17.388021746484377
277	TT	0.01	pretrained-predict	rp-error	-11.103480595979814
278	TT	0.01	pretrained-predict	rp-error	-6.708818688574219
279	TT	0.01	train	rp-error	-3.1100997227701868
280	TT	0.01	pretrained-predict	rp-error	-9.143415692561843
281	TT	0.01	pretrained-predict	rp-error	5.42613607583008
282	TT	0.01	pretrained-predict	rp-error	-19.63828016193034
283	TT	0.01	pretrained-predict	rp-error	-4.562061669270825
284	TT	0.01	pretrained-predict	rp-error	1.336026738281248
285	TT	0.01	pretrained-predict	rp-error	-12.387671528938805
286	TT	0.01	pretrained-predict	rp-error	-13.155723534098309
287	TT	0.01	pretrained-predict	rp-error	-10.205032165348308
288	TT	0.01	pretrained-predict	rp-error	-25.84956987036133
289	TT	0.01	pretrained-predict	rp-error	1.151005984960939
290	TT	0.01	pretrained-predict	rp-error	-4.5404348694335965
291	TT	0.01	pretrained-predict	rp-error	-17.350603122119146
292	TT	0.01	pretrained-predict	rp-error	-1.9583066969563772
293	TT	0.01	pretrained-predict	rp-error	24.352748498925777
294	TT	0.01	pretrained-predict	rp-error	-2.2616229093750064
295	TT	0.01	pretrained-predict	rp-error	-6.241378039371746
296	TT	0.01	pretrained-predict	rp-error	10.09637280714518
297	TT	0.01	pretrained-predict	rp-error	-1.251935610351559
298	TT	0.01	pretrained-predict	rp-error	-14.487926531754551
299	TT	0.01	pretrained-predict	rp-error	8.901021813899739
300	TT	0.01	pretrained-predict	rp-error	-20.933715562158195
301	TT	0.01	pretrained-predict	rp-error	9.412265958382156
302	TT	0.01	pretrained-predict	rp-error	-16.1678345938151
303	TT	0.01	pretrained-predict	rp-error	-2.385282644042966
304	TT	0.01	pretrained-predict	rp-error	2.5158104449218754
305	TT	0.01	pretrained-predict	rp-error	-7.7654320698893216
306	TT	0.01	pretrained-predict	rp-error	9.363334059440106
307	TT	0.01	pretrained-predict	rp-error	-3.0478820030761757
308	TT	0.01	pretrained-predict	rp-error	17.743173289697268
309	TT	0.01	pretrained-predict	rp-error	-7.794773460937499
310	TT	0.01	pretrained-predict	rp-error	16.306749487402342
311	TT	0.01	pretrained-predict	rp-error	-3.1059873037272183
312	TT	0.01	pretrained-predict	rp-error	-0.0878585063964862
313	TT	0.01	pretrained-predict	rp-error	-13.31844238421224
314	TT	0.01	pretrained-predict	rp-error	0.6997041016438814
315	TT	0.01	pretrained-predict	rp-error	-13.463508285335289
316	TT	0.01	pretrained-predict	rp-error	7.212289277734371
317	TT	0.01	pretrained-predict	rp-error	-7.7189319286458336
318	TT	0.01	pretrained-predict	rp-error	-16.431167200553382
319	TT	0.01	pretrained-predict	rp-error	-4.18118896941732
320	TT	0.01	pretrained-predict	rp-error	-21.603562610416667
321	TT	0.01	pretrained-predict	rp-error	4.232650070694987
322	TT	0.01	pretrained-predict	rp-error	6.1791386820149725
323	TT	0.01	pretrained-predict	rp-error	-4.263961525211592
324	TT	0.01	pretrained-predict	rp-error	15.194336565950522
325	TT	0.01	pretrained-predict	rp-error	-12.320752911051432
326	TT	0.01	pretrained-predict	rp-error	-0.7903457407063783
327	TT	0.01	pretrained-predict	rp-error	-23.80521828831379
328	TT	0.01	pretrained-predict	rp-error	-6.329891839225258
329	TT	0.01	pretrained-predict	rp-error	7.981630169083658
330	TT	0.01	pretrained-predict	rp-error	-13.457284772639971
331	TT	0.01	pretrained-predict	rp-error	23.87900136152344
332	TT	0.01	pretrained-predict	rp-error	-19.595987849088537
333	TT	0.01	pretrained-predict	rp-error	-8.80653590854492
334	TT	0.01	pretrained-predict	rp-error	20.117918381184893
335	TT	0.01	pretrained-predict	rp-error	-7.60995723017578
336	TT	0.01	pretrained-predict	rp-error	14.46447029034831
337	TT	0.01	pretrained-predict	rp-error	-0.3104937715169242
338	TT	0.01	pretrained-predict	rp-error	-3.519431319189444
339	TT	0.01	pretrained-predict	rp-error	17.335301200781252
340	TT	0.01	pretrained-predict	rp-error	14.535883533544926
341	TT	0.01	pretrained-predict	rp-error	-5.584666590527348
342	TT	0.01	pretrained-predict	rp-error	21.48431510939941
343	TT	0.01	pretrained-predict	rp-error	8.988413245345058
344	TT	0.01	pretrained-predict	rp-error	5.452569672672524
345	TT	0.01	pretrained-predict	rp-error	-7.215798267171223
346	TT	0.01	pretrained-predict	rp-error	20.29193762597656
347	TT	0.01	pretrained-predict	rp-error	-8.875617733675128
348	TT	0.01	pretrained-predict	rp-error	3.713760789892582
349	TT	0.01	pretrained-predict	rp-error	1.1780112819173212
350	TT	0.01	pretrained-predict	rp-error	-0.709221064518232
351	TT	0.01	pretrained-predict	rp-error	-11.51028565429688
352	TT	0.01	pretrained-predict	rp-error	10.708424124088545
353	TT	0.01	pretrained-predict	rp-error	5.578577311962896
354	TT	0.01	pretrained-predict	rp-error	-22.12574152830404
355	TT	0.01	pretrained-predict	rp-error	9.075951565120448
356	TT	0.01	pretrained-predict	rp-error	-5.894052418489579
357	TT	0.01	pretrained-predict	rp-error	-0.1002297046223645
358	TT	0.01	pretrained-predict	rp-error	3.4896535902181043
359	TT	0.01	pretrained-predict	rp-error	-17.84682613904622
360	TT	0.01	pretrained-predict	rp-error	9.90723638387044
361	TT	0.01	pretrained-predict	rp-error	-6.090596437109376
362	TT	0.01	pretrained-predict	rp-error	1.5435012745605476
363	TT	0.01	pretrained-predict	rp-error	-9.537551793912762
364	TT	0.01	pretrained-predict	rp-error	-4.230611084309892
365	TT	0.01	pretrained-predict	rp-error	5.286368206901038
366	TT	0.01	pretrained-predict	rp-error	0.7418388235839828
367	TT	0.01	pretrained-predict	rp-error	-3.69685621184896
368	TT	0.01	pretrained-predict	rp-error	-13.741725651993814
369	TT	0.01	pretrained-predict	rp-error	9.22577888136393
370	TT	0.01	pretrained-predict	rp-error	-7.693913595214845
371	TT	0.01	pretrained-predict	rp-error	5.459133793619792
372	TT	0.01	pretrained-predict	rp-error	-16.890459907845056
373	TT	0.01	train	rp-error	3.507242789664716
374	TT	0.01	train	rp-error	-2.2104026800130185
375	TT	0.01	train	rp-error	-14.8855450769694
376	TT	0.01	train	rp-error	-16.105534376627602
377	TT	0.01	train	rp-error	3.899898447119135
378	TT	0.01	train	rp-error	-3.47575755670573
379	TT	0.01	train	rp-error	-3.223588607714845
380	TT	0.01	train	rp-error	-16.680600493440757
381	TT	0.01	train	rp-error	-6.154313900911461
382	TT	0.01	train	rp-error	-7.993819081282552
383	TT	0.01	train	rp-error	-1.8255120001139389
384	TT	0.01	train	rp-error	-15.332832523730469
385	TT	0.01	train	rp-error	-0.9565412005859316
386	TT	0.01	train	rp-error	-5.177568496158855
387	TT	0.01	train	rp-error	-11.18819229601236
388	TT	0.01	train	rp-error	-19.810149853873696
389	TT	0.01	train	rp-error	-13.707456573974596
390	TT	0.01	train	rp-error	-6.140688926204419
391	TT	0.01	train	rp-error	-17.12087393209636
392	TT	0.01	train	rp-error	-13.512684460026044
393	TT	0.01	train	rp-error	-16.472853738541666
394	TT	0.01	train	rp-error	-4.826015213085935
395	TT	0.01	train	rp-error	-16.372971754980455
396	TT	0.01	train	rp-error	-1.1111377519042946
397	TT	0.01	train	rp-error	-0.9406039808919288
398	TT	0.01	train	rp-error	-14.242868191634116
399	TT	0.01	train	rp-error	7.389949962174477
400	TT	0.01	train	rp-error	-2.5327448158203154
401	TT	0.01	train	rp-error	-1.887009106705726
402	TT	0.01	train	rp-error	-15.526753340185548
403	TT	0.01	train	rp-error	-16.75854369930012
404	TT	0.01	train	rp-error	-19.79117452223307
405	TT	0.01	train	rp-error	-4.892315408479817
406	TT	0.01	train	rp-error	-3.5702728298502606
407	TT	0.01	train	rp-error	-21.12442280170898
408	TT	0.01	train	rp-error	-2.7551591956217507
409	TT	0.01	train	rp-error	1.809892229728192
410	TT	0.01	train	rp-error	3.008283135188801
411	TT	0.01	train	rp-error	-29.118106056298828
412	TT	0.01	train	rp-error	-8.270266584228501
413	TT	0.01	train	rp-error	1.753555631705737
414	TT	0.01	train	rp-error	-7.26734139563802
415	TT	0.01	train	rp-error	-3.99291980411784
416	TT	0.01	train	rp-error	-12.043217397037765
417	TT	0.01	train	rp-error	-0.7780554137369577
418	TT	0.01	train	rp-error	5.140829719710297
419	TT	0.01	train	rp-error	-3.9154779830729183
420	TT	0.01	train	rp-error	3.1182042529622365
421	TT	0.01	train	rp-error	-14.564433688004556
422	TT	0.01	train	rp-error	-19.50876810014649
423	TT	0.01	train	rp-error	-16.102389430859375
424	TT	0.01	train	rp-error	-6.0469628997558615
425	TT	0.01	train	rp-error	-5.659744423339816
426	TT	0.01	train	rp-error	-8.9369430520996
427	TT	0.01	train	rp-error	-5.596060814208983
428	TT	0.01	train	rp-error	-3.4621289921712237
429	TT	0.01	train	rp-error	3.106213419726565
430	TT	0.01	train	rp-error	20.784439057975263
431	TT	0.01	train	rp-error	-10.95529048655598
432	TT	0.01	train	rp-error	-0.5809378229492239
433	TT	0.01	train	rp-error	-14.736007623030597
434	TT	0.01	train	rp-error	-19.310073854036453
435	TT	0.01	train	rp-error	1.7044817446451788
436	TT	0.01	train	rp-error	-20.13937822838541
437	TT	0.01	train	rp-error	-12.766046910091148
438	TT	0.01	train	rp-error	-28.182524413557942
439	TT	0.01	train	rp-error	1.9427721784016896
440	TT	0.01	train	rp-error	1.5493094053059906
441	TT	0.01	train	rp-error	-20.19789652529297
442	TT	0.01	train	rp-error	-12.65616678209635
443	TT	0.01	train	rp-error	1.3709799073893263
444	TT	0.01	train	rp-error	6.172341338134764
445	TT	0.01	train	rp-error	-2.942469192871094
446	TT	0.01	train	rp-error	-3.1012929945637997
447	TT	0.01	train	rp-error	-15.256397619238284
448	TT	0.01	train	rp-error	9.366055008105462
449	TT	0.01	train	rp-error	-4.636447161686199
450	TT	0.01	train	rp-error	-4.813276088118492
451	TT	0.01	train	rp-error	-1.0678389471516925
452	TT	0.01	train	rp-error	-5.768730226513675
453	TT	0.01	train	rp-error	-25.24881414410807
454	TT	0.01	train	rp-error	0.0105711261718752
455	TT	0.01	train	rp-error	5.928341833447263
456	TT	0.01	train	rp-error	2.6663639561523453
457	TT	0.01	train	rp-error	-12.999006001025386
458	TT	0.01	train	rp-error	-30.207879589827478
459	TT	0.01	train	rp-error	0.3042039760091199
460	TT	0.01	train	rp-error	-11.234001208268223
461	TT	0.01	train	rp-error	-1.7063003869628872
462	TT	0.01	train	rp-error	-4.0095886486816426
463	TT	0.01	train	rp-error	-11.055193959358723
464	TT	0.01	train	rp-error	-4.672061882486979
465	TT	0.01	train	rp-error	0.1921312257649745
466	TT	0.01	train	rp-error	-28.44831415716145
467	TT	0.01	train	rp-error	-2.4416676843261698
468	TT	0.01	train	rp-error	-12.459979307193995
469	TT	0.01	train	rp-error	-10.218637054850255
470	TT	0.01	train	rp-error	-2.510947565706381
471	TT	0.01	train	rp-error	-2.516203716552731
472	TT	0.01	train	rp-error	-12.18108024163412
473	TT	0.01	train	rp-error	4.130636828613277
474	TT	0.01	train	rp-error	-10.5847933055013
475	TT	0.01	train	rp-error	-3.723505361767579
476	TT	0.01	train	rp-error	-3.172846274186199
477	TT	0.01	train	rp-error	3.209166693310543
478	TT	0.01	train	rp-error	-4.9121111149739605
479	TT	0.01	train	rp-error	-3.3325410700846376
480	TT	0.01	train	rp-error	-1.3613316724121134
481	TT	0.01	train	rp-error	-3.659401372005206
482	TT	0.01	train	rp-error	-3.509604114746097
483	TT	0.01	train	rp-error	-1.3802447713378854
484	TT	0.01	train	rp-error	-21.335625269140625
485	TT	0.01	train	rp-error	-5.425661481624353
486	TT	0.01	train	rp-error	23.708499650618464
487	TT	0.01	train	rp-error	-21.139111977294924
488	TT	0.01	train	rp-error	4.581901426123046
489	TT	0.01	train	rp-error	-1.459075017626951
490	TT	0.01	train	rp-error	-1.9508873592773452
491	TT	0.01	train	rp-error	-5.056464772591141
492	TT	0.01	train	rp-error	-11.367989149072264
493	TT	0.01	train	rp-error	-12.281492268115224
494	TT	0.01	train	rp-error	-6.264350560774744
495	TT	0.01	train	rp-error	-17.69850814938151
496	TT	0.01	train	rp-error	-7.210544707161461
497	TT	0.01	train	rp-error	-7.278230991715496
498	TT	0.01	train	rp-error	-0.7338420495930968
499	TT	0.01	train	rp-error	-2.9325232882324244
500	TT	0.01	train	rp-error	-6.414294862858078
501	TT	0.01	train	rp-error	-2.958279676920576
502	TT	0.01	train	rp-error	-4.382665733072919
503	TT	0.01	train	rp-error	-25.73482206710612
504	TT	0.01	train	rp-error	-6.594365558821615
505	TT	0.01	train	rp-error	-5.933832499804694
506	TT	0.01	train	rp-error	-18.04233351513672
507	TT	0.01	train	rp-error	-11.423023793929032
508	TT	0.01	train	rp-error	7.679353929150395
509	TT	0.01	train	rp-error	-7.755800126774087
510	TT	0.01	train	rp-error	-20.130540379329425
511	TT	0.01	train	rp-error	-18.176858737141927
512	TT	0.01	train	rp-error	-2.3256578033528683
513	TT	0.01	train	rp-error	-6.3876546514648425
514	TT	0.01	train	rp-error	-2.3673787956868466
515	TT	0.01	train	rp-error	-3.6346384480143215
516	TT	0.01	train	rp-error	10.444554946321617
517	TT	0.01	train	rp-error	-25.87551787226562
518	TT	0.01	train	rp-error	-8.578701360725908
519	TT	0.01	train	rp-error	-11.93418056022135
520	TT	0.01	train	rp-error	-21.95368552263997
521	TT	0.01	train	rp-error	-23.40596365263672
522	TT	0.01	train	rp-error	-15.193243403710945
523	TT	0.01	train	rp-error	0.74813347224935
524	TT	0.01	train	rp-error	-3.731920664599606
525	TT	0.01	train	rp-error	-17.784145224641932
526	TT	0.01	train	rp-error	-12.70666276445312
527	TT	0.01	train	rp-error	-2.0282705920247466
528	TT	0.01	train	rp-error	-23.180608676676435
529	TT	0.01	train	rp-error	-10.375174641341149
530	TT	0.01	train	rp-error	-3.8554968311686153
531	TT	0.01	train	rp-error	2.629042421240236
532	TT	0.01	train	rp-error	-6.347980293619791
533	TT	0.01	train	rp-error	-6.285892208317058
534	TT	0.01	train	rp-error	-1.1515114798502566
535	TT	0.01	train	rp-error	-7.906506376871746
536	TT	0.01	train	rp-error	-19.91548667226563
537	TT	0.01	train	rp-error	-4.382055461865221
538	TT	0.01	train	rp-error	-16.949634711360673
539	TT	0.01	train	rp-error	-31.082940635953776
540	TT	0.01	train	rp-error	-23.33946189482421
541	TT	0.01	train	rp-error	-13.166684424527991
542	TT	0.01	train	rp-error	-0.3810361144531242
543	TT	0.01	train	rp-error	-0.2680514201985673
544	TT	0.01	train	rp-error	-14.025997286425778
545	TT	0.01	train	rp-error	5.4309780314453135
546	TT	0.01	train	rp-error	4.803247483007809
547	TT	0.01	train	rp-error	-5.977188567578111
548	TT	0.01	train	rp-error	-35.967758583430985
549	TT	0.01	train	rp-error	-17.98455220519206
550	TT	0.01	train	rp-error	1.4740019138183629
551	TT	0.01	train	rp-error	-3.688001541276044
552	TT	0.01	train	rp-error	-0.7134938489908862
553	TT	0.01	train	rp-error	-3.943591722705072
554	TT	0.01	train	rp-error	1.9288519848958288
555	TT	0.01	train	rp-error	-3.921977367089845
556	TT	0.01	train	rp-error	-3.8043427680989614
557	TT	0.01	train	rp-error	-13.616828241666669
558	TT	0.01	train	rp-error	-2.0964954763346384
559	TT	0.01	train	rp-error	-9.39361763426107
560	TT	0.01	train	rp-error	-1.82956721513672
561	TT	0.01	pretrained-predict	rp-error	3.777040221997069
562	TT	0.01	train	rp-error	-9.816973998111976
563	TT	0.01	train	rp-error	5.795147440559894
564	TT	0.01	train	rp-error	0.6645635968750057
565	TT	0.01	train	rp-error	-20.28343962802734
566	TT	0.01	train	rp-error	-8.64530325092774
567	TT	0.01	train	rp-error	-17.416428749609373
568	TT	0.01	train	rp-error	-2.1567397294921875
569	TT	0.01	train	rp-error	-25.85378603339843
570	TT	0.01	train	rp-error	-21.648254964583337
571	TT	0.01	train	rp-error	-10.936031483170574
572	TT	0.01	train	rp-error	-14.242662643603516
573	TT	0.01	train	rp-error	-6.201973650764977
574	TT	0.01	train	rp-error	8.895766027034512
575	TT	0.01	train	rp-error	-12.376985885709644
576	TT	0.01	train	rp-error	-15.89928338024088
577	TT	0.01	train	rp-error	-6.848913958821605
578	TT	0.01	train	rp-error	-10.40893142526042
579	TT	0.01	train	rp-error	-18.61823280839844
580	TT	0.01	train	rp-error	-11.23809061767578
581	TT	0.01	train	rp-error	-23.381446083756508
582	TT	0.01	train	rp-error	-7.008467418977865
583	TT	0.01	train	rp-error	3.653175704899091
584	TT	0.01	train	rp-error	-4.728309349055991
585	TT	0.01	train	rp-error	2.6227204654785155
586	TT	0.01	train	rp-error	-24.710614388248697
587	TT	0.01	train	rp-error	0.6092473063313761
588	TT	0.01	train	rp-error	-27.677880433821613
589	TT	0.01	train	rp-error	-8.63260183235677
590	TT	0.01	train	rp-error	3.702082328434244
591	TT	0.01	train	rp-error	-26.352702790592453
592	TT	0.01	train	rp-error	-22.410332787939453
593	TT	0.01	train	rp-error	-9.405636294433585
594	TT	0.01	train	rp-error	-9.187053715055336
595	TT	0.01	train	rp-error	-25.875392693619798
596	TT	0.01	train	rp-error	-12.898684810725896
597	TT	0.01	train	rp-error	-5.122531808430992
598	TT	0.01	train	rp-error	-2.2798810021158857
599	TT	0.01	train	rp-error	-10.050256604020184
600	TT	0.01	train	rp-error	-1.2163642386230435
601	TT	0.01	train	rp-error	-16.468400934147134
602	TT	0.01	train	rp-error	-3.073060397135418
603	TT	0.01	train	rp-error	1.2200006062825466
604	TT	0.01	train	rp-error	-5.633825009537759
605	TT	0.01	train	rp-error	6.442488061149092
606	TT	0.01	train	rp-error	-8.804571009749345
607	TT	0.01	train	rp-error	-19.22378287198893
608	TT	0.01	train	rp-error	-17.75144761015625
609	TT	0.01	train	rp-error	-15.75036655032552
610	TT	0.01	train	rp-error	-12.350404877067056
611	TT	0.01	train	rp-error	11.80406454858398
612	TT	0.01	train	rp-error	1.567370525553386
613	TT	0.01	train	rp-error	-7.928251611621093
614	TT	0.01	train	rp-error	-9.643407395100908
615	TT	0.01	train	rp-error	-8.15051238473307
616	TT	0.01	train	rp-error	-8.703203490169273
617	TT	0.01	train	rp-error	7.15066386376953
618	TT	0.01	train	rp-error	-13.617765767561847
619	TT	0.01	train	rp-error	-11.402779826253251
620	TT	0.01	train	rp-error	0.1806039533203076
621	TT	0.01	train	rp-error	-3.5129460346028694
622	TT	0.01	train	rp-error	-10.68026834954427
623	TT	0.01	train	rp-error	-2.974164095817056
624	TT	0.01	train	rp-error	-1.6441821091471311
625	TT	0.01	train	rp-error	-6.057637023209633
626	TT	0.01	train	rp-error	-28.57801694339193
627	TT	0.01	train	rp-error	4.042524952294926
628	TT	0.01	train	rp-error	-2.267045168050132
629	TT	0.01	train	rp-error	-18.384713989908853
630	TT	0.01	train	rp-error	-11.935485592561848
631	TT	0.01	train	rp-error	-2.906578692952472
632	TT	0.01	train	rp-error	7.896494300032558
633	TT	0.01	train	rp-error	0.3240596097330765
634	TT	0.01	train	rp-error	3.315650837223309
635	TT	0.01	train	rp-error	-2.284186121956381
636	TT	0.01	train	rp-error	-20.69259402203776
637	TT	0.01	train	rp-error	-3.736861820768226
638	TT	0.01	train	rp-error	-13.10307916402995
639	TT	0.01	train	rp-error	-19.13330889498697
640	TT	0.01	train	rp-error	-26.577450866910805
641	TT	0.01	train	rp-error	-5.63582500566406
642	TT	0.01	train	rp-error	-0.0043121532226564
643	TT	0.01	train	rp-error	-12.622467318815104
644	TT	0.01	train	rp-error	4.497665464257814
645	TT	0.01	train	rp-error	4.783951186344403
646	TT	0.01	train	rp-error	-0.0253347281738243
647	TT	0.01	train	rp-error	-20.62204390026041
648	TT	0.01	train	rp-error	1.881569663916018
649	TT	0.01	train	rp-error	10.904034409570322
650	TT	0.01	train	rp-error	-24.919237087434897
651	TT	0.01	train	rp-error	-5.23688188981119
652	TT	0.01	train	rp-error	-5.929010573502609
653	TT	0.01	train	rp-error	-9.574826049658206
654	TT	0.01	train	rp-error	-7.089597859749347
655	TT	0.01	train	rp-error	-2.5756223777994838
656	TT	0.01	train	rp-error	-8.554033698193358
657	TT	0.01	train	rp-error	3.8840466610839854
658	TT	0.01	train	rp-error	1.0407609253743502
659	TT	0.01	train	rp-error	2.401793888199883
660	TT	0.01	train	rp-error	-15.219959013932296
661	TT	0.01	train	rp-error	-15.673168679996742
662	TT	0.01	train	rp-error	14.14880957651367
663	TT	0.01	train	rp-error	-4.717725976611327
664	TT	0.01	train	rp-error	6.940678406022151
665	TT	0.01	train	rp-error	-9.585546528645835
666	TT	0.01	train	rp-error	-14.083952653238931
667	TT	0.01	train	rp-error	-6.5605065327799466
668	TT	0.01	train	rp-error	-5.7478033306966125
669	TT	0.01	train	rp-error	-21.29915992666016
670	TT	0.01	train	rp-error	-12.948534321386717
671	TT	0.01	train	rp-error	-7.2167247548828115
672	TT	0.01	train	rp-error	-12.725257058365884
673	TT	0.01	train	rp-error	-4.019520683870447
674	TT	0.01	train	rp-error	-9.185072192285162
675	TT	0.01	train	rp-error	-0.7601789644856822
676	TT	0.01	train	rp-error	-9.189864068164065
677	TT	0.01	train	rp-error	-4.343662003808586
678	TT	0.01	train	rp-error	-10.509637976139324
679	TT	0.01	train	rp-error	-22.246204735677075
680	TT	0.01	train	rp-error	-21.16911054523112
681	TT	0.01	train	rp-error	6.82635970929362
682	TT	0.01	train	rp-error	-3.8761596239420575
683	TT	0.01	train	rp-error	-6.879380481510417
684	TT	0.01	train	rp-error	-2.245202184407546
685	TT	0.01	train	rp-error	2.367018516487633
686	TT	0.01	train	rp-error	-13.910097215136716
687	TT	0.01	train	rp-error	-27.97117938816732
688	TT	0.01	train	rp-error	-1.8743247991861975
689	TT	0.01	train	rp-error	-16.845423300309243
690	TT	0.01	train	rp-error	6.302932333626309
691	TT	0.01	train	rp-error	-3.6520409228840833
692	TT	0.01	train	rp-error	-23.879394210628256
693	TT	0.01	train	rp-error	-28.269971661051432
694	TT	0.01	train	rp-error	0.8249754349609333
695	TT	0.01	train	rp-error	-27.822115674983724
696	TT	0.01	train	rp-error	-11.472701624381507
697	TT	0.01	train	rp-error	8.59393487337239
698	TT	0.01	train	rp-error	-6.736682111490879
699	TT	0.01	train	rp-error	-17.834992646826173
700	TT	0.01	train	rp-error	-13.364389725878908
701	TT	0.01	train	rp-error	-28.30768897000325
702	TT	0.01	train	rp-error	-5.011448256917326
703	TT	0.01	train	rp-error	-11.564197014176422
704	TT	0.01	train	rp-error	-16.943401141715487
705	TT	0.01	train	rp-error	-7.952246337565107
706	TT	0.01	train	rp-error	-11.586265757682291
707	TT	0.01	train	rp-error	-0.9811747557454424
708	TT	0.01	train	rp-error	-9.86856569192708
709	TT	0.01	train	rp-error	-12.18818067093099
710	TT	0.01	train	rp-error	2.8807431360026072
711	TT	0.01	train	rp-error	-22.39121469213867
712	TT	0.01	train	rp-error	-0.6903151655924447
713	TT	0.01	train	rp-error	5.920015243033852
714	TT	0.01	train	rp-error	-9.436728683007814
715	TT	0.01	train	rp-error	-28.57365218372396
716	TT	0.01	train	rp-error	-8.602933988671879
717	TT	0.01	train	rp-error	-1.586168566552736
718	TT	0.01	train	rp-error	0.2766565811197949
719	TT	0.01	train	rp-error	-19.03799243291016
720	TT	0.01	train	rp-error	-28.245663354264323
721	TT	0.01	train	rp-error	-12.467744084684242
722	TT	0.01	train	rp-error	-5.414345084993485
723	TT	0.01	train	rp-error	-3.1613602024414007
724	TT	0.01	train	rp-error	-12.848767675292954
725	TT	0.01	train	rp-error	-12.745992573518876
726	TT	0.01	train	rp-error	-4.161604454199214
727	TT	0.01	train	rp-error	14.81593358738607
728	TT	0.01	train	rp-error	2.466048756217461
729	TT	0.01	train	rp-error	-16.705931098486325
730	TT	0.01	train	rp-error	-2.259290456640628
731	TT	0.01	train	rp-error	-5.603004347249346
732	TT	0.01	train	rp-error	-6.338604843457027
733	TT	0.01	train	rp-error	-23.57256295452474
734	TT	0.01	train	rp-error	-10.918180110172525
735	TT	0.01	train	rp-error	-1.8889283229817693
736	TT	0.01	train	rp-error	-21.865426756005856
737	TT	0.01	train	rp-error	-4.438783572688802
738	TT	0.01	train	rp-error	-24.76820297667643
739	TT	0.01	train	rp-error	-14.61054727877604
740	TT	0.01	train	rp-error	4.110325094986976
741	TT	0.01	train	rp-error	-9.15382024720052
742	TT	0.01	train	rp-error	-24.269600207112628
743	TT	0.01	train	rp-error	2.039760533691407
744	TT	0.01	train	rp-error	-10.103063344189454
745	TT	0.01	train	rp-error	-14.4035528613444
746	TT	0.01	train	rp-error	-3.782175107682292
747	TT	0.01	train	rp-error	11.667177074397792
748	TT	0.01	train	rp-error	-7.047195543676757
749	TT	0.01	pretrained-predict	rp-error	-6.465917495865888
750	TT	0.01	train	rp-error	1.9974682452311256
751	TT	0.01	pretrained-predict	rp-error	-5.288467058398432
752	TT	0.01	pretrained-adjust	rp-error	-1.5561678621093762
753	TT	0.01	pretrained-adjust	rp-error	1.8857785185384088
754	TT	0.01	pretrained-adjust	rp-error	-3.215237165641277
755	TT	0.01	pretrained-adjust	rp-error	-2.0097614614746035
756	TT	0.01	pretrained-adjust	rp-error	-1.5230599413737025
757	TT	0.01	pretrained-adjust	rp-error	0.0716292002929677
758	TT	0.01	pretrained-adjust	rp-error	-1.3165839696940085
759	TT	0.01	pretrained-adjust	rp-error	-2.303066658382157
760	TT	0.01	pretrained-adjust	rp-error	-0.9712776315266964
761	TT	0.01	pretrained-adjust	rp-error	5.013499955794245
762	TT	0.01	pretrained-adjust	rp-error	-5.556683998779299
763	TT	0.01	pretrained-adjust	rp-error	-2.094062929345704
764	TT	0.01	pretrained-adjust	rp-error	0.6797617876790341
765	TT	0.01	pretrained-adjust	rp-error	-0.5077845051432277
766	TT	0.01	pretrained-adjust	rp-error	-3.4288385516276065
767	TT	0.01	pretrained-adjust	rp-error	-0.7815199677897127
768	TT	0.01	pretrained-adjust	rp-error	4.354590445312503
769	TT	0.01	pretrained-adjust	rp-error	-0.2839687700032556
770	TT	0.01	pretrained-adjust	rp-error	0.5465652327473975
771	TT	0.01	pretrained-adjust	rp-error	3.3633768230794274
772	TT	0.01	pretrained-adjust	rp-error	-0.1384698833496074
773	TT	0.01	pretrained-adjust	rp-error	0.8820552783365869
774	TT	0.01	pretrained-adjust	rp-error	-3.1844316904296903
775	TT	0.01	pretrained-adjust	rp-error	3.601419493359373
776	TT	0.01	pretrained-adjust	rp-error	5.098044825748701
777	TT	0.01	pretrained-adjust	rp-error	-1.664935368929033
778	TT	0.01	pretrained-adjust	rp-error	-0.4175972583333021
779	TT	0.01	pretrained-adjust	rp-error	0.7531154498046888
780	TT	0.01	pretrained-adjust	rp-error	4.29187266850586
781	TT	0.01	pretrained-adjust	rp-error	-0.1981852397786454
782	TT	0.01	pretrained-adjust	rp-error	2.346473569287113
783	TT	0.01	pretrained-adjust	rp-error	-0.0028221991861983
784	TT	0.01	pretrained-adjust	rp-error	0.3414851755208303
785	TT	0.01	pretrained-adjust	rp-error	1.5490114683268246
786	TT	0.01	pretrained-adjust	rp-error	2.996297459326165
787	TT	0.01	pretrained-adjust	rp-error	5.576573252945963
788	TT	0.01	pretrained-adjust	rp-error	-1.3368885871256495
789	TT	0.01	pretrained-adjust	rp-error	-2.214846911539709
790	TT	0.01	pretrained-adjust	rp-error	1.0561865166666706
791	TT	0.01	pretrained-adjust	rp-error	0.9171472999023392
792	TT	0.01	pretrained-adjust	rp-error	-0.9634440975423146
793	TT	0.01	pretrained-adjust	rp-error	0.6631054483886771
794	TT	0.01	pretrained-adjust	rp-error	3.2374881784179763
795	TT	0.01	pretrained-adjust	rp-error	6.360835667285159
796	TT	0.01	pretrained-adjust	rp-error	-1.816457808902996
797	TT	0.01	pretrained-adjust	rp-error	-4.865085342480466
798	TT	0.01	pretrained-adjust	rp-error	-0.338522512955727
799	TT	0.01	pretrained-adjust	rp-error	0.1447536198730503
800	TT	0.01	pretrained-adjust	rp-error	-2.5292075608398505
801	TT	0.01	pretrained-adjust	rp-error	1.7811070366210942
802	TT	0.01	pretrained-adjust	rp-error	-3.4431856858561183
803	TT	0.01	pretrained-adjust	rp-error	-0.8721131866536496
804	TT	0.01	pretrained-adjust	rp-error	2.730822954199219
805	TT	0.01	pretrained-adjust	rp-error	-2.494170766243485
806	TT	0.01	pretrained-adjust	rp-error	5.540118956461591
807	TT	0.01	pretrained-adjust	rp-error	2.6381800463378866
808	TT	0.01	pretrained-adjust	rp-error	-6.038434375585936
809	TT	0.01	pretrained-adjust	rp-error	-0.3981053430826833
810	TT	0.01	pretrained-adjust	rp-error	2.9505915610921214
811	TT	0.01	pretrained-adjust	rp-error	-4.296519447412109
812	TT	0.01	pretrained-adjust	rp-error	-0.7259919875976522
813	TT	0.01	pretrained-adjust	rp-error	-5.101045643359363
814	TT	0.01	pretrained-adjust	rp-error	-0.7718884025716193
815	TT	0.01	pretrained-adjust	rp-error	0.7121268983886679
816	TT	0.01	pretrained-adjust	rp-error	0.3904320161621086
817	TT	0.01	pretrained-adjust	rp-error	3.9957427301106714
818	TT	0.01	pretrained-adjust	rp-error	-3.483988532893882
819	TT	0.01	pretrained-adjust	rp-error	2.1899867253906398
820	TT	0.01	pretrained-adjust	rp-error	-1.7590909979003904
821	TT	0.01	pretrained-adjust	rp-error	0.5927575870930966
822	TT	0.01	pretrained-adjust	rp-error	-0.0701689760416712
823	TT	0.01	pretrained-adjust	rp-error	-1.3387622685546745
824	TT	0.01	pretrained-adjust	rp-error	-0.8924161395507753
825	TT	0.01	pretrained-adjust	rp-error	-9.64097170234374
826	TT	0.01	pretrained-adjust	rp-error	1.7372863763834658
827	TT	0.01	pretrained-adjust	rp-error	-1.886194727327478
828	TT	0.01	pretrained-adjust	rp-error	-12.719801929882806
829	TT	0.01	pretrained-adjust	rp-error	-2.4428388480956897
830	TT	0.01	pretrained-adjust	rp-error	-7.813603112565104
831	TT	0.01	pretrained-adjust	rp-error	-10.471101341520182
832	TT	0.01	pretrained-adjust	rp-error	-2.789327548746748
833	TT	0.01	pretrained-adjust	rp-error	2.3281823498697847
834	TT	0.01	pretrained-adjust	rp-error	1.335916886425785
835	TT	0.01	pretrained-adjust	rp-error	1.7766305321940052
836	TT	0.01	pretrained-adjust	rp-error	-4.894049113085934
837	TT	0.01	pretrained-adjust	rp-error	0.5015781438802094
838	TT	0.01	pretrained-adjust	rp-error	-4.389674895312499
839	TT	0.01	pretrained-adjust	rp-error	2.0532810404785167
840	TT	0.01	pretrained-adjust	rp-error	-0.5947551415039101
841	TT	0.01	pretrained-adjust	rp-error	-1.3436712696451778
842	TT	0.01	pretrained-adjust	rp-error	-1.7729279453287743
843	TT	0.01	pretrained-adjust	rp-error	0.0684379207682326
844	TT	0.01	pretrained-adjust	rp-error	1.5824605454264358
845	TT	0.01	pretrained-adjust	rp-error	-0.7212348869791612
846	TT	0.01	pretrained-adjust	rp-error	3.442025849430337
847	TT	0.01	pretrained-adjust	rp-error	-1.6682385290120436
848	TT	0.01	pretrained-adjust	rp-error	17.411978519531246
849	TT	0.01	pretrained-adjust	rp-error	-6.82485174246419
850	TT	0.01	pretrained-adjust	rp-error	2.6074034167968705
851	TT	0.01	pretrained-adjust	rp-error	-0.9683363468587204
852	TT	0.01	pretrained-adjust	rp-error	-1.2098506568359326
853	TT	0.01	pretrained-adjust	rp-error	7.3588559440918
854	TT	0.01	pretrained-adjust	rp-error	-3.45391385572103
855	TT	0.01	pretrained-adjust	rp-error	-9.21444439270833
856	TT	0.01	pretrained-adjust	rp-error	0.167172412955729
857	TT	0.01	pretrained-adjust	rp-error	1.335838191097004
858	TT	0.01	pretrained-adjust	rp-error	1.9357900182779983
859	TT	0.01	pretrained-adjust	rp-error	1.2163779704427142
860	TT	0.01	pretrained-adjust	rp-error	-5.865983336344399
861	TT	0.01	pretrained-adjust	rp-error	2.3358620755859505
862	TT	0.01	pretrained-adjust	rp-error	-1.9220707994628867
863	TT	0.01	pretrained-adjust	rp-error	0.3924389755533894
864	TT	0.01	pretrained-adjust	rp-error	0.0582115174804656
865	TT	0.01	pretrained-adjust	rp-error	-3.0006642461669912
866	TT	0.01	pretrained-adjust	rp-error	5.762665175602216
867	TT	0.01	pretrained-adjust	rp-error	4.77632598105469
868	TT	0.01	pretrained-adjust	rp-error	2.5215733535807274
869	TT	0.01	pretrained-adjust	rp-error	2.9447963253580767
870	TT	0.01	pretrained-adjust	rp-error	-0.4095932407877569
871	TT	0.01	pretrained-adjust	rp-error	1.9637542300130235
872	TT	0.01	pretrained-adjust	rp-error	4.550023098681642
873	TT	0.01	pretrained-adjust	rp-error	-2.1465350551757822
874	TT	0.01	pretrained-adjust	rp-error	3.26640384366862
875	TT	0.01	pretrained-adjust	rp-error	-0.9755185034179732
876	TT	0.01	pretrained-adjust	rp-error	-5.665268122623701
877	TT	0.01	pretrained-adjust	rp-error	-0.1425078848632779
878	TT	0.01	pretrained-adjust	rp-error	-2.4467349681640584
879	TT	0.01	pretrained-adjust	rp-error	-2.640485608821613
880	TT	0.01	pretrained-adjust	rp-error	7.652591449414061
881	TT	0.01	pretrained-adjust	rp-error	-0.1707330273111935
882	TT	0.01	pretrained-adjust	rp-error	-7.771970936621091
883	TT	0.01	pretrained-adjust	rp-error	0.994749435872393
884	TT	0.01	pretrained-adjust	rp-error	0.7124887581543007
885	TT	0.01	pretrained-adjust	rp-error	2.1893905874186217
886	TT	0.01	pretrained-adjust	rp-error	3.378436739957685
887	TT	0.01	pretrained-adjust	rp-error	4.434601578759775
888	TT	0.01	pretrained-adjust	rp-error	-1.548641361067709
889	TT	0.01	pretrained-adjust	rp-error	0.3431112030436196
890	TT	0.01	pretrained-adjust	rp-error	1.3453124740559907
891	TT	0.01	pretrained-adjust	rp-error	2.05032261625977
892	TT	0.01	pretrained-adjust	rp-error	-2.4396168530924527
893	TT	0.01	pretrained-adjust	rp-error	5.485285453434244
894	TT	0.01	pretrained-adjust	rp-error	-11.318165925764973
895	TT	0.01	pretrained-adjust	rp-error	-5.3541392605468765
896	TT	0.01	pretrained-adjust	rp-error	-0.8328208841308573
897	TT	0.01	pretrained-adjust	rp-error	2.391264068310548
898	TT	0.01	pretrained-adjust	rp-error	-3.42398294165039
899	TT	0.01	pretrained-adjust	rp-error	0.6990271371744754
900	TT	0.01	pretrained-adjust	rp-error	-3.520770211442056
901	TT	0.01	pretrained-adjust	rp-error	1.4996222907226553
902	TT	0.01	pretrained-adjust	rp-error	2.4806571087565104
903	TT	0.01	pretrained-adjust	rp-error	-1.5121033824707126
904	TT	0.01	pretrained-adjust	rp-error	-2.8932983546386737
905	TT	0.01	pretrained-adjust	rp-error	-10.03232394228516
906	TT	0.01	pretrained-adjust	rp-error	-5.54200200161133
907	TT	0.01	pretrained-adjust	rp-error	-0.4944988556477838
908	TT	0.01	pretrained-adjust	rp-error	4.0636103591959625
909	TT	0.01	pretrained-adjust	rp-error	-2.429189934912109
910	TT	0.01	pretrained-adjust	rp-error	-6.086693947574869
911	TT	0.01	pretrained-adjust	rp-error	-6.453527542610679
912	TT	0.01	pretrained-adjust	rp-error	-0.7941096949056075
913	TT	0.01	pretrained-adjust	rp-error	-2.358323280859373
914	TT	0.01	pretrained-adjust	rp-error	-1.1197094755859285
915	TT	0.01	pretrained-adjust	rp-error	2.30840706520182
916	TT	0.01	pretrained-adjust	rp-error	4.108221163346357
917	TT	0.01	pretrained-adjust	rp-error	-0.2482081541503902
918	TT	0.01	pretrained-adjust	rp-error	-1.0870964092936184
919	TT	0.01	pretrained-adjust	rp-error	-0.6107500732584654
920	TT	0.01	pretrained-adjust	rp-error	-0.4819836632486982
921	TT	0.01	pretrained-adjust	rp-error	-0.396184300211587
922	TT	0.01	pretrained-adjust	rp-error	-2.8978232513020856
923	TT	0.01	pretrained-adjust	rp-error	4.57590315904134
924	TT	0.01	pretrained-adjust	rp-error	4.822956302067055
925	TT	0.01	pretrained-adjust	rp-error	-3.612949405973304
926	TT	0.01	pretrained-adjust	rp-error	3.852839560319012
927	TT	0.01	pretrained-adjust	rp-error	-1.5034006848144514
928	TT	0.01	pretrained-adjust	rp-error	4.256832482649742
929	TT	0.01	pretrained-adjust	rp-error	11.521693745231133
930	TT	0.01	pretrained-adjust	rp-error	-1.0380019412190755
931	TT	0.01	pretrained-adjust	rp-error	-2.2070955737467344
932	TT	0.01	pretrained-adjust	rp-error	3.408401083626309
933	TT	0.01	pretrained-adjust	rp-error	-0.3781918574707035
934	TT	0.01	pretrained-adjust	rp-error	-7.7228872862793025
935	TT	0.01	pretrained-adjust	rp-error	0.8063589296468088
936	TT	0.01	pretrained-adjust	rp-error	-8.401223522949223
937	TT	0.01	pretrained-adjust	rp-error	1.599554382666014
938	TT	0.01	pretrained-adjust	rp-error	0.5271553909342472
939	TT	0.01	pretrained-adjust	rp-error	1.5562688286946624
940	TT	0.01	pretrained-adjust	rp-error	-1.128030653255209
941	TT	0.01	pretrained-adjust	rp-error	-2.2930344934082
942	TT	0.01	pretrained-adjust	rp-error	2.497151093554692
943	TT	0.01	pretrained-adjust	rp-error	0.649944685953777
944	TT	0.01	pretrained-adjust	rp-error	-2.808996505338513
945	TT	0.01	pretrained-adjust	rp-error	2.545715282128903
946	TT	0.01	pretrained-adjust	rp-error	-4.020236835872396
947	TT	0.01	pretrained-adjust	rp-error	-3.775356357877598
948	TT	0.01	pretrained-adjust	rp-error	7.438043661962887
949	TT	0.01	pretrained-adjust	rp-error	7.733346412272134
950	TT	0.01	pretrained-adjust	rp-error	-9.949254375097652
951	TT	0.01	pretrained-adjust	rp-error	-1.907293981966145
952	TT	0.01	pretrained-adjust	rp-error	0.5955936439046248
953	TT	0.01	pretrained-adjust	rp-error	0.2135530409016937
954	TT	0.01	pretrained-adjust	rp-error	5.132479203824879
955	TT	0.01	pretrained-adjust	rp-error	1.9043558581542968
956	TT	0.01	pretrained-adjust	rp-error	-0.3343639038411474
957	TT	0.01	pretrained-adjust	rp-error	2.489849465836592
958	TT	0.01	pretrained-adjust	rp-error	5.229592510904958
959	TT	0.01	pretrained-adjust	rp-error	2.4042895525227834
960	TT	0.01	pretrained-adjust	rp-error	3.057824590917974
961	TT	0.01	pretrained-adjust	rp-error	0.6611116705078146
962	TT	0.01	pretrained-adjust	rp-error	3.4359660689290337
963	TT	0.01	pretrained-adjust	rp-error	0.219068986328125
964	TT	0.01	pretrained-adjust	rp-error	4.358042533821617
965	TT	0.01	pretrained-adjust	rp-error	-2.344404313525388
966	TT	0.01	pretrained-adjust	rp-error	-0.5836805325764978
967	TT	0.01	pretrained-adjust	rp-error	3.670902251595052
968	TT	0.01	pretrained-adjust	rp-error	-0.4522802256510445
969	TT	0.01	pretrained-adjust	rp-error	-2.5106287029296865
970	TT	0.01	pretrained-adjust	rp-error	1.3575021064127668
971	TT	0.01	pretrained-adjust	rp-error	-0.0771382471354158
972	TT	0.01	pretrained-adjust	rp-error	-2.2620653287272106
973	TT	0.01	pretrained-adjust	rp-error	2.33010480071615
974	TT	0.01	pretrained-adjust	rp-error	2.125491074373372
975	TT	0.01	pretrained-adjust	rp-error	9.17652403072917
976	TT	0.01	pretrained-adjust	rp-error	-3.32499519407552
977	TT	0.01	pretrained-adjust	rp-error	-0.8810019841634116
978	TT	0.01	pretrained-adjust	rp-error	-4.401570310302738
979	TT	0.01	pretrained-adjust	rp-error	-1.792336963085937
980	TT	0.01	pretrained-adjust	rp-error	9.17319927086588
981	TT	0.01	pretrained-adjust	rp-error	-6.580510693066405
982	TT	0.01	pretrained-adjust	rp-error	0.7547067285970073
983	TT	0.01	pretrained-adjust	rp-error	2.5217066149902365
984	TT	0.01	pretrained-adjust	rp-error	4.413306089274087
985	TT	0.01	pretrained-adjust	rp-error	-0.1128588341634113
986	TT	0.01	pretrained-adjust	rp-error	-1.1362842138997389
987	TT	0.01	pretrained-adjust	rp-error	2.2021023927734404
988	TT	0.01	pretrained-adjust	rp-error	-2.2114331563151026
989	TT	0.01	pretrained-adjust	rp-error	-1.8645775651692704
990	TT	0.01	pretrained-adjust	rp-error	4.087665756070962
991	TT	0.01	pretrained-adjust	rp-error	-3.30894580161133
992	TT	0.01	pretrained-adjust	rp-error	1.1721666328776053
993	TT	0.01	pretrained-adjust	rp-error	1.3256571416503888
994	TT	0.01	pretrained-adjust	rp-error	3.548896356656897
995	TT	0.01	pretrained-adjust	rp-error	-1.1314704783365883
996	TT	0.01	pretrained-adjust	rp-error	2.7335356676432383
997	TT	0.01	pretrained-adjust	rp-error	-7.575335440738932
998	TT	0.01	pretrained-adjust	rp-error	-3.2407877333333346
999	TT	0.01	pretrained-adjust	rp-error	-9.64099633982746
1000	TT	0.01	pretrained-adjust	rp-error	-3.5928907671386767
1001	TT	0.01	pretrained-adjust	rp-error	2.30518897496745
1002	TT	0.01	pretrained-adjust	rp-error	1.2523510624674472
1003	TT	0.01	pretrained-adjust	rp-error	3.056820560367853
1004	TT	0.01	pretrained-predict	rp-error	-18.804848219108077
1005	TT	0.01	pretrained-adjust	rp-error	5.572917660432943
1006	TT	0.01	pretrained-adjust	rp-error	-9.097574569791677
1007	TT	0.01	pretrained-adjust	rp-error	-0.8602116035807228
1008	TT	0.01	pretrained-adjust	rp-error	1.1401613598795564
1009	TT	0.01	pretrained-adjust	rp-error	-2.1903620633463525
1010	TT	0.01	pretrained-adjust	rp-error	3.479181385725916
1011	TT	0.01	pretrained-adjust	rp-error	1.3343290259928366
1012	TT	0.01	pretrained-adjust	rp-error	-2.275320977897131
1013	TT	0.01	pretrained-adjust	rp-error	-3.2994176334147127
1014	TT	0.01	pretrained-adjust	rp-error	-1.6444588734700505
1015	TT	0.01	pretrained-adjust	rp-error	-2.326105830208334
1016	TT	0.01	pretrained-adjust	rp-error	2.0413422877766934
1017	TT	0.01	pretrained-adjust	rp-error	2.8447650713216177
1018	TT	0.01	pretrained-adjust	rp-error	0.8490916240885369
1019	TT	0.01	pretrained-adjust	rp-error	4.926824247835285
1020	TT	0.01	pretrained-adjust	rp-error	-2.2437392427652973
1021	TT	0.01	pretrained-adjust	rp-error	5.2487727726562525
1022	TT	0.01	pretrained-adjust	rp-error	-3.591579539794921
1023	TT	0.01	pretrained-adjust	rp-error	0.3525226144124325
1024	TT	0.01	pretrained-adjust	rp-error	-4.848694417708337
1025	TT	0.01	pretrained-adjust	rp-error	-7.264885030078126
1026	TT	0.01	pretrained-adjust	rp-error	0.6524466052083326
1027	TT	0.01	pretrained-adjust	rp-error	0.5930764921386711
1028	TT	0.01	pretrained-adjust	rp-error	-3.424210284065758
1029	TT	0.01	pretrained-adjust	rp-error	-1.7229847983072872
1030	TT	0.01	pretrained-adjust	rp-error	1.2687286246093734
1031	TT	0.01	pretrained-adjust	rp-error	-1.6852924098632798
1032	TT	0.01	pretrained-adjust	rp-error	-2.0310805524658235
1033	TT	0.01	pretrained-adjust	rp-error	1.348677017285155
1034	TT	0.01	pretrained-adjust	rp-error	-3.0554593496419287
1035	TT	0.01	pretrained-adjust	rp-error	2.875383517301429
1036	TT	0.01	pretrained-adjust	rp-error	-0.4124053982096356
1037	TT	0.01	pretrained-adjust	rp-error	2.574698904264324
1038	TT	0.01	pretrained-adjust	rp-error	-0.3573442610026021
1039	TT	0.01	pretrained-adjust	rp-error	-1.492271205208333
1040	TT	0.01	pretrained-adjust	rp-error	-1.848739506266277
1041	TT	0.01	pretrained-adjust	rp-error	3.2507355448567665
1042	TT	0.01	pretrained-adjust	rp-error	-2.2393820128580515
1043	TT	0.01	pretrained-adjust	rp-error	2.765703834700531
1044	TT	0.01	pretrained-adjust	rp-error	1.1218984207356757
1045	TT	0.01	pretrained-adjust	rp-error	-3.7377628758626287
1046	TT	0.01	pretrained-adjust	rp-error	0.4862753853841184
1047	TT	0.01	pretrained-adjust	rp-error	-1.4853427541015591
1048	TT	0.01	pretrained-adjust	rp-error	0.7667714989583274
1049	TT	0.01	pretrained-adjust	rp-error	-0.4899185472819027
1050	TT	0.01	pretrained-adjust	rp-error	-1.8141952213541612
1051	TT	0.01	pretrained-adjust	rp-error	5.958228504117841
1052	TT	0.01	pretrained-adjust	rp-error	-1.4361533696940114
1053	TT	0.01	pretrained-adjust	rp-error	0.5676802769531193
1054	TT	0.01	pretrained-adjust	rp-error	-0.3386013326171735
1055	TT	0.01	pretrained-adjust	rp-error	1.6069307027018311
1056	TT	0.01	pretrained-adjust	rp-error	1.4218110602539085
1057	TT	0.01	pretrained-adjust	rp-error	-0.5482095285970061
1058	TT	0.01	pretrained-adjust	rp-error	-1.604435344173183
1059	TT	0.01	pretrained-adjust	rp-error	3.0953154994954417
1060	TT	0.01	pretrained-adjust	rp-error	0.936443207877602
1061	TT	0.01	pretrained-adjust	rp-error	-2.012338470930992
1062	TT	0.01	pretrained-adjust	rp-error	1.9108022831868468
1063	TT	0.01	pretrained-adjust	rp-error	4.187677058821613
1064	TT	0.01	pretrained-adjust	rp-error	-5.852793847078448
1065	TT	0.01	pretrained-adjust	rp-error	1.3303267841145967
1066	TT	0.01	pretrained-adjust	rp-error	3.263434342854815
1067	TT	0.01	pretrained-adjust	rp-error	-1.3614852751139317
1068	TT	0.01	pretrained-adjust	rp-error	1.2210306189127635
1069	TT	0.01	pretrained-adjust	rp-error	1.0130961893880157
1070	TT	0.01	pretrained-adjust	rp-error	-0.0049099474446592
1071	TT	0.01	pretrained-adjust	rp-error	-2.859343580078111
1072	TT	0.01	pretrained-adjust	rp-error	-0.6166607379231692
1073	TT	0.01	pretrained-adjust	rp-error	-0.5012452668294287
1074	TT	0.01	pretrained-adjust	rp-error	0.7353077650227959
1075	TT	0.01	pretrained-adjust	rp-error	7.005157763313804
1076	TT	0.01	pretrained-adjust	rp-error	-2.7528013803548177
1077	TT	0.01	pretrained-adjust	rp-error	6.056134085221359
1078	TT	0.01	pretrained-adjust	rp-error	5.572347777132158
1079	TT	0.01	pretrained-adjust	rp-error	3.041580745703122
1080	TT	0.01	pretrained-adjust	rp-error	6.049990384993492
1081	TT	0.01	pretrained-adjust	rp-error	-1.063714619042969
1082	TT	0.01	pretrained-adjust	rp-error	-0.2516319358072891
1083	TT	0.01	pretrained-adjust	rp-error	3.3665324490885453
1084	TT	0.01	pretrained-adjust	rp-error	-1.954052600423175
1085	TT	0.01	pretrained-adjust	rp-error	-0.3379195803710928
1086	TT	0.01	pretrained-adjust	rp-error	0.0710930321451854
1087	TT	0.01	pretrained-adjust	rp-error	-0.1944882148111943
1088	TT	0.01	pretrained-adjust	rp-error	-1.2358260043945322
1089	TT	0.01	pretrained-adjust	rp-error	-0.0491965842122397
1090	TT	0.01	pretrained-adjust	rp-error	3.291887989908858
1091	TT	0.01	pretrained-adjust	rp-error	-10.046627335319007
1092	TT	0.01	pretrained-adjust	rp-error	-2.076669643587241
1093	TT	0.01	pretrained-adjust	rp-error	-2.3915430684000576
1094	TT	0.01	pretrained-adjust	rp-error	-5.910491523323564
1095	TT	0.01	pretrained-adjust	rp-error	1.093425366308594
1096	TT	0.01	pretrained-adjust	rp-error	3.3801670873697915
1097	TT	0.01	pretrained-adjust	rp-error	6.98582184682617
1098	TT	0.01	pretrained-adjust	rp-error	0.186180356949869
1099	TT	0.01	pretrained-adjust	rp-error	0.9483926857747348
1100	TT	0.01	pretrained-adjust	rp-error	-1.291554265771488
1101	TT	0.01	pretrained-adjust	rp-error	-0.0462944467122454
1102	TT	0.01	pretrained-adjust	rp-error	-1.1754359187825545
1103	TT	0.01	pretrained-adjust	rp-error	2.1219592465657584
1104	TT	0.01	pretrained-adjust	rp-error	-5.210495863378906
1105	TT	0.01	pretrained-adjust	rp-error	0.1628010577799585
1106	TT	0.01	pretrained-adjust	rp-error	-0.4295781942220031
1107	TT	0.01	pretrained-adjust	rp-error	2.518676827522782
1108	TT	0.01	pretrained-adjust	rp-error	0.939984524641936
1109	TT	0.01	pretrained-adjust	rp-error	0.5161805273437494
1110	TT	0.01	pretrained-adjust	rp-error	-1.673072789257816
1111	TT	0.01	pretrained-adjust	rp-error	4.338439363590496
1112	TT	0.01	pretrained-adjust	rp-error	4.539089366471352
1113	TT	0.01	pretrained-adjust	rp-error	-4.883063810481772
1114	TT	0.01	pretrained-adjust	rp-error	1.4201403967122346
1115	TT	0.01	pretrained-adjust	rp-error	-1.0764439618652233
1116	TT	0.01	pretrained-adjust	rp-error	1.5048754536132805
1117	TT	0.01	pretrained-adjust	rp-error	3.306316052897138
1118	TT	0.01	pretrained-adjust	rp-error	-2.4064024033854103
1119	TT	0.01	pretrained-adjust	rp-error	-2.5465495833821663
1120	TT	0.01	pretrained-adjust	rp-error	-1.495258491503911
1121	TT	0.01	pretrained-adjust	rp-error	9.734537116276051
1122	TT	0.01	pretrained-adjust	rp-error	-1.473462751790365
1123	TT	0.01	pretrained-adjust	rp-error	0.6101656263020843
1124	TT	0.01	pretrained-adjust	rp-error	-0.1203624449544307
1125	TT	0.01	pretrained-adjust	rp-error	1.9930511402832067
1126	TT	0.01	pretrained-adjust	rp-error	2.401727978043617
1127	TT	0.01	pretrained-predict	rp-error	-17.14468719305013
1128	TT	0.01	pretrained-predict	rp-error	5.498742133870444
1129	TT	0.01	pretrained-predict	rp-error	1.8128329626302035
1130	TT	0.01	pretrained-predict	rp-error	16.495466896289074
1131	TT	0.01	pretrained-adjust	rp-error	-1.361677083829754
1132	TT	0.01	pretrained-predict	rp-error	11.69740263126628
1133	TT	0.01	pretrained-predict	rp-error	-27.30576687482096
1134	TT	0.01	pretrained-predict	rp-error	-10.219465995735682
1135	TT	0.01	pretrained-predict	rp-error	-5.22199646757813
1136	TT	0.01	pretrained-predict	rp-error	23.51458739398601
1137	TT	0.01	pretrained-predict	rp-error	-0.1028954300130209
1138	TT	0.01	pretrained-predict	rp-error	8.565101724650063
1139	TT	0.01	pretrained-predict	rp-error	-4.971030469661464
1140	TT	0.01	pretrained-predict	rp-error	-0.025379949365238
1141	TT	0.01	pretrained-predict	rp-error	3.384954270247391
1142	TT	0.01	pretrained-predict	rp-error	5.367292766210937
1143	TT	0.01	pretrained-predict	rp-error	10.747223655013023
1144	TT	0.01	pretrained-predict	rp-error	8.510529641471358
1145	TT	0.01	pretrained-predict	rp-error	-10.619961413899738
1146	TT	0.01	pretrained-predict	rp-error	8.377677339664714
1147	TT	0.01	pretrained-predict	rp-error	1.779098536425778
1148	TT	0.01	pretrained-predict	rp-error	-15.123025405273438
1149	TT	0.01	pretrained-predict	rp-error	7.775248925642906
1150	TT	0.01	pretrained-predict	rp-error	-17.972762843391926
1151	TT	0.01	pretrained-predict	rp-error	-5.997890354654949
1152	TT	0.01	pretrained-predict	rp-error	10.08992316692708
1153	TT	0.01	pretrained-predict	rp-error	8.543016211018902
1154	TT	0.01	pretrained-predict	rp-error	24.84257379930014
1155	TT	0.01	pretrained-predict	rp-error	0.1182286819661442
1156	TT	0.01	pretrained-predict	rp-error	-11.424093671150716
1157	TT	0.01	pretrained-predict	rp-error	15.346920679573572
1158	TT	0.01	pretrained-predict	rp-error	-8.102595103955075
1159	TT	0.01	pretrained-predict	rp-error	17.338456762402345
1160	TT	0.01	pretrained-predict	rp-error	7.230268660823562
1161	TT	0.01	pretrained-predict	rp-error	-9.361291473795568
1162	TT	0.01	pretrained-predict	rp-error	17.079154407438153
1163	TT	0.01	pretrained-predict	rp-error	11.416088808040378
1164	TT	0.01	pretrained-predict	rp-error	13.796236174348955
1165	TT	0.01	pretrained-predict	rp-error	8.659629985367836
1166	TT	0.01	pretrained-predict	rp-error	12.869011470800778
1167	TT	0.01	pretrained-predict	rp-error	2.533736742903649
1168	TT	0.01	pretrained-predict	rp-error	-6.671925459326172
1169	TT	0.01	pretrained-predict	rp-error	-14.427768637565109
1170	TT	0.01	pretrained-predict	rp-error	-8.006092863688153
1171	TT	0.01	pretrained-predict	rp-error	-17.993857114827463
1172	TT	0.01	pretrained-predict	rp-error	2.3998474571940136
1173	TT	0.01	pretrained-predict	rp-error	3.9072632900390616
1174	TT	0.01	pretrained-predict	rp-error	8.909705507893882
1175	TT	0.01	pretrained-predict	rp-error	7.739376040950525
1176	TT	0.01	pretrained-predict	rp-error	-8.695769377897136
1177	TT	0.01	pretrained-predict	rp-error	-3.032796037630206
1178	TT	0.01	pretrained-predict	rp-error	4.992425765397137
1179	TT	0.01	pretrained-predict	rp-error	-21.13791803030599
1180	TT	0.01	pretrained-predict	rp-error	3.918074617675778
1181	TT	0.01	pretrained-predict	rp-error	-7.594636462597656
1182	TT	0.01	pretrained-predict	rp-error	2.895145987174473
1183	TT	0.01	pretrained-predict	rp-error	-5.028192120068358
1184	TT	0.01	pretrained-predict	rp-error	-11.702665490136717
1185	TT	0.01	pretrained-predict	rp-error	14.931035497900396
1186	TT	0.01	pretrained-predict	rp-error	1.056579896761065
1187	TT	0.01	pretrained-predict	rp-error	6.848439404215505
1188	TT	0.01	pretrained-predict	rp-error	7.835217678938811
1189	TT	0.01	pretrained-predict	rp-error	4.168645995442709
1190	TT	0.01	pretrained-predict	rp-error	-9.839822645442707
1191	TT	0.01	pretrained-predict	rp-error	3.618880332031253
1192	TT	0.01	pretrained-predict	rp-error	-9.241053862499996
1193	TT	0.01	pretrained-predict	rp-error	3.594437204231774
1194	TT	0.01	pretrained-predict	rp-error	16.136146668180345
1195	TT	0.01	pretrained-predict	rp-error	-2.007580759814452
1196	TT	0.01	pretrained-predict	rp-error	-15.793611707584638
1197	TT	0.01	pretrained-predict	rp-error	-1.056375844466146
1198	TT	0.01	pretrained-predict	rp-error	-7.760636576741533
1199	TT	0.01	pretrained-predict	rp-error	5.109056182137046
1200	TT	0.01	pretrained-predict	rp-error	-10.916677425569665
1201	TT	0.01	pretrained-predict	rp-error	-20.31573168229166
1202	TT	0.01	pretrained-predict	rp-error	0.0804142383951855
1203	TT	0.01	pretrained-predict	rp-error	14.43879279794922
1204	TT	0.01	pretrained-predict	rp-error	10.57415016537272
1205	TT	0.01	pretrained-predict	rp-error	14.010850075585935
1206	TT	0.01	pretrained-predict	rp-error	-0.937514948209632
1207	TT	0.01	pretrained-predict	rp-error	0.7111704387369784
1208	TT	0.01	pretrained-predict	rp-error	-0.9833175138997348
1209	TT	0.01	pretrained-predict	rp-error	-3.0586292018554677
1210	TT	0.01	pretrained-predict	rp-error	5.115735087890627
1211	TT	0.01	pretrained-predict	rp-error	-1.0907558854166697
1212	TT	0.01	pretrained-predict	rp-error	11.815165025146484
1213	TT	0.01	pretrained-predict	rp-error	4.440691764778649
1214	TT	0.01	pretrained-predict	rp-error	-17.105611894091794
1215	TT	0.01	pretrained-predict	rp-error	-17.229968450667318
1216	TT	0.01	pretrained-predict	rp-error	3.5704956048665366
1217	TT	0.01	pretrained-predict	rp-error	-21.914566346533206
1218	TT	0.01	pretrained-predict	rp-error	-7.292677512955727
1219	TT	0.01	pretrained-predict	rp-error	2.597648123014324
1220	TT	0.01	pretrained-predict	rp-error	-19.966401427278647
1221	TT	0.01	pretrained-predict	rp-error	4.198178746793616
1222	TT	0.01	pretrained-predict	rp-error	-7.668644408642564
1223	TT	0.01	pretrained-predict	rp-error	7.195130321093757
1224	TT	0.01	pretrained-predict	rp-error	-8.609399974804674
1225	TT	0.01	pretrained-predict	rp-error	-15.442849693570963
1226	TT	0.01	pretrained-predict	rp-error	1.702280573616541
1227	TT	0.01	pretrained-predict	rp-error	-29.54168884635417
1228	TT	0.01	pretrained-predict	rp-error	-4.636665214827481
1229	TT	0.01	pretrained-predict	rp-error	-5.747697462939449
1230	TT	0.01	pretrained-predict	rp-error	3.033790718961584
1231	TT	0.01	pretrained-predict	rp-error	-21.580835764697262
1232	TT	0.01	pretrained-predict	rp-error	13.878973773763022
1233	TT	0.01	pretrained-predict	rp-error	1.7161428994873056
1234	TT	0.01	pretrained-predict	rp-error	-13.91853216142578
1235	TT	0.01	pretrained-predict	rp-error	8.0806255652832
1236	TT	0.01	pretrained-predict	rp-error	0.8618558862548831
1237	TT	0.01	pretrained-predict	rp-error	12.570547690787762
1238	TT	0.01	pretrained-predict	rp-error	13.071556467643234
1239	TT	0.01	pretrained-predict	rp-error	1.418283677685551
1240	TT	0.01	pretrained-predict	rp-error	6.579163360026044
1241	TT	0.01	pretrained-predict	rp-error	-1.716918510205069
1242	TT	0.01	pretrained-predict	rp-error	15.6694429913086
1243	TT	0.01	pretrained-predict	rp-error	-13.696207031738268
1244	TT	0.01	pretrained-predict	rp-error	12.423072718538409
1245	TT	0.01	pretrained-predict	rp-error	-1.9745309954752628
1246	TT	0.01	pretrained-predict	rp-error	-7.623669075374345
1247	TT	0.01	pretrained-predict	rp-error	-22.614851392513025
1248	TT	0.01	pretrained-predict	rp-error	37.87203572239581
1249	TT	0.01	pretrained-predict	rp-error	-31.330354195312506
1250	TT	0.01	pretrained-predict	rp-error	3.120998258398437
1251	TT	0.01	pretrained-predict	rp-error	14.769769569661456
1252	TT	0.01	pretrained-predict	rp-error	-16.127031941666665
1253	TT	0.01	pretrained-predict	rp-error	-14.189714762988288
1254	TT	0.01	pretrained-predict	rp-error	-0.3198229257812528
1255	TT	0.01	pretrained-predict	rp-error	1.4216184909668002
1256	TT	0.01	pretrained-predict	rp-error	-0.1820362443684899
1257	TT	0.01	pretrained-predict	rp-error	-16.329659285074868
1258	TT	0.01	pretrained-predict	rp-error	-5.9265443767578105
1259	TT	0.01	pretrained-predict	rp-error	1.343669529589846
1260	TT	0.01	pretrained-predict	rp-error	-0.1406765589029959
1261	TT	0.01	pretrained-predict	rp-error	9.75196353745931
1262	TT	0.01	pretrained-predict	rp-error	-2.957375164371747
1263	TT	0.01	pretrained-predict	rp-error	-5.385999206754562
1264	TT	0.01	pretrained-predict	rp-error	-9.717662551953122
1265	TT	0.01	pretrained-predict	rp-error	3.453981487304688
1266	TT	0.01	pretrained-predict	rp-error	-16.730108140690103
1267	TT	0.01	pretrained-predict	rp-error	4.658984225455725
1268	TT	0.01	pretrained-predict	rp-error	-18.79381735276693
1269	TT	0.01	pretrained-predict	rp-error	17.080605902571612
1270	TT	0.01	pretrained-predict	rp-error	-2.9439147380533868
1271	TT	0.01	pretrained-predict	rp-error	2.5761001958903016
1272	TT	0.01	pretrained-predict	rp-error	0.0464162154134086
1273	TT	0.01	pretrained-predict	rp-error	-1.3564314462727864
1274	TT	0.01	pretrained-predict	rp-error	-14.053505691373696
1275	TT	0.01	pretrained-predict	rp-error	8.841632272965498
1276	TT	0.01	pretrained-predict	rp-error	-8.107333803287766
1277	TT	0.01	pretrained-predict	rp-error	3.844815774153645
1278	TT	0.01	pretrained-predict	rp-error	-19.49507813818358
1279	TT	0.01	pretrained-predict	rp-error	-17.472341921647136
1280	TT	0.01	pretrained-predict	rp-error	1.4477102690592432
1281	TT	0.01	pretrained-predict	rp-error	-18.28666107652994
1282	TT	0.01	pretrained-predict	rp-error	-1.169902508902993
1283	TT	0.01	pretrained-predict	rp-error	6.4901017842448
1284	TT	0.01	pretrained-predict	rp-error	0.8883159342285296
1285	TT	0.01	pretrained-predict	rp-error	15.351211465917965
1286	TT	0.01	pretrained-predict	rp-error	-5.9243926580240895
1287	TT	0.01	pretrained-predict	rp-error	1.6319602509277331
1288	TT	0.01	pretrained-predict	rp-error	22.308147764274096
1289	TT	0.01	pretrained-predict	rp-error	-11.343810654622397
1290	TT	0.01	pretrained-predict	rp-error	-0.3652348070637998
1291	TT	0.01	pretrained-predict	rp-error	13.637066797558596
1292	TT	0.01	pretrained-predict	rp-error	-3.614895429589843
1293	TT	0.01	pretrained-predict	rp-error	-1.059435680664059
1294	TT	0.01	pretrained-predict	rp-error	-8.686849628955066
1295	TT	0.01	pretrained-predict	rp-error	1.8130071400553405
1296	TT	0.01	pretrained-predict	rp-error	6.757198601025387
1297	TT	0.01	pretrained-predict	rp-error	9.983648906884769
1298	TT	0.01	pretrained-predict	rp-error	-2.0048558313639333
1299	TT	0.01	pretrained-predict	rp-error	-7.392530921207683
1300	TT	0.01	pretrained-predict	rp-error	-14.910796333398435
1301	TT	0.01	pretrained-predict	rp-error	0.130276341764322
1302	TT	0.01	pretrained-predict	rp-error	-0.332599760872398
1303	TT	0.01	pretrained-predict	rp-error	21.660598377750645
1304	TT	0.01	pretrained-predict	rp-error	0.6928569018880211
1305	TT	0.01	pretrained-predict	rp-error	21.06587633741861
1306	TT	0.01	pretrained-predict	rp-error	10.648516821484373
1307	TT	0.01	pretrained-predict	rp-error	-5.925257070751954
1308	TT	0.01	pretrained-predict	rp-error	-6.116006686360677
1309	TT	0.01	pretrained-predict	rp-error	-9.167039257812505
1310	TT	0.01	pretrained-predict	rp-error	-7.488645232812502
1311	TT	0.01	pretrained-predict	rp-error	-4.427011021419268
1312	TT	0.01	pretrained-predict	rp-error	13.32139410690104
1313	TT	0.01	pretrained-predict	rp-error	-16.579065985139973
1314	TT	0.01	pretrained-predict	rp-error	-1.2567288554687508
1315	TT	0.01	pretrained-predict	rp-error	5.546829173730465
1316	TT	0.01	pretrained-adjust	rp-error	9.168141191731776
1317	TT	0.01	pretrained-adjust	rp-error	-2.131828805729164
1318	TT	0.01	pretrained-adjust	rp-error	-1.0829946838867173
1319	TT	0.01	pretrained-adjust	rp-error	0.5162971499186355
1320	TT	0.01	pretrained-adjust	rp-error	-2.267904316731773
1321	TT	0.01	pretrained-adjust	rp-error	-1.3831126569010408
1322	TT	0.01	pretrained-adjust	rp-error	6.679065748372395
1323	TT	0.01	pretrained-adjust	rp-error	-4.967870424381509
1324	TT	0.01	pretrained-adjust	rp-error	0.7849496600260437
1325	TT	0.01	pretrained-adjust	rp-error	2.9925347144531216
1326	TT	0.01	pretrained-adjust	rp-error	-1.3663657422851545
1327	TT	0.01	pretrained-adjust	rp-error	2.3298450693359385
1328	TT	0.01	pretrained-adjust	rp-error	-0.5454081053710951
1329	TT	0.01	pretrained-adjust	rp-error	2.921272522932938
1330	TT	0.01	pretrained-adjust	rp-error	-0.6111090862304707
1331	TT	0.01	pretrained-adjust	rp-error	-4.253470460384115
1332	TT	0.01	pretrained-adjust	rp-error	-1.164455093196615
1333	TT	0.01	pretrained-adjust	rp-error	-3.296735577067057
1334	TT	0.01	pretrained-adjust	rp-error	-0.6912828047851605
1335	TT	0.01	pretrained-adjust	rp-error	14.471968530924483
1336	TT	0.01	pretrained-adjust	rp-error	-1.975965639322922
1337	TT	0.01	pretrained-adjust	rp-error	0.3870753612548796
1338	TT	0.01	pretrained-adjust	rp-error	-3.1802714354329424
1339	TT	0.01	pretrained-adjust	rp-error	-0.5074174263020836
1340	TT	0.01	pretrained-adjust	rp-error	1.17929349996745
1341	TT	0.01	pretrained-adjust	rp-error	-2.245201304557291
1342	TT	0.01	pretrained-adjust	rp-error	3.956376404134112
1343	TT	0.01	pretrained-adjust	rp-error	-1.0446697414713526
1344	TT	0.01	pretrained-adjust	rp-error	1.8686410473470048
1345	TT	0.01	pretrained-adjust	rp-error	2.8795101763834694
1346	TT	0.01	pretrained-adjust	rp-error	-1.4952760332519477
1347	TT	0.01	pretrained-adjust	rp-error	-0.895753385205083
1348	TT	0.01	pretrained-adjust	rp-error	-6.147587553035482
1349	TT	0.01	pretrained-adjust	rp-error	3.8427651936848894
1350	TT	0.01	pretrained-adjust	rp-error	-2.8801001419270804
1351	TT	0.01	pretrained-adjust	rp-error	-2.337278104882809
1352	TT	0.01	pretrained-adjust	rp-error	-1.9701634544433588
1353	TT	0.01	pretrained-adjust	rp-error	1.6436636449218724
1354	TT	0.01	pretrained-adjust	rp-error	-2.0834364107747447
1355	TT	0.01	pretrained-adjust	rp-error	1.196876720833341
1356	TT	0.01	pretrained-adjust	rp-error	-4.611542914762367
1357	TT	0.01	pretrained-adjust	rp-error	2.841020057519536
1358	TT	0.01	pretrained-adjust	rp-error	-1.1898702753906107
1359	TT	0.01	pretrained-adjust	rp-error	0.0458545895345068
1360	TT	0.01	pretrained-adjust	rp-error	2.4363515667643227
1361	TT	0.01	pretrained-adjust	rp-error	0.4938167777181022
1362	TT	0.01	pretrained-adjust	rp-error	-0.6670391729166667
1363	TT	0.01	pretrained-adjust	rp-error	0.7116889467610719
1364	TT	0.01	pretrained-adjust	rp-error	-3.79593100592448
1365	TT	0.01	pretrained-adjust	rp-error	-7.020444611840812
1366	TT	0.01	pretrained-adjust	rp-error	3.24510662849935
1367	TT	0.01	pretrained-adjust	rp-error	1.9749521523600395
1368	TT	0.01	pretrained-adjust	rp-error	2.772015333520507
1369	TT	0.01	pretrained-adjust	rp-error	-1.8423582698893208
1370	TT	0.01	pretrained-adjust	rp-error	-0.5444178253743459
1371	TT	0.01	pretrained-adjust	rp-error	-1.7221505322753856
1372	TT	0.01	pretrained-adjust	rp-error	-1.903478192122396
1373	TT	0.01	pretrained-adjust	rp-error	4.283238399837245
1374	TT	0.01	pretrained-predict	rp-error	3.990206203955076
1375	TT	0.01	pretrained-adjust	rp-error	0.8835688769856773
1376	TT	0.01	pretrained-adjust	rp-error	-1.925249946907556
1377	TT	0.01	pretrained-adjust	rp-error	1.502676279768881
1378	TT	0.01	pretrained-adjust	rp-error	-1.3351144761881455
1379	TT	0.01	pretrained-adjust	rp-error	-0.924653592659503
1380	TT	0.01	pretrained-adjust	rp-error	-1.3966614737955751
1381	TT	0.01	pretrained-adjust	rp-error	2.6546462940917976
1382	TT	0.01	pretrained-adjust	rp-error	1.097021451416019
1383	TT	0.01	pretrained-adjust	rp-error	3.5635397077799453
1384	TT	0.01	pretrained-adjust	rp-error	-4.032786578190105
1385	TT	0.01	pretrained-adjust	rp-error	-0.7552294767578189
1386	TT	0.01	pretrained-adjust	rp-error	-2.908987731429036
1387	TT	0.01	pretrained-adjust	rp-error	3.5483708597493475
1388	TT	0.01	pretrained-adjust	rp-error	2.490700034847002
1389	TT	0.01	pretrained-adjust	rp-error	4.910565051057944
1390	TT	0.01	pretrained-adjust	rp-error	-0.9926467389160152
1391	TT	0.01	pretrained-adjust	rp-error	3.557611337890627
1392	TT	0.01	pretrained-adjust	rp-error	1.2340666513020864
1393	TT	0.01	pretrained-adjust	rp-error	-1.3867681602701865
1394	TT	0.01	pretrained-adjust	rp-error	1.166708699153645
1395	TT	0.01	pretrained-adjust	rp-error	-7.650694279475914
1396	TT	0.01	pretrained-adjust	rp-error	-3.228039147298169
1397	TT	0.01	pretrained-adjust	rp-error	-1.6133909808431
1398	TT	0.01	pretrained-adjust	rp-error	-1.95795818375651
1399	TT	0.01	pretrained-predict	rp-error	6.619489365022815
1400	TT	0.01	pretrained-adjust	rp-error	-1.2050576938476567
1401	TT	0.01	pretrained-adjust	rp-error	0.4517109410156266
1402	TT	0.01	pretrained-adjust	rp-error	2.596207586621091
1403	TT	0.01	pretrained-adjust	rp-error	1.9493541532714789
1404	TT	0.01	pretrained-adjust	rp-error	-0.5848859816243461
1405	TT	0.01	pretrained-adjust	rp-error	9.846984491357418
1406	TT	0.01	pretrained-adjust	rp-error	-0.0921806591796894
1407	TT	0.01	pretrained-adjust	rp-error	6.4516906179199225
1408	TT	0.01	pretrained-adjust	rp-error	0.8846780702473964
1409	TT	0.01	pretrained-adjust	rp-error	1.9882068198079423
1410	TT	0.01	pretrained-predict	rp-error	4.114952449251305
1411	TT	0.01	pretrained-predict	rp-error	3.728608763216144
1412	TT	0.01	pretrained-predict	rp-error	10.122235767488611
1413	TT	0.01	pretrained-predict	rp-error	-15.582219238492836
1414	TT	0.01	pretrained-predict	rp-error	-10.235491601123044
1415	TT	0.01	pretrained-predict	rp-error	-8.38231669189453
1416	TT	0.01	pretrained-predict	rp-error	-23.469767806119798
1417	TT	0.01	pretrained-predict	rp-error	-16.751587484114587
1418	TT	0.01	pretrained-predict	rp-error	-25.44909676103516
1419	TT	0.01	pretrained-predict	rp-error	6.771339274886067
1420	TT	0.01	pretrained-predict	rp-error	-7.572725509814454
1421	TT	0.01	pretrained-predict	rp-error	-12.619095537972008
1422	TT	0.01	pretrained-predict	rp-error	10.358789289567056
1423	TT	0.01	pretrained-predict	rp-error	-1.6400501655924415
1424	TT	0.01	pretrained-predict	rp-error	13.196534774690749
1425	TT	0.01	pretrained-predict	rp-error	7.320514401155599
1426	TT	0.01	pretrained-predict	rp-error	-1.242908817171223
1427	TT	0.01	pretrained-predict	rp-error	15.818561285595706
1428	TT	0.01	pretrained-predict	rp-error	-10.877570851627604
1429	TT	0.01	pretrained-predict	rp-error	11.3114610011556
1430	TT	0.01	pretrained-predict	rp-error	15.725249531730142
1431	TT	0.01	pretrained-predict	rp-error	-6.600380046565753
1432	TT	0.01	pretrained-predict	rp-error	-4.44377722203776
1433	TT	0.01	pretrained-adjust	rp-error	-2.613282918164064
1434	TT	0.01	pretrained-predict	rp-error	-12.156085834895832
1435	TT	0.01	pretrained-predict	rp-error	12.287708217317714
1436	TT	0.01	pretrained-predict	rp-error	-5.30806153212891
1437	TT	0.01	pretrained-predict	rp-error	12.746488044352212
1438	TT	0.01	pretrained-predict	rp-error	9.416742939355473
1439	TT	0.01	pretrained-predict	rp-error	-10.00867156910807
1440	TT	0.01	pretrained-predict	rp-error	15.954224615364588
1441	TT	0.01	pretrained-predict	rp-error	-11.858086854996742
1442	TT	0.01	pretrained-predict	rp-error	-2.369361195540364
1443	TT	0.01	pretrained-predict	rp-error	8.640757172981772
1444	TT	0.01	pretrained-predict	rp-error	6.726213310546875
1445	TT	0.01	pretrained-predict	rp-error	-18.288930859407557
1446	TT	0.01	pretrained-predict	rp-error	8.753385919083662
1447	TT	0.01	pretrained-predict	rp-error	-18.4236424585612
1448	TT	0.01	pretrained-predict	rp-error	-7.362054018147788
1449	TT	0.01	pretrained-predict	rp-error	-6.490250649348958
1450	TT	0.01	pretrained-predict	rp-error	-11.57297619908854
1451	TT	0.01	pretrained-predict	rp-error	-3.794774913102209
1452	TT	0.01	pretrained-predict	rp-error	5.00326289440104
1453	TT	0.01	pretrained-predict	rp-error	17.81570674288738
1454	TT	0.01	pretrained-predict	rp-error	6.9941217497233055
1455	TT	0.01	pretrained-predict	rp-error	-4.86698427312826
1456	TT	0.01	pretrained-predict	rp-error	9.222997473942058
1457	TT	0.01	pretrained-adjust	rp-error	0.98369568649089
1458	TT	0.01	pretrained-adjust	rp-error	-5.1091174242024735
1459	TT	0.01	pretrained-adjust	rp-error	-1.963583270882161
1460	TT	0.01	pretrained-adjust	rp-error	-0.2211652183268206
1461	TT	0.01	pretrained-adjust	rp-error	2.72636126611328
1462	TT	0.01	pretrained-adjust	rp-error	-2.299411173632812
1463	TT	0.01	pretrained-adjust	rp-error	-1.1715100956868485
1464	TT	0.01	pretrained-adjust	rp-error	1.862202494433596
1465	TT	0.01	pretrained-adjust	rp-error	-6.130889921516925
1466	TT	0.01	pretrained-adjust	rp-error	1.0154000138509147
1467	TT	0.01	pretrained-adjust	rp-error	-3.674696614485669
1468	TT	0.01	pretrained-adjust	rp-error	0.7640686709147175
1469	TT	0.01	pretrained-adjust	rp-error	0.7580261215494843
1470	TT	0.01	pretrained-adjust	rp-error	-2.9907659055013056
1471	TT	0.01	pretrained-adjust	rp-error	-0.3794775622558575
1472	TT	0.01	pretrained-adjust	rp-error	5.220762995393883
1473	TT	0.01	pretrained-adjust	rp-error	-2.094973025927729
1474	TT	0.01	pretrained-adjust	rp-error	-3.994987780354816
1475	TT	0.01	pretrained-predict	rp-error	9.133677336816405
1476	TT	0.01	pretrained-adjust	rp-error	-2.4151784248697865
1477	TT	0.01	pretrained-adjust	rp-error	2.493462207194014
1478	TT	0.01	pretrained-adjust	rp-error	-0.4672995557454413
1479	TT	0.01	pretrained-adjust	rp-error	0.4525857366210886
1480	TT	0.01	pretrained-adjust	rp-error	-1.610968054882811
1481	TT	0.01	pretrained-predict	rp-error	23.83083300216471
1482	TT	0.01	pretrained-predict	rp-error	-1.659229027783205
1483	TT	0.01	pretrained-adjust	rp-error	-3.181703468815108
1484	TT	0.01	pretrained-predict	rp-error	-9.642590320865883
1485	TT	0.01	pretrained-predict	rp-error	13.920280357584645
1486	TT	0.01	pretrained-predict	rp-error	-15.214754996402997
1487	TT	0.01	pretrained-predict	rp-error	-13.897655714290366
1488	TT	0.01	pretrained-predict	rp-error	-2.1032400408203173
1489	TT	0.01	pretrained-predict	rp-error	2.383790812125653
1490	TT	0.01	pretrained-predict	rp-error	-9.262716991731772
1491	TT	0.01	pretrained-predict	rp-error	-11.390302064925116
1492	TT	0.01	pretrained-adjust	rp-error	5.016224703206383
1493	TT	0.01	pretrained-adjust	rp-error	-1.017896213037112
1494	TT	0.01	pretrained-adjust	rp-error	-2.8003531454589847
1495	TT	0.01	pretrained-adjust	rp-error	0.5169027618652322
1496	TT	0.01	pretrained-adjust	rp-error	-0.3189246556315055
1497	TT	0.01	pretrained-adjust	rp-error	3.722808677246121
1498	TT	0.01	pretrained-predict	rp-error	-1.6199563256184746
1499	TT	0.01	pretrained-adjust	rp-error	0.2249794027343838
1500	TT	0.01	pretrained-predict	rp-error	10.550454940690102
1501	TT	0.01	train	rp-error	-7.879862775911455
1502	TT	0.01	train	rp-error	6.271331336555988
1503	TT	0.01	pretrained-adjust	rp-error	3.634402198974613
1504	TT	0.01	train	rp-error	-4.565120750602212
1505	TT	0.01	pretrained-predict	rp-error	-0.9145779908691408
1506	TT	0.01	pretrained-predict	rp-error	-13.33121175854492
1507	TT	0.01	pretrained-predict	rp-error	-1.654109328580731
1508	TT	0.01	pretrained-adjust	rp-error	1.4681887931477815
1509	TT	0.01	pretrained-predict	rp-error	-7.737229377815758
1510	TT	0.01	train	rp-error	-10.055907108691414
1511	TT	0.01	pretrained-predict	rp-error	8.80285035652669
1512	TT	0.01	train	rp-error	7.617026252929691
1513	TT	0.01	train	rp-error	9.690955084049476
1514	TT	0.01	train	rp-error	-25.486554377278647
1515	TT	0.01	train	rp-error	-9.518060957438152
1516	TT	0.01	train	rp-error	-20.501709317415365
1517	TT	0.01	train	rp-error	2.08098496705729
1518	TT	0.01	train	rp-error	-4.674379429361984
1519	TT	0.01	train	rp-error	-2.3764215173665377
1520	TT	0.01	train	rp-error	15.197572365022786
1521	TT	0.01	train	rp-error	-8.360676352278645
1522	TT	0.01	train	rp-error	8.09147337566732
1523	TT	0.01	train	rp-error	-4.528686746663411
1524	TT	0.01	pretrained-predict	rp-error	-5.398245263460282
1525	TT	0.01	train	rp-error	-3.060321779541013
1526	TT	0.01	train	rp-error	-11.58001253378906
1527	TT	0.01	train	rp-error	-13.482344204752607
1528	TT	0.01	train	rp-error	-37.84828589521484
1529	TT	0.01	pretrained-adjust	rp-error	2.2942919993977853
1530	TT	0.01	pretrained-adjust	rp-error	-1.6853936065429735
1531	TT	0.01	pretrained-predict	rp-error	8.709172072721351
1532	TT	0.01	pretrained-adjust	rp-error	11.543561160888672
1533	TT	0.01	pretrained-adjust	rp-error	0.2222340796061175
1534	TT	0.01	train	rp-error	-5.498851182161456
1535	TT	0.01	pretrained-adjust	rp-error	-4.362721239257809
1536	TT	0.01	pretrained-predict	rp-error	-5.588506747574861
1537	TT	0.01	pretrained-adjust	rp-error	-0.127205299674479
1538	TT	0.01	pretrained-adjust	rp-error	1.2429251315592469
1539	TT	0.01	pretrained-adjust	rp-error	-1.1456962162434934
1540	TT	0.01	pretrained-adjust	rp-error	-4.320333964371745
1541	TT	0.01	pretrained-adjust	rp-error	-7.72370954797363
1542	TT	0.01	pretrained-predict	rp-error	9.089435872070313
1543	TT	0.01	pretrained-predict	rp-error	-3.678325511914053
1544	TT	0.01	pretrained-predict	rp-error	4.658563592740876
1545	TT	0.01	pretrained-predict	rp-error	3.9163475428222654
1546	TT	0.01	pretrained-predict	rp-error	2.281917351855469
1547	TT	0.01	pretrained-predict	rp-error	1.656541011425773
1548	TT	0.01	pretrained-predict	rp-error	10.213433275113935
1549	TT	0.01	pretrained-predict	rp-error	8.287925748535159
1550	TT	0.01	pretrained-adjust	rp-error	1.4705300855794263
1551	TT	0.01	pretrained-predict	rp-error	1.8506306821940088
1552	TT	0.01	pretrained-predict	rp-error	-9.32196782752279
1553	TT	0.01	pretrained-adjust	rp-error	-1.1599450835937546
1554	TT	0.01	pretrained-predict	rp-error	-1.419172985872379
1555	TT	0.01	pretrained-predict	rp-error	14.071998667285158
1556	TT	0.01	pretrained-predict	rp-error	-1.9750352447916697
1557	TT	0.01	pretrained-predict	rp-error	-27.57582521951497
1558	TT	0.01	pretrained-predict	rp-error	5.07784074132487
1559	TT	0.01	pretrained-predict	rp-error	-0.2653191436523485
1560	TT	0.01	pretrained-predict	rp-error	-2.7141317796549487
1561	TT	0.01	pretrained-predict	rp-error	17.30949534125977
1562	TT	0.01	train	rp-error	-0.5769080724121096
1563	TT	0.01	train	rp-error	-8.975095433821615
1564	TD	0.01	train	rp-error	-11.183440003304035
1565	TT	0.01	train	rp-error	13.73746222290039
1566	TT	0.01	train	rp-error	2.5903869386881557
1567	TT	0.01	train	rp-error	-34.77138393186849
1568	TT	0.01	train	rp-error	1.8855813153483183
1569	TT	0.01	train	rp-error	-10.067527554931644
1570	TT	0.01	train	rp-error	1.8518929568522149
1571	TT	0.01	train	rp-error	-0.3421013702148485
1572	TT	0.01	train	rp-error	-12.46357459604492
1573	TT	0.01	train	rp-error	-27.648188843619792
1574	TT	0.01	train	rp-error	-18.563844692805983
1575	TT	0.01	train	rp-error	-13.16962572130534
1576	TT	0.01	train	rp-error	0.2225634546549599
1577	TT	0.01	train	rp-error	-13.629435405957032
1578	TT	0.01	train	rp-error	-8.424583714713542
1579	TT	0.01	train	rp-error	-11.953410715624996
1580	TT	0.01	train	rp-error	-1.4755974255045563
1581	TT	0.01	train	rp-error	-2.715359075423166
1582	TT	0.01	train	rp-error	-20.76802528144531
1583	TT	0.01	train	rp-error	-3.516198944075523
1584	TT	0.01	train	rp-error	1.7205372403971353
1585	TT	0.01	train	rp-error	-5.773855273079427
1586	TT	0.01	train	rp-error	-26.3584004491862
1587	TT	0.01	train	rp-error	16.818731259016936
1588	TT	0.01	train	rp-error	8.007798599267574
1589	TT	0.01	train	rp-error	-20.551449464908856
1590	TT	0.01	train	rp-error	-1.7175057476236972
1591	TT	0.01	train	rp-error	1.6484118292480474
1592	TT	0.01	pretrained-adjust	rp-error	1.3721116193033964
1593	TT	0.01	train	rp-error	15.20597846464844
1594	TT	0.01	train	rp-error	2.8475800916015643
1595	TT	0.01	train	rp-error	-8.410747974430343
1596	TT	0.01	train	rp-error	-18.348187242675777
1597	TT	0.01	train	rp-error	-21.5614308066569
1598	TT	0.01	train	rp-error	-6.764132130664059
1599	TT	0.01	train	rp-error	-14.8395056015625
1600	TT	0.01	train	rp-error	10.550098560351572
1601	TT	0.01	train	rp-error	-9.434957069319658
1602	TT	0.01	train	rp-error	9.507544772428382
1603	TT	0.01	train	rp-error	-1.0127821052083306
1604	TT	0.01	train	rp-error	0.3538537653483047
1605	TT	0.01	train	rp-error	-17.281237778352867
1606	TT	0.01	train	rp-error	1.4867509356608082
1607	TT	0.01	train	rp-error	16.68369863302408
1608	TT	0.01	train	rp-error	10.093640914388018
1609	TT	0.01	train	rp-error	-22.81096453141276
1610	TT	0.01	train	rp-error	-4.257382423470055
1611	TT	0.01	train	rp-error	7.413743820084633
1612	TT	0.01	train	rp-error	-1.2644761498697932
1613	TT	0.01	train	rp-error	-9.267578631738282
1614	TT	0.01	train	rp-error	-9.399742794921874
1615	TT	0.01	train	rp-error	-19.228661777604167
1616	TT	0.01	train	rp-error	2.8074186114095028
1617	TT	0.01	train	rp-error	-5.971676354768881
1618	TT	0.01	train	rp-error	7.369463496223958
1619	TT	0.01	train	rp-error	-0.9545007107259096
1620	TT	0.01	train	rp-error	4.191345509521483
1621	TT	0.01	train	rp-error	-25.80544637366537
1622	TT	0.01	train	rp-error	3.0638603633463504
1623	TT	0.01	train	rp-error	-6.809626109147136
1624	TT	0.01	train	rp-error	-30.152769530273435
1625	TT	0.01	train	rp-error	-14.870210615641277
1626	TT	0.01	train	rp-error	-3.335371716341129
1627	TT	0.01	train	rp-error	-27.411354469596358
1628	TT	0.01	pretrained-predict	rp-error	20.499729292041017
1629	TT	0.01	pretrained-predict	rp-error	14.25780208803711
1630	TT	0.01	pretrained-predict	rp-error	5.077879491666664
1631	TT	0.01	pretrained-adjust	rp-error	-1.7421133866373708
1632	TT	0.01	pretrained-adjust	rp-error	-4.518973226090495
1633	TT	0.01	pretrained-adjust	rp-error	4.071151868945314
1634	TT	0.01	pretrained-adjust	rp-error	-0.4472823055989572
1635	TT	0.01	pretrained-adjust	rp-error	1.824407171842452
1636	TT	0.01	pretrained-adjust	rp-error	5.336865221370445
1637	TT	0.01	pretrained-adjust	rp-error	-5.17509876048176
1638	TT	0.01	pretrained-adjust	rp-error	-1.858506389257812
1639	TT	0.01	pretrained-adjust	rp-error	1.7050670675781276
1640	TT	0.01	pretrained-adjust	rp-error	-2.779695554777017
1641	TT	0.01	pretrained-adjust	rp-error	11.08339794375
1642	TT	0.01	pretrained-adjust	rp-error	1.7492911273763028
1643	TT	0.01	pretrained-adjust	rp-error	-6.803789106852214
1644	TT	0.01	pretrained-adjust	rp-error	7.284905221337894
1645	TT	0.01	pretrained-adjust	rp-error	-5.957241701236981
1646	TT	0.01	pretrained-adjust	rp-error	-2.0001409759358744
1647	TT	0.01	pretrained-adjust	rp-error	4.5145274376709
1648	TT	0.01	pretrained-adjust	rp-error	-1.6591435522135427
1649	TT	0.01	pretrained-adjust	rp-error	9.005352236328122
1650	TT	0.01	pretrained-adjust	rp-error	5.783516181266272
1651	TT	0.01	pretrained-adjust	rp-error	5.4442551300943975
1652	TT	0.01	pretrained-adjust	rp-error	-0.3151565016927051
1653	TD	0.01	pretrained-adjust	rp-error	-8.908186707405598
1654	TT	0.01	pretrained-adjust	rp-error	-2.03449942101237
1655	TT	0.01	pretrained-adjust	rp-error	2.723554926285807
1656	TT	0.01	pretrained-adjust	rp-error	0.5625989024739582
1657	TT	0.01	pretrained-adjust	rp-error	3.618464030891925
1658	TT	0.01	pretrained-adjust	rp-error	3.542982766178397
1659	TT	0.01	pretrained-adjust	rp-error	-2.6664790559895835
1660	TT	0.01	pretrained-adjust	rp-error	-1.02001095652669
1661	TT	0.01	pretrained-adjust	rp-error	-4.720578599609375
1662	TT	0.01	pretrained-adjust	rp-error	-5.227006859293617
1663	TT	0.01	pretrained-predict	rp-error	-19.95163792293293
1664	TT	0.01	pretrained-adjust	rp-error	-1.7726453563557918
1665	TT	0.01	pretrained-adjust	rp-error	2.1144918737467435
1666	TT	0.01	pretrained-adjust	rp-error	3.8683537414713527
1667	TT	0.01	pretrained-adjust	rp-error	0.551641383626297
1668	TT	0.01	pretrained-adjust	rp-error	8.177930465169268
1669	TT	0.01	pretrained-adjust	rp-error	26.34941638968099
1670	TT	0.01	pretrained-predict	rp-error	-11.892847890397135
1671	TT	0.01	pretrained-adjust	rp-error	2.0431821498209644
1672	TT	0.01	pretrained-adjust	rp-error	-2.618052658723961
1673	TT	0.01	pretrained-adjust	rp-error	20.977459024951173
1674	TT	0.01	pretrained-adjust	rp-error	1.7116006365885426
1675	TD	0.01	pretrained-predict	rp-error	-14.60841825952962
1676	TT	0.01	pretrained-predict	rp-error	-11.579606574934893
1677	TT	0.01	pretrained-adjust	rp-error	7.114354556233721
1678	TT	0.01	pretrained-predict	rp-error	25.47345663766276
1679	TT	0.01	pretrained-adjust	rp-error	-1.6743702939778655
1680	TT	0.01	pretrained-adjust	rp-error	-6.967838827864583
1681	TT	0.01	pretrained-adjust	rp-error	4.861493479687503
1682	TT	0.01	pretrained-adjust	rp-error	4.056255128743487
1683	TT	0.01	pretrained-adjust	rp-error	-1.5718921177083338
1684	TT	0.01	pretrained-adjust	rp-error	-4.78425603502604
1685	TT	0.01	pretrained-adjust	rp-error	3.314779050150552
1686	TT	0.01	pretrained-adjust	rp-error	4.47438987721354
1687	TT	0.01	pretrained-adjust	rp-error	2.1646609007324216
1688	TT	0.01	pretrained-adjust	rp-error	-3.905560208251952
1689	TT	0.01	pretrained-adjust	rp-error	3.407877891471351
1690	TT	0.01	pretrained-adjust	rp-error	-8.131536495784502
1691	TT	0.01	pretrained-adjust	rp-error	3.3137523076660145
1692	TT	0.01	pretrained-adjust	rp-error	-0.1199780147786455
1693	TT	0.01	pretrained-adjust	rp-error	-4.8705737427083164
1694	TT	0.01	pretrained-adjust	rp-error	-1.085261672330731
1695	TT	0.01	pretrained-adjust	rp-error	-1.826221324902335
1696	TT	0.01	pretrained-predict	rp-error	-4.122891502197263
1697	TT	0.01	pretrained-predict	rp-error	21.27442381530761
1698	TT	0.01	pretrained-predict	rp-error	-3.740893230664064
1699	TT	0.01	pretrained-predict	rp-error	-36.04181032464192
1700	TT	0.01	pretrained-predict	rp-error	-1.6188858771484362
1701	TT	0.01	pretrained-predict	rp-error	-19.494213445540357
1702	TT	0.01	pretrained-predict	rp-error	-0.335489241129558
1703	TT	0.01	pretrained-predict	rp-error	4.46110228191732
1704	TT	0.01	pretrained-predict	rp-error	0.8542878279622386
1705	TT	0.01	pretrained-predict	rp-error	-14.947046226969398
1706	TT	0.01	pretrained-predict	rp-error	-15.745465684570313
1707	TT	0.01	pretrained-predict	rp-error	1.5676507866373726
1708	TT	0.01	pretrained-predict	rp-error	17.859925057763675
1709	TT	0.01	pretrained-predict	rp-error	8.226951148567707
1710	TT	0.01	pretrained-predict	rp-error	-10.807706347347004
1711	TT	0.01	pretrained-predict	rp-error	-8.105878775227865
1712	TT	0.01	pretrained-predict	rp-error	-9.66993089708659
1713	TT	0.01	pretrained-predict	rp-error	10.335876185188802
1714	TT	0.01	pretrained-predict	rp-error	-5.772443783382158
1715	TT	0.01	pretrained-predict	rp-error	-12.72097556077474
1716	TT	0.01	pretrained-predict	rp-error	-6.468462636702476
1717	TT	0.01	pretrained-predict	rp-error	-1.5575668953776045
1718	TT	0.01	pretrained-predict	rp-error	-10.135850139257812
1719	TT	0.01	pretrained-predict	rp-error	5.418617635205081
1720	TT	0.01	pretrained-predict	rp-error	-17.9567604504069
1721	TT	0.01	pretrained-predict	rp-error	-13.296183878727213
1722	TT	0.01	pretrained-predict	rp-error	2.2624085673177063
1723	TT	0.01	pretrained-predict	rp-error	5.047532930940754
1724	TT	0.01	pretrained-predict	rp-error	4.604101348893227
1725	TT	0.01	pretrained-predict	rp-error	-3.0232492217773483
1726	TT	0.01	pretrained-predict	rp-error	3.9929538077962192
1727	TT	0.01	pretrained-predict	rp-error	-32.23230601027018
1728	TT	0.01	pretrained-adjust	rp-error	4.834797200195311
1729	TT	0.01	pretrained-adjust	rp-error	2.74719424119467
1730	TT	0.01	pretrained-adjust	rp-error	-9.463616449153648
1731	TT	0.01	pretrained-adjust	rp-error	0.2172801474446615
1732	TT	0.01	pretrained-adjust	rp-error	0.9277048205240916
1733	TT	0.01	pretrained-adjust	rp-error	9.419808528515617
1734	TT	0.01	pretrained-adjust	rp-error	-5.613769751416015
1735	TT	0.01	pretrained-adjust	rp-error	1.0239296351074216
1736	TT	0.01	pretrained-adjust	rp-error	9.348276117154938
1737	TT	0.01	pretrained-adjust	rp-error	-2.017803163818357
1738	TT	0.01	pretrained-predict	rp-error	8.925493953597005
1739	TT	0.01	pretrained-predict	rp-error	16.33472514847819
1740	TT	0.01	pretrained-predict	rp-error	-6.433367217041013
1741	TT	0.01	pretrained-predict	rp-error	-27.55572924539388
1742	TT	0.01	pretrained-predict	rp-error	-12.750362619466143
1743	TT	0.01	pretrained-predict	rp-error	-4.213287407096352
1744	TT	0.01	pretrained-predict	rp-error	15.0829025652181
1745	TT	0.01	pretrained-predict	rp-error	6.888971752506507
1746	TT	0.01	pretrained-predict	rp-error	-20.865072762727863
1747	TT	0.01	pretrained-predict	rp-error	-10.936497275130208
1748	TT	0.01	pretrained-predict	rp-error	-25.541104112792965
1749	TT	0.01	pretrained-predict	rp-error	16.89581412109375
1750	TT	0.01	pretrained-predict	rp-error	-16.235351967154948
1751	TT	0.01	pretrained-predict	rp-error	13.189842012288407
1752	TT	0.01	pretrained-predict	rp-error	-9.960418107210284
1753	TT	0.01	pretrained-predict	rp-error	12.052122967545571
1754	TT	0.01	pretrained-predict	rp-error	-3.791639408610031
1755	TT	0.01	pretrained-predict	rp-error	-8.173548287386069
1756	TT	0.01	pretrained-predict	rp-error	5.392184590445964
1757	TT	0.01	pretrained-adjust	rp-error	4.368929448942055
1758	TD	0.01	train	rp-error	15.30367530725912
1759	TT	0.01	train	rp-error	-17.6401015558431
1760	TT	0.01	train	rp-error	-5.510198730240887
1761	TT	0.01	train	rp-error	10.025994700699876
1762	TT	0.01	train	rp-error	-30.694167697363284
1763	TD	0.01	pretrained-adjust	rp-error	16.32109130762533
1764	TT	0.01	pretrained-adjust	rp-error	-1.2487012326822935
1765	TT	0.01	pretrained-adjust	rp-error	-0.9541345412434836
1766	TT	0.01	pretrained-predict	rp-error	-18.70776327841797
1767	TT	0.01	pretrained-adjust	rp-error	-2.538737420100912
1768	TT	0.01	pretrained-predict	rp-error	7.647275370865891
1769	TT	0.01	pretrained-predict	rp-error	5.434686523665363
1770	TD	0.01	pretrained-predict	rp-error	13.692314757332362
1771	TT	0.01	pretrained-predict	rp-error	-4.501853112239584
1772	TT	0.01	pretrained-adjust	rp-error	-2.9551463960937525
1773	TT	0.01	pretrained-predict	rp-error	-8.392269127945951
1774	TT	0.01	pretrained-predict	rp-error	-6.235407523876951
1775	TT	0.01	train	rp-error	-13.91273638134765
1776	TT	0.01	pretrained-predict	rp-error	-11.827678321411137
1777	TT	0.01	pretrained-adjust	rp-error	4.392187477539061
1778	TT	0.01	pretrained-adjust	rp-error	2.821580402425134
1779	TT	0.01	pretrained-adjust	rp-error	-0.0231806384440176
1780	TT	0.01	pretrained-adjust	rp-error	-15.357435095996088
1781	TT	0.01	train	rp-error	9.856137117675786
1782	TT	0.01	pretrained-adjust	rp-error	0.2969864408040408
1783	TT	0.01	pretrained-adjust	rp-error	3.7789209835123714
1784	TT	0.01	pretrained-adjust	rp-error	-8.425483396777345
1785	TT	0.01	pretrained-adjust	rp-error	10.085470220133466
1786	TT	0.01	pretrained-predict	rp-error	-12.842761050911456
1787	TT	0.01	pretrained-predict	rp-error	6.922522250716149
1788	TT	0.01	pretrained-predict	rp-error	-5.8610247394205714
1789	TT	0.01	pretrained-adjust	rp-error	3.984883798942058
1790	TT	0.01	pretrained-predict	rp-error	10.758881095084632
1791	TT	0.01	pretrained-predict	rp-error	-13.3212796695638
1792	TT	0.01	train	rp-error	-24.88124201240234
1793	TT	0.01	pretrained-predict	rp-error	-13.926787515494787
1794	TT	0.01	pretrained-predict	rp-error	4.439259852278639
1795	TT	0.01	pretrained-predict	rp-error	-5.207777507731116
1796	TT	0.01	train	rp-error	-3.370182194498696
1797	TT	0.01	train	rp-error	27.3700123038737
1798	TT	0.01	pretrained-predict	rp-error	10.331999141276045
1799	TT	0.01	train	rp-error	0.9583325663736986
1800	TT	0.01	pretrained-predict	rp-error	19.359871706298836
1801	TT	0.01	pretrained-predict	rp-error	-3.039397486914069
1802	TD	0.01	train	rp-error	12.503236822298176
1803	TT	0.01	pretrained-adjust	rp-error	-0.6366267174153677
1804	TT	0.01	pretrained-adjust	rp-error	3.3384537931966207
1805	TT	0.01	pretrained-adjust	rp-error	2.480906566731768
1806	TT	0.01	pretrained-predict	rp-error	4.477248979182939
1807	TT	0.01	pretrained-adjust	rp-error	3.625706661490888
1808	TT	0.01	pretrained-adjust	rp-error	-5.068390266487622
1809	TT	0.01	pretrained-adjust	rp-error	-1.902223270833332
1810	TT	0.01	pretrained-adjust	rp-error	-2.912242877848307
1811	TT	0.01	pretrained-adjust	rp-error	2.308866992317704
1812	TT	0.01	pretrained-adjust	rp-error	2.4758567875813924
1813	TT	0.01	pretrained-adjust	rp-error	3.183892555468752
1814	TT	0.01	pretrained-adjust	rp-error	-14.453078216194648
1815	TT	0.01	pretrained-adjust	rp-error	3.002977488362632
1816	TT	0.01	pretrained-adjust	rp-error	-0.9184284981119788
1817	TT	0.01	pretrained-adjust	rp-error	-1.4535097798177077
1818	TT	0.01	pretrained-adjust	rp-error	-5.106850838085933
1819	TD	0.01	pretrained-adjust	rp-error	5.985509924104818
1820	TT	0.01	pretrained-adjust	rp-error	-1.1378835436035146
1821	TT	0.01	pretrained-adjust	rp-error	-0.1681920534993395
1822	TD	0.01	pretrained-predict	rp-error	14.29772869277344
1823	TT	0.01	pretrained-adjust	rp-error	-0.735995579980468
1824	TT	0.01	train	rp-error	-7.7175216746093795
1825	TT	0.01	pretrained-predict	rp-error	7.83528125400391
1826	TT	0.01	pretrained-adjust	rp-error	-4.701636470003258
1827	TT	0.01	pretrained-predict	rp-error	6.190887444042964
1828	TT	0.01	pretrained-adjust	rp-error	-4.02512525935871
1829	TD	0.01	train	rp-error	5.43279949355469
1830	TT	0.01	train	rp-error	-27.39127361660156
1831	TT	0.01	pretrained-adjust	rp-error	-2.75413250594076
1832	TT	0.01	pretrained-adjust	rp-error	0.2319263596679732
1833	TT	0.01	pretrained-adjust	rp-error	1.1000974991048196
1834	TT	0.01	pretrained-adjust	rp-error	-6.58450420742188
1835	TT	0.01	pretrained-adjust	rp-error	-5.843167599137367
1836	TT	0.01	train	rp-error	-3.983939823714192
1837	TT	0.01	train	rp-error	-0.9433433181477896
1838	TT	0.01	pretrained-predict	rp-error	4.019986950712074
1839	TT	0.01	pretrained-predict	rp-error	-24.090579320214843
1840	TT	0.01	train	rp-error	-3.702615237565098
1841	TT	0.01	train	rp-error	-27.92059181751302
1842	TT	0.01	train	rp-error	-2.781201719873046
1843	TT	0.01	pretrained-predict	rp-error	-6.462919378938793
1844	TT	0.01	train	rp-error	-4.794817114534496
1845	TT	0.01	train	rp-error	-11.410999286539711
1846	TT	0.01	train	rp-error	-5.441867162011718
1847	TT	0.01	pretrained-predict	rp-error	-1.6947266431721992
1848	TT	0.01	pretrained-adjust	rp-error	-0.2308044504882858
1849	TD	0.01	pretrained-predict	rp-error	-10.544099756070963
1850	TT	0.01	pretrained-adjust	rp-error	-1.3065368325195266
1851	TT	0.01	pretrained-adjust	rp-error	3.506205116455085
1852	TT	0.01	pretrained-adjust	rp-error	-2.0761758077636685
1853	TT	0.01	pretrained-predict	rp-error	-4.366951145914712
1854	TT	0.01	pretrained-adjust	rp-error	1.1564863449055949
1855	TT	0.01	pretrained-adjust	rp-error	6.447037449609368
1856	TT	0.01	pretrained-adjust	rp-error	-1.14343040904134
1857	TT	0.01	pretrained-predict	rp-error	-7.4059154743164015
1858	TT	0.01	pretrained-predict	rp-error	6.862027748038745
1859	TT	0.01	pretrained-predict	rp-error	-3.0611935432779944
1860	TT	0.01	pretrained-predict	rp-error	7.956217303597
1861	TT	0.01	pretrained-predict	rp-error	26.741361638590497
1862	TT	0.01	pretrained-predict	rp-error	12.690370571248373
1863	TT	0.01	pretrained-predict	rp-error	-18.94257823551433
1864	TT	0.01	pretrained-predict	rp-error	-15.265589660286444
1865	TT	0.01	pretrained-predict	rp-error	-7.554331288948568
1866	TT	0.01	pretrained-predict	rp-error	1.7268391959960994
1867	TT	0.01	pretrained-predict	rp-error	12.669563600292967
1868	TT	0.01	train	rp-error	-11.326728513964843
1869	TT	0.01	pretrained-predict	rp-error	-10.22117018123371
1870	TT	0.01	train	rp-error	4.134718975179034
1871	TT	0.01	train	rp-error	3.541046537890629
1872	TT	0.01	train	rp-error	-0.0956108658203191
1873	TT	0.01	pretrained-predict	rp-error	12.207306412809244
1874	TT	0.01	pretrained-predict	rp-error	-11.245263334798182
1875	TT	0.01	pretrained-predict	rp-error	6.4455570359375045
1876	TT	0.01	pretrained-predict	rp-error	5.2360715066894485
1877	TT	0.01	pretrained-predict	rp-error	9.512537513916024
1878	TT	0.01	train	rp-error	-22.87057511749675
1879	TT	0.01	train	rp-error	-3.187813838769536
1880	TT	0.01	train	rp-error	8.395410668164068
1881	TT	0.01	train	rp-error	-5.339913603352869
1882	TD	0.01	pretrained-adjust	rp-error	4.20184246230469
1883	TT	0.01	train	rp-error	-8.368436569173163
1884	TT	0.01	train	rp-error	-12.734061187386054
1885	TT	0.01	train	rp-error	5.2458291200032505
1886	TT	0.01	train	rp-error	-11.220975559651691
1887	TT	0.01	pretrained-predict	rp-error	-20.920705294938145
1888	TT	0.01	train	rp-error	7.804803217757154
1889	TT	0.01	train	rp-error	-15.554018097721354
1890	TT	0.01	train	rp-error	-23.32366716723633
1891	TT	0.01	train	rp-error	-24.379836221549475
1892	TT	0.01	pretrained-predict	rp-error	-3.293450712792968
1893	TT	0.01	train	rp-error	-5.792112494270832
1894	TT	0.01	train	rp-error	-3.634177681770837
1895	TT	0.01	train	rp-error	-8.491620357926429
1896	TT	0.01	train	rp-error	5.473573200276697
1897	TT	0.01	train	rp-error	-12.75346793372395
1898	TT	0.01	train	rp-error	-16.086152913248696
1899	TT	0.01	train	rp-error	-22.25521374866536
1900	TT	0.01	train	rp-error	-6.33519362745767
1901	TT	0.01	train	rp-error	-1.241705589062498
1902	TT	0.01	pretrained-predict	rp-error	-23.704012681787116
1903	TT	0.01	pretrained-predict	rp-error	0.5612861280273407
1904	TT	0.01	pretrained-adjust	rp-error	0.9542934400390592
1905	TT	0.01	pretrained-adjust	rp-error	2.13791195200195
1906	TT	0.01	train	rp-error	3.581381953222653
1907	TT	0.01	train	rp-error	-10.657652665917972
1908	TT	0.01	pretrained-predict	rp-error	-11.94350866585286
1909	TT	0.01	pretrained-predict	rp-error	4.458846402311202
1910	TT	0.01	pretrained-adjust	rp-error	-4.788328708821602
1911	TT	0.01	pretrained-adjust	rp-error	25.75010550913086
1912	TT	0.01	pretrained-predict	rp-error	-15.4692049485026
1913	TT	0.01	pretrained-predict	rp-error	-0.8257672990885183
1914	TT	0.01	pretrained-adjust	rp-error	-1.075675746354143
1915	TT	0.01	pretrained-adjust	rp-error	0.9229480702473936
1916	TT	0.01	train	rp-error	3.173907590055343
1917	TT	0.01	pretrained-predict	rp-error	10.120457835872394
1918	TT	0.01	train	rp-error	-5.647902073079415
1919	TT	0.01	train	rp-error	3.91161749705406
1920	TT	0.01	pretrained-adjust	rp-error	5.977412533902999
1921	TT	0.01	train	rp-error	3.032569367594405
1922	TT	0.01	train	rp-error	3.0975009877278623
1923	TT	0.01	pretrained-adjust	rp-error	-0.1360936573079385
1924	TT	0.01	pretrained-predict	rp-error	-3.378377309472654
1925	TT	0.01	train	rp-error	11.454882273046875
1926	TT	0.01	train	rp-error	-12.207764671402993
1927	TT	0.01	pretrained-predict	rp-error	3.089658199137382
1928	TT	0.01	pretrained-adjust	rp-error	1.2668675917806027
1929	TT	0.01	pretrained-predict	rp-error	-12.68904894423828
1930	TT	0.01	pretrained-adjust	rp-error	-1.7906491068359358
1931	TT	0.01	pretrained-adjust	rp-error	1.2807040016601547
1932	TT	0.01	pretrained-predict	rp-error	12.69977563234049
1933	TT	0.01	pretrained-predict	rp-error	-8.322274956119792
1934	TT	0.01	pretrained-predict	rp-error	-11.444809254296873
1935	TT	0.01	pretrained-predict	rp-error	-38.14220922628581
1936	TT	0.01	pretrained-adjust	rp-error	-3.1071882202148373
1937	TT	0.01	pretrained-predict	rp-error	-6.832027204077146
1938	TT	0.01	pretrained-adjust	rp-error	3.466458740608722
1939	TT	0.01	pretrained-predict	rp-error	-21.518925880208336
1940	TT	0.01	pretrained-predict	rp-error	2.9289940813476605
1941	TT	0.01	pretrained-adjust	rp-error	1.817337403157552
1942	TT	0.01	pretrained-adjust	rp-error	-1.1427991025227833
1943	TT	0.01	pretrained-predict	rp-error	-0.6263740889973946
1944	TT	0.01	pretrained-adjust	rp-error	5.688459032926431
1945	TT	0.01	pretrained-predict	rp-error	-24.52956500413412
1946	TT	0.01	pretrained-predict	rp-error	-8.279636754671223
1947	TT	0.01	pretrained-predict	rp-error	-14.818590785156251
1948	TT	0.01	pretrained-adjust	rp-error	0.6850660887044313
1949	TT	0.01	pretrained-predict	rp-error	-26.454045172135423
1950	TD	0.01	train	rp-error	-14.579863401171878
1951	TT	0.01	pretrained-predict	rp-error	-14.021763789811196
1952	TT	0.01	pretrained-predict	rp-error	-5.686062000423178
1953	TD	0.01	pretrained-predict	rp-error	-31.065581356803392
1954	TT	0.01	pretrained-predict	rp-error	-4.979975739933266
1955	TT	0.01	pretrained-adjust	rp-error	-7.746221723079429
1956	TT	0.01	pretrained-adjust	rp-error	2.314058958528648
1957	TD	0.01	pretrained-predict	rp-error	-24.688681455371096
1958	TT	0.01	train	rp-error	-1.458628534472652
1959	TT	0.01	pretrained-predict	rp-error	-11.941793975455733
1960	TT	0.01	pretrained-adjust	rp-error	-0.4913877293294248
1961	TT	0.01	pretrained-predict	rp-error	-17.910121610498045
1962	TT	0.01	pretrained-adjust	rp-error	0.6815589487141906
1963	TT	0.01	pretrained-predict	rp-error	-10.929453845214836
1964	TT	0.01	pretrained-predict	rp-error	2.588830584440103
1965	TT	0.01	pretrained-predict	rp-error	-27.398341058886714
1966	TT	0.01	pretrained-adjust	rp-error	1.048257206787106
1967	TT	0.01	pretrained-adjust	rp-error	-0.0260242363606764
1968	TT	0.01	pretrained-predict	rp-error	-15.41738843027344
1969	TT	0.01	pretrained-predict	rp-error	4.982691150862628
1970	TT	0.01	pretrained-predict	rp-error	-19.319887530517583
1971	TT	0.01	pretrained-adjust	rp-error	0.3794811689615827
1972	TT	0.01	pretrained-predict	rp-error	-17.08390170431315
1973	TT	0.01	pretrained-predict	rp-error	-0.5726886893717449
1974	TT	0.01	pretrained-adjust	rp-error	-7.453484523453774
1975	TT	0.01	pretrained-predict	rp-error	-2.2013601109212217
1976	TT	0.01	pretrained-predict	rp-error	-14.77869242620443
1977	TT	0.01	train	rp-error	-25.38942669931641
1978	TT	0.01	pretrained-predict	rp-error	4.664068416292324
1979	TT	0.01	pretrained-adjust	rp-error	-8.702651491796878
1980	TT	0.01	pretrained-adjust	rp-error	-1.2117313356445294
1981	TT	0.01	pretrained-predict	rp-error	-36.42377561184896
1982	TT	0.01	pretrained-predict	rp-error	-31.469173810009764
1983	TT	0.01	pretrained-predict	rp-error	-3.193687573404944
1984	TT	0.01	pretrained-predict	rp-error	25.436604483138023
1985	TT	0.01	pretrained-adjust	rp-error	-0.365991961669927
1986	TT	0.01	pretrained-predict	rp-error	-1.871712227587892
1987	TT	0.01	pretrained-adjust	rp-error	-9.356327886979171
1988	TT	0.01	pretrained-predict	rp-error	-5.698094420735679
1989	TT	0.01	train	rp-error	-14.26338305833334
1990	TT	0.01	pretrained-adjust	rp-error	-3.233181892366538
1991	TT	0.01	train	rp-error	10.486530169514978
1992	TT	0.01	pretrained-adjust	rp-error	-4.106120149112954
1993	TT	0.01	pretrained-adjust	rp-error	-3.432496830289708
1994	TT	0.01	pretrained-predict	rp-error	3.2130321437174487
1995	TT	0.01	train	rp-error	-2.2087594491536464
1996	TD	0.01	pretrained-predict	rp-error	-4.482745314046223
1997	TT	0.01	pretrained-adjust	rp-error	0.8987073370768215
1998	TT	0.01	pretrained-adjust	rp-error	5.185012019401043
[truncated: 18,017 more rows]
