# Supplementary material for: Retention time prediction using neural networks increases identifications in crosslinking mass spectrometry
Source: Nat Commun. 2021 May 28;12:3237. doi: 10.1038/s41467-021-23441-0 (PMC8163845; doi:10.1038/s41467-021-23441-0)
Supplement: Supplementary file 4 — Source Data [file 41467_2021_23441_MOESM4_ESM.zip › Sources/Sources_Supplementary/FigS11_FigS12_source_abcd.csv]

PSMID	SHAP_peptide1	SHAP_peptide2	peptide1	peptide2	RTdimension	fraction
2093317	-0.034569251972206984	-0.0353355364962772	H-	H-	hSAX	5
2093317	0.049724350341712124	-0.011180524530632284	D	G	hSAX	5
2093317	-0.008130643974163831	-0.03171946566500765	G	A	hSAX	5
2093317	0.004174507501093103	-0.017319839697404405	I	clK	hSAX	5
2093317	-0.019487648525719124	0.02070666881606428	S	H	hSAX	5
2093317	0.05327976649513402	0.06381989303758019	Y	F	hSAX	5
2093317	-0.02547249050597884	0.09464122496785421	T	D	hSAX	5
2093317	0.042502151812523155	-0.028155768593566107	F	V	hSAX	5
2093317	-0.03861389697241975	0.08716144140955294	S	D	hSAX	5
2093317	0.015360593811419677	-0.05849180990703644	I	A	hSAX	5
2093317	-0.019761019440526297	0.09637841763396864	V	F	hSAX	5
2093317	-0.04042090197531252	0.09694315607077442	P	D	hSAX	5
2093317	-0.05354905868101923	-0.040358372818463974	N	A	hSAX	5
2093317	-0.03985951409462814	0.03752605034955195	A	R	hSAX	5
2093317	0.013998555956095515	0.0	L	-OH	hSAX	5
2093317	-0.06395921538925904		G		hSAX	5
2093317	-0.01634745242828103		clK		hSAX	5
2093317	0.08647048571416235		D		hSAX	5
2093317	0.07347401866900327		D		hSAX	5
2093317	0.07503600233241742		E		hSAX	5
2093317	-0.025378548776225217		V		hSAX	5
2093317	-0.1396807933537275		R		hSAX	5
2093317	-0.038775795929395826		K		hSAX	5
2093317	0.0		-OH		hSAX	5
2093317	-0.03282344131381251	-0.03299383886740543	H-	H-	hSAX	6
2093317	0.02579369078302989	-0.02839637799163029	D	G	hSAX	6
2093317	-0.016810797597645432	-0.03705325609058491	G	A	hSAX	6
2093317	0.015364599374006502	-0.03318778553250013	I	clK	hSAX	6
2093317	-0.01906452581330086	-0.012492533611512044	S	H	hSAX	6
2093317	0.050506230393075384	0.07669582383243323	Y	F	hSAX	6
2093317	-0.04038293246234389	0.0320570925566426	T	D	hSAX	6
2093317	0.05611438077292405	-0.026511270595001406	F	V	hSAX	6
2093317	-0.04120090884825913	0.02947245628937253	S	D	hSAX	6
2093317	0.022028385009689372	-0.04515997053946194	I	A	hSAX	6
2093317	0.0014442218615295132	0.11788810060577816	V	F	hSAX	6
2093317	-0.05776175482424151	0.044622089260956274	P	D	hSAX	6
2093317	-0.06549940243770834	-0.04794837408066087	N	A	hSAX	6
2093317	-0.0399749446567148	0.03988274035975337	A	R	hSAX	6
2093317	0.03347823788179085	0.0	L	-OH	hSAX	6
2093317	-0.0745196082838811		G		hSAX	6
2093317	-0.028410261249555334		clK		hSAX	6
2093317	0.014149623384146253		D		hSAX	6
2093317	0.006876912418520078		D		hSAX	6
2093317	0.02667919434636133		E		hSAX	6
2093317	-0.01663752082065912		V		hSAX	6
2093317	-0.10955040445405757		R		hSAX	6
2093317	-0.05282142146490514		K		hSAX	6
2093317	0.0		-OH		hSAX	6
2599564	0.0006635808442661073	0.03662563376972685	H-	H-	SCX	5
2599564	-0.03952600490971236	-0.157885696295416	V	L	SCX	5
2599564	0.2099766483332496	-0.11360363108417004	R	T	SCX	5
2599564	-0.05125716034999641	-0.10398860130721005	L	G	SCX	5
2599564	-0.022863746031653136	0.008184068085829494	E	clK	SCX	5
2599564	-0.07181645758206287	-0.031952939502079974	I	T	SCX	5
2599564	-0.014464806744508679	-0.08587803497124696	L	D	SCX	5
2599564	-0.07734873626148328	0.23509881275240332	P	K	SCX	5
2599564	-0.04363866932199016	-0.013426940676363302	A	E	SCX	5
2599564	-0.05577289726672461	-0.07299915499290364	G	I	SCX	5
2599564	-0.009480676587991184	0.039920652873115615	clK	R	SCX	5
2599564	-0.03619101753272844	0.0	G	-OH	SCX	5
2599564	-0.05111744311710936		T		SCX	5
2599564	-0.010015316145363613		K		SCX	5
2599564	0.0		-OH		SCX	5
2599564	0.005257586937223096	0.016481810928380584	H-	H-	SCX	6
2599564	-0.01966941896032722	-0.0784627734865353	V	L	SCX	6
2599564	0.11440546344412723	-0.06831572169603532	R	T	SCX	6
2599564	-0.023342032900327467	-0.07410636563565276	L	G	SCX	6
2599564	-0.010986161703131074	-0.012463578462047735	E	clK	SCX	6
2599564	-0.030965916056047718	-0.01684308009367669	I	T	SCX	6
2599564	-0.004429010435706005	-0.06881135705596535	L	D	SCX	6
2599564	-0.04988741011067759	0.1406976680015214	P	K	SCX	6
2599564	-0.026069515950312053	-0.022917707999695267	A	E	SCX	6
2599564	-0.03022936566916542	-0.03308697590589873	G	I	SCX	6
2599564	-0.009152932798833717	0.01957555593631696	clK	R	SCX	6
2599564	-0.031122654749178764	0.0	G	-OH	SCX	6
2599564	-0.030769723751227503		T		SCX	6
2599564	-0.0015060191030715942		K		SCX	6
2599564	0.0		-OH		SCX	6
