# Supplementary material for: Retention time prediction using neural networks increases identifications in crosslinking mass spectrometry
Source: Nat Commun. 2021 May 28;12:3237. doi: 10.1038/s41467-021-23441-0 (PMC8163845; doi:10.1038/s41467-021-23441-0)
Supplement: Supplementary file 4 — Source Data [file 41467_2021_23441_MOESM4_ESM.zip › Sources/Sources_Supplementary/FigS11_source_e.csv]

	index	probabiity
0	0	1.0
1	1	1.0
2	2	1.0
3	3	1.0
4	4	0.99999225
5	5	0.9932033
6	6	0.36959136
7	7	0.018547803
8	8	0.0024764836
9	9	2.9742718e-05
