# Supplementary material for: Retention time prediction using neural networks increases identifications in crosslinking mass spectrometry
Source: Nat Commun. 2021 May 28;12:3237. doi: 10.1038/s41467-021-23441-0 (PMC8163845; doi:10.1038/s41467-021-23441-0)
Supplement: Supplementary file 4 — Source Data [file 41467_2021_23441_MOESM4_ESM.zip › Sources/Sources_Supplementary/FigS12_source_e.csv]

	index	probabiity
0	0	0.9999138
1	1	0.9996153
2	2	0.9979534
3	3	0.98737407
4	4	0.9076668
5	5	0.62262547
6	6	0.22537833
7	7	0.044036813
8	8	0.00020487617
