# Supplementary material for: Retention time prediction using neural networks increases identifications in crosslinking mass spectrometry
Source: Nat Commun. 2021 May 28;12:3237. doi: 10.1038/s41467-021-23441-0 (PMC8163845; doi:10.1038/s41467-021-23441-0)
Supplement: Supplementary file 4 — Source Data [file 41467_2021_23441_MOESM4_ESM.zip › Sources/Sources_Supplementary/FigS13_source.csv]

	variable	value	dimension
0	H-	-0.17350970907486044	hSAX
1	H-	-0.1581825769835268	hSAX
2	H-	-0.07371889123984147	hSAX
3	H-	-0.03258536863198969	hSAX
4	H-	-0.05076618827799393	hSAX
5	H-	-0.04922915065602865	hSAX
6	H-	-0.043601392568598386	hSAX
7	H-	-0.09173195698007476	hSAX
8	H-	-0.05439505206886679	hSAX
9	H-	-0.030765271327909433	hSAX
10	H-	-0.0005195218607514107	hSAX
11	H-	-0.09262964174267836	hSAX
12	H-	-0.04957748911707313	hSAX
13	H-	-0.16067948567135318	hSAX
14	H-	-0.002975946590006515	hSAX
15	H-	-0.06291899906937033	hSAX
16	H-	-0.07903823970351369	hSAX
17	H-	-0.0448154048431752	hSAX
18	H-	-0.1829481086402666	hSAX
19	H-	-0.19616570304729974	hSAX
20	H-	-0.003006567643110003	hSAX
21	H-	-0.07659853866498452	hSAX
22	H-	-0.05723314432165352	hSAX
23	H-	-0.13345705393876414	hSAX
24	H-	-0.11490191012620926	hSAX
25	H-	-0.0594342928570768	hSAX
26	H-	-0.028459694265620783	hSAX
27	H-	-0.09273009160766378	hSAX
28	H-	-0.010945219122659182	hSAX
29	H-	-0.043299401331460104	hSAX
30	H-	-0.09772207796399016	hSAX
31	H-	-0.05753573381341994	hSAX
32	H-	-0.0029925168892168588	hSAX
33	H-	-0.1431457478399534	hSAX
34	H-	-0.004279767241168884	hSAX
35	H-	-0.10095301927853143	hSAX
36	H-	-0.0485638182319235	hSAX
37	H-	-0.0562112542334944	hSAX
38	H-	-0.008100304045074154	hSAX
39	H-	-0.06926180344773457	hSAX
40	H-	-0.15645081731956453	hSAX
41	H-	-0.184543709596619	hSAX
42	H-	-0.0561081374483183	hSAX
43	H-	-0.1272862782824086	hSAX
44	H-	-0.004392673338879831	hSAX
45	H-	-0.00971006493747609	hSAX
46	H-	-0.04612653139512986	hSAX
47	H-	-0.17389763697981833	hSAX
48	H-	-0.0866335025173612	hSAX
49	H-	-0.05696122493849543	hSAX
50	H-	-0.1182538511819439	hSAX
51	H-	-0.0279729401120494	hSAX
52	H-	-0.153698359389673	hSAX
53	H-	-0.184539477750659	hSAX
54	H-	-0.160401912543457	hSAX
55	H-	-0.024757957286201417	hSAX
56	H-	-0.02224742483929731	hSAX
57	H-	-0.09772207796399016	hSAX
58	H-	-0.008047364127414768	hSAX
59	H-	-0.013404676253048819	hSAX
60	H-	-0.05989144690334797	hSAX
61	H-	-0.03405673282686621	hSAX
62	H-	-0.1787478411977645	hSAX
63	H-	-0.04380852916277945	hSAX
64	H-	-0.022306651358958332	hSAX
65	H-	-2.4670280224725614e-06	hSAX
66	H-	-0.11046418278711827	hSAX
67	H-	-0.059912780869200336	hSAX
68	H-	-0.1033948319090996	hSAX
69	H-	-0.030585925692612363	hSAX
70	H-	-0.06224256650835741	hSAX
71	H-	-0.09264324421143101	hSAX
72	H-	-0.03342878394334548	hSAX
73	H-	-0.07740318283031229	hSAX
74	H-	-0.0426018707442563	hSAX
75	H-	-0.04584605784970336	hSAX
76	H-	-0.005601592450984754	hSAX
77	H-	-0.12389429410119192	hSAX
78	H-	-0.08965089070523391	hSAX
79	H-	-0.0707273777978844	hSAX
80	H-	-0.11872903755342122	hSAX
81	H-	-0.06687977428548038	hSAX
82	H-	-0.07622401856966463	hSAX
83	H-	-0.05523477374576032	hSAX
84	H-	-0.027229958924872334	hSAX
85	H-	-0.006531901738344459	hSAX
86	H-	-0.03205897125248157	hSAX
87	H-	-0.0895559901848901	hSAX
88	H-	-0.062411321565741674	hSAX
89	H-	-0.006674801233384642	hSAX
90	H-	-0.04927625890588388	hSAX
91	H-	-0.04994886691820284	hSAX
92	H-	-0.03807186415157048	hSAX
93	H-	-0.14621366570288954	hSAX
94	H-	-0.1935166462025518	hSAX
95	H-	-0.038569495250703766	hSAX
96	H-	-0.09392733832121848	hSAX
97	H-	-0.10848793553654104	hSAX
98	H-	-0.04050053931139701	hSAX
99	H-	-0.15123131235362963	hSAX
100	H-	-0.13733421745935628	hSAX
101	H-	-0.06211561561729468	hSAX
102	H-	-0.04503742123837583	hSAX
103	H-	-0.09475969277686659	hSAX
104	H-	-0.09338711547665297	hSAX
105	H-	-0.07493673425866292	hSAX
106	H-	-0.09322427546605468	hSAX
107	H-	-0.003029062569103189	hSAX
108	H-	-0.0032608163024997337	hSAX
109	H-	-0.13573226013686507	hSAX
110	H-	-0.09433747391856741	hSAX
111	H-	-0.049553478674497456	hSAX
112	H-	-0.05580860073911026	hSAX
113	H-	-0.0046608401322782815	hSAX
114	H-	-0.12983077272743684	hSAX
115	H-	-0.08454320839839057	hSAX
116	H-	-0.021981296866415506	hSAX
117	H-	-0.1694233923277352	hSAX
118	H-	-0.10857031828141771	hSAX
119	H-	-0.012838275411631912	hSAX
120	H-	-0.05087285555026028	hSAX
121	H-	-0.037864931765943764	hSAX
122	H-	-0.19476986369816587	hSAX
123	H-	-0.06867490852426272	hSAX
124	H-	-0.03250268269451226	hSAX
125	H-	-0.015016864050414825	hSAX
126	H-	-0.1436088764539454	hSAX
127	H-	-0.07420895287650638	hSAX
128	H-	-0.18037258276424836	hSAX
129	H-	-0.19747188977140467	hSAX
130	H-	-0.19781887915582047	hSAX
131	H-	-0.08631301789078862	hSAX
132	H-	-0.05515807021176442	hSAX
133	H-	-0.15139073157741223	hSAX
134	H-	-0.007643265139922733	hSAX
135	H-	-0.030225867899716832	hSAX
136	H-	-0.12026863659732044	hSAX
137	H-	-0.08550504368817201	hSAX
138	H-	-0.03885198713251157	hSAX
139	H-	-0.0512891007566941	hSAX
140	H-	-0.1054208376625229	hSAX
141	H-	-0.17526316654169932	hSAX
142	H-	-0.005687163463735487	hSAX
143	H-	-0.0010116833307108664	hSAX
144	H-	-0.09381213482818566	hSAX
145	H-	-0.0045536579706822525	hSAX
146	H-	-0.06463369005403365	hSAX
147	H-	-0.09931599862116855	hSAX
148	H-	-0.12284676474126172	hSAX
149	H-	-0.18851211510016583	hSAX
150	H-	-0.025820102309639808	hSAX
151	H-	-0.05977658041112591	hSAX
152	H-	-0.04655171591439285	hSAX
153	H-	-0.07286019219616265	hSAX
154	H-	-0.046614909786439965	hSAX
155	H-	-0.013563398642727407	hSAX
156	H-	-0.00307862967136316	hSAX
157	H-	-0.07587421474163421	hSAX
158	H-	-0.0805945439831703	hSAX
159	H-	-0.13102632456924768	hSAX
160	H-	-0.1818385536893038	hSAX
161	H-	-0.09322427546605468	hSAX
162	H-	-0.02816495026272605	hSAX
163	H-	-0.038153946759994145	hSAX
164	H-	-0.04214194279702497	hSAX
165	H-	-0.13164856775663794	hSAX
166	H-	-0.15568683799710925	hSAX
167	H-	-0.018921777249779552	hSAX
168	H-	-0.12020661014499638	hSAX
169	H-	-0.05431231287628179	hSAX
170	H-	-0.07740600535296835	hSAX
171	H-	-0.047657700474373996	hSAX
172	H-	-0.06642735728470144	hSAX
173	H-	-0.12791445759590714	hSAX
174	H-	-0.0066275761788710955	hSAX
175	H-	-0.05702513051975984	hSAX
176	H-	-0.05960946634644643	hSAX
177	H-	-0.02310580774981645	hSAX
178	H-	-0.09626221644197358	hSAX
179	H-	-0.006495106836082414	hSAX
180	H-	-0.02684278956759954	hSAX
181	H-	-0.04539462444547098	hSAX
182	H-	-0.10774779812782072	hSAX
183	H-	-0.0031594035355374216	hSAX
184	H-	-0.02835833390010521	hSAX
185	H-	-0.037864931765943764	hSAX
186	H-	-0.0902883271503424	hSAX
187	H-	-0.01668676251836587	hSAX
188	H-	-0.17894330823415658	hSAX
189	H-	-0.04377472489257343	hSAX
190	H-	-0.04803475257824175	hSAX
191	H-	-0.02122545656748116	hSAX
192	H-	-0.00944696252408903	hSAX
193	H-	-0.04854544041503686	hSAX
194	H-	-0.04671788624109467	hSAX
195	H-	-0.02233443718644132	hSAX
196	H-	-0.08337653929833323	hSAX
197	H-	-0.009116642305343703	hSAX
198	H-	-0.020478904379124287	hSAX
199	H-	-0.09354142200899332	hSAX
334	N	-0.07449351086743264	hSAX
335	N	-0.08001184643253509	hSAX
336	N	-0.03287841252051294	hSAX
337	N	-0.00811851902325401	hSAX
338	N	-0.020446902048788615	hSAX
339	N	-0.07850404490789514	hSAX
340	N	-0.07524957617628387	hSAX
341	N	-0.07920957010006532	hSAX
342	N	-0.035532381430402896	hSAX
343	N	-0.028061658936312028	hSAX
344	N	-0.07483717500701459	hSAX
345	N	-0.035036469113856585	hSAX
346	N	0.00513904527444538	hSAX
347	N	-0.04579843016686937	hSAX
348	N	-0.035345621361084344	hSAX
349	N	-0.022670849897911013	hSAX
350	N	-0.1325004812268344	hSAX
351	N	-0.07027666977788613	hSAX
352	N	-0.10063954763565562	hSAX
353	N	-0.03682691493871971	hSAX
354	N	-0.07706424076264738	hSAX
355	N	-0.03539791495245709	hSAX
356	N	-0.02011135299784655	hSAX
357	N	-0.008936600308475135	hSAX
358	N	-0.09788893848337465	hSAX
359	N	-0.06132055238162138	hSAX
360	N	-0.05317512272620661	hSAX
361	N	-0.022670849897911013	hSAX
362	N	-0.019363755929953187	hSAX
363	N	-0.006426835387314895	hSAX
364	N	0.022042046428441608	hSAX
365	N	-0.028574552422315377	hSAX
366	N	-0.019353640028784865	hSAX
367	N	-1.466699637713731e-05	hSAX
368	N	-2.10006685943398e-06	hSAX
369	N	-0.07170718651308562	hSAX
370	N	-0.034909506077810876	hSAX
371	N	-0.06626713973193546	hSAX
372	N	-0.01851605824258513	hSAX
373	N	0.0030248708055296445	hSAX
374	N	-0.05058206942996549	hSAX
375	N	-0.013102135554927372	hSAX
376	N	-0.0073981547983839845	hSAX
377	N	-0.034957806166130465	hSAX
378	N	-0.022792300386715852	hSAX
379	N	-0.08010878028006119	hSAX
380	N	-0.03790462367753207	hSAX
381	N	-0.07137026674376103	hSAX
382	N	-0.00016915980716703416	hSAX
383	N	-0.00021338304009759667	hSAX
384	N	-0.024179200193456155	hSAX
385	N	-0.031047952630715372	hSAX
386	N	-0.10954972157938755	hSAX
387	N	-0.04536847073526587	hSAX
388	N	-0.08547456086525926	hSAX
389	N	-0.09181356669316301	hSAX
390	N	-0.030801403480681985	hSAX
391	N	-0.04658795336483308	hSAX
392	N	-0.05881178778146932	hSAX
393	N	-0.05142483707109932	hSAX
394	N	-0.06121787586216669	hSAX
395	N	-0.03330406943032358	hSAX
396	N	-0.0656063409132048	hSAX
397	N	-0.048827262178197085	hSAX
398	N	-0.0042995939422417	hSAX
399	N	-0.0038505249136143505	hSAX
400	N	-0.00562055236075139	hSAX
401	N	-0.057409371654314326	hSAX
402	N	-0.07759867205580122	hSAX
403	N	-0.15325586565493723	hSAX
404	N	-0.08149971486749565	hSAX
405	N	-0.05698834449742208	hSAX
406	N	-0.034965709025382236	hSAX
407	N	-0.0648987443295482	hSAX
408	N	-0.08263945484337455	hSAX
409	N	-0.11452254063740838	hSAX
410	N	-0.06944329047983047	hSAX
411	N	-0.012473592398499846	hSAX
412	N	-0.007025060837708281	hSAX
413	N	0.0018996084073842213	hSAX
414	N	0.006610549598408397	hSAX
415	N	-0.08052980316193953	hSAX
416	N	-0.1611969742902147	hSAX
417	N	-0.07478578648425355	hSAX
418	N	-0.08418543300431339	hSAX
419	N	-0.0012844653839238162	hSAX
420	N	-0.03666517160155763	hSAX
421	N	-0.0523732211207971	hSAX
422	N	-0.09312333541081444	hSAX
423	N	-0.06835966664861189	hSAX
424	N	-0.07786069898806999	hSAX
425	N	-0.04513426313034643	hSAX
426	N	-0.07470320415763126	hSAX
427	N	-0.0019187557717850723	hSAX
428	N	-0.006101643898436748	hSAX
429	N	-0.01608881990901864	hSAX
430	N	-0.11932663388164656	hSAX
431	N	-0.07966707530245003	hSAX
432	N	-0.03289240622390935	hSAX
433	N	-0.07688026573014213	hSAX
434	N	-0.09591891502589533	hSAX
435	N	-0.010350650091641	hSAX
436	N	-0.045645655604239437	hSAX
437	N	-0.02173982625179974	hSAX
438	N	-0.0725211701102853	hSAX
439	N	-0.06580450499779544	hSAX
440	N	-0.03180682384270767	hSAX
441	N	-0.0051955086468660735	hSAX
442	N	-0.022025092305593717	hSAX
443	N	-0.04572624810168236	hSAX
444	N	-0.06518506203991592	hSAX
445	N	-0.002459182147940737	hSAX
446	N	-0.052429397252369656	hSAX
447	N	-0.05822346407112491	hSAX
448	N	-0.08299886219825567	hSAX
449	N	-0.00545836911904189	hSAX
450	N	-0.032500045249180404	hSAX
451	N	-0.04873476072883932	hSAX
452	N	-0.06766730919960537	hSAX
453	N	-0.03904578883040813	hSAX
454	N	-0.05698834449742208	hSAX
455	N	-0.08868381871245219	hSAX
456	N	0.004579575639763789	hSAX
457	N	0.010493620270353858	hSAX
458	N	-0.11882647657359485	hSAX
459	N	-0.06393444760833518	hSAX
460	N	-0.05282383188067797	hSAX
461	N	-0.00875941978269111	hSAX
462	N	-0.009170994684874359	hSAX
463	N	-0.028864686614595028	hSAX
464	N	-0.01626795761099629	hSAX
465	N	-0.05022196389549208	hSAX
668	S	-0.075526602667087	hSAX
669	S	-0.040550315604632486	hSAX
670	S	-0.06196374047591235	hSAX
671	S	-0.10981491128884954	hSAX
672	S	-0.03325091492743923	hSAX
673	S	-0.06897241154576478	hSAX
674	S	-0.030521353206277125	hSAX
675	S	-0.004067946104842121	hSAX
676	S	-0.025428884912689683	hSAX
677	S	-0.021135145911975996	hSAX
678	S	-0.05857016723122797	hSAX
679	S	-0.0032376104223112634	hSAX
680	S	-0.0031369666912542016	hSAX
681	S	-0.028760217018134426	hSAX
682	S	-0.038378890452449924	hSAX
683	S	-0.1011402632977115	hSAX
684	S	-0.09716706992257969	hSAX
685	S	-0.06226679241546663	hSAX
686	S	-0.06010895836730924	hSAX
687	S	-0.03811500173282184	hSAX
688	S	-0.02728532053876279	hSAX
689	S	-0.014138300976946993	hSAX
690	S	-0.14875132350993225	hSAX
691	S	-0.09424177703273016	hSAX
692	S	-0.10554540017765249	hSAX
693	S	-0.0028086635754402778	hSAX
694	S	-0.0004373817451187279	hSAX
695	S	-0.014239632192402495	hSAX
696	S	-0.025062605593993793	hSAX
697	S	-0.11785547887469874	hSAX
698	S	-0.012299839444276586	hSAX
699	S	-0.009251717739680317	hSAX
700	S	-0.10483737765280239	hSAX
701	S	-0.13296588066834375	hSAX
702	S	-0.02620988686103374	hSAX
703	S	-0.029067192641668953	hSAX
704	S	-0.06478156683104316	hSAX
705	S	-0.042916998502679465	hSAX
706	S	-0.06597349293781007	hSAX
707	S	-0.07816081808443415	hSAX
708	S	-0.0045758061235665086	hSAX
709	S	-0.007884926209935656	hSAX
710	S	-0.13285964866314315	hSAX
711	S	-0.0658795988181373	hSAX
712	S	-0.04513589222522569	hSAX
713	S	-0.04069079686072655	hSAX
714	S	-0.10603062574300566	hSAX
715	S	-0.04692381715627562	hSAX
716	S	-0.04039224434229254	hSAX
717	S	-0.011804810873197766	hSAX
718	S	-0.08877235032210593	hSAX
719	S	-0.005156792496636626	hSAX
720	S	-0.018711792524381963	hSAX
721	S	-0.04446799746059696	hSAX
722	S	0.009878790932998528	hSAX
723	S	-0.03759909939341014	hSAX
724	S	-0.13636614624592766	hSAX
725	S	-0.10483737765280239	hSAX
726	S	-0.13296588066834375	hSAX
727	S	-0.023436213667373522	hSAX
728	S	-0.01437712312923395	hSAX
729	S	-0.05076754250176237	hSAX
730	S	-0.06169609149625103	hSAX
731	S	-0.10829493337485474	hSAX
732	S	-0.0273214193630929	hSAX
733	S	-0.02510436693657539	hSAX
734	S	-0.007232784608422662	hSAX
735	S	-0.013272813222121158	hSAX
736	S	-0.05610703412556177	hSAX
737	S	-0.06680412644898752	hSAX
738	S	-0.05638044825649558	hSAX
739	S	-0.02281377231706756	hSAX
740	S	-0.09031603612093023	hSAX
741	S	-0.06610658559875446	hSAX
742	S	-0.02476933934900444	hSAX
743	S	-0.08006469238778663	hSAX
744	S	-0.05940680023752066	hSAX
745	S	-0.0042819562274416965	hSAX
746	S	-0.00580841097845223	hSAX
747	S	-0.002564890557503645	hSAX
748	S	-0.07586735207834863	hSAX
749	S	-0.003029168281589136	hSAX
750	S	-0.011412718783121818	hSAX
751	S	-0.03948580667303759	hSAX
752	S	-0.053191892420854855	hSAX
753	S	-0.026828065653523935	hSAX
754	S	-0.02315657745944918	hSAX
755	S	-0.05109798629549914	hSAX
756	S	-0.07094747552939225	hSAX
757	S	-0.12824251658421418	hSAX
758	S	-0.08335087554223719	hSAX
759	S	-0.02602899920186701	hSAX
760	S	-0.04025591377524506	hSAX
761	S	-0.07006363176915328	hSAX
762	S	-0.05085769219665963	hSAX
763	S	-0.07392456922090787	hSAX
764	S	-0.006222144904313609	hSAX
765	S	-0.007806466077533969	hSAX
766	S	-0.0634017137241608	hSAX
767	S	-0.060207633322274884	hSAX
768	S	-0.04106570069171539	hSAX
769	S	-0.07727357086361736	hSAX
770	S	-0.04490699144513201	hSAX
771	S	-0.003202090399563531	hSAX
772	S	-0.028679469114579206	hSAX
773	S	-0.042011904715836865	hSAX
774	S	-0.027519579497748053	hSAX
775	S	-0.08808097129745875	hSAX
776	S	-0.020242364961159182	hSAX
777	S	-0.07743224028279655	hSAX
778	S	-0.10151809593226062	hSAX
779	S	-0.09208659533425817	hSAX
780	S	-0.06643271090171765	hSAX
781	S	-0.14212155932327733	hSAX
782	S	-0.06395020005715196	hSAX
783	S	-0.0887933089726721	hSAX
784	S	-0.006862194756595272	hSAX
785	S	-0.10118784222624527	hSAX
786	S	-0.10523442334495485	hSAX
787	S	-0.03484819206795692	hSAX
788	S	-0.044393561645229056	hSAX
789	S	-0.04011844578519231	hSAX
790	S	-0.015847580449262752	hSAX
791	S	-0.06836501132445846	hSAX
792	S	-0.004603702579915989	hSAX
793	S	-0.015420656696805963	hSAX
794	S	-0.06701805343913293	hSAX
795	S	-0.10847209340208792	hSAX
796	S	-0.07392456922090787	hSAX
797	S	-0.06706875346062588	hSAX
798	S	-0.029118114971206522	hSAX
799	S	-0.052719467648130375	hSAX
800	S	-0.07210274950317398	hSAX
801	S	-0.0255760532131535	hSAX
802	S	-0.025011313204449836	hSAX
803	S	-0.10122985074667668	hSAX
804	S	-0.13169943520893868	hSAX
805	S	-0.004991932302218629	hSAX
806	S	-0.021928033189433337	hSAX
807	S	-0.006568521598783263	hSAX
808	S	-0.060533292240438644	hSAX
809	S	-0.024736838210592395	hSAX
810	S	-0.12641549901512916	hSAX
811	S	-0.02548370935015555	hSAX
812	S	-0.004273173084584414	hSAX
813	S	-0.009244148180623597	hSAX
814	S	-0.04009000865451526	hSAX
815	S	-0.03124014251756307	hSAX
816	S	-0.02965095031337114	hSAX
817	S	-0.03640437670241226	hSAX
818	S	-0.028253023632341865	hSAX
819	S	-0.004391627535624138	hSAX
820	S	-0.004714481200062437	hSAX
821	S	-0.03276746382638521	hSAX
822	S	-0.04825179967557233	hSAX
823	S	-0.01907926264437265	hSAX
824	S	-0.0031505439607281004	hSAX
825	S	-0.020242364961159182	hSAX
826	S	-0.07123764414049219	hSAX
827	S	-0.038951245563475824	hSAX
828	S	-0.055815491000385006	hSAX
829	S	-0.06069211052059473	hSAX
830	S	-0.025899461585941027	hSAX
831	S	-0.02870613414037507	hSAX
832	S	-0.01105204869651061	hSAX
833	S	-0.09744254826713586	hSAX
834	S	-0.053788843680158606	hSAX
835	S	-0.009471840868809523	hSAX
836	S	-0.018165178985291276	hSAX
837	S	-0.03695780204553557	hSAX
838	S	-0.04753627414560469	hSAX
839	S	-0.042385815895760286	hSAX
840	S	-0.06698966520385512	hSAX
1002	G	-0.11028082478033412	hSAX
1003	G	-0.04421169924199148	hSAX
1004	G	-0.013783068706652557	hSAX
1005	G	-0.06690579575042647	hSAX
1006	G	-0.09539122996335209	hSAX
1007	G	-0.16207258227645072	hSAX
1008	G	-0.09455569274452501	hSAX
1009	G	-0.0009217714671740395	hSAX
1010	G	-0.0032820379297231737	hSAX
1011	G	-0.03000767985082348	hSAX
1012	G	-0.044394527944969016	hSAX
1013	G	-0.00545183065846686	hSAX
1014	G	-0.05068544670182746	hSAX
1015	G	-0.1236946330309729	hSAX
1016	G	-0.09635426988083054	hSAX
1017	G	-0.11443424865764427	hSAX
1018	G	-0.07025425919389817	hSAX
1019	G	-0.08964249013304652	hSAX
1020	G	0.009153868558059912	hSAX
1021	G	-0.05465947015567508	hSAX
1022	G	-0.028049766542753787	hSAX
1023	G	-0.08212588336289628	hSAX
1024	G	-0.09614332909133737	hSAX
1025	G	-0.002089362152023568	hSAX
1026	G	-0.01852773295174302	hSAX
1027	G	-0.09344126530384528	hSAX
1028	G	-0.03682017934646865	hSAX
1029	G	-0.08348713533430782	hSAX
1030	G	-0.07370728011628672	hSAX
1031	G	-0.06367675873804729	hSAX
1032	G	-0.00455830736915118	hSAX
1033	G	-0.0067518774253247215	hSAX
1034	G	-0.12719614606285176	hSAX
1035	G	-0.0007214870936586948	hSAX
1036	G	-0.0019130479683104795	hSAX
1037	G	-0.005168570817745604	hSAX
1038	G	-0.052263559171829004	hSAX
1039	G	-0.07175578627374307	hSAX
1040	G	-0.07968552208891197	hSAX
1041	G	-0.09120747228849722	hSAX
1042	G	-0.109356520484871	hSAX
1043	G	-0.09512761856312864	hSAX
1044	G	-0.10490307227235462	hSAX
1045	G	-0.06314045439154142	hSAX
1046	G	-0.07458230477306643	hSAX
1047	G	-0.0018096266505176573	hSAX
1048	G	-0.010624101156492998	hSAX
1049	G	-0.024261644485923172	hSAX
1050	G	-0.043980522618512624	hSAX
1051	G	-0.061877624981270855	hSAX
1052	G	-0.053393965644718266	hSAX
1053	G	-0.08331774070824849	hSAX
1054	G	-0.04692956035512907	hSAX
1055	G	-0.08742051166369492	hSAX
1056	G	-0.089241569227961	hSAX
1057	G	-0.047835808329800784	hSAX
1058	G	-0.04785102318815916	hSAX
1059	G	-0.07202991862315684	hSAX
1060	G	-0.011926415661655483	hSAX
1061	G	-0.1258033101208184	hSAX
1062	G	-0.11733011370728491	hSAX
1063	G	-0.14101854051623833	hSAX
1064	G	-0.07641420027721324	hSAX
1065	G	-0.1619080831942847	hSAX
1066	G	-0.09072058102907249	hSAX
1067	G	-0.0663844765263275	hSAX
1068	G	-0.01192178179320763	hSAX
1069	G	-0.05555472140167694	hSAX
1070	G	-0.07739083582680906	hSAX
1071	G	-0.13410659156083057	hSAX
1072	G	-0.1027324692934053	hSAX
1073	G	-0.016273600491767865	hSAX
1074	G	-0.04356700517142599	hSAX
1075	G	-0.09344126530384528	hSAX
1076	G	-0.02050412749340694	hSAX
1077	G	-0.011533061737427488	hSAX
1078	G	-0.05406822929493501	hSAX
1079	G	-0.1169669219145726	hSAX
1080	G	-0.028360972571863385	hSAX
1081	G	-0.03153666786280155	hSAX
1082	G	-1.8613117071986096e-06	hSAX
1083	G	-0.04950097129330061	hSAX
1084	G	-0.05278067566327081	hSAX
1085	G	-0.021760899408734533	hSAX
1086	G	-0.07205323294894697	hSAX
1087	G	-0.01556621120282216	hSAX
1088	G	-0.0716742073353089	hSAX
1089	G	-0.03685417472119298	hSAX
1090	G	-0.06921150462556397	hSAX
1091	G	-0.04347817402391229	hSAX
1092	G	-0.08450974520636009	hSAX
1093	G	-0.08433404514355061	hSAX
1094	G	-0.0462837488486548	hSAX
1095	G	-0.04923548632214079	hSAX
1096	G	-0.10019185202490917	hSAX
1097	G	-0.06576673352639772	hSAX
1098	G	-0.062334938218045866	hSAX
1099	G	-0.07167453038360691	hSAX
1100	G	-0.058199546309388096	hSAX
1101	G	-0.11137075126680429	hSAX
1102	G	-0.1312753844409963	hSAX
1103	G	-0.07854797487372707	hSAX
1104	G	-0.11235040417475829	hSAX
1105	G	-0.017862166043023535	hSAX
1106	G	-0.025273802392293872	hSAX
1107	G	-0.019238213283674668	hSAX
1108	G	-0.011529527482080084	hSAX
1109	G	-0.0565469739438413	hSAX
1110	G	-0.03545731452374639	hSAX
1111	G	-0.05858300366746334	hSAX
1112	G	-0.06104445929122903	hSAX
1113	G	-0.052910720753279745	hSAX
1114	G	-0.13228112173754197	hSAX
1115	G	-0.048002167051645304	hSAX
1116	G	-0.078002640095674	hSAX
1117	G	-0.014864583938979194	hSAX
1118	G	-0.11145775139477337	hSAX
1119	G	-0.10521758119335572	hSAX
1120	G	-0.025263259635503344	hSAX
1121	G	-0.07163756400172133	hSAX
1122	G	-0.0528740789377116	hSAX
1123	G	-0.0606992228152194	hSAX
1124	G	-0.03968043703272997	hSAX
1125	G	-0.035719673077574045	hSAX
1126	G	-0.006856083445236436	hSAX
1127	G	-0.07627394087247012	hSAX
1128	G	-0.06356711610478669	hSAX
1129	G	-0.05693441806723058	hSAX
1130	G	-0.10956402380783174	hSAX
1131	G	-0.06249420688785903	hSAX
1132	G	-0.04357380015193485	hSAX
1133	G	-0.07401941327809254	hSAX
1134	G	-0.08045820638745681	hSAX
1135	G	-0.06126143126281022	hSAX
1136	G	-0.002453452104164171	hSAX
1137	G	-0.0015868029997477607	hSAX
1138	G	-0.04333953330267832	hSAX
1139	G	-0.05048355620549501	hSAX
1140	G	-0.007307857743167005	hSAX
1141	G	-0.0053236258883055144	hSAX
1142	G	-0.06933044081968547	hSAX
1143	G	-0.07216713963120128	hSAX
1144	G	-0.0420050827758314	hSAX
1145	G	-0.014437356923663174	hSAX
1146	G	-0.02848834731981242	hSAX
1147	G	-0.10795904712329502	hSAX
1148	G	-0.11262494720773247	hSAX
1149	G	-0.0030456580153253297	hSAX
1150	G	-0.03808482721084147	hSAX
1151	G	-0.0063478115330781295	hSAX
1152	G	-0.04445848959541763	hSAX
1153	G	-0.07266213014536334	hSAX
1154	G	-0.011701685155294399	hSAX
1155	G	-0.03500488970166771	hSAX
1156	G	-0.08086848645772989	hSAX
1157	G	-0.08542806614881555	hSAX
1158	G	-0.055076615775124085	hSAX
1159	G	-0.0839252764012781	hSAX
1160	G	-0.020659663743504097	hSAX
1161	G	-0.05391661457405746	hSAX
1162	G	-0.025006908011846463	hSAX
1163	G	-0.014864025316253447	hSAX
1164	G	-0.059128425364033316	hSAX
1165	G	-0.053982016052950714	hSAX
1166	G	-0.0679259766996256	hSAX
1167	G	-0.11496662895916415	hSAX
1168	G	-0.12683458638151934	hSAX
1169	G	-0.09202987847411351	hSAX
1170	G	-0.02521331827423637	hSAX
1171	G	-0.00727061917707033	hSAX
1172	G	-0.08987065955057914	hSAX
1173	G	-0.12407603385312087	hSAX
1174	G	-0.07041777454380281	hSAX
1175	G	-0.005934878725548742	hSAX
1176	G	-0.015015449546824584	hSAX
1177	G	-0.03782628291322908	hSAX
1178	G	-0.1127015734725842	hSAX
1179	G	-0.11114017210900784	hSAX
1180	G	-0.11734100702407886	hSAX
1181	G	-0.021438892342266626	hSAX
1182	G	-0.04582658964311122	hSAX
1183	G	-0.08881928336877536	hSAX
1184	G	-0.1451528991961095	hSAX
1185	G	-0.03635578417728538	hSAX
1186	G	-0.04106347534323504	hSAX
1187	G	-0.1012756545074808	hSAX
1188	G	-0.09496891738252089	hSAX
1189	G	-0.11298936004153802	hSAX
1190	G	-0.015676795803319692	hSAX
1191	G	-0.02553880719719018	hSAX
1192	G	-0.002623219801612322	hSAX
1193	G	-0.0007020442570637897	hSAX
1194	G	-0.10067113339480784	hSAX
1195	G	-0.005369330338144209	hSAX
1196	G	-0.008299060317708608	hSAX
1197	G	-0.016887274376567802	hSAX
1198	G	-0.0033493065534275957	hSAX
1199	G	-0.07819801659770746	hSAX
1200	G	-0.045933991410493036	hSAX
1201	G	-0.06002182609125157	hSAX
1202	G	-0.11603066514402599	hSAX
1203	G	-0.02770782664840226	hSAX
1204	G	-0.05447419106563757	hSAX
1205	G	-0.10431376877291769	hSAX
1206	G	-0.1537968800960516	hSAX
1207	G	-0.011426980403484777	hSAX
1208	G	-0.012060230000279261	hSAX
1209	G	-0.09184897317410971	hSAX
1210	G	-0.06010633145662723	hSAX
1211	G	-0.11302926472863874	hSAX
1212	G	-0.06845404798859818	hSAX
1213	G	-0.08392111782779466	hSAX
1214	G	-0.04357380015193485	hSAX
1215	G	-0.07401941327809254	hSAX
1216	G	-0.08045820638745681	hSAX
1217	G	-0.06126143126281022	hSAX
1218	G	-0.047714867410704756	hSAX
1219	G	-0.10854245049697056	hSAX
1220	G	-0.05328694215142605	hSAX
1221	G	-0.059546171295842214	hSAX
1222	G	-0.0746018966268639	hSAX
1223	G	-0.06432022886187042	hSAX
1224	G	-0.058648500365088695	hSAX
1225	G	-0.09269889776333003	hSAX
1226	G	-0.1143269256505664	hSAX
1227	G	-0.06278005183208733	hSAX
1228	G	-0.13159816332758056	hSAX
1229	G	-0.10812010294001084	hSAX
1230	G	-0.09472595522835035	hSAX
1231	G	-0.08109906070850684	hSAX
1232	G	-0.011878806728273048	hSAX
1233	G	-0.05604013889838825	hSAX
1234	G	-0.04987641017540227	hSAX
1235	G	-0.06099498241959736	hSAX
1236	G	-0.060886207660932994	hSAX
1237	G	-0.01416095603116446	hSAX
1238	G	-0.07092022877872296	hSAX
1239	G	-0.0843122825232058	hSAX
1240	G	-0.0012557089647089014	hSAX
1241	G	-0.0019554463396343636	hSAX
1242	G	-0.02466752573942358	hSAX
1243	G	-0.05114643443497698	hSAX
1244	G	-0.019140523447167653	hSAX
1245	G	-0.040571815142830016	hSAX
1246	G	-0.03500488970166771	hSAX
1247	G	-0.08086848645772989	hSAX
1248	G	-0.04211915957625024	hSAX
1249	G	-0.061634315593782955	hSAX
1250	G	-0.01825167420353864	hSAX
1251	G	-0.12083234538732995	hSAX
1252	G	-0.09850458317616358	hSAX
1253	G	-0.11805445356076234	hSAX
1254	G	-0.08866908496927862	hSAX
1255	G	-0.06299416610439948	hSAX
1256	G	-0.08460828515257163	hSAX
1257	G	-0.1065618754854222	hSAX
1258	G	-0.11552161839224481	hSAX
1259	G	-0.07245005760229105	hSAX
1260	G	-0.014815033133972975	hSAX
1261	G	-0.031740189851334435	hSAX
1262	G	-0.030592344217857316	hSAX
1263	G	-0.040053248553076626	hSAX
1264	G	-0.05700747437986138	hSAX
1265	G	-0.04883824112701404	hSAX
1266	G	-0.06929318916270859	hSAX
1336	P	-0.09680628675894695	hSAX
1337	P	-0.02832496717965114	hSAX
1338	P	-0.036246113030056225	hSAX
1339	P	-0.10516197396056669	hSAX
1340	P	-0.04948217482829932	hSAX
1341	P	-0.04426946634073829	hSAX
1342	P	-0.05365276879447265	hSAX
1343	P	-0.09112532515558996	hSAX
1344	P	-0.10206878784014407	hSAX
1345	P	-0.03427514075128783	hSAX
1346	P	-0.00132589175232372	hSAX
1347	P	-0.008100086695183108	hSAX
1348	P	-0.17398924823937706	hSAX
1349	P	-0.0506098436913453	hSAX
1350	P	-0.02687110156432027	hSAX
1351	P	-0.12477670008978749	hSAX
1352	P	-0.1722845077340662	hSAX
1353	P	-0.13869210398173892	hSAX
1354	P	-0.03743763140577357	hSAX
1355	P	-0.11129031227930682	hSAX
1356	P	-0.0375233667932298	hSAX
1357	P	-0.08350057965286396	hSAX
1358	P	-0.08717918334348723	hSAX
1359	P	-0.12041145723422232	hSAX
1360	P	-0.10208776804650598	hSAX
1361	P	-0.07975553472206229	hSAX
1362	P	-0.08708978809059773	hSAX
1363	P	-0.006010698648633479	hSAX
1364	P	-0.035324299071362475	hSAX
1365	P	-0.11357436375023099	hSAX
1366	P	-0.13675788242006093	hSAX
1367	P	-0.012374311825478799	hSAX
1368	P	-0.023278902434358314	hSAX
1369	P	-0.04447148193020439	hSAX
1370	P	-0.10692281192576047	hSAX
1371	P	-0.058918679609523676	hSAX
1372	P	-0.004891243888941972	hSAX
1373	P	-0.0062137613312734175	hSAX
1374	P	-0.013771934923051959	hSAX
1375	P	-0.006609577117624213	hSAX
1376	P	-0.028673269353712384	hSAX
1377	P	-0.04324636273229771	hSAX
1378	P	-0.04001142053137301	hSAX
1379	P	-0.13593557303887793	hSAX
1380	P	-0.06537315492321795	hSAX
1381	P	-0.0650841969125031	hSAX
1382	P	-0.11612060087820282	hSAX
1383	P	-0.08581093271372082	hSAX
1384	P	-0.014795466894233868	hSAX
1385	P	-0.16129948890884407	hSAX
1386	P	-0.015464632199041262	hSAX
1387	P	-0.031092192579199037	hSAX
1388	P	-0.02941958123483346	hSAX
1389	P	-0.03406641843070247	hSAX
1390	P	-0.1541931534172909	hSAX
1391	P	-0.12041145723422232	hSAX
1392	P	-0.10208776804650598	hSAX
1393	P	-0.025496791138339178	hSAX
1394	P	-0.1025844109308673	hSAX
1395	P	-0.026153476340696216	hSAX
1396	P	-0.17193549903411623	hSAX
1397	P	-0.06594809145397448	hSAX
1398	P	-0.03969143712190544	hSAX
1399	P	-0.043204001196977516	hSAX
1400	P	-0.06149516789821064	hSAX
1401	P	-0.08059555978907156	hSAX
1402	P	-0.04357121101107623	hSAX
1403	P	-0.0245538546609896	hSAX
1404	P	-0.07299177680572029	hSAX
1405	P	-0.076480941582995	hSAX
1406	P	-0.0400295172382539	hSAX
1407	P	-0.047344376827022645	hSAX
1408	P	-0.11198620885446871	hSAX
1409	P	-0.007955959368546246	hSAX
1410	P	-0.1139633532136213	hSAX
1411	P	-0.049872160925260686	hSAX
1412	P	-0.03731621400912445	hSAX
1413	P	-0.022493766389379742	hSAX
1414	P	-0.024634649791260017	hSAX
1415	P	-0.09770412839583514	hSAX
1416	P	-0.08301245813214336	hSAX
1417	P	-0.04657923353486695	hSAX
1418	P	-0.03456103830496431	hSAX
1419	P	-0.058671182884427256	hSAX
1420	P	-0.07026068275619764	hSAX
1421	P	-0.08220011589826753	hSAX
1422	P	-0.0434631676223944	hSAX
1423	P	-0.07887507395265857	hSAX
1424	P	-0.1227626607057573	hSAX
1425	P	-0.002993056639357121	hSAX
1426	P	-0.011080621853830052	hSAX
1427	P	-0.012596942722765334	hSAX
1428	P	-0.10050720734667266	hSAX
1429	P	-0.065550448957365	hSAX
1430	P	-0.06852782645051775	hSAX
1431	P	-0.06502568873770087	hSAX
1432	P	-0.0028996044387062624	hSAX
1433	P	-0.1270395679584908	hSAX
1434	P	-0.02030622214406321	hSAX
1435	P	-0.06830976790988644	hSAX
1436	P	-0.07404013294502874	hSAX
1437	P	-0.05949439995844386	hSAX
1438	P	-0.15061705903641268	hSAX
1439	P	-0.06882551219023299	hSAX
1440	P	-0.07874908847757979	hSAX
1441	P	-0.06556425853901601	hSAX
1442	P	-0.1021137897556764	hSAX
1443	P	-0.05619377724418882	hSAX
1444	P	-0.12300575041532284	hSAX
1445	P	-0.045365091692001445	hSAX
1446	P	-0.03582024040879332	hSAX
1447	P	-0.09680134194637503	hSAX
1448	P	-0.037674812285495136	hSAX
1449	P	-0.03077254062940483	hSAX
1450	P	-0.05771294484587997	hSAX
1451	P	-0.14213493944276706	hSAX
1452	P	-0.026716368735797004	hSAX
1453	P	-0.09736767951391812	hSAX
1454	P	-0.07340828457876342	hSAX
1455	P	-0.07773974934942089	hSAX
1456	P	-0.008062197804492825	hSAX
1457	P	-0.06303477656845644	hSAX
1458	P	-0.09858244604780339	hSAX
1459	P	-0.10808579715980159	hSAX
1460	P	-0.05787810574845935	hSAX
1461	P	-0.1149973764973629	hSAX
1462	P	-0.08457624596586356	hSAX
1463	P	-0.04613538465171587	hSAX
1464	P	-0.029136876677375766	hSAX
1465	P	-0.0561745669510492	hSAX
1466	P	-0.07873721102929267	hSAX
1467	P	-0.10961947723058983	hSAX
1468	P	-0.02057557664115606	hSAX
1469	P	-0.038740470463671954	hSAX
1470	P	-0.02345653706390294	hSAX
1471	P	-0.029657977250462864	hSAX
1472	P	-0.09213194866024424	hSAX
1473	P	-0.08919154947667267	hSAX
1474	P	-0.056034931420726936	hSAX
1475	P	-0.11523677053264691	hSAX
1476	P	-0.09116967269268116	hSAX
1477	P	-0.04336925268285995	hSAX
1478	P	-0.04746042745550767	hSAX
1479	P	-0.034078564452283897	hSAX
1480	P	-0.10565620606021639	hSAX
1481	P	-0.05183867905556326	hSAX
1482	P	-0.06148172741126473	hSAX
1483	P	-0.006876019312203425	hSAX
1484	P	-0.01923608657962177	hSAX
1485	P	-0.04654182084748754	hSAX
1486	P	-0.0939704747297219	hSAX
1487	P	-0.013149653640703036	hSAX
1488	P	-0.016233773371272946	hSAX
1489	P	-0.05202665477086157	hSAX
1490	P	-0.026623606872599338	hSAX
1491	P	-0.05117362861121364	hSAX
1492	P	-0.11532320312602679	hSAX
1493	P	-0.11028179551081849	hSAX
1494	P	-0.015038066069027991	hSAX
1495	P	-0.002339438837275338	hSAX
1496	P	-0.07914193068914756	hSAX
1670	D	0.21864850429585203	hSAX
1671	D	0.17882377028930932	hSAX
1672	D	0.14795558603247627	hSAX
1673	D	0.04362580682529369	hSAX
1674	D	0.2404632814717479	hSAX
1675	D	0.25966330856084824	hSAX
1676	D	0.043912083735049234	hSAX
1677	D	0.036023203952863694	hSAX
1678	D	0.04987221922161553	hSAX
1679	D	-0.0015986542421160266	hSAX
1680	D	0.12117633699061116	hSAX
1681	D	0.123770777072059	hSAX
1682	D	-0.008307381029421777	hSAX
1683	D	-0.01472811491123025	hSAX
1684	D	0.10499035919696326	hSAX
1685	D	0.07874793539522215	hSAX
1686	D	0.04760033314483735	hSAX
1687	D	0.12925442250387278	hSAX
1688	D	0.16097471287299414	hSAX
1689	D	0.09940931219869525	hSAX
1690	D	0.2475277752173133	hSAX
1691	D	0.2395687177637592	hSAX
1692	D	0.10993084899862879	hSAX
1693	D	0.18577766310423613	hSAX
1694	D	0.1894014224590501	hSAX
1695	D	-0.00281176577025235	hSAX
1696	D	0.011368766853338456	hSAX
1697	D	0.043503119632659945	hSAX
1698	D	0.061598744154907764	hSAX
1699	D	0.06150925038062269	hSAX
1700	D	0.12033704270143061	hSAX
1701	D	0.10854639398981818	hSAX
1702	D	0.16387769961496815	hSAX
1703	D	0.10603154147218447	hSAX
1704	D	0.026903902668564114	hSAX
1705	D	0.0734357873769477	hSAX
1706	D	0.1531063392397482	hSAX
1707	D	0.19904956900863907	hSAX
1708	D	0.12220527886936906	hSAX
1709	D	-0.009095264992242846	hSAX
1710	D	0.16909247759351273	hSAX
1711	D	0.2523547625914216	hSAX
1712	D	0.18546767357940552	hSAX
1713	D	-0.002020901799951389	hSAX
1714	D	0.13645942408998962	hSAX
1715	D	0.012456260630569886	hSAX
1716	D	0.18577766310423613	hSAX
1717	D	0.0008369016188953537	hSAX
1718	D	-0.005570068774622996	hSAX
1719	D	-0.016651006347628936	hSAX
1720	D	-0.011489408675679443	hSAX
1721	D	-0.012093556898485076	hSAX
1722	D	-0.002660744737358982	hSAX
1723	D	0.19887164785293862	hSAX
1724	D	0.17731924685358535	hSAX
1725	D	0.17517161957221106	hSAX
1726	D	0.22529982348904012	hSAX
1727	D	0.009591239559113092	hSAX
1728	D	-4.012118970381451e-05	hSAX
1729	D	-5.753080937115129e-05	hSAX
1730	D	0.10580789781233761	hSAX
1731	D	0.041231249667325755	hSAX
1732	D	0.04200722249379396	hSAX
1733	D	0.06407164687290788	hSAX
1734	D	0.07034575309342472	hSAX
1735	D	-1.4309941907413303e-05	hSAX
1736	D	-0.0016409733639738988	hSAX
1737	D	0.016495920322813617	hSAX
1738	D	0.09720230393504607	hSAX
1739	D	0.007121075473842211	hSAX
1740	D	0.008662148774019442	hSAX
1741	D	0.003579990433572675	hSAX
1742	D	0.12116124740306987	hSAX
1743	D	0.14357687314099166	hSAX
1744	D	0.009552966874616686	hSAX
1745	D	0.16011848257738165	hSAX
1746	D	0.18118398003745825	hSAX
1747	D	0.169165497845388	hSAX
1748	D	-0.005262572395615735	hSAX
1749	D	0.010714443450342514	hSAX
1750	D	0.030796904577291572	hSAX
1751	D	0.14917551604448817	hSAX
1752	D	0.019076521853057783	hSAX
1753	D	0.01930427811850677	hSAX
1754	D	0.050595291385106975	hSAX
1755	D	0.015193732798652491	hSAX
1756	D	0.04306746293004835	hSAX
1757	D	0.024003607632766943	hSAX
1758	D	0.1722591436759103	hSAX
1759	D	0.13583323238170122	hSAX
1760	D	0.14557432985529886	hSAX
1761	D	0.00377944028849015	hSAX
1762	D	0.040695204618386924	hSAX
1763	D	0.22251037799054757	hSAX
1764	D	0.005586031612765509	hSAX
1765	D	0.004665459484967869	hSAX
1766	D	0.19555502013594378	hSAX
1767	D	-0.0016715236791958433	hSAX
1768	D	0.0027391953998630925	hSAX
1769	D	0.0017646549180818738	hSAX
1770	D	-0.019608536902842387	hSAX
1771	D	0.013573204182903283	hSAX
1772	D	0.06382955210319778	hSAX
1773	D	-0.001448119031281294	hSAX
1774	D	-0.008199757195274646	hSAX
1775	D	0.19098827967303805	hSAX
1776	D	0.15696920975809917	hSAX
1777	D	0.20301678037270904	hSAX
1778	D	0.23445901282830164	hSAX
1779	D	0.06045478505722713	hSAX
1780	D	0.07781953162368155	hSAX
1781	D	0.097133502260549	hSAX
1782	D	0.16872927726712078	hSAX
1783	D	0.07002837241881935	hSAX
1784	D	-0.0006634378298349475	hSAX
1785	D	0.05735190818362753	hSAX
1786	D	0.1969785562099423	hSAX
1787	D	0.12157257041952108	hSAX
1788	D	0.12224378955477733	hSAX
1789	D	0.24124106473173015	hSAX
1790	D	0.00010712119459640235	hSAX
1791	D	0.004187269278450003	hSAX
1792	D	0.12603885432588868	hSAX
1793	D	0.11584458833793178	hSAX
1794	D	0.1535011195577681	hSAX
1795	D	0.2343001002795063	hSAX
1796	D	0.12656964629190043	hSAX
1797	D	0.14758161483332516	hSAX
1798	D	-0.01231056141332374	hSAX
1799	D	-0.009971832039791479	hSAX
1800	D	-0.005735597196780873	hSAX
1801	D	0.20710288926027715	hSAX
1802	D	0.156292035903316	hSAX
1803	D	0.0645311623919406	hSAX
1804	D	0.07246762530587147	hSAX
1805	D	0.21356426392681896	hSAX
1806	D	-0.009231532855937984	hSAX
1807	D	-0.016017187463730806	hSAX
1808	D	-0.012794429339137423	hSAX
1809	D	-0.021909855571266235	hSAX
1810	D	-0.029142276535112616	hSAX
1811	D	-0.005753721378951014	hSAX
1812	D	0.1797760835092049	hSAX
1813	D	0.01198940251639442	hSAX
1814	D	-0.0015053258685657055	hSAX
1815	D	0.026668111782491906	hSAX
1816	D	0.015014753105788259	hSAX
1817	D	0.13018125374146622	hSAX
1818	D	0.10657093680347315	hSAX
1819	D	0.03007835709140636	hSAX
1820	D	0.007293303750338964	hSAX
1821	D	0.02749497749726288	hSAX
1822	D	0.1749207550653955	hSAX
1823	D	0.16399885354039725	hSAX
1824	D	-0.0006865214576919243	hSAX
1825	D	-0.030388116092763085	hSAX
1826	D	-0.037957232688053184	hSAX
1827	D	-0.019512108323142457	hSAX
1828	D	0.12404589832382044	hSAX
1829	D	0.11006221783805813	hSAX
1830	D	0.012288476201647427	hSAX
1831	D	0.012443479395296891	hSAX
1832	D	0.014264264688536058	hSAX
1833	D	0.12681907450212748	hSAX
1834	D	0.05279523070406867	hSAX
1835	D	0.08442104398010997	hSAX
1836	D	0.06590299308445538	hSAX
1837	D	0.19639360849978402	hSAX
1838	D	0.024492541817016898	hSAX
1839	D	0.06045478505722713	hSAX
1840	D	0.07781953162368155	hSAX
1841	D	0.097133502260549	hSAX
1842	D	0.013906098824031687	hSAX
1843	D	0.011636729886740796	hSAX
1844	D	0.18859257399570198	hSAX
1845	D	0.15851339557673783	hSAX
1846	D	0.04555138714003988	hSAX
1847	D	0.042889228031417585	hSAX
1848	D	0.05858398914031568	hSAX
1849	D	0.12566280965547777	hSAX
1850	D	0.02401268013394656	hSAX
1851	D	0.1326543000957463	hSAX
1852	D	0.2015242148633115	hSAX
1853	D	-0.0021570972907193208	hSAX
1854	D	0.004438062602021091	hSAX
1855	D	-0.008645150464571998	hSAX
1856	D	0.0015488031772883915	hSAX
1857	D	0.04292230233870214	hSAX
1858	D	0.04207221071323147	hSAX
2004	clK	-0.02045306776459256	hSAX
2005	clK	-0.057064631931070836	hSAX
2006	clK	-0.061413135162376876	hSAX
2007	clK	-0.0024178852001205085	hSAX
2008	clK	-0.027812380123286858	hSAX
2009	clK	-0.021351095297270875	hSAX
2010	clK	-0.032114858688291864	hSAX
2011	clK	-0.04403348369455656	hSAX
2012	clK	-0.01730223419301751	hSAX
2013	clK	-0.003256490404446453	hSAX
2014	clK	0.0009820958889213216	hSAX
2015	clK	-0.038083857727269785	hSAX
2016	clK	-0.06100266516093598	hSAX
2017	clK	-0.05682458339455479	hSAX
2018	clK	-0.03685412378250476	hSAX
2019	clK	-0.02336149037887683	hSAX
2020	clK	-0.020054437042817883	hSAX
2021	clK	-0.052220014172562515	hSAX
2022	clK	-0.010637235965878062	hSAX
2023	clK	-0.07529034109596978	hSAX
2024	clK	-0.023305539369830514	hSAX
2025	clK	-0.05604375023336921	hSAX
2026	clK	-0.030974435213258857	hSAX
2027	clK	-0.04899397886427323	hSAX
2028	clK	-0.03333954351412103	hSAX
2029	clK	1.021823348082762e-05	hSAX
2030	clK	-0.040141349978384824	hSAX
2031	clK	0.018130207156118558	hSAX
2032	clK	-0.0011928401161776492	hSAX
2033	clK	-0.01527625267051917	hSAX
2034	clK	-0.006939773741426052	hSAX
2035	clK	-0.057102871262541155	hSAX
2036	clK	-0.011013530363912878	hSAX
2037	clK	-0.053961468576499104	hSAX
2038	clK	-0.03695838903279764	hSAX
2039	clK	-0.004637121908890549	hSAX
2040	clK	-0.02572920595955111	hSAX
2041	clK	-0.010338492027349275	hSAX
2042	clK	-0.0016049886094324961	hSAX
2043	clK	-0.013735065511942252	hSAX
2044	clK	-0.013281758467092003	hSAX
2045	clK	-0.054385442660859554	hSAX
2046	clK	-0.011773615054262337	hSAX
2047	clK	-0.022586046575290765	hSAX
2048	clK	-0.05868533704076526	hSAX
2049	clK	-0.05276478942374524	hSAX
2050	clK	-0.02475721606514526	hSAX
2051	clK	-0.040141349978384824	hSAX
2052	clK	-0.010497886634848328	hSAX
2053	clK	-0.015598591518187276	hSAX
2054	clK	-0.019478284360229737	hSAX
2055	clK	-0.0013538731855805963	hSAX
2056	clK	-0.04890202120091999	hSAX
2057	clK	-0.03386236929733059	hSAX
2058	clK	-0.012177186409362549	hSAX
2059	clK	-3.610745364568402e-05	hSAX
2060	clK	-0.054562426340698945	hSAX
2061	clK	-0.016403331095660577	hSAX
2062	clK	-0.006473208019087906	hSAX
2063	clK	-0.014846464033967095	hSAX
2064	clK	-0.030198605664500066	hSAX
2065	clK	-0.025586833379766177	hSAX
2066	clK	-0.018304206635016272	hSAX
2067	clK	-0.024750008402038476	hSAX
2068	clK	-0.02152340271675712	hSAX
2069	clK	-0.03317281625772012	hSAX
2070	clK	-0.003843851521387478	hSAX
2071	clK	-0.04288235522566538	hSAX
2072	clK	-0.03083208964781079	hSAX
2073	clK	-0.023231634271432995	hSAX
2074	clK	-0.013619418773887447	hSAX
2075	clK	0.014646933532712864	hSAX
2076	clK	-0.04785750682844082	hSAX
2077	clK	-0.023009634319887482	hSAX
2078	clK	-0.006298466603393536	hSAX
2079	clK	-0.08758649646602862	hSAX
2080	clK	-0.005800713752178126	hSAX
2081	clK	-0.012847312674491605	hSAX
2082	clK	-0.04178836490387766	hSAX
2083	clK	-0.018045195173108368	hSAX
2084	clK	-0.03473291482183413	hSAX
2085	clK	-0.04819003197024358	hSAX
2086	clK	-0.07269978069554099	hSAX
2087	clK	-0.05303787502241903	hSAX
2088	clK	-0.0651140788518842	hSAX
2089	clK	-0.03982649243635024	hSAX
2090	clK	-0.012119329967463273	hSAX
2091	clK	0.0061648975071148015	hSAX
2092	clK	0.0040170254194526935	hSAX
2093	clK	-0.031775434437486184	hSAX
2094	clK	-0.02599983453520508	hSAX
2095	clK	-0.0018170535568060586	hSAX
2096	clK	0.01089271549239129	hSAX
2097	clK	-0.02557717327043065	hSAX
2098	clK	-0.0005645071749978569	hSAX
2099	clK	-0.011669159464854601	hSAX
2100	clK	-0.020425709589762846	hSAX
2101	clK	0.007549039896548493	hSAX
2102	clK	-0.039642477422967205	hSAX
2103	clK	-0.011415021371178113	hSAX
2104	clK	-0.019711122252147106	hSAX
2105	clK	-0.0262297902062096	hSAX
2106	clK	0.0054172750041561815	hSAX
2107	clK	-0.013495284223608905	hSAX
2108	clK	0.00024647375459608157	hSAX
2109	clK	-0.07308633987709982	hSAX
2110	clK	-0.06486052490033217	hSAX
2111	clK	-0.03449397477393177	hSAX
2112	clK	-0.04708210269549454	hSAX
2113	clK	-0.026315753629651228	hSAX
2114	clK	-0.024207163487715205	hSAX
2115	clK	-0.007394554307405103	hSAX
2116	clK	-0.015397151050783577	hSAX
2117	clK	-0.032953530477534514	hSAX
2118	clK	-0.05562693952466361	hSAX
2119	clK	-0.004830657957791118	hSAX
2120	clK	0.014096356653390103	hSAX
2121	clK	-0.006320436558036135	hSAX
2122	clK	-0.0414130985830343	hSAX
2123	clK	-0.020635308406654077	hSAX
2124	clK	-0.011774959561639662	hSAX
2125	clK	-0.005948649665806442	hSAX
2126	clK	-0.05700886856684519	hSAX
2127	clK	-0.009525508778897346	hSAX
2128	clK	-0.013729224081798748	hSAX
2129	clK	-0.0485051787107659	hSAX
2130	clK	-0.006823004977086385	hSAX
2131	clK	-0.02012644470501982	hSAX
2132	clK	-0.06235616028097866	hSAX
2133	clK	-0.03783271413798502	hSAX
2134	clK	-0.027974629179225302	hSAX
2135	clK	-0.0185923631831713	hSAX
2136	clK	-0.008728379818021494	hSAX
2137	clK	0.000280714295222424	hSAX
2138	clK	-0.04000089382505394	hSAX
2139	clK	0.021287927165049042	hSAX
2140	clK	-0.010934921880712167	hSAX
2141	clK	-0.026307847712450892	hSAX
2142	clK	-0.05927896773337125	hSAX
2143	clK	0.013007177336148742	hSAX
2144	clK	0.004267161395109725	hSAX
2145	clK	-0.02557717327043065	hSAX
2146	clK	-0.018846093280121323	hSAX
2147	clK	-0.01867049312506424	hSAX
2148	clK	-0.018948633032468933	hSAX
2149	clK	-0.008359248011547606	hSAX
2150	clK	-0.07463956940555364	hSAX
2151	clK	-0.055316061004741644	hSAX
2152	clK	-0.05534711098320258	hSAX
2153	clK	0.008142763659634511	hSAX
2154	clK	-0.0372949581134526	hSAX
2155	clK	-0.046335535033076664	hSAX
2156	clK	-0.041431921784569566	hSAX
2157	clK	-0.013899275385701912	hSAX
2158	clK	-0.057347833340099894	hSAX
2159	clK	0.012139984887817264	hSAX
2160	clK	-0.03774647662528878	hSAX
2161	clK	-0.02267930565341885	hSAX
2162	clK	0.011499463065520103	hSAX
2163	clK	-0.03974134714717614	hSAX
2164	clK	-0.020721036483882925	hSAX
2165	clK	-0.010233627781508403	hSAX
2166	clK	-0.03449397477393177	hSAX
2167	clK	-0.020073847633866534	hSAX
2168	clK	-0.02422391818543474	hSAX
2169	clK	-0.031645792202743904	hSAX
2170	clK	-0.06899116938802763	hSAX
2171	clK	-0.023543073896359772	hSAX
2172	clK	-0.016106565576810682	hSAX
2173	clK	-0.009937668802231202	hSAX
2174	clK	-0.045616054982583594	hSAX
2175	clK	-0.013149181424626021	hSAX
2176	clK	-0.011796442545842183	hSAX
2177	clK	-0.020476510215812597	hSAX
2178	clK	-0.013686849073992561	hSAX
2179	clK	-0.014478080464232334	hSAX
2180	clK	-0.018884206411130436	hSAX
2338	L	-0.05767904578764501	hSAX
2339	L	-0.0005398515630804468	hSAX
2340	L	-0.004381863231392344	hSAX
2341	L	-0.002930002191887979	hSAX
2342	L	-0.01168786335056211	hSAX
2343	L	0.021070569838338996	hSAX
2344	L	0.01298908727299704	hSAX
2345	L	0.007405021721788216	hSAX
2346	L	0.030215464531138422	hSAX
2347	L	0.026687813540447677	hSAX
2348	L	-0.0310029483166727	hSAX
2349	L	-0.0027342254610266538	hSAX
2350	L	0.033856563926383386	hSAX
2351	L	0.000249599072761022	hSAX
2352	L	-0.009762036718457238	hSAX
2353	L	0.06510995853634086	hSAX
2354	L	0.0047013257286198495	hSAX
2355	L	0.03175217009615153	hSAX
2356	L	0.011545313601964154	hSAX
2357	L	0.02721976013315725	hSAX
2358	L	0.006907890126749408	hSAX
2359	L	0.044873155907844194	hSAX
2360	L	0.01108903660192027	hSAX
2361	L	0.0019827444491420463	hSAX
2362	L	-0.00776546993147349	hSAX
2363	L	0.003884027261956362	hSAX
2364	L	0.005791884590926202	hSAX
2365	L	-0.008464234837156255	hSAX
2366	L	0.017059930423274635	hSAX
2367	L	0.019158581236260942	hSAX
2368	L	-0.002413856596103869	hSAX
2369	L	0.024592628868995235	hSAX
2370	L	0.02372442165680695	hSAX
2371	L	0.007634352496328347	hSAX
2372	L	0.016864508958869918	hSAX
2373	L	-0.0036076279483677354	hSAX
2374	L	-0.0009389844995166641	hSAX
2375	L	-0.015018280538060935	hSAX
2376	L	0.020739117487100885	hSAX
2377	L	0.0018240047683168825	hSAX
2378	L	0.0023552815362995715	hSAX
2379	L	0.005205584001441821	hSAX
2380	L	-0.060684874799335375	hSAX
2381	L	-0.004176143112740647	hSAX
2382	L	-0.0046725100687854135	hSAX
2383	L	-0.01061816834298952	hSAX
2384	L	-0.004908137558340968	hSAX
2385	L	0.009496966969536516	hSAX
2386	L	-0.004126008056209685	hSAX
2387	L	0.014279651530887349	hSAX
2388	L	0.014660117688472384	hSAX
2389	L	-0.007094239535290398	hSAX
2390	L	0.028851942722685636	hSAX
2391	L	0.013137404615117703	hSAX
2392	L	-0.002195495828163985	hSAX
2393	L	0.0007456061887251053	hSAX
2394	L	-0.006190498481082614	hSAX
2395	L	-0.005627092511367664	hSAX
2396	L	0.011091615180048394	hSAX
2397	L	0.019940860705828525	hSAX
2398	L	0.012553938897654007	hSAX
2399	L	-0.013280731670965907	hSAX
2400	L	-0.021949320076701043	hSAX
2401	L	-0.01953715396561165	hSAX
2402	L	-0.001990849914436694	hSAX
2403	L	-0.004772630629304331	hSAX
2404	L	0.007835479239292908	hSAX
2405	L	0.0033512320396221185	hSAX
2406	L	0.0322098656790331	hSAX
2407	L	0.0017828228618600407	hSAX
2408	L	-0.015477278134640074	hSAX
2409	L	0.016422335818351712	hSAX
2410	L	0.004645139142812695	hSAX
2411	L	0.011933728012954815	hSAX
2412	L	0.03399993701983476	hSAX
2413	L	-0.015018280538060935	hSAX
2414	L	-0.0001698363746982068	hSAX
2415	L	0.0008580313945049056	hSAX
2416	L	0.025136489232208986	hSAX
2417	L	0.015687200985466915	hSAX
2418	L	-0.008065114190831082	hSAX
2419	L	-0.02916403178300243	hSAX
2420	L	0.010590632222083514	hSAX
2421	L	0.04084476834133966	hSAX
2422	L	0.024441232977696927	hSAX
2423	L	0.02337059690256865	hSAX
2424	L	-0.008671971317089628	hSAX
2425	L	0.019854009793125443	hSAX
2426	L	0.02403495250167907	hSAX
2427	L	0.014585497262887657	hSAX
2428	L	0.025175784721941454	hSAX
2429	L	0.03516520284742	hSAX
2430	L	0.018875400503557103	hSAX
2431	L	0.02014703072471093	hSAX
2432	L	0.010875369677523849	hSAX
2433	L	-0.0006171233422355726	hSAX
2434	L	-0.002335872949297482	hSAX
2435	L	0.001177122323679214	hSAX
2436	L	0.024498015457083966	hSAX
2437	L	0.01347831783874426	hSAX
2438	L	0.0379557871214638	hSAX
2439	L	0.006188897264801199	hSAX
2440	L	-0.022065190677712964	hSAX
2441	L	-0.0037736920877796364	hSAX
2442	L	-0.007337188060009794	hSAX
2443	L	0.004313274211272073	hSAX
2444	L	-0.024021158656350964	hSAX
2445	L	-0.0034210786650510274	hSAX
2446	L	0.0194850632611724	hSAX
2447	L	-0.009603323406772689	hSAX
2448	L	0.0043272464125038825	hSAX
2449	L	-0.01200535121584835	hSAX
2450	L	0.004861580367869465	hSAX
2451	L	0.027359169975097755	hSAX
2452	L	0.0026419171924499094	hSAX
2453	L	0.0073193480202240835	hSAX
2454	L	0.008576345787735135	hSAX
2455	L	0.028897572510359168	hSAX
2456	L	0.031152809463092127	hSAX
2457	L	0.026762164334359115	hSAX
2458	L	0.007372409954186878	hSAX
2459	L	0.01430653154952097	hSAX
2460	L	-0.006455758121301187	hSAX
2461	L	0.01187314928334672	hSAX
2462	L	0.02155461011105217	hSAX
2463	L	0.007990996255512074	hSAX
2464	L	0.027623305161177995	hSAX
2465	L	0.03094950546405016	hSAX
2466	L	0.03101015105698025	hSAX
2467	L	0.016106352176866495	hSAX
2468	L	-0.0007819115138408961	hSAX
2469	L	-0.05550465297070332	hSAX
2470	L	0.008094968787045218	hSAX
2471	L	0.029232625065160393	hSAX
2472	L	-0.024670710800746745	hSAX
2473	L	-0.06513064476079307	hSAX
2474	L	-0.011819937146792654	hSAX
2475	L	-0.011574383848746948	hSAX
2476	L	0.0058102261407475455	hSAX
2477	L	0.0004795593062226544	hSAX
2478	L	0.002515035419683045	hSAX
2479	L	0.006095442481387181	hSAX
2480	L	0.010337534736236194	hSAX
2481	L	0.033202105410164225	hSAX
2482	L	-0.007402310796896927	hSAX
2483	L	0.006224782602512278	hSAX
2484	L	0.06785473064504913	hSAX
2485	L	0.013634027486441483	hSAX
2486	L	0.006946289892821369	hSAX
2487	L	0.01345255923239165	hSAX
2488	L	0.0323299371876783	hSAX
2489	L	0.008042832070368605	hSAX
2490	L	0.0009485267009586096	hSAX
2491	L	-0.01581087906481116	hSAX
2492	L	0.01957387851067324	hSAX
2493	L	-0.020349173421418527	hSAX
2494	L	0.02828399979556707	hSAX
2495	L	-0.019840687706600874	hSAX
2496	L	0.011283043659195755	hSAX
2497	L	-0.005066514911013655	hSAX
2498	L	0.010713912651190184	hSAX
2499	L	0.017523587941104778	hSAX
2500	L	0.03772986181065789	hSAX
2501	L	0.003981542253820862	hSAX
2502	L	0.010718806698337175	hSAX
2503	L	0.015409597066282003	hSAX
2504	L	0.009654829026330844	hSAX
2505	L	0.020960468250341365	hSAX
2506	L	0.015982403165253345	hSAX
2507	L	0.015015024346066639	hSAX
2508	L	-5.906153794512647e-06	hSAX
2509	L	-0.003388240860986116	hSAX
2510	L	0.007803423149161972	hSAX
2511	L	0.00945943931073998	hSAX
2512	L	0.0012504029829869979	hSAX
2513	L	-0.012558063266915269	hSAX
2514	L	0.011013355291181028	hSAX
2515	L	0.00452479692248744	hSAX
2516	L	0.0054544742747384585	hSAX
2517	L	0.0108439287676174	hSAX
2518	L	0.01660078202752629	hSAX
2519	L	-0.007127610095776618	hSAX
2520	L	0.005981436704751104	hSAX
2521	L	0.0064557307623908855	hSAX
2522	L	-0.0013755205134225435	hSAX
2523	L	0.0067350354076344135	hSAX
2524	L	0.014259025734982061	hSAX
2525	L	0.003886768201041377	hSAX
2526	L	0.005262995012599276	hSAX
2527	L	-0.012655689678213093	hSAX
2528	L	-0.007693009154390893	hSAX
2529	L	-0.005802277540560681	hSAX
2530	L	-0.06570218245119577	hSAX
2531	L	0.008232559863572533	hSAX
2532	L	0.01726875664309773	hSAX
2533	L	-0.01743142312494456	hSAX
2534	L	-0.06184791504769237	hSAX
2535	L	0.01483433320216136	hSAX
2536	L	0.002082005962583935	hSAX
2537	L	0.014090322580268549	hSAX
2538	L	0.001660526839815759	hSAX
2539	L	0.005104237292514426	hSAX
2540	L	0.008171109746794868	hSAX
2541	L	0.012726881131402478	hSAX
2542	L	0.020762516217037046	hSAX
2543	L	0.006100028244891292	hSAX
2544	L	0.005094418685039273	hSAX
2545	L	-0.012242533175158315	hSAX
2546	L	0.008251566186809214	hSAX
2547	L	0.011002837874693796	hSAX
2548	L	-0.060016483258004884	hSAX
2549	L	-0.0009177335882850457	hSAX
2550	L	-0.005181844395701773	hSAX
2551	L	0.019590255485700255	hSAX
2552	L	0.021008352633616598	hSAX
2553	L	0.02802841934346361	hSAX
2554	L	-0.013822886486450444	hSAX
2555	L	0.0083639678759954	hSAX
2556	L	-0.0135024914113842	hSAX
2557	L	-0.040319877958836514	hSAX
2558	L	0.04369937168965407	hSAX
2559	L	0.021319450074006454	hSAX
2560	L	0.053526311543027984	hSAX
2561	L	0.058917968887835744	hSAX
2562	L	0.0011059467258502308	hSAX
2563	L	-0.001653008694415803	hSAX
2564	L	0.03075050207260574	hSAX
2565	L	-0.0018083996264431335	hSAX
2566	L	0.024670104620527128	hSAX
2567	L	-0.009314593052113195	hSAX
2568	L	-0.011656058169901371	hSAX
2569	L	0.025476484655300738	hSAX
2570	L	-0.027339931325841463	hSAX
2571	L	0.015400694196578114	hSAX
2572	L	0.01944073363652933	hSAX
2573	L	0.03888161655122531	hSAX
2574	L	0.045493360478430986	hSAX
2575	L	0.04956611821835395	hSAX
2576	L	-0.011199946373526472	hSAX
2577	L	0.011283043659195755	hSAX
2578	L	-0.005066514911013655	hSAX
2579	L	0.023883113110496196	hSAX
2580	L	-0.004249820615423232	hSAX
2581	L	-0.005029958157397232	hSAX
2582	L	0.0029363646561978386	hSAX
2583	L	0.011534166247311078	hSAX
2584	L	0.0045910741005172895	hSAX
2585	L	0.005317305197240785	hSAX
2586	L	0.009344675318570807	hSAX
2587	L	0.029448554881382732	hSAX
2588	L	-0.010347048170951894	hSAX
2589	L	-0.009274323000644813	hSAX
2590	L	0.01990153156533779	hSAX
2591	L	0.05974910881486721	hSAX
2592	L	0.027674370444292436	hSAX
2593	L	0.0006177299071009657	hSAX
2594	L	0.029692548219463787	hSAX
2595	L	0.00590285874115807	hSAX
2596	L	0.01934420175064588	hSAX
2597	L	0.009500924863373257	hSAX
2598	L	0.004710474307503318	hSAX
2672	T	-0.1573564712551888	hSAX
2673	T	-0.13599069421456078	hSAX
2674	T	-0.018066667897510342	hSAX
2675	T	-0.08964421472082904	hSAX
2676	T	0.0008180132976485766	hSAX
2677	T	-0.03460655212307756	hSAX
2678	T	-0.031001740372930728	hSAX
2679	T	-0.03634872635547822	hSAX
2680	T	-0.0612504084084776	hSAX
2681	T	-0.09795405511686113	hSAX
2682	T	-0.00041747400094209296	hSAX
2683	T	-0.0031525855478969334	hSAX
2684	T	-0.07829471218919025	hSAX
2685	T	-0.03971604826019757	hSAX
2686	T	-0.022358605604877083	hSAX
2687	T	-0.0039652016856871345	hSAX
2688	T	-0.037621226640776516	hSAX
2689	T	-0.15929367133365305	hSAX
2690	T	-0.00419647128989709	hSAX
2691	T	-0.0498553266649742	hSAX
2692	T	-0.07101393909251782	hSAX
2693	T	-0.04993360595493868	hSAX
2694	T	-0.09050714775759844	hSAX
2695	T	-0.12906156990298767	hSAX
2696	T	-0.10347119838276513	hSAX
2697	T	-0.08870824354109573	hSAX
2698	T	-0.10030005747328687	hSAX
2699	T	-0.01859128571524252	hSAX
2700	T	-0.03582174962710269	hSAX
2701	T	-0.06798762883917334	hSAX
2702	T	-0.10532953383111816	hSAX
2703	T	-0.10331364577660508	hSAX
2704	T	-0.07073795765834802	hSAX
2705	T	-0.0592132315175786	hSAX
2706	T	-0.09898359256170806	hSAX
2707	T	-0.08421254647066234	hSAX
2708	T	-0.08815909017621379	hSAX
2709	T	-0.05414461542328354	hSAX
2710	T	-0.003628635050761204	hSAX
2711	T	-0.013380009287702705	hSAX
2712	T	-0.0052706255797056656	hSAX
2713	T	-0.021325885320620727	hSAX
2714	T	-0.023256768300816476	hSAX
2715	T	-0.11857632896377254	hSAX
2716	T	-0.16753807492483247	hSAX
2717	T	-0.05117699555274157	hSAX
2718	T	-0.051036674634378866	hSAX
2719	T	-0.1402210730819206	hSAX
2720	T	-0.10257966836405102	hSAX
2721	T	-0.10517844237590906	hSAX
2722	T	-0.13745064588350941	hSAX
2723	T	-0.021007113075975213	hSAX
2724	T	-0.04098077375111643	hSAX
2725	T	-0.034527987662904706	hSAX
2726	T	-0.05624490732975573	hSAX
2727	T	-0.07991663058157428	hSAX
2728	T	-0.02981147742639223	hSAX
2729	T	-0.019875384106740057	hSAX
2730	T	-0.0038163363717194443	hSAX
2731	T	-0.08640228750642563	hSAX
2732	T	-0.002169428940690068	hSAX
2733	T	-0.12122454958712296	hSAX
2734	T	-0.1233054720430664	hSAX
2735	T	-0.009001258981224964	hSAX
2736	T	-0.09510838875085029	hSAX
2737	T	-0.013073233373406766	hSAX
2738	T	-0.09091905703360681	hSAX
2739	T	-0.0541144515758242	hSAX
2740	T	-0.09886152856539411	hSAX
2741	T	-0.05722455246072968	hSAX
2742	T	-0.0591849216335595	hSAX
2743	T	-0.08323315746689332	hSAX
2744	T	-0.0586753532068542	hSAX
2745	T	-0.05270638294663513	hSAX
2746	T	-0.059488107272809426	hSAX
2747	T	-0.06081272640923999	hSAX
2748	T	-0.013361770643514318	hSAX
2749	T	-0.03589620596250825	hSAX
2750	T	-0.1047358659765996	hSAX
2751	T	-0.10065585309432208	hSAX
2752	T	-0.08547953958317521	hSAX
2753	T	-0.040238250825495925	hSAX
2754	T	-0.003647526027061758	hSAX
2755	T	-0.008746642973646886	hSAX
2756	T	-0.012914031487889588	hSAX
2757	T	-0.01600028948104864	hSAX
2758	T	-0.07704452152454905	hSAX
2759	T	-0.04841393644722984	hSAX
2760	T	-0.03882377880013792	hSAX
2761	T	0.016076729135893402	hSAX
2762	T	-0.04451836915053718	hSAX
2763	T	-0.03499573488566966	hSAX
2764	T	-0.044356438352842815	hSAX
2765	T	-0.08884329198504475	hSAX
2766	T	-0.04949559845903423	hSAX
2767	T	-0.14299683530902257	hSAX
2768	T	-0.05723569358234272	hSAX
2769	T	-0.14332666201502434	hSAX
2770	T	-0.006877545316510805	hSAX
2771	T	-0.09523015029128146	hSAX
2772	T	-0.1590402176092175	hSAX
2773	T	-0.08990272429546167	hSAX
2774	T	-0.06667219541282293	hSAX
2775	T	-0.05336211697118415	hSAX
2776	T	-0.0028082757655033676	hSAX
2777	T	-0.004001559185348924	hSAX
2778	T	-0.006995626656811282	hSAX
2779	T	-0.06824940370828698	hSAX
2780	T	-0.11714590463467175	hSAX
2781	T	-0.018082742552257967	hSAX
2782	T	-0.04893584833585465	hSAX
2783	T	-0.024418693811057893	hSAX
2784	T	-0.014283189614761795	hSAX
2785	T	-0.06240239824706805	hSAX
2786	T	-0.0505823137128391	hSAX
2787	T	-0.019095627214301202	hSAX
2788	T	-0.07165310118230991	hSAX
2789	T	-0.0666790367511112	hSAX
2790	T	-0.15486569839551292	hSAX
2791	T	-0.05867975982423104	hSAX
2792	T	-0.05596559940302143	hSAX
2793	T	-0.0058450230422124605	hSAX
2794	T	-0.060760979266142386	hSAX
2795	T	-0.15603310524900735	hSAX
2796	T	-0.1419306278527074	hSAX
2797	T	-0.005479987225510285	hSAX
2798	T	-0.0023295908913371476	hSAX
2799	T	-0.04331542379251914	hSAX
2800	T	-0.03917442405843758	hSAX
2801	T	-0.10040077590263535	hSAX
2802	T	-0.04265321236877753	hSAX
2803	T	-0.02487163580744891	hSAX
2804	T	-0.1255137020584698	hSAX
2805	T	-0.08192126548556189	hSAX
2806	T	-0.01151539097148543	hSAX
2807	T	-0.06199948337191017	hSAX
2808	T	-0.0714318083813123	hSAX
2809	T	-0.09135861686925636	hSAX
2810	T	-0.08857600099898263	hSAX
2811	T	-0.012336724039496438	hSAX
2812	T	-0.036597145469932	hSAX
2813	T	-0.14848074960638769	hSAX
2814	T	-0.01217442740669867	hSAX
2815	T	-0.012945512309779588	hSAX
2816	T	-0.019674315113070405	hSAX
2817	T	-0.07695964231439575	hSAX
2818	T	-0.11688131395712845	hSAX
2819	T	-0.05723569358234272	hSAX
2820	T	-0.14332666201502434	hSAX
2821	T	-0.027752294090976192	hSAX
2822	T	-0.020922949883042746	hSAX
2823	T	-0.01926688837244001	hSAX
2824	T	-0.07562626466955408	hSAX
2825	T	-0.052386685415403915	hSAX
2826	T	-0.025164332054628175	hSAX
2827	T	-0.06607711258105155	hSAX
2828	T	-0.061638769946221146	hSAX
2829	T	-0.1358374172404001	hSAX
2830	T	-0.016615312963331234	hSAX
2831	T	-0.04461496005460504	hSAX
2832	T	-0.027252542092464863	hSAX
2833	T	-0.05680569207763256	hSAX
2834	T	-0.09372822918241581	hSAX
2835	T	-0.013155955361235101	hSAX
2836	T	0.004245304158466752	hSAX
2837	T	-0.02095412368948928	hSAX
2838	T	-0.07549843166390019	hSAX
2839	T	-0.08875961439407547	hSAX
2840	T	-0.004447716527447482	hSAX
2841	T	-0.009747064259809122	hSAX
2842	T	-0.014774343142198632	hSAX
2843	T	-0.021368295174033845	hSAX
2844	T	-0.06364541297596588	hSAX
2845	T	-0.040735602208733325	hSAX
2846	T	-0.0374144176466325	hSAX
2847	T	-0.01579248845910115	hSAX
2848	T	0.0037843137095842395	hSAX
2849	T	-0.027396245213722067	hSAX
2850	T	-0.030982686386159912	hSAX
2851	T	-0.003758444388404314	hSAX
2852	T	-0.08365408704314177	hSAX
2853	T	-0.001777887138314327	hSAX
2854	T	-0.00835499062664894	hSAX
2855	T	-0.019095627214301202	hSAX
2856	T	-0.07165310118230991	hSAX
2857	T	-0.0666790367511112	hSAX
2858	T	-0.10850530618386983	hSAX
2859	T	-0.006025353489421832	hSAX
2860	T	-0.02833202253096033	hSAX
2861	T	-0.03377057408784367	hSAX
2862	T	-0.021538341826690156	hSAX
2863	T	-0.06341541504630185	hSAX
2864	T	-0.04696554836351424	hSAX
2865	T	-0.02244755577732576	hSAX
2866	T	-0.101266359553847	hSAX
2867	T	-0.09314039768135444	hSAX
2868	T	-0.00476537073871441	hSAX
2869	T	-0.07045856027310947	hSAX
2870	T	-0.0835669400387269	hSAX
2871	T	-0.15886751370402635	hSAX
2872	T	-0.008090072575231488	hSAX
2873	T	-0.08641066454321844	hSAX
3006	Q	-0.06416338110810102	hSAX
3007	Q	-0.0015883899470645702	hSAX
3008	Q	-0.040059735432578236	hSAX
3009	Q	-0.013386417735891882	hSAX
3010	Q	-0.11223442302507465	hSAX
3011	Q	-0.06837307147534374	hSAX
3012	Q	-0.0014512970821846237	hSAX
3013	Q	-0.08415720260119997	hSAX
3014	Q	-0.09749768841553305	hSAX
3015	Q	-0.0037531934143135003	hSAX
3016	Q	-0.0381001093330633	hSAX
3017	Q	-0.061105909959878774	hSAX
3018	Q	-0.01886785634997068	hSAX
3019	Q	-0.060549956579016	hSAX
3020	Q	-0.02134694855893031	hSAX
3021	Q	-0.05409564937599498	hSAX
3022	Q	-0.07214317354744708	hSAX
3023	Q	-0.05372149730030287	hSAX
3024	Q	-0.0022709151560957254	hSAX
3025	Q	-0.09992291470487544	hSAX
3026	Q	-0.15668550411530305	hSAX
3027	Q	-0.04786848899151664	hSAX
3028	Q	-0.08308975634674426	hSAX
3029	Q	-0.08243935731195962	hSAX
3030	Q	-0.08125200975715416	hSAX
3031	Q	-0.011696580558636925	hSAX
3032	Q	-0.015429133419204958	hSAX
3033	Q	-0.016058717294363305	hSAX
3034	Q	-0.08274662298106705	hSAX
3035	Q	-0.06676554519894125	hSAX
3036	Q	-0.030164814122981623	hSAX
3037	Q	-0.06233480848415638	hSAX
3038	Q	-0.06736689863923175	hSAX
3039	Q	-0.015813275150285334	hSAX
3040	Q	-7.935206745131041e-06	hSAX
3041	Q	-6.287066979981049e-05	hSAX
3042	Q	-0.03730275466718922	hSAX
3043	Q	-0.02008533909331163	hSAX
3044	Q	-0.0008459373558389416	hSAX
3045	Q	-0.06629221923396472	hSAX
3046	Q	-0.040069989169132895	hSAX
3047	Q	-0.010381895033133333	hSAX
3048	Q	-0.02654610600504384	hSAX
3049	Q	-0.019335074456830626	hSAX
3050	Q	-0.056530467102711555	hSAX
3051	Q	-0.06494865755192222	hSAX
3052	Q	-0.12493087470047612	hSAX
3053	Q	-0.03280114695518023	hSAX
3054	Q	-0.027140644982391677	hSAX
3055	Q	-0.03034684672853473	hSAX
3056	Q	-0.04374796895527652	hSAX
3057	Q	-0.07163117830321425	hSAX
3058	Q	-0.013027488834522956	hSAX
3059	Q	-0.03306587434009998	hSAX
3060	Q	-0.012443822077730147	hSAX
3061	Q	-0.08289709813227092	hSAX
3062	Q	-0.10064233330285788	hSAX
3063	Q	-0.10315197954714676	hSAX
3064	Q	-0.002356101406621747	hSAX
3065	Q	-0.04998070961091798	hSAX
3066	Q	-0.04438714280622662	hSAX
3067	Q	-0.07421253052794782	hSAX
3068	Q	-0.12706336761140846	hSAX
3069	Q	-0.03531614432860806	hSAX
3070	Q	-0.04791614561463121	hSAX
3071	Q	-0.04501811565860862	hSAX
3072	Q	-0.10254575351718813	hSAX
3073	Q	-0.04388196654006606	hSAX
3074	Q	-0.037856231495534305	hSAX
3075	Q	-0.05128201215528293	hSAX
3076	Q	-0.035816655067465036	hSAX
3077	Q	-0.06859999484911895	hSAX
3078	Q	-0.042825751029558885	hSAX
3079	Q	5.348522623535245e-05	hSAX
3080	Q	6.949415896087885e-05	hSAX
3081	Q	-0.09086001274110458	hSAX
3082	Q	-0.03838058735374943	hSAX
3083	Q	-0.08315831584901388	hSAX
3084	Q	-0.022281566522433422	hSAX
3085	Q	-0.03466377154411873	hSAX
3086	Q	-0.03329102327145435	hSAX
3087	Q	-0.07142995533715293	hSAX
3088	Q	-0.06858739582534326	hSAX
3089	Q	-0.0362503353530974	hSAX
3090	Q	-0.01762983336877369	hSAX
3091	Q	-0.017435492927888846	hSAX
3092	Q	-0.0010224174704489997	hSAX
3093	Q	-0.01834888021918232	hSAX
3094	Q	-0.01924078910553362	hSAX
3095	Q	-0.04281569951974234	hSAX
3096	Q	-0.03718496391811641	hSAX
3097	Q	-0.07102516062321229	hSAX
3098	Q	-0.08324508222087389	hSAX
3099	Q	-0.003153795463467759	hSAX
3100	Q	-0.01139756704271349	hSAX
3101	Q	-0.06200782726213219	hSAX
3102	Q	-0.04072129215826863	hSAX
3103	Q	-0.0709842501346975	hSAX
3104	Q	-0.00424484703626149	hSAX
3105	Q	-0.06953397633988061	hSAX
3106	Q	-0.05155867367957399	hSAX
3107	Q	-0.07068573805368943	hSAX
3108	Q	-0.005172025828505867	hSAX
3109	Q	-0.07804849118709171	hSAX
3110	Q	-0.08019416980812821	hSAX
3111	Q	-0.11861143972753779	hSAX
3112	Q	-0.07358108722721682	hSAX
3113	Q	-0.04079139902672523	hSAX
3114	Q	-0.03483713908237405	hSAX
3115	Q	-0.03607099121640203	hSAX
3116	Q	-0.051119744091120085	hSAX
3117	Q	-0.020654426772234728	hSAX
3118	Q	-0.02097461249832122	hSAX
3119	Q	-0.03881405531486962	hSAX
3120	Q	-0.025533032632956747	hSAX
3121	Q	-0.06956417905654234	hSAX
3122	Q	-0.053484284502501395	hSAX
3123	Q	-0.04682613439828856	hSAX
3124	Q	-0.08701245359724454	hSAX
3125	Q	-0.05029383541093921	hSAX
3126	Q	-0.024075472815075046	hSAX
3127	Q	-0.08333615571798873	hSAX
3128	Q	-0.046160835337650495	hSAX
3129	Q	-0.05887097241142328	hSAX
3130	Q	-0.029649324834863364	hSAX
3131	Q	-0.07288066036031524	hSAX
3132	Q	-0.03796049342054175	hSAX
3133	Q	-0.01567767972628644	hSAX
3134	Q	-0.03830079276543984	hSAX
3135	Q	-0.036490790169318645	hSAX
3136	Q	-0.06661837881089014	hSAX
3137	Q	-0.03838058735374943	hSAX
3138	Q	-0.08315831584901388	hSAX
3139	Q	-0.009194355047075078	hSAX
3140	Q	-0.019487524959658914	hSAX
3141	Q	-0.07470906346905394	hSAX
3142	Q	-0.03390787291966262	hSAX
3143	Q	-0.008334612708422355	hSAX
3144	Q	-0.13475389245642874	hSAX
3145	Q	-0.0038570447170059195	hSAX
3146	Q	-0.005524873586255126	hSAX
3147	Q	-0.009301668454427273	hSAX
3148	Q	-0.026246023403364235	hSAX
3149	Q	-0.03222447105974425	hSAX
3150	Q	-0.05277985725358121	hSAX
3151	Q	-0.04001803940118407	hSAX
3152	Q	-0.10091373286195449	hSAX
3153	Q	-0.04556083196483087	hSAX
3154	Q	-0.009526418118798573	hSAX
3155	Q	-0.020045165600568	hSAX
3340	R	0.026293486164649948	hSAX
3341	R	0.023165595213067717	hSAX
3342	R	0.03940812750719488	hSAX
3343	R	-0.07016400200911449	hSAX
3344	R	0.03531158745987341	hSAX
3345	R	0.009632119374437025	hSAX
3346	R	-0.17033382637062458	hSAX
3347	R	0.03957702745450661	hSAX
3348	R	0.00899801600498904	hSAX
3349	R	0.02227502771827858	hSAX
3350	R	0.014992547925794497	hSAX
3351	R	-0.17767773548563126	hSAX
3352	R	0.03573710964526981	hSAX
3353	R	0.001362562182403053	hSAX
3354	R	0.00852937707597448	hSAX
3355	R	0.0319325772637967	hSAX
3356	R	0.036647392532322555	hSAX
3357	R	0.03417989802197553	hSAX
3358	R	-0.19781180550868158	hSAX
3359	R	0.03237015840131789	hSAX
3360	R	-0.1029493146626919	hSAX
3361	R	0.010889841653697658	hSAX
3362	R	0.018719856496318243	hSAX
3363	R	-0.22345282096444863	hSAX
3364	R	0.0297681082226336	hSAX
3365	R	0.030410538665018975	hSAX
3366	R	0.0015288894412879017	hSAX
3367	R	-0.03777859844512932	hSAX
3368	R	0.028105036087799816	hSAX
3369	R	0.02510698744037654	hSAX
3370	R	0.022943178572459148	hSAX
3371	R	0.021701840918976815	hSAX
3372	R	0.0031814913608832285	hSAX
3373	R	0.03825305772013962	hSAX
3374	R	0.02041439057327807	hSAX
3375	R	0.03420217265724204	hSAX
3376	R	0.0071731623352388856	hSAX
3377	R	0.03414886521641165	hSAX
3378	R	0.03974476724397391	hSAX
3379	R	0.012925516213290394	hSAX
3380	R	-0.22345282096444863	hSAX
3381	R	0.0297681082226336	hSAX
3382	R	0.010752612149808556	hSAX
3383	R	0.004666432594967773	hSAX
3384	R	0.033108788945246485	hSAX
3385	R	-0.28465828102547674	hSAX
3386	R	0.029581506120739506	hSAX
3387	R	0.010744801348482724	hSAX
3388	R	0.01677035876782611	hSAX
3389	R	0.016894857595907524	hSAX
3390	R	0.009005827602231875	hSAX
3391	R	0.014654777363612084	hSAX
3392	R	0.013332195113762282	hSAX
3393	R	0.018580789675179402	hSAX
3394	R	0.026413174484623596	hSAX
3395	R	0.028416998378233985	hSAX
3396	R	-0.02757717629511717	hSAX
3397	R	0.02214760249888059	hSAX
3398	R	0.03617157598724589	hSAX
3399	R	0.012961620945716276	hSAX
3400	R	0.017093596220365725	hSAX
3401	R	0.016109898135764526	hSAX
3402	R	-0.1620195829893055	hSAX
3403	R	0.026836159771773963	hSAX
3404	R	-0.030134780855405552	hSAX
3405	R	-0.1616792112013354	hSAX
3406	R	-0.00612671476545529	hSAX
3407	R	0.005996661322569707	hSAX
3408	R	0.027303871160838752	hSAX
3409	R	0.03426760191097856	hSAX
3410	R	0.016926302947686055	hSAX
3411	R	0.013908925340510905	hSAX
3412	R	0.027345412875292824	hSAX
3413	R	0.031853832683409564	hSAX
3414	R	0.03588610934326425	hSAX
3415	R	0.017331250910065137	hSAX
3416	R	0.03397749590687454	hSAX
3417	R	0.03534253771184012	hSAX
3418	R	-0.007394401049372164	hSAX
3419	R	0.003929068637080491	hSAX
3420	R	-0.14479299031430856	hSAX
3421	R	0.030809451862005517	hSAX
3422	R	0.02751290791435167	hSAX
3423	R	0.026940100682550108	hSAX
3424	R	-0.19891371734440327	hSAX
3425	R	0.00907442741765408	hSAX
3426	R	0.0005905272550626251	hSAX
3427	R	0.02377969928551465	hSAX
3428	R	-0.15081431914833957	hSAX
[truncated: 16,529 more rows]
