# Supplementary material for: Retention time prediction using neural networks increases identifications in crosslinking mass spectrometry
Source: Nat Commun. 2021 May 28;12:3237. doi: 10.1038/s41467-021-23441-0 (PMC8163845; doi:10.1038/s41467-021-23441-0)
Supplement: Supplementary file 4 — Source Data [file 41467_2021_23441_MOESM4_ESM.zip › Sources/Sources_Supplementary/FigS14_source.csv]

PSMID	umap 1	umap 2	scx_0based	hsax_0based	RTbins	depth	row
1482230	9.183365	0.779027	4	4	58	1	scx_0based
207677	9.891162	2.9108644	0	5	58	1	scx_0based
3065785	2.8073387	2.4493139	7	6	39	1	scx_0based
928162	6.344478	2.6378295	2	5	58	1	scx_0based
2544001	1.8413757	0.93931115	6	1	30	1	scx_0based
180178	7.2286263	7.3461256	0	5	49	1	scx_0based
231328	8.376226	3.9541855	0	6	67	1	scx_0based
1416621	7.884368	-0.27106452	3	0	39	1	scx_0based
1142550	7.379482	4.4199524	3	7	67	1	scx_0based
1224318	7.493797	9.404543	3	5	12	1	scx_0based
1241727	7.0463886	4.8402705	3	5	67	1	scx_0based
2064921	5.6323295	2.708089	4	6	49	1	scx_0based
2841914	1.8473866	0.9140203	6	4	21	1	scx_0based
1527880	5.4231553	6.6896415	4	2	39	1	scx_0based
2196680	4.2369876	1.6003155	5	4	49	1	scx_0based
953442	8.482147	2.0312243	2	6	58	1	scx_0based
203956	10.126199	2.697342	0	5	49	1	scx_0based
2084786	3.9864028	1.8573128	4	6	30	1	scx_0based
717144	8.905403	0.6141655	1	3	39	1	scx_0based
877669	9.167667	1.7248915	2	4	49	1	scx_0based
109085	10.81383	2.6670225	0	3	49	1	scx_0based
1893810	1.6905593	2.3628683	8	1	21	1	scx_0based
2116336	5.125224	1.3456979	4	5	49	1	scx_0based
958690	8.141084	4.169497	2	6	67	1	scx_0based
2115232	5.173349	1.6108563	4	5	39	1	scx_0based
2870713	2.0013883	1.3176756	6	3	30	1	scx_0based
981044	7.3006535	4.251266	2	6	58	1	scx_0based
1481988	9.933201	2.9010932	4	4	58	1	scx_0based
3170868	1.7511444	5.447898	7	4	30	1	scx_0based
3072039	3.254827	3.4769933	7	6	58	1	scx_0based
1236286	6.7383413	2.6029236	3	5	49	1	scx_0based
802602	7.275556	8.675956	2	2	21	1	scx_0based
1239926	8.021347	2.5913186	3	5	58	1	scx_0based
1892686	1.5776289	5.583171	8	1	21	1	scx_0based
943357	12.134776	0.24595654	2	6	21	1	scx_0based
2243595	3.387621	1.3999141	5	2	30	1	scx_0based
2377000	5.2602305	2.5040445	5	8	58	1	scx_0based
2742110	3.6775594	6.734621	6	6	39	1	scx_0based
1356966	7.158957	8.980601	3	2	21	1	scx_0based
649412	8.479484	0.68874705	1	8	49	1	scx_0based
1311432	4.8135233	7.1000886	3	4	39	1	scx_0based
1255513	5.2034755	0.0728985	3	5	30	1	scx_0based
2800468	4.95055	5.839387	6	5	58	1	scx_0based
856564	7.5583715	2.0190225	2	4	58	1	scx_0based
2449718	6.0515213	4.81261	5	6	49	1	scx_0based
1444752	6.2918735	-0.93743914	4	4	21	1	scx_0based
1556467	8.723284	0.8495538	4	1	49	1	scx_0based
1577787	10.532729	2.099985	4	1	49	1	scx_0based
606276	6.499031	7.0270243	1	7	49	1	scx_0based
532107	11.518727	0.8737147	1	5	39	1	scx_0based
2847086	2.0957913	1.4718027	6	4	39	1	scx_0based
1008446	6.2606373	4.345881	2	7	76	1	scx_0based
2015807	4.2769556	2.4404404	4	8	49	1	scx_0based
420805	11.7695	1.6656164	1	2	39	1	scx_0based
1932232	0.39817494	3.0875456	8	0	21	1	scx_0based
2242517	4.824164	0.18034708	5	2	30	1	scx_0based
915627	12.094135	0.035822894	2	5	12	1	scx_0based
2219471	3.4901142	1.7136045	5	3	39	1	scx_0based
1417859	7.8742814	-0.2689641	3	0	39	1	scx_0based
2174568	7.700336	3.1206527	5	4	58	1	scx_0based
1251883	12.185913	0.17859997	3	5	12	1	scx_0based
354998	11.414085	1.8019202	1	0	30	1	scx_0based
3193224	0.76332486	2.581453	7	3	21	1	scx_0based
501565	12.134725	0.15110618	1	5	21	1	scx_0based
922345	6.979116	8.129923	2	5	39	1	scx_0based
206631	9.130585	1.7877942	0	5	58	1	scx_0based
2286293	3.5307639	7.049361	5	1	21	1	scx_0based
2672424	7.299839	4.3881	6	7	67	1	scx_0based
1359001	6.521004	-0.5819944	3	2	30	1	scx_0based
1204934	6.301722	-0.32353452	3	6	30	1	scx_0based
895259	11.775012	0.7147047	2	5	30	1	scx_0based
1359573	5.348498	0.5603344	3	2	30	1	scx_0based
84399	7.43185	7.609131	0	2	49	1	scx_0based
3022901	3.4132051	3.8707585	7	7	58	1	scx_0based
587037	8.174271	2.475338	1	6	58	1	scx_0based
1892810	0.75082743	1.5745621	8	1	21	1	scx_0based
229348	7.7762246	5.9525824	0	6	58	1	scx_0based
926817	7.958389	0.7726637	2	5	49	1	scx_0based
179544	10.767773	1.6827337	0	5	49	1	scx_0based
1592136	4.409383	7.1576195	4	0	30	1	scx_0based
3170912	1.8787341	1.3134862	7	4	30	1	scx_0based
1790783	1.015572	5.3359265	8	5	12	1	scx_0based
561588	9.138312	1.542697	1	6	49	1	scx_0based
385963	9.400591	0.0026300158	1	1	39	1	scx_0based
26549	9.645976	0.044814948	0	0	39	1	scx_0based
2042146	7.2732186	3.3734972	4	7	58	1	scx_0based
1473543	4.7681494	0.03177098	4	4	30	1	scx_0based
156260	10.426711	2.0577734	0	4	49	1	scx_0based
2520035	3.462001	7.1182847	5	5	30	1	scx_0based
3091646	1.3191233	1.8112347	7	6	39	1	scx_0based
776666	7.243287	8.032666	2	1	39	1	scx_0based
554386	11.802844	0.748187	1	6	30	1	scx_0based
1313047	5.8119254	0.9077815	3	4	39	1	scx_0based
927863	5.155556	2.8212984	2	5	49	1	scx_0based
3219729	1.8350765	2.4512107	7	2	30	1	scx_0based
1293112	9.120957	1.7325671	3	4	58	1	scx_0based
891267	12.085825	0.3839095	2	5	21	1	scx_0based
2473533	5.233023	5.9986753	5	6	49	1	scx_0based
154449	11.189763	1.4058182	0	4	39	1	scx_0based
424045	10.501821	2.3337247	1	2	49	1	scx_0based
368548	11.942717	1.1206621	1	0	30	1	scx_0based
514169	8.161781	2.5185306	1	5	58	1	scx_0based
3114083	2.2643688	1.9059933	7	5	21	1	scx_0based
3216032	1.6949762	5.657073	7	2	21	1	scx_0based
2268688	4.3896008	0.82585627	5	1	30	1	scx_0based
2310463	6.6532598	-1.1555065	5	0	30	1	scx_0based
920790	7.1257334	7.797092	2	5	30	1	scx_0based
847571	7.1001043	8.81609	2	4	30	1	scx_0based
874335	6.7536335	0.9316217	2	4	39	1	scx_0based
2958595	2.6525407	5.468288	7	0	30	1	scx_0based
2600816	2.4250143	5.7455063	6	0	30	1	scx_0based
110804	10.438883	2.988757	0	3	58	1	scx_0based
1720329	1.5524471	3.8247204	8	6	39	1	scx_0based
2896445	3.0772188	5.2847023	6	2	39	1	scx_0based
111422	10.365674	2.634885	0	3	58	1	scx_0based
2641065	4.21309	1.1980118	6	8	49	1	scx_0based
2587347	6.7880535	-1.0393589	6	0	39	1	scx_0based
2146692	5.877623	3.099813	4	5	58	1	scx_0based
2066071	5.6148653	2.662343	4	6	58	1	scx_0based
969793	7.507428	8.867033	2	6	30	1	scx_0based
2816355	3.5569685	-0.021778056	6	4	21	1	scx_0based
557939	10.874467	1.7805039	1	6	39	1	scx_0based
2161028	3.0349324	7.2337527	5	4	12	1	scx_0based
1549264	6.3783975	-0.7051498	4	1	30	1	scx_0based
2395690	6.8833113	-0.7409687	5	7	39	1	scx_0based
1440429	12.086791	-0.2291517	4	4	12	1	scx_0based
2143496	6.7037964	2.5175104	4	5	49	1	scx_0based
1820695	0.89538604	5.0937753	8	3	21	1	scx_0based
2497366	3.8762298	6.419493	5	5	39	1	scx_0based
1313985	6.183232	1.1773343	3	4	49	1	scx_0based
65244	9.698419	-0.21436898	0	1	49	1	scx_0based
565046	7.8639507	5.5786757	1	6	67	1	scx_0based
552152	10.309742	-0.9716734	1	6	21	1	scx_0based
8629	11.221338	2.2257478	0	0	39	1	scx_0based
403788	10.706444	1.6319865	1	1	39	1	scx_0based
2039226	5.93935	3.0322928	4	7	49	1	scx_0based
2142089	5.2531476	1.5136495	4	5	39	1	scx_0based
2847094	3.5488524	1.8030955	6	4	39	1	scx_0based
3115647	1.7269133	5.4350886	7	5	30	1	scx_0based
228748	9.655242	0.7555019	0	6	58	1	scx_0based
2520580	3.5992463	6.2429256	5	5	30	1	scx_0based
424933	6.824559	7.344204	1	2	49	1	scx_0based
2794047	2.9521832	5.749965	6	5	30	1	scx_0based
2288006	3.8720987	6.905685	5	1	30	1	scx_0based
577541	7.5017395	8.731938	1	6	30	1	scx_0based
2517159	4.000114	0.04090041	5	5	21	1	scx_0based
253229	9.56442	2.8823628	0	6	58	1	scx_0based
1949462	0.99283284	5.2679067	8	0	12	1	scx_0based
1557719	9.600372	2.663162	4	1	58	1	scx_0based
2694261	8.187135	4.0578113	6	7	58	1	scx_0based
1266349	8.193271	2.526238	3	5	58	1	scx_0based
3220598	2.305988	2.547695	7	2	30	1	scx_0based
2171475	5.3000784	6.313689	5	4	49	1	scx_0based
2687545	3.6738324	2.218675	6	7	39	1	scx_0based
1401296	7.458155	-0.018073317	3	1	39	1	scx_0based
2863302	1.9966197	6.719875	6	3	12	1	scx_0based
2445755	4.7781634	1.7070962	5	6	39	1	scx_0based
1338862	6.485641	1.2817382	3	3	49	1	scx_0based
2061820	6.9238524	1.7175575	4	6	39	1	scx_0based
2874091	2.6266444	4.8754063	6	3	49	1	scx_0based
2946607	4.193868	3.8393798	7	1	67	1	scx_0based
228221	9.211534	1.5356896	0	6	58	1	scx_0based
1485034	8.1718025	2.5168269	4	4	67	1	scx_0based
533081	7.608322	7.18184	1	5	39	1	scx_0based
2141926	4.7465353	6.024598	4	5	39	1	scx_0based
1701133	3.253767	3.5099385	8	7	58	1	scx_0based
2820577	3.2081537	5.6912994	6	4	30	1	scx_0based
3172518	1.4434924	3.7903433	7	4	39	1	scx_0based
491117	8.463222	1.4136144	1	4	58	1	scx_0based
2094823	5.9563274	4.0054307	4	6	58	1	scx_0based
2873454	3.4091003	1.9005088	6	3	39	1	scx_0based
1507484	7.180105	0.0528206	4	3	49	1	scx_0based
3219224	2.199237	2.3428113	7	2	30	1	scx_0based
1420866	7.7771096	-0.044698816	3	0	49	1	scx_0based
2166802	5.173351	0.9438042	5	4	30	1	scx_0based
2495732	4.6978097	6.1723347	5	5	30	1	scx_0based
533388	11.046685	1.6792	1	5	39	1	scx_0based
2307732	3.19611	7.076892	5	0	21	1	scx_0based
856282	7.0173755	7.0104165	2	4	58	1	scx_0based
421006	11.780667	1.6313041	1	2	39	1	scx_0based
131423	7.6254883	7.4808154	0	4	49	1	scx_0based
2548017	3.0156286	1.8524652	6	1	39	1	scx_0based
1265625	7.023103	1.9541641	3	5	58	1	scx_0based
2467021	4.117749	0.05703854	5	6	30	1	scx_0based
358099	10.711268	2.0271647	1	0	39	1	scx_0based
539000	9.888858	2.7381	1	5	58	1	scx_0based
1528537	6.773379	-0.9309051	4	2	39	1	scx_0based
1191799	2.7562523	4.2650895	3	6	67	1	scx_0based
1672885	1.4978648	3.8230834	8	7	39	1	scx_0based
1415654	11.951522	0.67375624	3	0	30	1	scx_0based
1501028	6.5514793	-0.8782059	4	3	30	1	scx_0based
2474926	7.0598245	2.0254273	5	6	49	1	scx_0based
2687084	2.4483056	5.9455943	6	7	30	1	scx_0based
2016257	7.0265446	1.7113441	4	8	58	1	scx_0based
2057453	3.550647	7.120361	4	6	30	1	scx_0based
104765	9.782091	0.13199298	0	3	39	1	scx_0based
2062378	4.9721174	6.20536	4	6	39	1	scx_0based
1393760	12.166206	0.21854937	3	1	21	1	scx_0based
2797115	4.177103	2.4451468	6	5	39	1	scx_0based
2115470	4.9080663	0.9357878	4	5	39	1	scx_0based
420563	11.608839	1.3402038	1	2	39	1	scx_0based
558704	9.240179	0.5441565	1	6	49	1	scx_0based
2423442	4.880104	5.9195204	5	7	49	1	scx_0based
2691410	3.5376906	2.9833767	6	7	49	1	scx_0based
78859	11.631851	1.9660952	0	2	30	1	scx_0based
201190	9.731126	0.17796329	0	5	39	1	scx_0based
67913	10.101904	2.7346368	0	1	58	1	scx_0based
563942	9.132041	1.7508516	1	6	58	1	scx_0based
1523324	4.426155	-0.03800501	4	2	21	1	scx_0based
1499982	7.2454133	-0.6421675	4	3	30	1	scx_0based
893824	11.986681	0.7026926	2	5	30	1	scx_0based
904007	7.098124	4.7790008	2	5	58	1	scx_0based
149769	7.4502163	8.56862	0	4	30	1	scx_0based
1026926	7.379748	4.815658	2	7	58	1	scx_0based
1433029	7.211922	-0.091404855	3	0	39	1	scx_0based
1262504	5.840274	6.6418447	3	5	49	1	scx_0based
274435	7.704277	6.082676	0	7	58	1	scx_0based
720353	8.9230175	1.6173224	1	3	58	1	scx_0based
1237806	6.2172365	6.414086	3	5	58	1	scx_0based
2291005	4.6230426	1.5765281	5	1	39	1	scx_0based
536822	10.725498	2.2171044	1	5	49	1	scx_0based
2018140	4.276797	4.351907	4	8	58	1	scx_0based
2895764	3.2011843	1.7268093	6	2	39	1	scx_0based
2645160	3.2604332	4.2301183	6	8	58	1	scx_0based
2240578	4.3664293	0.030892625	5	2	21	1	scx_0based
255767	7.8765645	5.459773	0	6	67	1	scx_0based
605118	6.871376	1.7504389	1	7	49	1	scx_0based
902610	6.144792	6.5240784	2	5	58	1	scx_0based
1948266	0.32555276	1.8389562	8	0	12	1	scx_0based
270467	7.589722	7.726161	0	7	49	1	scx_0based
2058538	4.5892544	0.5299944	4	6	30	1	scx_0based
1967467	0.38513106	3.0253954	8	2	12	1	scx_0based
2247037	2.443827	0.98200643	5	2	39	1	scx_0based
2562755	3.60749	0.033191193	6	1	21	1	scx_0based
1801887	3.447831	4.1802397	8	5	49	1	scx_0based
1366439	10.49959	1.4656563	3	2	58	1	scx_0based
2242971	3.5532842	1.2248986	5	2	30	1	scx_0based
85521	7.7017937	7.478506	0	2	49	1	scx_0based
1746859	1.4201095	3.0678668	8	6	39	1	scx_0based
2915866	1.6191745	5.168507	7	1	30	1	scx_0based
1645330	0.6864976	2.9471595	8	8	21	1	scx_0based
1380388	6.795208	8.218779	3	1	30	1	scx_0based
611420	6.0926533	4.236361	1	7	67	1	scx_0based
2046849	6.786003	3.7832654	4	7	76	1	scx_0based
903764	8.426054	2.4308207	2	5	58	1	scx_0based
772045	10.051055	-0.9198098	2	1	21	1	scx_0based
89778	10.454401	2.9992127	0	2	58	1	scx_0based
894236	11.791438	0.81468683	2	5	30	1	scx_0based
2193081	4.056392	6.4346256	5	4	30	1	scx_0based
181242	10.359007	2.1411126	0	5	49	1	scx_0based
2843702	1.6431712	1.0455917	6	4	30	1	scx_0based
1285926	11.241975	1.1693407	3	4	39	1	scx_0based
3214083	3.519725	-0.22818153	7	2	12	1	scx_0based
517899	9.60957	2.8106747	1	5	67	1	scx_0based
25284	11.959056	0.8539304	0	0	39	1	scx_0based
2957937	1.657495	1.7028683	7	0	30	1	scx_0based
2641148	1.4260099	3.745702	6	8	49	1	scx_0based
1752897	9.35117	2.049502	8	6	58	1	scx_0based
1614566	8.691956	-2.5387564	4	0	39	1	scx_0based
2423381	5.4797835	4.348813	5	7	49	1	scx_0based
2215715	3.0235295	1.3760058	5	3	30	1	scx_0based
922988	11.39554	1.1121205	2	5	39	1	scx_0based
704393	7.3343143	1.0874223	2	0	49	1	scx_0based
974658	6.9835534	7.6816583	2	6	39	1	scx_0based
1567797	4.2634873	-0.03126911	4	1	21	1	scx_0based
2174297	9.880583	2.76868	5	4	58	1	scx_0based
2113042	4.486302	7.0411153	4	5	39	1	scx_0based
3197178	2.1938493	2.490196	7	3	30	1	scx_0based
1336534	6.7426825	0.8593908	3	3	39	1	scx_0based
2194157	4.8705807	0.81829274	5	4	39	1	scx_0based
2715948	3.7288263	2.77619	6	6	39	1	scx_0based
507422	11.511333	1.0307627	1	5	39	1	scx_0based
1362751	6.6787224	1.0400364	3	2	39	1	scx_0based
968171	7.465627	9.133142	2	6	21	1	scx_0based
1528839	5.8167963	0.76693654	4	2	39	1	scx_0based
1362371	6.630386	0.88106585	3	2	39	1	scx_0based
1189326	6.808161	4.670041	3	6	67	1	scx_0based
2094962	6.64705	3.2202666	4	6	58	1	scx_0based
2615272	1.8721845	5.1396065	6	9	39	1	scx_0based
27804	9.814084	0.2803135	0	0	39	1	scx_0based
683160	10.056004	-0.94194376	2	0	21	1	scx_0based
923908	11.403433	0.92559034	2	5	39	1	scx_0based
630882	7.36261	4.424367	1	7	58	1	scx_0based
2313450	3.8427424	6.0083694	5	0	39	1	scx_0based
794729	6.832316	1.59136	2	1	49	1	scx_0based
3063731	1.6910031	2.44052	7	6	30	1	scx_0based
2287887	4.2561717	0.4169466	5	1	30	1	scx_0based
2613625	0.5450518	2.7390347	6	9	30	1	scx_0based
134517	8.954066	1.052041	0	4	58	1	scx_0based
42203	9.727259	-0.2105229	0	1	30	1	scx_0based
2494887	3.88878	6.855978	5	5	30	1	scx_0based
3068258	2.2496343	4.7173166	7	6	49	1	scx_0based
2749668	4.12434	3.68797	6	6	67	1	scx_0based
439589	9.694072	-0.4428927	1	3	30	1	scx_0based
2762367	3.465891	-0.01697335	6	5	21	1	scx_0based
2141632	4.2048244	6.773769	4	5	39	1	scx_0based
201286	11.404625	0.91683835	0	5	39	1	scx_0based
973722	5.5481167	0.04131085	2	6	39	1	scx_0based
2735871	0.9513947	1.4804237	6	6	21	1	scx_0based
1528266	5.680768	6.746326	4	2	39	1	scx_0based
3194087	1.0223416	1.8135927	7	3	21	1	scx_0based
1476582	6.7534995	-1.0536277	4	4	39	1	scx_0based
2190823	4.548796	0.4512786	5	4	30	1	scx_0based
2440584	3.9660094	-0.18047556	5	6	21	1	scx_0based
2218292	5.0963683	0.58490604	5	3	30	1	scx_0based
1184526	6.1606293	6.4983	3	6	49	1	scx_0based
244782	9.790044	-0.24923661	0	6	30	1	scx_0based
2582564	1.7031102	0.9493215	6	0	21	1	scx_0based
467866	10.479625	2.3626103	1	4	49	1	scx_0based
1503118	4.984338	7.036488	4	3	39	1	scx_0based
3166547	0.7474468	2.4575438	7	4	21	1	scx_0based
806461	7.4027176	8.413084	2	2	39	1	scx_0based
1381445	5.744488	0.61066526	3	1	30	1	scx_0based
1263384	7.8071046	0.11942922	3	5	49	1	scx_0based
1580719	5.2258573	2.8047225	4	1	58	1	scx_0based
2141917	7.0846157	-0.26753026	4	5	39	1	scx_0based
2794770	2.053905	2.0250256	6	5	39	1	scx_0based
2245441	6.9917417	-0.6822171	5	2	39	1	scx_0based
2163676	6.208848	-1.0032542	5	4	21	1	scx_0based
1259895	6.54326	1.0824378	3	5	39	1	scx_0based
2718548	5.9250584	4.748614	6	6	49	1	scx_0based
1554214	7.137197	1.0298198	4	1	49	1	scx_0based
2953987	0.66082007	2.7258203	7	0	21	1	scx_0based
1529153	5.024216	6.4617925	4	2	39	1	scx_0based
2288625	3.5204756	7.052063	5	1	30	1	scx_0based
829038	5.82885	0.64379925	2	3	39	1	scx_0based
2890635	2.8168406	6.90418	6	2	21	1	scx_0based
1232273	6.944151	8.17386	3	5	39	1	scx_0based
1449020	4.1512046	6.734644	4	4	39	1	scx_0based
830921	7.258028	6.5899773	2	3	49	1	scx_0based
585389	8.0358305	0.31502667	1	6	49	1	scx_0based
1186789	5.2463827	2.8470662	3	6	58	1	scx_0based
1950256	0.4988362	2.9710567	8	0	12	1	scx_0based
880805	8.256217	3.9360456	2	4	58	1	scx_0based
1506662	3.0301511	2.15357	4	3	49	1	scx_0based
1093542	6.388631	4.9164004	3	9	58	1	scx_0based
2586982	2.9422727	2.1666949	6	0	39	1	scx_0based
2139876	3.5231693	7.0329876	4	5	30	1	scx_0based
3168775	0.7892927	3.0771961	7	4	30	1	scx_0based
1525649	4.8181977	0.3072692	4	2	30	1	scx_0based
1207001	6.458746	1.1022803	3	6	39	1	scx_0based
3061793	2.185596	5.900445	7	6	21	1	scx_0based
1002462	6.9549623	1.8815802	2	7	58	1	scx_0based
776548	7.239364	1.0290626	2	1	39	1	scx_0based
2516532	2.4410534	6.923872	5	5	21	1	scx_0based
899453	6.2902303	6.720263	2	5	49	1	scx_0based
2492805	2.9634495	1.2308042	5	5	21	1	scx_0based
879102	7.3588786	1.2025293	2	4	58	1	scx_0based
1575463	4.78205	5.5365205	4	1	39	1	scx_0based
2548624	3.1455128	1.7151439	6	1	39	1	scx_0based
1367505	8.381877	1.1358262	3	2	58	1	scx_0based
2957253	2.2101936	2.1539264	7	0	30	1	scx_0based
2738707	2.7373264	5.9965944	6	6	30	1	scx_0based
1421247	6.511153	1.341739	3	0	49	1	scx_0based
2239609	3.9056604	-0.050176915	5	2	21	1	scx_0based
2869350	3.0857918	6.71859	6	3	30	1	scx_0based
954170	6.122183	4.6287656	2	6	58	1	scx_0based
2690966	3.543621	3.01388	6	7	49	1	scx_0based
968847	7.487752	8.986542	2	6	21	1	scx_0based
833385	7.861633	2.2543182	2	3	58	1	scx_0based
202634	10.843059	2.5539234	0	5	49	1	scx_0based
832021	6.572206	1.6382574	2	3	49	1	scx_0based
3097296	3.02994	3.135279	7	6	49	1	scx_0based
826800	6.908779	8.182223	2	3	39	1	scx_0based
2745603	4.768078	3.0953126	6	6	49	1	scx_0based
3068134	3.093461	3.2739444	7	6	49	1	scx_0based
1913059	0.5209297	3.0872066	8	1	21	1	scx_0based
1553563	6.0601325	1.3518534	4	1	39	1	scx_0based
2168515	5.2210803	0.19303243	5	4	39	1	scx_0based
973156	7.156739	7.745714	2	6	39	1	scx_0based
792729	10.8491125	2.131813	2	1	39	1	scx_0based
2959293	1.8256171	1.5696464	7	0	39	1	scx_0based
2714443	4.0947123	6.0253067	6	6	39	1	scx_0based
877213	7.275076	1.2562348	2	4	49	1	scx_0based
1287419	5.442534	6.496405	3	4	39	1	scx_0based
2332312	2.2564952	1.0089979	5	0	39	1	scx_0based
820437	10.272361	-1.003196	2	3	12	1	scx_0based
2240087	4.172241	-0.08658171	5	2	21	1	scx_0based
2223358	4.331169	5.664529	5	3	49	1	scx_0based
2842445	1.8942697	0.9681301	6	4	21	1	scx_0based
1647229	0.62305826	1.9821326	8	8	30	1	scx_0based
1503999	4.4797897	1.1431544	4	3	39	1	scx_0based
2842411	4.2575936	0.10764718	6	4	21	1	scx_0based
3064753	2.1956205	2.5056686	7	6	30	1	scx_0based
1933368	0.4742904	3.0721853	8	0	21	1	scx_0based
1415110	6.2514334	-0.8516444	3	0	30	1	scx_0based
2646472	5.7001314	3.2107992	6	8	67	1	scx_0based
2088863	5.4320908	2.4460661	4	6	39	1	scx_0based
2039169	5.009802	6.205963	4	7	49	1	scx_0based
2817602	3.8881278	0.50436956	6	4	21	1	scx_0based
2872282	2.137353	2.5183773	6	3	39	1	scx_0based
161768	10.157857	2.837672	0	4	67	1	scx_0based
2970922	1.7966561	5.7936344	7	0	21	1	scx_0based
2973479	2.884385	5.7790504	7	0	30	1	scx_0based
538253	7.373201	1.866454	1	5	58	1	scx_0based
250660	9.520747	0.5267606	0	6	49	1	scx_0based
1780839	6.4166613	3.9204452	8	5	67	1	scx_0based
2475495	4.0527368	3.0082352	5	6	49	1	scx_0based
806317	7.3106575	1.0412784	2	2	39	1	scx_0based
2955824	1.6876979	5.617101	7	0	21	1	scx_0based
673144	9.495874	2.7331219	1	9	58	1	scx_0based
3065832	1.2752745	2.794288	7	6	39	1	scx_0based
2713618	3.234912	2.0295627	6	6	39	1	scx_0based
1591061	6.320278	-0.9714671	4	0	21	1	scx_0based
2585262	4.1818595	6.8884525	6	0	30	1	scx_0based
1480756	8.950289	1.0465229	4	4	49	1	scx_0based
2850817	4.142212	4.736866	6	4	49	1	scx_0based
2867884	3.6271982	0.28179136	6	3	30	1	scx_0based
2305970	5.8857927	-1.319061	5	0	21	1	scx_0based
3066009	1.4676927	3.4329746	7	6	39	1	scx_0based
1366657	4.2218843	5.4801903	3	2	58	1	scx_0based
2599979	2.2555618	2.074686	6	0	30	1	scx_0based
771296	10.068857	-0.934553	2	1	21	1	scx_0based
1332186	7.200401	8.9812155	3	3	21	1	scx_0based
1770300	1.5908554	2.4475667	8	5	30	1	scx_0based
902858	7.7448316	2.13536	2	5	58	1	scx_0based
1470328	6.332746	-1.1188251	4	4	21	1	scx_0based
463505	7.536474	7.7680154	1	4	39	1	scx_0based
955896	9.837395	2.4465406	2	6	58	1	scx_0based
1504443	3.594354	5.4797754	4	3	39	1	scx_0based
1508483	5.696178	1.6409166	4	3	58	1	scx_0based
2814035	3.4273546	-0.29167855	6	4	12	1	scx_0based
1363165	6.537389	1.3140868	3	2	49	1	scx_0based
2891774	1.7227143	0.9932559	6	2	21	1	scx_0based
1288868	6.8387957	1.6311247	3	4	49	1	scx_0based
2393927	3.8249967	7.187556	5	7	30	1	scx_0based
158497	9.893362	2.5957549	0	4	58	1	scx_0based
1236814	7.2651463	1.4368745	3	5	49	1	scx_0based
154702	10.6956625	2.7900352	0	4	39	1	scx_0based
1527061	4.8575764	0.8304772	4	2	30	1	scx_0based
2216522	4.1526437	6.77798	5	3	30	1	scx_0based
2310964	3.2196481	1.1422307	5	0	30	1	scx_0based
1359964	5.416294	0.31543162	3	2	30	1	scx_0based
587416	8.244694	4.0185075	1	6	58	1	scx_0based
2909768	0.6782734	2.5130904	7	1	12	1	scx_0based
1051995	5.707581	3.4323874	2	8	67	1	scx_0based
66552	10.803997	2.4745212	0	1	49	1	scx_0based
160591	8.801198	1.1414075	0	4	58	1	scx_0based
1056499	7.8118315	4.6374173	2	8	76	1	scx_0based
1997421	4.341037	4.323036	4	9	67	1	scx_0based
2468659	3.6687393	6.9353795	5	6	30	1	scx_0based
971950	7.414562	8.6559	2	6	30	1	scx_0based
371245	9.357555	-0.007683399	1	0	39	1	scx_0based
2496251	4.0856752	6.078042	5	5	39	1	scx_0based
2845338	2.992192	1.0014054	6	4	30	1	scx_0based
255065	7.887932	5.106451	0	6	67	1	scx_0based
3140790	3.474434	0.115135014	7	5	21	1	scx_0based
135145	10.359271	2.591368	0	4	58	1	scx_0based
854862	6.5504303	2.864266	2	4	49	1	scx_0based
2290153	3.352748	1.4752895	5	1	30	1	scx_0based
703395	5.663254	6.809628	2	0	49	1	scx_0based
2936055	1.6923321	5.458718	7	1	30	1	scx_0based
2762494	0.5981888	1.5176831	6	5	21	1	scx_0based
3115586	1.2666304	1.9825586	7	5	30	1	scx_0based
46314	9.774723	0.31994116	0	1	49	1	scx_0based
1474205	5.403544	0.56888765	4	4	30	1	scx_0based
2521639	4.7910204	0.66963744	5	5	39	1	scx_0based
1451594	8.450488	2.97791	4	4	49	1	scx_0based
2065401	5.8306584	4.704208	4	6	49	1	scx_0based
2767548	2.0737796	2.11103	6	5	30	1	scx_0based
827303	11.271198	1.167981	2	3	39	1	scx_0based
682906	7.220237	9.026757	2	0	21	1	scx_0based
1210130	6.2635484	6.898634	3	6	49	1	scx_0based
1019553	7.4640665	7.9718986	2	7	30	1	scx_0based
904755	7.4803686	5.0383363	2	5	58	1	scx_0based
1311878	6.701754	1.0194714	3	4	39	1	scx_0based
828304	7.279705	8.225773	2	3	39	1	scx_0based
420935	11.295247	1.1837423	1	2	39	1	scx_0based
469819	9.173189	1.7393609	1	4	58	1	scx_0based
558033	7.412362	7.6345043	1	6	39	1	scx_0based
1451589	4.348143	5.5949044	4	4	49	1	scx_0based
999882	6.1586776	6.588334	2	7	49	1	scx_0based
154347	9.685859	0.10151862	0	4	39	1	scx_0based
2013736	4.9570613	1.6479298	4	8	49	1	scx_0based
1893984	0.6205762	4.862875	8	1	21	1	scx_0based
2089418	5.070937	1.4383298	4	6	49	1	scx_0based
2214918	6.4291773	-1.3767093	5	3	21	1	scx_0based
420041	11.441444	2.1535296	1	2	39	1	scx_0based
13566	10.238286	2.9984765	0	0	58	1	scx_0based
1025687	7.6092997	6.070847	2	7	58	1	scx_0based
2817914	3.4197206	0.06854362	6	4	30	1	scx_0based
157750	9.432448	0.30975708	0	4	49	1	scx_0based
2871206	1.8679305	2.9313354	6	3	39	1	scx_0based
1009714	7.946877	3.6633384	2	7	76	1	scx_0based
1577645	5.419899	2.4743779	4	1	49	1	scx_0based
2567774	2.2909334	1.0008957	6	1	39	1	scx_0based
3023722	7.4683876	3.3034558	7	7	58	1	scx_0based
2307952	4.229988	0.09982642	5	0	21	1	scx_0based
1394983	4.417866	-0.111695945	3	1	21	1	scx_0based
109519	9.611439	0.98431396	0	3	49	1	scx_0based
2713203	3.2110832	2.1328323	6	6	30	1	scx_0based
847886	7.2554975	8.599553	2	4	30	1	scx_0based
1649115	1.5307826	3.0135956	8	8	39	1	scx_0based
2666761	2.5052693	2.8772166	6	7	49	1	scx_0based
2169724	3.2705722	5.8535223	5	4	39	1	scx_0based
1611823	11.836992	1.1995845	4	0	30	1	scx_0based
356576	7.331904	7.8404465	1	0	39	1	scx_0based
3115364	0.95060253	1.4906766	7	5	21	1	scx_0based
66018	9.793688	0.31485584	0	1	49	1	scx_0based
1846691	1.2588595	2.6418214	8	4	30	1	scx_0based
536306	10.425424	2.2461445	1	5	49	1	scx_0based
3192090	2.19257	6.7142706	7	3	21	1	scx_0based
27828	9.816467	0.29304066	0	0	39	1	scx_0based
2825091	4.1896915	5.6684628	6	4	49	1	scx_0based
3190202	2.0048175	6.7229056	7	3	12	1	scx_0based
278299	9.407504	3.1315544	0	7	67	1	scx_0based
609072	10.017748	2.7119021	1	7	58	1	scx_0based
1530681	4.7990594	5.52856	4	2	49	1	scx_0based
2862776	1.9694915	6.715535	6	3	12	1	scx_0based
1933800	0.6937673	2.6761563	8	0	21	1	scx_0based
2090591	6.8559194	3.0529747	4	6	49	1	scx_0based
3197966	1.8986062	2.8618832	7	3	39	1	scx_0based
2245321	2.9840329	5.8220725	5	2	39	1	scx_0based
821995	7.2875323	8.892192	2	3	21	1	scx_0based
530361	11.844527	0.87726516	1	5	30	1	scx_0based
580091	9.735025	-0.2393369	1	6	39	1	scx_0based
881267	6.4958096	3.7650363	2	4	67	1	scx_0based
1185471	6.1132593	2.7122078	3	6	49	1	scx_0based
3065293	1.1715118	1.6249954	7	6	39	1	scx_0based
203720	7.6353397	7.72526	0	5	49	1	scx_0based
424634	10.556905	2.907229	1	2	49	1	scx_0based
279223	7.3917394	3.6400921	0	7	76	1	scx_0based
1318422	6.5047946	2.7444978	3	4	58	1	scx_0based
488883	10.667494	2.3804138	1	4	49	1	scx_0based
109575	9.534259	0.630314	0	3	49	1	scx_0based
608202	7.6457376	5.8445406	1	7	58	1	scx_0based
1426526	9.960678	-0.8886655	3	0	21	1	scx_0based
510037	11.071429	1.8732047	1	5	49	1	scx_0based
2477411	4.5732	3.0359085	5	6	58	1	scx_0based
2138457	4.731122	0.18056858	4	5	30	1	scx_0based
1354423	3.857353	-0.112481676	3	2	12	1	scx_0based
902989	6.303333	4.9971957	2	5	58	1	scx_0based
930949	5.785652	3.804674	2	5	58	1	scx_0based
2718924	1.5784734	3.243925	6	6	49	1	scx_0based
2719722	10.039702	2.6010783	6	6	58	1	scx_0based
2845557	2.251045	2.2229016	6	4	30	1	scx_0based
1822798	1.6469182	5.255821	8	3	30	1	scx_0based
1003332	7.647144	2.2156816	2	7	58	1	scx_0based
2713782	4.162598	5.951991	6	6	39	1	scx_0based
1183283	6.1677847	1.5073687	3	6	39	1	scx_0based
2866580	3.538203	0.16186503	6	3	21	1	scx_0based
2931221	1.9206032	6.580184	7	1	12	1	scx_0based
1184320	7.9016447	0.5955392	3	6	49	1	scx_0based
1185341	7.3984056	1.5227115	3	6	49	1	scx_0based
83499	11.187334	2.1891959	0	2	39	1	scx_0based
3118160	2.1659048	1.6615946	7	5	30	1	scx_0based
2145304	5.3678527	6.338313	4	5	49	1	scx_0based
2472131	5.3563404	6.880223	5	6	39	1	scx_0based
2444887	3.5059192	2.1292002	5	6	39	1	scx_0based
44042	9.7924185	0.21499199	0	1	39	1	scx_0based
1528524	7.0977917	-0.57523715	4	2	39	1	scx_0based
701625	7.5329456	7.976501	2	0	39	1	scx_0based
2501836	5.4138646	2.337177	5	5	58	1	scx_0based
895124	7.413219	8.352527	2	5	30	1	scx_0based
628047	10.152286	2.267996	1	7	49	1	scx_0based
1473975	4.899343	6.984591	4	4	30	1	scx_0based
777723	6.818686	0.87958115	2	1	39	1	scx_0based
1510891	6.348979	2.129252	4	3	58	1	scx_0based
3219137	3.6962445	7.1772995	7	2	30	1	scx_0based
485067	7.138302	7.9941683	1	4	39	1	scx_0based
2017392	6.2136555	4.3811817	4	8	58	1	scx_0based
418852	9.314695	-0.077154696	1	2	30	1	scx_0based
847223	12.02666	0.72388417	2	4	30	1	scx_0based
2746353	4.1314383	5.462266	6	6	49	1	scx_0based
2086498	4.5744553	6.8669276	4	6	39	1	scx_0based
1987810	4.5626307	1.148517	4	9	39	1	scx_0based
543526	9.311058	3.0546017	1	5	76	1	scx_0based
2944349	5.139152	2.3569295	7	1	58	1	scx_0based
1612576	5.897715	0.8939125	4	0	39	1	scx_0based
2058241	6.2138014	-0.97514194	4	6	30	1	scx_0based
134469	9.753437	2.9198067	0	4	58	1	scx_0based
1002345	7.053627	1.7512208	2	7	58	1	scx_0based
844469	12.084442	0.4465697	2	4	21	1	scx_0based
2020026	7.90219	4.310812	4	8	67	1	scx_0based
2242022	4.8547306	0.14556171	5	2	30	1	scx_0based
2821868	2.1171057	0.8812596	6	4	39	1	scx_0based
2970786	1.8961385	5.822957	7	0	21	1	scx_0based
2566708	3.1479492	1.7206402	6	1	39	1	scx_0based
2477279	5.2388	3.436005	5	6	58	1	scx_0based
3119125	1.3081683	2.6490242	7	5	39	1	scx_0based
1450608	5.2481885	1.5659432	4	4	39	1	scx_0based
2144224	6.3125467	1.3806348	4	5	49	1	scx_0based
1118927	7.3938437	5.5085564	3	8	67	1	scx_0based
2716291	4.373312	2.6712406	6	6	39	1	scx_0based
952878	7.4118056	1.9636351	2	6	49	1	scx_0based
3142343	2.3598545	1.8938026	7	5	30	1	scx_0based
1360721	7.2982736	-0.5312839	3	2	39	1	scx_0based
1526757	7.206534	-0.26144812	4	2	30	1	scx_0based
2033398	4.514149	0.13331443	4	7	30	1	scx_0based
2724618	8.916406	2.0641503	6	6	67	1	scx_0based
249311	9.190387	0.430424	0	6	49	1	scx_0based
2973371	2.0372992	2.3702152	7	0	30	1	scx_0based
1595650	5.0085845	0.72465724	4	0	39	1	scx_0based
2501449	4.158414	5.461034	5	5	49	1	scx_0based
857323	8.194566	2.460626	2	4	58	1	scx_0based
463562	11.765832	1.6066948	1	4	39	1	scx_0based
3172313	1.3025088	2.629404	7	4	39	1	scx_0based
1754748	7.756627	3.21244	8	6	67	1	scx_0based
2265299	4.219539	0.15436395	5	1	21	1	scx_0based
206824	9.686652	2.6135876	0	5	58	1	scx_0based
583227	10.617799	2.1531951	1	6	49	1	scx_0based
682732	7.306581	8.861325	2	0	21	1	scx_0based
41463	11.590622	2.01188	0	1	30	1	scx_0based
2088255	5.054315	6.215965	4	6	39	1	scx_0based
951449	9.420577	0.8239623	2	6	49	1	scx_0based
2954572	0.75382245	1.5640694	7	0	21	1	scx_0based
700123	6.507721	7.6312685	2	0	39	1	scx_0based
2934991	1.5289584	5.347662	7	1	21	1	scx_0based
2713619	4.439225	0.17727649	6	6	39	1	scx_0based
900745	6.9760823	2.9304488	2	5	49	1	scx_0based
152122	9.780966	-0.25865734	0	4	39	1	scx_0based
2665697	3.6243985	2.6133788	6	7	49	1	scx_0based
606981	7.6915092	5.444583	1	7	58	1	scx_0based
2915995	1.3110036	2.6040394	7	1	30	1	scx_0based
3169526	2.1963592	2.3100724	7	4	30	1	scx_0based
2816901	3.5792334	7.090096	6	4	21	1	scx_0based
2310989	3.1775196	1.7051402	5	0	30	1	scx_0based
2822564	2.34686	1.1550623	6	4	39	1	scx_0based
2714885	2.8710895	4.308229	6	6	39	1	scx_0based
1187726	6.8038588	4.9502254	3	6	58	1	scx_0based
1725158	4.1771736	5.4647408	8	6	49	1	scx_0based
2164253	4.561943	0.53657216	5	4	30	1	scx_0based
896440	11.341555	0.886442	2	5	39	1	scx_0based
384164	11.821647	1.2823865	1	1	30	1	scx_0based
2689934	4.1353602	1.3731562	6	7	39	1	scx_0based
2582631	2.7558732	1.4418514	6	0	21	1	scx_0based
2774403	3.3376849	4.148787	6	5	58	1	scx_0based
2717601	4.8369637	2.6624517	6	6	49	1	scx_0based
2842768	0.7093165	1.4631481	6	4	21	1	scx_0based
2061421	3.723273	6.728781	4	6	39	1	scx_0based
1717705	1.5279616	2.3710036	8	6	30	1	scx_0based
647638	7.263228	7.3903313	1	8	49	1	scx_0based
2868686	3.0545058	1.1169639	6	3	30	1	scx_0based
111738	9.545703	0.62518454	0	3	58	1	scx_0based
2870747	2.534359	5.379124	6	3	30	1	scx_0based
1930483	0.5394671	1.5820298	8	0	12	1	scx_0based
62655	9.82084	-0.24677317	0	1	39	1	scx_0based
1467347	7.4832215	9.389386	4	4	12	1	scx_0based
2033074	3.512775	7.1270604	4	7	30	1	scx_0based
2214390	6.206396	-1.1827857	5	3	21	1	scx_0based
2849248	2.834248	3.0265298	6	4	49	1	scx_0based
1595608	5.476408	0.63895947	4	0	39	1	scx_0based
1526559	3.7839737	7.191984	4	2	30	1	scx_0based
2111587	6.6948867	-0.88288236	4	5	30	1	scx_0based
3167627	1.2831149	5.2659793	7	4	21	1	scx_0based
2114041	5.715588	0.7661107	4	5	39	1	scx_0based
2639110	2.6356485	5.86057	6	8	39	1	scx_0based
2195050	3.4618638	1.9149455	5	4	39	1	scx_0based
875245	10.973646	1.822954	2	4	39	1	scx_0based
2498288	6.9930916	-0.21843754	5	5	39	1	scx_0based
341483	7.8304687	6.3609724	0	9	67	1	scx_0based
178785	9.573208	0.46273044	0	5	49	1	scx_0based
2892702	3.3876448	7.0470486	6	2	30	1	scx_0based
251914	10.121683	2.2324977	0	6	58	1	scx_0based
582340	9.581684	0.50412077	1	6	39	1	scx_0based
1261350	5.6384478	6.605949	3	5	49	1	scx_0based
297132	7.565043	5.6848345	0	7	58	1	scx_0based
444377	11.393455	0.987367	1	3	49	1	scx_0based
48891	10.301672	2.4518538	0	1	49	1	scx_0based
2195023	4.1127925	5.9269223	5	4	39	1	scx_0based
2914311	2.2768772	2.0232031	7	1	30	1	scx_0based
1795948	1.5151969	5.241574	8	5	30	1	scx_0based
296961	7.7780495	6.0092945	0	7	58	1	scx_0based
538244	9.194517	1.7603053	1	5	58	1	scx_0based
2020215	7.417876	4.636196	4	8	67	1	scx_0based
976634	5.9861145	4.8872504	2	6	49	1	scx_0based
1452803	4.7117085	1.6607363	4	4	49	1	scx_0based
368987	9.684078	-0.4619739	1	0	30	1	scx_0based
1447763	5.074362	6.995181	4	4	30	1	scx_0based
153835	9.770158	-0.25682652	0	4	39	1	scx_0based
1026890	7.1099405	4.966975	2	7	58	1	scx_0based
1750016	8.601583	2.6838522	8	6	49	1	scx_0based
2584929	3.4800029	1.5539576	6	0	30	1	scx_0based
2191183	4.597559	0.7326745	5	4	30	1	scx_0based
1522295	4.336227	-0.077065885	4	2	21	1	scx_0based
2913384	0.97861135	1.4672112	7	1	21	1	scx_0based
844545	7.4234233	8.999683	2	4	21	1	scx_0based
2792472	1.8631793	1.1231992	6	5	30	1	scx_0based
928280	8.139571	0.28343064	2	5	58	1	scx_0based
485119	7.4451	7.6307926	1	4	39	1	scx_0based
2814828	3.5055325	-0.1245779	6	4	12	1	scx_0based
2089607	5.0750937	6.2359543	4	6	49	1	scx_0based
2289735	6.6434884	-1.2539308	5	1	30	1	scx_0based
1206944	4.9219227	2.1260684	3	6	39	1	scx_0based
1820916	0.42754328	3.0434823	8	3	21	1	scx_0based
105730	7.558778	7.8276477	0	3	39	1	scx_0based
1474891	5.453341	0.27511722	4	4	30	1	scx_0based
421666	9.655137	-0.12686181	1	2	39	1	scx_0based
2545066	3.142282	1.062274	6	1	30	1	scx_0based
851782	7.601107	7.574006	2	4	39	1	scx_0based
2190863	4.572677	1.7322577	5	4	30	1	scx_0based
854833	8.448779	2.9681473	2	4	49	1	scx_0based
3130199	7.18982	3.7122188	7	5	76	1	scx_0based
1180734	5.534357	0.10421364	3	6	39	1	scx_0based
424782	7.551567	6.8806796	1	2	49	1	scx_0based
3120102	2.338344	2.8501306	7	5	39	1	scx_0based
2587962	3.2844179	1.4973786	6	0	39	1	scx_0based
1432042	7.889003	-0.26771367	3	0	39	1	scx_0based
400067	12.020831	0.8281954	1	1	21	1	scx_0based
3172169	1.8647	2.9839153	7	4	39	1	scx_0based
2744450	3.7810254	2.9564204	6	6	49	1	scx_0based
2595308	2.2251487	6.825706	6	0	12	1	scx_0based
3113141	1.593347	5.7481604	7	5	21	1	scx_0based
160996	9.91148	2.3285177	0	4	58	1	scx_0based
3170256	1.3691022	2.0079405	7	4	30	1	scx_0based
2284915	3.0835307	7.2388544	5	1	21	1	scx_0based
1048364	10.533911	2.1284924	2	8	58	1	scx_0based
110565	10.53575	2.939012	0	3	49	1	scx_0based
208384	9.096	1.7450438	0	5	67	1	scx_0based
3195050	0.8715768	1.6967376	7	3	30	1	scx_0based
181663	7.9176455	5.618174	0	5	58	1	scx_0based
2866745	2.4129493	0.9974893	6	3	21	1	scx_0based
2310467	3.7957187	6.6066895	5	0	30	1	scx_0based
1286873	8.0912695	0.043565076	3	4	39	1	scx_0based
2115291	5.773739	0.89347285	4	5	39	1	scx_0based
2794240	2.855434	5.7815647	6	5	30	1	scx_0based
2822214	2.2963278	1.2427106	6	4	39	1	scx_0based
2820272	2.1215427	0.9236303	6	4	30	1	scx_0based
1380834	5.8577957	0.56842184	3	1	30	1	scx_0based
1757326	8.837234	2.1046052	8	6	76	1	scx_0based
715456	7.5259833	7.747737	1	3	39	1	scx_0based
2870028	3.524057	6.3948865	6	3	30	1	scx_0based
422953	9.583938	-0.057513423	1	2	49	1	scx_0based
2248760	3.7823038	5.7324085	5	2	49	1	scx_0based
385362	11.67543	1.6200594	1	1	30	1	scx_0based
996773	7.4639745	8.535799	2	7	39	1	scx_0based
1032948	7.5318475	4.6334825	2	7	76	1	scx_0based
954313	7.393034	1.8578559	2	6	58	1	scx_0based
2063638	5.713221	2.6456516	4	6	49	1	scx_0based
2116132	4.049873	2.0416322	4	5	49	1	scx_0based
2719728	6.862124	3.5760267	6	6	58	1	scx_0based
2039449	5.991773	2.789825	4	7	49	1	scx_0based
1399728	7.2879868	1.0285269	3	1	39	1	scx_0based
206319	10.315015	2.2444003	0	5	58	1	scx_0based
2795982	3.3691523	5.6324096	6	5	39	1	scx_0based
3099058	3.4953523	3.8788729	7	6	58	1	scx_0based
2115994	5.083564	6.9454694	4	5	39	1	scx_0based
2241149	3.8830435	0.47694975	5	2	30	1	scx_0based
2239869	3.5801814	-0.1615773	5	2	21	1	scx_0based
484409	11.471175	1.157466	1	4	39	1	scx_0based
2134455	7.4469767	9.12246	4	5	21	1	scx_0based
3171047	2.7539937	5.7592916	7	4	30	1	scx_0based
976382	6.0507555	6.6216626	2	6	49	1	scx_0based
1006757	8.7954855	2.0884187	2	7	67	1	scx_0based
369922	11.378486	1.8566973	1	0	30	1	scx_0based
3197950	1.7954242	2.9662406	7	3	39	1	scx_0based
2121454	5.180631	3.2025409	4	5	58	1	scx_0based
2687453	3.771185	0.80347687	6	7	39	1	scx_0based
1596983	4.3696218	6.038554	4	0	39	1	scx_0based
2864943	3.4570146	-0.22533128	6	3	21	1	scx_0based
699113	11.7804785	1.3748022	2	0	30	1	scx_0based
3167366	1.7920839	5.7595196	7	4	21	1	scx_0based
108820	10.425543	3.0062757	0	3	49	1	scx_0based
3170628	2.2141755	2.1430604	7	4	30	1	scx_0based
2845273	1.7295172	1.2012446	6	4	30	1	scx_0based
1528887	7.3248205	-0.5080283	4	2	39	1	scx_0based
2352546	6.2332764	1.5117961	5	9	58	1	scx_0based
973798	5.3393974	7.0197506	2	6	39	1	scx_0based
2094205	5.1297507	3.2188396	4	6	58	1	scx_0based
915872	12.13015	0.14229184	2	5	12	1	scx_0based
2191804	4.006289	6.9378037	5	4	30	1	scx_0based
1340612	7.5199575	1.1325363	3	3	49	1	scx_0based
295631	7.7562847	6.1013236	0	7	58	1	scx_0based
1479009	5.4962134	6.6135507	4	4	49	1	scx_0based
1478332	5.807772	6.5191083	4	4	49	1	scx_0based
2525488	4.229158	2.5922928	5	5	49	1	scx_0based
2177086	8.695671	1.9461565	5	4	67	1	scx_0based
872915	5.0957937	0.119749166	2	4	39	1	scx_0based
1478729	6.2621183	1.2495732	4	4	49	1	scx_0based
1056012	8.012514	4.2783256	2	8	76	1	scx_0based
3117528	1.5818592	2.3921437	7	5	30	1	scx_0based
2892243	3.8973184	0.7034607	6	2	30	1	scx_0based
423050	7.628613	7.4433994	1	2	49	1	scx_0based
1480611	5.0181756	2.0918405	4	4	49	1	scx_0based
929690	9.35409	2.8327394	2	5	58	1	scx_0based
2243357	5.40886	0.84837323	5	2	30	1	scx_0based
607445	6.547675	6.978384	1	7	58	1	scx_0based
2419932	3.365256	6.308059	5	7	39	1	scx_0based
847344	9.781262	-0.31833032	2	4	30	1	scx_0based
2868643	1.8072437	0.9830786	6	3	30	1	scx_0based
1210716	7.0853424	1.8108757	3	6	49	1	scx_0based
2693754	5.1351824	3.219612	6	7	58	1	scx_0based
2863385	3.3175986	-0.33812153	6	3	12	1	scx_0based
2037236	4.9448996	2.30563	4	7	49	1	scx_0based
2746026	5.1144414	3.283256	6	6	49	1	scx_0based
1042960	7.025126	-0.736417	2	8	39	1	scx_0based
2085551	5.326614	0.638266	4	6	30	1	scx_0based
1239112	6.496485	3.162135	3	5	58	1	scx_0based
1527768	6.5777273	-0.48661497	4	2	39	1	scx_0based
2240395	6.2103934	-1.231786	5	2	21	1	scx_0based
2086476	4.965874	0.38496038	4	6	39	1	scx_0based
1506508	5.025785	2.0826874	4	3	49	1	scx_0based
2241878	3.8428872	6.909124	5	2	30	1	scx_0based
2891433	3.5072963	0.38863337	6	2	21	1	scx_0based
2712697	2.723184	6.265735	6	6	30	1	scx_0based
3121611	3.4530673	2.9981165	7	5	49	1	scx_0based
1841706	1.0187076	5.3190503	8	4	12	1	scx_0based
803572	7.1543617	8.3603115	2	2	30	1	scx_0based
2448574	5.2815247	2.6353195	5	6	49	1	scx_0based
874954	6.8800845	7.542597	2	4	39	1	scx_0based
2310388	3.3136625	1.5494277	5	0	30	1	scx_0based
716719	11.765106	1.6665747	1	3	39	1	scx_0based
1513720	9.04834	1.0044293	4	3	67	1	scx_0based
2115704	7.114739	-0.52830374	4	5	39	1	scx_0based
536908	10.514046	2.5192084	1	5	49	1	scx_0based
1175631	12.083189	-0.23178335	3	6	21	1	scx_0based
1179625	5.460258	0.029544039	3	6	30	1	scx_0based
3118743	3.503706	2.3475642	7	5	39	1	scx_0based
1475894	6.331944	-0.9062323	4	4	39	1	scx_0based
2089100	4.8650703	1.3173573	4	6	39	1	scx_0based
31015	10.325233	2.4400468	0	0	58	1	scx_0based
2476416	9.930581	2.4294705	5	6	58	1	scx_0based
3117100	3.0744565	6.4163165	7	5	30	1	scx_0based
2041237	5.4575753	2.5607347	4	7	58	1	scx_0based
3068202	2.85008	3.40886	7	6	49	1	scx_0based
869240	12.069537	0.59832174	2	4	21	1	scx_0based
2136107	11.919426	0.77866656	4	5	21	1	scx_0based
2094832	7.0633254	3.7084723	4	6	58	1	scx_0based
2952680	0.69355845	1.3498563	7	0	12	1	scx_0based
1260235	5.479751	7.0212226	3	5	39	1	scx_0based
2241403	3.3452897	6.942379	5	2	30	1	scx_0based
2767251	3.5733821	1.7686361	6	5	30	1	scx_0based
1912670	0.43947008	3.0010457	8	1	21	1	scx_0based
1178933	5.410987	0.001983538	3	6	30	1	scx_0based
800303	12.164034	0.20587064	2	2	12	1	scx_0based
2760880	1.9906018	6.7292085	6	5	12	1	scx_0based
85509	10.685701	2.694066	0	2	49	1	scx_0based
3124228	4.1790953	5.514846	7	5	49	1	scx_0based
1342071	6.1656632	2.142059	3	3	58	1	scx_0based
1950862	0.521653	2.1238933	8	0	21	1	scx_0based
512482	9.1694765	1.7447839	1	5	49	1	scx_0based
563248	8.309722	2.2338219	1	6	58	1	scx_0based
2330906	7.1945963	-0.43879086	5	0	39	1	scx_0based
29326	9.522089	0.012343883	0	0	49	1	scx_0based
2866558	2.515162	6.699219	6	3	21	1	scx_0based
357893	7.368184	7.752776	1	0	39	1	scx_0based
3113178	0.6140716	1.4635696	7	5	21	1	scx_0based
2310905	4.0588746	0.8091803	5	0	30	1	scx_0based
977162	6.192133	6.5157366	2	6	49	1	scx_0based
87576	10.552476	2.9154537	0	2	58	1	scx_0based
3124270	7.2681894	6.9399734	7	5	49	1	scx_0based
1208318	5.1347537	2.184255	3	6	39	1	scx_0based
1417056	4.8485866	6.9762444	3	0	39	1	scx_0based
801433	7.266964	9.064421	2	2	21	1	scx_0based
1484227	7.9885883	3.1928785	4	4	67	1	scx_0based
3062482	1.7312139	5.4490604	7	6	30	1	scx_0based
1971401	0.6002703	1.9152852	8	2	30	1	scx_0based
2106856	12.084728	-0.24188799	4	5	12	1	scx_0based
1384708	8.042543	0.006946455	3	1	49	1	scx_0based
1479783	6.475392	1.7347474	4	4	49	1	scx_0based
850427	5.964394	0.1578802	2	4	39	1	scx_0based
2750611	6.709126	3.785052	6	6	67	1	scx_0based
1417169	6.226727	0.47261593	3	0	39	1	scx_0based
159530	8.907587	1.1278551	0	4	58	1	scx_0based
2868703	3.9165611	0.56233	6	3	30	1	scx_0based
792808	7.270168	1.0653298	2	1	49	1	scx_0based
1445929	6.3695884	-0.81213975	4	4	30	1	scx_0based
2143148	7.9060187	0.54102033	4	5	49	1	scx_0based
49716	10.44772	2.5194182	0	1	58	1	scx_0based
919936	7.40584	8.376714	2	5	30	1	scx_0based
2036857	4.7290983	3.3207657	4	7	39	1	scx_0based
1508291	6.5479636	2.0505874	4	3	58	1	scx_0based
133385	9.857979	2.5965037	0	4	49	1	scx_0based
774189	9.332063	-0.09690747	2	1	30	1	scx_0based
69998	7.7631087	-0.031752925	0	1	58	1	scx_0based
845049	12.163043	0.21557297	2	4	21	1	scx_0based
2118360	6.90626	1.7149825	4	5	49	1	scx_0based
1235598	6.7237616	1.4889343	3	5	49	1	scx_0based
951736	7.9771643	0.3551559	2	6	49	1	scx_0based
155297	8.983935	0.082793236	0	4	49	1	scx_0based
2162697	6.3038397	-1.1361349	5	4	21	1	scx_0based
2867571	2.6780872	1.5388536	6	3	21	1	scx_0based
421455	11.2589	1.7931836	1	2	39	1	scx_0based
592975	7.494847	4.518428	1	6	76	1	scx_0based
2540815	3.720448	-0.14217232	6	1	12	1	scx_0based
1306806	12.063477	0.24393816	3	4	21	1	scx_0based
1001895	7.2546573	2.0096717	2	7	49	1	scx_0based
1575435	4.221611	6.4368453	4	1	39	1	scx_0based
1530246	5.767056	1.5278189	4	2	39	1	scx_0based
460825	9.858976	-0.7356215	1	4	30	1	scx_0based
2215093	4.279481	0.16676354	5	3	21	1	scx_0based
2869551	3.391788	1.6780665	6	3	30	1	scx_0based
2351366	5.2782006	6.4584527	5	9	49	1	scx_0based
3196644	2.6200156	4.9470143	7	3	30	1	scx_0based
1553695	7.2978363	-0.4562697	4	1	39	1	scx_0based
2521139	5.7251983	0.5521584	5	5	30	1	scx_0based
608060	6.1242867	4.2128906	1	7	58	1	scx_0based
626831	7.170247	7.4005733	1	7	49	1	scx_0based
1610544	4.5538254	7.12783	4	0	30	1	scx_0based
2668669	10.079301	2.4576986	6	7	58	1	scx_0based
2192345	3.8333786	0.11680053	5	4	30	1	scx_0based
2717040	4.013328	5.5851884	6	6	49	1	scx_0based
2635533	2.743042	6.790948	6	8	30	1	scx_0based
898321	9.015743	1.5747024	2	5	39	1	scx_0based
109718	10.565015	2.6915584	0	3	49	1	scx_0based
2561974	2.842352	6.9649615	6	1	21	1	scx_0based
2665799	3.903233	3.0005147	6	7	49	1	scx_0based
2821457	3.5341475	1.7899299	6	4	39	1	scx_0based
253247	9.7809925	2.9328454	0	6	58	1	scx_0based
2140434	5.76373	1.0641171	4	5	39	1	scx_0based
2241732	4.4568887	0.20860466	5	2	30	1	scx_0based
2889883	2.5924957	6.9853296	6	2	21	1	scx_0based
357675	11.501045	1.679427	1	0	39	1	scx_0based
804367	9.786951	-0.31692743	2	2	30	1	scx_0based
2218998	3.9282637	1.3131827	5	3	39	1	scx_0based
3170906	2.2946298	2.3732584	7	4	30	1	scx_0based
154337	9.607798	0.2554748	0	4	39	1	scx_0based
1614252	4.8366013	6.8628845	4	0	39	1	scx_0based
2767136	2.7463892	5.6992807	6	5	30	1	scx_0based
824428	7.1273456	8.662062	2	3	30	1	scx_0based
298482	9.158701	1.5131903	0	7	67	1	scx_0based
3223928	2.6696723	2.8795843	7	2	49	1	scx_0based
131709	10.766006	2.709484	0	4	49	1	scx_0based
1716047	0.51723206	3.127958	8	6	21	1	scx_0based
1484799	8.9170265	2.840312	4	4	67	1	scx_0based
1476647	5.2024016	1.5823448	4	4	39	1	scx_0based
2246368	4.6670985	1.1884543	5	2	39	1	scx_0based
353763	11.564348	2.031871	1	0	30	1	scx_0based
1263856	6.375081	2.6488292	3	5	49	1	scx_0based
2793638	1.9462614	1.1611339	6	5	30	1	scx_0based
203668	10.6898575	2.13907	0	5	49	1	scx_0based
203925	9.720357	0.29018527	0	5	49	1	scx_0based
2579846	2.8021579	6.9874477	6	0	12	1	scx_0based
3064040	1.5316287	2.1005633	7	6	30	1	scx_0based
2872713	4.027774	6.319088	6	3	39	1	scx_0based
952119	6.327355	6.980576	2	6	49	1	scx_0based
2135861	4.040574	-0.038411472	4	5	21	1	scx_0based
2114755	5.2823925	6.984972	4	5	39	1	scx_0based
2600331	2.009059	0.9713798	6	0	30	1	scx_0based
576651	12.107602	0.22499469	1	6	21	1	scx_0based
136581	9.15655	0.9280006	0	4	58	1	scx_0based
107198	11.118006	2.1162362	0	3	39	1	scx_0based
2240423	6.184111	-1.0581405	5	2	21	1	scx_0based
803981	11.959989	0.7319227	2	2	30	1	scx_0based
2378732	4.236423	5.265363	5	8	58	1	scx_0based
2218555	3.118441	1.5698092	5	3	30	1	scx_0based
1868576	0.8620283	5.099613	8	4	21	1	scx_0based
272988	9.921075	2.7708015	0	7	58	1	scx_0based
2217889	3.7585075	6.7410784	5	3	30	1	scx_0based
2143832	5.698574	6.650494	4	5	49	1	scx_0based
2067063	2.73932	4.2612243	4	6	58	1	scx_0based
64534	7.696945	7.4843755	0	1	39	1	scx_0based
156819	10.548891	2.8905609	0	4	49	1	scx_0based
1363095	6.6553345	6.908259	3	2	39	1	scx_0based
2525638	4.049547	3.2296026	5	5	49	1	scx_0based
844017	10.268087	-1.0005964	2	4	12	1	scx_0based
949347	11.280598	0.97726387	2	6	39	1	scx_0based
2380625	7.227388	3.682873	5	8	67	1	scx_0based
827470	5.2584586	7.121334	2	3	39	1	scx_0based
3062488	0.9857887	1.4028456	7	6	30	1	scx_0based
1526320	5.274676	0.32596695	4	2	30	1	scx_0based
507920	9.08173	-0.2480191	1	5	39	1	scx_0based
1552972	5.601652	0.7665822	4	1	39	1	scx_0based
3125224	2.6540866	4.2913065	7	5	58	1	scx_0based
1796863	1.4032981	2.8434505	8	5	30	1	scx_0based
1338852	6.890767	1.5918179	3	3	49	1	scx_0based
2635824	3.0998414	6.760327	6	8	30	1	scx_0based
2015542	5.4744477	6.1778045	4	8	49	1	scx_0based
1283041	7.8555665	-0.20329678	3	4	30	1	scx_0based
1613184	4.940148	0.68200463	4	0	39	1	scx_0based
1314171	7.120265	-0.2854885	3	4	49	1	scx_0based
1723874	4.177305	5.497077	8	6	49	1	scx_0based
2689690	4.5330715	3.0238674	6	7	39	1	scx_0based
2438955	2.4399815	6.8493085	5	6	21	1	scx_0based
830010	8.138082	0.61398506	2	3	49	1	scx_0based
2719061	5.4496	2.453896	6	6	49	1	scx_0based
3215137	1.7714472	5.7985277	7	2	12	1	scx_0based
129965	7.4902186	7.637956	0	4	39	1	scx_0based
621976	11.984497	0.43192628	1	7	30	1	scx_0based
130682	9.745251	0.16696984	0	4	39	1	scx_0based
1365015	4.8925843	2.628199	3	2	49	1	scx_0based
2601414	2.2721682	2.469326	6	0	30	1	scx_0based
2769016	2.0750048	1.2615565	6	5	39	1	scx_0based
1722225	2.4840634	4.2831063	8	6	39	1	scx_0based
247788	7.6582904	7.7549706	0	6	39	1	scx_0based
1434062	7.1798434	7.514305	3	0	49	1	scx_0based
1380311	11.958754	0.6720319	3	1	30	1	scx_0based
1290034	5.6054935	5.7186375	3	4	49	1	scx_0based
1316080	5.1633453	2.9051003	3	4	49	1	scx_0based
2070196	7.149946	3.72264	4	6	67	1	scx_0based
227737	9.191364	1.3327637	0	6	58	1	scx_0based
2768555	3.7888286	2.42423	6	5	39	1	scx_0based
2110089	3.595225	7.239659	4	5	30	1	scx_0based
2869346	2.5176704	5.8774276	6	3	30	1	scx_0based
787886	11.858317	1.1432047	2	1	30	1	scx_0based
2330450	6.934039	-1.0634733	5	0	39	1	scx_0based
1933776	0.52926105	2.0942402	8	0	21	1	scx_0based
2113076	4.65141	6.8769546	4	5	39	1	scx_0based
2912958	1.6695688	5.517831	7	1	21	1	scx_0based
130521	11.113493	2.405488	0	4	39	1	scx_0based
537441	7.0421014	1.9141765	1	5	49	1	scx_0based
2687181	1.6007795	2.367906	6	7	39	1	scx_0based
2312109	4.9446664	0.701683	5	0	39	1	scx_0based
2312819	6.637863	-0.013664365	5	0	39	1	scx_0based
2694719	3.5197818	4.208427	6	7	58	1	scx_0based
1522164	4.514235	-0.09512628	4	2	21	1	scx_0based
1511739	7.2779703	4.2212973	4	3	67	1	scx_0based
1447844	4.9967217	0.32364222	4	4	30	1	scx_0based
2305751	6.157783	-1.3398666	5	0	21	1	scx_0based
357950	10.695436	2.0644257	1	0	39	1	scx_0based
1530748	7.235227	-0.59477913	4	2	49	1	scx_0based
2821147	2.933522	1.888384	6	4	39	1	scx_0based
688858	5.203066	6.9874268	2	0	39	1	scx_0based
1526936	4.8803787	0.6993918	4	2	30	1	scx_0based
3122337	2.4429662	4.3293195	7	5	49	1	scx_0based
2620237	3.255813	4.251568	6	9	49	1	scx_0based
867682	7.4195566	9.020043	2	4	21	1	scx_0based
2198783	2.1934712	1.3685879	5	4	49	1	scx_0based
255311	7.1346483	4.934841	0	6	67	1	scx_0based
1482586	5.7763257	3.590217	4	4	58	1	scx_0based
683552	9.8330145	-0.65371835	2	0	30	1	scx_0based
8376	11.272604	1.8994373	0	0	39	1	scx_0based
1995597	7.822386	2.8850381	4	9	67	1	scx_0based
1969494	0.4942119	2.963323	8	2	21	1	scx_0based
2403156	4.262465	2.841448	5	7	67	1	scx_0based
2044786	6.9909096	3.81586	4	7	67	1	scx_0based
2269409	4.77719	0.6650735	5	1	39	1	scx_0based
2846423	2.2548597	1.2244365	6	4	39	1	scx_0based
2709549	2.831251	7.1075244	6	6	21	1	scx_0based
437929	7.2481923	8.681245	1	3	21	1	scx_0based
253463	9.5148945	2.7589786	0	6	58	1	scx_0based
873735	5.6468816	1.583179	2	4	39	1	scx_0based
3196765	1.7611741	1.2562903	7	3	30	1	scx_0based
850511	7.1262126	7.815244	2	4	39	1	scx_0based
535837	9.873201	2.655077	1	5	49	1	scx_0based
868834	11.990767	0.8031545	2	4	21	1	scx_0based
2798187	3.3757565	4.51217	6	5	49	1	scx_0based
2844001	3.8778193	0.6513248	6	4	30	1	scx_0based
1401869	6.5638037	0.7897538	3	1	49	1	scx_0based
1187408	6.224318	6.52445	3	6	58	1	scx_0based
1552548	5.3145375	0.8104634	4	1	39	1	scx_0based
27222	7.497617	7.833417	0	0	39	1	scx_0based
1528041	4.2652073	6.5667	4	2	39	1	scx_0based
357687	11.222332	2.2328777	1	0	39	1	scx_0based
1528873	5.129435	1.5780824	4	2	39	1	scx_0based
2889908	3.3248327	-0.1060131	6	2	21	1	scx_0based
1238161	7.2892942	5.5960293	3	5	58	1	scx_0based
2417873	4.4067717	0.18817449	5	7	30	1	scx_0based
975382	10.263823	1.9998288	2	6	49	1	scx_0based
902308	7.020535	3.0046465	2	5	58	1	scx_0based
2244271	5.0873637	0.95170647	5	2	39	1	scx_0based
2869722	2.021825	0.9796137	6	3	30	1	scx_0based
577720	7.511686	8.762265	1	6	30	1	scx_0based
926183	6.2605915	6.7113094	2	5	49	1	scx_0based
2169562	7.031167	-0.3529897	5	4	39	1	scx_0based
3195809	1.7942342	1.0319096	7	3	30	1	scx_0based
1932466	0.5348944	1.9446081	8	0	21	1	scx_0based
2219271	7.35914	-0.41175386	5	3	39	1	scx_0based
3119570	2.3669505	2.856675	7	5	39	1	scx_0based
2969379	1.802526	5.8360457	7	0	21	1	scx_0based
2323864	6.1420994	-1.2086107	5	0	12	1	scx_0based
924510	11.467951	0.8950591	2	5	39	1	scx_0based
954317	7.1692986	3.3156989	2	6	58	1	scx_0based
424705	8.908195	1.2294216	1	2	49	1	scx_0based
1527886	5.6532927	0.735842	4	2	39	1	scx_0based
25405	11.597916	1.6467952	0	0	39	1	scx_0based
1846439	0.6813036	3.0911784	8	4	30	1	scx_0based
2971133	2.6153064	1.6787957	7	0	21	1	scx_0based
2306748	4.196272	0.14629868	5	0	21	1	scx_0based
2331237	7.0855064	-0.6849786	5	0	39	1	scx_0based
355131	11.491874	2.1280358	1	0	30	1	scx_0based
48762	7.401634	7.1453905	0	1	49	1	scx_0based
3090900	2.024034	5.4942036	7	6	30	1	scx_0based
228525	9.933971	2.6026785	0	6	58	1	scx_0based
1724761	10.169775	2.3138263	8	6	49	1	scx_0based
2271334	4.73439	1.4389404	5	1	39	1	scx_0based
2893896	2.6890256	1.8591411	6	2	30	1	scx_0based
2597394	3.4359236	-0.08864191	6	0	21	1	scx_0based
900165	7.262332	1.5124028	2	5	49	1	scx_0based
898038	6.159817	6.757206	2	5	39	1	scx_0based
2469132	3.8128383	1.9775361	5	6	30	1	scx_0based
1011781	6.405515	4.4130044	2	7	86	1	scx_0based
372219	11.370945	1.9106014	1	0	39	1	scx_0based
850978	7.04573	7.789226	2	4	39	1	scx_0based
1447863	6.7812696	-0.36811295	4	4	30	1	scx_0based
2646298	3.2719486	4.2336397	6	8	58	1	scx_0based
2743652	2.70258	2.309807	6	6	49	1	scx_0based
2497451	3.6032693	3.5060475	5	5	39	1	scx_0based
108245	9.629032	0.47939652	0	3	49	1	scx_0based
1929948	0.34004396	1.8442153	8	0	12	1	scx_0based
44175	9.658496	0.17567408	0	1	39	1	scx_0based
2062248	5.0334873	2.3894181	4	6	39	1	scx_0based
1569622	4.352267	-0.054958288	4	1	21	1	scx_0based
2974836	1.0373173	1.726803	7	0	39	1	scx_0based
1174817	3.2381992	-0.2806933	3	6	12	1	scx_0based
1386848	6.7044716	1.6459951	3	1	49	1	scx_0based
2545729	2.7944624	1.804128	6	1	30	1	scx_0based
1590952	6.1985164	-1.0753871	4	0	21	1	scx_0based
513623	10.400882	2.09674	1	5	58	1	scx_0based
3218105	1.5295014	1.7619833	7	2	30	1	scx_0based
2668114	4.4288454	3.0763023	6	7	58	1	scx_0based
891885	12.1485405	0.23939608	2	5	21	1	scx_0based
1208528	6.4617805	1.1153878	3	6	39	1	scx_0based
2396920	3.47517	1.9739959	5	7	39	1	scx_0based
485124	11.230736	1.749856	1	4	39	1	scx_0based
2445761	3.836691	2.513304	5	6	39	1	scx_0based
530058	11.439677	0.94496363	1	5	30	1	scx_0based
2767359	2.013377	2.1697369	6	5	30	1	scx_0based
1216621	6.8571754	3.3837795	3	6	67	1	scx_0based
2222968	5.2449536	2.3485126	5	3	49	1	scx_0based
903263	4.992806	2.0802016	2	5	58	1	scx_0based
847621	11.896509	0.8124105	2	4	30	1	scx_0based
3062413	1.0324605	1.5625744	7	6	30	1	scx_0based
3066805	2.7120047	4.8355327	7	6	39	1	scx_0based
585888	10.202317	2.5077195	1	6	58	1	scx_0based
1048381	7.45611	2.212601	2	8	58	1	scx_0based
180489	10.658026	2.4604394	0	5	49	1	scx_0based
1503562	4.6512756	6.524728	4	3	39	1	scx_0based
847797	7.3342223	8.526821	2	4	30	1	scx_0based
1505070	5.930117	0.8718153	4	3	39	1	scx_0based
1207175	5.4675226	7.0723042	3	6	39	1	scx_0based
2498249	4.4905224	2.6080859	5	5	39	1	scx_0based
158479	10.379829	1.9939252	0	4	58	1	scx_0based
2814771	0.7446015	1.2984844	6	4	12	1	scx_0based
2354226	3.9619737	5.2478194	5	9	58	1	scx_0based
901575	8.26467	0.30147398	2	5	49	1	scx_0based
3169022	1.2603397	2.6331835	7	4	30	1	scx_0based
156680	10.5547695	2.8216128	0	4	49	1	scx_0based
2601890	3.8426983	6.5123944	6	0	39	1	scx_0based
1579393	7.768834	-0.04151797	4	1	58	1	scx_0based
2544329	2.80203	6.882738	6	1	30	1	scx_0based
1966964	0.46413717	1.6614504	8	2	12	1	scx_0based
1769095	1.2187355	2.7033453	8	5	30	1	scx_0based
1363370	7.145882	1.6828774	3	2	49	1	scx_0based
1212574	6.489708	3.1789198	3	6	58	1	scx_0based
2742673	3.7431586	2.0071065	6	6	39	1	scx_0based
1446101	4.467044	0.57795924	4	4	30	1	scx_0based
7936	11.43904	1.9858819	0	0	39	1	scx_0based
1500339	4.971567	0.2621674	4	3	30	1	scx_0based
2770875	4.355778	5.8091345	6	5	39	1	scx_0based
2021261	7.377053	4.357353	4	8	67	1	scx_0based
2814785	3.4385216	-0.27479258	6	4	12	1	scx_0based
2376970	5.8126125	4.1455035	5	8	58	1	scx_0based
691264	7.302244	1.2245591	2	0	49	1	scx_0based
979691	9.100782	1.7613555	2	6	58	1	scx_0based
1421006	7.9043164	-0.07423292	3	0	49	1	scx_0based
2395892	4.008369	2.0639513	5	7	39	1	scx_0based
2114300	4.9736295	0.88880223	4	5	39	1	scx_0based
2768910	2.6033616	5.611796	6	5	39	1	scx_0based
2016063	5.9899793	4.733388	4	8	58	1	scx_0based
1500536	5.4823017	0.6830429	4	3	30	1	scx_0based
2311409	2.2174778	1.0153486	5	0	39	1	scx_0based
2195987	2.939251	2.911105	5	4	39	1	scx_0based
2470778	3.5120618	6.764267	5	6	39	1	scx_0based
255250	8.191045	4.227013	0	6	67	1	scx_0based
2917800	1.7426319	3.047715	7	1	39	1	scx_0based
2919741	2.4813838	2.8504822	7	1	49	1	scx_0based
87482	10.2827835	2.5582182	0	2	58	1	scx_0based
12596	9.458605	2.5881882	0	0	49	1	scx_0based
298068	7.7589073	6.073575	0	7	67	1	scx_0based
553794	7.184172	8.992119	1	6	30	1	scx_0based
2815592	3.88939	-0.044603817	6	4	21	1	scx_0based
1033323	6.978605	3.7804563	2	7	76	1	scx_0based
203547	7.9046335	6.278749	0	5	49	1	scx_0based
1781219	4.209904	3.7244377	8	5	67	1	scx_0based
778511	10.80293	2.2120178	2	1	49	1	scx_0based
903460	6.89215	3.074798	2	5	58	1	scx_0based
1183329	5.7330413	2.36566	3	6	39	1	scx_0based
104028	11.312188	2.163435	0	3	30	1	scx_0based
2329068	4.5254555	0.22129306	5	0	30	1	scx_0based
2867304	2.4799616	6.652936	6	3	21	1	scx_0based
537114	6.4880114	2.6172118	1	5	49	1	scx_0based
2220453	3.7399652	5.8007812	5	3	39	1	scx_0based
1939301	8.687931	-2.5246167	8	0	39	1	scx_0based
83593	9.597299	0.490027	0	2	39	1	scx_0based
931980	7.9314027	4.622994	2	5	67	1	scx_0based
1010377	7.3217163	4.5754743	2	7	76	1	scx_0based
1951275	0.5015128	2.8066509	8	0	21	1	scx_0based
606850	7.2723365	7.14228	1	7	58	1	scx_0based
3217472	0.51245046	2.814646	7	2	21	1	scx_0based
958016	7.514844	5.97433	2	6	67	1	scx_0based
3167973	0.48451728	2.9425917	7	4	21	1	scx_0based
2520105	3.5001223	7.0370107	5	5	30	1	scx_0based
2499862	3.640917	2.5333548	5	5	49	1	scx_0based
3121516	3.4397068	4.165064	7	5	49	1	scx_0based
2145352	6.9089823	4.9898415	4	5	49	1	scx_0based
1766338	1.2899578	5.511557	8	5	21	1	scx_0based
2848114	3.7712276	5.869229	6	4	39	1	scx_0based
1431493	7.4042673	-0.5240545	3	0	39	1	scx_0based
930941	6.8966885	3.1652348	2	5	58	1	scx_0based
2167703	3.667715	5.77565	5	4	39	1	scx_0based
2218276	5.487778	0.31088647	5	3	30	1	scx_0based
2914549	2.2289324	2.1834004	7	1	30	1	scx_0based
2846304	3.4807243	1.8325627	6	4	39	1	scx_0based
2894765	3.042427	1.2576315	6	2	30	1	scx_0based
2313021	4.6756763	5.6060195	5	0	39	1	scx_0based
2308003	3.0382984	6.8331294	5	0	21	1	scx_0based
2691311	3.2175052	5.5183244	6	7	49	1	scx_0based
386644	9.331537	-0.03963007	1	1	39	1	scx_0based
2894118	2.4316103	5.700634	6	2	30	1	scx_0based
823199	7.294167	8.864897	2	3	21	1	scx_0based
2138962	3.7605076	7.2268486	4	5	30	1	scx_0based
2328712	4.169491	0.41895297	5	0	30	1	scx_0based
2118774	5.4139524	2.5963397	4	5	49	1	scx_0based
789051	7.027887	8.254122	2	1	30	1	scx_0based
1418686	8.691839	-2.5387466	3	0	39	1	scx_0based
2224587	8.134203	0.9594672	5	3	49	1	scx_0based
2141470	5.3701577	0.5642192	4	5	39	1	scx_0based
877922	8.7323265	0.844411	2	4	49	1	scx_0based
1575471	4.214451	6.4700475	4	1	39	1	scx_0based
699503	7.1693463	8.011375	2	0	30	1	scx_0based
1477938	5.2604146	6.451844	4	4	39	1	scx_0based
2011529	3.9706326	6.073304	4	8	39	1	scx_0based
1315913	6.581078	1.3924657	3	4	49	1	scx_0based
1548529	6.2723894	-0.9571484	4	1	30	1	scx_0based
2245962	4.772811	5.5560536	5	2	39	1	scx_0based
1594818	5.301683	0.3104326	4	0	39	1	scx_0based
251021	10.033162	2.3786056	0	6	58	1	scx_0based
2931701	3.616935	-0.045727573	7	1	12	1	scx_0based
1532707	4.8073487	5.512996	4	2	49	1	scx_0based
829645	8.44534	2.9772584	2	3	39	1	scx_0based
374302	8.885949	0.62900364	1	0	49	1	scx_0based
867446	12.0823	0.4809177	2	4	21	1	scx_0based
811724	7.4617443	7.032642	2	2	49	1	scx_0based
2820150	3.717772	5.794021	6	4	30	1	scx_0based
131315	2.083106	5.2548466	0	4	49	1	scx_0based
2931251	0.547776	1.8675444	7	1	12	1	scx_0based
1608971	5.303813	0.19556609	4	0	21	1	scx_0based
2377529	5.8448377	4.1488256	5	8	58	1	scx_0based
649521	6.847929	7.2046647	1	8	49	1	scx_0based
2739910	2.5591319	1.8749889	6	6	30	1	scx_0based
1452431	4.8919344	5.7288766	4	4	49	1	scx_0based
1476421	7.355171	0.11825464	4	4	39	1	scx_0based
851531	11.457676	0.88777477	2	4	39	1	scx_0based
891764	12.133842	0.30127463	2	5	21	1	scx_0based
292063	7.609114	7.2349815	0	7	49	1	scx_0based
2545375	3.7963161	0.5967576	6	1	30	1	scx_0based
483876	4.42453	0.3740215	1	4	39	1	scx_0based
2060726	3.8067722	6.6803694	4	6	39	1	scx_0based
1305733	6.155421	-1.0721279	3	4	21	1	scx_0based
2915857	1.620664	5.256024	7	1	30	1	scx_0based
2840881	3.330706	-0.17275502	6	4	21	1	scx_0based
1613105	7.252794	-0.5853437	4	0	39	1	scx_0based
2638649	3.9215398	6.3482113	6	8	39	1	scx_0based
273838	7.4544845	5.6167026	0	7	58	1	scx_0based
2742353	3.9124222	2.5139968	6	6	39	1	scx_0based
1184674	6.0540214	6.6929283	3	6	49	1	scx_0based
1501396	5.029961	0.89893115	4	3	30	1	scx_0based
2713784	4.054542	2.0174425	6	6	39	1	scx_0based
13661	9.165008	1.7542975	0	0	58	1	scx_0based
3114353	0.74983066	1.325058	7	5	21	1	scx_0based
318915	7.6301107	6.292644	0	8	58	1	scx_0based
604205	8.971155	0.29724002	1	7	49	1	scx_0based
1731683	7.9322433	3.7870212	8	6	76	1	scx_0based
2714488	4.274369	5.976118	6	6	39	1	scx_0based
716264	11.36187	1.8422087	1	3	39	1	scx_0based
2700438	6.8050876	3.7761436	6	7	76	1	scx_0based
204065	9.148187	0.46097228	0	5	49	1	scx_0based
156977	7.3964915	7.134093	0	4	49	1	scx_0based
1851177	1.4614494	3.2421913	8	4	39	1	scx_0based
925128	5.783848	6.6212344	2	5	49	1	scx_0based
3121879	1.5528557	3.2658305	7	5	49	1	scx_0based
1526334	5.780975	-0.54898584	4	2	30	1	scx_0based
1610718	5.226736	0.45506617	4	0	30	1	scx_0based
2150399	8.129178	2.9231455	4	5	67	1	scx_0based
45153	7.597876	7.6173596	0	1	39	1	scx_0based
2564578	3.480082	7.1103888	6	1	30	1	scx_0based
2794765	2.7389672	5.9112554	6	5	39	1	scx_0based
2500613	6.6240377	6.70357	5	5	49	1	scx_0based
2168923	7.052296	-0.9685469	5	4	39	1	scx_0based
982243	6.9495416	3.662785	2	6	67	1	scx_0based
3111338	1.8493868	6.589875	7	5	12	1	scx_0based
3171115	2.121504	2.426581	7	4	30	1	scx_0based
251414	7.695201	6.4629426	0	6	58	1	scx_0based
2620525	10.826133	2.1848185	6	9	49	1	scx_0based
580994	11.515717	0.9441386	1	6	39	1	scx_0based
1261663	6.8532357	1.7028826	3	5	49	1	scx_0based
1668932	0.8193345	2.103786	8	7	30	1	scx_0based
2470965	3.9489973	2.0916214	5	6	39	1	scx_0based
2115367	5.3912616	6.847368	4	5	39	1	scx_0based
1475712	6.8133407	-1.0054344	4	4	39	1	scx_0based
1842912	0.8899386	5.120469	8	4	12	1	scx_0based
156615	10.584022	2.8519151	0	4	49	1	scx_0based
2956891	1.9871634	2.3545268	7	0	30	1	scx_0based
3164790	2.0157597	6.7395425	7	4	12	1	scx_0based
703038	7.9123793	-0.014155832	2	0	49	1	scx_0based
203810	10.500362	2.880475	0	5	49	1	scx_0based
219877	10.129639	-0.6021109	0	6	30	1	scx_0based
1186488	6.66646	2.863755	3	6	58	1	scx_0based
830203	6.7593665	0.8652686	2	3	49	1	scx_0based
2164880	6.2946258	-1.0025129	5	4	30	1	scx_0based
1048083	5.9805427	4.9002047	2	8	49	1	scx_0based
2690198	7.970217	0.27297103	6	7	49	1	scx_0based
2891405	5.8988647	-1.3538054	6	2	21	1	scx_0based
1314216	7.21302	1.23567	3	4	49	1	scx_0based
924575	8.596739	0.46324012	2	5	39	1	scx_0based
488831	7.258638	6.629659	1	4	49	1	scx_0based
927153	7.6505413	2.1935968	2	5	49	1	scx_0based
2691598	3.8877378	5.811843	6	7	49	1	scx_0based
2349095	7.4797635	-0.2419086	5	9	39	1	scx_0based
1968156	0.38807932	3.1592765	8	2	21	1	scx_0based
1818976	0.5115081	2.5508537	8	3	12	1	scx_0based
1529777	5.8885064	0.91472965	4	2	39	1	scx_0based
904773	7.0259867	3.1099303	2	5	58	1	scx_0based
1235216	7.6477957	-0.08322556	3	5	49	1	scx_0based
2015962	6.0138965	4.9174805	4	8	58	1	scx_0based
3067652	1.7037345	3.4262974	7	6	39	1	scx_0based
356469	7.358473	7.9009175	1	0	39	1	scx_0based
1917646	1.2043257	3.0036042	8	1	39	1	scx_0based
2643480	3.4425955	3.9837198	6	8	49	1	scx_0based
2598446	3.7777622	0.5089239	6	0	21	1	scx_0based
2115826	5.943204	2.017159	4	5	39	1	scx_0based
1609270	6.159472	-1.0847486	4	0	30	1	scx_0based
486647	8.903301	-0.18290344	1	4	39	1	scx_0based
2743290	3.375181	5.137329	6	6	39	1	scx_0based
2688891	2.4638271	4.322954	6	7	39	1	scx_0based
508991	11.0979	1.8043468	1	5	39	1	scx_0based
355681	11.626869	1.5311689	1	0	39	1	scx_0based
2350209	4.8393717	6.188143	5	9	49	1	scx_0based
89663	10.162846	2.9676418	0	2	58	1	scx_0based
2724918	7.863447	3.7733414	6	6	67	1	scx_0based
80953	11.939436	1.0833302	0	2	30	1	scx_0based
1002647	6.9207177	7.3955383	2	7	58	1	scx_0based
110965	6.5936427	6.778988	0	3	58	1	scx_0based
1417478	6.226276	0.49617827	3	0	39	1	scx_0based
2268918	4.72796	0.6641134	5	1	39	1	scx_0based
1528446	4.203879	6.4951053	4	2	39	1	scx_0based
401826	11.409944	2.0480485	1	1	30	1	scx_0based
161736	9.282014	2.9403968	0	4	67	1	scx_0based
701771	11.244851	1.8036753	2	0	39	1	scx_0based
955375	7.6935415	6.467118	2	6	58	1	scx_0based
2246361	2.4290745	0.97339374	5	2	39	1	scx_0based
1001906	7.1690016	2.1206467	2	7	58	1	scx_0based
419393	9.738502	-0.28254366	1	2	30	1	scx_0based
559647	7.6885605	6.554814	1	6	49	1	scx_0based
1184810	5.607608	2.5791888	3	6	49	1	scx_0based
3152100	9.158029	1.7371747	7	5	58	1	scx_0based
3065024	1.7365648	2.32444	7	6	30	1	scx_0based
2351998	5.567757	2.9681962	5	9	49	1	scx_0based
2818620	1.8190281	2.2827218	6	4	30	1	scx_0based
205386	9.239469	1.7769996	0	5	58	1	scx_0based
1559578	8.9490795	1.1444439	4	1	58	1	scx_0based
953181	9.126083	0.58240545	2	6	58	1	scx_0based
1311237	8.066443	-0.016870722	3	4	39	1	scx_0based
2714639	3.5859883	2.2884214	6	6	39	1	scx_0based
1891838	0.5302563	2.546455	8	1	21	1	scx_0based
179050	10.778228	2.136974	0	5	49	1	scx_0based
831137	10.120364	2.3911488	2	3	49	1	scx_0based
2245281	4.6339765	6.4622235	5	2	39	1	scx_0based
2569200	3.0457768	1.7823145	6	1	39	1	scx_0based
2852267	6.501664	3.7206385	6	4	58	1	scx_0based
1938234	8.691457	-2.5376754	8	0	39	1	scx_0based
2769808	2.0219955	1.3305311	6	5	39	1	scx_0based
1428064	3.6980603	7.295686	3	0	21	1	scx_0based
202833	8.999585	1.059301	0	5	49	1	scx_0based
2288370	3.7162652	6.550297	5	1	30	1	scx_0based
1120551	7.196789	4.2564993	3	8	67	1	scx_0based
2689171	3.8362896	2.2017918	6	7	39	1	scx_0based
2755350	8.042407	4.124353	6	6	86	1	scx_0based
800859	3.4671547	-0.31633487	2	2	21	1	scx_0based
2118833	6.910596	2.9975936	4	5	49	1	scx_0based
3121994	2.7892716	4.4130893	7	5	49	1	scx_0based
228557	9.956231	2.735806	0	6	58	1	scx_0based
3117492	1.4490454	2.149907	7	5	30	1	scx_0based
1235709	7.175467	0.12000954	3	5	49	1	scx_0based
1481429	5.4034066	6.004458	4	4	58	1	scx_0based
1284335	5.0905075	0.12302799	3	4	30	1	scx_0based
2792549	1.8209884	1.1178484	6	5	30	1	scx_0based
2793216	4.5889935	0.121204324	6	5	30	1	scx_0based
3118609	2.732527	5.8256464	7	5	39	1	scx_0based
2550105	5.2384415	2.4516964	6	1	49	1	scx_0based
1611774	5.4569116	0.7085289	4	0	30	1	scx_0based
2038863	6.004179	4.8387837	4	7	49	1	scx_0based
1818798	0.42456988	3.0432396	8	3	12	1	scx_0based
537781	7.122439	4.9246173	1	5	58	1	scx_0based
2798207	3.8651338	2.9758267	6	5	49	1	scx_0based
1528489	5.168106	0.9269545	4	2	39	1	scx_0based
295910	10.008649	2.7134564	0	7	58	1	scx_0based
902031	10.649301	2.4575326	2	5	58	1	scx_0based
1092018	6.50647	1.4487368	3	9	49	1	scx_0based
2166573	4.378815	0.3159929	5	4	30	1	scx_0based
586423	8.638418	0.49294245	1	6	58	1	scx_0based
1501359	5.4071918	0.54158634	4	3	30	1	scx_0based
1265467	7.9352813	0.24371865	3	5	58	1	scx_0based
86871	10.506896	2.1357193	0	2	49	1	scx_0based
1694695	1.3199114	2.8659964	8	7	39	1	scx_0based
1363108	4.921191	2.0452576	3	2	49	1	scx_0based
513820	8.16489	2.5181057	1	5	58	1	scx_0based
1552337	4.6874824	1.3353575	4	1	39	1	scx_0based
2448506	5.5334945	5.717093	5	6	49	1	scx_0based
483649	7.4348116	7.859708	1	4	30	1	scx_0based
2870717	4.1208305	0.91539544	6	3	30	1	scx_0based
1797716	1.4771447	2.8728266	8	5	30	1	scx_0based
178987	7.606322	7.666409	0	5	49	1	scx_0based
205232	9.741817	2.9521358	0	5	58	1	scx_0based
1504845	5.809578	1.0584159	4	3	39	1	scx_0based
1548595	6.515205	-0.6807824	4	1	30	1	scx_0based
3145920	1.8134073	3.0040836	7	5	39	1	scx_0based
2384053	7.7606983	3.2527158	5	8	76	1	scx_0based
2373423	4.059205	5.564999	5	8	49	1	scx_0based
2566694	2.307799	2.1287282	6	1	39	1	scx_0based
1552689	7.0467615	-0.92890525	4	1	39	1	scx_0based
2872042	2.8504324	5.365203	6	3	39	1	scx_0based
1572954	6.920235	-0.6300995	4	1	30	1	scx_0based
809118	6.4977813	0.9199799	2	2	49	1	scx_0based
1475961	3.7265406	7.0001493	4	4	39	1	scx_0based
1003933	7.918204	5.325895	2	7	58	1	scx_0based
2169820	3.767366	5.8128357	5	4	39	1	scx_0based
1237468	6.967836	3.0124547	3	5	49	1	scx_0based
9717	9.725862	0.3315511	0	0	39	1	scx_0based
1279595	7.3704147	9.255003	3	4	21	1	scx_0based
1552735	4.58257	5.639412	4	1	39	1	scx_0based
513593	8.226526	2.8899944	1	5	58	1	scx_0based
698913	11.539407	1.3213185	2	0	30	1	scx_0based
3192924	0.86086214	1.4930174	7	3	21	1	scx_0based
1552455	5.5895925	0.7342441	4	1	39	1	scx_0based
1594547	5.433829	0.6766595	4	0	30	1	scx_0based
2869772	3.4819992	1.7441033	6	3	30	1	scx_0based
2166064	3.949596	6.5665464	5	4	30	1	scx_0based
3111446	0.52007324	1.5993023	7	5	12	1	scx_0based
248784	7.8436127	6.242528	0	6	49	1	scx_0based
2795199	2.8134596	5.017937	6	5	39	1	scx_0based
1526621	4.6730413	0.61909354	4	2	30	1	scx_0based
441511	7.2809987	8.106878	1	3	39	1	scx_0based
1779292	8.4452505	2.9379191	8	5	58	1	scx_0based
2218851	2.9823308	0.9559714	5	3	39	1	scx_0based
3114917	1.7027668	5.619522	7	5	21	1	scx_0based
2038077	5.790735	2.614578	4	7	49	1	scx_0based
1449808	4.5620193	2.200861	4	4	39	1	scx_0based
272727	9.412683	0.7436979	0	7	49	1	scx_0based
1188630	6.417449	3.9413264	3	6	58	1	scx_0based
2244624	4.178101	6.486001	5	2	39	1	scx_0based
405812	7.454491	7.5460315	1	1	49	1	scx_0based
2659932	1.0675087	1.5182676	6	7	30	1	scx_0based
771380	12.049703	0.7836237	2	1	21	1	scx_0based
1026686	7.301304	5.205201	2	7	58	1	scx_0based
3169711	2.119215	2.200238	7	4	30	1	scx_0based
1523569	4.4390974	-0.052947167	4	2	21	1	scx_0based
882002	7.5382304	5.14605	2	4	67	1	scx_0based
2474381	4.37875	5.5905623	5	6	49	1	scx_0based
2845556	2.066848	1.1111101	6	4	30	1	scx_0based
2482656	4.1593	4.1457686	5	6	76	1	scx_0based
2239177	2.5194285	6.924327	5	2	21	1	scx_0based
88151	10.502004	2.9225347	0	2	58	1	scx_0based
951004	6.9451537	1.8817219	2	6	49	1	scx_0based
2766444	2.7486937	1.7327318	6	5	30	1	scx_0based
3163321	3.1949894	-0.30765873	7	4	12	1	scx_0based
2771807	3.6415672	2.1776931	6	5	49	1	scx_0based
3115192	1.8391762	5.7952714	7	5	21	1	scx_0based
2844121	1.7898102	1.0453165	6	4	30	1	scx_0based
230172	9.944358	2.4439983	0	6	58	1	scx_0based
847778	9.837393	-0.34618825	2	4	30	1	scx_0based
228962	7.700781	6.500595	0	6	58	1	scx_0based
3169142	2.1305141	2.3998852	7	4	30	1	scx_0based
1527460	5.59053	0.634071	4	2	39	1	scx_0based
1453439	6.3597064	2.0582669	4	4	49	1	scx_0based
2745344	3.9483607	3.0504315	6	6	49	1	scx_0based
975723	6.336155	6.6662846	2	6	49	1	scx_0based
1009961	7.9258075	3.7127335	2	7	76	1	scx_0based
1184919	6.1507463	6.544523	3	6	49	1	scx_0based
2539587	5.86432	-1.2847143	6	1	12	1	scx_0based
2044274	7.161935	4.5486193	4	7	67	1	scx_0based
1457325	8.2512665	2.9678826	4	4	67	1	scx_0based
2072380	7.926054	3.7444925	4	6	76	1	scx_0based
2085256	5.013076	0.06907429	4	6	30	1	scx_0based
2788574	2.743906	7.0820427	6	5	12	1	scx_0based
3091087	1.8799627	2.183184	7	6	30	1	scx_0based
1575023	5.903892	1.1799122	4	1	39	1	scx_0based
1314747	8.323335	0.8620822	3	4	49	1	scx_0based
2057082	6.168053	-1.056941	4	6	21	1	scx_0based
87205	9.57979	0.60596544	0	2	49	1	scx_0based
371108	9.390212	-0.115054585	1	0	39	1	scx_0based
2937372	2.375695	2.7683382	7	1	30	1	scx_0based
2892684	2.8731687	1.3586311	6	2	30	1	scx_0based
1072428	7.630697	2.1888587	2	9	58	1	scx_0based
276216	8.119011	4.158509	0	7	67	1	scx_0based
50433	10.479179	2.9869256	0	1	58	1	scx_0based
3177234	7.726754	6.439487	7	4	58	1	scx_0based
1448234	4.594089	1.6107343	4	4	39	1	scx_0based
2147630	9.499658	2.8647344	4	5	58	1	scx_0based
404648	10.644756	2.6278794	1	1	39	1	scx_0based
1474220	3.6203592	7.021041	4	4	30	1	scx_0based
2164530	4.3388205	0.17976268	5	4	30	1	scx_0based
1022474	6.942219	1.8941401	2	7	49	1	scx_0based
3119485	2.3861716	2.6339307	7	5	39	1	scx_0based
2138925	4.933111	0.10070968	4	5	30	1	scx_0based
2119657	5.254999	3.050946	4	5	58	1	scx_0based
689101	11.476923	1.6176395	2	0	39	1	scx_0based
2795716	2.6836061	5.880149	6	5	39	1	scx_0based
13008	10.50174	2.9246235	0	0	58	1	scx_0based
587641	6.169219	4.1939116	1	6	58	1	scx_0based
2169692	5.588556	1.9186625	5	4	39	1	scx_0based
2935958	1.5307305	5.239418	7	1	30	1	scx_0based
2866560	3.581488	-0.14871673	6	3	21	1	scx_0based
2739713	3.8283548	2.0923738	6	6	30	1	scx_0based
1728042	3.4897985	2.7014527	8	6	58	1	scx_0based
2869276	4.0075526	0.3765997	6	3	30	1	scx_0based
180470	9.199035	1.7136066	0	5	49	1	scx_0based
3217669	0.5380472	1.7254051	7	2	21	1	scx_0based
1527575	4.9009485	0.55608106	4	2	39	1	scx_0based
2772274	3.924154	5.5558324	6	5	49	1	scx_0based
2268037	3.4885266	1.7425123	5	1	30	1	scx_0based
3143132	2.121098	5.7864184	7	5	30	1	scx_0based
1576138	6.0552664	1.369666	4	1	39	1	scx_0based
3117890	1.8636214	5.1286387	7	5	30	1	scx_0based
1843007	0.3881737	2.7063437	8	4	12	1	scx_0based
1360722	11.536793	1.2911236	3	2	39	1	scx_0based
970299	7.1816688	9.009225	2	6	30	1	scx_0based
1187175	8.102916	2.506441	3	6	58	1	scx_0based
951585	8.03761	0.31289336	2	6	49	1	scx_0based
226740	7.582387	6.0526752	0	6	49	1	scx_0based
786006	7.392044	8.935954	2	1	21	1	scx_0based
1913330	1.6464804	5.6661925	8	1	21	1	scx_0based
108284	9.07045	0.6161408	0	3	49	1	scx_0based
2746447	4.2852783	2.5661137	6	6	49	1	scx_0based
1009251	7.5136952	4.530914	2	7	76	1	scx_0based
2585667	1.4894972	1.5038766	6	0	30	1	scx_0based
2748021	6.372267	2.1052165	6	6	58	1	scx_0based
1341701	6.605206	6.729238	3	3	49	1	scx_0based
1184834	6.200752	6.617285	3	6	49	1	scx_0based
2113293	4.4926176	0.14517048	4	5	39	1	scx_0based
1051694	7.734331	4.3823752	2	8	67	1	scx_0based
2442659	4.534387	0.4167384	5	6	30	1	scx_0based
2528951	6.37982	3.6947618	5	5	58	1	scx_0based
2064538	7.1148834	2.1351156	4	6	49	1	scx_0based
1341365	5.699955	2.3529978	3	3	49	1	scx_0based
2842198	2.62188	6.8754125	6	4	21	1	scx_0based
466036	7.190388	7.328862	1	4	49	1	scx_0based
2306363	6.287441	-1.3604488	5	0	21	1	scx_0based
114027	7.656255	2.914522	0	3	67	1	scx_0based
2422290	3.896325	3.056775	5	7	49	1	scx_0based
2394065	4.174055	-0.08599463	5	7	30	1	scx_0based
948523	11.557196	0.9355322	2	6	39	1	scx_0based
25858	8.412059	0.023602812	0	0	39	1	scx_0based
2032853	7.1845527	-0.7009237	4	7	30	1	scx_0based
160255	10.372126	2.990513	0	4	58	1	scx_0based
3217918	2.680241	1.7581475	7	2	21	1	scx_0based
2799709	3.3200953	4.1990557	6	5	49	1	scx_0based
229609	10.139564	2.4992547	0	6	58	1	scx_0based
1968018	0.43645734	3.0857513	8	2	12	1	scx_0based
2088778	5.304254	1.5995638	4	6	39	1	scx_0based
954290	6.8981113	4.811166	2	6	58	1	scx_0based
945701	7.1795273	8.99315	2	6	30	1	scx_0based
3062376	1.649087	2.3057036	7	6	30	1	scx_0based
1232374	6.459998	1.0922278	3	5	39	1	scx_0based
1594939	6.3282733	-0.84386647	4	0	39	1	scx_0based
1952804	1.6136171	5.2728467	8	0	21	1	scx_0based
589259	8.1170635	4.1486382	1	6	67	1	scx_0based
3116558	1.817683	1.1005938	7	5	30	1	scx_0based
1009881	6.475277	4.6849165	2	7	76	1	scx_0based
513545	7.6275024	5.960799	1	5	58	1	scx_0based
2766646	2.0267906	1.9184583	6	5	30	1	scx_0based
3220648	1.6000187	2.009439	7	2	30	1	scx_0based
2212740	3.7217388	-0.23838511	5	3	12	1	scx_0based
2143222	4.595186	1.3178587	4	5	49	1	scx_0based
2307239	3.730103	0.4224555	5	0	21	1	scx_0based
463151	9.249719	-0.02662287	1	4	39	1	scx_0based
551776	7.509553	8.826431	1	6	21	1	scx_0based
867847	10.083706	-0.9445412	2	4	21	1	scx_0based
697500	12.032126	0.8561251	2	0	30	1	scx_0based
2603518	2.9808407	5.6176314	6	0	39	1	scx_0based
877116	7.858015	0.74082404	2	4	49	1	scx_0based
1009660	6.453466	4.480422	2	7	76	1	scx_0based
3079211	6.8008685	3.7890384	7	6	76	1	scx_0based
2954560	1.5982623	5.649785	7	0	21	1	scx_0based
3168268	1.0442811	1.4620035	7	4	30	1	scx_0based
871905	7.0108447	8.267906	2	4	30	1	scx_0based
2664809	3.5174007	5.160202	6	7	39	1	scx_0based
1522731	6.3481483	-1.1146697	4	2	21	1	scx_0based
2116571	5.2375793	1.5430415	4	5	49	1	scx_0based
1504160	4.702462	6.501996	4	3	39	1	scx_0based
2166089	4.3909426	0.3410583	5	4	30	1	scx_0based
2065153	5.3756747	6.066646	4	6	49	1	scx_0based
2997671	3.1795406	3.3386426	7	8	58	1	scx_0based
510259	11.019044	1.9394183	1	5	49	1	scx_0based
696688	5.355869	0.2798727	2	0	21	1	scx_0based
1575936	4.56272	6.5985856	4	1	39	1	scx_0based
2117799	4.7584734	6.052096	4	5	49	1	scx_0based
355410	11.62748	1.3666822	1	0	39	1	scx_0based
2238684	5.909477	-1.3448726	5	2	21	1	scx_0based
207240	9.175807	1.3798869	0	5	58	1	scx_0based
1745224	0.9423815	5.0467334	8	6	30	1	scx_0based
2567434	4.021372	6.33292	6	1	39	1	scx_0based
2164433	3.5205643	7.1084533	5	4	30	1	scx_0based
1821908	1.2230066	2.9793346	8	3	21	1	scx_0based
1266595	3.9753904	4.0612087	3	5	58	1	scx_0based
2087338	7.9178796	0.37747023	4	6	39	1	scx_0based
518561	7.857189	3.2613308	1	5	76	1	scx_0based
2847235	2.877053	2.0786054	6	4	39	1	scx_0based
1121251	8.001584	5.215856	3	8	67	1	scx_0based
156619	9.760518	0.35732064	0	4	49	1	scx_0based
2498714	5.6212373	2.6377273	5	5	39	1	scx_0based
2218694	3.901838	0.34043846	5	3	39	1	scx_0based
2090781	5.362439	6.3208003	4	6	49	1	scx_0based
533022	7.1068397	7.953923	1	5	39	1	scx_0based
207518	7.930988	5.507359	0	5	58	1	scx_0based
901786	8.464678	2.8096316	2	5	49	1	scx_0based
1931458	0.37133908	3.0999944	8	0	12	1	scx_0based
3197495	2.3259468	2.2086387	7	3	39	1	scx_0based
1228811	7.2010226	8.995085	3	5	30	1	scx_0based
1262464	6.149146	6.490334	3	5	49	1	scx_0based
2369252	3.135147	6.7734737	5	8	30	1	scx_0based
202740	7.007121	7.6303105	0	5	49	1	scx_0based
604666	10.461338	2.1780133	1	7	49	1	scx_0based
954111	8.40848	2.1380396	2	6	58	1	scx_0based
2466560	3.7675521	0.06545435	5	6	21	1	scx_0based
905335	7.352952	4.618875	2	5	67	1	scx_0based
1240138	7.971237	2.5671275	3	5	58	1	scx_0based
2819722	6.557003	-0.51194525	6	4	30	1	scx_0based
224645	9.23025	1.6140665	0	6	39	1	scx_0based
513821	7.5749784	4.7511845	1	5	58	1	scx_0based
1429804	11.272583	1.1638693	3	0	30	1	scx_0based
2844388	2.6254303	5.919402	6	4	30	1	scx_0based
2175652	7.8231583	3.1844537	5	4	58	1	scx_0based
1238004	6.407676	2.1138115	3	5	58	1	scx_0based
2516197	3.0372672	7.227501	5	5	21	1	scx_0based
2114694	5.258011	1.547168	4	5	39	1	scx_0based
900711	4.133031	5.498119	2	5	49	1	scx_0based
2117422	5.4054613	6.482242	4	5	49	1	scx_0based
1840774	0.3428993	2.591413	8	4	12	1	scx_0based
2641642	3.1450353	4.3091817	6	8	49	1	scx_0based
1285884	5.460283	7.0983496	3	4	39	1	scx_0based
919275	11.936985	0.68713504	2	5	30	1	scx_0based
2868463	4.00926	0.3151261	6	3	30	1	scx_0based
1312585	7.4123206	-0.26410356	3	4	39	1	scx_0based
2422050	4.807481	2.800395	5	7	49	1	scx_0based
1095105	4.386377	4.332562	3	9	58	1	scx_0based
2673504	7.5255113	4.561872	6	7	67	1	scx_0based
3115924	1.7524049	5.4516587	7	5	30	1	scx_0based
298385	9.732706	2.8926694	0	7	67	1	scx_0based
2890709	3.3570786	-0.11973308	6	2	21	1	scx_0based
50193	10.409806	2.1191761	0	1	58	1	scx_0based
1288811	6.593313	1.6026716	3	4	49	1	scx_0based
485164	7.2292633	8.30383	1	4	39	1	scx_0based
607437	7.6782355	6.375926	1	7	58	1	scx_0based
1522651	6.0823865	-1.1455376	4	2	21	1	scx_0based
2795618	3.7153053	5.7512956	6	5	39	1	scx_0based
1028104	8.725062	2.045235	2	7	58	1	scx_0based
2325099	3.5048113	7.1250086	5	0	21	1	scx_0based
701808	11.448989	2.0006967	2	0	39	1	scx_0based
3113470	0.7023037	1.350428	7	5	21	1	scx_0based
1477486	5.149431	1.9772034	4	4	39	1	scx_0based
1575968	6.0749054	1.1422852	4	1	39	1	scx_0based
1459817	8.718937	1.9818887	4	4	67	1	scx_0based
2170958	4.6172237	2.8119404	5	4	49	1	scx_0based
604766	7.6768293	5.158852	1	7	49	1	scx_0based
3143992	2.1172051	2.2608092	7	5	30	1	scx_0based
1050738	7.011661	4.861403	2	8	58	1	scx_0based
2565314	2.8600774	0.9223446	6	1	30	1	scx_0based
1033720	7.7112303	4.023976	2	7	76	1	scx_0based
1549887	5.0647984	0.40678248	4	1	30	1	scx_0based
108970	9.707843	0.31209955	0	3	49	1	scx_0based
1508697	6.4215946	2.107904	4	3	58	1	scx_0based
1480351	6.135787	2.1006827	4	4	49	1	scx_0based
514066	7.768251	2.1487617	1	5	58	1	scx_0based
1268470	7.4095564	3.624223	3	5	67	1	scx_0based
2748910	3.192055	3.7126582	6	6	58	1	scx_0based
788814	6.8647285	0.87729484	2	1	30	1	scx_0based
2310235	4.3514905	7.088867	5	0	30	1	scx_0based
2428013	4.143068	4.207592	5	7	67	1	scx_0based
406480	6.8298135	7.8104672	1	1	49	1	scx_0based
826461	9.795281	0.20425946	2	3	30	1	scx_0based
3059839	3.2432098	-0.09324292	7	6	21	1	scx_0based
464251	9.117175	-0.2522038	1	4	39	1	scx_0based
2243900	3.465876	5.7663064	5	2	30	1	scx_0based
483582	7.5675874	7.7034163	1	4	30	1	scx_0based
1591222	5.267588	0.15859786	4	0	21	1	scx_0based
951166	6.1049232	6.568778	2	6	49	1	scx_0based
1479091	7.160684	1.2591392	4	4	49	1	scx_0based
831341	8.052124	0.69867027	2	3	49	1	scx_0based
3164824	3.398797	-0.2815674	7	4	12	1	scx_0based
872667	6.7914524	8.210665	2	4	39	1	scx_0based
2719718	4.9814153	3.286079	6	6	58	1	scx_0based
555952	11.528366	1.0720209	1	6	39	1	scx_0based
1281291	7.2152333	9.080961	3	4	21	1	scx_0based
804332	12.01577	0.90905637	2	2	30	1	scx_0based
1477364	4.7269034	1.2346464	4	4	39	1	scx_0based
154402	9.676321	-0.16405	0	4	39	1	scx_0based
1363608	5.104617	2.8461115	3	2	49	1	scx_0based
2224363	2.1941576	1.363679	5	3	49	1	scx_0based
154766	10.7948	2.679347	0	4	39	1	scx_0based
3096945	3.2460716	3.4741628	7	6	49	1	scx_0based
899797	6.835189	1.710352	2	5	49	1	scx_0based
2407215	6.2990932	4.5228777	5	7	76	1	scx_0based
847461	9.980945	-0.8814098	2	4	30	1	scx_0based
1005544	4.153913	3.7124588	2	7	67	1	scx_0based
3221017	1.649844	5.0728226	7	2	39	1	scx_0based
2866857	3.5806284	0.2992276	6	3	21	1	scx_0based
1182976	6.022413	4.784902	3	6	39	1	scx_0based
153694	11.078815	1.8733071	0	4	39	1	scx_0based
559938	7.1394076	7.656919	1	6	49	1	scx_0based
1597570	5.9700613	1.5009654	4	0	39	1	scx_0based
1005940	6.5804267	4.6574364	2	7	67	1	scx_0based
1543690	0.87034565	5.076487	4	1	12	1	scx_0based
1507978	5.298152	2.5778174	4	3	49	1	scx_0based
2866080	0.7458574	1.3349556	6	3	21	1	scx_0based
3113315	1.7679976	5.657996	7	5	21	1	scx_0based
2547797	7.4514446	-0.53797174	6	1	39	1	scx_0based
2284965	3.7176511	-0.19238894	5	1	21	1	scx_0based
10677	8.6929655	-2.533093	0	0	49	1	scx_0based
319653	9.307076	2.0015059	0	8	67	1	scx_0based
507508	11.661199	0.9018011	1	5	39	1	scx_0based
2140344	4.687982	0.577464	4	5	39	1	scx_0based
1891304	1.1249338	5.38649	8	1	21	1	scx_0based
2847713	2.2088468	1.3738408	6	4	39	1	scx_0based
1185385	6.599446	1.5587877	3	6	49	1	scx_0based
2821828	3.195812	5.3445263	6	4	39	1	scx_0based
372445	7.4036784	7.762663	1	0	39	1	scx_0based
2871472	1.8871775	3.014951	6	3	39	1	scx_0based
2357812	7.4031296	2.6430013	5	9	67	1	scx_0based
1031183	7.9001346	3.7653832	2	7	76	1	scx_0based
1951362	0.4807484	2.7855027	8	0	21	1	scx_0based
2934830	1.6374497	5.4152646	7	1	21	1	scx_0based
831329	7.306845	1.2403433	2	3	49	1	scx_0based
1315032	11.35177	0.99149656	3	4	49	1	scx_0based
2918431	0.61738396	4.8496857	7	1	39	1	scx_0based
803205	7.2070956	9.05814	2	2	30	1	scx_0based
1533703	7.769345	-0.012186441	4	2	58	1	scx_0based
716966	9.216199	0.1341452	1	3	39	1	scx_0based
3169243	1.2712582	2.6307728	7	4	30	1	scx_0based
107531	9.128231	0.44888332	0	3	39	1	scx_0based
3171453	1.4589851	3.7792754	7	4	39	1	scx_0based
1614285	7.9187512	-0.2524159	4	0	39	1	scx_0based
111507	10.485072	2.5845957	0	3	58	1	scx_0based
1750926	10.206999	2.2844014	8	6	49	1	scx_0based
181116	9.835137	2.9673502	0	5	49	1	scx_0based
1526943	6.3342757	-0.87957525	4	2	30	1	scx_0based
1559762	7.902338	5.623155	4	1	58	1	scx_0based
931033	7.9098487	5.6383047	2	5	67	1	scx_0based
506076	7.4085736	8.342712	1	5	30	1	scx_0based
2445414	5.207094	2.666337	5	6	39	1	scx_0based
2263517	6.2267203	-1.2282909	5	1	21	1	scx_0based
1232213	5.5095387	7.1084394	3	5	39	1	scx_0based
231533	9.32106	3.1803162	0	6	67	1	scx_0based
220544	11.664801	0.9941807	0	6	30	1	scx_0based
1957207	8.695883	-2.539337	8	0	39	1	scx_0based
3143899	1.9021324	1.2428734	7	5	30	1	scx_0based
1502138	5.4812956	0.33303535	4	3	30	1	scx_0based
1291654	6.3723707	2.1149395	3	4	58	1	scx_0based
1536425	7.8325605	5.607791	4	2	67	1	scx_0based
2666164	3.4763575	4.2567625	6	7	49	1	scx_0based
2937179	2.3287563	2.012133	7	1	30	1	scx_0based
2087364	4.6826944	0.17468989	4	6	39	1	scx_0based
3216913	2.240212	1.9728011	7	2	21	1	scx_0based
3065390	2.5620658	4.1472135	7	6	39	1	scx_0based
2561383	0.60771847	2.5207658	6	1	21	1	scx_0based
402587	7.139396	7.8611526	1	1	30	1	scx_0based
1682515	8.015797	4.3060393	8	7	76	1	scx_0based
1822757	1.4046588	5.3477015	8	3	30	1	scx_0based
1264301	7.5254097	1.8316209	3	5	58	1	scx_0based
2012679	4.9104905	1.0031236	4	8	39	1	scx_0based
464676	7.4864917	7.6489162	1	4	39	1	scx_0based
1894230	0.6172458	4.8617444	8	1	30	1	scx_0based
2143343	4.7065983	2.1773477	4	5	49	1	scx_0based
1451180	3.4940834	2.5433176	4	4	39	1	scx_0based
894127	9.958743	-0.8516785	2	5	30	1	scx_0based
2244182	3.536902	1.5412222	5	2	39	1	scx_0based
3163345	1.9247259	6.7212214	7	4	12	1	scx_0based
108702	10.5534725	2.7827923	0	3	49	1	scx_0based
2014117	5.3532076	6.382498	4	8	49	1	scx_0based
1552584	4.855827	0.68971765	4	1	39	1	scx_0based
2165577	3.2537718	1.0928481	5	4	30	1	scx_0based
2094105	4.1782913	5.4753222	4	6	58	1	scx_0based
2166787	3.8208451	0.16759007	5	4	30	1	scx_0based
592337	8.14178	2.693923	1	6	76	1	scx_0based
944929	7.272572	8.594546	2	6	30	1	scx_0based
2562138	5.987087	-1.3864423	6	1	21	1	scx_0based
2665917	5.33414	5.9971957	6	7	49	1	scx_0based
1026935	7.370425	2.9655883	2	7	58	1	scx_0based
2939497	6.7283554	-0.10310847	7	1	39	1	scx_0based
2293252	6.117991	1.3602393	5	1	39	1	scx_0based
2722318	5.949843	4.0490546	6	6	58	1	scx_0based
2193707	6.6685085	-1.0436723	5	4	39	1	scx_0based
2019090	9.302023	2.7589316	4	8	67	1	scx_0based
443486	5.9635024	0.66881305	1	3	39	1	scx_0based
2328448	3.86031	0.46491483	5	0	30	1	scx_0based
2722448	4.4897394	3.314232	6	6	67	1	scx_0based
1938846	8.693085	-2.5354502	8	0	39	1	scx_0based
2307474	3.1933696	6.9823093	5	0	21	1	scx_0based
532577	11.169562	2.0105057	1	5	39	1	scx_0based
2667917	3.4004261	4.213365	6	7	49	1	scx_0based
3169981	1.9256126	1.2392964	7	4	30	1	scx_0based
3143668	2.2868578	5.7599072	7	5	30	1	scx_0based
918698	7.3403473	8.751011	2	5	21	1	scx_0based
1416771	5.5079756	0.6756169	3	0	39	1	scx_0based
2120173	6.1567173	2.0889397	4	5	58	1	scx_0based
1953416	0.7913011	2.9737172	8	0	30	1	scx_0based
2372454	4.0837107	6.3281193	5	8	39	1	scx_0based
1677008	5.2548795	3.1267514	8	7	58	1	scx_0based
3172769	1.3413842	2.4484494	7	4	39	1	scx_0based
1336511	5.707855	0.47981757	3	3	39	1	scx_0based
1484323	7.331949	4.154734	4	4	67	1	scx_0based
2331244	3.6555269	5.814664	5	0	39	1	scx_0based
355661	7.4077644	7.8626876	1	0	39	1	scx_0based
109419	9.074526	0.555971	0	3	49	1	scx_0based
1537689	9.029497	1.0085372	4	2	67	1	scx_0based
2773353	4.815492	3.0935123	6	5	49	1	scx_0based
1949430	1.2951251	5.554415	8	0	12	1	scx_0based
2602972	3.7477753	5.878487	6	0	39	1	scx_0based
445310	10.741138	2.2435699	1	3	49	1	scx_0based
2891792	2.827446	1.3382033	6	2	21	1	scx_0based
1050943	7.651628	3.1311872	2	8	58	1	scx_0based
2242058	4.883808	0.67538863	5	2	30	1	scx_0based
2198780	5.4992976	3.1131003	5	4	49	1	scx_0based
2080615	12.081151	-0.24126017	4	6	12	1	scx_0based
2693044	5.3602433	6.1147885	6	7	58	1	scx_0based
2968572	1.7299389	5.827397	7	0	12	1	scx_0based
2760012	3.2363894	-0.31913057	6	5	12	1	scx_0based
894848	7.305082	8.473414	2	5	30	1	scx_0based
47221	9.7909975	0.6435517	0	1	49	1	scx_0based
1003185	8.473417	2.3873587	2	7	58	1	scx_0based
109348	7.5457735	7.1762123	0	3	49	1	scx_0based
470749	8.642541	2.0745246	1	4	58	1	scx_0based
1484225	7.1573024	4.0342774	4	4	67	1	scx_0based
952824	5.135114	2.465597	2	6	49	1	scx_0based
157927	10.152279	2.692843	0	4	49	1	scx_0based
2312492	3.2968655	1.7718828	5	0	39	1	scx_0based
876718	4.955667	5.8674836	2	4	49	1	scx_0based
1532378	4.360007	5.955762	4	2	49	1	scx_0based
810799	7.8064737	6.3910985	2	2	49	1	scx_0based
2752357	4.1779504	3.9464414	6	6	76	1	scx_0based
2244370	4.5639043	0.9814321	5	2	39	1	scx_0based
2269778	3.127071	1.7343941	5	1	39	1	scx_0based
2974433	2.635504	5.3966465	7	0	30	1	scx_0based
1236644	8.012115	0.76222986	3	5	49	1	scx_0based
929721	7.4262457	5.0414305	2	5	58	1	scx_0based
301057	7.9824033	3.5927575	0	7	76	1	scx_0based
852014	6.211873	6.94504	2	4	39	1	scx_0based
2742385	3.859669	5.9327807	6	6	39	1	scx_0based
2188804	3.264129	7.230875	5	4	21	1	scx_0based
828013	7.1552477	8.009941	2	3	39	1	scx_0based
1403418	7.714363	-0.036271352	3	1	49	1	scx_0based
3125533	6.134985	4.660819	7	5	58	1	scx_0based
2845090	3.5178642	6.9250374	6	4	30	1	scx_0based
1027211	7.3959937	2.820168	2	7	58	1	scx_0based
1011605	6.453793	4.4748974	2	7	86	1	scx_0based
2677556	6.368206	4.4165554	6	7	86	1	scx_0based
2846971	4.143669	1.199713	6	4	39	1	scx_0based
63392	9.789465	0.24705975	0	1	39	1	scx_0based
1427350	5.388085	0.09727855	3	0	21	1	scx_0based
1573565	6.889436	8.184333	4	1	39	1	scx_0based
1475476	4.685714	2.082388	4	4	39	1	scx_0based
2725058	7.2900467	3.6803768	6	6	67	1	scx_0based
688476	11.240918	1.2150075	2	0	39	1	scx_0based
1644991	0.71591765	4.9418697	8	8	21	1	scx_0based
1502530	4.618588	7.1215105	4	3	39	1	scx_0based
1433769	5.333443	6.86436	3	0	39	1	scx_0based
2638640	1.8241926	1.3029503	6	8	39	1	scx_0based
1742021	0.9070949	5.095127	8	6	21	1	scx_0based
2225308	8.470851	2.9459972	5	3	58	1	scx_0based
824014	11.986917	0.73113394	2	3	30	1	scx_0based
2740894	2.7995923	5.7825866	6	6	39	1	scx_0based
2036385	5.866738	6.126437	4	7	39	1	scx_0based
3115565	2.126602	5.8575845	7	5	30	1	scx_0based
1823572	0.9751435	3.0424101	8	3	30	1	scx_0based
895134	7.374623	8.4358635	2	5	30	1	scx_0based
2192630	4.598902	0.97358423	5	4	30	1	scx_0based
1552653	5.6252737	0.83239335	4	1	39	1	scx_0based
2614303	3.0520177	6.687068	6	9	30	1	scx_0based
2142869	4.1968827	6.333214	4	5	39	1	scx_0based
2545018	2.7503355	0.91070724	6	1	30	1	scx_0based
2020492	5.939448	4.1033454	4	8	67	1	scx_0based
1576314	5.263222	6.456367	4	1	49	1	scx_0based
2743265	4.5232596	2.7993731	6	6	39	1	scx_0based
975684	6.8718534	1.6112993	2	6	49	1	scx_0based
2267149	2.084455	0.9230403	5	1	30	1	scx_0based
1169480	6.110948	4.3806906	3	7	76	1	scx_0based
2716733	5.116545	2.4410844	6	6	49	1	scx_0based
2477323	5.0581436	3.269818	5	6	58	1	scx_0based
833369	9.29321	2.754286	2	3	58	1	scx_0based
2380267	4.205942	3.725109	5	8	67	1	scx_0based
2403569	6.6988134	4.895049	5	7	67	1	scx_0based
894116	7.30783	8.50442	2	5	30	1	scx_0based
1679718	7.939232	5.0821295	8	7	67	1	scx_0based
2716719	3.3014247	5.3727245	6	6	49	1	scx_0based
2496859	6.612371	-1.108718	5	5	39	1	scx_0based
3198640	1.9339986	2.7581182	7	3	39	1	scx_0based
1972349	1.695022	5.0122046	8	2	30	1	scx_0based
110129	10.626122	2.6834989	0	3	49	1	scx_0based
1285843	5.5018625	0.68118316	3	4	39	1	scx_0based
1753590	3.467209	4.136238	8	6	58	1	scx_0based
1894761	0.92288333	2.8061543	8	1	30	1	scx_0based
3113431	0.9551162	2.3604183	7	5	21	1	scx_0based
1231307	5.5175667	0.6588464	3	5	30	1	scx_0based
2683961	3.2128627	-0.13990915	6	7	21	1	scx_0based
1777923	7.6980577	5.5282345	8	5	58	1	scx_0based
1263614	6.3895545	1.9142437	3	5	49	1	scx_0based
948338	7.1989503	7.8621135	2	6	39	1	scx_0based
2824388	3.6547933	2.415173	6	4	49	1	scx_0based
1447408	4.8942	0.12374855	4	4	30	1	scx_0based
608917	7.289265	4.469452	1	7	58	1	scx_0based
1524687	5.0869045	0.08925438	4	2	30	1	scx_0based
1338332	5.620099	6.6790137	3	3	39	1	scx_0based
1476016	5.4086504	0.23603003	4	4	39	1	scx_0based
807981	6.889382	0.8936636	2	2	39	1	scx_0based
375702	10.951706	2.2593231	1	0	49	1	scx_0based
253948	9.7057	2.889032	0	6	67	1	scx_0based
3170094	2.1153088	5.253581	7	4	30	1	scx_0based
698662	7.1133065	8.684159	2	0	30	1	scx_0based
2717206	3.141631	5.4813514	6	6	49	1	scx_0based
1777530	7.1280622	5.2481494	8	5	58	1	scx_0based
2063845	5.2350583	6.133643	4	6	49	1	scx_0based
957645	7.1855807	4.0586896	2	6	67	1	scx_0based
1573425	6.666139	-1.1455292	4	1	39	1	scx_0based
202172	9.545897	0.5380472	0	5	49	1	scx_0based
2041143	5.5913763	2.8989482	4	7	58	1	scx_0based
2115908	4.345465	2.668959	4	5	39	1	scx_0based
1823054	1.399123	5.241055	8	3	30	1	scx_0based
2524291	4.7901106	1.0231696	5	5	49	1	scx_0based
2115500	5.552264	7.0458236	4	5	39	1	scx_0based
1354734	7.313419	9.13147	3	2	21	1	scx_0based
2874384	3.045329	3.9418433	6	3	49	1	scx_0based
1819334	0.488485	2.6010988	8	3	21	1	scx_0based
3217367	0.8204417	1.3678726	7	2	21	1	scx_0based
2616027	1.8173405	1.7613478	6	9	39	1	scx_0based
828661	10.525756	2.034783	2	3	39	1	scx_0based
2792102	2.2535737	1.9693544	6	5	30	1	scx_0based
821885	12.152647	0.2522612	2	3	21	1	scx_0based
2309332	3.9201756	0.5505516	5	0	30	1	scx_0based
2935862	2.4599133	5.8715405	7	1	30	1	scx_0based
1185192	6.4371915	1.4922906	3	6	49	1	scx_0based
355821	11.346891	1.8771921	1	0	39	1	scx_0based
2171838	10.271765	2.2104528	5	4	49	1	scx_0based
2944319	7.8859115	6.334077	7	1	58	1	scx_0based
1932981	0.5551591	2.9123707	8	0	21	1	scx_0based
2195283	3.8487334	1.9251547	5	4	39	1	scx_0based
2514204	5.862905	-1.267719	5	5	12	1	scx_0based
2775686	2.848386	3.4305286	6	5	58	1	scx_0based
806281	7.1617274	7.9649706	2	2	39	1	scx_0based
2199508	5.5268326	3.1228452	5	4	58	1	scx_0based
2165444	3.612461	7.1848354	5	4	30	1	scx_0based
1233731	8.086073	-0.014818282	3	5	39	1	scx_0based
2475320	5.3932343	6.322106	5	6	49	1	scx_0based
2707306	2.7141147	7.073173	6	6	12	1	scx_0based
561447	9.876732	2.9818957	1	6	49	1	scx_0based
292270	9.169409	0.43407598	0	7	49	1	scx_0based
1930601	0.43045086	1.743038	8	0	12	1	scx_0based
160127	9.717111	2.8948479	0	4	58	1	scx_0based
1671687	1.3668572	3.4522111	8	7	39	1	scx_0based
1577942	7.796323	-0.05738466	4	1	49	1	scx_0based
966838	7.491595	9.383642	2	6	12	1	scx_0based
1498623	6.268991	-1.0332818	4	3	21	1	scx_0based
2845846	2.8006487	1.9141943	6	4	39	1	scx_0based
180342	9.164456	0.42614114	0	5	49	1	scx_0based
827146	11.915316	0.9409834	2	3	39	1	scx_0based
3120359	1.7389729	3.2707946	7	5	39	1	scx_0based
2014071	5.44567	6.4522147	4	8	49	1	scx_0based
981232	6.892777	3.624158	2	6	58	1	scx_0based
2955493	4.07962	0.15269856	7	0	21	1	scx_0based
605787	7.55448	7.087619	1	7	49	1	scx_0based
2474282	4.465878	2.7340848	5	6	49	1	scx_0based
2894835	4.0186872	2.1829622	6	2	30	1	scx_0based
2449896	3.6546001	3.2095196	5	6	58	1	scx_0based
2743355	3.361231	2.7796419	6	6	39	1	scx_0based
3216885	2.395222	6.0190816	7	2	21	1	scx_0based
3119209	3.106305	5.3550715	7	5	39	1	scx_0based
585213	7.8232346	2.1139126	1	6	49	1	scx_0based
1116323	6.5946326	1.689262	3	8	58	1	scx_0based
2426608	5.052274	3.2500637	5	7	58	1	scx_0based
133645	9.120935	1.7308449	0	4	49	1	scx_0based
2864773	2.1515956	6.7695875	6	3	12	1	scx_0based
827708	7.422951	-0.0618113	2	3	39	1	scx_0based
974905	7.4486175	8.076139	2	6	39	1	scx_0based
2246101	3.688592	1.5667591	5	2	39	1	scx_0based
1614181	7.8942237	-0.15367948	4	0	39	1	scx_0based
2876233	7.174298	-0.21997464	6	3	49	1	scx_0based
514186	9.165199	1.7433388	1	5	58	1	scx_0based
2263100	6.1866508	-1.2519629	5	1	21	1	scx_0based
1026481	7.5562987	6.083144	2	7	58	1	scx_0based
2582742	2.1924548	0.91077447	6	0	21	1	scx_0based
2218284	4.227962	6.747506	5	3	30	1	scx_0based
1381961	7.263559	-0.5577668	3	1	39	1	scx_0based
946233	7.4828787	8.635809	2	6	30	1	scx_0based
2188346	3.1217897	7.2544336	5	4	21	1	scx_0based
2568068	3.1859674	1.9959601	6	1	39	1	scx_0based
2868459	1.9044733	0.92645204	6	3	30	1	scx_0based
181808	7.6211205	6.8434863	0	5	58	1	scx_0based
3168989	2.172984	2.37426	7	4	30	1	scx_0based
1426162	3.4276528	7.272492	3	0	21	1	scx_0based
809224	7.535672	-0.36688685	2	2	49	1	scx_0based
2957709	2.176368	2.1471827	7	0	30	1	scx_0based
2870763	3.0885687	1.0879898	6	3	30	1	scx_0based
2743709	3.4451625	5.291978	6	6	49	1	scx_0based
2795919	2.9575846	2.1635952	6	5	39	1	scx_0based
1573710	5.2579207	0.4157218	4	1	39	1	scx_0based
927256	7.201297	0.13114676	2	5	49	1	scx_0based
132492	10.39513	2.4967399	0	4	49	1	scx_0based
417443	7.037966	8.4526005	1	2	30	1	scx_0based
2772450	3.395718	5.1472387	6	5	49	1	scx_0based
1072903	7.3334765	5.2266064	2	9	58	1	scx_0based
1456570	6.0962176	5.0038557	4	4	58	1	scx_0based
133772	10.261663	2.620239	0	4	49	1	scx_0based
1283595	5.715551	0.069691196	3	4	30	1	scx_0based
1682163	7.824627	3.7961926	8	7	67	1	scx_0based
84329	11.129365	2.3344195	0	2	39	1	scx_0based
2842005	1.7411534	1.0046409	6	4	21	1	scx_0based
893233	7.1965017	8.739758	2	5	30	1	scx_0based
2089261	5.2698364	6.4623103	4	6	49	1	scx_0based
3172020	3.4398212	1.8408877	7	4	39	1	scx_0based
320184	7.760509	5.934015	0	8	67	1	scx_0based
1500711	5.845289	0.26250294	4	3	30	1	scx_0based
891863	12.140135	0.29773754	2	5	21	1	scx_0based
2039474	7.310202	3.3452518	4	7	49	1	scx_0based
2812990	3.4565282	-0.33932367	6	4	12	1	scx_0based
2600404	2.0270605	0.93592703	6	0	30	1	scx_0based
1609529	4.3909717	7.156411	4	0	30	1	scx_0based
1209459	6.8321	2.0065758	3	6	49	1	scx_0based
1431918	3.5427675	1.5328608	3	0	39	1	scx_0based
2769846	3.660514	1.9178138	6	5	39	1	scx_0based
[truncated: 62,531 more rows]
