# Supplementary material for: Retention time prediction using neural networks increases identifications in crosslinking mass spectrometry
Source: Nat Commun. 2021 May 28;12:3237. doi: 10.1038/s41467-021-23441-0 (PMC8163845; doi:10.1038/s41467-021-23441-0)
Supplement: Supplementary file 4 — Source Data [file 41467_2021_23441_MOESM4_ESM.zip › Sources/Sources_Supplementary/FigS15_source_abc.csv]

PSMID	cv	hsax-prediction	scx-prediction	rp-prediction	hsax-prediction-peptide1	scx-prediction-peptide1	rp-prediction-peptide1	hsax-prediction-peptide2	scx-prediction-peptide2	rp-prediction-peptide2	hsax-error	scx-error	rp-error	hsax-error-peptide1	scx-error-peptide1	rp-error-peptide1	hsax-error-peptide2	scx-error-peptide2	rp-error-peptide2
8	3	1	1	48.03633499145508	1	0	31.700639724731445	2	1	30.171674728393555	0	1	-3.0054429914550767	0	2	13.330252275268556	-1	1	14.859217271606447
22	3	1	5	28.590078353881836	3	2	23.81447410583496	0	1	18.611583709716797	0	0	-1.9579093538818348	-2	3	2.81769489416504	1	4	8.020585290283204
24	3	1	3	40.51443099975586	1	1	28.781431198120117	2	1	25.568979263305664	0	-1	1.2302290002441438	0	1	12.963228801879886	-1	1	16.17568073669434
28	2	2	2	50.778404235839844	4	3	56.91984176635742	3	0	56.836341857910156	-1	0	3.547160764160161	-3	-1	-2.5942767663574173	-2	2	-2.5107768579101517
29	3	2	7	54.572486877441406	3	0	47.04032897949219	1	2	21.368141174316406	-1	-5	-2.4014198774414055	-2	2	5.130738020507813	0	0	30.802925825683594
31	1	0	4	37.06599426269531	0	1	20.986574172973633	0	2	19.914220809936523	1	-2	6.149738737304688	1	1	22.229158827026367	1	0	23.301512190063477
32	-1	1	5	28.412954330444336	3	2	24.284488677978516	1	1	18.624013900756836	0	0	-1.8097123304443379	-2	3	2.3187533220214824	0	4	7.979228099243162
40	1	1	5	26.894210815429688	1	2	12.163214683532715	0	1	18.5658016204834	0	0	-0.5387878154296892	0	3	14.192208316467283	1	4	7.7896213795166
46	2	1	4	55.3284912109375	4	0	58.00442123413086	3	0	60.30185317993164	0	0	3.5990607890624986	-3	4	0.9231307658691392	-2	4	-1.374301179931642
53	1	6	5	32.52140426635742	2	0	16.320837020874023	1	2	20.03536605834961	3	-2	3.975365733642576	7	3	20.175932979125974	8	1	16.46140394165039
64	2	1	5	42.0225830078125	4	4	50.31550216674805	2	0	54.68486404418945	0	0	-11.901560007812499	-3	1	-20.194479166748046	-1	5	-24.563841044189452
66	2	0	2	41.4510612487793	3	0	52.29497528076172	2	0	52.13386917114258	1	0	-2.1831162487792852	-2	2	-13.027030280761707	-1	2	-12.865924171142566
88	-1	1	3	59.21848678588867	2	1	35.88648223876953	1	0	37.82755661010742	0	1	-0.28232878588867294	-1	3	23.049675761230468	0	4	21.108601389892577
91	-1	1	5	28.412954330444336	3	2	24.284488677978516	1	1	18.624013900756836	0	0	0.3768226695556649	-2	3	4.505288322021485	0	4	10.165763099243165
92	3	5	5	52.17359161376953	3	1	39.80843734741211	5	2	26.201135635375977	3	-2	-2.20288061376953	5	2	10.162273652587892	3	1	23.769575364624025
103	3	1	2	31.14961814880371	4	0	29.487092971801758	0	1	15.498510360717773	0	0	1.43165285119629	-3	2	3.094178028198243	1	1	17.082760639282228
116	2	2	6	26.00818634033203	4	2	51.78681564331055	4	4	37.19915008544922	0	0	2.8265966596679704	-2	4	-22.952032643310545	-2	2	-8.364367085449217
122	3	2	2	37.78605270385742	2	0	30.757335662841797	2	1	20.864704132080078	-1	0	3.6202022961425797	-1	2	10.648919337158205	-1	1	20.541550867919923
137	1	1	3	31.699729919433594	1	1	22.070720672607422	0	1	13.463815689086914	0	-1	4.7767150805664045	0	1	14.405724327392576	1	1	23.012629310913084
138	2	2	3	45.18577575683594	4	0	58.00442123413086	3	0	50.15913009643555	-1	2	2.5463892431640645	-3	5	-10.272256234130857	-2	5	-2.426965096435545
139	1	7	3	54.352294921875	8	1	35.72988510131836	0	1	22.45720863342285	-1	0	0.31095207812499837	-2	2	18.93336189868164	6	2	32.20603836657715
140	-1	2	6	26.994516372680664	2	2	29.05519676208496	2	2	12.434866905212402	-1	0	2.080570627319336	-1	4	0.019890237915038966	-1	4	16.640220094787598
141	3	2	3	39.73257064819336	0	0	33.05416488647461	5	1	20.514385223388672	-1	-1	-2.538584648193364	1	2	4.139821113525386	-4	1	16.679600776611323
143	3	1	2	23.674867630004883	1	1	19.290508270263672	2	1	18.2203369140625	0	0	-2.3947796300048836	0	1	1.9895797297363274	-1	1	3.0597510859374992
152	1	2	4	40.27492904663086	0	1	25.24521827697754	1	2	18.86450958251953	-1	-2	6.855602953369143	1	1	21.885313723022463	0	0	28.26602241748047
153	-1	6	4	36.22968673706055	5	1	22.429529190063477	7	2	28.29570198059082	0	-1	0.2837312629394546	1	2	14.083888809936525	-1	1	8.217716019409181
156	2	2	2	34.2740478515625	4	0	46.85789108276367	4	0	50.39393615722656	-1	0	-0.7175068515625043	-3	2	-13.301350082763676	-3	2	-16.837395157226567
164	2	5	3	77.1772689819336	5	0	76.3369140625	5	0	63.81813049316406	4	0	3.1188710180664145	4	3	3.9592259375000083	4	3	16.478009506835946
189	3	1	2	46.31537628173828	1	1	24.083290100097656	2	0	36.06806945800781	0	0	0.32133171826171747	0	1	22.553417899902342	-1	2	10.568638541992186
192	1	2	7	11.996683120727539	0	0	17.814590454101562	0	7	-1.983103632926941	0	-1	3.6397458792724624	2	6	-2.178161454101561	2	-1	17.61953263292694
196	-1	1	5	28.412954330444336	3	2	24.284488677978516	1	1	18.624013900756836	0	0	0.3605316695556624	-2	3	4.488997322021483	0	4	10.149472099243162
201	-1	0	2	41.08942794799805	1	0	28.061172485351562	1	1	27.523799896240234	1	0	-1.8100939479980411	0	2	11.218161514648443	0	1	11.755534103759771
215	-1	2	4	31.349851608276367	4	2	20.36932373046875	1	1	25.4760799407959	-1	0	-1.0863706082763684	-3	2	9.894157269531249	0	3	4.7874010592041
216	3	6	3	62.912635803222656	5	1	31.628164291381836	7	0	45.12044906616211	0	0	-0.8856158032226631	1	2	30.398855708618157	-1	3	16.906570933837884
218	1	2	3	21.830581665039062	0	1	14.494468688964844	1	1	11.170913696289062	-1	-1	2.004035334960939	1	1	9.340148311035158	0	1	12.663703303710939
224	3	1	2	42.65043258666992	0	0	20.963037490844727	7	0	35.52337646484375	0	0	-0.13791758666992138	1	2	21.549477509155274	-6	2	6.9891385351562505
232	3	2	1	37.57300567626953	1	0	28.176305770874023	2	0	23.232685089111328	-1	1	-6.019844676269532	0	2	3.376855229125976	-1	2	8.320475910888671
258	-1	2	6	26.994516372680664	2	2	29.05519676208496	2	2	12.434866905212402	-1	0	-2.372006372680662	-1	4	-4.432686762084959	-1	4	12.1876430947876
260	2	1	3	43.04029846191406	4	0	61.45893478393555	2	1	44.55914306640625	0	-1	-0.2657144619140581	-3	2	-18.684350783935542	-1	1	-1.7845590664062456
272	1	1	2	46.25886917114258	0	0	33.89251708984375	0	1	16.201154708862305	0	0	0.1496838288574267	1	2	12.516035910156255	1	1	30.2073982911377
276	-1	6	3	64.66090393066406	5	1	32.498016357421875	7	0	46.65843963623047	0	0	-2.6719889306640567	1	2	29.49089864257813	-1	3	15.330475363769537
277	1	1	4	36.15542984008789	0	1	24.896907806396484	0	2	15.093317031860352	0	-2	0.0789351599121062	1	1	11.337457193603512	1	0	21.141047968139645
278	-1	2	7	55.150325775146484	3	0	48.00511169433594	1	2	21.64076042175293	-1	-3	-2.9728097751464873	-2	4	4.17240430566406	0	2	30.536755578247067
284	3	1	2	49.54241943359375	1	0	30.54770851135254	1	1	32.83069610595703	0	2	0.14609856640625196	0	4	19.140809488647463	0	3	16.85782189404297
285	2	4	5	26.609567642211914	3	0	43.26698303222656	5	4	46.32036590576172	1	0	-0.585434642211915	2	5	-17.242850032226563	0	1	-20.29623290576172
294	2	2	2	39.14308166503906	5	0	51.880897521972656	3	0	50.239967346191406	-1	0	-0.1819936650390659	-4	2	-12.91980952197266	-2	2	-11.27887934619141
299	-1	2	2	34.85449981689453	4	0	29.204771041870117	1	1	20.14527702331543	-1	0	1.6506631831054719	-3	2	7.300391958129886	0	1	16.359885976684573
302	-1	1	2	43.31843185424805	2	0	36.855812072753906	1	1	20.958179473876953	0	0	-0.5702688542480487	-1	2	5.892350927246092	0	1	21.789983526123045
308	3	7	2	76.8498764038086	8	1	63.71263885498047	1	1	26.973209381103516	-1	1	1.7225355961914062	-2	2	14.859773145019531	5	2	51.599202618896484
334	2	2	3	59.466217041015625	4	0	63.51948547363281	4	0	58.92450714111328	7	0	-1.3355520410156245	5	3	-5.388820473632812	5	3	-0.7938421411132808
336	1	1	2	26.024747848510742	0	1	22.981605529785156	0	1	6.877943992614746	0	0	6.347534151489256	1	1	9.390676470214842	1	1	25.494338007385252
342	-1	2	2	38.35093307495117	2	0	31.967588424682617	2	1	20.878894805908203	-1	0	3.002289925048828	-1	2	9.385634575317383	-1	1	20.474328194091797
345	-1	6	4	36.22968673706055	5	1	22.429529190063477	7	2	28.29570198059082	3	-1	0.2642482629394536	4	2	14.064405809936524	2	1	8.19823301940918
346	-1	5	3	75.03764343261719	5	1	49.9860954284668	5	1	39.54709243774414	1	0	5.226615567382808	1	2	30.2781635715332	1	2	40.717166562255855
371	-1	3	4	59.34251022338867	2	2	39.4962043762207	3	0	34.34185791015625	6	-1	-3.9074652233886695	7	1	15.9388406237793	6	3	21.093187089843752
375	-1	1	5	28.412954330444336	3	2	24.284488677978516	1	1	18.624013900756836	0	0	0.3582566695556615	-2	3	4.486722322021482	0	4	10.147197099243161
376	-1	6	4	36.22968673706055	5	1	22.429529190063477	7	2	28.29570198059082	2	-1	0.3585632629394553	3	2	14.158720809936526	1	1	8.292548019409182
387	3	1	2	42.65079116821289	3	0	35.94451141357422	0	1	20.542264938354492	0	0	3.1909388317871077	-2	2	9.89721858642578	1	1	25.299465061645506
388	3	2	4	42.69754409790039	1	1	41.78131103515625	4	1	14.752220153808594	-1	1	3.92546590209961	0	4	4.841698964843751	-3	4	31.870789846191407
392	2	2	1	40.82398223876953	4	0	52.999202728271484	3	0	50.80255889892578	-1	1	-2.33220323876953	-3	2	-14.507423728271483	-2	2	-12.31077989892578
401	3	4	0	49.50799560546875	3	0	36.403751373291016	4	0	26.94023895263672	1	5	-2.011919605468748	2	5	11.092324626708987	1	5	20.555837047363283
406	3	1	2	45.93798828125	0	0	32.16345977783203	3	1	27.61050796508789	0	0	-3.5325102812499978	1	2	10.242018222167971	-2	1	14.794970034912112
407	-1	1	5	39.42418670654297	3	2	24.875118255615234	1	0	29.044618606567383	0	0	-0.8113767065429656	-2	3	13.737691744384769	0	5	9.56819139343262
409	3	7	4	44.89442825317383	6	2	26.080467224121094	1	1	32.64994812011719	-6	0	-2.738677253173826	-5	2	16.07528377587891	0	3	9.505802879882815
413	2	2	2	37.79141616821289	5	0	53.27370071411133	2	0	47.49549102783203	-1	0	2.358205831787103	-4	2	-13.124078714111334	-1	2	-7.3458690278320375
416	-1	1	5	28.412954330444336	3	2	24.284488677978516	1	1	18.624013900756836	0	0	-1.7920673304443362	-2	3	2.336398322021484	0	4	7.996873099243164
420	3	1	2	41.51655960083008	3	1	31.285905838012695	1	0	24.066635131835938	0	0	1.2963573991699207	-2	1	11.527011161987303	0	2	18.74628186816406
421	-1	2	2	40.8332405090332	3	0	34.59172439575195	1	1	20.737056732177734	-1	0	-4.5461465090332	-2	2	1.6953696042480502	0	1	15.550037267822269
423	2	1	2	33.43974304199219	5	0	50.896026611328125	1	0	45.5214958190918	0	0	-1.3701040419921853	-4	2	-18.826387611328123	0	2	-13.451856819091795
440	1	0	5	41.1395263671875	0	2	21.84876823425293	0	1	23.12555503845215	1	-1	-0.355009367187499	1	2	18.93574876574707	1	3	17.658961961547853
444	1	7	6	26.59252166748047	8	0	25.376768112182617	0	4	5.050551891326904	-1	-1	2.6940693325195326	-2	5	3.909822887817384	6	1	24.236039108673097
455	1	0	6	42.49006271362305	0	1	29.648889541625977	0	4	16.675979614257812	1	-1	3.2696882863769545	1	4	16.110861458374025	1	1	29.08377138574219
459	3	1	2	49.46138381958008	1	1	30.849031448364258	1	1	32.448341369628906	0	0	-0.3994798195800797	0	1	18.21287255163574	0	1	16.613562630371092
466	1	2	4	49.591957092285156	0	2	26.0776424407959	0	0	27.34911346435547	-1	-2	-5.345958092285159	1	0	18.1683565592041	1	2	16.89688553564453
471	1	1	5	39.21556854248047	0	1	28.867782592773438	1	2	14.18258285522461	0	-1	2.1639194575195333	1	3	12.511705407226565	0	2	27.196905144775393
473	2	6	3	44.58745193481445	7	0	69.95930480957031	2	4	37.605926513671875	0	0	5.223546065185559	-1	3	-20.1483068095703	4	-1	12.205071486328137
476	2	8	6	66.17684173583984	8	4	79.25745391845703	5	0	49.89714813232422	0	-3	7.925560264160154	0	-1	-5.155051918457033	3	3	24.20525386767578
481	3	2	5	34.43820571899414	0	2	21.183053970336914	6	1	27.091136932373047	-1	0	0.16050728100586298	1	3	13.41565902966309	-5	4	7.507576067626957
482	1	7	3	33.501182556152344	3	1	21.70306968688965	1	1	15.63291072845459	-1	0	2.205940443847652	3	2	14.004053313110347	5	2	20.074212271545406
493	1	7	5	44.433624267578125	1	3	30.719661712646484	0	1	17.548757553100586	-2	0	5.013908732421875	4	2	18.727871287353516	5	4	31.898775446899414
501	2	1	4	42.744041442871094	4	4	51.03695297241211	2	0	54.68486404418945	0	-2	-2.395339442871091	-3	-2	-10.688250972412106	-1	2	-14.33616204418945
503	1	7	7	46.20218276977539	7	2	23.990419387817383	0	4	26.04655647277832	1	0	4.1371222302246125	1	5	26.34888561218262	8	3	24.292748527221683
514	-1	2	2	40.21554946899414	0	0	33.5728874206543	5	1	21.138206481933594	-1	0	-3.0135494689941424	1	2	3.6291125793457013	-4	1	16.063793518066404
516	2	2	2	28.19219398498535	4	0	49.58194351196289	4	1	41.588016510009766	-1	0	-1.5110069849853538	-3	2	-22.900756511962893	-3	1	-14.906829510009768
519	-1	2	6	26.994516372680664	2	2	29.05519676208496	2	2	12.434866905212402	-1	0	2.0731456273193345	-1	4	0.012465237915037619	-1	4	16.632795094787596
525	-1	1	5	39.42418670654297	3	2	24.875118255615234	1	0	29.044618606567383	0	-1	-4.996064706542974	-2	2	9.55300374438476	0	4	5.383503393432612
526	3	2	5	32.573978424072266	5	0	33.10507583618164	0	2	13.304887771606445	-1	0	-2.9711904240722653	-4	5	-3.5022878361816403	1	3	16.297900228393555
534	1	6	2	56.92741394042969	7	0	41.11529541015625	1	1	19.646926879882812	0	6	7.46473905957032	-1	8	23.276857589843758	5	7	44.745226120117195
543	1	0	2	43.26243591308594	0	1	28.577749252319336	0	1	18.519487380981445	1	0	4.068694086914064	1	1	18.753380747680666	1	1	28.811642619018556
546	-1	1	2	47.62834167480469	1	1	24.656213760375977	2	0	37.467674255371094	0	0	-4.055546674804688	0	1	18.916581239624023	-1	2	6.1051207446289055
550	1	5	5	32.293174743652344	1	2	17.248050689697266	1	1	18.87991714477539	0	0	6.78794025634766	4	3	21.83306431030274	4	4	20.201197855224613
552	2	2	5	44.69961166381836	5	0	70.07145690917969	2	4	37.605926513671875	-1	-1	4.176861336181638	-4	4	-21.19498390917969	-1	0	11.270546486328122
560	2	4	5	40.7132568359375	6	0	59.048240661621094	3	3	44.642799377441406	5	-2	1.6047031640624994	3	3	-16.730280661621094	6	0	-2.324839377441407
574	-1	2	3	47.18422317504883	2	1	34.237998962402344	2	1	27.441768646240234	-1	1	0.7730418249511715	-1	3	13.719266037597656	-1	3	20.515496353759765
583	1	5	3	53.19377136230469	1	2	26.72458839416504	0	0	30.303979873657227	-1	-1	8.512784637695319	3	0	34.98196760583497	4	2	31.40257612634278
584	2	1	3	33.066585540771484	4	0	58.62624740600586	2	2	37.41811752319336	0	-1	3.6130054592285177	-3	2	-21.946656406005857	-1	0	-0.7385265231933573
586	1	1	3	42.42626190185547	0	1	27.91163444519043	0	1	18.34942626953125	0	-1	1.9758590981445323	1	1	16.49048655480957	1	1	26.05269473046875
587	1	4	3	27.369909286499023	2	1	17.111421585083008	0	1	14.093292236328125	0	-1	4.97644271350098	2	1	15.234930414916995	4	1	18.253059763671878
588	2	0	5	34.70448684692383	4	0	60.07633972167969	2	4	37.605926513671875	1	0	1.2497821530761755	-3	5	-24.122070721679684	-1	1	-1.6516575136718714
591	-1	2	2	40.8332405090332	3	0	34.59172439575195	1	1	20.737056732177734	-1	0	0.3172314909667975	-2	2	6.5587476042480475	0	1	20.413415267822266
598	3	5	4	47.564029693603516	6	0	47.00286865234375	3	2	14.39714241027832	3	-1	-3.6541766936035103	2	3	-3.0930156523437446	5	1	29.512710589721685
600	3	2	5	41.070194244384766	2	0	37.36635971069336	1	2	17.539819717407227	-1	-1	-0.10360624438476407	-1	4	3.600228289306642	0	2	23.426768282592775
617	3	6	4	47.42936706542969	7	0	44.58012390136719	1	2	16.685222625732422	0	-1	-0.05974906542968483	-1	3	2.789494098632815	5	1	30.68439537426758
618	-1	5	5	53.37510681152344	3	1	40.54022979736328	5	2	27.330425262451172	-1	-3	-3.3684368115234378	1	1	9.466440202636718	-1	0	22.676244737548828
629	-1	2	6	26.994516372680664	2	2	29.05519676208496	2	2	12.434866905212402	0	0	1.8720146273193343	0	4	-0.18866576208496255	0	4	16.431664094787596
635	2	6	2	73.82623291015625	6	0	76.29598999023438	6	0	60.50802230834961	0	1	0.5668170898437239	0	3	-1.902939990234401	0	3	13.885027691650365
643	-1	2	5	34.742164611816406	0	2	21.139005661010742	7	1	28.098712921142578	-1	0	-0.14083661181641105	1	3	13.462322338989253	-6	4	6.502615078857417
647	3	7	7	73.6856918334961	8	1	63.060604095458984	3	2	24.4610652923584	1	-4	-5.61513883349609	0	2	5.0099489045410195	5	1	43.609487707641605
656	-1	1	2	31.07321548461914	4	1	30.0262393951416	0	1	15.542524337768555	0	0	1.484682515380861	-3	1	2.5316586048584	1	1	17.015373662231447
657	-1	2	6	26.994516372680664	2	2	29.05519676208496	2	2	12.434866905212402	0	0	1.9035306273193342	0	4	-0.15714976208496267	0	4	16.463180094787596
672	1	6	6	62.726749420166016	7	2	52.85055160522461	0	1	13.711003303527832	0	-3	7.044079579833991	-1	1	16.920277394775397	6	2	56.059825696472174
674	-1	5	5	37.78678512573242	3	2	25.108980178833008	5	0	27.1733455657959	0	0	1.2966068742675745	2	3	13.974411821166989	0	5	11.910046434204098
686	1	9	5	84.40117645263672	9	2	46.446048736572266	0	1	41.78992462158203	0	-2	-16.349535452636715	0	1	21.605592263427738	9	2	26.261716378417972
688	3	6	6	70.00861358642578	8	1	67.01663208007812	2	2	16.827959060668945	0	-1	10.757574413574218	-2	4	13.749555919921875	4	3	63.938228939331054
696	2	2	5	42.233070373535156	4	4	60.03219223022461	3	0	45.17865753173828	-1	-1	2.0328936264648405	-3	0	-15.766228230224613	-2	4	-0.9126935317382845
697	-1	3	4	59.34251022338867	2	2	39.4962043762207	3	0	34.34185791015625	6	-1	-3.8732402233886774	7	1	15.973065623779291	6	3	21.127412089843745
705	-1	2	6	26.994516372680664	2	2	29.05519676208496	2	2	12.434866905212402	0	1	1.6841036273193346	0	5	-0.37657676208496227	0	5	16.243753094787596
706	2	7	2	61.04771423339844	7	0	75.9086685180664	5	0	48.1168327331543	2	1	3.398852766601564	2	3	-11.462101518066405	4	3	16.329734266845705
710	-1	0	4	41.530460357666016	1	2	26.616371154785156	1	1	29.409635543823242	1	1	-0.8984263576660112	0	3	14.015662845214848	0	4	11.222398456176762
719	-1	1	5	28.412954330444336	3	2	24.284488677978516	1	1	18.624013900756836	0	0	-1.2823683304443385	-2	3	2.846097322021482	0	4	8.506572099243161
721	-1	2	2	38.35093307495117	2	0	31.967588424682617	2	1	20.878894805908203	-1	0	3.518060925048829	-1	2	9.901405575317384	-1	1	20.990099194091798
738	-1	5	3	75.03764343261719	5	1	49.9860954284668	5	1	39.54709243774414	1	2	5.330928567382813	1	4	30.382476571533203	1	4	40.82147956225586
740	1	5	3	26.73040199279785	1	1	18.87991714477539	0	1	11.685280799865723	-1	-1	5.73926200720215	3	1	13.589746855224611	4	1	20.78438320013428
742	-1	1	5	39.42418670654297	3	2	24.875118255615234	1	0	29.044618606567383	0	0	-0.8216647065429683	-2	3	13.727403744384766	0	5	9.557903393432618
743	-1	2	4	31.349851608276367	4	2	20.36932373046875	1	1	25.4760799407959	-1	1	-1.238997608276371	-3	3	9.741530269531246	0	4	4.634774059204098
744	1	1	6	43.304656982421875	0	3	22.926738739013672	0	1	24.212718963623047	0	-2	4.807663017578129	1	1	25.185581260986332	1	3	23.899601036376957
760	-1	2	4	31.349851608276367	4	2	20.36932373046875	1	1	25.4760799407959	-1	0	-1.1000816082763656	-3	2	9.880446269531252	0	3	4.773690059204103
770	1	0	4	43.01093292236328	0	1	28.084692001342773	0	2	18.761037826538086	1	-2	5.346316077636715	1	1	20.272556998657222	1	0	29.59621117346191
771	2	1	5	46.9959716796875	4	0	64.82350158691406	2	5	45.150245666503906	0	0	2.169859320312497	-3	5	-15.657670586914065	-1	0	4.015585333496091
772	3	2	4	42.403953552246094	3	0	33.47249221801758	1	2	22.767440795898438	-1	0	0.22500044775390649	-2	4	9.156461781982422	0	2	19.861513204101563
773	3	7	2	60.15391540527344	8	1	53.24451446533203	4	0	20.745376586914062	2	1	15.52625159472656	1	2	22.435652534667966	5	3	54.934790413085935
778	-1	7	6	49.7872314453125	7	1	31.907041549682617	1	2	32.375728607177734	-1	2	0.8577325546875016	-1	7	18.737922450317384	5	6	18.269235392822267
779	3	1	5	39.798126220703125	2	0	33.89949417114258	1	2	19.73460578918457	0	0	1.1053367792968771	-1	5	7.003968828857424	0	3	21.168857210815432
782	3	7	6	59.96845626831055	7	2	32.70069122314453	3	1	41.10374069213867	-2	-1	0.11557273168945414	-2	3	27.38333777685547	2	4	18.98028830786133
784	3	5	4	57.98409652709961	5	1	40.22327423095703	2	1	31.5968074798584	4	-1	-2.448972527099613	4	2	15.311849769042965	7	2	23.938316520141598
796	3	2	4	40.670249938964844	3	1	29.834306716918945	1	1	24.67192840576172	-1	0	1.3306980610351573	-2	3	12.166641283081056	0	3	17.329019594238282
797	1	7	7	31.32210350036621	6	2	22.35341453552246	1	3	12.803487777709961	-1	1	2.4226564996337885	0	6	11.391345464477538	5	5	20.94127222229004
798	-1	3	4	59.34251022338867	2	2	39.4962043762207	3	0	34.34185791015625	6	-1	-1.1830762233886603	7	1	18.66322962377931	6	3	23.81757608984376
801	2	5	0	72.61151885986328	4	0	61.42810821533203	5	0	74.16119384765625	-1	2	-2.9596128598632703	0	2	8.22379778466798	-1	2	-4.509287847656239
815	3	5	2	68.51406860351562	5	1	46.42861557006836	5	0	35.92143630981445	1	6	1.155220396484367	1	7	23.240673429931633	1	8	33.74785269018554
824	-1	2	6	26.994516372680664	2	2	29.05519676208496	2	2	12.434866905212402	-1	0	2.1127016273193355	-1	4	0.052021237915038654	-1	4	16.672351094787597
829	-1	7	2	79.04669952392578	8	1	66.01844787597656	1	1	27.523799896240234	-1	3	-0.5465625239257861	-2	4	12.481689124023433	5	4	50.97633710375976
832	-1	3	4	59.34251022338867	2	2	39.4962043762207	3	0	34.34185791015625	-2	0	-0.8372662233886743	-1	2	19.009039623779294	-2	4	24.163386089843748
836	1	0	3	36.52653884887695	0	1	18.5658016204834	0	1	21.7955379486084	1	-1	4.618395151123046	1	1	22.5791323795166	1	1	19.3493960513916
851	1	5	7	30.948535919189453	0	5	18.462495803833008	2	0	16.320837020874023	3	0	1.500663080810547	8	2	13.986703196166992	6	7	16.128361979125977
859	1	1	4	35.62018966674805	0	2	22.84026336669922	0	1	16.614730834960938	0	0	3.2913813332519553	1	2	16.071307633300783	1	3	22.296840165039065
861	1	5	7	46.68894577026367	3	1	37.68321228027344	0	5	12.840531349182129	0	-2	6.542102229736329	2	4	15.547835719726564	5	0	40.39051665081787
864	3	6	4	54.106201171875	7	0	41.00749969482422	5	2	26.93467903137207	0	-1	-2.3006461718750018	-1	3	10.79805530517578	1	1	24.870875968627928
865	2	1	4	41.80235290527344	3	1	61.78871536254883	3	0	42.99140548706055	0	-2	1.2730160947265645	-2	1	-18.713346362548826	-2	2	0.08396351293945514
867	1	1	7	31.188053131103516	0	0	21.448978424072266	0	5	13.573875427246094	0	-2	6.922311868896486	1	5	16.661386575927736	1	0	24.536489572753908
874	2	1	5	41.461368560791016	3	0	54.905391693115234	3	4	49.53376007080078	0	0	-2.070826560791012	-2	5	-15.51484969311523	-2	1	-10.143218070800778
878	-1	5	5	35.95220184326172	6	0	36.577972412109375	3	2	13.869778633117676	1	0	-6.588287843261718	0	5	-7.214058412109374	3	3	15.494135366882325
879	-1	7	4	55.168067932128906	7	0	42.033958435058594	5	2	27.629657745361328	1	-1	-3.485813932128913	1	3	9.6482955649414	3	1	24.052596254638665
882	3	6	4	45.621944427490234	6	0	32.54988098144531	5	2	26.90804672241211	0	-1	-1.4106554274902336	0	3	11.661408018554688	1	1	17.30324227758789
884	2	7	2	63.18321228027344	7	0	70.68685913085938	6	0	55.47412872314453	1	1	3.008873719726566	1	3	-4.494773130859372	2	3	10.717957276855472
888	-1	3	4	59.34251022338867	2	2	39.4962043762207	3	0	34.34185791015625	-2	1	-1.144833223388673	-1	3	18.701472623779296	-2	5	23.85581908984375
894	3	5	6	22.2967472076416	2	2	12.344178199768066	6	1	23.788557052612305	0	-1	-1.6361112076416013	3	3	8.316457800231934	-1	4	-3.1279210526123045
895	-1	1	4	37.45106887817383	1	2	27.381732940673828	1	0	24.564876556396484	0	1	1.3323161218261745	0	3	11.401652059326175	0	5	14.218508443603518
902	-1	6	2	61.306617736816406	7	0	48.43275833129883	3	1	27.369409561157227	0	3	2.9960672631835905	-1	5	15.869926668701169	3	4	36.93327543884277
908	3	3	5	50.640098571777344	4	2	31.383363723754883	1	1	33.09272003173828	-2	0	-2.783236571777344	-3	3	16.473498276245117	0	4	14.764141968261718
911	1	7	2	63.65608215332031	8	1	49.20351791381836	0	1	18.28736114501953	1	-2	9.811683846679685	0	-1	24.264248086181638	8	-1	55.180404854980466
912	3	1	2	40.269325256347656	3	1	29.082443237304688	0	1	25.02286148071289	0	0	1.2677757436523436	-2	1	12.454657762695312	1	1	16.51423951928711
914	2	0	2	43.63576126098633	3	0	62.30851745605469	2	0	44.305023193359375	1	0	5.006556739013668	-2	2	-13.666199456054692	-1	2	4.337294806640621
917	2	1	5	41.70036697387695	4	0	67.07221984863281	2	4	37.605926513671875	0	-1	4.41533902612305	-3	4	-20.95651384863281	-1	0	8.509779486328128
928	2	6	3	57.77657699584961	6	1	61.2054443359375	4	0	59.548912048339844	0	5	-1.1405969958496058	0	7	-4.5694643359374965	2	8	-2.91293204833984
930	1	7	4	74.48936462402344	7	1	56.101375579833984	0	1	22.222782135009766	-1	-1	3.9832153759765845	-1	2	22.371204420166038	6	2	56.249797864990256
933	1	3	4	41.64191818237305	0	0	32.78832244873047	0	2	12.688396453857422	-2	-2	2.8833328176269504	1	2	11.736928551269528	1	0	31.836854546142575
939	-1	5	4	47.48305892944336	6	0	47.4938850402832	4	2	14.484723091125488	1	1	-3.6740039294433586	0	5	-3.6848300402832024	2	3	29.324331908874512
947	3	1	2	48.89885330200195	3	0	38.82697296142578	1	1	23.907869338989258	0	0	2.527453697998048	-2	2	12.59933403857422	0	1	27.518437661010744
948	3	1	2	36.96294403076172	1	0	26.215309143066406	2	1	24.58362579345703	0	0	2.8474309692382818	0	2	13.595065856933594	-1	1	15.22674920654297
950	2	6	2	51.95955276489258	4	0	65.02410888671875	6	0	49.91322708129883	-1	3	1.468991235107417	1	5	-11.595564886718755	-1	5	3.515316918701167
951	3	1	6	23.720386505126953	3	0	26.388822555541992	0	2	11.1675443649292	0	-1	0.4629044948730474	-2	5	-2.2055315555419917	1	3	13.015746635070801
955	-1	3	4	59.34251022338867	2	2	39.4962043762207	3	0	34.34185791015625	5	-1	-4.0625622233886745	6	1	15.783743623779294	5	3	20.938090089843747
966	2	3	0	64.0624771118164	5	0	70.20391845703125	3	0	56.836341857910156	-1	3	9.346382888183598	-3	3	3.204941542968754	-1	3	16.572518142089848
967	2	2	2	34.71218490600586	4	1	41.02875518798828	3	0	56.66120147705078	-1	0	2.090374093994143	-3	1	-4.226196187988279	-2	2	-19.85864247705078
978	1	3	7	23.596393585205078	0	4	15.745916366577148	0	1	11.685280799865723	-1	-1	2.8089244147949195	2	2	10.65940163342285	2	5	14.720037200134275
980	1	6	4	67.62891387939453	7	2	27.56039047241211	0	0	43.903324127197266	0	1	-2.0776098793945295	-1	3	37.99091352758789	6	5	21.647979872802736
993	-1	3	4	59.34251022338867	2	2	39.4962043762207	3	0	34.34185791015625	-2	1	-4.227309223388673	-1	3	15.618996623779296	-2	5	20.77334308984375
995	-1	6	3	34.144012451171875	7	1	26.593996047973633	5	1	22.045562744140625	2	0	1.7117195488281283	1	2	9.26173595202637	3	2	13.810169255859378
998	-1	3	4	59.34251022338867	2	2	39.4962043762207	3	0	34.34185791015625	5	-1	-1.29414722338867	6	1	18.5521586237793	5	3	23.706505089843752
1002	1	6	4	49.61603546142578	7	3	30.628528594970703	0	0	22.822303771972656	-1	1	-4.32841146142578	-2	2	14.659095405029298	5	5	22.465320228027345
1010	-1	6	7	32.440025329589844	3	3	24.506040573120117	5	1	22.429529190063477	2	0	-0.05623632958984359	5	4	7.877748426879883	3	6	9.954259809936524
1023	3	1	2	40.118492126464844	1	1	24.610774993896484	2	1	29.34370231628418	0	0	-2.7327351264648456	0	1	12.774982006103514	-1	1	8.042054683715818
1031	2	5	2	65.03890991210938	5	0	58.98991775512695	5	0	69.02677917480469	1	3	0.8597940878906343	1	5	6.908786244873056	1	5	-3.1280751748046782
1034	-1	4	5	53.13584899902344	5	0	46.787940979003906	1	2	20.843454360961914	1	0	-1.249170999023434	0	5	5.098737020996097	4	3	31.04322363903809
1035	-1	5	2	31.540279388427734	6	1	25.111148834228516	2	1	20.9246768951416	-1	0	0.8270476115722687	-2	1	7.256178165771487	2	1	11.442650104858402
1037	2	4	1	60.364463806152344	4	0	58.84772491455078	5	0	64.4945068359375	0	1	6.932920193847664	0	2	8.449659085449227	-1	2	2.802877164062508
1041	1	3	2	65.46096801757812	0	1	41.07389450073242	0	0	28.221874237060547	6	1	-0.3031890175781342	9	2	24.08388449926757	9	3	36.935904762939444
1046	3	6	5	33.706199645996094	6	2	29.923931121826172	5	0	17.618253707885742	-1	0	6.390621354003912	-1	3	10.172889878173834	0	5	22.478567292114263
1065	2	6	4	48.528560638427734	5	3	49.18690872192383	5	0	62.31944274902344	0	-1	-0.23195063842773322	1	0	-0.890298721923827	1	3	-14.022832749023436
1072	-1	3	2	37.400352478027344	3	1	18.501422882080078	1	1	33.39447784423828	-2	0	-0.592087478027338	-2	1	18.306842117919928	0	1	3.4137871557617245
1073	-1	0	3	45.163211822509766	1	1	33.8192024230957	1	1	25.83955955505371	6	0	3.004243177490231	5	2	14.348252576904294	5	2	22.327895444946286
1078	-1	2	2	40.8332405090332	3	0	34.59172439575195	1	1	20.737056732177734	-1	2	0.027446490966795523	-2	4	6.2689626042480455	0	3	20.123630267822264
1079	3	8	4	75.489501953125	7	2	53.26410675048828	2	0	36.06136703491211	1	-1	-3.247028953124996	2	1	18.978366249511723	7	3	36.181105965087895
1080	-1	6	7	32.440025329589844	3	3	24.506040573120117	5	1	22.429529190063477	0	1	0.7329716704101514	3	5	8.666956426879878	1	7	10.743467809936519
1088	-1	6	4	36.22968673706055	5	1	22.429529190063477	7	2	28.29570198059082	0	-1	0.21809626293945428	1	2	14.018253809936525	-1	1	8.15208101940918
1089	3	2	4	44.04635238647461	1	2	28.937780380249023	4	0	28.944555282592773	-1	1	2.6385906135253876	0	3	17.747162619750974	-3	5	17.740387717407224
1094	1	6	4	57.87195587158203	3	2	29.362443923950195	0	1	32.34431076049805	0	1	1.3067371284179714	3	3	29.816249076049807	6	4	26.834382239501956
1101	-1	6	3	48.10109329223633	5	1	25.279043197631836	3	0	37.317596435546875	2	0	0.1146687077636841	3	2	22.936718802368176	5	3	10.898165564453137
1110	-1	2	4	40.970726013183594	2	0	37.453060150146484	2	2	18.01321792602539	-1	0	-0.029112013183592467	-1	4	3.488553849853517	-1	2	22.92839607397461
1116	-1	3	0	68.28717041015625	4	0	52.21931076049805	1	0	30.56340980529785	-1	6	5.213143589843725	-2	6	21.281003239501928	1	6	42.93690419470212
1118	-1	2	4	40.970726013183594	2	0	37.453060150146484	2	2	18.01321792602539	-1	0	0.03969098681640304	-1	4	3.5573568498535124	-1	2	22.997199073974606
1127	3	5	1	70.37028503417969	8	0	57.01784133911133	0	1	27.18842124938965	-1	1	-4.163515034179696	-4	2	9.188928660888664	4	1	39.01834875061034
1128	2	5	2	62.35218048095703	6	0	66.40545654296875	4	0	58.92450714111328	1	3	3.228919519042975	0	5	-0.8243565429687436	2	5	6.656592858886725
1132	-1	6	4	36.22968673706055	5	1	22.429529190063477	7	2	28.29570198059082	0	-1	1.293330262939456	1	2	15.093487809936526	-1	1	9.227315019409183
1133	-1	2	7	20.292552947998047	2	0	26.969247817993164	2	3	7.818856239318848	0	1	-4.742274947998046	0	8	-11.418969817993164	0	5	7.731421760681153
1137	2	5	5	55.12582778930664	5	0	56.07854461669922	5	1	62.025062561035156	0	0	-2.702457789306642	0	5	-3.6551746166992203	0	4	-9.601692561035158
1146	-1	1	5	28.412954330444336	3	2	24.284488677978516	1	1	18.624013900756836	0	-1	-1.3945123304443392	-2	2	2.733953322021481	0	3	8.39442809924316
1149	1	6	2	53.66195297241211	3	1	40.822574615478516	1	0	16.67418098449707	0	1	7.171517027587903	3	2	20.010895384521497	5	3	44.15928901550294
1150	2	6	3	52.510581970214844	6	0	58.288551330566406	4	0	57.19980239868164	0	0	1.5370710297851602	0	3	-4.240898330566402	2	3	-3.1521493986816367
1166	3	1	4	44.63113021850586	2	2	27.852649688720703	1	0	30.614465713500977	0	0	2.14556078149414	-1	2	18.924041311279296	0	4	16.162225286499023
1168	-1	2	5	32.73303985595703	5	0	33.78736877441406	1	2	13.441219329833984	-1	0	-3.0870098559570316	-4	5	-4.141338774414063	0	3	16.204810670166015
1176	-1	1	4	42.0026969909668	2	0	30.788488388061523	1	2	25.70975112915039	0	1	-4.741604990966799	-1	5	6.472603611938474	0	3	11.551340870849607
1182	3	1	6	27.102663040161133	1	2	20.956634521484375	1	1	19.982013702392578	0	-1	-1.947610040161134	0	3	4.198418478515624	0	4	5.173039297607421
1186	-1	1	5	39.42418670654297	3	2	24.875118255615234	1	0	29.044618606567383	0	-1	-0.633264706542974	-2	2	13.91580374438476	0	4	9.746303393432612
1198	-1	6	5	46.08738708496094	7	2	35.507720947265625	2	0	25.075206756591797	0	0	3.2375739150390643	-1	3	13.817240052734377	4	5	24.249754243408205
1200	3	2	5	44.749595642089844	2	0	42.1585807800293	2	2	16.42698860168457	-1	-1	0.6730193579101567	-1	4	3.2640342199707035	-1	2	28.99562639831543
1202	1	1	4	41.58374786376953	0	2	27.71706199645996	0	1	17.70148277282715	0	0	5.401180136230472	1	2	19.267866003540043	1	3	29.283445227172855
1204	-1	7	2	60.93306350708008	8	1	54.19970703125	5	0	21.228910446166992	1	1	14.586833492919922	0	2	21.32018996875	3	3	54.29098655383301
1209	1	1	5	39.58609390258789	0	2	20.618642807006836	0	1	22.80224609375	0	-1	5.050187097412106	1	2	24.01763819299316	1	3	21.834034906249997
1212	-1	1	5	38.00834274291992	3	0	32.37301254272461	1	2	20.130882263183594	0	0	-4.6165817429199265	-2	5	1.018748457275386	0	3	13.260878736816402
1217	-1	6	2	61.306617736816406	7	0	48.43275833129883	3	1	27.369409561157227	0	3	2.9332592631836008	-1	5	15.807118668701179	3	4	36.87046743884278
1218	3	1	5	48.391357421875	2	0	42.1585807800293	1	2	20.06875991821289	0	0	1.3774965781250117	-1	5	7.610273219970715	0	3	29.70009408178712
1219	1	7	7	91.12144470214844	6	2	53.806129455566406	0	1	41.15010070800781	-1	-2	-12.477865702148435	0	3	24.837449544433596	6	4	37.49347829199219
1229	-1	6	3	47.6265869140625	7	0	48.680912017822266	1	2	13.441219329833984	0	0	2.2168770859374973	-1	3	1.1625519821777317	5	1	36.40224467016601
1235	-1	4	5	53.13584899902344	5	0	46.787940979003906	1	2	20.843454360961914	1	0	-0.4196039990234439	0	5	5.928304020996087	4	3	31.87279063903808
1238	-1	1	5	39.42418670654297	3	2	24.875118255615234	1	0	29.044618606567383	0	-1	-4.847240706542969	-2	2	9.701827744384765	0	4	5.532327393432617
1240	1	4	5	56.63904571533203	1	2	51.268619537353516	0	1	9.205233573913574	-3	-1	2.984895284667971	0	2	8.355321462646486	1	3	50.41870742608643
1250	1	1	5	42.83835220336914	1	2	27.8256778717041	0	1	18.847471237182617	0	-1	6.961158796630855	0	2	21.973833128295894	1	3	30.95203976281738
1253	-1	1	5	39.42418670654297	3	2	24.875118255615234	1	0	29.044618606567383	0	-1	-3.69050070654297	-2	2	10.858567744384764	0	4	6.689067393432616
1254	2	4	6	53.744651794433594	5	4	63.87529754638672	2	0	52.84712600708008	1	-1	8.07587620556641	0	1	-2.0547695463867157	3	5	8.973401992919925
1256	3	6	0	61.0029296875	6	0	40.83217239379883	5	0	34.00674057006836	0	5	2.0321263124999973	0	5	22.20288360620117	1	5	29.028315429931638
1263	-1	5	2	54.47281265258789	2	0	42.63557434082031	6	1	26.332786560058594	0	3	-6.848450652587893	3	5	4.988787659179685	-1	4	21.291575439941404
1265	3	5	5	77.57324981689453	6	1	49.159393310546875	3	0	42.24983215332031	1	3	7.229927183105474	0	7	35.64378368945313	3	8	42.55334484667969
1270	-1	5	1	64.47513580322266	6	0	44.62882614135742	3	0	34.34185791015625	1	4	1.0089511967773461	0	5	20.85526085864258	3	5	31.142229089843752
1271	-1	6	3	48.10109329223633	5	1	25.279043197631836	3	0	37.317596435546875	2	0	0.1476267077636848	3	2	22.969676802368177	5	3	10.931123564453138
1273	3	5	7	17.095428466796875	6	3	18.42298126220703	3	1	12.508429527282715	1	1	-1.7027664667968754	0	5	-3.0303192622070316	3	7	2.884232472717285
1277	1	7	5	50.14076232910156	8	2	40.9460563659668	0	1	13.029508590698242	1	2	2.5467416708984416	0	5	11.741447634033207	8	6	39.65799540930176
1282	1	3	2	43.96530532836914	0	1	29.121068954467773	0	1	18.67904281616211	0	-1	0.6101166716308555	3	0	15.454353045532223	3	0	25.896379183837887
1284	1	0	2	23.598901748657227	0	1	14.888773918151855	0	1	12.544929504394531	1	0	5.64027025134277	1	1	14.350398081848141	1	1	16.694242495605465
1288	2	7	5	69.19291687011719	7	0	77.9823989868164	5	0	54.188297271728516	1	-2	5.26037812988281	1	3	-3.529103986816409	3	3	20.26499772827148
1290	-1	1	2	30.608165740966797	0	1	22.13319206237793	4	1	22.970518112182617	0	0	-0.8509927409667988	1	1	7.623980937622068	-3	1	6.786654887817381
1299	1	1	5	31.616661071777344	0	2	22.150707244873047	0	1	13.300752639770508	0	-1	1.980840928222655	1	2	11.446794755126952	1	3	20.29674936022949
1315	2	1	4	44.09708786010742	4	1	52.47174072265625	2	0	54.60311508178711	0	1	1.1872391398925828	-3	4	-7.187413722656245	-1	5	-9.318788081787105
1322	-1	2	5	45.17133712768555	2	0	43.037376403808594	2	2	16.629505157470703	-1	-1	0.1568718723144542	-1	4	2.2908325961914073	-1	2	28.698703842529298
1324	3	5	2	58.87380599975586	5	0	46.00932693481445	3	1	26.700462341308594	1	1	5.969475000244145	1	3	18.83395406518555	3	2	38.14281865869141
1329	3	6	5	35.29555130004883	6	2	23.970645904541016	5	1	25.160890579223633	0	0	0.5377636999511708	0	3	11.862669095458983	1	4	10.672424420776366
1330	-1	7	3	70.66571807861328	8	1	54.80421447753906	5	1	30.357057571411133	1	-3	3.783913921386741	0	-1	19.64541752246096	3	-1	44.09257442858889
1332	-1	3	4	59.34251022338867	2	2	39.4962043762207	3	0	34.34185791015625	3	-1	-1.0948332233886688	4	1	18.7514726237793	3	3	23.905819089843753
1341	2	5	6	51.00804901123047	6	4	59.03435134887695	3	0	54.95148468017578	0	-1	-1.374413011230473	-1	1	-9.400715348876957	2	5	-5.317848680175786
1344	2	1	2	28.747102737426758	3	0	43.779117584228516	3	0	47.945770263671875	0	0	-0.7914327374267565	-2	2	-15.823447584228514	-2	2	-19.990100263671874
1345	-1	6	4	66.95626831054688	7	2	57.75898742675781	5	0	23.692829132080078	3	-1	7.278799689453123	2	1	16.476080573242186	4	3	50.54223886791992
1347	2	1	5	42.83354187011719	4	0	64.82350158691406	3	4	40.98782730102539	0	-1	1.9279131298828105	-3	4	-20.062046586914065	-2	0	3.7736276989746074
1359	-1	6	2	61.306617736816406	7	0	48.43275833129883	3	1	27.369409561157227	0	6	3.109004263183593	-1	8	15.982863668701171	3	7	37.04621243884277
1361	2	1	2	31.415699005126953	2	0	48.003257751464844	4	0	46.39022445678711	0	0	-0.6687720051269501	-1	2	-17.25633075146484	-3	2	-15.643297456787106
1365	2	4	6	28.85739517211914	4	4	49.34465789794922	4	0	42.49052047729492	1	-1	0.6344128278808618	1	1	-19.852849897949216	1	5	-12.99871247729492
1372	1	2	5	40.308170318603516	0	1	21.65934181213379	0	2	22.48363494873047	7	-2	-0.2794403186035197	9	2	18.369388187866207	9	1	17.545095051269527
1373	2	1	1	48.13508987426758	5	0	61.9194450378418	2	0	49.19342803955078	0	1	-1.3119868742675749	-4	2	-15.096342037841794	-1	2	-2.370325039550778
1387	-1	3	4	59.34251022338867	2	2	39.4962043762207	3	0	34.34185791015625	4	-1	-0.9276402233886785	5	1	18.91866562377929	4	3	24.073012089843743
1386	-1	2	5	44.16748046875	2	0	42.03352355957031	2	2	16.629505157470703	-1	-1	0.5193305312499987	-1	4	2.6532874404296862	-1	2	28.057305842529296
1388	-1	6	4	36.22968673706055	5	1	22.429529190063477	7	2	28.29570198059082	2	-1	0.331701262939454	3	2	14.131858809936524	1	1	8.26568601940918
1394	-1	3	4	59.34251022338867	2	2	39.4962043762207	3	0	34.34185791015625	-2	0	-3.8634122233886714	-1	2	15.982893623779297	-2	4	21.13724008984375
1396	-1	2	5	34.742164611816406	0	2	21.139005661010742	7	1	28.098712921142578	-1	1	0.1421063881835991	1	4	13.745265338989263	-6	5	6.785558078857427
1416	1	6	8	86.07962036132812	3	2	45.76122283935547	1	0	44.153194427490234	1	-6	2.9571156386718798	4	0	43.275513160644536	6	2	44.88354157250977
1418	3	1	2	33.278961181640625	3	1	19.0274600982666	1	1	28.087486267089844	0	0	-1.305726181640626	-2	1	12.945774901733397	0	1	3.885748732910155
1419	1	7	4	43.1924934387207	3	2	33.69812774658203	1	1	13.329170227050781	-1	-1	9.2726725612793	3	1	18.767038253417972	5	2	39.13599577294922
1425	1	6	5	47.844905853271484	0	2	36.39891815185547	6	1	15.280789375305176	0	-2	6.395602146728514	6	1	17.84158984814453	0	2	38.95971862469482
1436	-1	7	0	62.20624542236328	6	0	41.73232650756836	6	0	34.9694709777832	0	3	0.7597125776367122	1	3	21.233631492431634	1	3	27.99648702221679
1438	3	7	5	66.2266616821289	7	0	43.716102600097656	7	2	36.34653091430664	1	0	-2.9353576821289025	1	5	19.575201399902348	1	3	26.944773085693363
1445	1	5	5	44.5632209777832	3	5	15.8992919921875	0	0	32.49872970581055	0	0	-0.6216819777832043	2	0	28.0422470078125	5	5	11.442809294189452
1453	2	6	0	53.23419189453125	6	0	66.17362213134766	5	0	50.0383415222168	0	3	8.051200105468752	0	3	-4.888230131347655	1	3	11.247050477783205
1457	-1	5	3	75.03764343261719	5	1	49.9860954284668	5	1	39.54709243774414	1	2	5.186919567382816	1	4	30.238467571533207	1	4	40.67747056225586
1459	-1	1	4	42.0026969909668	2	0	30.788488388061523	1	2	25.70975112915039	0	1	1.6830660090332046	-1	5	12.897274611938478	0	3	17.97601187084961
1462	-1	2	6	26.994516372680664	2	2	29.05519676208496	2	2	12.434866905212402	-1	0	2.0660046273193373	-1	4	0.005324237915040442	-1	4	16.6256540947876
1464	-1	6	2	54.30418014526367	7	1	43.90294647216797	5	0	24.89678192138672	3	1	6.580785854736334	2	2	16.982019527832037	4	3	35.98818407861329
1467	3	5	5	38.11073303222656	3	2	35.73054122924805	5	1	16.216175079345703	0	0	0.9755089677734361	2	3	3.3557007707519517	0	4	22.870066920654295
1469	1	7	4	62.77421569824219	8	2	36.17335510253906	0	1	30.435659408569336	-1	1	-1.242654698242191	-2	3	25.358205897460934	6	4	31.09590159143066
1474	3	6	6	36.75919723510742	6	2	28.04545021057129	6	1	22.549732208251953	0	-1	-0.06360423510741953	0	3	8.650142789428713	0	4	14.14586079174805
1480	-1	5	0	50.503292083740234	3	0	37.38975524902344	5	0	27.60908317565918	0	0	-9.349317083740232	2	0	3.764219750976565	0	0	13.544891824340823
1483	-1	8	3	62.99105453491211	9	1	52.92176055908203	4	1	24.564838409423828	1	0	1.4526284650878978	0	2	11.521922440917976	5	2	39.87884459057618
1484	2	1	5	43.03281784057617	1	3	53.74189758300781	5	0	52.2686882019043	0	0	-2.2607418405761734	0	2	-12.969821583007814	-4	5	-11.496612201904298
1492	3	2	5	25.506404876708984	2	0	26.998210906982422	2	2	12.344178199768066	-1	0	0.11976212329101443	-1	5	-1.372043906982423	-1	3	13.281988800231932
1498	-1	2	4	40.970726013183594	2	0	37.453060150146484	2	2	18.01321792602539	-1	1	-0.22772201318359464	-1	5	3.2899438498535147	-1	3	22.72978607397461
1501	2	4	6	39.36900329589844	5	1	53.00212097167969	4	4	49.34465789794922	1	-1	0.8237187041015588	0	4	-12.809398971679691	1	1	-9.151935897949222
1515	1	7	2	59.651371002197266	1	0	44.61687088012695	1	2	18.86929702758789	1	-2	6.7132879978027376	7	0	21.74778811987305	7	-2	47.49536197241211
1522	-1	0	5	46.04133605957031	1	0	36.09307861328125	1	2	24.443803787231445	1	0	-0.3202590595703114	0	5	9.627998386718751	0	3	21.277273212768556
1526	1	7	2	63.616947174072266	7	0	28.510587692260742	0	1	38.94115447998047	2	1	0.010210825927728706	2	3	35.11657030773925	9	2	24.686003520019526
1541	1	6	8	71.02847290039062	7	4	58.77115249633789	0	2	16.09210777282715	0	-3	1.2996690996093747	-1	1	13.556989503662109	6	3	56.23603422717285
1550	-1	7	6	61.16973876953125	7	2	33.81087112426758	3	1	41.85441970825195	-1	-3	-1.1055567695312476	-1	1	26.253310875732424	3	2	18.20976229174805
1552	3	1	5	39.90776824951172	2	2	27.852649688720703	1	1	25.89110565185547	0	0	0.1457147504882812	-1	3	12.200833311279297	0	4	14.162377348144531
1553	3	5	1	59.62251663208008	6	0	39.98600387573242	3	0	33.47249221801758	0	4	-1.2751326320800658	-1	5	18.36138012426759	2	5	24.874891781982434
1559	-1	5	1	64.47513580322266	6	0	44.62882614135742	3	0	34.34185791015625	1	7	1.1921841967773332	0	8	21.038493858642568	3	8	31.32546208984374
1561	1	0	3	34.27974319458008	0	1	21.25523567199707	0	1	16.85930633544922	1	-1	6.240397805419924	1	1	19.264905328002932	1	1	23.660834664550784
1562	2	6	2	36.910064697265625	6	0	46.295745849609375	5	0	53.592105865478516	0	1	-0.6572196972656243	0	3	-10.042900849609374	1	3	-17.339260865478515
1566	-1	6	2	61.306617736816406	7	0	48.43275833129883	3	1	27.369409561157227	2	5	3.1106242631835954	1	7	15.984483668701174	5	6	37.047832438842775
1567	-1	5	5	40.72992706298828	5	2	23.11251449584961	3	0	32.11296463012695	0	0	4.1386769370117165	0	3	21.75608950415039	2	5	12.755639369873045
1572	-1	6	7	32.440025329589844	3	3	24.506040573120117	5	1	22.429529190063477	0	1	-0.14658932958984394	3	5	7.787395426879883	1	7	9.863906809936523
1573	1	6	7	32.823486328125	3	2	25.449268341064453	0	4	11.209015846252441	0	1	4.074881671874998	3	6	11.449099658935545	6	4	25.689352153747556
1574	-1	7	6	49.7872314453125	7	1	31.907041549682617	1	2	32.375728607177734	1	1	-5.236988445312498	1	6	12.643201450317385	7	5	12.174514392822267
1575	3	2	2	43.97370910644531	1	0	33.625343322753906	3	1	24.184349060058594	-1	0	0.1681508935546887	0	2	10.516516677246095	-2	1	19.957510939941407
1581	3	5	5	47.68428039550781	6	0	42.45573425292969	1	2	19.064533233642578	0	0	5.746680604492184	-1	5	10.975226747070309	4	3	34.36642776635742
1583	-1	0	5	46.04133605957031	1	0	36.09307861328125	1	2	24.443803787231445	1	0	-4.2894580595703005	0	5	5.658799386718762	0	3	17.308074212768567
1594	2	7	5	64.6488037109375	6	0	61.79927062988281	6	3	65.82730865478516	-1	0	-8.274311710937504	0	5	-5.424778629882816	0	2	-9.45281665478516
1597	-1	6	2	61.66399002075195	6	1	38.81291198730469	5	0	37.34663009643555	0	3	0.01883797924804753	0	4	22.869916012695313	1	5	24.336197903564454
1603	-1	4	5	53.13584899902344	5	0	46.787940979003906	1	2	20.843454360961914	1	0	2.6021070009765594	0	5	8.95001502099609	4	3	34.89450163903808
1604	-1	5	4	53.95433807373047	3	1	40.54022979736328	5	1	27.909652709960938	1	-1	-3.85022807373047	3	2	9.563880202636717	1	2	22.19445729003906
1605	2	2	2	28.843473434448242	3	0	48.892948150634766	4	1	42.92830276489258	-1	0	-6.088782434448241	-2	2	-26.138257150634765	-3	1	-20.173611764892577
1606	-1	7	2	79.04669952392578	8	1	66.01844787597656	1	1	27.523799896240234	-1	6	-0.46093452392575784	-2	7	12.567317124023461	5	7	51.06196510375979
1610	-1	1	4	35.03886795043945	3	2	29.16077423095703	1	0	20.37363624572754	0	0	-1.4112699504394541	-2	2	4.466823769042968	0	4	13.25396175427246
1615	2	2	6	38.721778869628906	4	0	62.86424255371094	2	5	38.8353157043457	0	0	-2.3735878696289063	-2	6	-26.516051553710938	0	1	-2.487124704345703
1617	-1	2	6	26.994516372680664	2	2	29.05519676208496	2	2	12.434866905212402	-1	0	-2.2982393726806656	-1	4	-4.3589197620849625	-1	4	12.261410094787596
1619	1	0	3	37.038002014160156	0	1	25.98402976989746	0	1	14.888773918151855	1	-1	0.28648298583984655	1	1	11.340455230102542	1	1	22.435711081848147
1628	-1	1	2	40.86404037475586	2	1	28.49385643005371	1	1	26.86573600769043	0	0	2.312578625244143	-1	1	14.682762569946291	0	1	16.310882992309573
1629	3	0	7	31.60073471069336	2	1	35.846038818359375	0	2	9.59067440032959	1	-2	-2.028552710693358	-1	4	-6.2738568183593735	1	3	19.98150759967041
1631	3	6	3	51.03599166870117	6	0	36.91600799560547	2	2	27.955965042114258	3	0	1.4006783312988347	3	3	15.520662004394538	7	1	24.48070495788575
1640	1	2	3	36.632774353027344	0	1	24.665843963623047	0	1	15.801729202270508	-1	-1	4.120283646972659	1	1	16.087214036376956	1	1	24.951328797729495
1649	-1	3	6	27.46750831604004	2	2	22.518156051635742	3	1	19.44489860534668	-1	0	-0.9984883160400386	0	4	3.9508639483642582	-1	5	7.024121394653321
1652	2	2	4	41.00190734863281	3	2	48.24618148803711	4	0	55.73350524902344	-1	0	-0.6105753486327998	-2	2	-7.854849488037097	-3	4	-15.342173249023425
1656	-1	2	5	44.16748046875	2	0	42.03352355957031	2	2	16.629505157470703	-1	-1	-3.6394864687500004	-1	4	-1.5055295595703129	-1	2	23.898488842529297
1659	-1	4	0	65.26956176757812	3	0	45.423255920410156	3	0	34.34185791015625	4	3	-0.3297587675781273	5	3	19.51654707958984	5	3	30.597945089843748
1667	-1	0	5	46.04133605957031	1	0	36.09307861328125	1	2	24.443803787231445	1	-1	0.28519594042968777	0	4	10.23345338671875	0	2	21.882728212768555
1670	-1	1	4	35.03886795043945	3	2	29.16077423095703	1	0	20.37363624572754	0	0	-1.4141619504394498	-2	2	4.463931769042972	0	4	13.251069754272464
1682	3	4	2	47.780006408691406	2	0	33.53498840332031	7	1	28.08100128173828	-1	-1	-1.3070424086913945	1	1	12.9379755966797	-4	0	18.39196271826173
1685	1	4	2	35.40180206298828	1	0	30.0313663482666	0	1	9.205233573913574	-1	-1	7.54889093701172	2	1	12.9193266517334	3	0	33.74545942608643
1689	-1	7	2	56.546714782714844	8	1	46.14548110961914	5	0	24.89678192138672	0	6	4.702622217285153	-1	7	15.103855890380856	2	8	36.35255507861328
1694	1	5	6	39.045509338378906	1	2	23.801591873168945	1	2	19.07872200012207	0	-1	1.6379096616210944	4	3	16.881827126831055	4	3	21.60469699987793
1695	3	5	1	43.59071350097656	3	1	39.80843734741211	5	0	17.618253707885742	-1	1	8.35157249902344	1	1	12.133848652587893	-1	2	34.32403229211426
1699	-1	1	5	28.412954330444336	3	2	24.284488677978516	1	1	18.624013900756836	0	-1	-1.3967873304443366	-2	2	2.7316783220214838	0	3	8.392153099243163
1700	2	7	3	50.81553268432617	5	0	56.72685623168945	7	0	57.06645965576172	-1	2	1.5880113156738247	1	5	-4.3233122316894566	-1	5	-4.662915655761722
1701	-1	3	0	68.28717041015625	4	0	52.21931076049805	1	0	30.56340980529785	0	8	5.199773589843744	-1	8	21.267633239501947	2	8	42.92353419470214
1704	2	1	2	38.4070930480957	2	0	53.312110900878906	4	0	48.07275390625	0	2	-2.3062240480957	-1	4	-17.211241900878903	-3	4	-11.971884906249997
1707	-1	5	2	59.60408401489258	5	0	46.787940979003906	3	1	27.31169319152832	3	-2	4.9151329851074195	3	0	17.73127602099609	5	-1	37.20752380847168
1710	-1	7	2	79.04669952392578	8	1	66.01844787597656	1	1	27.523799896240234	-1	3	-0.5407935239257569	-2	4	12.487458124023462	5	4	50.98210610375979
1712	-1	1	4	35.03886795043945	3	2	29.16077423095703	1	0	20.37363624572754	0	1	-1.45463995043945	-2	3	4.423453769042972	0	5	13.210591754272464
1721	1	2	5	26.107683181762695	2	2	14.083948135375977	0	1	15.858541488647461	-1	-1	7.8393188182373095	-1	2	19.863053864624028	1	3	18.088460511352544
1722	-1	1	2	30.608165740966797	0	1	22.13319206237793	4	1	22.970518112182617	0	0	-0.8355137409667961	1	1	7.639459937622071	-3	1	6.802133887817384
1723	1	6	5	58.32123565673828	6	1	34.8365592956543	0	2	27.319477081298828	-1	0	-0.6595506567382685	-1	4	22.825125704345716	5	3	30.342207918701185
1726	2	2	1	45.21403503417969	3	0	53.099178314208984	5	0	55.09263610839844	-1	1	-0.6490230341796845	-2	2	-8.534166314208981	-4	2	-10.527624108398435
1729	3	2	4	43.725990295410156	1	2	27.379819869995117	3	0	30.182153701782227	-1	0	0.4470957045898416	0	2	16.79326613000488	-2	4	13.990932298217771
1737	1	6	5	48.20154571533203	7	1	29.187196731567383	0	2	22.849145889282227	-1	0	3.4365122846679697	-2	4	22.450861268432618	5	3	28.788912110717774
1740	-1	6	4	36.22968673706055	5	1	22.429529190063477	7	2	28.29570198059082	0	-1	0.3192742629394516	1	2	14.119431809936522	-1	1	8.253259019409178
1741	2	6	8	55.82159423828125	5	3	72.1263656616211	6	4	46.67301559448242	0	-3	3.626096761718756	1	2	-12.678674661621088	0	1	12.774675405517584
1746	3	1	5	40.74932861328125	2	0	34.51655197143555	1	2	20.06875991821289	0	0	4.589594386718751	-1	5	10.822371028564454	0	3	25.27016308178711
1750	3	2	2	35.64067077636719	3	0	33.47249221801758	2	1	16.00415802001953	1	-1	2.023029223632811	0	1	4.1912077819824205	1	0	21.659541979980467
1755	2	5	4	41.988006591796875	5	1	53.82338333129883	4	0	51.14240264892578	0	1	-1.1326985917968742	0	4	-12.968075331298827	1	5	-10.28709464892578
1759	-1	7	7	74.47441864013672	8	1	64.09484100341797	3	2	24.875118255615234	2	-4	-6.101453640136711	1	2	4.278123996582039	6	1	43.49784674438477
1760	-1	5	4	79.32610321044922	6	1	50.941131591796875	4	0	42.88051223754883	2	4	5.369349789550782	1	7	33.754321408203126	3	8	41.81494076245117
1763	-1	0	5	46.04133605957031	1	0	36.09307861328125	1	2	24.443803787231445	8	2	-0.046611059570309976	7	7	9.901646386718753	7	5	21.550921212768557
1764	-1	2	4	42.23954772949219	2	0	27.679893493652344	2	2	29.05519676208496	7	-1	1.0122042705078158	7	3	15.57185850634766	7	1	14.196555237915042
1786	2	2	6	40.73495101928711	5	6	52.77239227294922	2	0	50.940338134765625	6	1	4.44170298071289	3	1	-7.5957382729492195	6	7	-5.763684134765626
1787	3	2	7	26.403581619262695	5	2	26.93467903137207	0	2	13.304887771606445	1	1	-1.2659756192626972	-2	6	-1.7970730313720722	3	6	11.832718228393553
1790	3	5	2	55.713130950927734	2	1	30.68036651611328	6	0	38.86874771118164	-4	0	-18.24345995092773	-1	1	6.789304483886724	-5	2	-1.3990767111816353
1796	2	8	2	50.86399841308594	7	0	64.23262023925781	3	0	49.60915756225586	1	1	3.0933065869140677	2	3	-10.275315239257807	6	3	4.348147437744146
1797	3	5	3	61.498085021972656	4	1	37.74782943725586	6	0	37.58623123168945	0	2	-3.5374810219726527	1	4	20.212774562744144	-1	5	20.37437276831055
1798	-1	4	0	65.26956176757812	3	0	45.423255920410156	3	0	34.34185791015625	2	3	0.07119523242187142	3	3	19.91750107958984	3	3	30.998899089843746
1809	-1	5	4	79.32610321044922	6	1	50.941131591796875	4	0	42.88051223754883	3	1	5.277608789550783	2	4	33.66258040820313	4	5	41.72319976245117
1814	-1	5	2	32.12269973754883	5	0	27.1733455657959	3	1	19.44489860534668	-2	-1	0.06568226245117614	-2	1	5.015036434204106	0	0	12.743483394653325
1815	-1	2	5	25.619211196899414	2	0	27.679893493652344	2	2	12.434866905212402	-1	0	0.13507380310058537	-1	5	-1.9256084936523443	-1	3	13.319418094787597
1824	3	7	2	54.59437561035156	8	0	52.13031005859375	6	1	16.300052642822266	1	1	20.250423389648432	0	3	22.714488941406245	2	2	58.54474635717773
1830	-1	1	6	27.206743240356445	1	2	21.292652130126953	1	1	20.40964126586914	0	0	-1.7600112403564445	0	4	4.154079869873048	0	5	5.03709073413086
1838	3	3	2	38.13145065307617	0	0	27.101329803466797	6	1	24.866106033325195	0	-1	-1.1465986530761754	3	1	9.8835221965332	-3	0	12.118745966674801
1842	-1	6	4	36.22968673706055	5	1	22.429529190063477	7	2	28.29570198059082	0	1	0.2364052629394493	1	4	14.03656280993652	-1	3	8.170390019409176
1847	1	5	5	43.09011459350586	4	1	22.397254943847656	0	2	24.527664184570312	-1	0	2.4175674064941433	0	4	23.110427056152346	4	3	20.98001781542969
1853	3	6	5	44.98915100097656	6	0	36.88222885131836	5	2	21.94290542602539	0	-2	1.864786999023437	0	3	9.97170914868164	1	1	24.91103257397461
1854	-1	2	4	42.23954772949219	2	0	27.679893493652344	2	2	29.05519676208496	6	-1	1.0624822705078145	6	3	15.622136506347658	6	1	14.246833237915041
1861	2	7	6	65.73522186279297	6	1	75.55555725097656	5	4	53.15743637084961	2	0	0.5212051372070334	3	5	-9.29913025097656	4	2	13.098990629150393
1862	3	6	1	76.21635437011719	8	0	58.99535369873047	2	0	31.05698585510254	2	2	2.9325696298828348	0	3	20.153570301269554	6	3	48.09193814489748
1868	-1	2	7	55.150325775146484	3	0	48.00511169433594	1	2	21.64076042175293	-1	-5	-2.984968775146484	-2	2	4.160245305664063	0	0	30.52459657824707
1873	3	5	4	45.854434967041016	1	1	24.083290100097656	6	1	35.60713195800781	1	-1	-0.8353859670410131	5	2	20.935758899902346	0	2	9.41191704199219
1876	-1	4	5	53.13584899902344	5	0	46.787940979003906	1	2	20.843454360961914	1	0	2.131423000976575	0	5	8.479331020996106	4	3	34.4238176390381
1878	-1	1	5	46.40484619140625	1	2	27.604537963867188	3	0	33.29586410522461	0	-1	1.7097508085937463	0	2	20.51005903613281	-2	4	14.818732894775387
1879	-1	5	5	53.37510681152344	3	1	40.54022979736328	5	2	27.330425262451172	-1	0	-3.3638408115234384	1	4	9.471036202636718	-1	3	22.680840737548827
1887	3	2	5	34.07664108276367	5	0	30.04209327697754	0	2	17.870532989501953	-1	-1	-2.4204450827636705	-4	4	1.6141027230224623	1	2	13.785663010498048
1888	-1	1	4	44.46794891357422	2	2	28.007556915283203	1	1	30.955942153930664	0	0	1.179896086425785	-1	2	17.6402880847168	0	3	14.69190284606934
1891	2	6	1	61.44272232055664	6	0	63.7119026184082	6	0	60.708595275878906	0	4	-0.38975232055663867	0	5	-2.658932618408201	0	5	0.3443747241210957
1902	-1	4	5	53.13584899902344	5	0	46.787940979003906	1	2	20.843454360961914	4	2	2.115096000976557	3	7	8.463004020996088	7	5	34.40749063903808
1906	-1	6	2	61.306617736816406	7	0	48.43275833129883	3	1	27.369409561157227	0	1	3.1024192631835916	-1	3	15.97627866870117	3	2	37.03962743884277
1909	3	4	2	38.50236892700195	6	1	27.091136932373047	1	0	25.247207641601562	4	1	-0.9866189270019561	2	2	10.42461306762695	7	3	12.268542358398435
1911	1	6	6	31.847658157348633	7	1	20.383926391601562	0	4	15.298534393310547	0	-1	0.43448284265136294	-1	4	11.898214608398433	6	1	16.98360660668945
1918	-1	2	7	20.292552947998047	2	0	26.969247817993164	2	3	7.818856239318848	0	0	-4.934891947998048	0	7	-11.611586817993166	0	4	7.538804760681151
1926	1	1	5	33.62483215332031	0	2	17.604557037353516	0	2	19.855077743530273	0	0	3.485914846679691	1	3	19.506189962646488	1	3	17.25566925646973
1927	2	4	5	56.84097671508789	2	1	54.44772720336914	6	0	65.37102508544922	2	0	-7.600367715087891	4	4	-5.207118203369141	0	5	-16.13041608544922
1931	-1	7	2	60.93306350708008	8	1	54.19970703125	5	0	21.228910446166992	1	-2	14.64084649291992	0	-1	21.374202968749998	3	0	54.344999553833006
1935	2	6	4	45.32998275756836	7	0	61.79987716674805	5	2	46.50788879394531	-1	1	-0.860038757568347	-2	5	-17.329933166748035	0	3	-2.0379447939453
1936	-1	2	4	44.16135787963867	1	2	27.819894790649414	3	0	30.83700942993164	-1	0	0.10721312036132957	0	2	16.448676209350587	-2	4	13.43156157006836
1941	-1	4	5	53.13584899902344	5	0	46.787940979003906	1	2	20.843454360961914	2	0	2.219819000976571	1	5	8.567727020996102	5	3	34.512213639038094
1942	1	5	2	21.323583602905273	1	1	15.41651439666748	1	2	9.741865158081055	4	1	3.5165703970947284	8	2	9.423639603332521	8	1	15.098288841918947
1944	1	7	6	42.616851806640625	7	0	28.568449020385742	0	5	17.88320541381836	-1	-1	1.7844071933593781	-1	5	15.832809979614261	6	0	26.518053586181644
1946	-1	0	5	46.04133605957031	1	0	36.09307861328125	1	2	24.443803787231445	2	1	-0.22236405957031735	1	6	9.725893386718745	1	4	21.37516821276855
1952	-1	1	3	34.43967056274414	3	0	35.16923522949219	1	1	13.765982627868652	0	-1	2.234181437255856	-2	2	1.504616770507809	0	1	22.907869372131344
1954	-1	1	5	37.56846237182617	2	0	38.6227912902832	1	2	13.441219329833984	0	0	-0.056245371826172175	-1	5	-1.1105742902832034	0	3	24.070997670166015
1956	-1	3	4	59.34251022338867	2	2	39.4962043762207	3	0	34.34185791015625	5	-1	-1.1737732233886717	6	1	18.672532623779297	5	3	23.82687908984375
1959	-1	2	5	32.73303985595703	5	0	33.78736877441406	1	2	13.441219329833984	-1	1	-2.697711855957028	-4	6	-3.752040774414059	0	4	16.59410867016602
1964	2	5	4	57.70268630981445	6	0	64.47915649414062	5	4	56.201316833496094	1	1	0.6293116901855456	0	5	-6.147158494140626	1	1	2.130681166503905
1968	1	3	5	46.627105712890625	7	0	38.7059326171875	0	3	11.755974769592285	2	0	3.396251287109372	-2	5	11.317424382812497	5	2	38.26738223040771
1970	-1	6	2	54.30418014526367	7	1	43.90294647216797	5	0	24.89678192138672	1	6	6.619523854736329	0	7	17.020757527832032	2	8	36.02692207861328
1971	-1	2	6	24.02375602722168	3	0	27.274845123291016	1	2	11.244462013244629	-1	-1	0.12680797277832312	-2	5	-3.124281123291013	0	3	12.906101986755374
1975	3	2	3	40.132232666015625	1	1	29.991968154907227	2	1	23.97625160217285	-1	-1	1.4823093339843751	0	1	11.622573845092774	-1	1	17.63829039782715
1977	1	2	2	41.986114501953125	1	0	23.52195930480957	0	1	22.298959732055664	1	-1	5.5056944980468785	2	1	23.969849695190433	3	0	25.19284926794434
1979	-1	4	2	43.118499755859375	6	0	41.32407760620117	2	1	16.28997039794922	0	0	-0.17107475585937237	-2	2	1.6233473937988308	2	1	26.657454602050784
1983	2	5	2	52.54678726196289	6	0	64.89642333984375	4	0	50.628135681152344	3	1	3.5461557380371147	2	3	-8.803480339843745	4	3	5.464807318847662
1984	-1	8	4	76.18465423583984	7	2	53.77061462402344	2	1	36.90959167480469	0	-1	-9.138082235839846	1	1	13.27595737597656	6	2	30.13698032519531
1986	-1	6	4	57.7590446472168	6	0	40.808597564697266	3	2	31.44599151611328	0	-1	0.4247933527832046	0	3	17.375240435302736	3	1	26.73784648388672
1988	-1	2	4	42.23954772949219	2	0	27.679893493652344	2	2	29.05519676208496	5	-1	1.138406270507808	5	3	15.698060506347652	5	1	14.322757237915035
2011	-1	7	1	77.33916473388672	8	1	60.29966354370117	2	0	31.535037994384766	2	2	1.9592132661132808	1	2	18.998714456298828	7	3	47.763340005615234
2013	1	1	2	45.6771240234375	1	1	34.756256103515625	0	1	14.755663871765137	1	-2	5.002656976562513	1	-1	15.923524896484388	2	-1	35.924117128234876
2020	1	2	5	35.36241912841797	0	3	13.937251091003418	1	1	25.25996971130371	-1	0	2.431041871582032	1	2	23.856209908996583	0	4	12.53349128869629
2030	1	1	4	26.086130142211914	0	1	16.02442741394043	0	2	13.896503448486328	0	0	0.6760448577880851	1	3	10.73774758605957	1	2	12.865671551513671
2031	-1	5	1	70.527587890625	8	0	57.41733169555664	0	1	27.60580062866211	0	7	-4.395462890624998	-3	8	8.714793304443361	5	7	38.52632437133789
2032	-1	6	2	61.306617736816406	7	0	48.43275833129883	3	1	27.369409561157227	-1	-2	4.179168263183598	-2	0	17.053027668701176	2	-1	38.11637643884278
2041	-1	1	5	47.668853759765625	2	0	42.03352355957031	1	2	20.130882263183594	0	0	-11.64661875976563	-1	5	-6.011288559570318	0	3	15.891352736816401
2044	1	1	5	53.30462646484375	0	2	32.69960403442383	0	1	24.439823150634766	0	0	2.2728575351562483	1	3	22.87787996557617	1	4	31.137660849365233
2047	1	6	5	54.089317321777344	8	1	38.93042755126953	0	2	18.993688583374023	0	0	3.800815678222655	-2	4	18.959705448730467	6	3	38.896444416625975
2051	-1	5	5	47.96831512451172	1	1	40.99629211425781	6	1	21.46756362915039	1	0	6.357569875488281	5	4	13.329592885742187	0	4	32.85832137084961
2060	-1	2	7	20.292552947998047	2	0	26.969247817993164	2	3	7.818856239318848	0	-1	-4.653845947998047	0	6	-11.330540817993164	0	3	7.8198507606811525
2062	-1	0	3	45.163211822509766	1	1	33.8192024230957	1	1	25.83955955505371	7	0	3.1168111774902343	6	2	14.460820576904297	6	2	22.44046344494629
2063	3	4	2	57.392024993896484	0	2	21.052806854248047	6	0	50.17520523071289	0	0	-3.355533993896479	4	0	32.98368414575196	-2	2	3.8612857692871145
2064	3	2	6	27.270950317382812	4	1	27.381378173828125	0	2	13.725553512573242	0	-1	1.2294766826171895	-2	4	1.119048826171877	2	3	14.77487348742676
2069	3	6	7	64.7425765991211	7	2	55.723236083984375	4	2	22.85530662536621	0	-2	-1.0736735991210935	-1	3	7.945666916015625	2	3	40.81359637463379
2070	-1	5	2	31.540279388427734	6	1	25.111148834228516	2	1	20.9246768951416	-1	0	0.6675636115722625	-2	1	7.096694165771481	2	1	11.283166104858395
2071	1	3	2	25.247255325317383	1	1	19.87682342529297	0	1	9.205233573913574	1	0	2.2773896746826168	3	1	7.647821574707031	4	1	18.319411426086425
2075	-1	6	2	54.30418014526367	7	1	43.90294647216797	5	0	24.89678192138672	0	3	6.453441854736326	-1	4	16.85467552783203	1	5	35.86084007861328
2077	-1	7	2	56.546714782714844	8	1	46.14548110961914	5	0	24.89678192138672	0	1	4.677711217285157	-1	2	15.07894489038086	2	3	36.32764407861328
2080	1	7	4	51.155303955078125	7	2	23.990419387817383	0	0	30.999683380126953	1	-1	2.81682804492187	1	1	29.981712612182612	8	3	22.97244861987304
2086	1	3	3	56.304569244384766	1	1	28.40906524658203	0	1	31.73030662536621	-1	-3	4.502560755615242	1	-1	32.39806475341798	2	-1	29.076823374633797
2094	1	6	7	43.09669494628906	3	1	29.04828643798828	0	5	17.88320541381836	-1	-2	3.4969180537109352	2	4	17.545326562011716	5	0	28.71040758618164
2095	1	2	2	43.67670822143555	1	1	31.17392921447754	0	1	16.33757972717285	2	0	9.003626778564453	3	1	21.50640578552246	4	1	36.34275527282715
2100	-1	2	5	34.742164611816406	0	2	21.139005661010742	7	1	28.098712921142578	-1	1	0.17391038818359306	1	4	13.777069338989257	-6	5	6.817362078857421
2110	-1	1	5	39.42418670654297	3	2	24.875118255615234	1	0	29.044618606567383	0	-1	-0.6639067065429671	-2	2	13.885161744384767	0	4	9.715661393432619
2112	3	0	4	50.492088317871094	0	0	28.62637710571289	1	1	35.70169448852539	9	-1	-0.25534731787109877	9	3	21.610363894287104	8	2	14.535046511474604
2113	-1	5	6	43.984615325927734	5	1	33.776702880859375	1	2	24.703460693359375	-4	-1	2.183991674072267	-4	4	12.391904119140627	0	3	21.465146306640627
2116	-1	5	0	50.503292083740234	3	0	37.38975524902344	5	0	27.60908317565918	0	0	-2.594332083740234	2	0	10.519204750976563	0	0	20.29987682434082
2126	-1	6	3	64.66090393066406	5	1	32.498016357421875	7	0	46.65843963623047	0	0	-2.710845930664064	1	2	29.452041642578124	-1	3	15.29161836376953
2134	-1	7	0	62.20624542236328	6	0	41.73232650756836	6	0	34.9694709777832	-1	8	-2.615970422363283	0	8	17.85794849243164	0	8	24.620804022216795
2135	-1	1	4	46.6414794921875	3	1	34.34092712402344	1	1	26.796092987060547	0	0	0.3382875078124954	-2	3	12.638839875976558	0	3	20.18367401293945
2136	1	3	4	57.13930892944336	0	1	30.779029846191406	1	1	30.195085525512695	1	-2	8.10750707055665	4	1	34.4677861538086	3	1	35.051730474487314
2140	-1	4	5	53.13584899902344	5	0	46.787940979003906	1	2	20.843454360961914	2	0	2.0138900009765663	1	5	8.361798020996098	5	3	34.30628463903809
2144	-1	8	4	76.18465423583984	7	2	53.77061462402344	2	1	36.90959167480469	0	-1	-5.7551382358398655	1	1	16.65890137597654	6	2	33.51992432519529
2147	2	2	7	25.67401123046875	3	5	46.16127395629883	4	0	42.49052047729492	0	0	-0.5293972304687493	-1	2	-21.016659956298827	-2	7	-17.34590647729492
2148	-1	5	2	59.60408401489258	5	0	46.787940979003906	3	1	27.31169319152832	2	6	5.063752985107428	2	8	17.8798960209961	4	7	37.356143808471685
2154	1	4	6	52.671817779541016	0	1	35.89802932739258	0	2	20.60858726501465	5	-3	4.399519220458984	9	2	21.17330767260742	9	1	36.46274973498535
2155	-1	7	3	70.66571807861328	8	1	54.80421447753906	5	1	30.357057571411133	2	0	3.993230921386697	1	2	19.854734522460916	4	2	44.301891428588846
2158	-1	0	3	45.163211822509766	1	1	33.8192024230957	1	1	25.83955955505371	9	0	3.035996177490233	8	2	14.380005576904296	8	2	22.359648444946288
2160	3	3	2	58.22574996948242	4	0	34.738773345947266	1	0	37.32295227050781	-1	3	2.132519030517571	-2	5	25.619495654052727	1	5	23.03531672949218
2162	-1	3	4	59.34251022338867	2	2	39.4962043762207	3	0	34.34185791015625	3	-1	-1.0686962233886703	4	1	18.7776096237793	3	3	23.93195608984375
2164	-1	0	5	46.04133605957031	1	0	36.09307861328125	1	2	24.443803787231445	5	0	0.1616319404297002	4	5	10.109889386718763	4	3	21.759164212768567
2165	-1	6	6	43.38450241088867	7	0	33.17658996582031	1	2	24.703460693359375	0	-1	1.155902589111328	-1	5	11.363815034179687	5	3	19.836944306640625
2169	-1	7	4	74.3902816772461	7	2	45.1895866394043	5	0	43.69624710083008	1	-1	-1.2888146772460942	1	1	27.911880360595703	3	3	29.40521989916992
2171	-1	8	3	62.99105453491211	9	1	52.92176055908203	4	1	24.564838409423828	0	0	1.2744064650878926	-1	2	11.34370044091797	4	2	39.700622590576174
2172	1	6	2	58.692474365234375	1	0	41.274261474609375	0	1	21.253019332885742	2	-2	5.566050634765631	7	0	22.98426352539063	8	-1	43.005505667114264
2176	-1	3	4	42.86907196044922	1	1	42.39622116088867	4	1	14.968396186828613	-2	2	4.051935039550784	0	5	4.524785839111331	-3	5	31.95261081317139
2178	1	4	2	42.663272857666016	0	0	34.81278991699219	0	1	11.685280799865723	-1	-1	8.197172142333983	3	1	16.04765508300781	3	0	39.175164200134276
2180	-1	4	6	26.022232055664062	2	1	20.085329055786133	5	2	20.432451248168945	1	-1	0.01049894433593579	3	4	5.9474019442138655	0	3	5.600279751831053
2183	1	1	6	28.89646339416504	0	0	30.371004104614258	0	5	2.360267162322998	0	0	3.23524060583496	1	6	1.7606998953857413	1	1	29.771436837677
2187	3	1	2	38.86251449584961	1	0	28.793588638305664	2	1	23.9049072265625	0	0	1.8100065041503939	0	2	11.87893236169434	-1	1	16.767613773437503
2190	3	1	4	33.0223388671875	3	0	27.461687088012695	0	2	19.39664077758789	0	0	-0.42306786718749834	-2	4	5.137583911987306	1	2	13.202630222412111
2198	-1	4	0	65.26956176757812	3	0	45.423255920410156	3	0	34.34185791015625	1	5	0.031062232421874114	2	5	19.877368079589843	2	5	30.95876608984375
2204	2	3	5	35.54213333129883	7	1	53.54728698730469	2	2	44.97263717651367	-2	1	-3.1092003312988297	-6	5	-21.11435398730469	-1	4	-12.539704176513673
2215	-1	1	5	28.412954330444336	3	2	24.284488677978516	1	1	18.624013900756836	0	1	0.8862346695556624	-2	4	5.014700322021483	0	5	10.675175099243162
2217	1	4	2	38.0422248840332	0	1	30.879117965698242	2	1	10.997909545898438	-1	-1	7.842305115966809	3	0	15.00541203430177	1	0	34.886620454101575
2219	3	3	2	32.9105110168457	2	0	25.99988555908203	3	1	20.74660873413086	-1	1	-1.6808990168457036	0	3	5.229726440917968	-1	2	10.48300326586914
2225	-1	2	5	33.42280960083008	7	1	28.098712921142578	0	2	19.819639205932617	0	1	-1.0530546008300732	-5	5	4.271042078857427	2	4	12.550115794067388
2226	1	1	6	48.7313346862793	0	3	20.364587783813477	0	1	32.2015495300293	0	-1	-2.4294266862792853	1	2	25.937320216186535	1	4	14.100358469970715
2233	1	6	6	39.883544921875	0	4	26.04655647277832	6	1	17.671789169311523	2	-1	6.486797078125001	8	1	20.32378552722168	2	4	28.698552830688477
2240	2	4	1	44.18028259277344	5	0	56.26237487792969	4	0	50.89567947387695	-1	0	0.14817640722656478	-2	1	-11.933915877929685	-1	1	-6.567220473876951
2250	-1	5	0	50.503292083740234	3	0	37.38975524902344	5	0	27.60908317565918	3	0	-3.153943083740238	5	0	9.959593750976559	3	0	19.740265824340817
2255	2	4	6	42.3624267578125	4	0	59.94292068481445	5	5	45.39727783203125	1	-1	2.7931372421874983	1	5	-14.787356684814455	0	0	-0.24171383203125174
2257	-1	3	4	44.6924934387207	1	2	29.465999603271484	5	0	29.72203826904297	-2	1	1.9771335612792953	0	3	17.203627396728514	-4	5	16.94758873095703
2258	-1	4	2	57.2911491394043	0	2	21.191152572631836	6	0	50.59554672241211	0	0	-3.294397139404296	4	0	32.805599427368165	-2	2	3.4012052775878914
2259	3	7	4	82.28437042236328	8	1	61.086910247802734	1	0	35.033447265625	1	3	-5.355322422363287	0	6	15.84213775219726	7	7	41.895600734374995
2263	-1	3	4	59.34251022338867	2	2	39.4962043762207	3	0	34.34185791015625	-2	1	-4.203873223388669	-1	3	15.6424326237793	-2	5	20.796779089843753
2270	1	8	6	47.464378356933594	8	2	38.495689392089844	1	3	12.803487777709961	0	1	3.7584016430663993	0	5	12.72709060791015	7	4	38.41929222229003
2272	-1	6	3	64.66090393066406	5	1	32.498016357421875	7	0	46.65843963623047	0	0	-2.6788129306640585	1	2	29.48407464257813	-1	3	15.323651363769535
2279	-1	1	2	46.631526947021484	0	0	32.70357131958008	3	1	28.423505783081055	0	0	0.7263370529785149	1	2	14.654292680419921	-2	1	18.934358216918945
2285	-1	3	0	68.28717041015625	4	0	52.21931076049805	1	0	30.56340980529785	-1	3	5.088008589843724	-2	3	21.155868239501928	1	3	42.81176919470212
2286	2	2	5	39.6197509765625	3	5	44.72505569458008	4	0	57.872474670410156	-1	1	0.6689460234374991	-2	1	-4.436358694580079	-3	6	-17.583777670410157
2289	3	4	1	47.68375015258789	5	0	34.19081497192383	1	1	27.328916549682617	0	1	-0.7053431525878864	-1	2	12.787592028076176	3	1	19.649490450317387
2297	-1	3	4	59.34251022338867	2	2	39.4962043762207	3	0	34.34185791015625	3	1	-0.9127192233886703	4	3	18.9335866237793	3	5	24.08793308984375
2298	2	7	4	56.10288619995117	5	1	59.71271514892578	6	0	59.367942810058594	0	-1	4.2070088000488255	2	2	0.5971798510742161	1	3	0.9419521899414036
2300	2	1	3	38.972694396972656	4	0	59.253108978271484	3	0	42.697364807128906	0	-1	0.08167660302734703	-3	2	-20.19873797827148	-2	2	-3.642993807128903
2304	3	3	5	34.6125373840332	5	2	33.95835494995117	0	1	14.49016284942627	2	0	16.011325615966797	0	3	16.665508050048828	5	4	36.13370015057373
2306	-1	5	5	53.37510681152344	3	1	40.54022979736328	5	2	27.330425262451172	-1	-3	-3.211453811523434	1	1	9.623423202636722	-1	0	22.83322773754883
2311	3	1	6	31.981155395507812	5	1	32.07019805908203	0	1	13.74693775177002	0	-1	-1.6112153955078092	-4	4	-1.700258059082028	1	4	16.623002248229984
2312	3	3	4	37.35379409790039	5	1	24.67711067199707	1	1	26.512662887573242	2	1	-1.5029640979004029	0	4	11.173719328002917	4	4	9.338167112426746
2315	-1	6	3	48.10109329223633	5	1	25.279043197631836	3	0	37.317596435546875	0	2	0.3292087077636765	1	4	23.15125880236817	3	5	11.11270556445313
2316	3	0	6	26.410213470458984	0	2	22.83322525024414	0	1	17.412975311279297	8	1	-0.13179847045898185	8	5	3.445189749755862	8	6	8.865439688720706
2321	1	7	5	45.651611328125	8	3	32.02806091308594	5	1	17.45834732055664	-1	0	0.7254316718750005	-2	2	14.348982086914063	1	4	28.91869567944336
2333	3	4	2	43.25477981567383	5	1	32.25345993041992	2	0	24.837303161621094	5	1	0.8914061843261649	4	2	11.892726069580071	7	3	19.3088828383789
2335	2	6	5	45.284637451171875	6	0	62.730308532714844	2	4	45.5321044921875	0	0	-3.3986514511718795	0	5	-20.84432253271485	4	1	-3.6461184921875045
2338	2	2	5	35.553367614746094	3	1	48.19978332519531	4	4	50.33136749267578	-1	1	-0.7344446147460886	-2	5	-13.380860325195307	-3	2	-15.512444492675776
2340	-1	5	4	79.32610321044922	6	1	50.941131591796875	4	0	42.88051223754883	1	-1	5.394766789550772	0	2	33.779738408203116	2	3	41.84035776245116
2343	-1	4	1	47.95870590209961	5	0	34.79848098754883	1	1	27.655778884887695	-1	0	-1.1356509020996128	-2	1	12.024574012451168	2	0	19.1672761151123
2344	1	7	6	49.25962829589844	7	1	25.031810760498047	0	3	28.06262969970703	-2	-1	3.384648704101565	-2	4	27.612466239501956	5	2	24.58164730029297
2347	-1	6	4	57.7590446472168	6	0	40.808597564697266	3	2	31.44599151611328	0	1	0.3445583527832028	0	5	17.295005435302734	3	3	26.65761148388672
2353	-1	2	6	26.994516372680664	2	2	29.05519676208496	2	2	12.434866905212402	-1	0	-2.3215223726806578	-1	4	-4.382202762084955	-1	4	12.238127094787604
2356	-1	1	5	38.00834274291992	3	0	32.37301254272461	1	2	20.130882263183594	0	0	0.1042972570800842	-2	5	5.739627457275397	0	3	17.981757736816412
2358	-1	2	4	31.349851608276367	4	2	20.36932373046875	1	1	25.4760799407959	-1	1	-1.2622086082763673	-3	3	9.71831926953125	0	4	4.6115630592041015
2361	2	2	4	32.39072799682617	5	1	53.29271697998047	2	0	42.07579040527344	-1	0	3.6703040031738254	-4	3	-17.23168497998047	-1	4	-6.01475840527344
2362	3	1	4	42.74359130859375	2	2	23.929624557495117	1	1	32.64994812011719	0	0	0.6500246914062515	-1	2	19.463991442504884	0	3	10.743667879882814
2366	2	8	0	86.02460479736328	7	0	82.51192474365234	2	0	66.49044799804688	-1	8	-2.3564797973633063	0	8	1.1562002563476312	5	8	17.1776770019531
2374	-1	2	5	44.16748046875	2	0	42.03352355957031	2	2	16.629505157470703	-1	-1	0.5522955312500031	-1	4	2.6862524404296906	-1	2	28.0902708425293
2375	-1	6	2	61.306617736816406	7	0	48.43275833129883	3	1	27.369409561157227	-1	-2	3.0816022631835835	-2	0	15.955461668701162	2	-1	37.01881043884276
2377	-1	0	5	46.04133605957031	1	0	36.09307861328125	1	2	24.443803787231445	6	0	-0.07743305957031055	5	5	9.870824386718752	5	3	21.520099212768557
2391	3	2	6	45.77206802368164	1	2	27.635234832763672	3	1	31.972816467285156	-1	0	-1.8051330236816412	0	4	16.331700167236328	-2	5	11.994118532714843
2395	2	3	3	48.08507537841797	4	0	55.286102294921875	4	0	55.77675247192383	6	0	2.387994621582031	5	3	-4.813032294921875	5	3	-5.303682471923828
2397	-1	5	1	60.511756896972656	6	1	37.53962707519531	2	0	37.467674255371094	0	-1	-1.008241896972656	-1	-1	21.963887924804688	3	0	22.035840744628906
2398	-1	6	7	32.440025329589844	3	3	24.506040573120117	5	1	22.429529190063477	2	0	0.9802546704101545	5	4	8.914239426879881	3	6	10.990750809936522
2399	2	1	2	40.796165466308594	4	0	55.32375717163086	2	0	48.4501838684082	0	0	1.1772235336914108	-3	2	-13.350368171630855	-1	2	-6.476794868408199
2400	2	5	3	55.93467712402344	5	2	59.987953186035156	4	0	58.92450714111328	1	0	0.9406508759765657	1	1	-3.112625186035153	2	3	-2.049179141113278
2401	-1	6	2	61.306617736816406	7	0	48.43275833129883	3	1	27.369409561157227	-1	-2	2.501960263183591	-2	0	15.375819668701169	2	-1	36.43916843884277
2409	1	4	2	34.109317779541016	1	1	19.18451690673828	0	1	18.759599685668945	0	0	6.375465220458985	3	1	21.30026609326172	4	1	21.725183314331055
2414	-1	4	5	53.13584899902344	5	0	46.787940979003906	1	2	20.843454360961914	1	0	3.112402000976566	0	5	9.460310020996097	4	3	35.40479663903809
2421	1	4	2	39.2476692199707	0	0	24.63957405090332	1	1	18.44289207458496	0	0	4.613774780029296	4	2	19.22186994909668	3	1	25.418551925415038
2427	1	6	5	53.05219268798828	7	2	35.75326919555664	1	1	21.133718490600586	0	0	6.720445312011719	-1	3	24.01936880444336	5	4	38.638919509399415
2435	2	5	6	59.95645523071289	6	4	73.50401306152344	1	0	49.43022537231445	1	2	12.17143176928711	0	4	-1.3761260615234363	5	8	22.697661627685548
2438	-1	0	5	46.04133605957031	1	0	36.09307861328125	1	2	24.443803787231445	6	0	0.07520394042968803	5	5	10.02346138671875	5	3	21.672736212768555
2443	-1	5	5	35.95220184326172	6	0	36.577972412109375	3	2	13.869778633117676	2	-1	-6.421950843261719	1	4	-7.047721412109375	4	2	15.660472366882324
2444	-1	1	4	46.6414794921875	3	1	34.34092712402344	1	1	26.796092987060547	7	-1	0.31275150781250005	5	2	12.613303875976563	7	2	20.158138012939453
2450	3	1	4	43.61174011230469	2	2	27.955965042114258	1	0	29.491762161254883	0	0	0.3312738876953105	-1	2	15.98704895788574	0	4	14.451251838745115
2455	-1	1	5	44.28182601928711	2	2	23.202289581298828	1	0	35.57508087158203	0	1	-4.091724019287106	-1	4	16.987812418701175	0	6	4.615021128417972
2458	-1	4	1	47.95870590209961	5	0	34.79848098754883	1	1	27.655778884887695	-1	7	-1.06553090209961	-2	8	12.094694012451171	2	7	19.237396115112304
2462	-1	6	3	48.10109329223633	5	1	25.279043197631836	3	0	37.317596435546875	3	0	0.4780607077636674	4	2	23.30011080236816	6	3	11.26155756445312
2465	2	1	3	24.989748001098633	4	0	43.55546188354492	2	1	44.41205978393555	0	1	-5.610626001098634	-3	4	-24.176339883544923	-1	3	-25.032937783935548
2470	-1	6	2	61.66399002075195	6	1	38.81291198730469	5	0	37.34663009643555	0	1	-0.026396020751960236	0	2	22.824682012695305	1	3	24.290963903564446
2475	-1	6	2	54.30418014526367	7	1	43.90294647216797	5	0	24.89678192138672	0	6	6.647735854736332	-1	7	17.048969527832035	1	8	36.055134078613285
2476	-1	1	2	38.692073822021484	4	1	30.0262393951416	0	1	23.161378860473633	0	0	1.3653571779785167	-3	1	10.0311916048584	1	1	16.89605213952637
2486	3	0	6	33.10092544555664	0	1	24.02618980407715	2	2	22.910720825195312	1	-1	-0.8096884455566382	1	4	8.265047195922854	-1	3	9.38051617480469
2487	-1	6	3	48.10109329223633	5	1	25.279043197631836	3	0	37.317596435546875	0	0	0.16823970776367503	1	2	22.990289802368167	3	3	10.951736564453128
2488	3	5	5	38.911285400390625	4	1	32.473365783691406	5	1	20.273906707763672	0	0	-0.28886340039062475	1	4	6.149056216308594	0	4	18.34851529223633
2491	3	5	6	52.5373649597168	9	1	45.647132873535156	2	2	20.72620964050293	2	2	0.11106504028320785	-2	7	7.0012971264648485	5	6	31.922220359497075
2492	2	2	2	40.540138244628906	4	0	55.00748825073242	4	1	48.51042556762695	1	-1	0.8609277553710939	-1	1	-13.606422250732422	-1	0	-7.109359567626953
2495	1	3	7	14.539423942565918	1	3	16.294668197631836	0	3	2.0795555114746094	0	1	5.688071057434083	2	5	3.932826802368165	3	5	18.14793948852539
2496	-1	5	5	40.72992706298828	5	2	23.11251449584961	3	0	32.11296463012695	0	0	3.258186937011722	0	3	20.875599504150394	2	5	11.87514936987305
2498	1	3	3	63.789669036865234	3	1	46.76805114746094	0	1	20.85641860961914	0	-2	4.878164963134765	0	0	21.89978285253906	3	0	47.81141539038086
2506	-1	2	5	32.73303985595703	5	0	33.78736877441406	1	2	13.441219329833984	0	0	-3.135898855957034	-3	5	-4.1902277744140655	1	3	16.155921670166013
2513	2	5	5	32.614418029785156	6	0	46.05842590332031	3	4	49.53376007080078	0	0	1.5740649702148488	-1	5	-11.869942903320307	2	1	-15.345277070800776
2517	-1	7	6	49.7872314453125	7	1	31.907041549682617	1	2	32.375728607177734	0	2	0.758580554687498	0	7	18.63877045031738	6	6	18.170083392822264
2518	1	7	2	74.27786254882812	1	1	49.18088912963867	7	0	28.931766510009766	-2	3	-5.052135548828119	4	4	20.044837870361334	-2	5	40.29396048999024
2520	-1	8	2	53.26426696777344	8	0	43.671897888183594	1	1	24.087919235229492	0	1	0.6902550322265597	0	3	10.282624111816403	7	2	29.866602764770505
2521	3	4	5	37.265724182128906	5	1	28.14250373840332	2	1	22.959205627441406	1	-1	1.737014817871092	0	3	10.860235261596678	3	3	16.043533372558592
2524	-1	2	6	46.082454681396484	1	2	28.282135009765625	3	1	32.29587173461914	-1	0	-2.0499176813964723	0	4	15.750401990234387	-2	5	11.736665265380871
2525	3	6	7	64.3218994140625	8	1	55.24715805053711	2	2	22.910720825195312	-1	-2	-0.8887844140624992	-3	4	8.185956949462891	3	3	40.52239417480469
2529	3	1	4	60.12692642211914	3	1	33.64789962768555	1	1	40.315006256103516	5	1	1.751866577880861	3	4	28.230893372314455	5	4	21.563786743896486
2531	2	3	6	40.15210723876953	7	6	50.783878326416016	3	0	52.34600830078125	-1	0	-2.203458238769535	-5	0	-12.83522932641602	-1	6	-14.397359300781254
2533	2	3	2	46.323856353759766	1	0	48.67023849487305	6	0	60.63140106201172	-1	1	-6.706556353759765	1	3	-9.052938494873047	-4	3	-21.01410106201172
2537	1	6	4	55.14581298828125	3	2	36.29988479614258	1	1	22.68073081970215	0	0	9.561583011718753	3	2	28.407511203857425	5	3	42.026665180297854
2538	-1	7	0	62.20624542236328	6	0	41.73232650756836	6	0	34.9694709777832	0	8	0.8143445776367244	1	8	21.288263492431646	1	8	28.051119022216803
2543	-1	3	4	59.34251022338867	2	2	39.4962043762207	3	0	34.34185791015625	-2	1	-1.1425422233886664	-1	3	18.703763623779302	-2	5	23.858110089843755
2545	3	5	5	36.94941711425781	3	2	24.35641098022461	5	0	26.42899513244629	0	-1	2.369783885742187	2	2	14.96279001977539	0	4	12.89020586755371
2546	-1	1	5	39.42418670654297	3	2	24.875118255615234	1	0	29.044618606567383	0	-1	-9.31530670654297	-2	2	5.233761744384765	0	4	1.0642613934326164
2548	-1	3	4	59.34251022338867	2	2	39.4962043762207	3	0	34.34185791015625	-2	0	-0.7635582233886709	-1	2	19.082747623779298	-2	4	24.23709408984375
2551	-1	6	2	61.306617736816406	7	0	48.43275833129883	3	1	27.369409561157227	2	-2	2.450361263183595	1	0	15.324220668701173	5	-1	36.387569438842775
2554	-1	6	1	66.24339294433594	7	0	48.788246154785156	5	0	31.95069122314453	2	6	0.16894805566406035	1	7	17.62409484521484	3	7	34.46164977685547
2555	-1	1	6	31.780765533447266	2	1	36.74180603027344	0	2	9.53450870513916	0	-1	-2.2137475334472647	-1	4	-7.174788030273437	1	3	20.03250929486084
2558	-1	6	2	61.66399002075195	6	1	38.81291198730469	5	0	37.34663009643555	0	3	-0.15404502075195836	0	4	22.697033012695307	1	5	24.163314903564448
2561	-1	3	0	68.28717041015625	4	0	52.21931076049805	1	0	30.56340980529785	-1	5	5.017636589843747	-2	5	21.08549623950195	1	5	42.741397194702145
2563	2	2	6	18.78900146484375	5	0	45.30535888671875	2	4	36.461421966552734	0	0	-3.1480034648437485	-3	6	-29.664360886718747	0	2	-20.82042396655273
2564	-1	3	4	59.34251022338867	2	2	39.4962043762207	3	0	34.34185791015625	-2	0	-0.7721742233886744	-1	2	19.074131623779294	-2	4	24.228478089843748
2567	3	5	5	37.20139694213867	6	0	34.19590759277344	2	2	16.84147071838379	0	0	-0.6722629421386728	-1	5	2.3332264072265616	3	3	19.68766328161621
2574	1	6	2	33.807594299316406	5	0	27.675317764282227	3	1	9.967077255249023	0	1	10.908087700683595	1	3	17.040364235717774	3	2	34.74860474475098
2579	-1	5	5	33.7666015625	6	0	22.552392959594727	1	2	25.70975112915039	0	0	0.424756437500001	-1	5	11.638965040405274	4	3	8.48160687084961
2582	3	4	2	46.63694381713867	2	0	37.623138427734375	4	1	22.84978675842285	-2	1	-3.1343198171386746	0	3	5.879485572265622	-2	2	20.652837241577146
2585	-1	5	5	48.37442398071289	6	2	34.19658660888672	1	1	28.673385620117188	0	0	1.4130430192871088	-1	3	15.59088039111328	4	4	21.114081379882812
2587	2	4	1	62.537986755371094	5	0	73.03372955322266	3	0	52.48203659057617	0	1	-1.1788157553710903	-1	2	-11.674558553222653	1	2	8.877134409423832
2591	2	6	6	59.09833526611328	6	2	67.27088928222656	6	1	54.80521774291992	0	-1	5.822926733886717	0	3	-2.349627282226564	0	4	10.116044257080077
2594	2	5	2	51.644290924072266	6	0	66.1469955444336	4	0	48.47508239746094	0	-2	3.1582390759277317	-1	0	-11.344465544433596	1	0	6.32744760253906
2597	2	6	5	46.83041000366211	6	0	56.751609802246094	5	3	53.05657196044922	0	-1	-0.8395920036621121	0	4	-10.760791802246096	1	1	-7.065753960449221
2603	-1	4	1	43.67542266845703	4	0	32.72633361816406	4	0	25.444637298583984	0	1	0.7276613315429685	0	2	11.676750381835937	0	2	18.958446701416015
2607	1	7	2	62.5375862121582	8	2	51.5172233581543	1	0	14.855162620544434	-1	3	-1.7137042121581914	-2	3	9.306658641845715	5	5	45.96871937945558
2612	-1	4	1	42.064300537109375	1	0	39.820858001708984	5	0	16.738988876342773	-1	0	0.4687024628906258	2	1	2.7121449982910164	-2	1	25.794014123657227
2620	3	7	4	57.656002044677734	7	0	44.49180221557617	8	2	27.00018310546875	1	-1	2.476144955322262	1	3	15.640344784423824	0	1	33.131963894531246
2621	1	0	2	31.466506958007812	0	1	25.22347640991211	0	1	10.077829360961914	1	0	4.225055041992185	1	1	10.468085590087888	1	1	25.613732639038084
2622	-1	5	2	32.12269973754883	5	0	27.1733455657959	3	1	19.44489860534668	-1	0	0.3386932624511729	-1	2	5.288047434204103	1	1	13.016494394653321
2623	-1	4	5	53.13584899902344	5	0	46.787940979003906	1	2	20.843454360961914	4	2	2.0659130009765647	3	7	8.413821020996096	7	5	34.35830763903809
2624	-1	6	3	48.10109329223633	5	1	25.279043197631836	3	0	37.317596435546875	1	0	0.27417070776367325	2	2	23.096220802368165	4	3	11.057667564453126
2626	-1	1	3	37.8709602355957	2	1	26.78860855102539	1	1	25.577899932861328	0	-1	1.1141007644042986	-1	1	12.196452448974611	0	1	13.407161067138674
2636	-1	5	4	53.49827575683594	6	1	35.84330749511719	0	1	32.150516510009766	0	1	-1.894366756835936	-1	4	15.760601504882814	5	4	19.453392489990236
2638	1	0	6	36.825191497802734	0	1	25.886028289794922	0	2	14.773966789245605	1	-1	4.417365502197278	1	4	15.35652871020509	1	3	26.468590210754407
2640	-1	4	2	33.77342987060547	3	0	27.01131820678711	3	1	21.257661819458008	-2	1	-8.116542870605468	-1	3	-1.3544312067871083	-1	2	4.399225180541993
2644	-1	3	4	59.34251022338867	2	2	39.4962043762207	3	0	34.34185791015625	6	-1	-0.17816622338867916	7	1	19.66813962377929	6	3	24.822486089843743
2649	-1	5	5	53.37510681152344	3	1	40.54022979736328	5	2	27.330425262451172	-1	-3	-3.209132811523439	1	1	9.625744202636717	-1	0	22.835548737548827
2653	-1	4	0	65.26956176757812	3	0	45.423255920410156	3	0	34.34185791015625	2	5	-0.05015576757811857	3	5	19.79615007958985	3	5	30.877548089843756
2655	-1	2	5	33.42280960083008	7	1	28.098712921142578	0	2	19.819639205932617	-1	1	-1.0519406008300791	-6	5	4.272156078857421	1	4	12.551229794067382
2659	-1	1	2	30.608165740966797	0	1	22.13319206237793	4	1	22.970518112182617	0	0	-1.3506437409667953	1	1	7.124329937622072	-3	1	6.287003887817384
2660	2	6	5	45.29225158691406	7	0	67.28221130371094	3	4	40.98782730102539	0	0	2.478410413085939	-1	5	-19.511549303710936	3	1	6.782834698974611
2662	-1	5	5	35.95220184326172	6	0	36.577972412109375	3	2	13.869778633117676	1	-1	-6.492774843261717	0	4	-7.118545412109373	3	2	15.589648366882326
2666	-1	7	6	49.7872314453125	7	1	31.907041549682617	1	2	32.375728607177734	2	0	-5.7179954453125035	2	5	12.16219445031738	8	4	11.693507392822262
2669	-1	1	2	43.37081527709961	3	0	36.682518005371094	1	1	21.183849334716797	0	0	2.441302722900403	-2	2	9.129599994628919	0	1	24.628268665283215
2673	1	6	3	60.86617660522461	1	1	36.02110290527344	2	1	28.67987823486328	0	2	5.918618394775379	5	4	30.76369209472655	4	4	38.10491676513671
2675	2	2	5	32.3576545715332	4	0	56.477027893066406	2	4	38.85840606689453	-1	0	0.26834542846679454	-3	5	-23.85102789306641	-1	1	-6.232406066894534
2681	2	5	5	48.9366340637207	6	0	65.83395385742188	3	3	46.08046340942383	1	-2	7.8711339362793	0	3	-9.026185857421872	3	0	10.727304590576175
2682	-1	5	3	27.84368133544922	5	1	23.68299674987793	5	1	18.656234741210938	1	0	-3.4375303354492175	1	2	0.7231542501220716	1	2	5.749916258789064
2686	-1	1	7	33.22063064575195	2	0	33.30014419555664	1	3	14.41603946685791	0	-1	6.621113354248045	-1	6	6.541599804443358	0	3	25.42570453314209
2687	3	3	5	39.48734664916992	1	2	32.211334228515625	3	1	21.11199378967285	-2	-1	-0.45295764916992454	0	2	6.823054771484372	-2	3	17.922395210327146
2696	1	1	6	18.967121124267578	0	1	14.331757545471191	0	3	8.470165252685547	0	0	1.6717048757324235	1	5	6.30706845452881	1	3	12.168660747314455
2697	3	7	3	82.67703247070312	7	1	46.76251220703125	1	0	49.7504997253418	0	0	7.728769529296883	0	2	43.64328979296876	6	3	40.65530227465821
2707	-1	2	7	20.292552947998047	2	0	26.969247817993164	2	3	7.818856239318848	0	0	-7.002423947998047	0	7	-13.679118817993164	0	4	5.471272760681153
2712	3	2	4	34.644710540771484	1	1	25.869016647338867	3	1	22.611675262451172	-1	0	-0.07003954077148933	0	3	8.705654352661128	-2	3	11.962995737548823
2713	-1	3	4	59.34251022338867	2	2	39.4962043762207	3	0	34.34185791015625	5	1	-1.2217982233886602	6	3	18.62450762377931	5	5	23.77885408984376
2722	-1	3	6	27.46750831604004	2	2	22.518156051635742	3	1	19.44489860534668	-1	2	-1.2443643160400377	0	6	3.704987948364259	-1	7	6.778245394653322
2724	-1	5	5	50.590919494628906	1	1	30.490158081054688	7	1	34.596317291259766	-2	0	-1.7231964946289082	2	4	18.37756491894531	-4	4	14.271405708740232
2725	-1	6	5	46.08738708496094	7	2	35.507720947265625	2	0	25.075206756591797	1	-1	3.162139915039056	0	2	13.741806052734368	5	4	24.174320243408197
2732	-1	3	3	52.96366882324219	4	0	35.421024322509766	1	1	32.0381965637207	-1	-3	2.0523501767578054	-2	0	19.594994677490227	1	-1	22.97782243627929
2734	-1	6	3	48.10109329223633	5	1	25.279043197631836	3	0	37.317596435546875	0	2	0.15411070776367808	1	4	22.97616080236817	3	5	10.937607564453131
2736	1	0	5	28.701459884643555	0	2	11.792254447937012	0	1	20.74400520324707	1	-1	2.4220381153564468	1	2	19.33124355206299	1	3	10.379492796752931
2738	-1	5	5	44.5263786315918	6	0	44.53720474243164	4	2	14.484723091125488	4	-2	-0.7139976315917949	3	3	-0.7248237424316386	5	1	29.327657908874514
2742	-1	2	6	18.665481567382812	5	1	21.916566848754883	1	2	11.244462013244629	0	1	-3.291297567382813	-3	6	-6.542382848754883	1	5	4.129721986755371
2751	-1	4	5	53.13584899902344	5	0	46.787940979003906	1	2	20.843454360961914	2	0	-1.0812089990234384	1	5	5.266699020996093	5	3	31.211185639038085
2750	1	7	7	40.43504333496094	1	6	19.89828109741211	0	1	24.371566772460938	1	0	1.883839665039062	7	1	22.42060190258789	8	6	17.947316227539062
2752	-1	6	2	61.306617736816406	7	0	48.43275833129883	3	1	27.369409561157227	0	2	2.902546263183595	-1	4	15.776405668701173	3	3	36.839754438842775
2754	-1	2	5	32.73303985595703	5	0	33.78736877441406	1	2	13.441219329833984	0	0	-3.1125408559570324	-3	5	-4.166869774414064	1	3	16.179279670166014
2756	2	3	4	37.21025848388672	6	0	62.58210754394531	2	4	37.605926513671875	6	0	5.23931551611328	3	4	-20.132533543945314	7	0	4.843647486328123
2757	-1	6	4	58.80389404296875	5	1	40.903289794921875	2	1	32.396156311035156	-1	1	-3.151560042968754	0	4	14.749044205078121	3	4	23.25617768896484
2758	-1	4	0	65.26956176757812	3	0	45.423255920410156	3	0	34.34185791015625	-3	4	0.16660323242187758	-2	4	20.012909079589846	-2	4	31.094307089843753
2759	-1	4	2	43.118499755859375	6	0	41.32407760620117	2	1	16.28997039794922	-2	-2	0.7641142441406288	-4	0	2.558536393798832	0	-1	27.592643602050785
2761	-1	8	3	62.99105453491211	9	1	52.92176055908203	4	1	24.564838409423828	-1	5	1.5090274650878825	-2	7	11.57832144091796	3	7	39.935243590576164
2764	3	6	3	74.57528686523438	6	0	57.37283706665039	1	2	31.038440704345703	0	0	-1.9555868652343804	0	3	15.246862933349604	5	1	41.58125929565429
2765	2	5	1	46.851585388183594	6	0	54.96124267578125	2	0	54.86811447143555	0	-1	3.0054236118164113	-1	0	-5.104233675781245	3	0	-5.011105471435542
2773	2	5	0	62.559574127197266	5	0	61.40803909301758	5	0	64.12930297851562	3	0	1.8274278728027298	3	0	2.9789629069824173	3	0	0.2576990214843704
2775	-1	7	2	56.29887390136719	8	0	54.012699127197266	6	1	16.78171730041504	1	5	18.840847098632807	0	7	21.12702187280273	2	6	58.358003699584955
2778	-1	1	3	59.21848678588867	2	1	35.88648223876953	1	0	37.82755661010742	0	1	-0.27573678588867523	-1	3	23.056267761230465	0	4	21.115193389892575
2785	1	6	5	44.32354736328125	7	2	27.521419525146484	5	0	20.636924743652344	1	-2	2.7456376367187474	0	1	19.547765474853513	2	3	26.432260256347654
2786	3	5	3	64.90425109863281	6	1	57.59366989135742	0	1	21.14655876159668	1	0	6.706098901367184	0	2	14.016680108642575	6	2	50.46379123840332
2788	-1	5	2	76.69931030273438	5	1	49.9860954284668	4	0	41.208770751953125	1	3	3.528169697265625	1	4	30.241384571533203	2	5	39.018709248046875
2789	-1	5	2	32.12269973754883	5	0	27.1733455657959	3	1	19.44489860534668	-1	0	0.21192626245117197	-1	2	5.161280434204102	1	1	12.88972739465332
2791	-1	4	1	46.03767776489258	3	0	41.08833312988281	3	1	19.44489860534668	-1	0	4.833077235107417	0	1	9.782421870117183	0	0	31.425856394653316
2794	-1	1	4	42.0026969909668	2	0	30.788488388061523	1	2	25.70975112915039	0	1	1.7122410090332068	-1	5	12.92644961193848	0	3	18.005186870849613
2797	-1	3	4	34.11893081665039	5	1	25.70747184753418	0	1	22.907005310058594	-2	0	-0.19576581665038617	-4	3	8.215693152465825	1	3	11.01615968994141
2799	-1	2	7	20.292552947998047	2	0	26.969247817993164	2	3	7.818856239318848	0	-1	-6.394982947998045	0	6	-13.071677817993162	0	3	6.078713760681154
2814	1	6	4	50.26930618286133	8	3	32.02806091308594	1	0	22.0760440826416	0	-1	1.4091768171386718	-2	0	19.650422086914062	5	3	29.6024389173584
2815	1	2	6	53.417381286621094	0	2	48.04694747924805	0	1	9.205233573913574	-1	-2	6.077412713378898	1	2	11.447846520751945	1	3	50.28956042608642
2817	3	5	4	54.65293502807617	6	1	38.64685821533203	3	1	29.842052459716797	1	0	2.129203971923829	0	3	18.13528078466797	3	3	26.940086540283204
2819	-1	1	3	22.954530715942383	3	1	17.558387756347656	1	1	19.891695022583008	0	2	-0.8693737159423804	-2	4	4.526769243652346	0	4	2.1934619774169946
2821	-1	5	2	76.69931030273438	5	1	49.9860954284668	4	0	41.208770751953125	2	2	3.4916956972656266	2	3	30.204910571533205	3	4	38.98223524804688
2824	2	7	1	57.936187744140625	7	0	69.29383850097656	4	0	51.6201286315918	-1	2	0.785425255859387	-1	3	-10.57222550097655	2	3	7.101484368408215
2830	3	5	3	42.178287506103516	2	2	27.955965042114258	6	0	28.058303833007812	1	2	-1.5597535061035117	4	3	12.662568957885746	0	5	12.560230166992191
2831	-1	3	0	59.6746826171875	3	0	36.34266662597656	1	0	37.82755661010742	-1	3	1.1253513828124966	-1	3	24.457367374023434	1	3	22.972477389892575
2832	1	5	4	40.31171417236328	1	2	27.8256778717041	2	0	16.320837020874023	1	-1	4.6031598276367305	5	1	17.08919612829591	4	3	28.59403697912599
2834	2	3	1	46.442413330078125	4	0	56.4996452331543	4	0	52.92054748535156	1	-1	0.3046696699218785	0	0	-9.752562233154293	0	0	-6.173464485351559
2836	-1	2	5	33.42280960083008	7	1	28.098712921142578	0	2	19.819639205932617	-1	1	-1.0210806008300821	-6	5	4.303016078857418	1	4	12.582089794067379
2839	-1	6	3	53.77700424194336	7	1	39.599159240722656	1	1	28.673385620117188	0	0	0.695984758056639	-1	2	14.873829759277342	5	2	25.79960337988281
2842	-1	6	2	61.306617736816406	7	0	48.43275833129883	3	1	27.369409561157227	2	-2	2.978239263183582	1	0	15.85209866870116	5	-1	36.91544743884276
2847	-1	7	3	70.66571807861328	8	1	54.80421447753906	5	1	30.357057571411133	0	5	3.9983099213867206	-1	7	19.85981352246094	2	7	44.30697042858887
2854	-1	4	5	52.06101989746094	5	2	34.38755798339844	3	1	32.16901397705078	0	-3	9.778609102539065	-1	0	27.452071016601565	1	1	29.67061502294922
2855	-1	7	2	56.546714782714844	8	1	46.14548110961914	5	0	24.89678192138672	0	6	5.237537217285158	-1	7	15.638770890380862	2	8	36.88747007861328
2860	-1	0	4	51.11800003051758	0	0	29.31587028503418	1	1	36.29767608642578	1	0	-0.7476030305175811	1	4	21.054526714965817	0	3	14.072720913574216
2861	-1	1	5	56.31411361694336	3	2	37.560916900634766	0	1	33.24874496459961	0	-1	-0.46611161694335834	-2	2	18.287085099365235	1	3	22.59925703540039
2862	-1	3	6	39.67568588256836	6	3	27.104509353637695	1	0	27.066730499267578	-1	0	-1.721319882568359	-4	3	10.849856646362305	1	6	10.887635500732422
2863	-1	2	7	20.292552947998047	2	0	26.969247817993164	2	3	7.818856239318848	0	1	-4.734676947998047	0	8	-11.411371817993164	0	5	7.739019760681153
2869	-1	6	3	34.144012451171875	7	1	26.593996047973633	5	1	22.045562744140625	1	0	1.7138245488281214	0	2	9.263840952026364	2	2	13.812274255859371
2870	-1	5	5	51.5721435546875	6	1	34.07872009277344	2	2	31.988969802856445	0	0	0.6262504453125004	-1	4	18.119673907226563	3	3	20.209424197143555
2875	2	6	5	39.537559509277344	5	0	56.26237487792969	6	3	46.252960205078125	0	0	1.5132904907226532	1	5	-15.21152487792969	0	2	-5.202110205078128
2877	-1	0	5	46.04133605957031	1	0	36.09307861328125	1	2	24.443803787231445	1	0	-4.251912059570316	0	5	5.696345386718747	0	3	17.34562021276855
2879	3	2	4	53.24261474609375	5	1	51.84343719482422	0	1	15.235151290893555	-1	0	11.684451253906246	-4	3	13.083628805175778	1	3	49.69191470910644
2882	-1	5	5	48.37442398071289	6	2	34.19658660888672	1	1	28.673385620117188	1	0	1.1427960192871112	0	3	15.320633391113283	5	4	20.843834379882814
2886	-1	5	2	44.025062561035156	5	1	32.90583801269531	3	1	25.61478042602539	-1	3	-0.008470561035153423	-1	4	11.11075398730469	1	4	18.401811573974612
2888	2	4	0	51.29357147216797	1	0	58.317012786865234	6	0	55.95433807373047	0	2	3.3023405278320297	3	2	-3.721100786865236	-2	2	-1.3584260737304703
2890	1	6	8	50.3062629699707	7	1	51.20778274536133	0	6	2.9332785606384277	0	-3	4.785152030029302	-1	4	3.883632254638677	6	-1	52.15813643936158
2894	-1	2	7	55.150325775146484	3	0	48.00511169433594	1	2	21.64076042175293	-1	-1	-3.034267775146482	-2	6	4.110946305664065	0	4	30.475297578247073
2902	1	4	2	48.35295486450195	0	1	30.778446197509766	1	1	21.409305572509766	1	3	3.6247551354980416	5	4	21.19926380249023	4	4	30.56840442749023
2905	2	1	2	49.44370651245117	2	0	55.953704833984375	4	0	56.4677848815918	0	0	0.2855144875488307	-1	2	-6.224483833984372	-3	2	-6.738563881591794
2906	-1	7	0	62.20624542236328	6	0	41.73232650756836	6	0	34.9694709777832	0	2	0.6575895776367133	1	2	21.131508492431635	1	2	27.89436402221679
2912	2	5	5	25.788236618041992	4	4	37.19915008544922	6	0	51.566864013671875	-1	0	-5.056470618041992	0	1	-16.46738408544922	-2	5	-30.835098013671875
2914	-1	3	4	59.34251022338867	2	2	39.4962043762207	3	0	34.34185791015625	2	1	-0.9922762233886786	3	3	18.85402962377929	2	5	24.008376089843743
2917	-1	3	6	26.605899810791016	1	2	21.65654945373535	3	1	19.44489860534668	0	2	-1.2934698107910165	2	6	3.6558805462646475	0	7	5.867531394653319
2918	-1	5	2	65.52587127685547	2	0	39.01634979248047	6	0	41.005062103271484	-1	0	1.8244497231445251	2	2	28.333971207519525	-2	2	26.34525889672851
2922	3	2	1	45.70427703857422	3	0	31.36395263671875	1	0	28.176305770874023	1	0	-1.1371670385742192	0	1	13.20315736328125	2	1	16.390804229125976
2923	2	6	2	50.09281921386719	5	0	49.39154815673828	7	0	63.679046630859375	0	1	0.3021857861328101	1	3	1.0034568432617164	-1	3	-13.284041630859377
2925	1	3	5	36.31352996826172	1	2	19.729612350463867	0	1	20.418716430664062	1	-1	2.0364400317382803	3	2	18.620357649536132	4	3	17.931253569335937
2928	2	2	6	18.494613647460938	4	0	41.298187255859375	1	4	40.174198150634766	-1	-1	-3.2837896474609387	-3	5	-26.087363255859376	0	1	-24.963374150634767
2929	-1	2	4	42.23954772949219	2	0	27.679893493652344	2	2	29.05519676208496	-1	0	1.2994712705078157	-1	4	15.85912550634766	-1	2	14.483822237915042
2934	-1	6	4	36.22968673706055	5	1	22.429529190063477	7	2	28.29570198059082	0	1	0.155459262939452	1	4	13.955616809936522	-1	3	8.089444019409179
2935	-1	5	5	35.95220184326172	6	0	36.577972412109375	3	2	13.869778633117676	1	-1	-6.466284843261718	0	4	-7.092055412109374	3	2	15.616138366882325
2938	1	7	2	73.62469482421875	1	1	29.890270233154297	0	0	47.56922912597656	2	1	-6.069227824218743	8	2	37.66519676684571	9	3	19.986237874023445
2939	-1	1	4	43.08112335205078	2	2	24.182191848754883	1	1	33.39447784423828	0	1	-0.12333035205077891	-1	3	18.77560115124512	0	4	9.563315155761721
2941	1	3	3	35.41743469238281	0	2	20.618642807006836	0	0	18.633588790893555	0	-2	7.15987330761719	3	-1	21.958665192993166	3	1	23.943719209106447
2943	2	6	2	51.44621276855469	7	3	64.38565826416016	5	0	50.0383415222168	0	6	2.1595182314453183	-1	5	-10.77992726416015	1	8	3.567389477783209
2944	-1	6	4	49.103153228759766	7	2	38.70191955566406	5	0	24.89678192138672	0	-1	4.299845771240236	-1	1	14.701079444335939	1	3	28.506217078613282
2951	2	2	7	23.423439025878906	5	1	49.83820343017578	2	6	36.56300735473633	1	1	-2.9807310258789066	-2	7	-29.39549543017578	1	2	-16.12029935473633
2955	-1	7	4	68.48303985595703	7	1	44.78788757324219	7	2	38.19070053100586	1	1	-5.1831168559570315	1	4	18.512035426757812	1	3	25.10922246899414
2956	3	2	1	34.323577880859375	3	0	24.13921546936035	1	0	24.020353317260742	2	1	0.04628211914062064	1	2	10.230644530639644	3	2	10.349506682739253
2959	-1	1	4	32.95051574707031	3	2	19.945863723754883	0	1	27.500200271606445	0	1	-2.128426747070314	-2	3	10.876225276245115	1	4	3.321888728393553
2960	-1	7	7	47.468994140625	7	2	42.20061111450195	3	2	19.763933181762695	1	0	3.8136998593749993	1	5	9.082082885498046	5	5	31.518760818237304
2962	-1	5	2	65.52587127685547	2	0	39.01634979248047	6	0	41.005062103271484	-1	-2	1.7178267231445403	2	0	28.22734820751954	-2	0	26.238635896728525
2964	3	4	6	29.740665435791016	0	3	16.637657165527344	6	0	26.938995361328125	-2	1	-2.394617435791016	2	4	10.708390834472656	-4	7	0.4070526386718747
2969	-1	6	4	46.877586364746094	6	0	30.526151657104492	7	2	30.84698486328125	0	0	-0.8728003647460909	0	4	15.47863434289551	-1	2	15.157801136718753
2970	-1	1	7	33.22063064575195	2	0	33.30014419555664	1	3	14.41603946685791	1	-1	6.277227354248048	0	6	6.19771380444336	1	3	25.08181853314209
2974	-1	4	1	69.27389526367188	1	1	37.01985168457031	6	0	46.749576568603516	0	1	0.5489677363281373	3	1	32.8030113154297	-2	2	23.073286431396497
2978	-1	6	3	87.22698974609375	6	1	51.66096115112305	7	1	50.06157302856445	0	0	-8.588336746093745	0	2	26.977691848876958	-1	2	28.577079971435552
2982	-1	2	4	34.30375671386719	5	0	30.879865646362305	0	2	17.91944122314453	-1	0	-2.578716713867184	-4	4	0.8451743536376988	1	2	13.805598776855472
2983	-1	6	4	72.29373931884766	7	2	61.41366195678711	0	1	25.375614166259766	0	1	-0.19312231884765652	-1	3	10.68695504321289	6	4	46.725002833740234
2985	3	1	2	38.35733413696289	1	1	27.62483787536621	2	0	24.568483352661133	0	0	1.6653808630371145	0	1	12.397877124633794	-1	2	15.454231647338872
2988	-1	6	2	69.26969146728516	6	0	44.448158264160156	6	0	39.31708908081055	0	3	-2.386992467285154	0	5	22.434540735839846	0	5	27.565609919189455
2989	3	5	5	36.06865310668945	5	2	21.51450538635254	5	0	28.39013671875	1	0	1.111807893310548	1	3	15.665955613647462	1	5	8.790324281250001
2991	-1	5	3	75.03764343261719	5	1	49.9860954284668	5	1	39.54709243774414	4	1	5.09446656738281	4	3	30.1460145715332	4	3	40.58501756225586
2994	-1	4	5	53.13584899902344	5	0	46.787940979003906	1	2	20.843454360961914	3	3	2.2725100009765598	2	8	8.620418020996091	6	6	34.56490463903808
3002	1	2	2	41.798370361328125	1	1	22.2271785736084	0	1	23.405990600585938	1	-1	4.729046638671875	2	0	24.3002384263916	3	0	23.121426399414062
3005	-1	3	3	41.78291320800781	2	2	28.007556915283203	3	0	28.270898818969727	1	-1	0.9077467919921887	2	0	14.683103084716798	1	2	14.419761181030275
3007	-1	1	5	39.81993103027344	2	2	28.007556915283203	1	1	26.30791664123535	0	0	0.2096769697265657	-1	3	12.0220510847168	0	4	13.721691358764652
3009	3	2	8	31.85042953491211	3	0	37.74099349975586	1	6	7.945423126220703	4	0	-1.2348175349121107	3	8	-7.125381499755861	5	2	22.670188873779296
3012	-1	7	3	77.65644073486328	7	2	45.1895866394043	7	0	46.96240234375	1	0	-6.152417734863278	1	1	26.314436360595707	1	3	24.541620656250004
3013	-1	6	2	72.71987915039062	5	0	37.08301544189453	7	1	50.132423400878906	-1	6	-16.807602150390622	0	8	18.829261558105472	-2	7	5.779853599121097
3014	1	2	7	6.946218967437744	0	3	8.701462745666504	0	3	2.0795555114746094	1	1	7.609256032562255	3	5	5.854012254333496	3	5	12.47591948852539
3019	-1	3	6	26.605899810791016	1	2	21.65654945373535	3	1	19.44489860534668	-1	1	-4.766711810791016	1	5	0.18263854626464848	-1	6	2.3942893946533204
3026	2	5	5	48.07952880859375	6	0	57.44586944580078	4	4	53.6114387512207	1	-2	2.4603121914062456	0	3	-6.906028445800786	2	-1	-3.0715977512207076
3030	3	1	6	54.29914474487305	6	0	55.60090255737305	0	2	12.534219741821289	0	-1	-0.14958474487304585	-5	5	-1.4513425573730458	1	3	41.61534025817871
3032	2	3	6	39.49082946777344	5	5	45.807411193847656	3	0	56.66120147705078	-2	0	0.8669735322265666	-4	1	-5.449608193847652	-2	6	-16.303398477050777
3037	2	6	4	49.159202575683594	5	2	59.987953186035156	5	1	52.14903259277344	1	0	2.998669424316404	2	2	-7.830081186035159	2	3	0.00883940722656007
3038	-1	5	5	54.93172073364258	6	1	43.984100341796875	2	2	25.44316864013672	3	-2	2.782342266357425	2	2	13.729962658203128	6	1	32.270894359863284
3055	-1	6	3	55.278526306152344	7	1	31.907041549682617	2	0	37.86703109741211	2	0	-1.3599253061523413	1	2	22.011559450317385	6	3	16.051569902587893
3057	3	2	6	34.17850112915039	4	1	37.728485107421875	0	2	10.286001205444336	1	2	1.5615798708496058	-1	7	-1.9884041074218786	3	6	25.45407979455566
3058	1	2	2	27.103845596313477	0	1	19.25336456298828	0	1	11.685280799865723	0	1	4.384021403686521	2	2	12.234502437011717	2	2	19.802586200134275
3067	-1	7	3	58.952091217041016	6	1	38.829647064208984	7	0	34.61799240112305	-1	0	1.4641067829589858	0	2	21.586550935791017	-1	3	25.798205598876955
3081	-1	5	4	79.32610321044922	6	1	50.941131591796875	4	0	42.88051223754883	1	0	5.288993789550773	0	3	33.67396540820312	2	4	41.73458476245116
3084	2	3	6	26.737102508544922	5	3	45.15573501586914	2	1	44.55914306640625	2	-1	0.11752349145507779	0	2	-18.30110901586914	3	4	-17.70451706640625
3086	3	4	5	51.807350158691406	1	0	42.160675048828125	5	2	23.482646942138672	0	0	-2.6979381586914073	3	5	6.948736951171874	-1	3	25.626765057861327
3091	-1	2	5	33.42280960083008	7	1	28.098712921142578	0	2	19.819639205932617	0	1	-1.07463760083008	-5	5	4.24945907885742	2	4	12.528532794067381
3092	3	2	2	50.8857421875	4	0	36.10781478881836	1	1	28.613916397094727	1	-1	1.3657888125	-1	1	16.14371621118164	2	0	23.637614602905273
3094	-1	7	2	72.26625061035156	6	1	52.93180847167969	7	1	33.82999038696289	-1	1	2.177144389648433	0	2	21.511586528320308	-1	2	40.613404613037105
3097	2	7	1	63.027462005615234	5	0	66.1941146850586	7	0	59.81111526489258	1	-1	5.709901994384765	3	0	2.5432493149414057	1	0	8.926248735107421
3102	-1	6	4	54.339324951171875	7	1	36.50185775756836	6	1	32.3330192565918	0	1	2.0510010488281267	-1	4	19.888468242431642	0	4	24.057306743408205
3103	-1	4	0	68.73577880859375	1	0	35.42226791381836	5	0	47.8090705871582	-1	8	0.9541821914062467	2	8	34.26769308618164	-2	8	21.880890412841794
3104	1	1	5	35.54462432861328	0	1	21.891986846923828	0	2	17.48743438720703	1	1	5.332057671386721	2	5	18.984695153076174	2	4	23.38924761279297
3120	3	6	4	47.83015441894531	7	1	43.03789138793945	6	1	18.628244400024414	0	-1	1.3241875810546873	-1	2	6.116450612060547	0	2	30.526097599975586
3133	-1	5	2	44.025062561035156	5	1	32.90583801269531	3	1	25.61478042602539	-1	0	-3.1121935610351557	-1	1	8.007030987304688	1	1	15.29808857397461
3137	1	8	6	46.7972297668457	8	2	38.495689392089844	0	3	12.136343002319336	0	1	5.183176233154299	0	5	13.484716607910158	8	4	39.844062997680666
3149	1	2	6	36.15660095214844	0	1	32.818763732910156	0	4	7.172646522521973	-1	-1	3.9946690478515663	1	4	7.3325062670898475	1	1	32.97862347747803
3153	1	6	4	70.67225646972656	1	2	42.875030517578125	1	1	31.632038116455078	2	-1	4.4415965302734435	7	1	32.23882248242188	7	2	43.48181488354493
3158	-1	7	4	65.10125732421875	7	1	51.42477035522461	3	2	28.17203712463379	0	4	1.1031876757812427	0	7	14.779674644775383	4	6	38.032407875366204
3171	-1	2	4	48.07071304321289	5	2	34.61281204223633	1	1	27.953453063964844	-1	1	1.538947956787112	-4	3	14.996848957763675	0	4	21.65620793603516
3173	-1	5	4	79.32610321044922	6	1	50.941131591796875	4	0	42.88051223754883	2	0	5.30999678955078	1	3	33.694968408203124	3	4	41.75558776245117
3180	-1	2	0	64.58270263671875	4	0	48.514835357666016	1	0	30.56340980529785	0	6	8.923305363281273	-2	6	24.991172642334007	1	6	42.94259819470217
3181	-1	5	2	59.60408401489258	5	0	46.787940979003906	3	1	27.31169319152832	3	-2	4.956190985107426	3	0	17.772334020996098	5	-1	37.248581808471684
3182	2	6	5	30.481882095336914	5	0	48.704952239990234	6	2	44.75470733642578	0	0	-0.5855520953369151	1	5	-18.808622239990235	0	3	-14.858377336425782
3185	2	6	2	44.11870574951172	7	0	63.86597442626953	5	0	43.23051071166992	0	3	-1.1057157495117167	-1	5	-20.85298442626953	1	5	-0.21752071166991982
3186	-1	1	5	39.42418670654297	3	2	24.875118255615234	1	0	29.044618606567383	0	0	-4.99977270654297	-2	3	9.549295744384764	0	5	5.379795393432616
3192	-1	5	5	48.37442398071289	6	2	34.19658660888672	1	1	28.673385620117188	1	0	1.1132470192871082	0	3	15.29108439111328	5	4	20.81428537988281
3193	-1	5	5	51.5721435546875	6	1	34.07872009277344	2	2	31.988969802856445	1	0	0.6771704453124983	0	4	18.17059390722656	4	3	20.260344197143553
3196	-1	5	4	53.95433807373047	3	1	40.54022979736328	5	1	27.909652709960938	-1	0	-3.8999380737304676	1	3	9.51417020263672	-1	3	22.144747290039064
3197	-1	1	5	39.42418670654297	3	2	24.875118255615234	1	0	29.044618606567383	0	1	-0.5377177065429564	-2	4	14.011350744384778	0	6	9.84185039343263
3204	-1	4	0	65.26956176757812	3	0	45.423255920410156	3	0	34.34185791015625	3	3	-0.13359876757812117	4	3	19.712707079589848	4	3	30.794105089843754
3209	2	4	4	32.51485824584961	5	1	53.00212097167969	4	0	42.49052047729492	2	-1	3.2353857541503785	1	2	-17.2518769716797	2	3	-6.740276477294934
3215	-1	4	2	33.77342987060547	3	0	27.01131820678711	3	1	21.257661819458008	-2	1	-2.5461108706054674	-1	3	4.216000793212892	-1	2	9.969657180541994
3216	1	5	5	39.32277297973633	0	1	26.905454635620117	0	3	16.252120971679688	0	0	1.3924770202636694	5	4	13.80979536437988	5	2	24.46312902832031
3218	1	5	5	26.92919921875	1	2	19.07872200012207	0	1	11.685280799865723	-1	0	2.2891347812499987	3	3	10.139611999877928	4	4	17.533053200134276
3222	3	3	5	30.93966293334961	2	1	23.710433959960938	3	2	21.06521224975586	-1	1	3.9013680666503916	0	5	11.130597040039063	-1	4	13.775818750244142
3223	-1	2	4	42.23954772949219	2	0	27.679893493652344	2	2	29.05519676208496	6	-1	1.0863972705078098	6	3	15.646051506347654	6	1	14.270748237915036
3239	1	6	6	56.05567932128906	8	2	48.205204010009766	0	1	11.685280799865723	0	-1	8.051134678710937	-2	3	15.901609989990234	6	4	52.42153320013428
3240	-1	2	2	40.8332405090332	3	0	34.59172439575195	1	1	20.737056732177734	7	1	-0.04938250903320096	6	3	6.192133604248049	8	2	20.046801267822268
3241	-1	6	5	36.16352462768555	6	2	24.784931182861328	5	1	25.87413787841797	0	3	-0.2149896276855472	0	6	11.163603817138672	1	7	10.074397121582031
3245	1	7	4	69.29913330078125	8	1	41.750572204589844	8	1	31.38336181640625	1	-1	2.5566396992187492	0	2	30.105200795410155	0	2	40.47241118359375
3248	-1	5	3	75.03764343261719	5	1	49.9860954284668	5	1	39.54709243774414	1	1	5.078135567382816	1	3	30.129683571533207	1	3	40.56868656225586
3250	1	7	5	86.30828857421875	7	2	73.6497802734375	1	1	16.49330711364746	0	-3	8.49981542578125	0	0	21.1583237265625	6	1	78.31479688635254
3251	-1	5	5	35.95220184326172	6	0	36.577972412109375	3	2	13.869778633117676	1	-1	-6.490499843261716	0	4	-7.1162704121093725	3	2	15.591923366882327
3260	-1	2	2	36.13627624511719	3	0	34.34185791015625	2	1	16.28997039794922	1	-1	2.669161754882815	0	1	4.463580089843752	1	0	22.515467602050784
3261	-1	2	7	21.65079116821289	5	1	24.75341796875	1	2	11.392921447753906	1	1	-1.1971971682128917	-2	7	-4.299823968750001	2	6	9.060672552246093
3267	2	5	4	50.28156661987305	6	0	69.88623809814453	2	4	43.37310028076172	1	-1	5.276670380126951	0	3	-14.328001098144533	4	-1	12.18513671923828
3271	-1	6	7	32.440025329589844	3	3	24.506040573120117	5	1	22.429529190063477	1	1	0.28750767041015735	4	5	8.221492426879884	2	7	10.298003809936525
3273	3	6	4	56.63668441772461	6	1	37.97834014892578	6	1	32.49432373046875	0	-1	1.8356185822753872	0	2	20.493962851074215	0	2	25.977979269531247
3276	2	1	5	24.530126571655273	3	2	47.917877197265625	3	1	39.59002685546875	1	0	2.781460428344726	-1	3	-20.606290197265626	-1	4	-12.27843985546875
3279	2	2	7	32.017093658447266	4	2	49.44054412841797	3	7	45.5543212890625	1	1	-0.08097265844726209	-1	6	-17.504423128417965	0	1	-13.618200289062496
3285	3	6	2	51.8068962097168	7	1	42.1815185546875	5	0	23.461362838745117	0	1	3.7484737902831995	-1	2	13.373851445312496	1	3	32.09400716125488
3290	-1	3	6	27.46750831604004	2	2	22.518156051635742	3	1	19.44489860534668	-1	1	-2.3860473160400417	0	5	2.563304948364255	-1	6	5.636562394653318
3292	2	2	5	38.26545715332031	4	0	62.30809020996094	3	4	38.93514633178711	0	0	-1.4223581533203102	-2	5	-25.464991209960935	-1	1	-2.092047331787107
3302	3	4	3	41.878265380859375	4	1	31.41166877746582	2	1	24.302583694458008	0	-1	4.278640619140631	0	1	14.745237222534186	2	1	21.854322305542
3303	2	6	3	43.5922737121582	6	2	54.064430236816406	4	0	52.50563049316406	0	1	-6.1942317121582064	0	2	-16.66638823681641	2	4	-15.107588493164066
3304	2	7	2	51.50054168701172	7	0	57.06645965576172	4	0	57.41185760498047	0	2	-3.8904056870117216	0	4	-9.456323655761722	3	4	-9.801721604980472
3308	-1	2	5	50.141319274902344	2	2	27.727275848388672	2	1	36.90959167480469	-1	0	-1.6254172749023397	-1	3	20.788626151611332	-1	4	11.606310325195317
3312	-1	6	7	32.440025329589844	3	3	24.506040573120117	5	1	22.429529190063477	2	0	-0.059071329589848176	5	4	7.874913426879878	3	6	9.951424809936519
3313	1	7	4	51.113399505615234	6	2	30.624221801757812	8	1	24.323984146118164	-1	-1	-2.6507385056152373	0	1	17.838439198242185	-2	2	24.138676853881833
3317	-1	6	2	61.306617736816406	7	0	48.43275833129883	3	1	27.369409561157227	0	3	3.0784072631835926	-1	5	15.95226666870117	3	4	37.01561543884277
3318	2	2	3	46.99729919433594	3	1	62.450870513916016	5	0	47.524208068847656	-1	-1	-0.1561861943359375	-2	1	-15.609757513916016	-4	2	-0.6830950688476563
3320	1	3	5	29.705669403076172	1	2	19.99192237854004	0	1	13.548551559448242	1	0	1.0284835969238308	3	3	10.742230621459964	4	4	17.18560144055176
3323	3	4	4	36.52688980102539	3	2	21.575634002685547	4	0	28.78723907470703	0	1	2.280070198974606	1	3	17.23132599731445	0	5	10.019720925292965
3324	2	5	1	47.22140121459961	5	0	60.865074157714844	5	1	49.334102630615234	0	4	-8.037411214599608	0	5	-21.681084157714842	0	4	-10.150112630615233
3325	-1	4	5	40.97962951660156	7	0	42.033958435058594	1	2	13.441219329833984	3	-1	1.501411483398435	0	4	0.44708256494140386	6	2	29.039821670166013
3326	3	1	4	45.780906677246094	1	2	29.82032012939453	2	1	29.796566009521484	0	0	-1.0268896772460963	0	2	14.933696870605466	-1	3	14.957450990478513
3332	-1	3	4	49.80929183959961	5	1	48.014869689941406	2	1	16.28997039794922	-1	-1	6.814109160400392	-3	2	8.608531310058595	0	2	40.33343060205078
3336	3	3	2	41.039180755615234	3	0	31.325958251953125	2	1	23.549205780029297	0	-1	0.534090244384771	0	1	10.24731274804688	1	0	18.02406521997071
3341	3	6	0	75.03196716308594	7	0	53.725067138671875	1	0	35.142879486083984	0	4	-0.012562163085931388	-1	4	21.29433786132813	5	4	39.87652551391602
3344	-1	4	1	46.03767776489258	3	0	41.08833312988281	3	1	19.44489860534668	-1	0	0.9843952351074208	0	1	5.933739870117186	0	0	27.57717439465332
3349	-1	6	5	54.59943389892578	5	1	29.977828979492188	5	1	39.117156982421875	-1	0	-2.2670968989257787	0	4	22.354508020507815	0	4	13.215180017578128
3351	-1	3	6	27.46750831604004	2	2	22.518156051635742	3	1	19.44489860534668	-1	1	-1.2736423160400392	0	5	3.6757099483642577	-1	6	6.74896739465332
3358	-1	0	5	46.04133605957031	1	0	36.09307861328125	1	2	24.443803787231445	2	0	-0.33767005957031415	1	5	9.610587386718748	1	3	21.259862212768553
3359	-1	6	5	46.08738708496094	7	2	35.507720947265625	2	0	25.075206756591797	0	-1	2.9956409150390684	-1	2	13.57530705273438	4	4	24.00782124340821
3369	-1	4	1	67.13105010986328	6	0	52.64990234375	0	0	28.976703643798828	0	1	1.6302508901367219	-2	2	16.111398656250003	4	2	39.784597356201175
3371	1	6	4	52.70126724243164	1	0	27.970245361328125	0	2	28.565818786621094	3	-1	-0.1612922424316423	8	3	24.569729638671873	9	1	23.974156213378905
3373	-1	5	6	43.328590393066406	2	0	38.59953689575195	4	2	19.224611282348633	1	-1	1.7488916069335971	4	5	6.47794510424805	2	3	25.85287071765137
3377	1	6	6	51.91954803466797	7	0	44.54533386230469	0	4	11.209015846252441	0	-3	10.110321965332034	-1	3	17.484536137695315	6	-1	50.82085415374756
3384	-1	4	5	53.13584899902344	5	0	46.787940979003906	1	2	20.843454360961914	2	0	2.046819000976569	1	5	8.3947270209961	5	3	34.33921363903809
3388	3	1	4	36.65563201904297	1	1	24.083290100097656	2	1	26.4083251953125	0	0	-0.15948401904297071	0	3	12.412857899902342	-1	3	10.087822804687498
3390	-1	4	4	42.44837188720703	6	0	36.792274475097656	1	2	20.151639938354492	1	1	0.21320911279296695	-1	5	5.869306524902342	4	3	22.509941061645506
3397	-1	2	5	44.16748046875	2	0	42.03352355957031	2	2	16.629505157470703	-1	-1	-3.01492846875	-1	4	-0.8809715595703125	-1	2	24.523046842529297
3399	1	0	3	32.96954345703125	0	1	18.449350357055664	0	2	18.35499382019043	1	-1	5.6501075429687475	1	1	20.170300642944333	1	0	20.264657179809568
3400	1	6	5	39.54372787475586	7	2	20.54672622680664	0	1	22.83180046081543	0	0	-0.30218687475586137	-1	3	18.694814773193357	6	4	16.40974053918457
3408	-1	5	3	49.46157455444336	7	2	34.736419677734375	2	0	29.22071075439453	1	2	-4.2160685544433605	-1	3	10.509086322265624	4	5	16.024795245605468
3409	-1	5	5	48.37442398071289	6	2	34.19658660888672	1	1	28.673385620117188	1	0	1.236770019287107	0	3	15.414607391113279	5	4	20.93780837988281
3418	2	6	7	59.98027038574219	6	1	70.54360961914062	5	4	52.41444396972656	-1	-2	-4.651078385742181	-1	4	-15.214417619140619	0	1	2.9147480302734436
3420	-1	2	7	21.65079116821289	5	1	24.75341796875	1	2	11.392921447753906	0	0	-1.46671216821289	-3	6	-4.5693389687499995	1	5	8.791157552246094
3421	1	6	7	41.459903717041016	3	3	23.39584732055664	1	3	21.89885902404785	0	-2	25.182116282958987	3	2	43.24617267944336	5	2	44.74316097595215
3423	1	1	3	39.58421325683594	0	1	23.791736602783203	0	1	19.627273559570312	0	1	-0.6703462568359342	1	3	15.1221303972168	1	3	19.28659344042969
3428	-1	5	2	59.60408401489258	5	0	46.787940979003906	3	1	27.31169319152832	1	1	5.099700985107418	1	3	17.91584402099609	3	2	37.392091808471676
3430	-1	0	6	26.51984405517578	1	2	23.31757354736328	1	1	17.697816848754883	7	2	-0.20130905517578412	6	6	3.000961452636716	6	7	8.620718151245114
3432	3	5	5	43.08414840698242	6	2	35.22191619873047	3	1	21.698213577270508	0	0	0.4705635930175802	-1	3	8.332795801269533	2	4	21.856498422729494
3435	-1	1	4	37.99624252319336	2	2	27.92691421508789	1	0	24.564876556396484	0	0	0.9574614768066354	-1	2	11.026789784912104	0	4	14.38882744360351
3439	-1	6	3	48.10109329223633	5	1	25.279043197631836	3	0	37.317596435546875	3	0	0.3175867077636738	4	2	23.139636802368166	6	3	11.101083564453127
3443	-1	6	5	36.16352462768555	6	2	24.784931182861328	5	1	25.87413787841797	0	0	0.07326437231445482	0	3	11.451857817138674	1	4	10.362651121582033
3447	1	1	4	17.138734817504883	0	1	15.897270202636719	1	1	5.076265335083008	1	-1	6.147241182495119	2	2	7.388705797363283	1	2	18.209710664916994
3449	2	5	5	46.975467681884766	6	2	61.59986114501953	4	2	48.353389739990234	0	0	-1.3390166818847646	-1	3	-15.96341014501953	1	3	-2.7169387399902334
3453	3	1	6	42.2030143737793	2	1	32.06378936767578	1	2	23.975202560424805	0	0	0.13850862622069826	-1	5	10.277733632324214	0	4	18.36632043957519
3454	-1	6	4	48.32267761230469	7	0	45.56157684326172	1	2	17.25664520263672	0	-1	-0.9949546123046886	-1	3	1.7661461567382801	5	1	30.07107779736328
3457	-1	1	5	39.57429885864258	2	0	33.8765983581543	1	2	20.193246841430664	0	0	1.3792641413574245	-1	5	7.076964641845706	0	3	20.76031615856934
3460	3	1	6	21.925596237182617	2	2	14.527182579040527	1	1	21.234394073486328	0	0	-0.5615742371826187	-1	4	6.836839420959471	0	5	0.1296279265136704
3463	-1	6	3	52.75321578979492	7	0	38.193580627441406	2	2	29.05519676208496	0	0	-3.7201937897949193	-1	3	10.839441372558596	4	1	19.97782523791504
3464	-1	7	0	62.20624542236328	6	0	41.73232650756836	6	0	34.9694709777832	0	4	0.6508685776367216	1	4	21.124787492431643	1	4	27.8876430222168
3472	-1	5	5	51.5721435546875	6	1	34.07872009277344	2	2	31.988969802856445	1	0	0.6432704453125027	0	4	18.136693907226565	4	3	20.226444197143557
3473	1	7	6	59.85867691040039	8	3	43.81665802001953	1	1	19.87682342529297	-2	-1	-10.248904910400391	-3	2	5.793113979980468	4	4	29.73294857470703
3476	-1	7	2	55.925926208496094	7	1	45.52468490600586	5	0	24.89678192138672	0	6	5.332049791503906	0	7	15.73329109399414	2	8	36.36119407861328
3478	-1	3	3	41.78291320800781	2	2	28.007556915283203	3	0	28.270898818969727	1	-1	0.8845827919921874	2	0	14.659939084716797	1	2	14.396597181030273
3481	3	5	4	40.9041748046875	8	1	34.182777404785156	0	1	20.55738067626953	1	0	4.485557195312502	-2	3	11.206954595214846	6	3	24.83235132373047
3482	-1	1	2	42.70588302612305	0	0	20.99920082092285	7	0	36.20222473144531	0	0	-0.19899702612304537	1	2	21.50768517907715	-6	2	6.304661268554689
3485	-1	6	2	54.30418014526367	7	1	43.90294647216797	5	0	24.89678192138672	0	6	2.0077998547363336	-1	7	12.409033527832037	1	8	31.415198078613287
3491	-1	4	0	65.26956176757812	3	0	45.423255920410156	3	0	34.34185791015625	-1	8	-0.11974376757811456	0	8	19.726562079589854	0	8	30.80796008984376
3493	-1	2	2	40.01616287231445	2	1	28.619033813476562	1	1	25.892677307128906	0	1	-1.10243087231445	0	2	10.29469818652344	1	2	13.021054692871097
3500	-1	2	7	21.65079116821289	5	1	24.75341796875	1	2	11.392921447753906	1	1	-1.239922168212889	-2	7	-4.342548968749998	2	6	9.017947552246095
3501	2	2	6	44.49055862426758	5	0	62.31808853149414	2	5	45.150245666503906	-1	-1	0.21299137573242177	-4	5	-17.61453853149414	-1	0	-0.44669566650390635
3508	-1	1	5	38.00834274291992	3	0	32.37301254272461	1	2	20.130882263183594	0	1	-4.321847742919921	-2	6	1.3134824572753914	0	4	13.555612736816407
3511	3	4	4	49.15916442871094	5	1	29.451496124267578	1	0	33.54365539550781	0	-2	1.9708485712890607	-1	1	21.67851687573242	3	2	17.586357604492186
3512	-1	2	7	21.65079116821289	5	1	24.75341796875	1	2	11.392921447753906	0	1	-1.2947971682128916	-3	7	-4.397423968750001	1	6	8.963072552246093
3515	-1	2	5	34.742164611816406	0	2	21.139005661010742	7	1	28.098712921142578	-1	1	0.07166638818359417	1	4	13.674825338989258	-6	5	6.715118078857422
3520	-1	5	4	79.32610321044922	6	1	50.941131591796875	4	0	42.88051223754883	3	-4	5.12698278955078	2	-1	33.511954408203124	4	0	41.57257376245117
3523	2	6	3	59.46217727661133	6	1	65.02810668945312	4	0	57.41185760498047	0	0	-0.3600702766113315	0	2	-5.925999689453128	2	3	1.6902493950195279
3524	-1	3	6	26.605899810791016	1	2	21.65654945373535	3	1	19.44489860534668	-1	2	-1.470575810791015	1	6	3.478774546264649	-1	7	5.690425394653321
3526	-1	5	3	27.84368133544922	5	1	23.68299674987793	5	1	18.656234741210938	3	0	-3.2690573354492187	3	2	0.8916272501220703	3	2	5.9183892587890625
3529	-1	1	5	56.31411361694336	3	2	37.560916900634766	0	1	33.24874496459961	0	-1	-0.5258906169433644	-2	2	18.22730609936523	1	3	22.539478035400386
3530	3	6	3	62.644718170166016	5	1	45.2641716003418	6	0	31.216527938842773	-1	2	-6.64522017016602	0	4	10.735326399658199	-1	5	24.782970061157222
3532	3	4	2	25.520179748535156	5	0	19.031845092773438	1	1	20.32431411743164	-1	1	-4.3574617485351546	-2	3	2.130872907226564	2	2	0.8384038825683611
3534	-1	7	0	62.20624542236328	6	0	41.73232650756836	6	0	34.9694709777832	-1	4	0.6244745776367111	0	4	21.098393492431633	0	4	27.86124902221679
3535	2	6	5	55.41106033325195	5	0	60.2895622253418	6	0	58.09928512573242	0	0	-4.033088333251953	1	5	-8.911590225341797	0	5	-6.721313125732422
3539	-1	5	4	79.32610321044922	6	1	50.941131591796875	4	0	42.88051223754883	2	1	5.296938789550779	1	4	33.68191040820312	3	5	41.74252976245117
3541	1	3	4	44.87861633300781	0	1	23.505088806152344	0	1	25.208324432373047	1	-2	-0.7774523330078154	4	1	20.596075193847653	4	1	18.89283956762695
3544	3	3	6	31.901134490966797	3	1	25.10397720336914	2	2	20.633142471313477	-1	0	-0.02603649096679561	-1	5	6.771120796630861	0	4	11.241955528686525
3549	-1	2	4	44.16135787963867	1	2	27.819894790649414	3	0	30.83700942993164	-1	0	0.07079812036132438	0	2	16.412261209350582	-2	4	13.395146570068356
3550	-1	6	2	69.26969146728516	6	0	44.448158264160156	6	0	39.31708908081055	0	6	-2.317722467285165	0	8	22.503810735839835	0	8	27.634879919189444
3553	-1	6	1	65.7696533203125	7	0	48.788246154785156	5	0	31.476943969726562	1	7	0.6715136796875072	0	8	17.65292084521485	2	8	34.964223030273445
3557	-1	1	5	40.92815399169922	2	0	35.292823791503906	1	2	20.130882263183594	0	0	4.724706008300778	-1	5	10.36003620849609	0	3	25.521977736816403
3558	-1	1	4	37.87886428833008	1	1	24.656213760375977	2	1	27.71819496154785	0	0	-0.5302912883300834	0	3	12.692359239624018	-1	3	9.630378038452143
3559	1	3	5	64.07209014892578	1	2	37.60679626464844	0	0	30.300092697143555	1	-3	2.1795728510742123	3	0	28.644866735351556	4	2	35.95157030285644
3564	-1	7	3	70.66571807861328	8	1	54.80421447753906	5	1	30.357057571411133	1	4	4.130295921386718	0	6	19.991799522460937	3	6	44.43895642858887
3565	1	1	2	47.487335205078125	0	2	36.149253845214844	0	0	15.17288589477539	8	2	3.5559147949218683	9	2	14.89399615478515	9	4	35.8703641052246
3566	1	7	2	78.88400268554688	7	1	51.524085998535156	0	0	31.19471549987793	0	2	-6.567470685546851	0	3	20.792446001464867	7	4	41.121816500122094
3567	1	5	2	68.57789611816406	2	0	36.04186248779297	0	2	36.37084197998047	0	-2	1.991717881835939	3	0	34.52775151220703	5	-2	34.19877202001953
3569	-1	4	1	69.27389526367188	1	1	37.01985168457031	6	0	46.749576568603516	0	7	0.3041117363281245	3	7	32.55815531542969	-2	8	22.828430431396484
3570	-1	4	0	65.26956176757812	3	0	45.423255920410156	3	0	34.34185791015625	-1	8	-0.021310767578128775	0	8	19.82499507958984	0	8	30.906393089843746
3571	-1	4	0	65.26956176757812	3	0	45.423255920410156	3	0	34.34185791015625	2	5	-0.14527076757812551	3	5	19.701035079589843	3	5	30.78243308984375
3573	1	6	6	58.820098876953125	7	1	46.10212326049805	0	4	16.55278205871582	1	-4	-3.5084858769531237	0	1	9.209489739501954	7	-2	38.75883094128418
3574	-1	6	1	65.7696533203125	7	0	48.788246154785156	5	0	31.476943969726562	1	3	0.5066646796875034	0	4	17.488071845214847	2	4	34.79937403027344
3580	-1	5	3	27.84368133544922	5	1	23.68299674987793	5	1	18.656234741210938	3	0	-3.236505335449216	3	2	0.9241792501220729	3	2	5.950941258789065
3583	-1	1	5	47.668853759765625	2	0	42.03352355957031	1	2	20.130882263183594	0	-1	1.7587722402343715	-1	4	7.394102440429684	0	2	29.296743736816403
3585	-1	7	2	63.786163330078125	7	0	35.818702697753906	3	1	42.463008880615234	0	1	-0.2647423300781284	0	3	27.70271830224609	4	2	21.058412119384762
3590	2	4	1	52.98281478881836	4	0	56.03130340576172	5	0	59.92928695678711	0	1	1.367805211181647	0	2	-1.6806834057617124	-1	2	-5.578666956787103
3593	-1	3	6	27.46750831604004	2	2	22.518156051635742	3	1	19.44489860534668	-1	0	-1.0343013160400396	0	4	3.9150509483642573	-1	5	6.98830839465332
3594	-1	6	4	46.271636962890625	6	0	33.436763763427734	5	2	27.330425262451172	-1	-2	-2.190096962890628	-1	2	10.644776236572262	0	0	16.751114737548825
3596	-1	4	5	53.13584899902344	5	0	46.787940979003906	1	2	20.843454360961914	2	0	2.256694000976566	1	5	8.604602020996097	5	3	34.54908863903809
3602	-1	3	0	68.28717041015625	4	0	52.21931076049805	1	0	30.56340980529785	0	2	5.114419589843749	-1	2	21.182279239501952	2	2	42.83818019470215
3605	1	6	6	39.679439544677734	3	0	25.63103675842285	0	5	17.88320541381836	-1	-1	5.340615455322265	2	5	19.389018241577148	5	0	27.13684958618164
3606	-1	7	3	57.94987869262695	7	0	48.08074951171875	2	2	24.36467170715332	0	-1	-2.641148692626949	0	2	7.227980488281254	5	0	30.944058292846684
3609	-1	6	4	46.850868225097656	6	0	33.436763763427734	5	1	27.909652709960938	-1	-2	-2.771802225097659	-1	2	10.642302236572263	0	1	16.16941329003906
3611	1	6	5	32.72300338745117	5	2	18.93962860107422	7	1	17.6181697845459	0	0	-1.4164713874511712	1	3	12.366903398925782	-1	4	13.688362215454102
3612	-1	7	4	84.2131118774414	8	1	62.92137908935547	1	1	35.78727722167969	1	3	-9.51442987744143	0	6	11.777302910644508	7	6	38.91140477832029
3617	-1	6	3	87.22698974609375	6	1	51.66096115112305	7	1	50.06157302856445	0	2	-8.65189674609374	0	4	26.914131848876963	-1	4	28.513519971435556
3618	-1	3	2	43.87839126586914	2	1	33.931114196777344	3	1	24.442819595336914	-2	0	0.26574373413085794	-1	1	10.213020803222655	-2	1	19.701315404663085
3619	-1	2	5	25.935523986816406	2	0	27.996204376220703	2	2	12.434866905212402	-1	0	-4.818793986816406	-1	5	-6.879474376220703	-1	3	8.681863094787598
3620	-1	8	3	62.99105453491211	9	1	52.92176055908203	4	1	24.564838409423828	-1	-1	1.4945864650878917	-2	1	11.56388044091797	3	1	39.92080259057617
3621	2	4	1	61.73273468017578	6	0	74.38818359375	1	0	50.32232666015625	0	1	6.995047319824209	-2	2	-5.660401593750009	3	2	18.40545533984374
3624	1	3	3	39.85327911376953	0	1	21.034635543823242	0	1	22.6534423828125	1	-1	5.1400928862304625	4	1	23.95873645617675	4	1	22.339929617187494
3627	2	3	7	18.8638973236084	5	5	38.140541076660156	3	2	43.701133728027344	0	1	-3.601206323608398	-2	3	-22.877850076660156	0	6	-28.438442728027344
3638	-1	2	4	42.23954772949219	2	0	27.679893493652344	2	2	29.05519676208496	-1	0	1.292101270507814	-1	4	15.851755506347658	-1	2	14.47645223791504
3646	2	2	2	38.41046142578125	2	0	55.943267822265625	4	0	45.4449577331543	0	1	1.356969574218752	0	3	-16.175836822265623	-2	3	-5.677526733154295
3652	-1	5	3	75.03764343261719	5	1	49.9860954284668	5	1	39.54709243774414	1	1	5.195226567382804	1	3	30.246774571533194	1	3	40.68577756225585
3655	2	4	1	42.16960906982422	4	0	48.61129379272461	5	0	56.53609848022461	0	-1	-0.8844750698242194	0	0	-7.32615979272461	-1	0	-15.25096448022461
3659	2	8	2	77.47225189208984	7	0	79.5558853149414	7	0	60.894161224365234	1	1	-6.341666892089819	2	3	-8.425300314941381	2	3	10.23642377563479
3660	1	5	7	39.788719177246094	5	1	34.46512985229492	0	3	9.1583890914917	0	-2	8.566148822753902	0	4	13.889738147705074	5	2	39.1964789085083
3662	1	4	1	44.544342041015625	1	0	28.99320411682129	0	1	19.38593292236328	1	-1	11.35562195898438	4	0	26.906759883178715	5	-1	36.51403107763672
3666	-1	1	5	39.42418670654297	3	2	24.875118255615234	1	0	29.044618606567383	0	-1	-9.16982670654297	-2	2	5.379241744384764	0	4	1.2097413934326156
3668	1	1	4	19.01795768737793	0	1	17.758655548095703	0	1	5.094103813171387	1	-1	2.963791312622071	2	2	4.2230934519042975	2	2	16.887645186828614
3669	-1	6	2	61.306617736816406	7	0	48.43275833129883	3	1	27.369409561157227	0	2	2.803662263183597	-1	4	15.677521668701175	3	3	36.74087043884278
3671	2	6	5	58.34413146972656	6	1	69.1495132446289	5	0	52.172393798828125	3	-2	21.114445530273443	3	2	10.309063755371099	4	3	27.28618320117188
3677	-1	4	1	69.27389526367188	1	1	37.01985168457031	6	0	46.749576568603516	0	3	0.4932507363281218	3	3	32.747294315429684	-2	4	23.01756943139648
3678	1	1	5	36.75432205200195	0	2	23.265195846557617	0	1	17.32392692565918	0	-1	1.1739009479980425	1	2	14.663027153442378	1	3	20.604296074340816
3684	-1	1	5	38.00834274291992	3	0	32.37301254272461	1	2	20.130882263183594	0	1	-8.683326742919924	-2	6	-3.0479965427246114	0	4	9.194133736816404
3687	-1	2	5	34.742164611816406	0	2	21.139005661010742	7	1	28.098712921142578	-1	1	0.18530838818359285	1	4	13.788467338989257	-6	5	6.828760078857421
3688	-1	2	7	21.65079116821289	5	1	24.75341796875	1	2	11.392921447753906	0	0	-1.4586851682128845	-3	6	-4.561311968749994	1	5	8.7991845522461
3705	-1	7	3	84.03993225097656	8	1	62.92137908935547	1	0	35.614097595214844	0	5	-7.164006250976584	-1	7	13.95454691064451	6	8	41.261828404785135
3711	-1	1	6	34.999019622802734	3	1	39.530364990234375	1	2	9.964200019836426	0	0	-2.8779426228027347	-2	5	-7.409287990234375	0	4	22.156876980163574
3716	2	6	5	46.233367919921875	7	0	63.679046630859375	2	4	45.5321044921875	2	0	0.0920810800781311	1	5	-17.35359763085937	6	1	0.7933445078125061
3722	3	6	3	20.49607276916504	6	1	18.43865394592285	6	1	15.893402099609375	0	0	-3.1357267691650392	0	2	-1.0783079459228517	0	2	1.4669439003906248
3724	-1	3	3	41.78291320800781	2	2	28.007556915283203	3	0	28.270898818969727	0	-2	0.7670867919921847	1	-1	14.542443084716794	0	1	14.27910118103027
3726	3	4	2	44.38886260986328	3	0	31.325958251953125	3	1	26.898893356323242	-1	-1	1.9216433901367154	0	1	14.984547748046872	0	0	19.411612643676754
3727	2	1	2	39.77210998535156	3	0	54.49467468261719	3	0	48.25520706176758	0	0	-0.022786985351565647	-2	2	-14.74535168261719	-2	2	-8.505884061767581
3730	3	2	2	54.049171447753906	1	0	36.118919372558594	4	0	31.7662410736084	1	-1	2.8977665522460967	2	1	20.82801862744141	-1	1	25.180696926391605
3750	3	4	2	38.906333923339844	2	0	34.39234924316406	3	1	18.349964141845703	-1	-1	1.3956560766601598	1	1	5.909640756835941	0	0	21.9520258581543
3756	1	3	4	39.029727935791016	0	2	17.604557037353516	1	1	25.25996971130371	1	-2	3.3829160642089846	4	0	24.808086962646485	3	1	17.15267428869629
3759	-1	5	2	56.679656982421875	7	1	43.90294647216797	1	0	27.272262573242188	0	3	2.0589440175781277	-2	4	14.835654527832034	4	5	31.466338426757815
3764	-1	3	1	35.058902740478516	3	0	24.989572525024414	1	0	24.564876556396484	0	0	-0.9639857404785204	0	1	9.105344474975581	2	1	9.53004044360351
3765	-1	0	5	46.04133605957031	1	0	36.09307861328125	1	2	24.443803787231445	1	1	0.5486109404296826	0	6	10.496868386718745	0	4	22.14614321276855
3767	-1	4	5	53.13584899902344	5	0	46.787940979003906	1	2	20.843454360961914	4	0	-1.374392999023435	3	5	4.973515020996096	7	3	30.91800163903809
3768	2	7	3	37.519309997558594	6	0	57.0628662109375	6	1	43.43421936035156	0	1	-0.5586279975585953	1	4	-20.1021842109375	1	3	-6.473537360351564
3769	2	2	3	43.86022186279297	4	0	58.475624084472656	4	0	48.362369537353516	-1	1	-1.6207668627929692	-3	4	-16.236169084472657	-3	4	-6.122914537353516
3770	2	4	5	43.27052307128906	6	0	66.1469955444336	2	4	40.10131072998047	1	0	2.1440809287109346	-1	5	-20.732391544433597	3	1	5.313293270019528
3772	1	4	2	48.3016357421875	0	2	17.604557037353516	2	0	34.531883239746094	1	0	1.3321422578124995	5	0	32.029220962646484	3	2	15.101894760253906
3774	3	5	2	35.982547760009766	3	0	31.84394645690918	4	1	17.97458267211914	-1	0	-2.3047587600097614	1	2	1.8338425430908245	0	1	15.703206327880864
3776	3	4	2	24.435575485229492	2	1	20.40340232849121	4	1	17.868154525756836	0	0	-1.1392464852294921	2	1	2.892926671508789	0	1	5.428174474243164
3778	-1	5	4	53.95433807373047	3	1	40.54022979736328	5	1	27.909652709960938	0	0	-4.288083073730469	2	3	9.126025202636718	0	3	21.756602290039062
3780	1	0	5	38.31135177612305	0	2	26.24888038635254	0	1	15.897270202636719	1	-1	4.929063223876959	1	2	16.991534613647467	1	3	27.343144797363287
3782	1	6	7	23.63195037841797	5	1	16.357723236083984	1	6	11.109027862548828	-1	1	2.852435621582032	0	7	10.126662763916016	4	2	15.375358137451173
3783	-1	4	4	42.49675750732422	3	0	32.70780944824219	3	2	24.284488677978516	0	0	-3.7457155073242205	1	4	6.043232551757811	1	2	14.466553322021483
3785	-1	5	1	54.5916633605957	5	0	36.714202880859375	3	0	32.37301254272461	0	-1	1.3526196394043097	0	0	19.230080119140638	2	0	23.571270457275403
3790	3	2	3	33.16399383544922	2	1	20.818878173828125	2	1	26.18109703063965	0	0	-2.983165835449217	0	2	9.361949826171877	0	2	3.9997309693603533
3791	-1	6	2	60.08706283569336	6	0	46.45122528076172	3	1	28.131385803222656	2	-2	4.213618164306652	2	0	17.849455719238293	5	-1	36.169295196777355
3793	3	5	1	54.82898712158203	6	0	44.58168411254883	1	1	24.083290100097656	0	1	-0.18327112158203107	-1	2	10.064031887451172	4	1	30.562425899902344
3794	-1	7	5	82.51885986328125	8	2	53.78937530517578	1	0	43.225032806396484	0	0	1.0082381367187452	-1	3	29.737722694824214	6	5	40.30206519360351
3795	3	4	6	50.71538162231445	6	2	41.30569839477539	0	2	23.24566650390625	-1	-1	-0.6717106223144498	-3	3	8.737972605224613	3	3	26.798004496093753
3797	-1	3	6	27.46750831604004	2	2	22.518156051635742	3	1	19.44489860534668	-1	1	-1.27106131604004	0	5	3.678290948364257	-1	6	6.7515483946533195
3799	2	2	5	20.4511661529541	5	0	43.25474166870117	1	4	40.174198150634766	0	2	-2.776522152954101	-3	7	-25.58009766870117	1	3	-22.499554150634765
3800	-1	3	2	41.9443359375	2	0	32.35333251953125	2	1	24.08655548095703	0	-1	-0.5147679375000038	1	1	9.076235480468746	1	0	17.343012519042965
3807	3	3	2	45.178871154785156	3	1	31.285905838012695	2	0	27.728952407836914	0	-1	0.8990408452148415	0	0	14.792006161987302	1	1	18.348959592163084
3811	-1	4	2	43.118499755859375	6	0	41.32407760620117	2	1	16.28997039794922	1	-2	0.0870782441406277	-1	0	1.8815003937988308	3	-1	26.915607602050784
3814	1	1	2	40.10028076171875	0	0	36.50112533569336	0	1	7.433953762054443	0	0	7.50750423828125	1	2	11.10665966430664	1	1	40.173831237945556
3816	-1	4	6	26.022232055664062	2	1	20.085329055786133	5	2	20.432451248168945	0	-1	-0.18012505566406034	2	4	5.756777944213869	-1	3	5.409655751831057
3817	-1	5	1	60.511756896972656	6	1	37.53962707519531	2	0	37.467674255371094	1	3	-1.3795138969726537	0	3	21.59261592480469	4	4	21.66456874462891
3827	1	6	6	64.75474548339844	7	2	56.90426254272461	0	1	11.685280799865723	0	-3	10.496288516601538	-1	1	18.346771457275366	6	2	63.56575320013425
3831	1	2	5	46.42948913574219	0	0	30.555767059326172	1	4	19.708520889282227	0	-2	1.7005798642578185	2	3	17.574301940673834	1	-1	28.42154811071778
3833	2	6	5	33.07440948486328	6	2	47.27481460571289	2	0	48.777374267578125	0	0	-4.9245924848632825	0	3	-19.124997605712892	4	5	-20.627557267578126
3834	1	4	3	59.702693939208984	0	1	38.74209976196289	1	1	24.79539680480957	0	-1	-1.5664759392089778	4	1	19.394118238037116	3	1	33.340821195190436
3836	-1	5	2	59.60408401489258	5	0	46.787940979003906	3	1	27.31169319152832	0	-2	5.1070489851074115	0	0	17.923192020996083	2	-1	37.39943980847167
3837	3	3	5	26.255939483642578	0	2	21.532302856445312	5	1	18.559619903564453	-1	0	-1.1501954836425767	2	3	3.573441143554689	-3	4	6.546124096435548
3840	-1	4	4	51.58260726928711	5	2	32.00330352783203	1	1	34.07484817504883	-3	0	-3.46115026928711	-4	2	16.11815347216797	0	3	14.046608824951171
3841	-1	6	4	49.103153228759766	7	2	38.70191955566406	5	0	24.89678192138672	0	1	4.418801771240247	-1	3	14.82003544433595	1	5	28.625173078613294
3856	-1	1	5	48.67271423339844	2	0	43.037376403808594	1	2	20.130882263183594	0	-1	1.4067197666015616	-1	4	7.042057596191405	0	2	29.948551736816405
3863	-1	4	2	53.57865905761719	0	0	34.791412353515625	6	1	33.282798767089844	0	0	0.8624209423828191	4	2	19.64966764648438	-2	1	21.158281232910163
3867	-1	2	8	20.70832061767578	2	0	26.969247817993164	1	6	8.234624862670898	-2	0	-5.767846617675783	-2	8	-12.028773817993166	-1	2	6.7058491373291
3871	-1	7	2	84.15794372558594	7	1	47.97285842895508	1	0	50.680625915527344	0	2	6.257775274414058	0	3	42.44286057104492	6	4	39.73509308447265
3873	-1	5	6	52.484947204589844	3	1	45.733741760253906	2	2	21.246747970581055	3	1	0.12820679541015778	5	6	6.879412239746095	6	5	31.366406029418947
3877	-1	0	5	46.04133605957031	1	0	36.09307861328125	1	2	24.443803787231445	2	1	-0.2732450595703142	1	6	9.675012386718748	1	4	21.324287212768553
3878	-1	3	6	27.46750831604004	2	2	22.518156051635742	3	1	19.44489860534668	-1	1	-2.3552043160400373	0	5	2.5941479483642595	-1	6	5.667405394653322
3885	-1	7	3	44.16535186767578	7	0	41.879188537597656	6	1	16.78171730041504	-1	0	0.4428991323242215	-1	3	2.7290624624023465	0	2	27.826533699584964
3888	3	4	3	57.53803253173828	2	1	31.5968074798584	3	0	39.7772102355957	-2	-3	1.436955468261722	0	-1	27.378180520141605	-1	0	19.1977777644043
3895	-1	1	5	47.668853759765625	2	0	42.03352355957031	1	2	20.130882263183594	0	0	-2.1706507597656213	-1	5	3.4646794404296912	0	3	25.36732073681641
3897	-1	4	0	65.26956176757812	3	0	45.423255920410156	3	0	34.34185791015625	-1	8	-3.2948617675781264	0	8	16.551444079589842	0	8	27.63284208984375
3898	2	2	6	35.8534049987793	4	5	48.53989028930664	3	0	50.291297912597656	-1	0	-1.0289039987792918	-3	1	-13.715389289306636	-2	6	-15.466796912597651
3901	3	2	6	33.33325958251953	2	2	25.235395431518555	2	1	21.93384552001953	0	1	-1.5005185825195326	0	5	6.597345568481444	0	6	9.898895479980467
3904	-1	1	4	42.13461685180664	2	0	43.188941955566406	1	2	13.441219329833984	0	0	2.1414621481933622	-1	4	1.0871370444335966	0	2	30.83485967016602
3911	2	7	0	60.67818832397461	7	0	64.62429809570312	6	0	59.031673431396484	1	5	-0.07380932397460782	1	5	-4.0199190957031234	2	5	1.5727055686035172
3912	-1	5	2	32.12269973754883	5	0	27.1733455657959	3	1	19.44489860534668	0	0	0.300287262451171	0	2	5.249641434204101	2	1	12.97808839465332
3913	-1	5	5	50.590919494628906	1	1	30.490158081054688	7	1	34.596317291259766	-3	0	-1.8405084946289065	1	4	18.260252918945312	-5	4	14.154093708740234
3920	-1	6	3	34.144012451171875	7	1	26.593996047973633	5	1	22.045562744140625	1	1	1.4161275488281362	0	3	8.966143952026378	2	3	13.514577255859386
3921	-1	3	6	39.67568588256836	6	3	27.104509353637695	1	0	27.066730499267578	-1	1	-1.6660258825683627	-4	4	10.905150646362301	1	7	10.942929500732419
3922	-1	3	4	59.34251022338867	2	2	39.4962043762207	3	0	34.34185791015625	-2	0	-3.0195202233886675	-1	2	16.8267856237793	-2	4	21.981132089843754
3929	3	1	6	14.001747131347656	1	2	12.471742630004883	1	1	15.365983963012695	0	0	-2.4467061313476552	0	4	-0.9167016300048818	0	5	-3.8109429630126943
3934	-1	5	4	79.32610321044922	6	1	50.941131591796875	4	0	42.88051223754883	4	0	5.16105278955078	3	3	33.546024408203124	5	4	41.60664376245117
3935	3	7	7	58.03995895385742	6	1	42.994667053222656	7	3	28.881271362304688	-1	1	-5.969885953857421	0	7	9.075405946777344	-1	5	23.188801637695313
3936	-1	5	4	47.48305892944336	6	0	47.4938850402832	4	2	14.484723091125488	1	-1	-3.60559892944336	0	3	-3.616425040283204	2	1	29.39273690887451
3937	-1	0	5	33.5794677734375	0	1	24.45078468322754	2	2	23.624229431152344	1	0	-1.2990477734375006	1	4	7.82963531677246	-1	3	8.656190568847656
3954	2	6	4	72.5226058959961	7	2	86.23555755615234	3	0	49.26482391357422	0	4	2.5432201040039075	-1	6	-11.169731556152342	3	8	25.801002086425783
3957	1	5	7	71.77067565917969	4	4	42.724178314208984	0	1	32.88128662109375	-1	-5	2.3975973408203117	0	-2	31.444094685791015	4	1	41.28698637890625
3958	-1	6	3	64.66090393066406	5	1	32.498016357421875	7	0	46.65843963623047	1	-1	-2.7051869306640555	2	1	29.457700642578132	0	2	15.297277363769538
3960	-1	2	6	18.665481567382812	5	1	21.916566848754883	1	2	11.244462013244629	0	1	-3.208846567382812	-3	6	-6.4599318487548825	1	5	4.212172986755371
3963	-1	3	3	41.78291320800781	2	2	28.007556915283203	3	0	28.270898818969727	0	5	1.0593687919921848	1	6	14.834725084716794	0	8	14.57138318103027
3967	3	8	3	83.42597198486328	7	1	63.964195251464844	1	1	33.29775619506836	-1	-1	-0.19795798486327953	0	1	19.263818748535158	6	1	49.93025780493164
3968	-1	4	0	65.26956176757812	3	0	45.423255920410156	3	0	34.34185791015625	0	2	-0.2184857675781302	1	2	19.62782007958984	1	2	30.709218089843745
3970	2	4	4	47.79560852050781	1	4	45.62283706665039	6	0	65.15055847167969	0	1	-2.59778952050781	3	1	-0.425018066650388	-2	5	-19.952739471679685
3974	1	3	1	54.792213439941406	0	0	32.43446350097656	1	0	26.19254493713379	1	-1	6.0297105600585965	4	0	28.38746049902344	3	0	34.629379062866214
3983	-1	2	4	42.55585479736328	2	0	27.996204376220703	2	2	29.05519676208496	-1	0	-3.5239867973632855	-1	4	11.035663623779293	-1	2	9.976671237915035
3985	-1	5	5	41.59146499633789	5	1	30.691450119018555	4	2	25.395565032958984	0	0	-0.9773789963378903	0	4	9.922635880981446	1	3	15.218520967041016
3986	-1	5	5	35.95220184326172	6	0	36.577972412109375	3	2	13.869778633117676	1	-1	-6.434759843261713	0	4	-7.060530412109369	3	2	15.64766336688233
3987	3	4	1	61.18124008178711	5	0	42.606788635253906	1	0	32.41043472290039	0	-1	-0.3388370817871049	-1	0	18.235614364746098	3	0	28.431968277099614
3988	3	4	2	39.89959716796875	4	0	30.77638053894043	2	1	22.959205627441406	0	0	-1.106186167968751	0	2	8.01703046105957	2	1	15.834205372558593
3989	1	2	3	34.40909194946289	0	1	20.5831356048584	0	1	17.66075897216797	0	0	4.28986205053711	2	2	18.115818395141602	2	2	21.03819502783203
3993	3	5	5	55.39780044555664	6	2	45.055110931396484	1	1	24.178680419921875	1	0	7.624952554443361	0	3	17.967642068603517	5	4	38.84407258007813
3996	-1	5	2	59.60408401489258	5	0	46.787940979003906	3	1	27.31169319152832	2	-1	5.10539798510743	2	1	17.921541020996102	4	0	37.39778880847169
4001	3	1	2	40.205257415771484	1	0	29.735990524291992	2	1	24.305252075195312	0	0	0.39945558422851946	0	2	10.868722475708012	-1	1	16.29946092480469
4005	3	2	7	42.29552459716797	2	3	22.547792434692383	2	0	33.58371353149414	6	-2	-0.5613495971679683	6	2	19.186382565307618	6	5	8.15046146850586
4007	-1	3	6	26.605899810791016	1	2	21.65654945373535	3	1	19.44489860534668	-1	1	-1.1780058107910136	1	5	3.7713445462646504	-1	6	5.982995394653322
4010	-1	6	2	52.8198127746582	7	1	43.622535705566406	5	0	23.692829132080078	0	1	2.675586225341796	-1	2	11.872863294433593	1	3	31.80256986791992
4016	3	6	1	44.54142379760742	2	0	32.87931442260742	6	0	25.498092651367188	-1	-1	2.223241202392579	3	0	13.885350577392579	-1	0	21.266572348632813
4020	-1	0	4	51.11800003051758	0	0	29.31587028503418	1	1	36.29767608642578	1	0	-0.7653910305175771	1	4	21.03673871496582	0	3	14.05493291357422
4021	2	3	2	54.77170944213867	4	0	59.74507141113281	4	0	58.00442123413086	0	1	0.8946325578613354	-1	3	-4.078729411132805	-1	3	-2.338079234130852
4026	2	2	2	55.24496078491211	4	0	65.9277572631836	3	0	52.29497528076172	-1	0	7.189194215087888	-3	2	-3.493602263183597	-2	2	10.139179719238278
4028	-1	7	2	60.93306350708008	8	1	54.19970703125	5	0	21.228910446166992	1	5	14.831458492919921	0	6	21.56481496875	3	7	54.53561155383301
4032	-1	5	4	37.361717224121094	3	2	22.167142868041992	4	0	29.690128326416016	-1	0	1.1176137758789082	1	2	16.31218813195801	0	4	8.789202673583986
4034	-1	3	7	31.4674129486084	3	0	38.1431770324707	2	3	7.819787502288818	5	0	-0.8555969486083974	5	7	-7.531361032470702	6	4	22.792028497711183
4038	-1	7	1	87.64410400390625	8	0	78.44682312011719	5	0	23.692829132080078	0	1	7.583802996093752	-1	2	16.781083879882814	2	2	71.53507786791992
4049	1	2	7	33.275123596191406	1	1	28.639760971069336	0	3	8.470165252685547	0	-1	-0.7978065961914069	1	5	3.8375560289306634	2	3	24.007151747314452
4054	2	5	5	34.512088775634766	5	3	47.592716217041016	5	0	49.89714813232422	0	0	-7.906588775634766	0	2	-20.987216217041016	0	5	-23.29164813232422
4055	-1	6	0	65.87068176269531	5	0	40.235198974609375	7	0	40.13102722167969	2	0	-1.4136057626953118	3	0	24.221877025390626	1	0	24.326048778320313
4056	-1	5	2	44.025062561035156	5	1	32.90583801269531	3	1	25.61478042602539	-1	6	0.06306643896483877	-1	7	11.182290987304683	1	7	18.473348573974604
4059	1	7	7	37.808780670166016	9	2	32.51459503173828	0	3	9.12899398803711	0	1	0.4902303298339845	-2	6	5.784415968261719	7	5	29.17001701196289
4061	3	3	3	53.65513610839844	3	0	34.517704010009766	1	1	32.97341537475586	-2	1	-4.352345108398438	-2	4	14.785086989990234	0	3	16.32937562524414
4066	2	6	7	67.81633758544922	6	0	84.63285827636719	3	5	46.16127395629883	-1	-2	-1.3967775854492146	-1	5	-18.213298276367183	2	0	20.258286043701176
4069	-1	2	6	19.33896255493164	4	1	18.024795532226562	0	2	15.809718132019043	0	0	-1.37048155493164	-2	5	-0.05631453222656191	2	4	2.1587628679809576
4071	-1	6	4	47.78932189941406	6	0	31.437881469726562	7	2	30.84698486328125	0	0	-1.7740678994140637	0	4	14.577372530273436	-1	2	15.168269136718749
4076	3	2	1	33.4705924987793	1	1	25.250049591064453	3	0	22.056528091430664	-1	3	-5.4335634987793	0	3	2.7869794089355437	-2	4	5.980500908569333
4078	1	0	5	33.88145446777344	0	2	19.635454177856445	0	1	18.080799102783203	1	-1	4.505505532226557	1	2	18.75150582214355	1	3	20.30616089721679
4079	1	7	7	49.50516891479492	7	2	27.143529891967773	3	3	26.196439743041992	1	0	-1.9889369147949196	1	5	20.37270210803223	5	4	21.31979225695801
4083	3	4	1	45.36605453491211	4	0	38.78831100463867	2	0	20.413728713989258	-2	-1	4.819684465087889	-2	0	11.397427995361326	0	0	29.77201028601074
4090	2	2	6	34.55677032470703	6	0	58.96196365356445	2	4	38.57258987426758	-1	0	0.6104426752929726	-5	6	-23.79475065356445	-1	2	-3.4053768742675743
4092	2	5	5	53.50189971923828	6	1	69.17091369628906	5	2	47.30876541137695	1	0	10.80365228076171	0	4	-4.865361696289071	1	3	16.99678658862304
4098	-1	5	2	68.42340087890625	6	2	38.995540618896484	2	0	43.92341232299805	1	3	-2.90156187890625	0	3	26.526298381103516	4	5	21.598426677001953
4100	-1	3	2	58.75303268432617	4	0	35.421024322509766	1	0	37.82755661010742	-1	-2	1.896640315673828	-2	0	25.228648677490234	1	0	22.822116389892578
4104	-1	6	5	34.320865631103516	6	1	28.623172760009766	1	2	20.193246841430664	0	0	-2.1016566311035163	0	4	3.5960362399902337	5	3	12.025962158569335
4107	2	8	1	75.80892944335938	6	0	69.49287414550781	7	0	69.29383850097656	-2	4	-0.21263544335937468	0	5	6.103419854492188	-1	5	6.302455499023438
4110	1	4	6	54.50669860839844	0	2	30.973241806030273	2	1	27.368255615234375	0	-4	4.098724391601557	4	0	27.63218119396972	2	1	31.23716738476562
4113	3	6	3	50.453094482421875	6	1	36.673370361328125	3	1	27.615699768066406	0	0	1.3597425175781268	0	2	15.139466638671877	3	2	24.197137231933596
4120	-1	5	5	48.37442398071289	6	2	34.19658660888672	1	1	28.673385620117188	1	3	1.4429260192871212	0	6	15.620763391113293	5	7	21.143964379882824
4121	-1	4	2	41.74856185913086	3	0	32.1153564453125	2	1	24.12875747680664	-1	-1	-0.19400885913084664	0	1	9.439196554687513	1	0	17.425795523193372
4122	-1	4	0	65.26956176757812	3	0	45.423255920410156	3	0	34.34185791015625	2	8	0.10067023242187645	3	8	19.946976079589845	3	8	31.02837408984375
4130	1	3	5	33.092777252197266	0	2	16.33534049987793	1	1	20.59223747253418	2	0	6.535746747802733	5	3	23.29318350012207	4	4	19.03628652746582
4133	3	6	5	56.933048248291016	7	1	37.49406433105469	1	1	33.27497100830078	0	3	-2.5952552482910036	-1	7	16.843728668945325	5	7	21.06282199169923
4140	-1	6	2	61.306617736816406	7	0	48.43275833129883	3	1	27.369409561157227	2	-2	6.032339263183587	1	0	18.906198668701165	5	-1	39.96954743884277
4142	3	0	5	36.94532775878906	0	1	27.078907012939453	2	2	23.702411651611328	1	0	1.4144542412109402	1	4	11.28087498706055	-1	3	14.657370348388675
4144	2	5	8	31.420671463012695	5	7	49.6789665222168	5	6	44.719482421875	0	0	-0.553175463012689	0	1	-18.81147052221679	0	2	-13.851986421874994
4145	-1	5	2	44.025062561035156	5	1	32.90583801269531	3	1	25.61478042602539	-1	0	0.0686634389648475	-1	1	11.187887987304691	1	1	18.478945573974613
4150	2	4	2	32.82467269897461	6	0	54.09867477416992	2	1	41.703773498535156	0	0	-0.4754536989746114	-2	2	-21.749455774169924	2	1	-9.354554498535158
4153	-1	0	5	46.04133605957031	1	0	36.09307861328125	1	2	24.443803787231445	1	1	-3.9007300595703	0	6	6.047527386718762	0	4	17.696802212768567
4154	2	2	5	25.22271156311035	4	0	41.298187255859375	2	3	46.902305603027344	-1	0	-3.1278255631103526	-3	5	-19.203301255859376	-1	2	-24.807419603027345
4163	-1	6	5	71.64173889160156	8	1	69.28777313232422	2	2	16.849517822265625	0	-1	8.901269108398438	-2	3	11.255234867675782	4	2	63.693490177734375
4171	-1	7	4	84.2131118774414	8	1	62.92137908935547	1	1	35.78727722167969	1	-4	-7.461767877441417	0	-1	13.82996491064452	7	-1	40.9640667783203
4174	3	4	4	36.0791015625	5	1	24.31764793395996	0	1	25.59743881225586	0	0	-2.0480905625000005	-1	3	9.713363066040039	4	3	8.43357218774414
4175	3	2	6	38.43376541137695	2	0	36.535701751708984	1	2	15.734045028686523	0	0	0.44000858862304426	0	6	2.338072248291013	1	4	23.139728971313474
4182	-1	4	4	42.44837188720703	6	0	36.792274475097656	1	2	20.151639938354492	0	1	0.009949112792973835	-2	5	5.666046524902349	3	3	22.306681061645513
4188	-1	6	2	69.26969146728516	6	0	44.448158264160156	6	0	39.31708908081055	0	6	-2.3039434672851513	0	8	22.51758973583985	0	8	27.648658919189458
4198	2	7	6	37.7117919921875	6	0	51.76268768310547	6	5	48.9268798828125	0	-2	0.5931940078124995	1	4	-13.45770168310547	1	-1	-10.6218938828125
4200	1	1	5	32.86071014404297	0	1	20.85641860961914	1	2	15.839090347290039	0	-1	3.5054198559570295	1	3	15.509711390380858	0	2	20.52703965270996
4214	3	5	3	54.74330139160156	6	0	46.314327239990234	1	2	22.26496124267578	1	2	0.28669360839842994	0	5	8.715667760009758	5	3	32.76503375732421
4216	-1	7	4	84.2131118774414	8	1	62.92137908935547	1	1	35.78727722167969	0	-2	-7.4872588774414055	-1	1	13.804473910644532	6	1	40.93857577832031
4219	3	1	3	51.531429290771484	5	1	44.80560302734375	0	1	20.56180763244629	0	1	4.667282709228516	-4	3	11.39310897265625	1	3	35.63690436755371
4229	-1	6	5	36.16352462768555	6	2	24.784931182861328	5	1	25.87413787841797	0	-1	0.07397237231445075	0	2	11.45256581713867	1	3	10.363359121582029
4230	3	3	8	28.88746452331543	7	0	34.90570831298828	2	6	7.817727088928223	2	0	-1.757489523315428	-2	8	-7.7757333129882795	3	2	19.31224791107178
4231	-1	1	5	28.412954330444336	3	2	24.284488677978516	1	1	18.624013900756836	0	0	-1.7526463304443354	-2	3	2.375819322021485	0	4	8.036294099243165
4238	2	7	5	57.7698974609375	6	0	65.71771240234375	3	2	55.02996826171875	-1	0	2.383571539062494	0	5	-5.564243402343756	3	3	5.123500738281244
4239	-1	1	5	45.66752624511719	3	0	40.032188415527344	1	2	20.130882263183594	0	0	-0.4851962451171872	-2	5	5.150141584472657	0	3	25.051447736816407
4242	-1	1	2	42.70588302612305	0	0	20.99920082092285	7	0	36.20222473144531	3	0	-0.3401560261230472	4	2	21.366526179077148	-3	2	6.163502268554687
4245	1	5	2	43.108272552490234	1	1	31.560836791992188	1	0	15.382238388061523	0	-2	8.180856447509761	4	-1	19.728292208007808	4	0	35.90689061193847
4246	-1	5	5	39.573753356933594	5	1	33.32250213623047	5	1	20.746797561645508	1	0	-1.0420623569335987	1	4	5.209188863769526	1	4	17.784893438354487
4251	3	3	2	50.69084930419922	6	0	40.079463958740234	0	1	24.447370529174805	1	0	1.2092536958007827	-2	2	11.820639041259767	4	1	27.452732470825197
4253	1	6	5	66.00724792480469	2	2	35.44394302368164	1	1	34.39809799194336	0	-2	-5.083844924804687	4	1	25.47945997631836	5	2	26.52530500805664
4255	-1	4	0	65.26956176757812	3	0	45.423255920410156	3	0	34.34185791015625	4	7	-0.08143776757812304	5	7	19.764868079589846	5	7	30.846266089843752
4257	-1	6	5	56.17207717895508	5	1	31.550472259521484	5	1	39.117156982421875	0	0	-3.703286178955075	1	4	20.91831874047852	1	4	13.351634017578128
4262	-1	4	4	42.49675750732422	3	0	32.70780944824219	3	2	24.284488677978516	0	1	-1.9977315073242181	1	5	7.791216551757813	1	3	16.214537322021485
4266	3	6	0	70.68854522705078	3	0	36.94941711425781	7	0	47.575103759765625	0	8	0.6263247729492178	3	8	34.36545288574219	-1	8	23.739766240234374
4270	2	0	5	29.435205459594727	2	0	49.48423385620117	1	4	42.92875671386719	1	1	-2.62182045959473	-1	6	-22.670848856201175	0	2	-16.11537171386719
4271	-1	6	3	87.22698974609375	6	1	51.66096115112305	7	1	50.06157302856445	0	1	-8.662014746093746	0	3	26.904013848876957	-1	3	28.50340197143555
4275	-1	1	5	39.57429885864258	2	0	33.8765983581543	1	2	20.193246841430664	0	-1	1.5668241413574222	-1	4	7.2645246418457035	0	2	20.947876158569336
4281	2	5	2	57.31258010864258	6	0	59.971946716308594	2	0	60.318424224853516	-1	0	-3.535404108642581	-2	2	-6.1947707163085965	2	2	-6.541248224853518
4282	1	0	2	22.42113494873047	0	1	13.711003303527832	0	1	12.544929504394531	1	0	5.471313051269529	1	1	14.181444696472166	1	1	15.347518495605467
4285	-1	1	4	46.071712493896484	1	2	30.158878326416016	2	1	30.40838050842285	0	0	-1.342478493896479	0	2	14.57035567358399	-1	3	14.320853491577154
4291	2	4	6	42.224674224853516	6	0	67.14595031738281	4	3	38.05651092529297	-2	-1	5.888269775146483	-4	5	-19.033006317382814	-2	2	10.05643307470703
4297	2	4	5	46.753482818603516	5	0	57.94445037841797	4	2	51.78681564331055	-1	0	1.0442091813964822	-2	5	-10.146758378417971	-1	3	-3.989123643310549
4298	3	5	1	51.8959846496582	6	0	35.34416580200195	4	0	30.387802124023438	0	-1	-0.9462376496582081	-1	0	15.605581197998042	1	0	20.561944875976558
4300	2	4	1	40.91246795654297	5	0	52.80947494506836	1	0	51.08076858520508	0	1	0.286190043457033	-1	2	-11.610816945068358	3	2	-9.882110585205076
4302	2	2	1	42.179988861083984	4	0	56.6473388671875	4	1	48.51042556762695	0	2	-6.036806861083981	-2	3	-20.504156867187497	-2	2	-12.36724356762695
4305	-1	2	7	21.65079116821289	5	1	24.75341796875	1	2	11.392921447753906	0	1	-1.3873201682128915	-3	7	-4.489946968750001	1	6	8.870549552246093
4308	-1	4	5	30.058332443237305	3	2	25.108980178833008	3	1	19.44489860534668	0	0	-0.6128454432373047	1	3	4.336506821166992	1	4	10.00058839465332
4311	-1	4	0	65.26956176757812	3	0	45.423255920410156	3	0	34.34185791015625	0	0	0.0018472324218663516	1	0	19.848153079589835	1	0	30.92955108984374
4312	-1	8	3	62.99105453491211	9	1	52.92176055908203	4	1	24.564838409423828	-1	5	1.4736944650878883	-2	7	11.542988440917966	3	7	39.89991059057617
4316	1	3	2	19.515134811401367	0	1	12.58687973022461	1	1	10.763057708740234	1	0	4.586997188598634	4	1	11.515252269775392	3	1	13.339074291259767
4319	-1	6	3	43.41139602661133	2	2	29.05519676208496	6	0	28.851743698120117	0	2	-2.7008410266113287	4	3	11.655358237915038	0	5	11.858811301879882
4322	3	2	5	37.10755920410156	2	0	34.51655197143555	2	2	16.42698860168457	-1	0	3.53916779589845	-1	5	6.130175028564466	-1	3	24.219738398315442
4323	1	1	4	31.664989471435547	0	2	17.6978759765625	0	1	17.801912307739258	0	0	4.833434528564453	1	2	18.8005480234375	1	3	18.696511692260742
4326	1	1	2	29.789485931396484	0	1	17.086082458496094	0	1	16.5382022857666	0	0	-1.123161931396485	1	1	11.580241541503906	1	1	12.128121714233398
4328	-1	4	5	40.97962951660156	7	0	42.033958435058594	1	2	13.441219329833984	3	-1	1.4740554833984376	0	4	0.41972656494140637	6	2	29.012465670166016
4329	-1	5	5	51.5721435546875	6	1	34.07872009277344	2	2	31.988969802856445	1	0	0.47322644531251257	0	4	17.966649907226575	4	3	20.056400197143567
4330	-1	6	2	52.8198127746582	7	1	43.622535705566406	5	0	23.692829132080078	2	1	2.6733052253417995	1	2	11.870582294433596	3	3	31.800288867919924
4331	2	6	2	40.686214447021484	6	0	57.198143005371094	4	0	46.465850830078125	-2	0	1.2029305529785148	-2	2	-15.308998005371095	0	2	-4.576705830078126
4332	2	3	5	35.49369812011719	5	0	50.97463607788086	3	4	47.49684524536133	-1	0	-1.0264501201171825	-3	5	-16.507388077880854	-1	1	-13.029597245361323
4335	3	6	5	47.31953430175781	6	0	32.54988098144531	5	2	28.605640411376953	0	0	0.3911856982421895	0	5	15.16083901855469	1	3	19.10507958862305
4343	-1	5	4	53.95433807373047	3	1	40.54022979736328	5	1	27.909652709960938	-1	-1	-4.105055073730469	1	2	9.309053202636719	-1	2	21.939630290039062
4345	-1	1	6	13.3282470703125	2	2	12.353337287902832	2	1	15.470460891723633	1	1	-0.8100710703125014	0	5	0.1648387120971666	0	6	-2.952284891723634
4347	1	6	6	71.14915466308594	8	2	57.039676666259766	0	1	17.94428825378418	0	-3	6.671252336914037	-2	1	20.78073033374021	6	2	59.876118746215795
4349	-1	8	3	62.99105453491211	9	1	52.92176055908203	4	1	24.564838409423828	0	-3	1.2983894650878796	-1	-1	11.367683440917958	4	-1	39.72460559057616
4350	-1	4	5	40.97962951660156	7	0	42.033958435058594	1	2	13.441219329833984	0	-1	1.5425164833984368	-3	4	0.4881875649414056	3	2	29.080926670166015
4356	-1	6	3	48.10109329223633	5	1	25.279043197631836	3	0	37.317596435546875	1	1	0.020862707763669164	2	3	22.84291280236816	4	4	10.804359564453122
4364	1	4	5	40.87797546386719	1	1	25.493396759033203	0	2	19.21938133239746	0	0	-2.6543454638671875	3	4	12.730233240966797	4	3	19.00424866760254
4365	1	2	2	26.98495864868164	0	1	9.568807601928711	0	1	21.250951766967773	0	5	1.3154183513183604	2	6	18.73156939807129	2	6	7.049425233032228
4371	3	4	5	31.91313362121582	2	2	21.280946731567383	4	1	24.468170166015625	0	0	-0.3097966212158205	2	3	10.322390268432617	0	4	7.135166833984375
4373	-1	1	3	22.954530715942383	3	1	17.558387756347656	1	1	19.891695022583008	0	1	-0.5556707159423837	-2	3	4.840472243652343	0	3	2.5071649774169913
4376	3	2	7	34.55375289916992	4	1	32.473365783691406	0	2	15.91637134552002	-1	-1	-0.025039899169918556	-3	5	2.055347216308597	1	4	18.612341654479984
4380	-1	5	1	64.47513580322266	6	0	44.62882614135742	3	0	34.34185791015625	2	1	1.0918771967773466	1	2	20.93818685864258	4	2	31.225155089843753
4383	-1	1	6	21.504413604736328	2	1	21.265052795410156	0	2	14.734908103942871	0	0	-0.8364336047363281	-1	5	-0.5970727954101562	1	4	5.933071896057129
4387	-1	4	3	61.62580108642578	2	1	39.24595260620117	3	0	36.87538528442383	0	-3	3.82711691357423	2	-1	26.20696539379884	1	0	28.577532715576183
4393	-1	6	2	54.30418014526367	7	1	43.90294647216797	5	0	24.89678192138672	0	3	6.523055854736327	-1	4	16.92428952783203	1	5	35.93045407861328
4394	2	3	2	51.846309661865234	4	0	62.199241638183594	4	0	52.62485122680664	0	-1	-0.6781756618652324	-1	1	-11.031107638183592	-1	1	-1.4567172268066386
4398	1	5	2	31.56688690185547	0	1	25.98402976989746	3	1	9.417659759521484	-1	0	2.864560098144544	4	1	8.447417230102552	1	1	25.01378724047853
4401	-1	4	1	46.143035888671875	5	0	39.830177307128906	2	0	20.80841064453125	0	1	3.9749941113281224	-1	2	10.287852692871091	2	2	29.309619355468747
4402	2	1	1	51.22300720214844	4	0	64.0478744506836	1	0	50.15290832519531	1	2	6.731957797851564	-2	3	-6.092909450683592	1	3	7.802056674804689
4403	-1	5	2	76.69931030273438	5	1	49.9860954284668	4	0	41.208770751953125	1	2	3.5158146972656255	1	3	30.229029571533204	2	4	39.006354248046875
4407	-1	4	0	68.73577880859375	1	0	35.42226791381836	5	0	47.8090705871582	0	2	0.9887241914062486	3	2	34.30223508618164	-1	2	21.915432412841795
4411	-1	1	2	39.32353973388672	1	0	28.579050064086914	2	1	25.240039825439453	0	0	-3.0074817338867206	0	2	7.737007935913084	-1	1	11.076018174560545
4412	-1	5	4	57.308738708496094	3	1	43.223140716552734	5	1	28.58115005493164	0	1	-5.801243708496095	2	4	8.284354283447264	0	4	22.926344945068358
4413	3	6	6	66.0230941772461	7	1	54.7479248046875	1	2	25.11115837097168	0	-3	2.5886528227539003	-1	2	13.863822195312494	5	1	43.500588629028314
4414	2	5	0	59.867698669433594	3	2	49.43497085571289	6	0	73.41051483154297	0	0	1.1988933305664133	2	-2	11.631621144287116	-1	0	-12.343922831542962
4415	2	6	5	65.0116195678711	7	3	80.628173828125	4	0	47.36122512817383	1	-1	7.473604432128909	0	1	-8.142949828124998	3	4	25.123998871826174
4416	2	3	5	29.05915641784668	5	0	55.2249755859375	2	4	36.81195831298828	-1	1	-2.9166634178466815	-3	6	-29.082482585937502	0	2	-10.669465312988283
4418	-1	1	5	48.67271423339844	2	0	43.037376403808594	1	2	20.130882263183594	0	0	1.1188707666015745	-1	5	6.754208596191418	0	3	29.660702736816418
4419	-1	3	0	68.28717041015625	4	0	52.21931076049805	1	0	30.56340980529785	0	3	4.995179589843744	-1	3	21.063039239501947	2	3	42.71894019470214
4420	3	4	4	35.600975036621094	5	1	24.599655151367188	2	0	24.837303161621094	0	1	0.568499963378919	-1	4	11.569819848632825	2	5	11.332171838378919
4424	2	5	2	18.61216926574707	5	0	41.34866714477539	6	0	40.24127197265625	1	1	-4.050996265747068	1	3	-26.787494144775387	0	3	-25.680098972656246
4425	-1	6	4	58.80389404296875	5	1	40.903289794921875	2	1	32.396156311035156	1	-1	-3.265026042968742	2	2	14.635578205078133	5	2	23.14271168896485
4426	-1	5	2	32.12269973754883	5	0	27.1733455657959	3	1	19.44489860534668	0	0	0.2957352624511671	0	2	5.245089434204097	2	1	12.973536394653316
4427	-1	5	5	53.37510681152344	3	1	40.54022979736328	5	2	27.330425262451172	0	-2	-3.3725008115234374	2	2	9.462376202636719	0	1	22.67218073754883
4428	-1	5	5	51.5721435546875	6	1	34.07872009277344	2	2	31.988969802856445	0	0	0.5626054453125064	-1	4	18.05602890722657	3	3	20.14577919714356
4429	2	6	2	22.626127243041992	6	0	43.02592468261719	5	0	42.57798385620117	0	1	-2.8051272430419942	0	3	-23.20492468261719	1	3	-22.756983856201174
4430	-1	1	5	36.2805061340332	0	0	27.22827911376953	5	2	23.54777717590332	1	2	-0.15315413403320122	2	7	8.89907288623047	-3	5	12.579574824096682
4435	3	2	6	24.07369041442871	6	2	19.69586181640625	0	0	18.21381187438965	0	0	-4.279247414428713	-4	4	0.09858118359374757	2	6	1.5806311256103491
4436	-1	5	6	57.3747673034668	6	1	46.844215393066406	3	2	25.026092529296875	0	-1	0.8455516965331995	-1	4	11.37610360693359	2	3	33.19422647070312
4442	-1	1	5	28.412954330444336	3	2	24.284488677978516	1	1	18.624013900756836	1	0	0.48257666955566236	-1	3	4.611042322021483	1	4	10.271517099243162
4444	-1	4	6	43.07352828979492	2	0	38.34446716308594	4	2	19.224611282348633	1	-1	2.0873217102050816	3	5	6.816382836914066	1	3	25.93623871765137
4445	-1	5	1	70.527587890625	8	0	57.41733169555664	0	1	27.60580062866211	0	-1	-4.2546068906249985	-3	0	8.85564930444336	5	-1	38.66718037133789
4447	-1	1	5	38.00834274291992	3	0	32.37301254272461	1	2	20.130882263183594	0	0	-9.139574742919923	-2	5	-3.50424454272461	0	3	8.737885736816406
4449	1	5	2	52.968284606933594	1	1	43.05310821533203	0	1	13.749981880187988	-1	0	4.367948393066399	3	1	14.283124784667962	4	1	43.586251119812005
4451	1	2	2	20.034940719604492	0	1	14.474003791809082	1	1	9.395737648010254	0	1	2.573142280395505	2	2	8.134079208190915	1	2	13.212345351989743
4456	3	4	2	54.77935028076172	3	0	34.46650314331055	2	0	34.148826599121094	-1	6	-1.4701572807617111	0	8	18.84268985668946	1	8	19.160366400878914
4458	-1	6	1	45.34529495239258	2	0	33.61793518066406	6	0	26.222904205322266	1	0	1.272241047607423	5	1	12.999600819335939	1	1	20.394631794677736
4466	-1	7	2	79.04669952392578	8	1	66.01844787597656	1	1	27.523799896240234	-1	2	-0.6803955239257817	-2	3	12.347856124023437	5	3	50.842504103759765
4468	-1	6	3	47.6265869140625	7	0	48.680912017822266	1	2	13.441219329833984	1	0	2.2969560859375022	0	3	1.2426309821777366	6	1	36.48232367016602
4469	-1	4	1	43.67542266845703	4	0	32.72633361816406	4	0	25.444637298583984	-1	0	0.6650403315429685	-1	1	11.614129381835937	-1	1	18.895825701416015
4470	-1	5	2	59.60408401489258	5	0	46.787940979003906	3	1	27.31169319152832	1	2	4.904683985107425	1	4	17.720827020996097	3	3	37.19707480847168
4472	-1	2	2	40.21554946899414	0	0	33.5728874206543	5	1	21.138206481933594	-1	2	-3.1102354689941407	1	4	3.532426579345703	-4	3	15.967107518066406
4474	-1	5	4	42.497314453125	6	0	36.79961395263672	1	2	20.193246841430664	1	0	-0.6918004531249977	0	4	5.0059000473632835	5	2	21.612267158569338
4477	1	7	8	74.29915618896484	9	2	64.56008911132812	0	5	13.573875427246094	-1	-3	-6.959689188964845	-3	3	2.779377888671874	6	0	53.765591572753905
4479	2	4	0	53.612327575683594	5	0	60.559532165527344	4	0	56.03057098388672	0	2	0.6780244243164049	-1	2	-6.269180165527345	0	2	-1.7402189838867201
4487	3	6	6	41.46333694458008	7	0	38.87233352661133	2	2	16.42698860168457	0	-1	2.757375055419928	-1	5	5.348378473388678	4	3	27.793723398315436
4491	-1	2	7	21.65079116821289	5	1	24.75341796875	1	2	11.392921447753906	0	0	-1.4354371682128892	-3	6	-4.538063968749999	1	5	8.822432552246095
4492	2	6	7	41.74053955078125	6	0	60.07579803466797	4	7	44.642513275146484	2	0	-1.262152550781252	2	7	-19.59741103466797	4	0	-4.1641262751464865
4493	-1	7	2	72.0293960571289	7	1	51.312965393066406	7	1	35.21198272705078	2	4	-0.9129260571289279	2	5	19.803504606933572	2	5	35.9044872729492
4495	-1	7	4	74.3902816772461	7	2	45.1895866394043	5	0	43.69624710083008	1	-1	-1.3179706772460946	1	1	27.882724360595702	3	3	29.37606389916992
4498	-1	7	1	87.64410400390625	8	0	78.44682312011719	5	0	23.692829132080078	0	3	7.607157996093747	-1	4	16.80443887988281	2	4	71.55843286791992
4499	2	5	2	59.4123649597168	4	0	63.40022277832031	5	0	58.98991775512695	-1	0	0.3846650402832097	0	2	-3.603192778320306	-1	2	0.8071122448730534
4501	-1	2	7	31.002601623535156	2	1	30.704505920410156	1	2	14.793641090393066	0	-1	5.3871023764648385	0	5	5.6851980795898385	1	4	21.59606290960693
4504	-1	3	5	42.16614532470703	3	0	40.032188415527344	2	2	16.629505157470703	-2	0	-1.9176283247070316	-2	5	0.2163285844726559	-1	3	23.619011842529297
4505	-1	5	2	44.025062561035156	5	1	32.90583801269531	3	1	25.61478042602539	-1	1	-3.4722335610351536	-1	2	7.64699098730469	1	2	14.938048573974612
4506	-1	1	5	41.7998046875	1	2	28.925947189331055	3	1	27.369409561157227	0	0	-1.045915687499999	0	3	11.827941810668946	-2	4	13.384479438842774
4508	-1	1	2	43.37081527709961	3	0	36.682518005371094	1	1	21.183849334716797	8	1	2.3917047229003927	6	3	9.080001994628908	8	2	24.578670665283205
4510	-1	6	3	64.66090393066406	5	1	32.498016357421875	7	0	46.65843963623047	0	1	-2.794398930664059	1	3	29.36848864257813	-1	4	15.208065363769535
4515	1	0	5	46.145179748535156	0	0	39.80252456665039	0	5	10.17745590209961	1	-1	-1.329712748535158	1	4	5.0129424333496075	1	-1	34.63801109790039
4521	-1	2	2	43.97197341918945	2	0	33.79551696777344	2	1	24.672000885009766	-1	0	0.45124758081055205	-1	2	10.627704032226568	-1	1	19.75122011499024
4523	-1	4	2	43.118499755859375	6	0	41.32407760620117	2	1	16.28997039794922	0	0	-0.11527175585937499	-2	2	1.6791503937988281	2	1	26.71325760205078
4524	-1	4	6	30.115144729614258	0	2	16.787067413330078	6	0	27.82362174987793	-2	1	-2.706830729614257	2	5	10.621246586669923	-4	7	-0.41530774987792896
4525	-1	2	2	36.13627624511719	3	0	34.34185791015625	2	1	16.28997039794922	0	-2	1.811464754882806	-1	0	3.6058830898437435	0	-1	21.657770602050775
4527	-1	5	2	44.025062561035156	5	1	32.90583801269531	3	1	25.61478042602539	0	0	0.036384438964837784	0	1	11.155608987304682	2	1	18.446666573974603
4528	-1	6	3	34.144012451171875	7	1	26.593996047973633	5	1	22.045562744140625	0	0	1.5594805488281267	-1	2	9.109496952026369	1	2	13.657930255859377
4535	-1	2	5	34.742164611816406	0	2	21.139005661010742	7	1	28.098712921142578	-1	1	0.10361338818359656	1	4	13.70677233898926	-6	5	6.747065078857425
4542	3	2	7	23.238994598388672	4	2	19.50698471069336	0	2	17.567995071411133	0	0	0.46174840161132735	-2	5	4.19375828930664	2	5	6.132747928588866
4546	-1	2	2	55.30176544189453	3	0	41.736141204833984	1	0	28.061172485351562	6	-2	6.818655558105462	5	0	20.38427979516601	7	0	34.05924851464843
4549	1	6	4	63.82030487060547	7	1	52.383445739746094	0	1	15.271666526794434	2	-1	21.33236312939451	1	2	32.76922226025388	8	2	69.88100147320554
4550	-1	3	2	31.50666618347168	2	1	26.55731201171875	3	1	19.44489860534668	0	6	-0.11039718347167948	1	7	4.83895698828125	0	7	11.95137039465332
4554	-1	7	2	56.29887390136719	8	0	54.012699127197266	6	1	16.78171730041504	1	1	18.56965609863279	0	3	20.855830872802713	2	2	58.08681269958494
4556	-1	4	2	67.49169158935547	4	1	44.62886047363281	1	0	37.35837936401367	0	0	-1.2792045893554729	0	1	21.583626526367183	3	2	28.854107635986324
4557	-1	2	5	40.14567947387695	2	2	21.246747970581055	1	1	33.39447784423828	0	1	-0.10667347387695258	0	4	18.792258029418946	1	5	6.644528155761719
4561	-1	4	2	43.118499755859375	6	0	41.32407760620117	2	1	16.28997039794922	0	-2	-0.0030277558593780896	-2	0	1.791394393798825	2	-1	26.825501602050778
4565	-1	1	5	28.412954330444336	3	2	24.284488677978516	1	1	18.624013900756836	0	-1	0.6174166695556664	-2	2	4.745882322021487	0	3	10.406357099243166
4566	-1	5	4	40.59163284301758	4	0	32.72633361816406	6	2	22.3608455657959	1	4	0.9665851569824184	2	8	8.831884381835934	0	6	19.197372434204098
4568	-1	3	6	52.69435501098633	3	1	45.943153381347656	2	2	21.246747970581055	4	2	-0.018882010986331466	4	7	6.73231961865234	5	6	31.428725029418942
4571	3	7	3	62.51961135864258	6	0	41.03995895385742	7	1	35.315635681152344	0	1	-6.786742358642584	1	4	14.692910046142572	0	3	20.41723331884765
4573	3	4	2	33.943634033203125	2	0	28.1381893157959	4	1	19.64143180847168	0	0	0.5979429667968787	2	2	6.403387684204105	0	1	14.900145191528324
4575	3	6	6	66.594482421875	6	1	56.319801330566406	3	2	24.11065101623535	0	2	4.627898578124999	0	7	14.902579669433592	3	6	47.11172998376465
4577	-1	6	7	32.440025329589844	3	3	24.506040573120117	5	1	22.429529190063477	3	-1	-0.1625883295898447	6	3	7.771396426879882	4	5	9.847907809936522
4578	-1	7	1	74.40547180175781	7	0	49.45525360107422	7	0	39.445770263671875	0	1	-2.181204801757815	0	2	22.76901339892578	0	2	32.77849673632812
4585	-1	1	4	46.6414794921875	3	1	34.34092712402344	1	1	26.796092987060547	1	-1	-2.3774934921875044	-1	2	9.923058875976558	1	2	17.46789301293945
4586	-1	6	4	36.22968673706055	5	1	22.429529190063477	7	2	28.29570198059082	1	-1	0.2786692629394594	2	2	14.07882680993653	0	1	8.212654019409186
4589	2	1	4	49.14765167236328	5	3	51.79209518432617	2	0	60.333335876464844	0	0	-2.787794672363269	-4	1	-5.43223818432616	-1	4	-13.973478876464831
4591	3	7	2	58.226417541503906	8	0	47.58706283569336	3	1	24.4753360748291	2	1	0.7784524584960906	1	3	11.417807164306637	6	2	34.529533925170895
4595	3	1	3	43.51485824584961	2	0	36.9290885925293	1	1	20.421751022338867	0	-1	4.256179754150388	-1	2	10.8419494074707	0	1	27.34928697766113
4596	3	5	4	18.787324905395508	3	1	18.560890197753906	6	1	14.062414169311523	1	-1	-4.117650905395507	3	2	-3.8912161977539057	0	2	0.6072598306884771
4597	1	7	5	44.967166900634766	9	2	31.2805233001709	0	2	17.521448135375977	-1	0	2.640276099365238	-3	3	16.326919699829105	6	3	30.085994864624027
4598	-1	4	2	57.73359680175781	3	0	36.34266662597656	2	1	35.88648223876953	-1	1	-2.064944801757811	0	3	19.32598537402344	1	2	19.78216976123047
4599	-1	6	5	36.16352462768555	6	2	24.784931182861328	5	1	25.87413787841797	0	-2	-0.2290986276855449	0	1	11.149494817138674	1	2	10.060288121582033
4605	1	3	7	28.715194702148438	0	2	15.301942825317383	1	2	17.248050689697266	-1	1	3.8172182978515607	2	6	17.230470174682615	1	6	15.284362310302733
4606	2	3	2	43.09410858154297	5	0	56.64167785644531	1	0	49.43022537231445	1	0	-1.0977185815429635	-1	2	-14.645287856445307	3	2	-7.433835372314448
4622	3	7	7	46.22768783569336	8	2	34.152652740478516	5	2	25.91101837158203	1	0	-2.863632835693359	0	5	9.211402259521485	3	5	17.45303662841797
4624	-1	1	6	53.46364212036133	5	0	55.4842529296875	0	2	12.474937438964844	0	-1	0.6836598796386752	-4	5	-1.3369509296874966	1	3	41.67236456103516
4628	-1	7	2	60.469261169433594	7	0	41.397438049316406	6	1	33.56736373901367	0	0	0.1784228305664044	0	2	19.250245950683592	1	1	27.080320260986326
4629	-1	6	4	36.22968673706055	5	1	22.429529190063477	7	2	28.29570198059082	1	0	0.13351226293945473	2	3	13.933669809936525	0	2	8.067497019409181
4631	3	6	5	42.5049934387207	6	1	30.430252075195312	3	2	25.910724639892578	0	0	0.28681456127930005	0	4	12.36155592480469	3	3	16.881083360107425
4633	3	5	5	46.44438934326172	6	1	34.69512939453125	0	2	25.585237503051758	0	0	-0.8050383432617068	-1	4	10.944221605468762	5	3	20.054113496948254
4637	3	1	5	33.74776840209961	1	2	26.764877319335938	2	1	20.818878173828125	0	0	1.1692595979003855	0	3	8.152150680664057	-1	4	14.09814982617187
4638	2	6	5	34.51805877685547	5	4	48.40705490112305	6	0	49.088768005371094	0	0	2.1393442231445334	1	1	-11.749651901123045	0	5	-12.431365005371092
4640	-1	6	4	54.339324951171875	7	1	36.50185775756836	6	1	32.3330192565918	0	1	1.9684870488281234	-1	4	19.80595424243164	0	4	23.9747927434082
4641	1	4	6	28.654909133911133	0	2	21.776424407958984	2	2	10.713289260864258	-2	1	-0.8044061339111295	2	5	6.074078592041019	0	5	17.137213739135746
4643	-1	4	2	43.118499755859375	6	0	41.32407760620117	2	1	16.28997039794922	0	-2	-3.91054175585937	-2	0	-2.116119606201167	2	-1	22.917987602050786
4647	-1	2	2	36.13627624511719	3	0	34.34185791015625	2	1	16.28997039794922	1	-1	1.6743747548828125	0	1	3.46879308984375	1	0	21.52068060205078
4649	1	0	5	48.69489288330078	0	1	34.92045211791992	0	2	17.60923194885254	9	-1	1.987624116699216	9	3	15.762064882080075	9	2	33.07328505114746
4651	1	6	5	53.31340789794922	3	0	35.952327728271484	0	2	21.195871353149414	-2	-3	-0.431585897949212	1	2	16.929494271728522	4	0	31.685950646850593
4652	1	0	5	21.34308624267578	0	2	18.039894104003906	0	1	7.137994289398193	1	-1	5.048505757324218	1	2	8.351697895996093	1	3	19.253597710601806
4653	-1	5	1	44.329139709472656	3	1	40.54022979736328	5	0	18.284452438354492	-1	1	7.649690290527346	1	1	11.43860020263672	-1	2	33.69437756164551
4659	-1	4	4	47.23539733886719	7	0	45.56157684326172	0	2	16.169368743896484	1	1	2.7183346611328147	-2	5	4.3921551567382835	5	3	33.78436325610352
4663	-1	5	4	79.32610321044922	6	1	50.941131591796875	4	0	42.88051223754883	1	1	6.998122789550777	0	4	35.38309440820312	2	5	43.44371376245117
4665	1	5	4	45.652530670166016	0	1	45.19241714477539	0	2	4.294923305511475	-1	-2	15.120844329833986	4	1	15.58095785522461	4	0	56.47845169448853
4666	3	5	4	57.479576110839844	6	1	47.8068962097168	2	1	23.508670806884766	1	4	9.702060889160151	0	7	19.374740790283198	4	7	43.67296619311523
4668	1	4	7	65.45901489257812	4	2	51.86827850341797	0	2	17.425535202026367	0	-5	1.1151611074218835	0	0	14.70589749658204	4	0	49.14864079797364
4670	-1	4	4	42.49675750732422	3	0	32.70780944824219	3	2	24.284488677978516	0	0	-1.9513395073242066	1	4	7.837608551757825	1	2	16.260929322021497
4672	3	0	6	27.070772171020508	0	2	21.183053970336914	0	2	19.723703384399414	0	2	-0.07658517102050766	0	6	5.811133029663086	0	6	7.270483615600586
4673	1	3	5	66.69363403320312	0	2	49.94530487060547	0	1	20.5831356048584	6	-2	1.9529649667968698	9	1	18.701294129394526	9	2	48.063463395141596
4674	-1	3	3	54.42625045776367	4	0	35.29305648803711	1	1	33.628746032714844	-2	2	-5.211626457763671	-3	5	13.921567511962891	0	4	15.585877967285157
4677	-1	5	5	39.573753356933594	5	1	33.32250213623047	5	1	20.746797561645508	0	0	-0.9867303569335988	0	4	5.264520863769526	0	4	17.840225438354487
4680	3	6	7	31.2817325592041	5	2	25.421852111816406	6	2	19.69586181640625	0	1	0.10225744079589916	1	6	5.9621378881835945	0	6	11.68812818359375
4681	3	7	4	65.0661392211914	7	2	36.34653091430664	3	0	42.55559539794922	2	-1	-3.185564221191406	2	1	25.53404408569336	6	3	19.32497960205078
4682	-1	5	4	37.361717224121094	3	2	22.167142868041992	4	0	29.690128326416016	-1	-1	1.1997417758789055	1	1	16.394316131958007	0	3	8.871330673583984
4685	-1	6	3	34.144012451171875	7	1	26.593996047973633	5	1	22.045562744140625	0	1	1.4095315488281273	-1	3	8.95954795202637	1	3	13.507981255859377
4686	2	6	4	38.35591125488281	5	0	58.46038818359375	6	1	42.87329864501953	0	1	2.248855745117183	1	5	-17.855621183593755	0	4	-2.268531645019536
4688	2	6	3	48.04524230957031	4	0	51.65507125854492	6	0	59.367942810058594	0	0	-1.6406173095703096	2	3	-5.250446258544919	0	3	-12.96331781005859
4692	-1	6	4	57.7590446472168	6	0	40.808597564697266	3	2	31.44599151611328	0	-1	0.43337735278320366	0	3	17.383824435302735	3	1	26.74643048388672
4704	2	4	2	52.52370834350586	6	0	75.32289123535156	2	0	40.178592681884766	0	0	1.4542846564941456	-2	2	-21.344898235351558	2	2	13.79940031811524
4706	-1	5	5	54.93172073364258	6	1	43.984100341796875	2	2	25.44316864013672	1	-2	3.0104552663574253	0	2	13.958075658203128	4	1	32.499007359863285
4712	2	3	2	30.587120056152344	4	0	50.01150894165039	4	1	43.553382873535156	1	0	-1.5922470561523454	0	2	-21.016635941650392	0	1	-14.558509873535158
4716	2	5	5	43.136070251464844	6	2	57.58976364135742	4	0	48.52408981323242	2	-1	1.9364577485351688	1	2	-12.51723564135741	3	4	-3.4515618132324093
4717	2	5	3	37.904605865478516	4	2	51.78681564331055	5	0	49.095577239990234	0	2	2.2244081345214823	1	3	-11.657801643310549	0	5	-8.966563239990236
4718	3	5	3	36.64929962158203	2	1	28.663162231445312	6	1	21.822124481201172	0	-1	0.7481083784179816	3	1	8.7342457685547	-1	1	15.575283518798841
4722	3	4	5	42.602272033691406	5	1	28.77046012878418	1	1	27.667797088623047	0	0	-1.0359220336913992	-1	4	12.795889871215827	3	4	13.89855291137696
4724	-1	1	5	25.546022415161133	1	2	24.766637802124023	2	1	15.274933815002441	1	0	1.775822584838867	1	3	2.5552071978759763	0	4	12.046911184997558
4725	1	7	7	45.183692932128906	1	5	18.791866302490234	0	1	30.226625442504883	-2	-2	-3.0476419321289043	4	0	23.344184697509768	5	4	11.909425557495119
4728	-1	5	4	38.716949462890625	2	2	29.05519676208496	5	1	24.157304763793945	1	-1	1.4868525371093781	4	1	11.148605237915042	1	2	16.046497236206058
4729	-1	6	3	64.18537139892578	4	1	39.363826751708984	6	0	39.31708908081055	0	0	-2.483365398925777	2	2	22.33817924829102	0	3	22.384916919189457
4730	-1	3	4	59.34251022338867	2	2	39.4962043762207	3	0	34.34185791015625	0	-1	-1.0831672233886707	1	1	18.763138623779298	0	3	23.91748508984375
4735	-1	6	2	62.4044303894043	6	1	57.45508575439453	3	1	19.44489860534668	0	1	12.781456610595725	0	2	17.73080124560549	3	2	55.74098839465334
4736	-1	6	2	72.71987915039062	5	0	37.08301544189453	7	1	50.132423400878906	-1	2	-7.0549331503906245	0	4	28.58193055810547	-2	3	15.532522599121094
4745	-1	7	3	82.44808197021484	8	1	53.71860122680664	1	0	43.225032806396484	0	1	1.0940830297851818	-1	3	29.823563773193385	6	4	40.31713219360354
4746	1	0	6	19.789440155029297	0	1	19.280033111572266	0	3	4.344204902648926	1	-4	2.394755844970703	1	1	2.9041628884277344	1	-1	17.839991097351074
4748	-1	1	5	46.75519561767578	3	0	44.463680267333984	0	2	16.787067413330078	0	0	-2.3668746176757764	-2	5	-0.07535926733397957	1	3	27.601253586669927
4750	-1	7	1	87.64410400390625	8	0	78.44682312011719	5	0	23.692829132080078	0	1	7.595337996093761	-1	2	16.792618879882824	2	2	71.54661286791993
4753	-1	1	5	46.40484619140625	1	2	27.604537963867188	3	0	33.29586410522461	0	0	1.5548568085937546	0	3	20.355165036132817	-2	5	14.663838894775395
4754	2	5	1	67.28050231933594	6	0	62.73555374145508	4	0	67.52273559570312	0	7	2.076484680664052	-1	8	6.621433258544911	1	8	1.8342514042968645
4755	-1	7	4	74.3902816772461	7	2	45.1895866394043	5	0	43.69624710083008	1	-1	-2.8388276772461154	1	1	26.36186736059568	3	3	27.8552068991699
4764	3	6	3	63.15610885620117	6	0	41.26154708862305	3	2	35.73054122924805	0	5	0.26912114379883434	0	8	22.16368291137696	3	6	27.69468877075196
4765	-1	5	3	35.64079666137695	5	1	30.691450119018555	3	1	19.44489860534668	4	0	0.1326903386230498	4	2	5.082036880981448	6	2	16.328588394653323
4767	-1	2	6	17.328472137451172	4	1	16.014305114746094	0	2	15.809718132019043	-1	0	-2.149272137451172	-3	5	-0.835105114746094	1	4	-0.6305181320190432
4769	-1	4	2	53.869754791259766	0	0	34.791412353515625	6	1	33.573890686035156	0	0	-1.6014287912597638	4	2	17.476913646484377	-2	1	18.694435313964846
4772	1	0	5	30.076162338256836	0	2	22.48363494873047	0	1	11.427329063415527	1	0	0.23278366174316645	1	3	7.825311051269534	1	4	18.881616936584475
4774	3	5	5	27.299514770507812	5	1	22.89982032775879	5	1	18.23567771911621	0	0	-3.623258770507814	0	4	0.7764356722412096	0	4	5.440578280883788
4779	-1	6	4	58.3178596496582	5	1	38.19541931152344	7	0	34.61799240112305	3	-1	2.1039113503417965	4	2	22.226351688476562	2	3	25.803778598876953
4783	-1	3	6	22.12590217590332	1	2	21.65654945373535	5	1	14.96490478515625	-1	2	-0.9291561759033229	1	6	-0.45980345373535414	-3	7	6.231841214843747
4785	3	5	2	75.05540466308594	3	0	41.53081130981445	5	0	47.36056900024414	1	2	-0.008627663085931658	3	4	33.51596569018555	1	4	27.686207999755865
4786	2	2	6	19.561601638793945	4	0	46.465850830078125	3	5	36.073524475097656	0	1	-3.2330726387939457	-2	7	-30.137321830078125	-1	2	-19.744995475097657
4787	-1	5	4	47.48305892944336	6	0	47.4938850402832	4	2	14.484723091125488	0	0	-3.8215329294433573	-1	4	-3.832359040283201	1	2	29.176802908874514
4791	-1	2	2	36.13627624511719	3	0	34.34185791015625	2	1	16.28997039794922	0	-2	1.1328967548828075	-1	0	2.927315089843745	0	-1	20.979202602050776
4796	1	1	6	28.680543899536133	0	1	22.495389938354492	0	2	10.019952774047852	0	-1	0.6804461004638682	1	4	6.865600061645509	1	3	19.34103722595215
4799	-1	6	4	36.22968673706055	5	1	22.429529190063477	7	2	28.29570198059082	0	0	0.26621226293945455	1	3	14.066369809936525	-1	2	8.200197019409181
4801	1	4	5	67.90538787841797	6	1	49.44556427001953	0	2	22.294633865356445	0	-3	-9.733003878417975	-2	1	8.726819729980463	4	0	35.87775013464355
4803	2	2	4	39.51620864868164	5	0	58.58012771606445	0	2	43.913856506347656	-1	0	-5.014143648681639	-4	4	-24.07806271606445	1	2	-9.411791506347654
4805	3	1	2	54.80523681640625	1	1	41.78702926635742	2	1	26.85420036315918	1	1	7.511176183593747	1	2	20.529383733642575	0	2	35.46221263684082
4806	-1	6	4	31.362396240234375	6	1	25.111148834228516	5	1	20.746797561645508	0	1	-1.5019122402343719	0	4	4.7493351657714875	1	4	9.113686438354495
4809	-1	5	2	59.60408401489258	5	0	46.787940979003906	3	1	27.31169319152832	0	6	5.048271985107434	0	8	17.864415020996105	2	7	37.34066280847169
4812	-1	3	0	68.28717041015625	4	0	52.21931076049805	1	0	30.56340980529785	1	8	5.14116058984375	0	8	21.209020239501953	3	8	42.86492119470215
4819	-1	2	2	36.13627624511719	3	0	34.34185791015625	2	1	16.28997039794922	0	-2	3.0126987548828126	-1	0	4.80711708984375	0	-1	22.85900460205078
4822	-1	6	3	48.10109329223633	5	1	25.279043197631836	3	0	37.317596435546875	0	1	0.12801970776367	1	3	22.950069802368162	3	4	10.911516564453123
4824	3	6	4	72.245361328125	6	1	56.319801330566406	4	1	29.76154327392578	0	1	-1.0036263281250086	0	4	14.921933669433585	2	4	41.48019172607421
4826	2	6	5	73.14651489257812	6	3	75.00025177001953	6	0	61.1240348815918	0	3	5.373804107421876	0	5	3.5200672299804694	0	8	17.396284118408204
4827	-1	3	6	26.605899810791016	1	2	21.65654945373535	3	1	19.44489860534668	-1	1	-4.764448810791016	1	5	0.18490154626464772	-1	6	2.3965523946533196
4828	-1	6	4	71.46048736572266	8	2	59.1729850769043	2	1	26.783042907714844	0	1	6.316844634277331	-2	3	18.60434692309569	4	4	50.99428909228514
4831	-1	7	3	51.59716033935547	6	1	37.13566589355469	7	1	28.95704460144043	2	1	0.46855566064453313	3	3	14.930050106445314	2	3	23.108671398559572
4832	3	2	5	48.010841369628906	6	0	49.4210319519043	0	2	12.425796508789062	-1	-1	3.199128630371092	-5	4	1.7889380480957016	1	2	38.784173491210936
4838	1	1	4	48.69941329956055	0	2	22.698143005371094	1	0	29.8360652923584	0	-2	1.1330397004394541	1	0	27.134309994628907	0	2	19.996387707641603
4841	-1	6	2	69.26969146728516	6	0	44.448158264160156	6	0	39.31708908081055	0	2	-2.537687467285153	0	4	22.283845735839847	0	4	27.414914919189457
4846	1	3	6	47.153053283691406	0	2	29.732776641845703	0	2	21.25507354736328	-1	-1	-0.8590862836914042	2	3	16.5611903581543	2	3	25.03889345263672
4847	-1	6	3	53.77700424194336	7	1	39.599159240722656	1	1	28.673385620117188	0	0	0.7736757580566476	-1	2	14.95152075927735	5	2	25.87729437988282
4858	-1	2	5	40.606876373291016	0	2	21.191152572631836	5	0	33.91127395629883	-1	1	-2.568270373291014	1	4	16.847453427368166	-4	6	4.127332043701173
4859	-1	5	2	59.60408401489258	5	0	46.787940979003906	3	1	27.31169319152832	1	2	4.931930985107414	1	4	17.748074020996086	3	3	37.22432180847167
4861	-1	1	5	39.42418670654297	3	2	24.875118255615234	1	0	29.044618606567383	0	0	-0.8142497065429666	-2	3	13.734818744384768	0	5	9.56531839343262
4864	2	0	6	40.77369689941406	4	0	64.0135726928711	0	7	39.73789978027344	1	-1	-0.7304008994140503	-3	5	-23.97027669287108	1	-2	0.3053962197265747
4866	-1	6	2	62.4044303894043	6	1	57.45508575439453	3	1	19.44489860534668	0	3	12.766219610595698	0	4	17.715564245605464	3	4	55.725751394653315
4873	3	3	4	55.74705505371094	2	0	37.610008239746094	2	2	31.973031997680664	-1	-1	-1.0873720537109435	0	3	17.0496747602539	0	1	22.68665100231933
4881	-1	4	5	53.13584899902344	5	0	46.787940979003906	1	2	20.843454360961914	5	1	-1.1167389990234398	4	6	5.2311690209960915	8	4	31.175655639038084
4887	3	2	5	26.198808670043945	4	1	17.595325469970703	0	2	22.439462661743164	0	1	-1.9897756700439437	-2	5	6.6137075300292985	2	4	1.7695703382568375
4889	-1	4	1	46.143035888671875	5	0	39.830177307128906	2	0	20.80841064453125	0	-1	4.279754111328124	-1	0	10.592612692871093	2	0	29.61437935546875
4890	-1	7	7	74.47441864013672	8	1	64.09484100341797	3	2	24.875118255615234	1	-4	-6.435299640136719	0	2	3.9442779965820307	5	1	43.164000744384765
4894	3	3	2	38.10780715942383	5	0	30.85758399963379	1	1	21.086204528808594	0	-1	1.6767948405761715	-2	1	8.92701800036621	2	0	18.698397471191406
4896	1	6	5	63.30584716796875	6	0	33.97783660888672	0	2	33.162818908691406	0	-2	-0.6364811679687463	0	3	28.691529391113285	6	1	29.506547091308597
4901	1	3	6	31.79041290283203	0	4	10.753349304199219	0	1	24.871862411499023	0	-1	5.357409097167967	3	1	26.39447269580078	3	4	12.275959588500974
4905	2	2	2	45.742408752441406	4	0	61.67874526977539	4	0	47.04144287109375	-1	0	9.007766247558592	-3	2	-6.928570269775392	-3	2	7.708732128906249
4910	1	3	5	29.572711944580078	1	1	19.87682342529297	0	3	13.530691146850586	-1	0	2.149821055419924	1	4	11.845709574707033	2	2	18.191841853149416
4911	3	5	1	59.83884811401367	3	1	39.80843734741211	5	0	33.866390228271484	0	7	0.6085318859863307	2	7	20.638942652587893	0	8	26.580989771728518
4914	-1	4	1	56.24748992919922	5	0	35.45033264160156	3	0	35.292701721191406	-1	4	-3.257733929199212	-2	5	17.539423358398444	0	5	17.6970542788086
4919	1	3	7	23.715980529785156	0	7	7.513518810272217	0	0	20.037261962890625	0	0	6.7101664702148405	3	0	22.91262818972778	3	7	10.388885037109372
4921	-1	5	2	44.025062561035156	5	1	32.90583801269531	3	1	25.61478042602539	-1	2	0.08726643896483921	-1	3	11.206490987304683	1	3	18.497548573974605
4922	1	1	5	32.33347702026367	0	2	18.931032180786133	0	1	17.23723793029785	0	-1	5.4771239797363265	1	2	18.879568819213866	1	3	20.573363069702147
4927	2	2	6	30.40771484375	4	4	42.41554260253906	4	0	50.96995162963867	0	1	-2.2946488437500037	-2	3	-14.302476602539066	-2	7	-22.856885629638676
4928	2	7	5	48.71109390258789	6	2	57.58976364135742	6	0	54.099117279052734	-1	0	0.16803309741210626	0	3	-8.710636641357425	0	5	-5.2199902790527375
4932	-1	2	5	32.73303985595703	5	0	33.78736877441406	1	2	13.441219329833984	0	0	-3.10564685595703	-3	5	-4.159975774414061	1	3	16.186173670166017
4935	1	1	5	52.718841552734375	0	2	26.24888038635254	0	1	30.304759979248047	0	-1	1.5537354472656304	1	2	28.023696613647466	1	3	23.96781702075196
4937	-1	5	4	51.874549865722656	6	2	34.19658660888672	3	0	32.17351531982422	1	1	-0.48144986572265935	0	3	17.196513391113278	3	5	19.219584680175778
4939	2	3	7	30.6386775970459	2	4	41.971275329589844	5	2	51.645198822021484	-1	0	-3.956431597045892	0	3	-15.289029329589837	-3	5	-24.962952822021478
4941	-1	2	5	31.685104370117188	3	0	31.99446678161621	1	2	14.186187744140625	-1	0	0.9697846298828168	-2	5	0.6604222183837933	0	3	18.46870125585938
4947	2	2	5	45.26667785644531	4	4	53.961151123046875	4	0	54.28330993652344	0	0	-2.105848856445313	-2	1	-10.800322123046875	-2	5	-11.122480936523438
4949	3	4	2	59.293251037597656	5	0	43.173194885253906	1	1	29.9560489654541	-1	0	0.07577796240234846	-2	2	16.1958341147461	2	1	29.412980034545903
4955	-1	1	4	44.961387634277344	2	2	28.007556915283203	1	0	31.449378967285156	0	1	1.5640333657226577	-1	3	18.5178640847168	0	5	15.076042032714845
4957	-1	4	2	52.74805450439453	5	0	43.233009338378906	0	1	24.010589599609375	-1	6	0.02756749560546723	-2	8	9.542612661621092	3	7	28.765032400390623
4958	-1	4	5	53.13584899902344	5	0	46.787940979003906	1	2	20.843454360961914	1	0	2.1261640009765657	0	5	8.474072020996097	4	3	34.41855863903809
4960	-1	6	2	43.013431549072266	7	1	38.511192321777344	5	1	18.997779846191406	0	3	-0.05252754907226631	-1	4	4.449711678222656	1	4	23.963124153808593
4961	-1	2	5	33.42280960083008	7	1	28.098712921142578	0	2	19.819639205932617	-1	1	-1.0008946008300725	-6	5	4.3232020788574275	1	4	12.602275794067388
4962	-1	3	4	59.34251022338867	2	2	39.4962043762207	3	0	34.34185791015625	0	4	-3.87918522338866	1	6	15.967120623779309	0	8	21.12146708984376
4969	-1	1	6	53.46364212036133	5	0	55.4842529296875	0	2	12.474937438964844	0	-1	1.2637868796386726	-4	5	-0.7568239296874992	1	3	42.25249156103516
4972	-1	4	5	53.13584899902344	5	0	46.787940979003906	1	2	20.843454360961914	4	2	-1.311426999023439	3	7	5.036481020996092	7	5	30.980967639038084
4973	-1	5	0	50.503292083740234	3	0	37.38975524902344	5	0	27.60908317565918	-1	0	-9.47420808374023	1	0	3.639328750976567	-1	0	13.420000824340825
4974	1	6	3	29.117225646972656	7	1	18.620269775390625	0	1	14.331757545471191	1	-1	2.6984233530273443	0	1	13.195379224609376	7	1	17.48389145452881
4977	-1	5	4	47.48305892944336	6	0	47.4938850402832	4	2	14.484723091125488	0	0	-3.709853929443362	-1	4	-3.720680040283206	1	2	29.28848190887451
4978	-1	2	6	26.994516372680664	2	2	29.05519676208496	2	2	12.434866905212402	0	0	-2.1738583726806624	0	4	-4.234538762084959	0	4	12.3857910947876
4989	-1	6	1	65.7696533203125	7	0	48.788246154785156	5	0	31.476943969726562	2	4	0.4433356796875074	1	5	17.42474284521485	3	5	34.736045030273445
4991	1	4	2	49.32790756225586	0	0	28.838720321655273	8	1	24.323984146118164	-1	-1	3.3025104377441465	3	1	23.791697678344732	-5	0	28.306433853881842
4992	-1	6	2	61.66399002075195	6	1	38.81291198730469	5	0	37.34663009643555	0	2	-0.18099702075194557	0	3	22.67008101269532	1	4	24.13636290356446
4997	1	4	7	28.94552993774414	0	5	13.70160961151123	1	2	19.07872200012207	-1	1	4.208904062255861	3	3	19.45282438848877	2	6	14.075711999877932
5000	-1	2	6	27.596078872680664	5	1	28.174095153808594	1	2	13.917534828186035	1	-1	1.0671751273193344	-2	4	0.4891588461914047	2	3	14.745719171813963
5001	-1	1	6	53.46364212036133	5	0	55.4842529296875	0	2	12.474937438964844	0	-1	1.194505879638669	-4	5	-0.8261049296875029	1	3	42.18321056103515
5003	-1	3	6	27.46750831604004	2	2	22.518156051635742	3	1	19.44489860534668	-1	2	-2.3903023160400387	0	6	2.559049948364258	-1	7	5.632307394653321
5006	-1	1	5	45.66752624511719	3	0	40.032188415527344	1	2	20.130882263183594	0	0	1.2745217548828123	-2	5	6.909859584472656	0	3	26.811165736816406
5008	-1	6	4	31.362396240234375	6	1	25.111148834228516	5	1	20.746797561645508	0	1	-1.5854962402343737	0	4	4.665751165771486	1	4	9.030102438354493
5009	3	6	3	35.834983825683594	6	0	24.19806480407715	6	1	25.472900390625	0	0	-1.2923638256835872	0	3	10.344555195922858	0	2	9.069719609375007
5012	3	4	5	39.4898796081543	6	0	39.085350036621094	1	2	14.240510940551758	0	0	3.293860391845705	-2	5	3.698389963378908	3	3	28.543229059448244
5013	-1	1	4	60.585838317871094	3	1	34.426456451416016	1	1	40.65492630004883	5	1	1.1198926821289135	3	4	27.27927454858399	5	4	21.05080469995118
5027	3	2	6	45.86442565917969	6	1	32.57576370239258	0	2	27.124650955200195	0	-1	1.8584773408203148	-4	4	15.147139297607424	2	3	20.598252044799807
5033	-1	6	2	54.30418014526367	7	1	43.90294647216797	5	0	24.89678192138672	1	2	6.448913854736325	0	3	16.85014752783203	2	4	35.85631207861328
5044	1	0	6	31.447603225708008	0	4	15.175731658935547	0	1	20.10666847229004	1	-1	3.0286297742919928	1	1	19.300501341064454	1	4	14.369564527709962
5046	3	6	4	50.174949645996094	7	0	41.00749969482422	1	2	23.003442764282227	0	-1	-0.7389156459960944	-1	3	8.42853430517578	5	1	26.432591235717773
5047	-1	4	5	30.058332443237305	3	2	25.108980178833008	3	1	19.44489860534668	0	0	-0.6105374432373019	1	3	4.338814821166995	1	4	10.002896394653323
5050	-1	6	4	49.103153228759766	7	2	38.70191955566406	5	0	24.89678192138672	1	-2	4.19195877124023	0	0	14.593192444335934	2	2	28.398330078613277
5053	3	7	2	60.507102966308594	8	0	48.45198059082031	1	1	25.89110565185547	-4	-1	0.9811440336914004	-5	1	13.036266409179682	2	0	35.597141348144525
5055	2	7	6	80.6449203491211	7	0	101.20716857910156	4	4	42.41554260253906	0	-4	7.049345650878905	0	2	-13.512902579101564	3	-2	45.278723397460936
5058	-1	4	2	39.457733154296875	2	0	35.22549819946289	3	1	18.727779388427734	-1	-1	0.9013508457031278	1	1	5.133585800537112	0	0	21.63130461157227
5060	-1	6	5	32.098426818847656	7	2	21.847219467163086	1	1	24.746755599975586	0	0	-3.9643628188476576	-1	3	6.286844532836913	5	4	3.3873084000244127
5063	-1	1	4	37.45106887817383	1	2	27.381732940673828	1	0	24.564876556396484	0	0	1.4883391218261721	0	2	11.557675059326172	0	4	14.374531443603516
5064	-1	2	6	33.69844055175781	4	1	37.9915657043457	1	2	10.202422142028809	0	1	1.9136044482421752	-2	6	-2.3795207043457154	1	5	25.40962285797118
5073	2	2	6	40.74245071411133	5	0	58.569976806640625	2	5	45.150245666503906	0	-1	1.8343202858886727	-3	5	-15.993205806640624	0	0	-2.5734746665039054
5075	-1	3	0	68.28717041015625	4	0	52.21931076049805	1	0	30.56340980529785	-1	0	4.922526589843741	-2	0	20.990386239501944	1	0	42.64628719470214
5078	-1	7	0	62.20624542236328	6	0	41.73232650756836	6	0	34.9694709777832	-1	0	0.72516957763672	0	0	21.199088492431642	0	0	27.961944022216798
5079	-1	7	3	47.71765899658203	6	1	32.95395278930664	7	1	29.259254455566406	0	1	0.722172003417981	1	3	15.485878210693372	0	3	19.180576544433606
5085	2	6	6	42.52701950073242	6	0	64.20088958740234	5	6	41.30390930175781	-1	-1	1.572199499267576	-1	5	-20.101670587402346	0	-1	2.7953096982421854
5086	1	5	4	53.36510467529297	7	1	49.056358337402344	0	1	8.143545150756836	0	-4	10.131950324707034	-2	-1	14.44069666259766	5	-1	55.35350984924317
5088	-1	4	5	30.344913482666016	4	2	25.395565032958984	3	1	19.44489860534668	0	0	-1.0893664826660192	0	3	3.859981967041012	1	4	9.810648394653317
5091	-1	5	4	79.32610321044922	6	1	50.941131591796875	4	0	42.88051223754883	0	0	5.163881789550757	-1	3	33.5488534082031	1	4	41.60947276245115
5093	-1	2	4	42.23954772949219	2	0	27.679893493652344	2	2	29.05519676208496	-1	1	0.9473872705078108	-1	5	15.507041506347655	-1	3	14.131738237915037
5094	-1	5	5	54.93172073364258	6	1	43.984100341796875	2	2	25.44316864013672	1	-1	2.755344266357426	0	3	13.702964658203129	4	2	32.243896359863285
5095	3	7	0	70.32260131835938	8	0	52.82364273071289	6	0	31.334932327270508	1	0	-4.805265318359375	0	0	12.69369326928711	2	0	34.18240367272949
5096	1	0	5	22.662017822265625	0	0	21.448978424072266	0	3	5.047840118408203	1	0	6.369453177734378	1	5	7.582492575927738	1	2	23.9836308815918
5101	-1	4	5	53.13584899902344	5	0	46.787940979003906	1	2	20.843454360961914	2	0	2.0161650009765637	1	5	8.364073020996095	5	3	34.30855963903809
5103	-1	1	5	39.42418670654297	3	2	24.875118255615234	1	0	29.044618606567383	0	-1	-0.1373097065429647	-2	2	14.41175874438477	0	4	10.242258393432621
5105	-1	5	4	44.22498321533203	5	1	26.42466926574707	3	1	32.29587173461914	-1	1	1.3100437846679682	-1	4	19.11035773425293	1	4	13.239155265380859
5108	-1	4	4	43.750144958496094	5	1	29.459402084350586	1	1	28.786298751831055	0	1	-2.215046958496096	-1	4	12.075695915649412	3	4	12.748799248168943
5109	-1	6	5	36.16352462768555	6	2	24.784931182861328	5	1	25.87413787841797	0	0	0.053588372314465005	0	3	11.432181817138684	1	4	10.342975121582043
5114	-1	4	5	53.13584899902344	5	0	46.787940979003906	1	2	20.843454360961914	-1	3	2.1927700009765587	-2	8	8.54067802099609	2	6	34.48516463903808
5120	2	6	3	58.711578369140625	6	0	69.29859924316406	5	0	52.3907470703125	0	0	1.8013186308593774	0	3	-8.78570224316406	1	3	8.122149929687502
5124	-1	6	4	36.22968673706055	5	1	22.429529190063477	7	2	28.29570198059082	2	1	0.4022712629394505	3	4	14.20242880993652	1	3	8.336256019409177
5125	2	4	4	39.55305099487305	5	0	56.24739074707031	3	2	46.2834358215332	0	-2	-1.29869599487305	-1	2	-17.993035747070316	1	0	-8.029080821533206
5127	-1	6	3	69.47367095947266	8	1	56.655250549316406	3	1	27.3139705657959	2	4	-0.771775959472663	0	6	12.046644450683587	5	6	41.387924434204095
5129	-1	1	5	56.31411361694336	3	2	37.560916900634766	0	1	33.24874496459961	0	-1	-0.5230576169433476	-2	2	18.230139099365246	1	3	22.542311035400402
5130	1	3	6	43.96589279174805	1	1	34.2268180847168	0	5	13.573875427246094	0	2	2.041034208251965	2	7	11.780108915283215	3	3	32.43305157275392
5131	1	1	6	34.56641387939453	0	1	18.8984317779541	0	4	19.502782821655273	0	0	-0.41237187939453435	1	5	15.255610222045895	1	2	14.651259178344723
5133	2	2	2	47.8455810546875	5	0	65.47747802734375	2	0	45.34588623046875	-1	0	2.7317489453125035	-4	2	-14.900148027343747	-1	2	5.2314437695312535
5139	-1	5	5	38.43667221069336	3	2	36.34156036376953	5	1	16.590654373168945	-1	0	0.4079687893066364	1	3	2.5030806362304645	-1	4	22.25398662683105
5141	-1	5	2	76.69931030273438	5	1	49.9860954284668	4	0	41.208770751953125	0	0	3.469453697265621	0	1	30.1826685715332	1	2	38.95999324804687
5142	3	5	3	36.20363235473633	1	0	33.739559173583984	6	1	16.300052642822266	-1	-1	9.298848645263675	3	2	11.762921826416019	-2	1	29.202428357177737
5150	3	6	3	59.74827194213867	7	0	58.0252571105957	1	2	15.55901050567627	-1	2	-1.4634579421386675	-2	5	0.2595568894043012	4	3	42.725803494323735
5154	-1	2	6	33.145198822021484	5	1	32.90583801269531	0	2	14.734908103942871	0	-1	2.4897621779785126	-3	4	2.7291229873046845	2	3	20.900052896057126
5156	-1	3	6	26.287006378173828	2	2	21.33765983581543	3	1	19.44489860534668	0	2	-1.2423893781738293	1	6	3.706957164184569	0	7	5.599718394653319
5162	2	4	7	44.54158020019531	4	7	45.199928283691406	5	0	62.31944274902344	4	0	-3.23947720019531	4	0	-3.897825283691404	3	7	-21.017339749023435
5165	-1	2	5	26.0048828125	4	1	18.024795532226562	1	2	22.475635528564453	0	0	-1.8157998124999999	-2	4	6.164287467773438	1	3	1.713447471435547
5166	-1	7	3	70.66571807861328	8	1	54.80421447753906	5	1	30.357057571411133	0	0	3.9447999213867178	-1	2	19.806303522460937	2	2	44.253460428588866
5167	-1	2	4	42.23954772949219	2	0	27.679893493652344	2	2	29.05519676208496	6	-1	-2.3315057294921857	6	3	12.228148506347658	6	1	10.85284523791504
5169	-1	4	5	53.13584899902344	5	0	46.787940979003906	1	2	20.843454360961914	1	0	4.245965000976561	0	5	10.593873020996092	4	3	36.538359639038084
5170	1	3	3	57.41111373901367	3	1	40.38949203491211	0	1	20.85641860961914	0	5	3.332102260986332	0	7	20.353723965087894	3	7	39.88679739038086
5172	-1	2	7	26.575326919555664	5	2	27.629657745361328	1	2	13.441219329833984	0	0	-1.5311869195556653	-3	5	-2.5855177453613294	1	5	11.602920670166014
5173	3	3	2	47.70841598510742	1	0	35.176856994628906	3	1	26.367544174194336	1	0	7.15293401489258	3	2	19.684493005371095	1	1	28.493805825805666
5175	-1	2	5	32.73303985595703	5	0	33.78736877441406	1	2	13.441219329833984	0	1	-2.951154855957032	-3	6	-4.0054837744140634	1	4	16.340665670166015
5177	-1	6	4	36.22968673706055	5	1	22.429529190063477	7	2	28.29570198059082	0	0	0.3039872629394509	1	3	14.104144809936521	-1	2	8.237972019409177
5178	2	5	4	41.88190841674805	5	0	60.559532165527344	4	3	44.30016326904297	-1	0	-6.687717416748036	-1	4	-25.365341165527333	0	1	-9.105972269042958
5179	-1	4	4	42.44837188720703	6	0	36.792274475097656	1	2	20.151639938354492	-2	-1	0.09860511279297413	-4	3	5.754702524902349	1	1	22.395337061645513
5184	3	0	4	59.33076477050781	2	1	42.24506759643555	0	0	30.921674728393555	1	0	-4.307755770507818	-1	3	12.777941403564448	1	4	24.10133427160644
5185	-1	5	5	33.7666015625	6	0	22.552392959594727	1	2	25.70975112915039	0	0	0.3707984374999995	-1	5	11.585007040405273	4	3	8.427648870849609
5187	-1	5	7	35.287479400634766	5	1	30.425434112548828	3	2	19.357593536376953	3	0	1.4866865993652283	3	6	6.348731887451166	5	5	17.41657246362304
5192	3	6	2	48.18427276611328	4	0	24.29379653930664	8	1	37.72645950317383	1	-1	1.5543472338867232	3	1	25.444823460693364	-1	0	12.012160496826176
5193	-1	5	5	53.37510681152344	3	1	40.54022979736328	5	2	27.330425262451172	-1	-1	-3.3844148115234347	1	3	9.450462202636722	-1	2	22.66026673754883
5194	-1	4	4	36.500545501708984	6	1	25.17993927001953	1	1	25.816158294677734	0	1	-2.4084105017089854	-2	4	8.912195729980468	3	4	8.275976705322265
5196	-1	5	5	51.88644790649414	6	1	43.984100341796875	1	2	22.39788818359375	1	-2	4.856179093505858	0	2	12.758526658203124	5	1	34.34473881640625
5197	-1	5	1	55.31917953491211	6	0	45.15851593017578	1	1	24.656213760375977	0	1	-0.6809675349121065	-1	2	9.479696069824222	4	1	29.981998239624026
5199	-1	7	3	70.66571807861328	8	1	54.80421447753906	5	1	30.357057571411133	0	-1	3.765039921386716	-1	1	19.626543522460935	2	1	44.073700428588864
5201	2	4	6	23.5108585357666	3	5	37.393062591552734	5	0	49.095577239990234	1	-1	-4.627854535766598	2	0	-18.51005859155273	0	5	-30.21257323999023
5208	1	4	2	35.15936279296875	0	0	18.197975158691406	0	1	20.796188354492188	0	0	4.457947207031253	4	2	21.419334841308597	4	1	18.821121645507816
5210	-1	5	2	32.12269973754883	5	0	27.1733455657959	3	1	19.44489860534668	0	0	0.2617002624511713	0	2	5.211054434204101	2	1	12.93950139465332
5215	-1	1	4	46.6414794921875	3	1	34.34092712402344	1	1	26.796092987060547	8	0	0.25080850781250064	6	3	12.551360875976563	8	3	20.096195012939454
5216	2	5	2	61.58137893676758	5	0	69.02677917480469	5	0	55.53237533569336	0	2	2.6274170632324143	0	4	-4.817983174804695	0	4	8.676420664306633
5225	-1	6	5	68.06851959228516	6	1	57.45508575439453	3	2	25.108980178833008	0	3	3.1857644077148564	0	7	13.799198245605481	3	6	46.145303821167005
5226	3	6	1	64.23938751220703	5	0	38.58676528930664	6	0	39.48860549926758	0	-1	1.3396404877929768	1	0	26.992262710693367	0	0	26.09042250073243
5227	-1	2	1	43.62228775024414	3	0	27.929468154907227	1	1	30.188358306884766	1	0	2.8955862497558584	0	1	18.588405845092772	2	0	16.329515693115233
5228	2	3	1	51.69331359863281	4	0	64.36454010009766	3	0	50.30654525756836	1	-1	2.638606401367184	0	0	-10.03262010009766	1	0	4.025374742431637
5230	-1	0	5	46.04133605957031	1	0	36.09307861328125	1	2	24.443803787231445	4	0	-3.94813305957031	3	5	6.000124386718753	3	3	17.649399212768557
5231	1	5	1	51.49267578125	0	0	36.36292266845703	1	1	18.964553833007812	0	-1	5.538187218750004	5	0	20.667940331542972	4	-1	38.06630916699219
5235	-1	5	5	39.573753356933594	5	1	33.32250213623047	5	1	20.746797561645508	1	0	-1.0369463569335906	1	4	5.214304863769534	1	4	17.790009438354495
5237	-1	6	3	69.47367095947266	8	1	56.655250549316406	3	1	27.3139705657959	2	-3	-1.033150959472664	0	-1	11.785269450683586	5	-1	41.126549434204094
5240	2	2	4	22.4769229888916	3	2	42.96418762207031	4	0	42.49052047729492	0	2	-5.469862988891602	-1	4	-25.957127622070313	-2	6	-25.483460477294923
5248	3	2	8	17.448646545410156	0	2	16.28750228881836	4	2	14.997125625610352	1	0	0.15764345458984153	3	6	1.3187877111816384	-1	6	2.609164374389646
5249	-1	5	5	39.573753356933594	5	1	33.32250213623047	5	1	20.746797561645508	0	0	-0.7973983569335914	0	4	5.453852863769534	0	4	18.029557438354495
5250	-1	2	2	40.01616287231445	2	1	28.619033813476562	1	1	25.892677307128906	-1	2	-1.097743872314453	-1	3	10.299385186523438	0	3	13.025741692871094
5252	-1	6	5	36.16352462768555	6	2	24.784931182861328	5	1	25.87413787841797	0	-1	-0.4558116276855486	0	2	10.92278181713867	1	3	9.83357512158203
5253	-1	6	3	76.54545593261719	7	0	59.05202102661133	2	2	31.988969802856445	1	-1	-4.024407932617166	0	2	13.469026973388694	5	0	40.532078197143576
5254	-1	5	4	42.497314453125	6	0	36.79961395263672	1	2	20.193246841430664	1	0	-0.7102704531249984	0	4	4.987430047363283	5	2	21.593797158569338
5255	-1	8	4	76.18465423583984	7	2	53.77061462402344	2	1	36.90959167480469	-1	0	-4.124423235839842	0	2	18.289616375976564	5	3	35.150639325195314
5256	2	4	3	47.94716262817383	3	0	61.738033294677734	5	3	49.18690872192383	-1	-2	2.2238453718261724	0	1	-11.567025294677734	-2	-2	0.9840992780761724
5257	2	2	2	49.107669830322266	1	0	63.1480712890625	5	0	48.9373779296875	-1	0	2.1811721696777298	0	2	-11.859229289062505	-4	2	2.3514640703124954
5261	-1	5	4	79.32610321044922	6	1	50.941131591796875	4	0	42.88051223754883	0	-2	1.1282907895508032	-1	1	29.513262408203147	1	2	37.573881762451194
5263	-1	4	2	63.522003173828125	6	1	49.04085159301758	0	0	28.976703643798828	0	0	-2.778284173828112	-2	1	11.702867406982435	4	2	31.767015356201185
5268	3	6	3	31.954479217529297	6	2	24.28790283203125	5	0	21.5025577545166	0	2	-3.610673217529296	0	3	4.055903167968751	1	5	6.841248245483399
5271	-1	2	2	36.13627624511719	3	0	34.34185791015625	2	1	16.28997039794922	0	-2	1.818341754882816	-1	0	3.6127600898437535	0	-1	21.664647602050785
5274	-1	2	2	40.8332405090332	3	0	34.59172439575195	1	1	20.737056732177734	7	1	-0.03689050903320634	6	3	6.204625604248044	8	2	20.059293267822262
5281	2	5	5	52.5887565612793	6	0	69.64020538330078	2	4	45.926334381103516	1	0	-0.5726485612792942	0	5	-17.62409738330078	4	1	6.089773618896487
5286	1	5	1	48.734127044677734	0	0	30.538991928100586	1	0	22.02993392944336	0	-1	8.774849955322267	5	0	26.969985071899416	4	0	35.47904307055664
5287	-1	4	2	61.77357864379883	6	1	49.04085159301758	0	0	27.22827911376953	-1	6	-0.5567176437988266	-3	7	12.176009406982423	3	8	33.98858188623047
5288	-1	6	2	61.306617736816406	7	0	48.43275833129883	3	1	27.369409561157227	-1	6	3.052465263183592	-2	8	15.92632466870117	2	7	36.98967343884277
5289	-1	6	7	32.440025329589844	3	3	24.506040573120117	5	1	22.429529190063477	2	0	0.4559146704101593	5	4	8.389899426879886	3	6	10.466410809936527
5298	2	5	2	42.172698974609375	6	0	58.6910400390625	4	0	46.459442138671875	1	1	4.541066025390627	0	3	-11.977275039062498	2	3	0.2543228613281272
5301	-1	7	1	87.64410400390625	8	0	78.44682312011719	5	0	23.692829132080078	0	3	7.1236109960937455	-1	4	16.320891879882808	2	4	71.07488586791992
5304	-1	2	2	40.01616287231445	2	1	28.619033813476562	1	1	25.892677307128906	0	1	-1.1383138723144555	0	2	10.258815186523435	1	2	12.985171692871091
5310	3	6	3	49.645721435546875	7	1	44.261741638183594	2	1	19.219970703125	1	-1	6.305408564453131	0	1	11.689388361816412	5	1	36.731159296875006
5316	1	1	3	34.728824615478516	0	1	27.39271354675293	1	1	11.170913696289062	0	-1	-1.4131506154785143	1	1	5.922960453247072	0	1	22.14476030371094
5317	1	4	5	23.66851806640625	0	3	18.18817138671875	0	1	9.315143585205078	0	0	4.76186893359375	4	2	10.24221561328125	4	4	19.11524341479492
5318	-1	3	4	59.34251022338867	2	2	39.4962043762207	3	0	34.34185791015625	-1	-1	-4.01135222338867	0	1	15.834953623779299	-1	3	20.989300089843752
5319	-1	2	6	25.6029052734375	3	2	24.284488677978516	1	2	15.81396484375	0	1	-1.3782992734374986	-1	5	-0.05988267797851421	1	5	8.410641156250001
5320	-1	4	4	42.49675750732422	3	0	32.70780944824219	3	2	24.284488677978516	2	1	-1.9858585073242168	3	5	7.8030895517578145	3	3	16.226410322021486
5321	1	6	3	42.014259338378906	7	0	29.987991333007812	0	2	15.861064910888672	1	-1	5.338104661621095	0	2	17.36437266699219	7	0	31.49129908911133
5323	-1	4	5	30.344913482666016	4	2	25.395565032958984	3	1	19.44489860534668	-2	0	0.15644651733398263	-2	3	5.105794967041014	-1	4	11.056461394653319
5325	2	2	6	41.20414733886719	6	0	59.031673431396484	2	5	45.150245666503906	0	0	-1.8153533388671903	-4	6	-19.642879431396487	0	1	-5.761451666503909
5328	3	6	4	57.320777893066406	5	1	29.451496124267578	6	0	41.705265045166016	0	-1	-1.1644078930664108	1	2	26.704873875732417	0	3	14.45110495483398
5330	-1	6	4	58.330055236816406	5	1	29.977828979492188	6	0	42.84777069091797	0	4	-2.107168236816406	1	7	26.245058020507813	0	8	13.375116309082031
5331	1	4	1	57.310298919677734	0	0	34.840919494628906	0	0	26.304176330566406	0	1	0.02313308032226047	4	2	22.49251250537109	4	2	31.02925566943359
5332	-1	6	4	36.22968673706055	5	1	22.429529190063477	7	2	28.29570198059082	3	0	0.21499126293945636	4	3	14.015148809936527	2	2	8.148976019409183
5333	-1	7	3	71.39424896240234	6	0	41.986854553222656	7	1	43.90294647216797	0	-1	4.105542037597658	1	2	33.512936446777346	0	1	31.596844527832033
5334	2	3	5	36.658172607421875	4	4	49.34465789794922	3	0	50.291297912597656	-1	0	1.546177392578123	-2	1	-11.14030789794922	-1	5	-12.086947912597658
5336	-1	2	4	47.6609001159668	2	1	39.09165954589844	3	1	23.06479835510254	-1	0	-5.419168115966798	-1	3	3.1500724541015614	-2	3	19.17693364489746
5339	-1	4	0	65.26956176757812	3	0	45.423255920410156	3	0	34.34185791015625	1	8	-0.013011767578120725	2	8	19.833294079589848	2	8	30.914692089843754
5342	-1	2	4	42.23954772949219	2	0	27.679893493652344	2	2	29.05519676208496	-1	0	-6.434416729492185	-1	4	8.12523750634766	-1	2	6.749934237915042
5345	-1	1	6	53.46364212036133	5	0	55.4842529296875	0	2	12.474937438964844	0	-2	1.0000608796386743	-4	4	-1.0205499296874976	1	2	41.98876556103516
5346	-1	2	5	50.141319274902344	2	2	27.727275848388672	2	1	36.90959167480469	2	0	-1.638657274902343	2	3	20.77538615161133	2	4	11.593070325195313
5348	2	2	7	37.41550827026367	4	5	48.53989028930664	4	1	51.853397369384766	1	1	-3.7401902702636747	-1	3	-14.864572289306643	-1	7	-18.17807936938477
5351	-1	1	6	34.999019622802734	3	1	39.530364990234375	1	2	9.964200019836426	1	0	-2.906224622802732	-1	5	-7.437569990234373	1	4	22.128594980163577
5352	-1	4	0	65.26956176757812	3	0	45.423255920410156	3	0	34.34185791015625	-1	3	-0.20615576757812448	0	3	19.640150079589844	0	3	30.72154808984375
5353	-1	5	5	52.79943084716797	6	2	47.85008239746094	3	1	19.44489860534668	1	0	11.42946815283203	0	3	16.37881660253906	3	4	44.78400039465332
5357	3	5	1	67.07733154296875	6	0	60.5889892578125	1	1	20.32431411743164	0	-1	9.017052457031241	-1	0	15.505394742187491	4	-1	55.77006988256835
5359	-1	7	7	47.468994140625	7	2	42.20061111450195	3	2	19.763933181762695	1	0	3.7509188593749982	1	5	9.019301885498045	5	5	31.455979818237303
5360	-1	3	4	59.34251022338867	2	2	39.4962043762207	3	0	34.34185791015625	4	0	-1.1912172233886693	5	2	18.6550886237793	4	4	23.809435089843753
5363	1	1	2	54.80763626098633	0	0	30.300092697143555	0	1	28.34234046936035	1	-2	11.096161739013667	2	0	35.60370530285644	2	-1	37.56145753063964
5364	1	7	6	37.863399505615234	8	2	35.034732818603516	0	2	6.663468360900879	0	2	3.630960494384766	-1	6	6.459627181396485	7	6	34.83089163909912
5374	-1	3	4	59.34251022338867	2	2	39.4962043762207	3	0	34.34185791015625	-1	-1	-1.0947992233886694	0	1	18.7515066237793	-1	3	23.905853089843752
5378	-1	6	4	61.92743682861328	6	1	46.844215393066406	6	1	29.578760147094727	-1	4	3.011850171386712	-1	7	18.095071606933587	-1	7	35.36052685290527
5381	1	1	6	40.450599670410156	1	0	36.1192512512207	0	5	8.166152954101562	0	-2	3.3266383295898407	0	4	7.657986748779294	1	-1	35.611085045898434
5385	-1	5	4	40.59163284301758	4	0	32.72633361816406	6	2	22.3608455657959	1	0	0.5640321569824209	2	4	8.429331381835937	0	2	18.7948194342041
5386	3	3	3	36.70493698120117	2	1	25.248281478881836	3	1	25.292640686035156	-1	0	-3.5464709812011748	0	2	7.910184521118161	-1	2	7.865825313964841
5389	3	5	5	36.72189712524414	5	0	29.954975128173828	3	2	20.602901458740234	1	0	0.7799818747558547	1	5	7.546903871826167	3	3	16.89897754125976
5390	3	4	1	43.6599235534668	5	0	32.25260925292969	1	1	25.243303298950195	0	1	-0.09427955346679795	-1	2	11.313034747070311	3	1	18.322340701049804
5392	2	1	2	22.53192901611328	4	0	43.552635192871094	2	0	41.95707702636719	0	2	-4.592422016113282	-3	4	-25.613128192871095	-1	4	-24.01757002636719
5394	3	5	2	59.4127082824707	3	0	41.8529052734375	5	1	31.39579200744629	0	1	0.9178487175292886	2	3	18.47765172656249	0	2	28.934764992553703
5397	-1	1	6	43.341766357421875	2	1	33.13386154174805	1	2	24.703460693359375	1	1	-1.1552033574218754	0	6	9.052701458251953	1	5	17.483102306640625
5398	-1	5	1	41.61009216308594	6	0	28.44986343383789	1	1	27.655778884887695	0	-1	-0.20882516308594035	-1	0	12.951403566162107	4	-1	13.745488115112302
5399	-1	2	6	17.353254318237305	5	1	21.916566848754883	1	2	9.932231903076172	0	1	-0.7468513182373044	-3	6	-5.310163848754883	1	5	6.674171096923828
5400	3	2	1	53.83234405517578	5	0	52.023887634277344	0	1	15.644442558288574	-1	3	2.4986069448242176	-4	4	4.307063365722655	1	3	40.686508441711425
5403	3	2	8	20.338348388671875	2	2	20.31589698791504	2	3	13.858436584472656	0	0	-1.1938573886718764	0	6	-1.1714059879150405	0	5	5.286054415527342
5408	-1	3	5	32.068359375	2	1	24.396764755249023	3	2	22.167142868041992	-1	1	2.7379796250000012	0	5	10.409574244750978	-1	4	12.639196131958009
5410	-1	1	6	34.999019622802734	3	1	39.530364990234375	1	2	9.964200019836426	-1	2	-3.0028756228027333	-3	7	-7.534220990234374	-1	6	22.031943980163575
5419	2	2	0	59.59829330444336	4	0	64.82350158691406	4	0	57.75257110595703	0	0	-1.4356833044433586	-2	0	-6.660891586914062	-2	0	0.41003889404296956
5421	-1	4	4	42.679378509521484	3	1	31.410194396972656	3	2	25.764728546142578	0	0	-4.532019509521483	1	3	6.737164603027345	1	2	12.382630453857423
5422	2	4	3	34.08720779418945	4	0	50.8388557434082	4	1	46.22613525390625	0	-1	1.527289205810547	0	2	-15.224358743408203	0	1	-10.61163825390625
5423	-1	3	4	56.68130874633789	2	0	38.59953689575195	2	1	32.57732009887695	0	-1	-2.2159837463378906	1	3	15.865788104248047	1	2	21.888004901123047
5424	-1	2	5	33.42280960083008	7	1	28.098712921142578	0	2	19.819639205932617	7	1	-1.0789666008300784	2	5	4.2451300788574216	9	4	12.524203794067382
5425	1	3	4	40.6916389465332	0	2	28.565818786621094	0	1	15.960610389709473	1	1	2.7456050534667966	4	3	14.871425213378906	4	4	27.476633610290527
5426	-1	4	2	25.984479904174805	5	0	19.521852493286133	1	1	20.958179473876953	-1	1	-4.8137809041747985	-2	3	1.6488465067138733	2	2	0.21251952612305303
5428	3	4	2	58.80472183227539	1	0	46.01649856567383	4	0	26.624210357666016	-2	-2	1.3727601677246213	1	0	14.160983434326184	-2	0	33.553271642333996
5433	2	3	2	49.284423828125	5	0	64.9728012084961	2	1	47.28940200805664	1	0	4.973013171875003	-1	2	-10.71536420849609	2	1	6.968034991943362
5434	3	3	5	44.30046081542969	6	0	40.53032302856445	0	2	17.606115341186523	5	-2	5.8267451845703135	2	3	9.596882971435548	8	1	32.52109065881348
5435	2	1	4	32.0309944152832	1	4	44.65047836303711	4	0	50.358299255371094	0	0	-2.0194804152832013	0	0	-14.638964363037108	-3	4	-20.346785255371092
5437	-1	6	4	48.7296257019043	7	1	41.06069564819336	4	1	22.164478302001953	0	-1	3.7298062980956956	-1	2	11.398736351806633	2	2	30.29495369799804
5438	-1	3	6	27.46750831604004	2	2	22.518156051635742	3	1	19.44489860534668	0	1	-2.3752153160400375	1	5	2.5741369483642593	0	6	5.647394394653322
5442	-1	6	2	18.868663787841797	5	1	16.613168716430664	6	1	16.751041412353516	0	1	-4.377628787841797	1	2	-2.122133716430664	0	2	-2.2600064123535155
5443	-1	5	2	65.52587127685547	2	0	39.01634979248047	6	0	41.005062103271484	-1	6	1.6067597231445347	2	8	28.116281207519535	-2	8	26.12756889672852
5444	-1	7	0	62.20624542236328	6	0	41.73232650756836	6	0	34.9694709777832	-1	4	0.6295655776367184	0	4	21.10348449243164	0	4	27.866340022216797
5447	-1	1	5	36.6709098815918	0	0	27.22827911376953	5	2	23.93817710876465	0	-1	-0.3497698815917971	1	4	9.092860886230469	-4	2	12.382962891235351
5452	-1	3	5	42.16614532470703	3	0	40.032188415527344	2	2	16.629505157470703	-2	-1	-1.8050003247070308	-2	4	0.32895658447265674	-1	2	23.731639842529297
5454	-1	5	5	46.882755279541016	6	1	35.84330749511719	0	2	25.534996032714844	1	0	-1.342409279541016	0	4	9.697038504882812	6	3	20.005349967285156
5457	-1	4	5	53.13584899902344	5	0	46.787940979003906	1	2	20.843454360961914	4	0	1.9190830009765563	3	5	8.266991020996088	7	3	34.21147763903808
5458	-1	6	4	31.362396240234375	6	1	25.111148834228516	5	1	20.746797561645508	0	1	-1.5467212402343762	0	4	4.704526165771483	1	4	9.068877438354491
5465	2	6	6	65.71461486816406	6	4	73.72637939453125	6	0	54.96601104736328	0	-3	7.428342131835933	0	-1	-0.5834223945312544	0	3	18.176945952636714
5466	-1	2	4	56.42624282836914	2	0	38.34446716308594	2	1	32.57732009887695	1	4	-1.7256818283691402	1	8	16.356093836914063	1	7	22.123240901123047
5476	2	2	6	20.999574661254883	1	4	38.47359085083008	5	0	45.50376892089844	0	0	-0.2601936612548812	1	2	-17.734209850830077	-3	6	-24.764387920898436
5477	-1	5	2	52.337886810302734	1	1	24.656213760375977	6	0	42.177215576171875	0	6	-2.6912098103027304	4	7	24.990463239624027	-1	8	7.469461423828129
5479	2	7	0	64.44518280029297	7	0	73.7261962890625	5	0	53.69676971435547	1	0	4.003937199707025	1	0	-5.2770762890625065	3	0	14.752350285644525
5482	2	4	5	33.919044494628906	5	0	49.42919158935547	2	4	47.46763229370117	1	0	-0.08609249462890745	0	5	-15.59623958935547	3	1	-13.634680293701173
5488	-1	4	4	43.750144958496094	5	1	29.459402084350586	1	1	28.786298751831055	0	1	-1.6995569584960961	-1	4	12.591185915649412	3	4	13.264289248168943
5489	-1	4	1	47.95870590209961	5	0	34.79848098754883	1	1	27.655778884887695	-1	0	-1.1632549020996095	-2	1	11.996970012451172	2	0	19.139672115112305
5491	-1	4	1	51.32483673095703	4	0	36.5527229309082	4	0	29.267662048339844	0	1	0.6407662690429703	0	2	15.412880069091798	0	2	22.697940951660158
5494	1	8	6	40.164554595947266	0	3	19.33351707458496	0	1	24.665843963623047	0	1	3.4321704040527337	8	4	24.26320792541504	8	6	18.930881036376952
5498	3	2	1	46.53255081176758	5	0	34.19081497192383	0	1	26.17771339416504	1	7	-0.8075088117675833	-2	8	11.534227028076167	3	7	19.547328605834956
5499	3	5	5	40.596099853515625	4	2	22.5396671295166	6	1	31.892419815063477	0	0	0.8991281464843794	1	3	18.955560870483403	-1	4	9.602808184936528
5500	2	6	4	31.15947723388672	6	4	47.821624755859375	5	0	46.315635681152344	0	1	-2.586713233886716	0	1	-19.248860755859372	1	5	-17.74287168115234
5511	-1	2	5	31.25441551208496	2	1	28.99026107788086	2	2	16.75969886779785	-1	1	-1.4764045120849616	-1	5	0.78774992211914	-1	4	13.018312132202148
5512	-1	4	4	42.49675750732422	3	0	32.70780944824219	3	2	24.284488677978516	2	0	-1.9357555073242168	3	4	7.8531925517578145	3	2	16.276513322021486
5515	3	2	4	44.05033493041992	3	1	32.62409210205078	1	1	25.262222290039062	-1	0	6.412667069580081	-2	3	17.83890989794922	0	3	25.20077970996094
5518	-1	5	4	79.32610321044922	6	1	50.941131591796875	4	0	42.88051223754883	0	4	1.2456957895507799	-1	7	29.630667408203124	1	8	37.69128676245117
5520	-1	2	7	55.150325775146484	3	0	48.00511169433594	1	2	21.64076042175293	-1	-4	-3.108561775146491	-2	3	4.036652305664056	0	1	30.401003578247064
5523	-1	5	5	35.95220184326172	6	0	36.577972412109375	3	2	13.869778633117676	0	-1	-6.515386843261712	-1	4	-7.141157412109369	2	2	15.56703636688233
5525	-1	7	4	66.94893646240234	7	2	38.19070053100586	3	0	43.253780364990234	2	-1	-3.2569894624023448	2	1	25.50124646899414	6	3	20.438166635009765
5535	-1	4	1	46.143035888671875	5	0	39.830177307128906	2	0	20.80841064453125	-2	-1	4.073459111328127	-3	0	10.386317692871096	0	0	29.408084355468752
5538	-1	5	2	56.679656982421875	7	1	43.90294647216797	1	0	27.272262573242188	2	6	2.0626840175781282	0	7	14.839394527832034	6	8	31.470078426757816
5539	1	5	6	66.19144439697266	4	4	42.724178314208984	0	0	27.30205726623535	-1	-4	6.384985603027346	0	-2	29.852251685791018	4	2	45.27437273376465
5544	3	2	4	35.85305404663086	5	2	28.54248046875	0	1	21.14655876159668	-1	1	-0.36270904663084735	-4	3	6.947864531250012	1	4	14.343786238403332
5562	2	3	7	25.86740493774414	4	1	48.624473571777344	3	7	40.22071075439453	0	1	-0.8256419377441411	-1	7	-23.582710571777344	0	1	-15.178947754394532
5564	3	3	4	48.81673812866211	4	0	40.49636459350586	1	2	22.156354904174805	6	-1	2.6462758713378918	5	3	10.966649406494142	8	1	29.306659095825196
5570	-1	3	5	31.897382736206055	4	2	27.85933494567871	1	1	18.533597946166992	-1	2	-4.309111736206056	-2	5	-0.27106394567871206	1	6	9.054673053833007
5575	1	0	3	16.49988555908203	0	1	10.475836753845215	0	1	9.858847618103027	2	0	2.0325824409179702	2	2	8.056631246154787	2	2	8.673620381896974
5578	3	6	5	49.64008331298828	5	2	30.98175048828125	6	1	32.49432373046875	0	0	0.3922036870117154	1	3	19.050536511718747	0	4	17.537963269531247
5586	3	3	4	39.66122055053711	4	0	36.780113220214844	1	2	16.71709442138672	-1	1	-2.7959575505371106	-2	5	0.08514977978515503	1	3	20.14816857861328
5588	1	2	2	22.513620376586914	0	1	15.350510597229004	2	1	10.997909545898438	0	1	-2.7694603765869132	2	2	4.393649402770997	0	2	8.746250454101563
5589	-1	1	5	45.66752624511719	3	0	40.032188415527344	1	2	20.130882263183594	5	0	-0.6526272451171877	3	5	4.982710584472656	5	3	24.884016736816406
5591	-1	1	5	38.00834274291992	3	0	32.37301254272461	1	2	20.130882263183594	0	0	-4.678389742919919	-2	5	0.9569404572753939	0	3	13.19907073681641
5592	-1	4	0	65.26956176757812	3	0	45.423255920410156	3	0	34.34185791015625	4	5	-0.2340667675781276	5	5	19.61223907958984	5	5	30.693637089843747
5595	-1	5	4	27.536598205566406	5	1	23.375913619995117	5	1	18.656234741210938	0	1	-3.8876192055664056	0	4	0.27306538000488345	0	4	4.992744258789063
5599	-1	3	4	59.34251022338867	2	2	39.4962043762207	3	0	34.34185791015625	3	0	-1.2365382233886706	4	2	18.609767623779298	3	4	23.76411408984375
5607	2	4	5	39.45191192626953	6	0	54.07748031616211	1	4	48.352210998535156	1	-1	0.12408807373046926	-1	4	-14.501480316162109	4	0	-8.776210998535156
5609	2	5	7	33.956058502197266	5	6	52.77239227294922	5	0	44.161441802978516	2	1	5.757020497802735	2	2	-13.059313272949218	2	8	-4.448362802978515
5611	2	5	3	58.088130950927734	6	0	71.33821105957031	3	1	49.727691650390625	0	2	0.42761904907226267	-1	5	-12.822461059570315	2	4	8.788058349609372
5617	-1	3	4	59.53944396972656	2	2	39.4962043762207	3	0	34.538787841796875	5	-1	-0.0957239697265706	6	1	19.94751562377929	5	3	24.904932158203117
5621	2	3	1	40.995819091796875	4	0	53.81220626831055	4	0	50.16139221191406	1	-1	0.5098259082031262	0	0	-12.306561268310546	0	0	-8.655747211914061
5622	-1	5	4	40.59163284301758	4	0	32.72633361816406	6	2	22.3608455657959	1	0	0.5696121569824228	2	4	8.434911381835938	0	2	18.800399434204103
5623	2	6	4	83.59004211425781	5	1	70.46829223632812	6	0	76.09953308105469	0	1	1.1321208857421823	1	4	14.25387076367187	0	5	8.622629918945307
5626	-1	4	1	43.67542266845703	4	0	32.72633361816406	4	0	25.444637298583984	1	1	0.7412533315429712	1	2	11.69034238183594	1	2	18.972038701416018
5628	-1	7	3	58.952091217041016	6	1	38.829647064208984	7	0	34.61799240112305	0	-1	1.1065047829589858	1	1	21.228948935791017	0	2	25.440603598876955
5636	2	8	6	69.65436553955078	7	1	88.07300567626953	2	1	44.55914306640625	-1	-4	19.312716460449195	0	1	0.8940763237304452	5	1	44.40793893359373
5637	3	5	7	29.91533660888672	2	3	17.861133575439453	6	1	25.89018440246582	-1	1	0.19079339111328153	2	5	12.244996424560547	-2	7	4.21594559753418
5638	-1	0	3	45.163211822509766	1	1	33.8192024230957	1	1	25.83955955505371	6	0	2.975128177490234	5	2	14.319137576904296	5	2	22.29878044494629
5640	-1	3	0	68.28717041015625	4	0	52.21931076049805	1	0	30.56340980529785	1	4	5.256381589843755	0	4	21.32424123950196	3	4	42.980142194702154
5646	-1	4	5	40.97962951660156	7	0	42.033958435058594	1	2	13.441219329833984	2	-1	1.3645374833984363	-1	4	0.31020856494140503	5	2	28.902947670166014
5653	2	7	6	50.04140853881836	3	1	56.89419174194336	6	3	56.125003814697266	2	0	-2.0680575388183584	6	5	-8.920840741943358	3	3	-8.151652814697265
5657	3	2	1	53.532283782958984	3	0	33.83327865600586	2	0	33.53498840332031	0	-1	-0.9973607829589781	-1	0	18.701644343994147	0	0	18.999934596679694
5660	-1	6	5	34.320865631103516	6	1	28.623172760009766	1	2	20.193246841430664	0	0	-2.042598631103516	0	4	3.655094239990234	5	3	12.085020158569336
5661	-1	7	7	47.06389236450195	8	2	35.1737060546875	5	2	26.385732650756836	1	0	-0.13917936450195612	0	5	11.751006945312497	3	5	20.53898034924316
5662	-1	7	2	60.93306350708008	8	1	54.19970703125	5	0	21.228910446166992	1	5	13.732287492919923	0	6	20.46564396875	3	7	53.43644055383301
5663	-1	3	5	49.83377456665039	7	0	44.25476837158203	0	2	20.074546813964844	2	0	2.3315514333496097	-2	5	7.910557628417969	5	3	32.09077918603516
5664	-1	5	2	56.679656982421875	7	1	43.90294647216797	1	0	27.272262573242188	-1	0	2.0545340175781277	-3	1	14.831244527832034	3	2	31.461928426757815
5666	-1	0	5	46.04133605957031	1	0	36.09307861328125	1	2	24.443803787231445	3	0	-0.2983440595703115	2	5	9.649913386718751	2	3	21.299188212768556
5669	-1	2	7	26.575326919555664	5	2	27.629657745361328	1	2	13.441219329833984	0	0	-1.6018819195556624	-3	5	-2.6562127453613265	1	5	11.532225670166017
5672	-1	2	4	42.23954772949219	2	0	27.679893493652344	2	2	29.05519676208496	5	0	1.022405270507818	5	4	15.582059506347662	5	2	14.206756237915044
5673	3	7	4	84.21814727783203	8	1	63.71263885498047	1	1	34.34147644042969	0	-2	-0.38884327783200945	-1	1	20.116665145019553	6	1	49.487827559570334
5675	-1	4	0	65.26956176757812	3	0	45.423255920410156	3	0	34.34185791015625	0	0	0.4672982324218822	1	0	20.31360407958985	1	0	31.395002089843757
5678	-1	6	4	57.7590446472168	6	0	40.808597564697266	3	2	31.44599151611328	0	0	0.2056013527831979	0	4	17.15604843530273	3	2	26.518654483886714
5683	-1	4	1	67.13105010986328	6	0	52.64990234375	0	0	28.976703643798828	-1	2	1.4799468901367163	-3	3	15.961094656249998	3	3	39.63429335620117
5686	2	7	5	68.4245834350586	6	4	70.89432525634766	6	0	60.50802230834961	0	0	0.43400356494140624	1	1	-2.0357382563476563	1	5	8.35056469165039
5688	-1	5	4	51.874549865722656	6	2	34.19658660888672	3	0	32.17351531982422	1	1	-0.1777258657226568	0	3	17.50023739111328	3	5	19.52330868017578
5689	-1	6	4	40.62485122680664	6	1	26.901351928710938	4	0	28.21904754638672	0	-1	-3.1931402268066407	0	2	10.530359071289062	2	3	9.212663453613281
5693	-1	7	3	70.66571807861328	8	1	54.80421447753906	5	1	30.357057571411133	2	3	4.020285921386716	1	5	19.881789522460934	4	5	44.328946428588864
5706	-1	4	1	44.203575134277344	5	0	33.104736328125	1	1	25.594392776489258	0	1	-0.7045371342773308	-1	2	10.394301671875013	3	1	17.904645223510755
5710	-1	1	4	37.72299575805664	2	2	25.127687454223633	2	1	27.09084701538086	0	0	-1.2073757580566422	-1	2	11.387932545776366	-1	3	9.424772984619139
5711	-1	6	3	89.22665405273438	5	1	51.07231140136719	6	0	52.64990234375	0	0	-4.419802052734397	1	2	33.73454059863279	0	3	32.15694965624998
5715	1	7	5	74.82093048095703	9	2	48.884178161621094	0	1	29.771549224853516	1	0	8.263206519042967	-1	3	34.199958838378905	8	4	53.31258777514648
5718	-1	6	3	64.61527252197266	6	0	42.76925277709961	3	2	36.34156036376953	0	1	-1.2946335219726564	0	4	20.55138622290039	3	2	26.97907863623047
5723	2	1	2	37.793704986572266	4	0	52.3212890625	2	0	48.4501838684082	0	0	-2.475712986572269	-3	2	-17.003297062500003	-1	2	-13.132191868408206
5726	1	7	5	49.109588623046875	1	2	28.158414840698242	1	1	24.785978317260742	0	-1	3.937998376953125	6	2	24.889172159301758	6	3	28.261608682739258
5728	-1	4	5	30.344913482666016	4	2	25.395565032958984	3	1	19.44489860534668	0	0	0.03937151733398281	0	3	4.988719967041014	1	4	10.939386394653319
5731	-1	2	2	33.834922790527344	5	1	26.856107711791992	0	1	21.474361419677734	-1	0	-1.7839837905273441	-4	1	5.194831288208007	1	1	10.576577580322265
5734	-1	2	6	33.145198822021484	5	1	32.90583801269531	0	2	14.734908103942871	0	0	-0.6476948220214851	-3	5	-0.4083340126953132	2	4	17.762595896057128
5737	-1	1	4	32.95051574707031	3	2	19.945863723754883	0	1	27.500200271606445	0	1	-2.153401747070312	-2	3	10.851250276245118	1	4	3.2969137283935552
5741	2	2	3	45.81081008911133	5	1	59.13075256347656	3	0	49.6578369140625	7	0	2.944931910888684	4	2	-10.37501056347655	6	3	-0.9020949140624879
5742	3	4	2	34.884281158447266	2	1	22.74000358581543	5	1	25.98025894165039	0	0	-0.4929421584472635	2	1	11.651335414184572	-1	1	8.411080058349611
5745	3	4	6	39.878562927246094	6	1	32.08979797363281	0	2	21.6247501373291	1	-1	-0.6358299272460926	-1	4	7.152935026367189	5	3	17.6179828626709
5750	-1	5	1	55.86482238769531	2	0	33.695335388183594	5	0	36.665042877197266	-2	0	-1.487765387695319	1	1	20.6817216118164	-2	1	17.712014122802728
5751	-1	5	2	65.52587127685547	2	0	39.01634979248047	6	0	41.005062103271484	-1	2	1.904216723144529	2	4	28.41373820751953	-2	4	26.425025896728513
5752	-1	4	4	42.97121047973633	3	1	33.734886169433594	2	1	23.731870651245117	2	0	0.31008552026367653	3	3	9.546409830566411	4	3	19.549425348754887
5756	-1	6	7	32.440025329589844	3	3	24.506040573120117	5	1	22.429529190063477	-1	1	-0.0031523295898452375	2	5	7.930832426879881	0	7	10.007343809936522
5758	-1	1	2	30.608165740966797	0	1	22.13319206237793	4	1	22.970518112182617	1	1	-1.6064137409667936	2	2	6.868559937622074	-2	2	6.031233887817386
5759	1	0	6	46.77033615112305	0	0	39.336387634277344	0	3	11.268754959106445	1	-1	2.86932084887696	1	5	10.303269365722663	1	2	38.37090204089356
5760	3	3	6	42.627384185791016	4	0	37.8465461730957	2	2	18.61682891845703	0	-1	-1.669210185791016	-1	5	3.1116278269042965	1	3	22.34134508154297
5762	3	5	1	57.09088134765625	2	0	34.51655197143555	5	0	36.410308837890625	-1	1	3.971206652343753	2	2	26.545536028564456	-1	2	24.651779162109378
5763	1	0	7	14.318403244018555	0	5	2.6842246055603027	0	1	15.468982696533203	0	1	3.533592755981445	0	3	15.167771394439697	0	7	2.3830133034667966
5765	3	1	2	44.46876907348633	2	0	32.33258056640625	0	0	25.972169876098633	0	0	0.4632749265136695	-1	2	12.599463433593748	1	2	18.959874123901365
5766	3	5	4	43.80617904663086	7	1	33.45522689819336	0	1	24.18693733215332	1	1	2.846888953369138	-1	4	13.197841101806638	6	4	22.466130667846677
5769	-1	6	4	34.81903839111328	6	1	25.368703842163086	6	0	23.945880889892578	1	0	-3.5994493911132786	1	3	5.850885157836917	1	4	7.273708110107425
5771	1	5	3	66.60995483398438	1	1	34.6597900390625	0	0	35.78497314453125	-1	-3	-4.543340833984374	3	-1	27.4068239609375	4	0	26.28164085546875
5777	-1	3	0	68.28717041015625	4	0	52.21931076049805	1	0	30.56340980529785	-1	5	5.470642589843749	-2	5	21.538502239501952	1	5	43.19440319470215
5778	-1	7	3	84.03993225097656	8	1	62.92137908935547	1	0	35.614097595214844	1	2	-7.259463250976566	0	4	13.859089910644528	7	5	41.16637140478515
5779	-1	4	0	65.26956176757812	3	0	45.423255920410156	3	0	34.34185791015625	-2	3	-0.022257767578125254	-1	3	19.824048079589843	-1	3	30.90544608984375
5780	-1	6	6	59.59135437011719	6	2	47.63361358642578	6	1	26.453290939331055	0	-1	5.375679629882811	0	3	17.333420413574217	0	4	38.51374306066894
5783	-1	6	3	34.144012451171875	7	1	26.593996047973633	5	1	22.045562744140625	1	1	1.4457395488281293	0	3	8.995755952026371	2	3	13.54418925585938
5785	-1	2	6	33.69844055175781	4	1	37.9915657043457	1	2	10.202422142028809	0	1	1.881185448242185	-2	6	-2.4119397043457056	1	5	25.37720385797119
5787	-1	6	1	61.17038345336914	6	0	41.32407760620117	3	0	34.34185791015625	-2	-1	-2.7205054533691353	-2	0	17.125800393798833	1	0	24.108020089843755
5790	-1	5	5	44.5263786315918	6	0	44.53720474243164	4	2	14.484723091125488	1	0	-0.7705536315917954	0	5	-0.7813797424316391	2	3	29.271101908874513
5795	-1	5	0	50.503292083740234	3	0	37.38975524902344	5	0	27.60908317565918	0	8	-2.841012083740239	2	8	10.272524750976558	0	8	20.053196824340816
5796	-1	5	2	65.52587127685547	2	0	39.01634979248047	6	0	41.005062103271484	-1	2	1.8711007231445222	2	4	28.380622207519522	-2	4	26.391909896728507
5799	3	4	1	53.43843078613281	5	0	38.58676528930664	2	0	28.687644958496094	0	-1	3.218159213867189	-1	0	18.06982471069336	2	0	27.968945041503908
5800	-1	1	2	30.608165740966797	0	1	22.13319206237793	4	1	22.970518112182617	0	2	-1.5064127409667947	1	3	6.9685609376220725	-3	3	6.131234887817385
5804	-1	5	6	25.864919662475586	4	2	25.395565032958984	5	1	14.96490478515625	-1	-1	-0.3745916624755843	0	3	0.09476296704101728	-1	4	10.525423214843752
5805	3	1	6	38.72944259643555	1	1	41.78131103515625	2	2	10.784114837646484	-1	0	-1.4352205964355491	-1	5	-4.487089035156252	-2	4	26.510107162353513
5806	1	3	3	36.15872573852539	0	2	22.57295799255371	1	0	17.420574188232422	-2	-1	2.1725332614746122	1	0	15.758301007446292	0	2	20.91068481176758
5807	-1	5	1	55.86482238769531	2	0	33.695335388183594	5	0	36.665042877197266	-1	1	-1.5428023876953105	2	2	20.626684611816408	-1	2	17.656977122802736
5808	-1	1	5	45.66752624511719	3	0	40.032188415527344	1	2	20.130882263183594	0	1	-0.5803982451171876	-2	6	5.054939584472656	0	4	24.956245736816406
5809	1	3	2	43.9317626953125	0	1	33.85768127441406	0	1	13.908878326416016	1	0	4.298135304687513	4	1	14.37221672558595	4	1	34.321019673584
5811	-1	5	4	38.716949462890625	2	2	29.05519676208496	5	1	24.157304763793945	0	1	1.3825275371093753	3	3	11.04428023791504	0	4	15.942172236206055
5812	-1	4	5	32.499515533447266	4	2	27.85933494567871	2	1	19.135730743408203	0	-1	-1.8613815334472648	0	2	2.77879905432129	2	3	11.502403256591798
5813	-1	5	4	41.444496154785156	8	1	34.97825622558594	0	1	20.96178436279297	1	0	4.018080845214847	-2	3	10.484320774414066	6	3	24.500792637207034
5816	-1	4	5	30.344913482666016	4	2	25.395565032958984	3	1	19.44489860534668	0	-1	0.12363951733398792	0	2	5.072987967041019	1	3	11.023654394653324
5818	-1	6	1	61.17038345336914	6	0	41.32407760620117	3	0	34.34185791015625	-2	-1	-2.757530453369128	-2	0	17.08877539379884	1	0	24.070995089843763
5825	-1	1	2	46.83857727050781	4	0	40.07706069946289	0	1	21.257064819335938	7	1	3.6056887294921864	4	3	10.367205300537108	8	2	29.18720118066406
5831	-1	3	6	36.61109924316406	2	2	18.51727867126465	3	1	32.58936309814453	-1	-1	-3.2911372431640658	0	3	14.802683328735348	-1	4	0.7305989018554655
5832	-1	4	4	42.49675750732422	3	0	32.70780944824219	3	2	24.284488677978516	3	0	-1.9728345073242153	4	4	7.816113551757816	4	2	16.239434322021488
5833	-1	6	4	49.103153228759766	7	2	38.70191955566406	5	0	24.89678192138672	0	-1	4.302714771240247	-1	1	14.70394844433595	1	3	28.509086078613294
5834	-1	5	4	79.32610321044922	6	1	50.941131591796875	4	0	42.88051223754883	0	3	5.465819789550778	-1	6	33.85079140820312	1	7	41.91141076245117
5836	-1	2	4	35.94969940185547	5	2	29.09415054321289	0	1	21.351093292236328	-1	2	-0.295767401855457	-4	4	6.559781456787121	1	5	14.302838707763684
5837	3	2	2	34.71390151977539	1	0	32.9395637512207	2	1	15.610320091247559	-1	0	-1.9818175197753902	0	2	-0.20747975122070272	-1	1	17.121763908752442
5838	1	0	1	58.725341796875	0	0	35.391117095947266	0	0	27.169023513793945	1	3	2.6170152031249927	1	4	25.951239904052727	1	4	34.17333348620605
5846	-1	6	5	49.7058219909668	7	2	37.12847137451172	1	0	27.072885513305664	0	0	-2.285224990966803	-1	3	10.292125625488275	5	5	20.34771148669433
5848	-1	4	2	44.53448486328125	1	0	31.091642379760742	5	1	27.93838882446289	0	-2	-0.5095468632812512	3	0	12.933295620239257	-1	-1	16.086549175537108
5852	-1	6	3	69.47367095947266	8	1	56.655250549316406	3	1	27.3139705657959	2	0	-1.170840959472656	0	2	11.647579450683594	5	2	40.9888594342041
5855	-1	1	5	45.66752624511719	3	0	40.032188415527344	1	2	20.130882263183594	5	0	-0.8467122451171747	3	5	4.788625584472669	5	3	24.68993173681642
5862	3	5	3	36.73582077026367	2	1	23.66147232055664	5	1	26.91033935546875	0	-1	2.3825072297363334	3	1	15.456855679443365	0	1	12.207988644531255
5864	-1	3	2	41.9443359375	2	0	32.35333251953125	2	1	24.08655548095703	-1	3	-0.7099499374999994	0	5	8.88105348046875	0	4	17.14783051904297
5866	-1	6	5	46.08738708496094	7	2	35.507720947265625	2	0	25.075206756591797	3	-1	3.0706399150390666	2	2	13.65030605273438	7	4	24.082820243408207
5869	-1	2	7	21.65079116821289	5	1	24.75341796875	1	2	11.392921447753906	1	0	-1.4138141682128875	-2	6	-4.516440968749997	2	5	8.844055552246097
5871	2	4	2	32.966888427734375	5	0	53.947723388671875	3	1	41.996944427490234	0	0	-2.504231427734375	-1	2	-23.485066388671875	1	1	-11.534287427490234
5878	2	7	5	64.6435317993164	7	3	75.06719207763672	6	0	52.55411911010742	0	-3	-1.166087799316415	0	-1	-11.589748077636727	1	2	10.92332488989257
5881	-1	5	5	53.37510681152344	3	1	40.54022979736328	5	2	27.330425262451172	-1	-2	-3.528133811523425	1	2	9.306743202636731	-1	1	22.51654773754884
5884	1	3	5	34.49728775024414	1	2	19.07872200012207	0	1	19.25336456298828	1	0	4.387382249755859	3	3	19.80594799987793	4	4	19.63130543701172
5887	1	6	4	53.14697265625	7	0	38.290958404541016	1	2	18.690814971923828	0	0	-1.0195546562500013	-1	4	13.836459595458983	5	2	33.43660302807617
5888	-1	6	4	54.3912353515625	5	1	34.7349853515625	7	1	34.15179443359375	0	0	-3.395858351562495	1	3	16.260391648437505	-1	3	16.843582566406255
5891	2	6	3	40.592777252197266	6	2	54.26348876953125	4	0	49.30707550048828	-1	2	2.8653027478027298	-1	3	-10.805408769531255	1	5	-5.848995500488286
5895	-1	4	6	26.022232055664062	2	1	20.085329055786133	5	2	20.432451248168945	1	1	0.02949394433593966	3	6	5.966396944213869	0	5	5.619274751831057
5898	-1	5	5	46.882755279541016	6	1	35.84330749511719	0	2	25.534996032714844	1	0	-1.2528352795410171	0	4	9.786612504882811	6	3	20.094923967285155
5900	3	4	4	43.003753662109375	1	0	26.71195411682129	6	2	30.127784729003906	0	1	-1.3181316621093728	3	5	14.973667883178713	-2	3	11.557837270996096
5901	-1	4	4	42.97121047973633	3	1	33.734886169433594	2	1	23.731870651245117	2	0	0.27870252026367126	3	3	9.515026830566406	4	3	19.518042348754882
5902	-1	3	4	59.34251022338867	2	2	39.4962043762207	3	0	34.34185791015625	4	0	-1.1889252233886722	5	2	18.657380623779297	4	4	23.81172708984375
5912	1	4	2	45.065956115722656	1	1	24.980037689208984	0	0	23.92071533203125	0	-2	2.7321408842773423	3	-1	22.818059310791014	4	0	23.87738166796875
5913	-1	3	4	59.34251022338867	2	2	39.4962043762207	3	0	34.34185791015625	-1	-1	-1.0542532233886774	0	1	18.79205262377929	-1	3	23.946399089843744
5920	1	1	6	37.74220657348633	0	1	36.394126892089844	0	3	5.182877063751221	1	-1	6.478526426513675	2	4	7.826606107910159	2	2	39.03785593624878
5923	1	6	3	85.85697937011719	6	2	47.05506134033203	0	0	42.636722564697266	1	-1	-5.556591370117175	1	0	33.24532665966798	7	2	37.66366543530275
5927	1	6	3	73.15221405029297	6	0	45.65373229980469	0	2	31.33329200744629	0	2	-3.621522050292967	0	5	23.876959700195314	6	3	38.19739999255371
5928	-1	0	3	45.163211822509766	1	1	33.8192024230957	1	1	25.83955955505371	9	1	2.9075851774902333	8	3	14.251594576904296	8	3	22.231237444946288
5935	-1	5	2	54.47281265258789	2	0	42.63557434082031	6	1	26.332786560058594	0	-2	-0.7716006525878782	3	0	11.0656376591797	-1	-1	27.36842543994142
5936	1	5	5	23.261953353881836	1	2	19.99192237854004	1	2	7.104831218719482	-1	0	3.010444646118163	3	3	6.28047562145996	3	3	19.167566781280517
5937	-1	5	5	45.961429595947266	7	2	36.09001922607422	2	1	24.36695671081543	1	0	-0.6469025959472603	-1	3	9.224507773925787	4	4	20.947570289184576
5940	-1	2	4	48.07071304321289	5	2	34.61281204223633	1	1	27.953453063964844	0	2	1.4078299567871113	-3	4	14.865730957763674	1	5	21.525089936035158
5942	2	0	3	27.06564712524414	1	0	45.484291076660156	2	1	44.55914306640625	0	0	-1.7587791252441427	-1	3	-20.17742307666016	-2	2	-19.252275066406252
5944	-1	6	1	65.7696533203125	7	0	48.788246154785156	5	0	31.476943969726562	1	4	0.5927736796874967	0	5	17.57418084521484	2	5	34.885483030273434
5950	-1	1	4	41.8970947265625	2	2	28.007556915283203	1	1	28.385080337524414	0	1	2.329681273437501	-1	3	16.219219084716798	0	4	15.841695662475587
5959	-1	6	2	64.89665222167969	5	1	39.944969177246094	6	0	39.44723892211914	-1	3	-3.999576221679689	0	4	20.952106822753905	-1	5	21.449837077880858
5960	3	3	2	28.497678756713867	3	1	15.724028587341309	2	1	26.60964012145996	0	-1	-2.417851756713869	0	0	10.35579841265869	1	0	-0.5298131214599628
5961	-1	1	2	46.83857727050781	4	0	40.07706069946289	0	1	21.257064819335938	1	1	3.854932729492191	-2	3	10.616449300537113	2	2	29.436445180664066
5962	-1	7	4	50.095436096191406	7	2	36.09001922607422	6	1	28.500965118408203	-1	1	-1.140596096191402	-1	3	12.864820773925786	0	4	20.4538748815918
5969	2	3	2	48.93452835083008	5	0	55.19091796875	3	0	56.72138214111328	0	-1	8.228136649169926	-2	1	1.971747031250004	0	1	0.4412828588867228
5970	3	1	8	21.690649032592773	4	1	24.11497688293457	0	3	11.41165542602539	-1	0	-0.686988032592776	-4	7	-3.111315882934573	0	5	9.592005573974607
5973	-1	2	0	64.58270263671875	4	0	48.514835357666016	1	0	30.56340980529785	1	1	8.623134363281252	-1	1	24.691001642333987	2	1	42.64242719470215
5976	-1	5	3	75.03764343261719	5	1	49.9860954284668	5	1	39.54709243774414	0	1	2.1744715673828097	0	3	27.2260195715332	0	3	37.66502256225586
5977	-1	5	3	60.64246368408203	2	1	34.132938385009766	6	0	41.005062103271484	-1	-1	0.5532763159179694	2	1	27.062801614990235	-2	2	20.190677896728516
5981	-1	2	5	35.37693405151367	7	1	35.85054397583008	1	2	14.021944046020508	0	2	-0.4213540515136671	-5	6	-0.8949639758300734	1	5	20.933635953979497
5982	-1	1	5	40.92815399169922	2	0	35.292823791503906	1	2	20.130882263183594	0	0	4.392611008300783	-1	5	10.027941208496095	0	3	25.189882736816408
5984	-1	5	5	35.95220184326172	6	0	36.577972412109375	3	2	13.869778633117676	4	-1	-6.227009843261719	3	4	-6.852780412109375	6	2	15.855413366882324
5987	-1	3	4	59.34251022338867	2	2	39.4962043762207	3	0	34.34185791015625	5	1	-4.102702223388675	6	3	15.743603623779293	5	5	20.897950089843746
5988	2	2	5	27.974651336669922	3	3	40.558494567871094	4	0	50.39393615722656	-1	0	-4.4893843366699215	-2	2	-17.073227567871093	-3	5	-26.908669157226562
5993	1	2	4	28.48237419128418	0	1	22.222782135009766	1	1	10.094388961791992	1	-2	6.246433808715821	3	1	12.506025864990235	2	1	24.63441903820801
5994	-1	4	2	33.48029708862305	5	0	30.234603881835938	0	1	17.741247177124023	0	0	-1.2934810886230466	-1	2	1.9522121181640628	4	1	14.445568822875977
5998	-1	5	1	60.511756896972656	6	1	37.53962707519531	2	0	37.467674255371094	3	-1	-1.3225658969726553	2	-1	21.64956392480469	6	0	21.721516744628907
6000	-1	1	6	43.341766357421875	2	1	33.13386154174805	1	2	24.703460693359375	7	-1	-1.0133593574218764	6	4	9.194545458251952	7	3	17.624946306640624
6003	1	0	7	14.30333423614502	0	1	9.205233573913574	0	6	8.932902336120605	0	1	4.401083763854981	0	7	9.499184426086426	0	2	9.771515663879395
6009	1	4	4	43.973907470703125	0	2	32.78554916381836	1	1	15.02315616607666	0	-2	4.859693529296877	4	0	16.048051836181642	3	1	33.81044483392334
6014	2	3	1	45.39402770996094	3	0	57.39717483520508	5	0	50.97463607788086	1	-1	1.1938392900390653	1	0	-10.809307835205075	-1	0	-4.386769077880857
6018	-1	4	5	52.05548858642578	2	0	42.63557434082031	5	2	23.915464401245117	0	-1	-2.863236586425778	2	4	6.556677659179691	-1	2	25.276787598754886
6019	2	2	5	38.68061065673828	4	4	48.02668380737305	3	0	53.6317024230957	-1	0	-4.327743656738278	-3	1	-13.673816807373044	-2	5	-19.2788354230957
6020	-1	7	2	79.04669952392578	8	1	66.01844787597656	1	1	27.523799896240234	-1	2	-0.560693523925778	-2	3	12.46755812402344	5	3	50.96220610375977
6030	3	5	6	55.46373748779297	2	2	23.028154373168945	5	0	46.27156066894531	-1	-1	-3.8667314877929684	2	3	28.568851626831055	-1	5	5.325445331054688
6035	-1	4	0	65.26956176757812	3	0	45.423255920410156	3	0	34.34185791015625	-3	4	-3.0166627675781257	-2	4	16.829643079589843	-2	4	27.91104108984375
6037	1	0	6	40.10458755493164	0	3	36.602264404296875	0	1	7.337125301361084	1	-1	11.038796445068364	1	2	14.54111959570313	1	4	43.80625869863892
6040	1	2	2	36.54451370239258	0	1	23.336191177368164	0	1	17.043123245239258	1	0	3.9066252976074267	3	1	17.11494782263184	3	1	23.408015754760747
6041	-1	4	1	57.55828857421875	5	0	46.161163330078125	1	1	25.892677307128906	0	-1	3.6592334257812453	-1	0	15.05635866992187	3	-1	35.32484469287109
6042	-1	2	6	33.145198822021484	5	1	32.90583801269531	0	2	14.734908103942871	0	0	2.569682177978514	-3	5	2.809042987304686	2	4	20.979972896057127
6048	1	1	5	25.588973999023438	0	0	24.663755416870117	0	2	4.760019779205322	0	0	3.1317640009765633	1	5	4.056982583129884	1	3	23.96071822079468
6050	1	2	2	46.444332122802734	0	1	41.07389450073242	0	1	9.205233573913574	0	-2	6.12160087719726	2	-1	11.492038499267572	2	-1	43.36069942608642
6052	1	4	2	35.92461013793945	1	0	19.479244232177734	0	1	20.280162811279297	0	0	4.679399862060542	3	2	21.12476576782226	4	1	20.3238471887207
6055	-1	7	2	63.786163330078125	7	0	35.818702697753906	3	1	42.463008880615234	1	-2	-0.2617083300781218	1	0	27.705752302246097	5	-1	21.06144611938477
6056	-1	5	2	32.12269973754883	5	0	27.1733455657959	3	1	19.44489860534668	0	1	0.055598262451169944	0	3	5.0049524342041	2	2	12.733399394653318
6063	-1	7	3	48.33759689331055	6	1	33.573890686035156	7	1	29.259254455566406	2	0	-0.9718018933105341	3	2	13.791904313964856	2	2	18.106540544433606
6074	-1	3	7	32.77372360229492	4	1	27.071014404296875	1	3	20.19825553894043	0	1	-0.839896602294921	-1	7	4.862812595703126	2	5	11.735571461059571
6075	1	3	2	21.419281005859375	0	1	18.35817527770996	0	1	6.895908355712891	1	0	6.419809994140621	4	1	9.480915722290035	4	1	20.943182644287106
6076	1	3	1	58.21836471557617	0	0	35.29835891723633	0	0	26.754810333251953	5	6	16.580516284423837	8	7	39.50052208276368	8	7	48.044070666748055
6077	-1	6	2	72.71987915039062	5	0	37.08301544189453	7	1	50.132423400878906	-1	0	-6.903232150390622	0	2	28.733631558105472	-2	1	15.684223599121097
6086	-1	5	4	37.361717224121094	3	2	22.167142868041992	4	0	29.690128326416016	-1	0	1.2301447758789053	1	2	16.424719131958007	0	4	8.901733673583983
6094	-1	6	4	49.103153228759766	7	2	38.70191955566406	5	0	24.89678192138672	0	-1	4.296655771240232	-1	1	14.697889444335935	1	3	28.50302707861328
6098	-1	6	5	46.08738708496094	7	2	35.507720947265625	2	0	25.075206756591797	0	-1	3.056450915039065	-1	2	13.636117052734377	4	4	24.068631243408205
6102	-1	0	5	46.04133605957031	1	0	36.09307861328125	1	2	24.443803787231445	1	1	-2.785979059570316	0	6	7.1622783867187465	0	4	18.81155321276855
6105	-1	4	0	65.26956176757812	3	0	45.423255920410156	3	0	34.34185791015625	-2	0	-0.15418776757812225	-1	0	19.692118079589847	-1	0	30.773516089843753
6110	-1	4	4	42.44837188720703	6	0	36.792274475097656	1	2	20.151639938354492	1	0	-0.12232588720702608	-1	4	5.533771524902349	4	2	22.174406061645513
6119	2	7	6	69.21907043457031	6	0	79.0394058227539	5	4	53.15743637084961	0	-2	3.0329075654296958	1	4	-6.787427822753898	2	0	19.0945416291504
6121	-1	5	1	64.47513580322266	6	0	44.62882614135742	3	0	34.34185791015625	1	-1	1.127957196777345	0	0	20.97426685864258	3	0	31.26123508984375
6127	-1	4	1	44.203575134277344	5	0	33.104736328125	1	1	25.594392776489258	0	-1	-0.5615441342773408	-1	0	10.537294671875003	3	-1	18.047638223510745
6130	-1	5	3	47.15420150756836	6	0	37.3335075378418	1	2	24.316240310668945	1	0	0.20387149243163805	0	3	10.0245654621582	5	1	23.041832689331052
6131	-1	5	3	55.52482223510742	7	0	47.622474670410156	1	2	22.39788818359375	1	2	-0.671000235107428	-1	5	7.231347329589838	5	3	32.455933816406244
6132	-1	4	2	43.118499755859375	6	0	41.32407760620117	2	1	16.28997039794922	0	3	-0.15950275585937845	-2	5	1.6349193937988247	2	4	26.669026602050778
6133	1	6	5	36.021854400634766	1	2	22.31560707092285	1	1	17.541048049926758	-1	0	7.989442599365233	4	3	21.695689929077147	4	4	26.47024895007324
6137	-1	2	4	36.991668701171875	5	2	25.815780639648438	0	1	25.67143440246582	2	0	1.4217732988281213	-1	2	12.597661360351559	4	3	12.742007597534176
6139	-1	6	2	52.8198127746582	7	1	43.622535705566406	5	0	23.692829132080078	3	1	2.7845132253417972	2	2	11.981790294433594	4	3	31.911496867919922
6140	-1	7	7	47.06389236450195	8	2	35.1737060546875	5	2	26.385732650756836	0	1	-0.028156364501953135	-1	6	11.8620299453125	2	6	20.650003349243164
6142	-1	6	3	70.24396514892578	8	1	54.80421447753906	4	1	29.935298919677734	3	0	4.4178668510742085	1	2	19.857617522460927	5	2	44.726533080322255
6147	-1	1	4	42.0026969909668	2	0	30.788488388061523	1	2	25.70975112915039	1	1	1.7768220090332036	0	5	12.991030611938477	1	3	18.06976787084961
6149	-1	2	7	26.575326919555664	5	2	27.629657745361328	1	2	13.441219329833984	1	0	-1.589285919555664	-2	5	-2.643616745361328	2	5	11.544821670166016
6150	3	6	5	68.24695587158203	7	1	54.45866012573242	5	2	27.6242733001709	0	0	1.1818531284179699	-1	4	14.97014887426758	1	3	41.8045356998291
6155	-1	4	2	29.4901065826416	5	1	27.695682525634766	2	1	16.28997039794922	0	0	-5.919191582641602	-1	1	-4.124767525634766	2	1	7.280944602050781
6161	-1	5	6	52.484947204589844	3	1	45.733741760253906	2	2	21.246747970581055	4	0	0.2235417954101564	6	5	6.974747239746094	7	4	31.461741029418945
6163	2	2	6	36.78855895996094	3	2	49.43497085571289	4	4	50.33136749267578	0	1	-0.3926649599609391	-1	5	-13.039076855712892	-2	3	-13.935473492675783
6168	1	1	7	16.00740623474121	1	3	17.420238494873047	0	6	2.4219703674316406	2	1	7.37251976525879	2	5	5.959687505126954	3	2	20.95795563256836
6169	3	6	0	76.35379791259766	6	0	48.387184143066406	6	0	41.80259323120117	0	5	-3.60179591259768	0	5	24.36481785693357	0	5	30.949408768798804
6172	-1	1	6	53.46364212036133	5	0	55.4842529296875	0	2	12.474937438964844	0	0	1.155465879638669	-4	6	-0.8651449296875029	1	4	42.14417056103515
6173	-1	5	6	57.3747673034668	6	1	46.844215393066406	3	2	25.026092529296875	0	2	0.845476696533197	-1	7	11.376028606933588	2	6	33.19415147070312
6174	-1	4	1	43.67542266845703	4	0	32.72633361816406	4	0	25.444637298583984	-1	0	0.9112043315429688	-1	1	11.860293381835938	-1	1	19.141989701416016
6177	3	2	2	50.08576965332031	5	0	41.45403289794922	0	1	22.46772003173828	1	-1	2.293590346679686	-2	1	10.92532710205078	3	0	29.911639968261717
6178	-1	3	6	26.605899810791016	1	2	21.65654945373535	3	1	19.44489860534668	-1	2	-6.282236810791016	1	6	-1.3328864537353518	-1	7	0.8787643946533201
6181	-1	7	3	70.66571807861328	8	1	54.80421447753906	5	1	30.357057571411133	0	1	3.8505759213867066	-1	3	19.712079522460925	2	3	44.159236428588855
6190	-1	2	7	55.150325775146484	3	0	48.00511169433594	1	2	21.64076042175293	-1	-4	-3.008504775146484	-2	3	4.136709305664063	0	1	30.50106057824707
6191	-1	7	2	60.93306350708008	8	1	54.19970703125	5	0	21.228910446166992	1	-2	14.704181492919915	0	-1	21.437537968749993	3	0	54.408334553833
6192	-1	3	7	28.747386932373047	3	1	23.753116607666016	2	2	19.489818572998047	0	1	-3.738071932373046	0	7	1.2561983923339852	1	6	5.519496427001954
6193	2	5	5	35.061004638671875	2	4	41.971275329589844	6	0	56.0675163269043	0	0	-4.003089638671874	3	1	-10.913360329589842	-1	5	-25.009601326904296
6195	1	1	1	47.985595703125	0	0	32.43446350097656	0	1	19.38593292236328	2	0	9.366374296874994	3	1	24.917506499023432	3	0	37.96603707763671
6196	-1	0	6	26.51984405517578	1	2	23.31757354736328	1	1	17.697816848754883	2	1	-0.6599650551757819	1	5	2.542305452636718	1	6	8.162062151245117
6197	-1	2	5	33.42280960083008	7	1	28.098712921142578	0	2	19.819639205932617	-1	1	-3.345745600830078	-6	5	1.978351078857422	1	4	10.257424794067383
6200	-1	2	6	25.6029052734375	3	2	24.284488677978516	1	2	15.81396484375	0	2	-1.3409852734375	-1	6	-0.022568677978515694	1	6	8.44795515625
6202	-1	7	2	56.546714782714844	8	1	46.14548110961914	5	0	24.89678192138672	0	2	4.493261217285159	-1	3	14.894494890380862	2	4	36.143194078613284
6203	-1	1	5	40.92815399169922	2	0	35.292823791503906	1	2	20.130882263183594	0	1	4.631708008300784	-1	6	10.267038208496096	0	4	25.42897973681641
6206	-1	4	1	46.143035888671875	5	0	39.830177307128906	2	0	20.80841064453125	0	3	4.133240111328128	-1	4	10.446098692871097	2	4	29.467865355468753
6207	-1	6	7	32.440025329589844	3	3	24.506040573120117	5	1	22.429529190063477	0	1	-0.14372832958984816	3	5	7.790256426879878	1	7	9.866767809936519
6212	-1	7	3	51.59716033935547	6	1	37.13566589355469	7	1	28.95704460144043	0	1	0.5977706606445281	1	3	15.05926510644531	0	3	23.237886398559567
6222	1	6	5	56.42357635498047	0	4	30.642696380615234	5	0	29.615686416625977	0	-2	-1.0824113549804721	6	-1	24.698468619384762	1	3	25.72547858337402
6227	2	2	5	36.125694274902344	4	2	50.59304428100586	4	1	48.51042556762695	0	0	-2.4867952749023416	-2	3	-16.954145281005857	-2	4	-14.871526567626951
6228	-1	2	6	17.353254318237305	5	1	21.916566848754883	1	2	9.932231903076172	1	2	-0.6362503182373054	-2	7	-5.1995628487548835	2	6	6.784772096923827
6229	-1	5	3	75.03764343261719	5	1	49.9860954284668	5	1	39.54709243774414	0	-1	5.119568567382814	0	1	30.171116571533204	0	1	40.61011956225586
6231	2	2	4	38.637027740478516	4	0	60.2226448059082	3	4	41.39216613769531	1	-1	-1.4378827404785142	-1	3	-23.0234998059082	0	-1	-4.193021137695311
6232	-1	1	6	34.999019622802734	3	1	39.530364990234375	1	2	9.964200019836426	0	0	-2.8956776228027294	-2	5	-7.42702299023437	0	4	22.13914198016358
6234	2	8	7	45.87406921386719	7	7	51.766910552978516	7	1	57.084938049316406	-1	1	-1.4320202138671903	0	1	-7.324861552978518	0	7	-12.642889049316409
6235	-1	5	2	56.98196792602539	6	1	37.13566589355469	3	0	34.34185791015625	0	1	-0.23648692602537835	-1	2	19.609815106445325	2	3	22.403623089843762
6239	3	6	3	50.32606887817383	2	1	25.630023956298828	7	0	38.53202819824219	0	0	-1.3580878781738264	4	2	23.337957043701174	-1	3	10.435952801757814
6241	1	1	3	32.13206100463867	1	1	28.49673080444336	0	1	7.470130443572998	2	-2	11.098352995361331	2	0	14.733683195556644	3	0	35.760283556427005
6242	1	4	5	43.54641342163086	4	2	21.43780517578125	0	1	25.943403244018555	0	-1	1.8513755783691437	0	2	23.959983824218753	4	3	19.45438575598145
6245	-1	5	2	61.278724670410156	4	0	45.07659149169922	4	0	30.69768714904785	-1	-2	-3.0817416704101603	0	0	13.120391508300777	0	0	27.499295850952144
6250	1	7	2	52.2289924621582	1	1	36.86867904663086	0	1	19.195110321044922	0	-1	8.9909045378418	6	0	24.351217953369144	7	0	42.02478667895508
6252	-1	1	4	52.242095947265625	3	0	43.16453170776367	1	2	23.57310676574707	0	0	-1.3255989472656253	-2	4	7.751965292236328	0	2	27.34339023425293
6255	-1	3	4	59.34251022338867	2	2	39.4962043762207	3	0	34.34185791015625	6	0	-1.274147223388674	7	2	18.572158623779295	6	4	23.726505089843748
6257	2	3	1	55.118961334228516	7	0	64.5503158569336	3	0	53.54643630981445	1	-1	2.3174566657714877	-3	0	-7.1138978569335904	1	0	3.88998169018555
6256	3	6	4	46.606388092041016	5	1	29.593847274780273	6	1	30.848520278930664	0	0	-1.2501080920410175	1	3	15.762432725219725	0	3	14.507759721069334
6263	2	5	1	43.46230697631836	4	0	51.14240264892578	5	0	55.29768753051758	-1	3	-7.4802689763183565	0	4	-15.160364648925778	-1	4	-19.315649530517575
6266	-1	7	4	68.66374206542969	7	2	55.485740661621094	6	1	27.67354965209961	1	-1	10.613847934570288	1	1	23.79184933837888	2	2	51.604040347900366
6267	-1	2	6	33.145198822021484	5	1	32.90583801269531	0	2	14.734908103942871	0	-1	-0.886354822021481	-3	4	-0.6469940126953091	2	3	17.523935896057132
6270	-1	6	4	31.362396240234375	6	1	25.111148834228516	5	1	20.746797561645508	0	1	-1.4454562402343711	0	4	4.805791165771488	1	4	9.170142438354496
6271	2	2	4	45.298702239990234	2	0	52.991844177246094	5	0	55.284637451171875	0	-1	1.001067760009768	0	3	-6.692074177246091	-3	3	-8.984867451171873
6272	1	1	7	35.38016891479492	0	1	25.641090393066406	0	5	13.573875427246094	0	-1	3.530879085205079	1	5	13.269957606933595	1	1	25.337172572753907
6273	-1	4	1	47.95870590209961	5	0	34.79848098754883	1	1	27.655778884887695	-1	7	-1.0982759020996085	-2	8	12.061949012451173	2	7	19.204651115112306
6274	-1	1	6	43.341766357421875	2	1	33.13386154174805	1	2	24.703460693359375	1	0	-1.246990357421872	0	5	8.960914458251956	1	4	17.391315306640628
6275	-1	2	0	54.3337516784668	4	0	41.94108963012695	1	1	26.888200759887695	0	0	3.4245533215332102	-2	0	15.817215369873054	1	-1	30.870104240112312
6278	1	3	7	34.0225830078125	1	0	27.336074829101562	0	5	10.521303176879883	-1	-1	3.9958309921875	1	6	10.682339170898437	2	1	27.497110823120117
6288	2	4	5	44.1799430847168	4	3	56.217769622802734	4	0	50.93995666503906	1	0	-1.1059880847167989	1	2	-13.143814622802736	1	5	-7.8660016650390645
6289	3	5	4	60.881710052490234	5	0	38.58676528930664	3	2	36.13092041015625	-1	-1	0.8181689475097684	-1	3	23.113113710693362	1	1	25.568958589843753
6290	3	6	7	33.632728576660156	6	2	27.046031951904297	3	2	20.422679901123047	0	1	0.1855644233398479	0	6	6.772261048095707	3	6	13.395613098876957
6294	-1	1	4	37.2151985168457	1	1	24.656213760375977	2	1	27.054536819458008	0	0	-0.8599495168457025	0	3	11.699035239624024	-1	3	9.300712180541993
6299	-1	4	5	53.13584899902344	5	0	46.787940979003906	1	2	20.843454360961914	3	3	2.307560000976565	2	8	8.655468020996096	6	6	34.59995463903809
6300	-1	2	7	20.292552947998047	2	0	26.969247817993164	2	3	7.818856239318848	1	0	-5.069999947998047	1	7	-11.746694817993165	1	4	7.403696760681152
6301	-1	3	2	41.9443359375	2	0	32.35333251953125	2	1	24.08655548095703	-1	5	-0.6312879375000051	0	7	8.959715480468745	0	6	17.226492519042964
6303	-1	0	5	46.04133605957031	1	0	36.09307861328125	1	2	24.443803787231445	7	0	0.03831394042968839	6	5	9.98657138671875	6	3	21.635846212768556
6309	1	1	5	36.47161865234375	0	1	22.81897735595703	0	2	17.48743438720703	1	-2	4.672405347656252	2	2	18.32504664404297	2	1	23.65658961279297
6311	-1	0	4	51.11800003051758	0	0	29.31587028503418	1	1	36.29767608642578	1	0	-0.8024930305175815	1	4	20.999636714965817	0	3	14.017830913574215
6312	-1	5	4	51.874549865722656	6	2	34.19658660888672	3	0	32.17351531982422	1	1	-0.11558686572265486	0	3	17.562376391113283	3	5	19.585447680175783
6313	-1	1	2	43.37081527709961	3	0	36.682518005371094	1	1	21.183849334716797	3	0	2.446894722900403	1	2	9.135191994628919	3	1	24.633860665283215
6314	-1	7	0	62.20624542236328	6	0	41.73232650756836	6	0	34.9694709777832	-1	3	0.7707155776367216	0	3	21.244634492431643	0	3	28.0074900222168
6315	3	3	1	59.11699676513672	2	0	42.1585807800293	2	0	30.794391632080078	-1	-1	-2.070428765136711	0	0	14.88798721997071	0	0	26.25217636791993
6317	-1	0	5	46.04133605957031	1	0	36.09307861328125	1	2	24.443803787231445	2	0	-0.3941940595703173	1	5	9.554063386718745	1	3	21.20333821276855
6319	-1	7	2	79.04669952392578	8	1	66.01844787597656	1	1	27.523799896240234	-1	-2	-0.4571605239257792	-2	-1	12.57109112402344	5	-1	51.06573910375977
6321	3	4	5	46.328216552734375	5	2	32.469139099121094	1	0	27.6950626373291	1	0	1.2716084472656277	0	3	15.130685900878909	4	5	19.9047623626709
6325	-1	7	7	47.06389236450195	8	2	35.1737060546875	5	2	26.385732650756836	1	0	-0.13688736450195194	0	5	11.753298945312501	3	5	20.541272349243165
6326	1	7	4	42.333740234375	8	1	27.407503128051758	0	2	18.761037826538086	-1	4	7.287311765624999	-2	7	22.21354887194824	6	6	30.860014173461913
6328	1	0	5	36.8027229309082	0	1	18.92205047607422	0	2	21.715473175048828	2	-2	2.6752280690918013	2	2	20.555900523925786	2	1	17.762477824951176
6329	-1	2	1	43.62228775024414	3	0	27.929468154907227	1	1	30.188358306884766	0	-1	3.0259872497558575	-1	0	18.71880684509277	1	-1	16.459916693115233
6334	1	7	6	55.835269927978516	3	2	38.494693756103516	1	1	21.175376892089844	0	-2	6.382515072021491	4	2	23.72309124389649	6	3	41.04240810791016
6337	-1	7	3	70.66571807861328	8	1	54.80421447753906	5	1	30.357057571411133	2	1	3.8390499213867173	1	3	19.700553522460936	4	3	44.147710428588866
6340	-1	6	1	61.17038345336914	6	0	41.32407760620117	3	0	34.34185791015625	-2	-1	-5.768316453369138	-2	0	14.07798939379883	1	0	21.060209089843752
6342	-1	5	1	44.329139709472656	3	1	40.54022979736328	5	0	18.284452438354492	0	7	7.687512290527344	2	7	11.47642220263672	0	8	33.73219956164551
6346	-1	4	4	52.8964729309082	1	1	24.656213760375977	5	1	42.735801696777344	-1	1	-6.122718930908206	2	4	22.11754023962402	-2	4	4.037952303222653
6347	3	6	5	31.39447593688965	6	1	24.9565486907959	5	1	20.273906707763672	0	0	-0.24233793688964766	0	4	6.195589309204102	1	4	10.878231292236329
6350	-1	5	2	56.679656982421875	7	1	43.90294647216797	1	0	27.272262573242188	3	-2	-1.7268879824218715	1	-1	11.049822527832035	7	0	27.680506426757816
6351	-1	0	5	46.04133605957031	1	0	36.09307861328125	1	2	24.443803787231445	1	1	0.04267094042968722	0	6	9.99092838671875	0	4	21.640203212768554
6354	-1	3	4	59.34251022338867	2	2	39.4962043762207	3	0	34.34185791015625	0	-1	-4.124650223388677	1	1	15.721655623779291	0	3	20.876002089843745
6358	3	2	2	31.555561065673828	2	1	27.886411666870117	2	1	17.505130767822266	0	1	-0.17698906567382977	0	2	3.492160333129881	0	2	13.873441232177733
6367	-1	1	5	39.42418670654297	3	2	24.875118255615234	1	0	29.044618606567383	0	1	-0.5103007065429566	-2	4	14.038767744384778	0	6	9.86926739343263
6371	-1	3	0	68.28717041015625	4	0	52.21931076049805	1	0	30.56340980529785	0	7	5.341648589843771	-1	7	21.409508239501974	2	7	43.06540919470217
6376	-1	5	1	60.511756896972656	6	1	37.53962707519531	2	0	37.467674255371094	0	7	-1.2810918969726544	-1	7	21.69103792480469	3	8	21.762990744628908
6380	-1	2	6	34.63667297363281	5	1	33.32250213623047	0	2	15.809718132019043	-1	0	-0.19294897363280938	-4	5	1.1212218637695344	1	4	18.63400586798096
6381	-1	4	7	23.534700393676758	4	2	26.320566177368164	2	2	11.709683418273926	-1	1	-3.2856653936767586	-1	6	-6.071531177368165	1	6	8.539351581726073
6384	-1	2	5	31.685104370117188	3	0	31.99446678161621	1	2	14.186187744140625	-1	1	1.2566686298828103	-2	6	0.9473062183837868	0	4	18.755585255859373
6385	3	0	4	42.55674362182617	1	0	34.58298873901367	0	2	21.80974006652832	1	0	-0.4326526218261719	0	4	7.541102260986328	1	2	20.31435093347168
6389	-1	4	2	44.07193374633789	1	1	24.656213760375977	5	0	33.91127395629883	0	0	-1.6142947463378903	3	1	17.801425239624024	-1	2	8.546365043701172
6392	2	2	2	44.043941497802734	3	0	51.71267318725586	4	0	55.309051513671875	2	-2	-4.282441497802736	1	0	-11.951173187255861	0	0	-15.547551513671877
6394	-1	2	5	22.178585052490234	1	2	17.22923469543457	3	1	19.44489860534668	0	1	-5.235891052490235	1	4	-0.28654069543457084	-1	5	-2.50220460534668
6401	-1	4	0	65.26956176757812	3	0	45.423255920410156	3	0	34.34185791015625	4	0	-0.2514787675781349	5	0	19.594827079589834	5	0	30.67622508984374
6403	1	2	6	42.38964080810547	1	4	27.215402603149414	0	1	19.0090389251709	1	2	5.577427191894543	2	4	20.751665396850598	3	7	28.958029074829113
6404	-1	5	4	45.30332565307617	7	1	34.813438415527344	0	1	24.98543930053711	1	1	1.1411713469238265	-1	4	11.631058584472655	6	4	21.45905769946289
6410	3	0	7	13.348042488098145	0	1	21.041780471801758	0	3	6.142244815826416	0	1	0.7055895119018558	0	7	-6.9881484718017575	0	5	7.911387184173584
6419	-1	4	1	43.67542266845703	4	0	32.72633361816406	4	0	25.444637298583984	-1	0	0.9424523315429809	-1	1	11.89154138183595	-1	1	19.173237701416028
6420	-1	3	2	31.50666618347168	2	1	26.55731201171875	3	1	19.44489860534668	0	-1	2.2473928165283255	1	0	7.196746988281255	0	0	14.309160394653325
6421	3	4	3	54.12815856933594	2	1	30.622051239013672	4	0	37.34209442138672	-1	-2	-0.10836856933594419	1	0	23.39773876098632	-1	1	16.677695578613275
6422	1	1	4	42.16569519042969	0	2	19.7401180267334	0	1	26.260374069213867	1	-1	-3.9532211904296872	2	1	18.472355973266602	2	2	11.952099930786133
6424	3	4	2	63.608577728271484	6	0	52.7680549621582	1	1	24.676513671875	0	0	4.784413271728525	-2	2	15.624936037841806	3	1	43.71647732812501
6426	2	6	6	73.27808380126953	6	0	84.63285827636719	4	4	51.62300491333008	0	-1	-2.3701078012695547	0	5	-13.724882276367211	2	1	19.2849710866699
6427	-1	7	3	57.94987869262695	7	0	48.08074951171875	2	2	24.36467170715332	-1	0	-2.525229692626951	-1	3	7.343899488281252	4	1	31.059977292846682
6431	-1	6	5	58.095115661621094	7	2	46.43008804321289	6	0	26.16057586669922	1	-2	4.895076338378914	0	1	16.560103956787117	1	3	36.82961613330079
6433	-1	7	1	77.33916473388672	8	1	60.29966354370117	2	0	31.535037994384766	0	1	1.767795266113282	-1	1	18.80729645629883	5	2	47.571922005615235
6440	-1	6	5	36.16352462768555	6	2	24.784931182861328	5	1	25.87413787841797	0	0	-0.3330946276855471	0	3	11.045498817138672	1	4	9.956292121582031
6442	-1	1	6	13.3282470703125	2	2	12.353337287902832	2	1	15.470460891723633	1	0	-0.32816907031249976	0	4	0.6467407120971682	0	5	-2.4703828917236326
6443	-1	0	5	46.04133605957031	1	0	36.09307861328125	1	2	24.443803787231445	3	3	0.13659794042968798	2	8	10.08485538671875	2	6	21.734130212768555
6445	2	6	1	50.51185607910156	6	0	56.953529357910156	5	0	56.53609848022461	0	-1	1.2392769208984404	0	0	-5.202396357910153	1	0	-4.784965480224606
6446	1	7	4	46.68721008300781	1	1	28.671049118041992	3	1	21.850963592529297	1	-1	5.193008916992184	7	2	23.209169881958005	5	2	30.0292554074707
6450	3	6	2	18.645004272460938	5	1	16.587583541870117	6	1	15.893402099609375	0	1	-4.014390272460938	1	2	-1.9569695418701176	0	2	-1.2627880996093754
6452	-1	3	4	49.80929183959961	5	1	48.014869689941406	2	1	16.28997039794922	-1	2	9.274364160400395	-3	5	11.068786310058599	0	5	42.793685602050786
6459	-1	4	0	65.26956176757812	3	0	45.423255920410156	3	0	34.34185791015625	0	0	-3.234326767578132	1	0	16.611979079589837	1	0	27.693377089843743
6460	1	6	7	49.266204833984375	7	0	46.220035552978516	0	7	6.880967617034912	0	-2	-6.670399833984362	-1	5	-3.624230552978503	6	-2	35.7148373829651
6462	2	6	3	58.46321487426758	6	0	74.62525939941406	3	1	46.81572723388672	0	0	11.304746125732422	0	3	-4.857298399414063	3	2	22.95223376611328
6467	1	1	2	26.713071823120117	1	0	20.464488983154297	0	1	10.083378791809082	1	4	7.533404176879884	1	6	13.781987016845704	2	5	24.16309720819092
6468	-1	1	4	34.05654525756836	2	2	29.05519676208496	1	1	19.49689292907715	0	1	1.0716227424316358	-1	3	6.072971237915034	0	4	15.631275070922847
6470	2	2	2	52.31208419799805	5	0	66.40021514892578	2	0	48.88964080810547	-1	2	2.54089680200196	-4	4	-11.547234148925774	-1	4	5.963340191894538
6474	-1	4	0	65.26956176757812	3	0	45.423255920410156	3	0	34.34185791015625	-2	0	-0.10713176757812448	-1	0	19.739174079589844	-1	0	30.82057208984375
6475	-1	2	4	38.62735366821289	2	2	26.814531326293945	2	1	26.30837059020996	-1	0	-0.7321236682128927	-1	2	11.080698673706053	-1	3	11.586859409790037
6477	-1	4	0	65.26956176757812	3	0	45.423255920410156	3	0	34.34185791015625	0	0	-0.04454576757812845	1	0	19.80176007958984	1	0	30.883158089843747
6479	3	4	2	39.61299514770508	3	0	21.50981330871582	4	1	31.93916893005371	0	0	3.450928852294922	1	2	21.55411069128418	0	1	11.12475506994629
6480	-1	7	2	72.26625061035156	6	1	52.93180847167969	7	1	33.82999038696289	-1	2	1.9190663896484352	0	3	21.25350852832031	-1	3	40.35532661303711
6483	-1	6	5	43.91127014160156	1	2	32.375728607177734	7	1	26.031097412109375	1	1	2.3016068583984506	6	4	13.837148392822279	0	5	20.181779587890638
6486	1	3	4	36.91593933105469	0	1	22.051860809326172	0	1	18.69887924194336	1	-2	5.016767668945313	4	1	19.88084619067383	4	1	23.23382775805664
6490	-1	7	7	74.47441864013672	8	1	64.09484100341797	3	2	24.875118255615234	0	-4	-6.18829764013671	-1	2	4.19127999658204	4	1	43.411002744384774
6494	-1	3	5	42.73295593261719	4	0	38.40071105957031	2	2	18.827789306640625	3	0	-1.7018909326171823	2	5	2.6303539404296927	4	3	22.20327569335938
6496	3	1	2	28.244041442871094	1	1	27.721668243408203	2	1	14.358354568481445	-1	1	-3.626546442871092	-1	2	-3.1041732434082014	-2	2	10.259140431518556
6499	-1	6	7	33.48597717285156	6	2	28.217588424682617	3	2	19.763933181762695	1	1	0.49572282714844107	1	6	5.764111575317386	4	6	14.217766818237308
6504	-1	3	7	16.769887924194336	3	2	19.555755615234375	2	2	11.709683418273926	0	1	-2.172829924194337	0	6	-4.958697615234376	1	6	2.887374581726073
6510	3	3	3	58.754215240478516	6	1	46.078651428222656	0	0	26.511545181274414	1	-1	2.310212759521484	-2	1	14.985776571777343	4	2	34.552882818725585
6517	-1	4	4	42.97121047973633	3	1	33.734886169433594	2	1	23.731870651245117	3	0	0.3919265202636737	4	3	9.628250830566408	5	3	19.631266348754885
6521	1	1	6	35.87186050415039	1	1	24.952241897583008	0	2	14.754417419433594	0	0	4.183427495849607	0	5	15.10304610241699	1	4	25.300870580566404
6528	-1	3	4	40.18677520751953	4	0	37.941566467285156	1	2	16.740758895874023	-1	1	-3.2913042075195307	-2	5	-1.0460954672851557	1	3	20.154712104125977
6530	-1	1	5	39.42418670654297	3	2	24.875118255615234	1	0	29.044618606567383	-1	-1	-4.91681570654297	-3	2	9.632252744384765	-1	4	5.462752393432616
6534	2	3	4	36.58932876586914	2	2	54.54768371582031	5	0	45.01942443847656	0	4	1.2626092341308564	1	6	-16.695745715820316	-2	8	-7.1674864384765655
6535	-1	0	5	46.04133605957031	1	0	36.09307861328125	1	2	24.443803787231445	2	3	-4.062412059570313	1	8	5.885845386718749	1	6	17.535120212768554
6538	-1	3	2	51.180030822753906	4	0	38.40071105957031	2	1	27.274864196777344	0	6	0.1331461772460969	-1	8	12.91246594042969	1	7	24.03831280322266
6541	2	5	7	35.95645523071289	4	7	42.848575592041016	6	0	56.08565902709961	0	1	-0.7066952307128958	1	1	-7.598815592041021	-1	8	-20.835899027099615
6543	1	1	8	20.11310577392578	1	5	15.781753540039062	0	5	8.166152954101562	2	0	5.153812226074219	2	3	9.485164459960938	3	3	17.100765045898438
6545	-1	4	5	40.97962951660156	7	0	42.033958435058594	1	2	13.441219329833984	0	-1	1.5153564833984348	-3	4	0.4610275649414035	3	2	29.053766670166013
6550	-1	3	6	43.9062614440918	6	2	30.724454879760742	1	1	27.677356719970703	5	1	1.2293305559082057	2	5	14.41113712023926	7	6	17.4582352800293
6553	2	3	8	31.015560150146484	1	8	37.90768051147461	6	0	56.08565902709961	-1	0	-1.2033961501464816	1	0	-8.095516511474607	-4	8	-26.273495027099607
6555	-1	1	5	44.28182601928711	2	2	23.202289581298828	1	0	35.57508087158203	0	1	-4.0492320192871105	-1	4	17.03030441870117	0	6	4.657513128417968
6556	2	6	4	55.76814270019531	7	3	59.206390380859375	4	0	59.539527893066406	-1	1	1.2573982998046915	-2	2	-2.180849380859371	1	5	-2.513986893066402
6557	-1	4	5	53.13584899902344	5	0	46.787940979003906	1	2	20.843454360961914	0	0	-1.4087899990234405	-1	5	4.939118020996091	3	3	30.883604639038083
6563	2	0	6	22.943355560302734	1	4	40.39963912963867	1	0	45.5214958190918	2	1	-0.6751175603027342	1	3	-18.13140112963867	1	7	-23.253257819091797
6566	-1	7	2	56.546714782714844	8	1	46.14548110961914	5	0	24.89678192138672	0	-1	4.664597217285156	-1	0	15.065830890380859	2	1	36.31453007861328
6567	-1	1	5	28.412954330444336	3	2	24.284488677978516	1	1	18.624013900756836	0	0	0.4603656695556637	-2	3	4.588831322021484	0	4	10.249306099243164
6568	-1	3	7	29.173856735229492	7	1	35.85054397583008	2	3	7.818856239318848	1	1	-1.9343137352294946	-3	7	-8.61100097583008	2	5	19.42068676068115
6570	2	6	0	58.556671142578125	6	0	64.37517547607422	6	0	57.15927505493164	0	0	7.03097385742187	0	0	1.2124695239257761	0	0	8.428369945068354
6576	-1	5	2	44.025062561035156	5	1	32.90583801269531	3	1	25.61478042602539	1	1	0.22888043896484334	1	2	11.348104987304687	3	2	18.63916257397461
6581	2	1	3	55.44895553588867	4	0	56.99751281738281	2	0	61.42921447753906	2	5	9.97672946411133	-1	8	8.428172182617189	1	8	3.996470522460939
6584	-1	6	4	36.22968673706055	5	1	22.429529190063477	7	2	28.29570198059082	0	-1	0.2868162629394462	1	2	14.086973809936516	-1	1	8.220801019409173
6587	-1	2	4	48.07071304321289	5	2	34.61281204223633	1	1	27.953453063964844	0	-1	1.5888809567871078	-3	1	15.04678195776367	1	2	21.706140936035155
6589	-1	4	1	51.32483673095703	4	0	36.5527229309082	4	0	29.267662048339844	0	-1	1.1278662690429684	0	0	15.899980069091797	0	0	23.185040951660156
6592	-1	7	2	59.03858947753906	8	0	48.281044006347656	3	1	25.253084182739258	1	1	-0.25024147753906334	0	3	10.507303993652343	5	2	33.53526381726074
6593	-1	1	2	43.31843185424805	2	0	36.855812072753906	1	1	20.958179473876953	1	1	-0.7691448542480472	0	3	5.693474927246093	1	2	21.591107526123047
6594	1	6	3	52.60230255126953	1	0	26.379470825195312	4	1	30.05763816833496	-1	-3	4.614376448730475	4	0	30.837208174804694	1	-1	27.159040831665045
6597	-1	5	4	60.901885986328125	5	0	39.071407318115234	3	2	36.32603073120117	-1	0	0.87697101367187	-1	4	22.70744968188476	1	2	25.452826268798823
6599	-1	6	7	33.73249816894531	6	2	30.724454879760742	5	1	17.50359344482422	2	0	5.744291831054689	2	5	8.752335120239259	3	6	21.973196555175782
6601	3	3	6	35.452510833740234	2	2	17.782577514648438	2	0	31.505918502807617	0	1	-5.218983833740232	1	5	12.450949485351565	1	7	-1.272391502807615
6602	1	8	4	44.82481384277344	0	2	21.058706283569336	1	2	27.600902557373047	0	-1	6.881994157226565	8	1	30.648101716430666	7	1	24.105905442626955
6605	-1	5	5	51.5721435546875	6	1	34.07872009277344	2	2	31.988969802856445	3	0	0.3771304453125026	2	4	17.870553907226565	6	3	19.960304197143557
6609	1	2	5	23.098560333251953	1	0	17.752349853515625	0	2	9.181015014648438	-1	0	4.210907666748046	0	5	9.557118146484374	1	3	18.12845298535156
6610	-1	5	4	79.32610321044922	6	1	50.941131591796875	4	0	42.88051223754883	0	-2	1.2508227895507815	-1	1	29.635794408203125	1	2	37.69641376245117
6611	-1	1	5	28.412954330444336	3	2	24.284488677978516	1	1	18.624013900756836	0	-1	-1.3507373304443355	-2	2	2.777728322021485	0	3	8.438203099243164
6612	1	1	3	26.24569320678711	1	0	25.38304328918457	0	2	4.697450160980225	0	1	4.183425793212891	0	4	5.04607571081543	1	2	25.731668839019775
6614	-1	1	2	39.59100341796875	1	0	29.41252326965332	2	1	24.674026489257812	0	0	1.0786445820312451	0	2	11.257124730346675	-1	1	15.995621510742183
6615	-1	5	5	66.18791198730469	7	2	59.33237075805664	0	1	21.351093292236328	-2	3	3.760812012695311	-4	6	10.616353241943358	3	7	48.59763070776367
6617	3	2	2	20.143301010131836	4	0	18.559814453125	1	1	15.41946792602539	2	0	-4.8833660101318355	0	2	-3.2998794531249995	3	1	-0.15953292602539015
6619	-1	3	5	37.17074966430664	3	2	25.108980178833008	2	1	26.55731201171875	1	0	1.2700123356933588	1	3	13.331781821166992	2	4	11.88344998828125
6622	1	4	7	22.74541473388672	3	5	14.632391929626465	0	1	11.947824478149414	0	1	3.4656872661132816	1	3	11.578710070373536	4	7	14.263277521850586
6629	2	1	2	28.274898529052734	2	0	46.505916595458984	4	1	44.746761322021484	0	0	4.624957470947265	-1	2	-13.606060595458985	-3	1	-11.846905322021485
6630	3	1	3	51.03361892700195	1	0	44.983028411865234	2	1	19.886564254760742	0	1	7.163069072998049	0	4	13.213659588134767	-1	3	38.31012374523926
6632	-1	6	2	69.26969146728516	6	0	44.448158264160156	6	0	39.31708908081055	0	2	-2.50922646728516	0	4	22.31230673583984	0	4	27.44337591918945
6636	-1	6	3	48.10109329223633	5	1	25.279043197631836	3	0	37.317596435546875	1	1	-0.013510292236325938	2	3	22.808539802368166	4	4	10.769986564453127
6637	-1	5	5	38.43667221069336	3	2	36.34156036376953	5	1	16.590654373168945	-1	0	0.3674087893066371	1	3	2.4625206362304652	-1	4	22.21342662683105
6638	-1	3	1	65.38262939453125	6	0	52.64990234375	0	0	27.22827911376953	0	0	3.4877456054687457	-3	1	16.220472656249996	3	1	41.642095886230464
6639	1	6	2	39.063751220703125	1	0	28.99320411682129	5	1	13.905346870422363	0	1	7.439926779296876	5	3	17.51047388317871	1	2	32.59833112957764
6640	-1	7	2	60.469261169433594	7	0	41.397438049316406	6	1	33.56736373901367	0	2	0.25869583056640977	0	4	19.330518950683597	1	3	27.16059326098633
6645	2	6	5	49.74455261230469	6	1	64.52490997314453	2	1	48.197418212890625	0	0	2.0167013876953135	0	4	-12.76365597314453	4	4	3.563835787109376
6644	-1	4	0	67.67630004882812	1	0	35.42226791381836	6	0	46.749576568603516	0	4	2.0204539511718735	3	4	34.27448608618164	-2	4	22.947177431396483
6648	-1	7	2	59.03858947753906	8	0	48.281044006347656	3	1	25.253084182739258	0	6	0.017149522460940148	-1	8	10.774694993652346	4	7	33.802654817260745
6650	3	4	6	28.53018569946289	8	2	27.00018310546875	1	1	15.365983963012695	1	-1	-0.8767316994628942	-3	3	0.6532708945312464	4	4	12.287470036987301
6653	-1	7	2	64.70494079589844	7	0	35.818702697753906	3	1	43.38178634643555	1	-2	-1.2777597958984401	1	0	27.60847830224609	5	-1	20.04539465356445
6661	3	2	8	16.460691452026367	2	1	16.438236236572266	2	3	13.858436584472656	1	0	-1.3567124520263665	1	7	-1.334257236572265	1	5	1.2455424155273445
6662	2	3	5	22.973691940307617	4	0	48.96274948120117	4	4	36.98871612548828	-1	2	-5.4905219403076195	-2	7	-31.479579481201174	-2	3	-19.505546125488284
6663	-1	7	3	70.66571807861328	8	1	54.80421447753906	5	1	30.357057571411133	0	2	3.9025679213867193	-1	4	19.764071522460938	2	4	44.21122842858887
6670	-1	2	6	33.145198822021484	5	1	32.90583801269531	0	2	14.734908103942871	0	0	2.358558177978516	-3	5	2.5979189873046877	2	4	20.76884889605713
6675	-1	3	2	41.9443359375	2	0	32.35333251953125	2	1	24.08655548095703	-1	1	-0.5669659375000009	0	3	9.024037480468749	0	2	17.290814519042968
6680	-1	6	0	65.87068176269531	5	0	40.235198974609375	7	0	40.13102722167969	0	0	-1.306881762695312	1	0	24.328601025390626	-1	0	24.432772778320313
6682	2	2	2	35.22290802001953	3	0	56.38638687133789	4	0	41.814308166503906	-1	0	0.3417969799804794	-2	2	-20.82168187133788	-3	2	-6.249603166503896
6683	-1	6	3	69.47367095947266	8	1	56.655250549316406	3	1	27.3139705657959	1	5	-0.7672209594726667	-1	7	12.051199450683583	4	7	41.39247943420409
6684	-1	4	6	50.8078727722168	6	2	41.61468505859375	1	2	23.68873405456543	-1	-1	-0.4676907722167982	-3	3	8.725496941406249	2	3	26.65144794543457
6685	-1	4	1	47.95870590209961	5	0	34.79848098754883	1	1	27.655778884887695	-1	0	-0.5243679020996126	-2	1	12.635857012451169	2	0	19.7785591151123
6687	-1	6	3	48.10109329223633	5	1	25.279043197631836	3	0	37.317596435546875	3	1	0.03617570776367529	4	3	22.858225802368167	6	4	10.819672564453128
6690	-1	3	4	59.34251022338867	2	2	39.4962043762207	3	0	34.34185791015625	6	0	-1.2898932233886597	7	2	18.55641262377931	6	4	23.710759089843762
6691	2	2	0	60.577537536621094	2	0	60.318424224853516	5	0	63.23689270019531	0	0	-0.34363053662109877	0	0	-0.08451722485352064	-3	0	-3.0029857001953175
6694	-1	3	5	42.16614532470703	3	0	40.032188415527344	2	2	16.629505157470703	-1	1	-1.860393324707026	-1	6	0.2735635844726616	0	4	23.676246842529302
6695	3	6	4	49.639854431152344	8	0	42.74962615966797	2	2	20.72620964050293	0	-1	1.460413568847656	-2	3	8.350641840332031	4	1	30.37405835949707
6696	-1	5	4	40.81852722167969	6	0	32.37016296386719	0	2	22.943906784057617	0	0	-1.219219221679694	-1	4	7.229145036132806	5	2	16.655401215942376
6698	-1	2	2	37.68034362792969	3	0	34.34185791015625	2	1	17.834035873413086	0	-2	1.456270372070314	-1	0	4.794756089843752	0	-1	21.302578126586916
6699	-1	4	1	47.95870590209961	5	0	34.79848098754883	1	1	27.655778884887695	-1	0	-1.0154429020996076	-2	1	12.144782012451174	2	0	19.287484115112306
6705	1	5	2	55.84218215942383	5	1	31.118005752563477	0	0	28.558975219726562	-1	-2	3.773001840576171	-1	-1	28.497178247436523	4	0	31.056208780273437
6708	3	3	3	27.536134719848633	1	1	22.1304931640625	5	1	19.24163055419922	6	0	0.4263272801513658	8	2	5.831968835937499	4	2	8.72083144580078
6715	-1	6	7	32.440025329589844	3	3	24.506040573120117	5	1	22.429529190063477	2	0	0.9164846704101564	5	4	8.850469426879883	3	6	10.926980809936524
6716	-1	3	6	26.605899810791016	1	2	21.65654945373535	3	1	19.44489860534668	-1	2	-4.572766810791009	1	6	0.37658354626465496	-1	7	2.588234394653327
6717	1	1	7	20.153018951416016	0	1	17.758655548095703	0	5	6.229162693023682	1	-1	3.5098280485839837	2	5	5.904191451904296	2	1	17.433684306976318
6718	1	5	2	50.1879768371582	3	1	25.96433448791504	0	0	28.05843734741211	-1	0	-1.5176818371582002	1	1	22.705960512084964	4	2	20.611857652587894
6719	-1	5	2	31.540279388427734	6	1	25.111148834228516	2	1	20.9246768951416	0	0	0.6769366115722661	-1	1	7.106067165771485	3	1	11.292539104858399
6720	3	2	4	27.080856323242188	4	1	21.381887435913086	0	1	19.53495216369629	-1	1	-0.39263632324218634	-3	4	5.306332564086915	1	4	7.153267836303712
6721	-1	5	2	54.47281265258789	2	0	42.63557434082031	6	1	26.332786560058594	0	6	-1.0059136525878927	3	8	10.831324659179685	-1	7	27.134112439941404
6722	-1	5	5	66.18791198730469	7	2	59.33237075805664	0	1	21.351093292236328	0	3	3.84403701269531	-2	6	10.699578241943357	5	7	48.68085570776367
6728	-1	6	6	59.59135437011719	6	2	47.63361358642578	6	1	26.453290939331055	1	-1	5.462587629882805	1	3	17.42032841357421	1	4	38.60065106066894
6730	-1	2	4	48.07071304321289	5	2	34.61281204223633	1	1	27.953453063964844	-1	2	1.7579479567871061	-4	4	15.215848957763669	0	5	21.875207936035153
6731	-1	4	1	42.064300537109375	1	0	39.820858001708984	5	0	16.738988876342773	-1	1	4.01632846289062	2	2	6.25977099829101	-2	2	29.34164012365722
6732	-1	3	3	45.21916198730469	2	1	26.879566192626953	3	0	32.83514404296875	-1	0	-2.8500779873046866	0	2	15.489517807373048	-1	3	9.53393995703125
6733	-1	5	6	52.484947204589844	3	1	45.733741760253906	2	2	21.246747970581055	3	1	0.1310397954101532	5	6	6.882245239746091	6	5	31.369239029418942
6737	-1	5	4	79.32610321044922	6	1	50.941131591796875	4	0	42.88051223754883	2	-2	5.2972327895508045	1	1	33.68220440820315	3	2	41.742823762451195
6740	-1	6	2	54.30418014526367	7	1	43.90294647216797	5	0	24.89678192138672	0	1	6.492930854736329	-1	2	16.894164527832032	1	3	35.90032907861328
6741	-1	5	2	65.52587127685547	2	0	39.01634979248047	6	0	41.005062103271484	-1	1	1.8061827231445307	2	3	28.31570420751953	-2	3	26.326991896728515
6744	2	4	5	57.430355072021484	4	0	67.77983093261719	5	3	52.628299713134766	1	-3	-3.118420072021486	1	2	-13.46789593261719	0	-1	1.6836352868652327
6745	-1	4	4	49.70278549194336	5	1	29.977828979492188	1	0	34.22050476074219	1	-2	1.5153755080566427	0	1	21.240332020507815	4	2	16.997656239257815
6749	-1	5	3	37.3363037109375	2	1	29.419391632080078	6	1	22.412458419799805	0	-1	0.08444828906250024	3	1	8.001360367919922	-1	1	15.008293580200196
6759	-1	6	2	62.4044303894043	6	1	57.45508575439453	3	1	19.44489860534668	0	6	12.888129610595726	0	7	17.83747424560549	3	7	55.84766139465334
6762	-1	2	4	42.23954772949219	2	0	27.679893493652344	2	2	29.05519676208496	6	1	1.1869852705078117	6	5	15.746639506347655	6	3	14.371336237915038
6763	-1	4	1	67.13105010986328	6	0	52.64990234375	0	0	28.976703643798828	0	-1	1.6919328901367265	-2	0	16.173080656250008	4	0	39.84627935620118
6764	1	5	1	38.111053466796875	3	0	17.734416961669922	0	0	24.211427688598633	-1	-1	1.3220995332031293	1	0	21.698736038330082	4	0	15.221725311401372
6768	-1	7	2	61.54621124267578	8	0	49.73384094238281	1	1	26.30791664123535	1	-2	-0.03216924267577781	0	0	11.780201057617191	7	-1	35.20612535876465
6774	-1	1	6	53.46364212036133	5	0	55.4842529296875	0	2	12.474937438964844	0	-1	1.7649628796386736	-4	5	-0.2556479296874983	1	3	42.75366756103516
6781	-1	3	0	68.28717041015625	4	0	52.21931076049805	1	0	30.56340980529785	0	8	5.71470958984375	-1	8	21.782569239501953	2	8	43.43847019470215
6783	-1	2	7	55.150325775146484	3	0	48.00511169433594	1	2	21.64076042175293	-1	-3	-2.8134647751464854	-2	4	4.3317493056640615	0	2	30.69610057824707
6784	-1	2	4	48.07071304321289	5	2	34.61281204223633	1	1	27.953453063964844	0	-1	1.5934329567871117	-3	1	15.051333957763674	1	2	21.71069293603516
6785	1	3	7	20.38155174255371	0	7	6.784180641174316	1	1	17.432172775268555	-1	0	2.916304257446292	2	0	16.513675358825687	1	6	5.865683224731448
6793	-1	3	0	68.28717041015625	4	0	52.21931076049805	1	0	30.56340980529785	-1	3	5.6033345898437545	-2	3	21.671194239501958	1	3	43.32709519470215
6794	2	4	2	27.134857177734375	5	0	43.25474166870117	4	0	46.85789108276367	0	0	-3.192611177734374	-1	2	-19.31249566870117	0	2	-22.91564508276367
6797	2	6	1	65.375	6	0	68.45744323730469	5	0	59.89533996582031	1	0	2.390151000000003	1	1	-0.6922922373046845	2	1	7.8698110341796905
6802	1	3	2	31.333505630493164	2	0	16.320837020874023	0	1	18.847471237182617	1	-2	4.557537369506839	2	0	19.57020597912598	4	-1	17.043571762817386
6801	-1	4	5	31.539596557617188	3	2	26.590246200561523	3	1	19.44489860534668	0	0	-2.123659557617188	1	3	2.825690799438476	1	4	9.97103839465332
6805	-1	5	3	49.13966751098633	3	1	36.15785598754883	2	1	27.477354049682617	-3	0	-0.3089285109863269	-1	2	12.672883012451173	0	2	21.353384950317384
6812	-1	2	4	42.23954772949219	2	0	27.679893493652344	2	2	29.05519676208496	4	0	0.9623542705078094	4	4	15.522008506347653	4	2	14.146705237915036
6816	2	4	4	62.672080993652344	4	2	58.12712478637695	4	0	67.52273559570312	2	1	5.846062006347665	2	3	10.391018213623056	2	5	0.9954074042968841
6819	-1	7	2	60.93306350708008	8	1	54.19970703125	5	0	21.228910446166992	2	4	14.821831492919912	1	5	21.55518796874999	4	6	54.525984553833
6825	2	4	2	30.670896530151367	5	0	43.25474166870117	4	0	50.39393615722656	0	0	-2.7302355301513686	-1	2	-15.314080668701173	0	2	-22.453275157226564
6832	-1	5	5	66.18791198730469	7	2	59.33237075805664	0	1	21.351093292236328	0	3	3.752146012695306	-2	6	10.607687241943353	5	7	48.588964707763665
6835	-1	2	4	57.27954864501953	5	1	47.33687210083008	1	1	24.438230514526367	-1	1	-2.634452645019529	-4	4	7.308223899169924	0	4	30.206865485473635
6838	-1	5	4	79.32610321044922	6	1	50.941131591796875	4	0	42.88051223754883	0	0	5.124871789550781	-1	3	33.509843408203125	1	4	41.57046276245117
6843	-1	3	6	36.61109924316406	2	2	18.51727867126465	3	1	32.58936309814453	-1	-1	-3.3310002431640626	0	3	14.762820328735351	-1	4	0.6907359018554686
6844	3	4	2	49.643341064453125	3	0	48.727108001708984	4	1	14.752220153808594	0	-2	5.043494935546875	1	0	5.959727998291015	0	-1	39.934615846191406
6852	3	5	2	42.62015914916992	6	0	42.09779357910156	2	1	14.358354568481445	0	-2	5.032168850830075	-1	0	5.554534420898435	3	-1	33.29397343151855
6853	-1	1	5	39.42418670654297	3	2	24.875118255615234	1	0	29.044618606567383	1	0	-0.8256787065429663	-1	3	13.723389744384768	1	5	9.55388939343262
6855	-1	5	1	49.349510192871094	4	0	40.078060150146484	4	0	23.76699447631836	-1	-1	1.9877588071289054	0	0	11.259208849853515	0	0	27.57027452368164
6856	-1	0	2	28.243432998657227	0	1	21.780803680419922	1	1	20.958179473876953	0	1	-2.984340998657224	0	2	3.4782883195800807	-1	2	4.300912526123049
6859	-1	6	5	32.098426818847656	7	2	21.847219467163086	1	1	24.746755599975586	0	0	-3.951482818847655	-1	3	6.299724532836915	5	4	3.4001884000244154
6861	-1	6	3	33.11992645263672	7	2	25.400211334228516	5	0	22.215269088745117	0	2	-4.740138452636717	-1	3	2.9795766657714857	1	5	6.164518911254884
6866	1	5	2	44.56573486328125	6	0	23.97258186340332	0	1	24.42795181274414	0	-2	0.8051601367187473	-1	0	21.398313136596677	5	-1	20.942943187255857
6868	3	3	0	67.6160659790039	2	0	42.1585807800293	3	0	39.29345703125	5	0	-2.1752649790038987	6	0	23.28222021997071	5	0	26.147343968750008
6870	-1	7	7	65.3192367553711	7	2	54.93966293334961	3	2	24.875118255615234	2	-4	-2.364818755371097	2	1	8.014755066650388	6	1	38.07929974438476
6871	2	2	2	48.97362518310547	6	0	69.21731567382812	1	0	42.73408508300781	1	-1	7.492049816894543	-3	1	-12.751640673828113	2	1	13.731589916992199
6872	1	2	5	34.501060485839844	0	2	20.848424911499023	0	2	17.48743438720703	0	-2	3.291599514160154	2	1	16.944235088500974	2	1	20.305225612792967
6874	-1	4	2	53.57865905761719	0	0	34.791412353515625	6	1	33.282798767089844	0	0	1.0025219423828204	4	2	19.789768646484383	-2	1	21.298382232910164
6875	-1	6	5	43.91127014160156	1	2	32.375728607177734	7	1	26.031097412109375	1	0	2.3994378583984357	6	3	13.934979392822264	0	4	20.279610587890623
6877	-1	2	4	48.07071304321289	5	2	34.61281204223633	1	1	27.953453063964844	0	2	1.4349089567871047	-3	4	14.892809957763667	1	5	21.55216893603515
6880	2	3	5	42.9249153137207	2	0	59.02303695678711	5	6	46.879669189453125	-1	1	-2.624921313720705	0	6	-18.72304295678711	-3	0	-6.579675189453127
6881	2	4	4	32.36053466796875	5	2	48.87246322631836	4	0	46.465850830078125	1	1	1.6355473320312512	0	3	-14.876381226318358	1	5	-12.469768830078124
6887	-1	6	3	34.144012451171875	7	1	26.593996047973633	5	1	22.045562744140625	0	1	1.5898815488281244	-1	3	9.139897952026367	1	3	13.688331255859374
6890	-1	8	4	76.18465423583984	7	2	53.77061462402344	2	1	36.90959167480469	-2	0	-9.02686923583984	-1	2	13.387170375976567	4	3	30.248193325195317
6892	2	1	2	33.35799026489258	4	0	52.134464263916016	2	1	44.2013053894043	0	0	0.31423173510741975	-3	2	-18.462242263916018	-1	1	-10.529083389404299
6894	-1	3	6	35.76839828491211	2	2	17.674583435058594	3	1	32.58936309814453	0	1	-2.09739828491211	1	5	15.996416564941406	0	6	1.0816369018554681
6901	2	2	7	20.15669059753418	5	5	38.140541076660156	1	0	44.993927001953125	0	0	-2.848532597534181	-3	2	-20.832383076660157	1	7	-27.685769001953126
6902	-1	8	2	53.26426696777344	8	0	43.671897888183594	1	1	24.087919235229492	1	1	0.6987610322265638	1	3	10.291130111816408	8	2	29.87510876477051
6904	-1	2	1	46.504844665527344	3	0	32.50448226928711	2	1	28.49591064453125	2	-1	-1.5507856655273429	1	0	12.449576730712892	2	-1	16.45814835546875
6905	3	5	5	59.61687088012695	6	2	42.32686996459961	4	0	31.125986099243164	1	-2	3.724870119873053	0	1	21.014871035400397	2	3	32.21575490075684
6906	3	2	6	23.473064422607422	2	0	24.837303161621094	1	2	12.471742630004883	0	0	-3.8691264226074153	0	6	-5.233365161621087	1	4	7.132195369995124
6908	-1	8	3	62.99105453491211	9	1	52.92176055908203	4	1	24.564838409423828	-1	-1	1.463114465087898	-2	1	11.532408440917976	3	1	39.88933059057618
6910	-1	2	5	31.685104370117188	3	0	31.99446678161621	1	2	14.186187744140625	-1	1	1.2268656298828162	-2	6	0.9175032183837928	0	4	18.72578225585938
6913	-1	3	6	26.605899810791016	1	2	21.65654945373535	3	1	19.44489860534668	0	2	-4.325501810791014	2	6	0.6238485462646501	0	7	2.835499394653322
6915	-1	4	5	40.97962951660156	7	0	42.033958435058594	1	2	13.441219329833984	-1	0	1.3310334833984356	-4	5	0.2767045649414044	2	3	28.869443670166014
6918	1	7	6	31.020544052124023	0	1	22.051860809326172	1	3	12.803487777709961	0	0	3.6405699478759814	7	5	12.609253190673833	6	3	21.857626222290044
6921	-1	2	6	41.310089111328125	5	0	35.67476272583008	1	2	20.130882263183594	1	-1	1.2123988886718777	-2	5	6.847725274169925	2	3	22.39160573681641
6922	3	4	4	45.71188735961914	4	1	34.39537048339844	1	1	25.152502059936523	0	-1	-0.5884313596191433	0	2	10.72808551660156	3	2	19.970953940063474
6930	-1	4	1	60.7019157409668	3	0	43.03343963623047	4	0	32.16403579711914	2	4	13.927574259033207	3	5	31.596050363769535	2	5	42.46545420288086
6936	-1	3	1	35.058902740478516	3	0	24.989572525024414	1	0	24.564876556396484	0	0	-0.7310987404785152	0	1	9.338231474975586	2	1	9.762927443603516
6941	3	5	3	52.392704010009766	5	2	33.77739715576172	5	0	32.4512825012207	0	-1	0.02276198999022938	0	0	18.638068844238276	0	2	19.964183498779292
6943	3	3	3	38.15644836425781	7	0	37.502262115478516	0	1	14.49016284942627	0	-2	3.3449486357421847	-4	1	3.9991348845214816	3	0	27.011234150573728
6944	-1	2	2	29.429277420043945	2	1	17.32814598083496	2	1	26.5966739654541	0	1	-0.9863714200439446	0	2	11.11476001916504	0	2	1.8462320345458991
6947	-1	6	2	72.71987915039062	5	0	37.08301544189453	7	1	50.132423400878906	-1	2	-9.523093150390622	0	4	26.11377055810547	-2	3	13.064362599121097
6948	1	1	2	55.2169075012207	0	1	30.779029846191406	0	0	28.272682189941406	6	6	13.329197498779308	7	7	37.767075153808605	7	8	40.273422810058605
6953	-1	3	2	54.03610610961914	5	0	31.65195083618164	1	0	36.87969970703125	1	0	3.39641789038086	-1	2	25.78057316381836	3	2	20.55282429296875
6954	3	5	7	32.873043060302734	5	2	24.59944725036621	2	2	22.10957908630371	3	0	-1.0818520603027366	3	5	7.191743749633787	6	5	9.681611913696287
6959	-1	3	4	59.34251022338867	2	2	39.4962043762207	3	0	34.34185791015625	3	-1	-1.0266552233886657	4	1	18.819650623779303	3	3	23.973997089843756
6961	1	4	3	39.954437255859375	0	2	24.42469596862793	1	0	19.364545822143555	0	1	-1.397837255859372	4	2	14.131904031372073	3	4	19.19205417785645
6962	1	4	1	43.31673049926758	3	0	30.255338668823242	0	1	16.89618492126465	1	-1	6.92953850073242	2	0	19.990930331176756	5	-1	33.35008407873535
[truncated: 33,823 more rows]
