# Supplementary material for: Retention time prediction using neural networks increases identifications in crosslinking mass spectrometry
Source: Nat Commun. 2021 May 28;12:3237. doi: 10.1038/s41467-021-23441-0 (PMC8163845; doi:10.1038/s41467-021-23441-0)
Supplement: Supplementary file 4 — Source Data [file 41467_2021_23441_MOESM4_ESM.zip › Sources/Sources_Supplementary/FigS15_source_d.csv]

	PSM type	variable	value
0	TT	hsax	0.0
1	TT	hsax	0.0
2	TT	hsax	0.0
3	TT	hsax	-1.0
4	TT	hsax	-1.0
5	TT	hsax	1.0
6	TT	hsax	0.0
7	TT	hsax	0.0
8	TT	hsax	3.0
9	TT	hsax	0.0
10	TT	hsax	1.0
11	TT	hsax	3.0
12	TT	hsax	0.0
13	TT	hsax	0.0
14	TT	hsax	-1.0
15	TT	hsax	0.0
16	TT	hsax	-1.0
17	TT	hsax	-1.0
18	TT	hsax	-1.0
19	TT	hsax	0.0
20	TT	hsax	-1.0
21	TT	hsax	-1.0
22	TT	hsax	4.0
23	TT	hsax	0.0
24	TT	hsax	0.0
25	TT	hsax	0.0
26	TT	hsax	-1.0
27	TT	hsax	0.0
28	TT	hsax	-1.0
29	TT	hsax	0.0
30	TT	hsax	0.0
31	TT	hsax	0.0
32	TT	hsax	0.0
33	TT	hsax	1.0
34	TT	hsax	-1.0
35	TT	hsax	-1.0
36	TT	hsax	7.0
37	TT	hsax	0.0
38	TT	hsax	0.0
39	TT	hsax	-1.0
40	TT	hsax	-1.0
41	TT	hsax	1.0
42	TT	hsax	0.0
43	TT	hsax	-6.0
44	TT	hsax	-1.0
45	TT	hsax	0.0
46	TT	hsax	0.0
47	TT	hsax	1.0
48	TT	hsax	-1.0
49	TT	hsax	1.0
50	TT	hsax	0.0
51	TT	hsax	-1.0
52	TT	hsax	0.0
53	TT	hsax	0.0
54	TT	hsax	0.0
55	TT	hsax	-1.0
56	TT	hsax	-1.0
57	TT	hsax	-2.0
58	TT	hsax	0.0
59	TT	hsax	1.0
60	TT	hsax	-1.0
61	TT	hsax	-1.0
62	TT	hsax	0.0
63	TT	hsax	1.0
64	TT	hsax	0.0
65	TT	hsax	-1.0
66	TT	hsax	5.0
67	TT	hsax	-1.0
68	TT	hsax	0.0
69	TT	hsax	0.0
70	TT	hsax	0.0
71	TT	hsax	1.0
72	TT	hsax	3.0
73	TT	hsax	-1.0
74	TT	hsax	0.0
75	TT	hsax	0.0
76	TT	hsax	1.0
77	TT	hsax	0.0
78	TT	hsax	0.0
79	TT	hsax	0.0
80	TT	hsax	-1.0
81	TT	hsax	2.0
82	TT	hsax	-1.0
83	TT	hsax	0.0
84	TT	hsax	1.0
85	TT	hsax	0.0
86	TT	hsax	-1.0
87	TT	hsax	2.0
88	TT	hsax	0.0
89	TT	hsax	-2.0
90	TT	hsax	4.0
91	TT	hsax	-1.0
92	TT	hsax	-1.0
93	TT	hsax	-1.0
94	TT	hsax	1.0
95	TT	hsax	1.0
96	TT	hsax	3.0
97	TT	hsax	0.0
98	TT	hsax	0.0
99	TT	hsax	0.0
100	TT	hsax	0.0
101	TT	hsax	0.0
102	TT	hsax	0.0
103	TT	hsax	0.0
104	TT	hsax	1.0
105	TT	hsax	0.0
106	TT	hsax	-2.0
107	TT	hsax	1.0
108	TT	hsax	0.0
109	TT	hsax	1.0
110	TT	hsax	0.0
111	TT	hsax	0.0
112	TT	hsax	-1.0
113	TT	hsax	-2.0
114	TT	hsax	0.0
115	TT	hsax	0.0
116	TT	hsax	-1.0
117	TT	hsax	0.0
118	TT	hsax	-1.0
119	TT	hsax	-1.0
120	TT	hsax	-1.0
121	TT	hsax	0.0
122	TT	hsax	-1.0
123	TT	hsax	0.0
124	TT	hsax	1.0
125	TT	hsax	0.0
126	TT	hsax	6.0
127	TT	hsax	-1.0
128	TT	hsax	0.0
129	TT	hsax	1.0
130	TT	hsax	-1.0
131	TT	hsax	0.0
132	TT	hsax	-1.0
133	TT	hsax	1.0
134	TT	hsax	0.0
135	TT	hsax	0.0
136	TT	hsax	0.0
137	TT	hsax	0.0
138	TT	hsax	0.0
139	TT	hsax	-1.0
140	TT	hsax	0.0
141	TT	hsax	0.0
142	TT	hsax	0.0
143	TT	hsax	-1.0
144	TT	hsax	-3.0
145	TT	hsax	0.0
146	TT	hsax	1.0
147	TT	hsax	0.0
148	TT	hsax	1.0
149	TT	hsax	1.0
150	TT	hsax	1.0
151	TT	hsax	0.0
152	TT	hsax	1.0
153	TT	hsax	1.0
154	TT	hsax	0.0
155	TT	hsax	0.0
156	TT	hsax	1.0
157	TT	hsax	0.0
158	TT	hsax	0.0
159	TT	hsax	0.0
160	TT	hsax	0.0
161	TT	hsax	0.0
162	TT	hsax	1.0
163	TT	hsax	7.0
164	TT	hsax	0.0
165	TT	hsax	1.0
166	TT	hsax	0.0
167	TT	hsax	-1.0
168	TT	hsax	0.0
169	TT	hsax	1.0
170	TT	hsax	0.0
171	TT	hsax	0.0
172	TT	hsax	0.0
173	TT	hsax	-1.0
174	TT	hsax	0.0
175	TT	hsax	0.0
176	TT	hsax	-1.0
177	TT	hsax	1.0
178	TT	hsax	1.0
179	TT	hsax	2.0
180	TT	hsax	0.0
181	TT	hsax	0.0
182	TT	hsax	0.0
183	TT	hsax	1.0
184	TT	hsax	0.0
185	TT	hsax	0.0
186	TT	hsax	-1.0
187	TT	hsax	0.0
188	TT	hsax	-1.0
189	TT	hsax	-1.0
190	TT	hsax	0.0
191	TT	hsax	1.0
192	TT	hsax	1.0
193	TT	hsax	3.0
194	TT	hsax	-1.0
195	TT	hsax	-1.0
196	TT	hsax	-1.0
197	TT	hsax	-1.0
198	TT	hsax	0.0
199	TT	hsax	-1.0
200	TT	hsax	-1.0
201	TT	hsax	0.0
202	TT	hsax	-1.0
203	TT	hsax	-1.0
204	TT	hsax	-1.0
205	TT	hsax	-1.0
206	TT	hsax	-1.0
207	TT	hsax	0.0
208	TT	hsax	0.0
209	TT	hsax	1.0
210	TT	hsax	0.0
211	TT	hsax	6.0
212	TT	hsax	1.0
213	TT	hsax	-4.0
214	TT	hsax	1.0
215	TT	hsax	0.0
216	TT	hsax	1.0
217	TT	hsax	0.0
218	TT	hsax	-1.0
219	TT	hsax	0.0
220	TT	hsax	2.0
221	TT	hsax	2.0
222	TT	hsax	1.0
223	TT	hsax	-1.0
224	TT	hsax	0.0
225	TT	hsax	4.0
226	TT	hsax	0.0
227	TT	hsax	0.0
228	TT	hsax	2.0
229	TT	hsax	-1.0
230	TT	hsax	4.0
231	TT	hsax	-1.0
232	TT	hsax	1.0
233	TT	hsax	2.0
234	TT	hsax	-1.0
235	TT	hsax	1.0
236	TT	hsax	3.0
237	TT	hsax	1.0
238	TT	hsax	-1.0
239	TT	hsax	0.0
240	TT	hsax	0.0
241	TT	hsax	0.0
242	TT	hsax	0.0
243	TT	hsax	0.0
244	TT	hsax	0.0
245	TT	hsax	1.0
246	TT	hsax	1.0
247	TT	hsax	-1.0
248	TT	hsax	-1.0
249	TT	hsax	2.0
250	TT	hsax	9.0
251	TT	hsax	1.0
252	TT	hsax	0.0
253	TT	hsax	5.0
254	TT	hsax	-1.0
255	TT	hsax	2.0
256	TT	hsax	-1.0
257	TT	hsax	0.0
258	TT	hsax	0.0
259	TT	hsax	0.0
260	TT	hsax	-2.0
261	TT	hsax	-1.0
262	TT	hsax	-1.0
263	TT	hsax	0.0
264	TT	hsax	2.0
265	TT	hsax	-1.0
266	TT	hsax	1.0
267	TT	hsax	1.0
268	TT	hsax	0.0
269	TT	hsax	-1.0
270	TT	hsax	0.0
271	TT	hsax	0.0
272	TT	hsax	0.0
273	TT	hsax	2.0
274	TT	hsax	0.0
275	TT	hsax	2.0
276	TT	hsax	8.0
277	TT	hsax	-1.0
278	TT	hsax	5.0
279	TT	hsax	0.0
280	TT	hsax	-1.0
281	TT	hsax	-2.0
282	TT	hsax	-1.0
283	TT	hsax	0.0
284	TT	hsax	-1.0
285	TT	hsax	-1.0
286	TT	hsax	6.0
287	TT	hsax	0.0
288	TT	hsax	1.0
289	TT	hsax	0.0
290	TT	hsax	0.0
291	TT	hsax	0.0
292	TT	hsax	1.0
293	TT	hsax	0.0
294	TT	hsax	0.0
295	TT	hsax	1.0
296	TT	hsax	0.0
297	TT	hsax	2.0
298	TT	hsax	1.0
299	TT	hsax	0.0
300	TT	hsax	0.0
301	TT	hsax	0.0
302	TT	hsax	-2.0
303	TT	hsax	1.0
304	TT	hsax	-1.0
305	TT	hsax	5.0
306	TT	hsax	-1.0
307	TT	hsax	-1.0
308	TT	hsax	0.0
309	TT	hsax	0.0
310	TT	hsax	0.0
311	TT	hsax	0.0
312	TT	hsax	0.0
313	TT	hsax	-2.0
314	TT	hsax	0.0
315	TT	hsax	0.0
316	TT	hsax	0.0
317	TT	hsax	0.0
318	TT	hsax	-1.0
319	TT	hsax	1.0
320	TT	hsax	1.0
321	TT	hsax	1.0
322	TT	hsax	0.0
323	TT	hsax	0.0
324	TT	hsax	-1.0
325	TT	hsax	1.0
326	TT	hsax	-2.0
327	TT	hsax	0.0
328	TT	hsax	0.0
329	TT	hsax	-1.0
330	TT	hsax	1.0
331	TT	hsax	1.0
332	TT	hsax	6.0
333	TT	hsax	0.0
334	TT	hsax	0.0
335	TT	hsax	3.0
336	TT	hsax	1.0
337	TT	hsax	1.0
338	TT	hsax	0.0
339	TT	hsax	-1.0
340	TT	hsax	1.0
341	TT	hsax	-1.0
342	TT	hsax	1.0
343	TT	hsax	1.0
344	TT	hsax	1.0
345	TT	hsax	0.0
346	TT	hsax	-1.0
347	TT	hsax	0.0
348	TT	hsax	0.0
349	TT	hsax	1.0
350	TT	hsax	0.0
351	TT	hsax	-1.0
352	TT	hsax	1.0
353	TT	hsax	0.0
354	TT	hsax	1.0
355	TT	hsax	-1.0
356	TT	hsax	2.0
357	TT	hsax	0.0
358	TT	hsax	0.0
359	TT	hsax	1.0
360	TT	hsax	2.0
361	TT	hsax	-2.0
362	TT	hsax	0.0
363	TT	hsax	1.0
364	TT	hsax	1.0
365	TT	hsax	4.0
366	TT	hsax	1.0
367	TT	hsax	1.0
368	TT	hsax	0.0
369	TT	hsax	-2.0
370	TT	hsax	1.0
371	TT	hsax	1.0
372	TT	hsax	0.0
373	TT	hsax	2.0
374	TT	hsax	0.0
375	TT	hsax	1.0
376	TT	hsax	1.0
377	TT	hsax	1.0
378	TT	hsax	0.0
379	TT	hsax	0.0
380	TT	hsax	-1.0
381	TT	hsax	2.0
382	TT	hsax	0.0
383	TT	hsax	0.0
384	TT	hsax	2.0
385	TT	hsax	0.0
386	TT	hsax	-1.0
387	TT	hsax	-1.0
388	TT	hsax	0.0
389	TT	hsax	1.0
390	TT	hsax	0.0
391	TT	hsax	1.0
392	TT	hsax	0.0
393	TT	hsax	1.0
394	TT	hsax	1.0
395	TT	hsax	0.0
396	TT	hsax	0.0
397	TT	hsax	0.0
398	TT	hsax	0.0
399	TT	hsax	0.0
400	TT	hsax	-1.0
401	TT	hsax	-1.0
402	TT	hsax	1.0
403	TT	hsax	0.0
404	TT	hsax	0.0
405	TT	hsax	0.0
406	TT	hsax	0.0
407	TT	hsax	0.0
408	TT	hsax	3.0
409	TT	hsax	0.0
410	TT	hsax	0.0
411	TT	hsax	1.0
412	TT	hsax	0.0
413	TT	hsax	-1.0
414	TT	hsax	0.0
415	TT	hsax	0.0
416	TT	hsax	0.0
417	TT	hsax	1.0
418	TT	hsax	0.0
419	TT	hsax	0.0
420	TT	hsax	0.0
421	TT	hsax	-2.0
422	TT	hsax	1.0
423	TT	hsax	-1.0
424	TT	hsax	0.0
425	TT	hsax	0.0
426	TT	hsax	-1.0
427	TT	hsax	-1.0
428	TT	hsax	0.0
429	TT	hsax	1.0
430	TT	hsax	-1.0
431	TT	hsax	1.0
432	TT	hsax	8.0
433	TT	hsax	0.0
434	TT	hsax	0.0
435	TT	hsax	1.0
436	TT	hsax	0.0
437	TT	hsax	-1.0
438	TT	hsax	0.0
439	TT	hsax	0.0
440	TT	hsax	1.0
441	TT	hsax	0.0
442	TT	hsax	0.0
443	TT	hsax	0.0
444	TT	hsax	1.0
445	TT	hsax	0.0
446	TT	hsax	1.0
447	TT	hsax	1.0
448	TT	hsax	3.0
449	TT	hsax	0.0
450	TT	hsax	2.0
451	TT	hsax	0.0
452	TT	hsax	-1.0
453	TT	hsax	0.0
454	TT	hsax	1.0
455	TT	hsax	-1.0
456	TT	hsax	1.0
457	TT	hsax	0.0
458	TT	hsax	-1.0
459	TT	hsax	1.0
460	TT	hsax	1.0
461	TT	hsax	-1.0
462	TT	hsax	0.0
463	TT	hsax	1.0
464	TT	hsax	-1.0
465	TT	hsax	0.0
466	TT	hsax	0.0
467	TT	hsax	-1.0
468	TT	hsax	0.0
469	TT	hsax	0.0
470	TT	hsax	0.0
471	TT	hsax	0.0
472	TT	hsax	0.0
473	TT	hsax	0.0
474	TT	hsax	0.0
475	TT	hsax	-1.0
476	TT	hsax	-2.0
477	TT	hsax	-1.0
478	TT	hsax	0.0
479	TT	hsax	1.0
480	TT	hsax	0.0
481	TT	hsax	-1.0
482	TT	hsax	0.0
483	TT	hsax	-1.0
484	TT	hsax	-1.0
485	TT	hsax	0.0
486	TT	hsax	1.0
487	TT	hsax	0.0
488	TT	hsax	0.0
489	TT	hsax	0.0
490	TT	hsax	1.0
491	TT	hsax	0.0
492	TT	hsax	6.0
493	TT	hsax	-1.0
494	TT	hsax	0.0
495	TT	hsax	-1.0
496	TT	hsax	0.0
497	TT	hsax	0.0
498	TT	hsax	0.0
499	TT	hsax	-2.0
500	TT	hsax	-1.0
501	TT	hsax	-1.0
502	TT	hsax	1.0
503	TT	hsax	1.0
504	TT	hsax	-2.0
505	TT	hsax	-1.0
506	TT	hsax	1.0
507	TT	hsax	-2.0
508	TT	hsax	0.0
509	TT	hsax	0.0
510	TT	hsax	2.0
511	TT	hsax	0.0
512	TT	hsax	1.0
513	TT	hsax	0.0
514	TT	hsax	0.0
515	TT	hsax	-1.0
516	TT	hsax	0.0
517	TT	hsax	0.0
518	TT	hsax	0.0
519	TT	hsax	0.0
520	TT	hsax	1.0
521	TT	hsax	0.0
522	TT	hsax	2.0
523	TT	hsax	-1.0
524	TT	hsax	0.0
525	TT	hsax	1.0
526	TT	hsax	0.0
527	TT	hsax	0.0
528	TT	hsax	1.0
529	TT	hsax	-1.0
530	TT	hsax	1.0
531	TT	hsax	-2.0
532	TT	hsax	-1.0
533	TT	hsax	0.0
534	TT	hsax	0.0
535	TT	hsax	0.0
536	TT	hsax	1.0
537	TT	hsax	-1.0
538	TT	hsax	0.0
539	TT	hsax	0.0
540	TT	hsax	-2.0
541	TT	hsax	-1.0
542	TT	hsax	0.0
543	TT	hsax	0.0
544	TT	hsax	0.0
545	TT	hsax	0.0
546	TT	hsax	0.0
547	TT	hsax	-1.0
548	TT	hsax	0.0
549	TT	hsax	-1.0
550	TT	hsax	1.0
551	TT	hsax	0.0
552	TT	hsax	0.0
553	TT	hsax	1.0
554	TT	hsax	-1.0
555	TT	hsax	0.0
556	TT	hsax	1.0
557	TT	hsax	0.0
558	TT	hsax	0.0
559	TT	hsax	-1.0
560	TT	hsax	0.0
561	TT	hsax	-1.0
562	TT	hsax	-1.0
563	TT	hsax	0.0
564	TT	hsax	0.0
565	TT	hsax	2.0
566	TT	hsax	-1.0
567	TT	hsax	1.0
568	TT	hsax	0.0
569	TT	hsax	2.0
570	TT	hsax	0.0
571	TT	hsax	0.0
572	TT	hsax	0.0
573	TT	hsax	0.0
574	TT	hsax	2.0
575	TT	hsax	0.0
576	TT	hsax	1.0
577	TT	hsax	-1.0
578	TT	hsax	-1.0
579	TT	hsax	1.0
580	TT	hsax	1.0
581	TT	hsax	0.0
582	TT	hsax	0.0
583	TT	hsax	0.0
584	TT	hsax	0.0
585	TT	hsax	-2.0
586	TT	hsax	9.0
587	TT	hsax	-2.0
588	TT	hsax	1.0
589	TT	hsax	-1.0
590	TT	hsax	1.0
591	TT	hsax	0.0
592	TT	hsax	0.0
593	TT	hsax	6.0
594	TT	hsax	0.0
595	TT	hsax	2.0
596	TT	hsax	0.0
597	TT	hsax	0.0
598	TT	hsax	0.0
599	TT	hsax	1.0
600	TT	hsax	2.0
601	TT	hsax	0.0
602	TT	hsax	0.0
603	TT	hsax	0.0
604	TT	hsax	-2.0
605	TT	hsax	1.0
606	TT	hsax	0.0
607	TT	hsax	0.0
608	TT	hsax	1.0
609	TT	hsax	0.0
610	TT	hsax	1.0
611	TT	hsax	0.0
612	TT	hsax	0.0
613	TT	hsax	0.0
614	TT	hsax	-1.0
615	TT	hsax	1.0
616	TT	hsax	0.0
617	TT	hsax	0.0
618	TT	hsax	-1.0
619	TT	hsax	0.0
620	TT	hsax	-1.0
621	TT	hsax	1.0
622	TT	hsax	-1.0
623	TT	hsax	0.0
624	TT	hsax	0.0
625	TT	hsax	0.0
626	TT	hsax	0.0
627	TT	hsax	-1.0
628	TT	hsax	-1.0
629	TT	hsax	0.0
630	TT	hsax	0.0
631	TT	hsax	0.0
632	TT	hsax	0.0
633	TT	hsax	-1.0
634	TT	hsax	0.0
635	TT	hsax	-1.0
636	TT	hsax	0.0
637	TT	hsax	-1.0
638	TT	hsax	1.0
639	TT	hsax	-1.0
640	TT	hsax	-1.0
641	TT	hsax	0.0
642	TT	hsax	0.0
643	TT	hsax	0.0
644	TT	hsax	1.0
645	TT	hsax	0.0
646	TT	hsax	-4.0
647	TT	hsax	0.0
648	TT	hsax	0.0
649	TT	hsax	-1.0
650	TT	hsax	0.0
651	TT	hsax	1.0
652	TT	hsax	1.0
653	TT	hsax	0.0
654	TT	hsax	0.0
655	TT	hsax	0.0
656	TT	hsax	0.0
657	TT	hsax	-1.0
658	TT	hsax	-1.0
659	TT	hsax	-1.0
660	TT	hsax	4.0
661	TT	hsax	0.0
662	TT	hsax	1.0
663	TT	hsax	-1.0
664	TT	hsax	1.0
665	TT	hsax	1.0
666	TT	hsax	1.0
667	TT	hsax	0.0
668	TT	hsax	0.0
669	TT	hsax	0.0
670	TT	hsax	1.0
671	TT	hsax	0.0
672	TT	hsax	0.0
673	TT	hsax	1.0
674	TT	hsax	-1.0
675	TT	hsax	-1.0
676	TT	hsax	0.0
677	TT	hsax	1.0
678	TT	hsax	0.0
679	TT	hsax	1.0
680	TT	hsax	1.0
681	TT	hsax	0.0
682	TT	hsax	0.0
683	TT	hsax	1.0
684	TT	hsax	0.0
685	TT	hsax	0.0
686	TT	hsax	0.0
687	TT	hsax	-1.0
688	TT	hsax	1.0
689	TT	hsax	0.0
690	TT	hsax	1.0
691	TT	hsax	0.0
692	TT	hsax	0.0
693	TT	hsax	-1.0
694	TT	hsax	1.0
695	TT	hsax	0.0
696	TT	hsax	0.0
697	TT	hsax	0.0
698	TT	hsax	-1.0
699	TT	hsax	0.0
700	TT	hsax	0.0
701	TT	hsax	0.0
702	TT	hsax	1.0
703	TT	hsax	-2.0
704	TT	hsax	1.0
705	TT	hsax	5.0
706	TT	hsax	0.0
707	TT	hsax	0.0
708	TT	hsax	0.0
709	TT	hsax	1.0
710	TT	hsax	1.0
711	TT	hsax	0.0
712	TT	hsax	1.0
713	TT	hsax	0.0
714	TT	hsax	0.0
715	TT	hsax	-1.0
716	TT	hsax	-1.0
717	TT	hsax	-1.0
718	TT	hsax	0.0
719	TT	hsax	6.0
720	TT	hsax	2.0
721	TT	hsax	0.0
722	TT	hsax	-1.0
723	TT	hsax	0.0
724	TT	hsax	1.0
725	TT	hsax	2.0
726	TT	hsax	0.0
727	TT	hsax	1.0
728	TT	hsax	0.0
729	TT	hsax	-1.0
730	TT	hsax	-1.0
731	TT	hsax	2.0
732	TT	hsax	0.0
733	TT	hsax	0.0
734	TT	hsax	0.0
735	TT	hsax	1.0
736	TT	hsax	0.0
737	TT	hsax	0.0
738	TT	hsax	7.0
739	TT	hsax	0.0
740	TT	hsax	1.0
741	TT	hsax	1.0
742	TT	hsax	0.0
743	TT	hsax	-1.0
744	TT	hsax	0.0
745	TT	hsax	0.0
746	TT	hsax	1.0
747	TT	hsax	-1.0
748	TT	hsax	0.0
749	TT	hsax	-1.0
750	TT	hsax	-2.0
751	TT	hsax	1.0
752	TT	hsax	-1.0
753	TT	hsax	1.0
754	TT	hsax	0.0
755	TT	hsax	0.0
756	TT	hsax	0.0
757	TT	hsax	1.0
758	TT	hsax	0.0
759	TT	hsax	-1.0
760	TT	hsax	0.0
761	TT	hsax	0.0
762	TT	hsax	1.0
763	TT	hsax	1.0
764	TT	hsax	0.0
765	TT	hsax	-1.0
766	TT	hsax	0.0
767	TT	hsax	0.0
768	TT	hsax	0.0
769	TT	hsax	-1.0
770	TT	hsax	-1.0
771	TT	hsax	1.0
772	TT	hsax	0.0
773	TT	hsax	0.0
774	TT	hsax	1.0
775	TT	hsax	-1.0
776	TT	hsax	-1.0
777	TT	hsax	1.0
778	TT	hsax	1.0
779	TT	hsax	0.0
780	TT	hsax	0.0
781	TT	hsax	0.0
782	TT	hsax	1.0
783	TT	hsax	5.0
784	TT	hsax	0.0
785	TT	hsax	-1.0
786	TT	hsax	0.0
787	TT	hsax	0.0
788	TT	hsax	2.0
789	TT	hsax	0.0
790	TT	hsax	1.0
791	TT	hsax	0.0
792	TT	hsax	2.0
793	TT	hsax	0.0
794	TT	hsax	0.0
795	TT	hsax	1.0
796	TT	hsax	-1.0
797	TT	hsax	0.0
798	TT	hsax	2.0
799	TT	hsax	0.0
800	TT	hsax	0.0
801	TT	hsax	1.0
802	TT	hsax	0.0
803	TT	hsax	-1.0
804	TT	hsax	0.0
805	TT	hsax	0.0
806	TT	hsax	-1.0
807	TT	hsax	1.0
808	TT	hsax	-1.0
809	TT	hsax	0.0
810	TT	hsax	1.0
811	TT	hsax	-1.0
812	TT	hsax	1.0
813	TT	hsax	-1.0
814	TT	hsax	2.0
815	TT	hsax	0.0
816	TT	hsax	0.0
817	TT	hsax	0.0
818	TT	hsax	1.0
819	TT	hsax	2.0
820	TT	hsax	1.0
821	TT	hsax	0.0
822	TT	hsax	-1.0
823	TT	hsax	1.0
824	TT	hsax	0.0
825	TT	hsax	0.0
826	TT	hsax	0.0
827	TT	hsax	1.0
828	TT	hsax	0.0
829	TT	hsax	0.0
830	TT	hsax	0.0
831	TT	hsax	1.0
832	TT	hsax	-1.0
833	TT	hsax	0.0
834	TT	hsax	1.0
835	TT	hsax	-1.0
836	TT	hsax	1.0
837	TT	hsax	0.0
838	TT	hsax	0.0
839	TT	hsax	0.0
840	TT	hsax	2.0
841	TT	hsax	-1.0
842	TT	hsax	-1.0
843	TT	hsax	2.0
844	TT	hsax	0.0
845	TT	hsax	2.0
846	TT	hsax	-1.0
847	TT	hsax	0.0
848	TT	hsax	0.0
849	TT	hsax	-1.0
850	TT	hsax	0.0
851	TT	hsax	2.0
852	TT	hsax	0.0
853	TT	hsax	0.0
854	TT	hsax	0.0
855	TT	hsax	0.0
856	TT	hsax	0.0
857	TT	hsax	1.0
858	TT	hsax	1.0
859	TT	hsax	-1.0
860	TT	hsax	-1.0
861	TT	hsax	0.0
862	TT	hsax	0.0
863	TT	hsax	-1.0
864	TT	hsax	6.0
865	TT	hsax	1.0
866	TT	hsax	-1.0
867	TT	hsax	-1.0
868	TT	hsax	1.0
869	TT	hsax	-1.0
870	TT	hsax	-1.0
871	TT	hsax	0.0
872	TT	hsax	1.0
873	TT	hsax	1.0
874	TT	hsax	2.0
875	TT	hsax	0.0
876	TT	hsax	0.0
877	TT	hsax	0.0
878	TT	hsax	0.0
879	TT	hsax	5.0
880	TT	hsax	1.0
881	TT	hsax	0.0
882	TT	hsax	-1.0
883	TT	hsax	1.0
884	TT	hsax	0.0
885	TT	hsax	0.0
886	TT	hsax	1.0
887	TT	hsax	0.0
888	TT	hsax	0.0
889	TT	hsax	0.0
890	TT	hsax	0.0
891	TT	hsax	0.0
892	TT	hsax	6.0
893	TT	hsax	3.0
894	TT	hsax	0.0
895	TT	hsax	1.0
896	TT	hsax	2.0
897	TT	hsax	0.0
898	TT	hsax	4.0
899	TT	hsax	0.0
900	TT	hsax	0.0
901	TT	hsax	0.0
902	TT	hsax	-1.0
903	TT	hsax	1.0
904	TT	hsax	-1.0
905	TT	hsax	-1.0
906	TT	hsax	-1.0
907	TT	hsax	-4.0
908	TT	hsax	0.0
909	TT	hsax	0.0
910	TT	hsax	0.0
911	TT	hsax	-2.0
912	TT	hsax	-1.0
913	TT	hsax	-1.0
914	TT	hsax	2.0
915	TT	hsax	1.0
916	TT	hsax	0.0
917	TT	hsax	1.0
918	TT	hsax	0.0
919	TT	hsax	0.0
920	TT	hsax	0.0
921	TT	hsax	-1.0
922	TT	hsax	0.0
923	TT	hsax	2.0
924	TT	hsax	0.0
925	TT	hsax	0.0
926	TT	hsax	-1.0
927	TT	hsax	0.0
928	TT	hsax	0.0
929	TT	hsax	-1.0
930	TT	hsax	1.0
931	TT	hsax	0.0
932	TT	hsax	0.0
933	TT	hsax	-1.0
934	TT	hsax	0.0
935	TT	hsax	0.0
936	TT	hsax	0.0
937	TT	hsax	1.0
938	TT	hsax	1.0
939	TT	hsax	0.0
940	TT	hsax	0.0
941	TT	hsax	1.0
942	TT	hsax	-1.0
943	TT	hsax	0.0
944	TT	hsax	0.0
945	TT	hsax	0.0
946	TT	hsax	2.0
947	TT	hsax	-2.0
948	TT	hsax	1.0
949	TT	hsax	0.0
950	TT	hsax	-1.0
951	TT	hsax	0.0
952	TT	hsax	0.0
953	TT	hsax	0.0
954	TT	hsax	1.0
955	TT	hsax	0.0
956	TT	hsax	0.0
957	TT	hsax	0.0
958	TT	hsax	0.0
959	TT	hsax	0.0
960	TT	hsax	0.0
961	TT	hsax	0.0
962	TT	hsax	0.0
963	TT	hsax	3.0
964	TT	hsax	0.0
965	TT	hsax	0.0
966	TT	hsax	-1.0
967	TT	hsax	1.0
968	TT	hsax	0.0
969	TT	hsax	0.0
970	TT	hsax	0.0
971	TT	hsax	1.0
972	TT	hsax	-1.0
973	TT	hsax	0.0
974	TT	hsax	1.0
975	TT	hsax	0.0
976	TT	hsax	-2.0
977	TT	hsax	4.0
978	TT	hsax	0.0
979	TT	hsax	0.0
980	TT	hsax	0.0
981	TT	hsax	-1.0
982	TT	hsax	0.0
983	TT	hsax	0.0
984	TT	hsax	0.0
985	TT	hsax	0.0
986	TT	hsax	-1.0
987	TT	hsax	1.0
988	TT	hsax	0.0
989	TT	hsax	0.0
990	TT	hsax	1.0
991	TT	hsax	0.0
992	TT	hsax	0.0
993	TT	hsax	0.0
994	TT	hsax	1.0
995	TT	hsax	-1.0
996	TT	hsax	0.0
997	TT	hsax	0.0
998	TT	hsax	1.0
999	TT	hsax	0.0
1000	TT	hsax	1.0
1001	TT	hsax	0.0
1002	TT	hsax	-1.0
1003	TT	hsax	0.0
1004	TT	hsax	-1.0
1005	TT	hsax	1.0
1006	TT	hsax	0.0
1007	TT	hsax	0.0
1008	TT	hsax	0.0
1009	TT	hsax	2.0
1010	TT	hsax	-1.0
1011	TT	hsax	2.0
1012	TT	hsax	1.0
1013	TT	hsax	0.0
1014	TT	hsax	0.0
1015	TT	hsax	0.0
1016	TT	hsax	-2.0
1017	TT	hsax	0.0
1018	TT	hsax	1.0
1019	TT	hsax	0.0
1020	TT	hsax	0.0
1021	TT	hsax	-1.0
1022	TT	hsax	0.0
1023	TT	hsax	0.0
1024	TT	hsax	0.0
1025	TT	hsax	3.0
1026	TT	hsax	0.0
1027	TT	hsax	-1.0
1028	TT	hsax	0.0
1029	TT	hsax	1.0
1030	TT	hsax	1.0
1031	TT	hsax	1.0
1032	TT	hsax	0.0
1033	TT	hsax	-1.0
1034	TT	hsax	-2.0
1035	TT	hsax	0.0
1036	TT	hsax	-1.0
1037	TT	hsax	0.0
1038	TT	hsax	1.0
1039	TT	hsax	1.0
1040	TT	hsax	-1.0
1041	TT	hsax	0.0
1042	TT	hsax	0.0
1043	TT	hsax	0.0
1044	TT	hsax	-1.0
1045	TT	hsax	0.0
1046	TT	hsax	0.0
1047	TT	hsax	2.0
1048	TT	hsax	0.0
1049	TT	hsax	2.0
1050	TT	hsax	3.0
1051	TT	hsax	1.0
1052	TT	hsax	0.0
1053	TT	hsax	-1.0
1054	TT	hsax	-1.0
1055	TT	hsax	0.0
1056	TT	hsax	0.0
1057	TT	hsax	0.0
1058	TT	hsax	0.0
1059	TT	hsax	1.0
1060	TT	hsax	-1.0
1061	TT	hsax	1.0
1062	TT	hsax	1.0
1063	TT	hsax	0.0
1064	TT	hsax	0.0
1065	TT	hsax	0.0
1066	TT	hsax	0.0
1067	TT	hsax	2.0
1068	TT	hsax	0.0
1069	TT	hsax	1.0
1070	TT	hsax	1.0
1071	TT	hsax	-2.0
1072	TT	hsax	-2.0
1073	TT	hsax	-2.0
1074	TT	hsax	0.0
1075	TT	hsax	0.0
1076	TT	hsax	-2.0
1077	TT	hsax	0.0
1078	TT	hsax	1.0
1079	TT	hsax	0.0
1080	TT	hsax	1.0
1081	TT	hsax	0.0
1082	TT	hsax	0.0
1083	TT	hsax	4.0
1084	TT	hsax	2.0
1085	TT	hsax	0.0
1086	TT	hsax	-2.0
1087	TT	hsax	-1.0
1088	TT	hsax	0.0
1089	TT	hsax	0.0
1090	TT	hsax	0.0
1091	TT	hsax	0.0
1092	TT	hsax	0.0
1093	TT	hsax	1.0
1094	TT	hsax	-1.0
1095	TT	hsax	1.0
1096	TT	hsax	0.0
1097	TT	hsax	0.0
1098	TT	hsax	-1.0
1099	TT	hsax	0.0
1100	TT	hsax	1.0
1101	TT	hsax	0.0
1102	TT	hsax	0.0
1103	TT	hsax	2.0
1104	TT	hsax	0.0
1105	TT	hsax	-1.0
1106	TT	hsax	-1.0
1107	TT	hsax	0.0
1108	TT	hsax	0.0
1109	TT	hsax	0.0
1110	TT	hsax	0.0
1111	TT	hsax	-1.0
1112	TT	hsax	0.0
1113	TT	hsax	0.0
1114	TT	hsax	-1.0
1115	TT	hsax	0.0
1116	TT	hsax	0.0
1117	TT	hsax	0.0
1118	TT	hsax	1.0
1119	TT	hsax	1.0
1120	TT	hsax	0.0
1121	TT	hsax	0.0
1122	TT	hsax	0.0
1123	TT	hsax	0.0
1124	TT	hsax	0.0
1125	TT	hsax	1.0
1126	TT	hsax	-2.0
1127	TT	hsax	-1.0
1128	TT	hsax	0.0
1129	TT	hsax	0.0
1130	TT	hsax	0.0
1131	TT	hsax	0.0
1132	TT	hsax	0.0
1133	TT	hsax	0.0
1134	TT	hsax	-1.0
1135	TT	hsax	-1.0
1136	TT	hsax	0.0
1137	TT	hsax	-1.0
1138	TT	hsax	-1.0
1139	TT	hsax	0.0
1140	TT	hsax	0.0
1141	TT	hsax	-1.0
1142	TT	hsax	0.0
1143	TT	hsax	-1.0
1144	TT	hsax	0.0
1145	TT	hsax	0.0
1146	TT	hsax	0.0
1147	TT	hsax	0.0
1148	TT	hsax	0.0
1149	TT	hsax	0.0
1150	TT	hsax	0.0
1151	TT	hsax	0.0
1152	TT	hsax	2.0
1153	TT	hsax	0.0
1154	TT	hsax	1.0
1155	TT	hsax	0.0
1156	TT	hsax	0.0
1157	TT	hsax	-1.0
1158	TT	hsax	-1.0
1159	TT	hsax	0.0
1160	TT	hsax	1.0
1161	TT	hsax	1.0
1162	TT	hsax	-1.0
1163	TT	hsax	3.0
1164	TT	hsax	2.0
1165	TT	hsax	0.0
1166	TT	hsax	2.0
1167	TT	hsax	0.0
1168	TT	hsax	0.0
1169	TT	hsax	2.0
1170	TT	hsax	0.0
1171	TT	hsax	-2.0
1172	TT	hsax	0.0
1173	TT	hsax	-1.0
1174	TT	hsax	0.0
1175	TT	hsax	1.0
1176	TT	hsax	1.0
1177	TT	hsax	-1.0
1178	TT	hsax	-1.0
1179	TT	hsax	-1.0
1180	TT	hsax	0.0
1181	TT	hsax	1.0
1182	TT	hsax	0.0
1183	TT	hsax	1.0
1184	TT	hsax	1.0
1185	TT	hsax	0.0
1186	TT	hsax	-1.0
1187	TT	hsax	-2.0
1188	TT	hsax	0.0
1189	TT	hsax	0.0
1190	TT	hsax	-1.0
1191	TT	hsax	0.0
1192	TT	hsax	1.0
1193	TT	hsax	1.0
1194	TT	hsax	-1.0
1195	TT	hsax	1.0
1196	TT	hsax	0.0
1197	TT	hsax	1.0
1198	TT	hsax	0.0
1199	TT	hsax	-1.0
1200	TT	hsax	-1.0
1201	TT	hsax	0.0
1202	TT	hsax	0.0
1203	TT	hsax	0.0
1204	TT	hsax	-1.0
1205	TT	hsax	-1.0
1206	TT	hsax	-2.0
1207	TT	hsax	2.0
1208	TT	hsax	0.0
1209	TT	hsax	0.0
1210	TT	hsax	-1.0
1211	TT	hsax	0.0
1212	TT	hsax	0.0
1213	TT	hsax	0.0
1214	TT	hsax	-1.0
1215	TT	hsax	0.0
1216	TT	hsax	-1.0
1217	TT	hsax	1.0
1218	TT	hsax	1.0
1219	TT	hsax	1.0
1220	TT	hsax	0.0
1221	TT	hsax	-1.0
1222	TT	hsax	1.0
1223	TT	hsax	-2.0
1224	TT	hsax	-3.0
1225	TT	hsax	-1.0
1226	TT	hsax	0.0
1227	TT	hsax	0.0
1228	TT	hsax	1.0
1229	TT	hsax	0.0
1230	TT	hsax	-1.0
1231	TT	hsax	0.0
1232	TT	hsax	0.0
1233	TT	hsax	1.0
1234	TT	hsax	0.0
1235	TT	hsax	1.0
1236	TT	hsax	0.0
1237	TT	hsax	1.0
1238	TT	hsax	-2.0
1239	TT	hsax	1.0
1240	TT	hsax	0.0
1241	TT	hsax	0.0
1242	TT	hsax	0.0
1243	TT	hsax	1.0
1244	TT	hsax	0.0
1245	TT	hsax	1.0
1246	TT	hsax	1.0
1247	TT	hsax	1.0
1248	TT	hsax	0.0
1249	TT	hsax	1.0
1250	TT	hsax	0.0
1251	TT	hsax	0.0
1252	TT	hsax	1.0
1253	TT	hsax	0.0
1254	TT	hsax	0.0
1255	TT	hsax	-1.0
1256	TT	hsax	-1.0
1257	TT	hsax	3.0
1258	TT	hsax	1.0
1259	TT	hsax	1.0
1260	TT	hsax	1.0
1261	TT	hsax	-1.0
1262	TT	hsax	-1.0
1263	TT	hsax	0.0
1264	TT	hsax	-1.0
1265	TT	hsax	0.0
1266	TT	hsax	0.0
1267	TT	hsax	0.0
1268	TT	hsax	-1.0
1269	TT	hsax	3.0
1270	TT	hsax	0.0
1271	TT	hsax	0.0
1272	TT	hsax	0.0
1273	TT	hsax	0.0
1274	TT	hsax	0.0
1275	TT	hsax	1.0
1276	TT	hsax	1.0
1277	TT	hsax	0.0
1278	TT	hsax	-1.0
1279	TT	hsax	1.0
1280	TT	hsax	-2.0
1281	TT	hsax	0.0
1282	TT	hsax	-1.0
1283	TT	hsax	-1.0
1284	TT	hsax	6.0
1285	TT	hsax	1.0
1286	TT	hsax	1.0
1287	TT	hsax	0.0
1288	TT	hsax	-2.0
1289	TT	hsax	-1.0
1290	TT	hsax	0.0
1291	TT	hsax	0.0
1292	TT	hsax	0.0
1293	TT	hsax	1.0
1294	TT	hsax	0.0
1295	TT	hsax	0.0
1296	TT	hsax	0.0
1297	TT	hsax	0.0
1298	TT	hsax	1.0
1299	TT	hsax	1.0
1300	TT	hsax	0.0
1301	TT	hsax	-1.0
1302	TT	hsax	0.0
1303	TT	hsax	0.0
1304	TT	hsax	0.0
1305	TT	hsax	-2.0
1306	TT	hsax	0.0
1307	TT	hsax	-1.0
1308	TT	hsax	-1.0
1309	TT	hsax	0.0
1310	TT	hsax	0.0
1311	TT	hsax	0.0
1312	TT	hsax	0.0
1313	TT	hsax	0.0
1314	TT	hsax	1.0
1315	TT	hsax	-2.0
1316	TT	hsax	-1.0
1317	TT	hsax	0.0
1318	TT	hsax	0.0
1319	TT	hsax	0.0
1320	TT	hsax	1.0
1321	TT	hsax	1.0
1322	TT	hsax	0.0
1323	TT	hsax	0.0
1324	TT	hsax	0.0
1325	TT	hsax	1.0
1326	TT	hsax	0.0
1327	TT	hsax	0.0
1328	TT	hsax	1.0
1329	TT	hsax	0.0
1330	TT	hsax	1.0
1331	TT	hsax	0.0
1332	TT	hsax	0.0
1333	TT	hsax	0.0
1334	TT	hsax	1.0
1335	TT	hsax	-2.0
1336	TT	hsax	0.0
1337	TT	hsax	0.0
1338	TT	hsax	0.0
1339	TT	hsax	1.0
1340	TT	hsax	1.0
1341	TT	hsax	3.0
1342	TT	hsax	-2.0
1343	TT	hsax	0.0
1344	TT	hsax	5.0
1345	TT	hsax	0.0
1346	TT	hsax	0.0
1347	TT	hsax	0.0
1348	TT	hsax	2.0
1349	TT	hsax	0.0
1350	TT	hsax	1.0
1351	TT	hsax	1.0
1352	TT	hsax	1.0
1353	TT	hsax	0.0
1354	TT	hsax	-1.0
1355	TT	hsax	0.0
1356	TT	hsax	-1.0
1357	TT	hsax	-1.0
1358	TT	hsax	0.0
1359	TT	hsax	0.0
1360	TT	hsax	0.0
1361	TT	hsax	0.0
1362	TT	hsax	-1.0
1363	TT	hsax	0.0
1364	TT	hsax	0.0
1365	TT	hsax	1.0
1366	TT	hsax	0.0
1367	TT	hsax	3.0
1368	TT	hsax	1.0
1369	TT	hsax	0.0
1370	TT	hsax	-1.0
1371	TT	hsax	0.0
1372	TT	hsax	0.0
1373	TT	hsax	-1.0
1374	TT	hsax	1.0
1375	TT	hsax	-1.0
1376	TT	hsax	0.0
1377	TT	hsax	0.0
1378	TT	hsax	0.0
1379	TT	hsax	0.0
1380	TT	hsax	0.0
1381	TT	hsax	-1.0
1382	TT	hsax	2.0
1383	TT	hsax	0.0
1384	TT	hsax	1.0
1385	TT	hsax	0.0
1386	TT	hsax	-1.0
1387	TT	hsax	0.0
1388	TT	hsax	2.0
1389	TT	hsax	0.0
1390	TT	hsax	-1.0
1391	TT	hsax	0.0
1392	TT	hsax	-1.0
1393	TT	hsax	-1.0
1394	TT	hsax	0.0
1395	TT	hsax	1.0
1396	TT	hsax	0.0
1397	TT	hsax	1.0
1398	TT	hsax	0.0
1399	TT	hsax	0.0
1400	TT	hsax	-1.0
1401	TT	hsax	1.0
1402	TT	hsax	1.0
1403	TT	hsax	0.0
1404	TT	hsax	-1.0
1405	TT	hsax	0.0
1406	TT	hsax	1.0
1407	TT	hsax	0.0
1408	TT	hsax	0.0
1409	TT	hsax	2.0
1410	TT	hsax	-1.0
1411	TT	hsax	0.0
1412	TT	hsax	0.0
1413	TT	hsax	0.0
1414	TT	hsax	1.0
1415	TT	hsax	-1.0
1416	TT	hsax	0.0
1417	TT	hsax	-1.0
1418	TT	hsax	0.0
1419	TT	hsax	-1.0
1420	TT	hsax	-1.0
1421	TT	hsax	0.0
1422	TT	hsax	1.0
1423	TT	hsax	4.0
1424	TT	hsax	1.0
1425	TT	hsax	0.0
1426	TT	hsax	1.0
1427	TT	hsax	0.0
1428	TT	hsax	0.0
1429	TT	hsax	0.0
1430	TT	hsax	0.0
1431	TT	hsax	1.0
1432	TT	hsax	1.0
1433	TT	hsax	2.0
1434	TT	hsax	1.0
1435	TT	hsax	0.0
1436	TT	hsax	0.0
1437	TT	hsax	0.0
1438	TT	hsax	0.0
1439	TT	hsax	0.0
1440	TT	hsax	-1.0
1441	TT	hsax	0.0
1442	TT	hsax	0.0
1443	TT	hsax	1.0
1444	TT	hsax	-1.0
1445	TT	hsax	-1.0
1446	TT	hsax	0.0
1447	TT	hsax	1.0
1448	TT	hsax	0.0
1449	TT	hsax	1.0
1450	TT	hsax	0.0
1451	TT	hsax	-1.0
1452	TT	hsax	0.0
1453	TT	hsax	0.0
1454	TT	hsax	2.0
1455	TT	hsax	0.0
1456	TT	hsax	0.0
1457	TT	hsax	0.0
1458	TT	hsax	-1.0
1459	TT	hsax	0.0
1460	TT	hsax	0.0
1461	TT	hsax	2.0
1462	TT	hsax	0.0
1463	TT	hsax	0.0
1464	TT	hsax	0.0
1465	TT	hsax	1.0
1466	TT	hsax	5.0
1467	TT	hsax	0.0
1468	TT	hsax	0.0
1469	TT	hsax	0.0
1470	TT	hsax	0.0
1471	TT	hsax	0.0
1472	TT	hsax	0.0
1473	TT	hsax	-2.0
1474	TT	hsax	1.0
1475	TT	hsax	-1.0
1476	TT	hsax	1.0
1477	TT	hsax	1.0
1478	TT	hsax	1.0
1479	TT	hsax	-1.0
1480	TT	hsax	0.0
1481	TT	hsax	0.0
1482	TT	hsax	-1.0
1483	TT	hsax	1.0
1484	TT	hsax	0.0
1485	TT	hsax	0.0
1486	TT	hsax	-1.0
1487	TT	hsax	0.0
1488	TT	hsax	0.0
1489	TT	hsax	1.0
1490	TT	hsax	0.0
1491	TT	hsax	0.0
1492	TT	hsax	-1.0
1493	TT	hsax	0.0
1494	TT	hsax	5.0
1495	TT	hsax	0.0
1496	TT	hsax	0.0
1497	TT	hsax	-2.0
1498	TT	hsax	0.0
1499	TT	hsax	-1.0
1500	TT	hsax	4.0
1501	TT	hsax	0.0
1502	TT	hsax	0.0
1503	TT	hsax	0.0
1504	TT	hsax	0.0
1505	TT	hsax	0.0
1506	TT	hsax	1.0
1507	TT	hsax	0.0
1508	TT	hsax	-1.0
1509	TT	hsax	0.0
1510	TT	hsax	-1.0
1511	TT	hsax	1.0
1512	TT	hsax	0.0
1513	TT	hsax	0.0
1514	TT	hsax	-1.0
1515	TT	hsax	0.0
1516	TT	hsax	1.0
1517	TT	hsax	-3.0
1518	TT	hsax	5.0
1519	TT	hsax	0.0
1520	TT	hsax	0.0
1521	TT	hsax	1.0
1522	TT	hsax	-1.0
1523	TT	hsax	-1.0
1524	TT	hsax	-2.0
1525	TT	hsax	0.0
1526	TT	hsax	1.0
1527	TT	hsax	0.0
1528	TT	hsax	0.0
1529	TT	hsax	0.0
1530	TT	hsax	1.0
1531	TT	hsax	0.0
1532	TT	hsax	0.0
1533	TT	hsax	0.0
1534	TT	hsax	1.0
1535	TT	hsax	0.0
1536	TT	hsax	0.0
1537	TT	hsax	0.0
1538	TT	hsax	-1.0
1539	TT	hsax	0.0
1540	TT	hsax	0.0
1541	TT	hsax	0.0
1542	TT	hsax	0.0
1543	TT	hsax	4.0
1544	TT	hsax	1.0
1545	TT	hsax	7.0
1546	TT	hsax	-1.0
1547	TT	hsax	0.0
1548	TT	hsax	3.0
1549	TT	hsax	1.0
1550	TT	hsax	0.0
1551	TT	hsax	0.0
1552	TT	hsax	-1.0
1553	TT	hsax	-1.0
1554	TT	hsax	0.0
1555	TT	hsax	0.0
1556	TT	hsax	0.0
1557	TT	hsax	0.0
1558	TT	hsax	0.0
1559	TT	hsax	0.0
1560	TT	hsax	0.0
1561	TT	hsax	0.0
1562	TT	hsax	0.0
1563	TT	hsax	0.0
1564	TT	hsax	0.0
1565	TT	hsax	0.0
1566	TT	hsax	0.0
1567	TT	hsax	-1.0
1568	TT	hsax	0.0
1569	TT	hsax	0.0
1570	TT	hsax	-2.0
1571	TT	hsax	1.0
1572	TT	hsax	-1.0
1573	TT	hsax	-1.0
1574	TT	hsax	0.0
1575	TT	hsax	0.0
1576	TT	hsax	-1.0
1577	TT	hsax	0.0
1578	TT	hsax	0.0
1579	TT	hsax	1.0
1580	TT	hsax	2.0
1581	TT	hsax	0.0
1582	TT	hsax	0.0
1583	TT	hsax	0.0
1584	TT	hsax	0.0
1585	TT	hsax	0.0
1586	TT	hsax	-1.0
1587	TT	hsax	0.0
1588	TT	hsax	1.0
1589	TT	hsax	1.0
1590	TT	hsax	-1.0
1591	TT	hsax	3.0
1592	TT	hsax	0.0
1593	TT	hsax	0.0
1594	TT	hsax	-2.0
1595	TT	hsax	0.0
1596	TT	hsax	2.0
1597	TT	hsax	0.0
1598	TT	hsax	4.0
1599	TT	hsax	4.0
1600	TT	hsax	0.0
1601	TT	hsax	1.0
1602	TT	hsax	0.0
1603	TT	hsax	0.0
1604	TT	hsax	0.0
1605	TT	hsax	-1.0
1606	TT	hsax	0.0
1607	TT	hsax	0.0
1608	TT	hsax	-1.0
1609	TT	hsax	0.0
1610	TT	hsax	0.0
1611	TT	hsax	-1.0
1612	TT	hsax	-1.0
1613	TT	hsax	0.0
1614	TT	hsax	0.0
1615	TT	hsax	1.0
1616	TT	hsax	1.0
1617	TT	hsax	0.0
1618	TT	hsax	0.0
1619	TT	hsax	0.0
1620	TT	hsax	1.0
1621	TT	hsax	0.0
1622	TT	hsax	1.0
1623	TT	hsax	1.0
1624	TT	hsax	0.0
1625	TT	hsax	2.0
1626	TT	hsax	0.0
1627	TT	hsax	-1.0
1628	TT	hsax	0.0
1629	TT	hsax	-1.0
1630	TT	hsax	0.0
1631	TT	hsax	0.0
1632	TT	hsax	1.0
1633	TT	hsax	0.0
1634	TT	hsax	0.0
1635	TT	hsax	0.0
1636	TT	hsax	3.0
1637	TT	hsax	0.0
1638	TT	hsax	0.0
1639	TT	hsax	4.0
1640	TT	hsax	1.0
1641	TT	hsax	0.0
1642	TT	hsax	0.0
1643	TT	hsax	0.0
1644	TT	hsax	0.0
1645	TT	hsax	2.0
1646	TT	hsax	1.0
1647	TT	hsax	0.0
1648	TT	hsax	1.0
1649	TT	hsax	0.0
1650	TT	hsax	1.0
1651	TT	hsax	0.0
1652	TT	hsax	1.0
1653	TT	hsax	1.0
1654	TT	hsax	0.0
1655	TT	hsax	0.0
1656	TT	hsax	0.0
1657	TT	hsax	0.0
1658	TT	hsax	1.0
1659	TT	hsax	0.0
1660	TT	hsax	0.0
1661	TT	hsax	7.0
1662	TT	hsax	0.0
1663	TT	hsax	0.0
1664	TT	hsax	0.0
1665	TT	hsax	0.0
1666	TT	hsax	-1.0
1667	TT	hsax	2.0
1668	TT	hsax	2.0
1669	TT	hsax	0.0
1670	TT	hsax	2.0
1671	TT	hsax	0.0
1672	TT	hsax	1.0
1673	TT	hsax	0.0
1674	TT	hsax	1.0
1675	TT	hsax	1.0
1676	TT	hsax	-1.0
1677	TT	hsax	1.0
1678	TT	hsax	0.0
1679	TT	hsax	4.0
1680	TT	hsax	2.0
1681	TT	hsax	-2.0
1682	TT	hsax	0.0
1683	TT	hsax	1.0
1684	TT	hsax	-1.0
1685	TT	hsax	1.0
1686	TT	hsax	0.0
1687	TT	hsax	0.0
1688	TT	hsax	0.0
1689	TT	hsax	2.0
1690	TT	hsax	2.0
1691	TT	hsax	0.0
1692	TT	hsax	-1.0
1693	TT	hsax	1.0
1694	TT	hsax	1.0
1695	TT	hsax	1.0
1696	TT	hsax	1.0
1697	TT	hsax	0.0
1698	TT	hsax	0.0
1699	TT	hsax	0.0
1700	TT	hsax	0.0
1701	TT	hsax	0.0
1702	TT	hsax	0.0
1703	TT	hsax	0.0
1704	TT	hsax	0.0
1705	TT	hsax	0.0
1706	TT	hsax	1.0
1707	TT	hsax	-1.0
1708	TT	hsax	0.0
1709	TT	hsax	0.0
1710	TT	hsax	0.0
1711	TT	hsax	0.0
1712	TT	hsax	-1.0
1713	TT	hsax	-1.0
1714	TT	hsax	-1.0
1715	TT	hsax	-1.0
1716	TT	hsax	1.0
1717	TT	hsax	0.0
1718	TT	hsax	0.0
1719	TT	hsax	0.0
1720	TT	hsax	1.0
1721	TT	hsax	0.0
1722	TT	hsax	1.0
1723	TT	hsax	1.0
1724	TT	hsax	0.0
1725	TT	hsax	0.0
1726	TT	hsax	-2.0
1727	TT	hsax	0.0
1728	TT	hsax	1.0
1729	TT	hsax	0.0
1730	TT	hsax	0.0
1731	TT	hsax	-1.0
1732	TT	hsax	0.0
1733	TT	hsax	0.0
1734	TT	hsax	-1.0
1735	TT	hsax	1.0
1736	TT	hsax	0.0
1737	TT	hsax	-1.0
1738	TT	hsax	-1.0
1739	TT	hsax	1.0
1740	TT	hsax	0.0
1741	TT	hsax	0.0
1742	TT	hsax	1.0
1743	TT	hsax	3.0
1744	TT	hsax	0.0
1745	TT	hsax	0.0
1746	TT	hsax	0.0
1747	TT	hsax	1.0
1748	TT	hsax	0.0
1749	TT	hsax	-1.0
1750	TT	hsax	0.0
1751	TT	hsax	0.0
1752	TT	hsax	2.0
1753	TT	hsax	0.0
1754	TT	hsax	0.0
1755	TT	hsax	0.0
1756	TT	hsax	-2.0
1757	TT	hsax	0.0
1758	TT	hsax	0.0
1759	TT	hsax	0.0
1760	TT	hsax	0.0
1761	TT	hsax	1.0
1762	TT	hsax	1.0
1763	TT	hsax	0.0
1764	TT	hsax	-1.0
1765	TT	hsax	0.0
1766	TT	hsax	1.0
1767	TT	hsax	0.0
1768	TT	hsax	0.0
1769	TT	hsax	-1.0
1770	TT	hsax	-1.0
1771	TT	hsax	0.0
1772	TT	hsax	0.0
1773	TT	hsax	1.0
1774	TT	hsax	0.0
1775	TT	hsax	-2.0
1776	TT	hsax	0.0
1777	TT	hsax	1.0
1778	TT	hsax	0.0
1779	TT	hsax	0.0
1780	TT	hsax	0.0
1781	TT	hsax	0.0
1782	TT	hsax	0.0
1783	TT	hsax	1.0
1784	TT	hsax	-1.0
1785	TT	hsax	-1.0
1786	TT	hsax	-1.0
1787	TT	hsax	1.0
1788	TT	hsax	0.0
1789	TT	hsax	0.0
1790	TT	hsax	0.0
1791	TT	hsax	-1.0
1792	TT	hsax	0.0
1793	TT	hsax	-3.0
1794	TT	hsax	1.0
1795	TT	hsax	-1.0
1796	TT	hsax	0.0
1797	TT	hsax	1.0
1798	TT	hsax	0.0
1799	TT	hsax	0.0
1800	TT	hsax	0.0
1801	TT	hsax	0.0
1802	TT	hsax	0.0
1803	TT	hsax	0.0
1804	TT	hsax	0.0
1805	TT	hsax	-1.0
1806	TT	hsax	0.0
1807	TT	hsax	0.0
1808	TT	hsax	-1.0
1809	TT	hsax	0.0
1810	TT	hsax	1.0
1811	TT	hsax	0.0
1812	TT	hsax	0.0
1813	TT	hsax	-1.0
1814	TT	hsax	1.0
1815	TT	hsax	0.0
1816	TT	hsax	-2.0
1817	TT	hsax	0.0
1818	TT	hsax	1.0
1819	TT	hsax	0.0
1820	TT	hsax	-2.0
1821	TT	hsax	0.0
1822	TT	hsax	-1.0
1823	TT	hsax	-1.0
1824	TT	hsax	-1.0
1825	TT	hsax	0.0
1826	TT	hsax	0.0
1827	TT	hsax	0.0
1828	TT	hsax	-1.0
1829	TT	hsax	0.0
1830	TT	hsax	0.0
1831	TT	hsax	1.0
1832	TT	hsax	1.0
1833	TT	hsax	1.0
1834	TT	hsax	1.0
1835	TT	hsax	0.0
1836	TT	hsax	0.0
1837	TT	hsax	-1.0
1838	TT	hsax	2.0
1839	TT	hsax	0.0
1840	TT	hsax	0.0
1841	TT	hsax	0.0
1842	TT	hsax	0.0
1843	TT	hsax	1.0
1844	TT	hsax	-2.0
1845	TT	hsax	1.0
1846	TT	hsax	0.0
1847	TT	hsax	0.0
1848	TT	hsax	1.0
1849	TT	hsax	0.0
1850	TT	hsax	1.0
1851	TT	hsax	1.0
1852	TT	hsax	0.0
1853	TT	hsax	1.0
1854	TT	hsax	0.0
1855	TT	hsax	1.0
1856	TT	hsax	0.0
1857	TT	hsax	-2.0
1858	TT	hsax	-1.0
1859	TT	hsax	0.0
1860	TT	hsax	0.0
1861	TT	hsax	0.0
1862	TT	hsax	0.0
1863	TT	hsax	0.0
1864	TT	hsax	0.0
1865	TT	hsax	0.0
1866	TT	hsax	0.0
1867	TT	hsax	1.0
1868	TT	hsax	-1.0
1869	TT	hsax	0.0
1870	TT	hsax	-3.0
1871	TT	hsax	-2.0
1872	TT	hsax	0.0
1873	TT	hsax	1.0
1874	TT	hsax	1.0
1875	TT	hsax	1.0
1876	TT	hsax	0.0
1877	TT	hsax	0.0
1878	TT	hsax	0.0
1879	TT	hsax	0.0
1880	TT	hsax	0.0
1881	TT	hsax	0.0
1882	TT	hsax	0.0
1883	TT	hsax	0.0
1884	TT	hsax	1.0
1885	TT	hsax	0.0
1886	TT	hsax	6.0
1887	TT	hsax	0.0
1888	TT	hsax	0.0
1889	TT	hsax	0.0
1890	TT	hsax	2.0
1891	TT	hsax	2.0
1892	TT	hsax	-1.0
1893	TT	hsax	2.0
1894	TT	hsax	-1.0
1895	TT	hsax	0.0
1896	TT	hsax	-1.0
1897	TT	hsax	2.0
1898	TT	hsax	0.0
1899	TT	hsax	0.0
1900	TT	hsax	0.0
1901	TT	hsax	1.0
1902	TT	hsax	0.0
1903	TT	hsax	1.0
1904	TT	hsax	-1.0
1905	TT	hsax	-1.0
1906	TT	hsax	0.0
1907	TT	hsax	4.0
1908	TT	hsax	0.0
1909	TT	hsax	0.0
1910	TT	hsax	0.0
1911	TT	hsax	0.0
1912	TT	hsax	0.0
1913	TT	hsax	0.0
1914	TT	hsax	-1.0
1915	TT	hsax	1.0
1916	TT	hsax	-1.0
1917	TT	hsax	1.0
1918	TT	hsax	-1.0
1919	TT	hsax	0.0
1920	TT	hsax	1.0
1921	TT	hsax	1.0
1922	TT	hsax	1.0
1923	TT	hsax	1.0
1924	TT	hsax	0.0
1925	TT	hsax	0.0
1926	TT	hsax	1.0
1927	TT	hsax	0.0
1928	TT	hsax	1.0
1929	TT	hsax	0.0
1930	TT	hsax	0.0
1931	TT	hsax	1.0
1932	TT	hsax	1.0
1933	TT	hsax	0.0
1934	TT	hsax	0.0
1935	TT	hsax	1.0
1936	TT	hsax	0.0
1937	TT	hsax	-1.0
1938	TT	hsax	0.0
1939	TT	hsax	1.0
1940	TT	hsax	0.0
1941	TT	hsax	0.0
1942	TT	hsax	0.0
1943	TT	hsax	-1.0
1944	TT	hsax	-1.0
1945	TT	hsax	-1.0
1946	TT	hsax	0.0
1947	TT	hsax	0.0
1948	TT	hsax	0.0
1949	TT	hsax	-1.0
1950	TT	hsax	0.0
1951	TT	hsax	0.0
1952	TT	hsax	-1.0
1953	TT	hsax	0.0
1954	TT	hsax	3.0
1955	TT	hsax	0.0
1956	TT	hsax	-1.0
1957	TT	hsax	2.0
1958	TT	hsax	1.0
1959	TT	hsax	1.0
1960	TT	hsax	0.0
1961	TT	hsax	0.0
1962	TT	hsax	0.0
1963	TT	hsax	1.0
1964	TT	hsax	0.0
1965	TT	hsax	0.0
1966	TT	hsax	-1.0
1967	TT	hsax	-2.0
1968	TT	hsax	1.0
1969	TT	hsax	1.0
1970	TT	hsax	0.0
1971	TT	hsax	-1.0
1972	TT	hsax	-1.0
1973	TT	hsax	0.0
1974	TT	hsax	0.0
1975	TT	hsax	0.0
1976	TT	hsax	0.0
1977	TT	hsax	-2.0
1978	TT	hsax	0.0
1979	TT	hsax	0.0
1980	TT	hsax	0.0
1981	TT	hsax	-1.0
1982	TT	hsax	0.0
1983	TT	hsax	0.0
1984	TT	hsax	0.0
1985	TT	hsax	0.0
1986	TT	hsax	0.0
1987	TT	hsax	0.0
1988	TT	hsax	0.0
1989	TT	hsax	-1.0
1990	TT	hsax	0.0
1991	TT	hsax	0.0
1992	TT	hsax	0.0
1993	TT	hsax	0.0
1994	TT	hsax	1.0
1995	TT	hsax	1.0
1996	TT	hsax	0.0
1997	TT	hsax	-1.0
1998	TT	hsax	1.0
[truncated: 18,053 more rows]
