# Supplementary material for: Retention time prediction using neural networks increases identifications in crosslinking mass spectrometry
Source: Nat Commun. 2021 May 28;12:3237. doi: 10.1038/s41467-021-23441-0 (PMC8163845; doi:10.1038/s41467-021-23441-0)
Supplement: Supplementary file 4 — Source Data [file 41467_2021_23441_MOESM4_ESM.zip › Sources/Sources_Supplementary/FigS2_source.xlsx]

## Sheet: a
	epoch	loss	hsax_loss	scx_loss	rp_loss	hsax_mse	scx_mse	rp_mse	rp_r_square	val_loss	val_hsax_loss	val_scx_loss	val_rp_loss	val_hsax_mse	val_scx_mse	val_rp_mse	val_rp_r_square	lr	CV	epoch
0	1	2522.38	0.665692	0.713315	2451.79	0.235025	0.257128	2451.79	-5.1302	2799.11	0.623672	0.642807	2734.17	0.215506	0.225041	2734.17	-5.37163	0.001	1	2
1	2	2189.27	0.522482	0.637184	2129.69	0.172483	0.223012	2129.69	-4.32484	2045.06	0.529689	0.581815	1987.92	0.171494	0.196725	1987.92	-3.6326	0.001	1	3
2	3	2029.73	0.418946	0.572092	1978.62	0.130131	0.194543	1978.62	-3.94714	1937.37	0.45663	0.5352	1886.25	0.143627	0.178724	1886.25	-3.39566	0.001	1	4
3	4	1861.17	0.337531	0.528152	1816.37	0.101484	0.177309	1816.37	-3.54145	1948.18	0.404358	0.511381	1900.89	0.12803	0.171174	1900.89	-3.4298	0.001	1	5
4	5	1627.08	0.280264	0.503109	1586.42	0.0822876	0.168142	1586.42	-2.96652	1476.67	0.392645	0.497344	1430.7	0.123968	0.166351	1430.7	-2.33407	0.001	1	6
5	6	1350.03	0.250267	0.478618	1312.12	0.0723556	0.158986	1312.12	-2.28069	1281.8	0.415962	0.478283	1235.63	0.130624	0.159043	1235.63	-1.87949	0.001	1	7
6	7	1065.23	0.242456	0.463222	1028.5	0.0704208	0.15327	1028.5	-1.57156	849.125	0.424588	0.46749	803.087	0.132997	0.154884	803.087	-0.871495	0.001	1	8
7	8	791.435	0.235987	0.447685	755.826	0.0682894	0.14728	755.826	-0.889788	534.129	0.284064	0.458496	495.585	0.0867971	0.15194	495.585	-0.154899	0.001	1	9
8	9	558.138	0.232342	0.438954	523.164	0.067561	0.144072	523.164	-0.308062	511.219	0.259901	0.441986	474.722	0.0757671	0.145578	474.722	-0.106282	0.001	1	10
9	10	372.315	0.229224	0.431103	337.904	0.0668225	0.141283	337.904	0.155142	315.571	0.257951	0.455935	278.489	0.0742477	0.150441	278.489	0.351017	0.001	1	11
10	11	239.985	0.226494	0.422146	206.172	0.0658864	0.138002	206.172	0.48451	262.033	0.32546	0.434348	222.668	0.0918083	0.143742	222.668	0.4811	0.001	1	12
11	12	152.469	0.223326	0.413055	119.281	0.0648532	0.134711	119.281	0.701763	139.006	0.408479	0.548908	89.7738	0.118689	0.189893	89.7738	0.790793	0.001	1	13
12	13	104.327	0.221156	0.404348	71.6945	0.0645611	0.131494	71.6945	0.820743	127.958	0.447511	0.400901	84.1868	0.124277	0.131196	84.1868	0.803813	0.001	1	14
13	14	77.6778	0.217621	0.394983	45.7017	0.0630757	0.128438	45.7017	0.885732	59.8527	0.311796	0.447616	20.5412	0.0867418	0.146829	20.5412	0.952131	0.001	1	15
14	15	65.2687	0.210991	0.3843	34.1664	0.0610471	0.124448	34.1664	0.914574	189.968	0.59995	1.61755	77.7579	0.139161	0.337437	77.7579	0.818795	0.001	1	16
15	16	59.6741	0.205265	0.377066	29.2243	0.0592866	0.122044	29.2243	0.92693	101.272	0.761363	0.831603	20.2944	0.218331	0.249077	20.2944	0.952706	0.001	1	17
16	17	56.1857	0.201453	0.369435	26.3154	0.0582959	0.119212	26.3154	0.934204	100.446	0.316478	0.856189	40.491	0.0825877	0.254428	40.491	0.905641	0.001	1	18
17	18	55.2125	0.199722	0.366418	25.5876	0.0579458	0.11823	25.5876	0.936023	72.7309	0.534497	0.619561	13.7141	0.156716	0.195591	13.7141	0.968041	0.001	1	19
18	19	54.0289	0.197609	0.359863	24.8444	0.0572436	0.115718	24.8444	0.937882	143.121	0.254161	0.862989	85.9567	0.071805	0.25117	85.9567	0.799688	0.001	1	20
19	20	53.019	0.193977	0.352895	24.3722	0.0561478	0.113379	24.3722	0.939062	63.1202	0.213453	0.400586	31.1195	0.0593526	0.130574	31.1195	0.92748	0.001	1	21
20	21	52.4179	0.191068	0.34688	24.2263	0.0553108	0.111205	24.2263	0.939427	56.0664	0.278313	0.354428	23.1404	0.0732464	0.113543	23.1404	0.946074	0.001	1	22
21	22	53.1063	0.192101	0.345346	24.9486	0.0558383	0.110864	24.9486	0.937621	47.7899	0.223344	0.364551	17.1138	0.0628802	0.118055	17.1138	0.960118	0.001	1	23
22	23	52.0247	0.1897	0.347494	23.8867	0.0551922	0.111628	23.8867	0.940276	67.1767	0.45418	0.422899	22.0479	0.0984517	0.131062	22.0479	0.94862	0.001	1	24
23	24	50.4271	0.188722	0.340559	22.6907	0.054935	0.109101	22.6907	0.943266	75.6512	0.396138	0.536623	27.7442	0.0967382	0.177219	27.7442	0.935346	0.001	1	25
24	25	50.9391	0.187004	0.33974	23.3367	0.0544005	0.108912	23.3367	0.941651	55.5867	0.29594	0.344326	22.3125	0.0837331	0.109315	22.3125	0.948004	0.001	1	26
25	26	50.0916	0.182867	0.335408	22.9205	0.0530659	0.107343	22.9205	0.942692	67.9253	0.434077	0.547735	17.5812	0.124296	0.146601	17.5812	0.959029	0.001	1	27
26	27	49.4341	0.182578	0.334641	22.323	0.0532358	0.107011	22.323	0.944186	70.2552	0.632139	0.334368	20.6827	0.137391	0.105041	20.6827	0.951801	0.001	1	28
27	28	49.706	0.180494	0.332422	22.8164	0.0525591	0.106293	22.8164	0.942952	55.6976	0.236769	0.356722	24.7836	0.0667565	0.113165	24.7836	0.942245	0.001	1	29
28	29	49.2196	0.180302	0.332283	22.3547	0.0525768	0.106198	22.3547	0.944107	86.9939	0.357503	0.427678	46.5015	0.100639	0.141713	46.5015	0.891634	0.001	1	30
29	30	49.7907	0.180866	0.328017	23.1174	0.0528955	0.104782	23.1174	0.9422	101.886	0.321108	0.701461	49.5322	0.0820447	0.21928	49.5322	0.884571	0.001	1	31
30	31	48.4146	0.17614	0.325377	22.1163	0.0515054	0.103923	22.1163	0.944703	51.2538	0.233067	0.359973	20.383	0.0651326	0.116192	20.383	0.9525	0.001	1	32
31	32	48.367	0.17745	0.329506	21.8041	0.0519123	0.105328	21.8041	0.945483	40.0386	0.193024	0.333499	12.5015	0.0560844	0.104596	12.5015	0.970867	0.001	1	33
32	33	48.092	0.175489	0.323873	21.9159	0.0514428	0.103273	21.9159	0.945204	59.1248	0.339218	0.481144	16.9021	0.0988981	0.150547	16.9021	0.960612	0.001	1	34
33	34	47.7427	0.174215	0.322512	21.7052	0.0510857	0.102736	21.7052	0.945731	43.5911	0.195585	0.357172	14.7551	0.056269	0.113883	14.7551	0.965615	0.001	1	35
34	35	47.1781	0.171091	0.322284	21.3143	0.0503002	0.102751	21.3143	0.946708	47.5556	0.206615	0.389831	16.5415	0.0581933	0.12737	16.5415	0.961452	0.001	1	36
35	36	46.3423	0.169052	0.323099	20.5461	0.0497367	0.103241	20.5461	0.948629	44.628	0.200926	0.341396	16.3268	0.0578705	0.107018	16.3268	0.961952	0.001	1	37
36	37	46.3446	0.170667	0.324046	20.4266	0.0501197	0.103624	20.4266	0.948927	42.3188	0.221914	0.353839	12.3506	0.0636396	0.11225	12.3506	0.971218	0.001	1	38
37	38	45.9813	0.167445	0.326468	20.1077	0.0493257	0.104365	20.1077	0.949725	39.511	0.201785	0.332475	11.623	0.0569893	0.104009	11.623	0.972914	0.001	1	39
38	39	44.6733	0.165995	0.320717	19.1654	0.0487911	0.102202	19.1654	0.952081	44.2329	0.214223	0.429266	10.8892	0.0608369	0.138575	10.8892	0.974624	0.001	1	40
39	40	43.8022	0.166379	0.317765	18.4287	0.0491254	0.10118	18.4287	0.953923	40.948	0.265648	0.337509	9.62681	0.0784543	0.107757	9.62681	0.977566	0.001	1	41
40	41	44.2708	0.162767	0.318485	19.0474	0.0479549	0.101525	19.0474	0.952376	40.5163	0.26423	0.318503	10.2218	0.0765192	0.100194	10.2218	0.976179	0.001	1	42
41	42	42.9103	0.160971	0.319643	17.724	0.0473909	0.101734	17.724	0.955685	45.6157	0.186395	0.519508	9.16729	0.0533434	0.167763	9.16729	0.978637	0.001	1	43
42	43	42.7395	0.159154	0.317906	17.7364	0.0468098	0.101095	17.7364	0.955654	56.2253	0.222725	0.321143	27.8845	0.0657883	0.101394	27.8845	0.935019	0.001	1	44
43	44	41.0717	0.159084	0.313821	16.2826	0.0470286	0.099719	16.2826	0.959289	39.4075	0.181772	0.34453	11.9511	0.0520044	0.109663	11.9511	0.972149	0.001	1	45
44	45	41.4293	0.159638	0.314419	16.5876	0.0473287	0.0998783	16.5876	0.958526	40.2464	0.181893	0.422695	8.88057	0.0505509	0.133197	8.88057	0.979305	0.001	1	46
45	46	40.9374	0.159015	0.313167	16.1939	0.0468813	0.0994176	16.1939	0.959511	34.5473	0.180595	0.322257	8.27191	0.0522371	0.100969	8.27191	0.980723	0.001	1	47
46	47	40.7054	0.156339	0.310441	16.2363	0.0461139	0.0985393	16.2363	0.959404	39.9448	0.22903	0.409792	6.87549	0.0706607	0.130581	6.87549	0.983978	0.001	1	48
47	48	40.6374	0.156254	0.311889	16.1049	0.0458738	0.0990703	16.1049	0.959733	45.4105	0.193266	0.530345	8.10763	0.0577657	0.157782	8.10763	0.981106	0.001	1	49
48	49	40.54	0.156069	0.310399	16.0964	0.0459576	0.0986316	16.0964	0.959754	35.6588	0.185774	0.351776	7.66362	0.0526015	0.110964	7.66362	0.982141	0.001	1	50
49	50	39.6862	0.155022	0.30993	15.3225	0.045586	0.0984303	15.3225	0.961689	34.4173	0.17359	0.366148	6.3165	0.0494605	0.115756	6.3165	0.98528	0.001	1	51
50	51	39.1848	0.153653	0.308599	14.9607	0.0450715	0.0978288	14.9607	0.962594	33.0918	0.177558	0.322018	7.00424	0.0498235	0.101375	7.00424	0.983678	0.001	1	52
51	52	40.0027	0.152064	0.307863	15.8994	0.0447895	0.0975477	15.8994	0.960247	43.4984	0.204423	0.475523	8.39764	0.0583094	0.139303	8.39764	0.98043	0.001	1	53
52	53	38.9743	0.152008	0.309395	14.8029	0.0446997	0.0981644	14.8029	0.962988	35.7919	0.180672	0.323196	9.49897	0.0514926	0.102401	9.49897	0.977864	0.001	1	54
53	54	39.3839	0.153978	0.308008	15.1864	0.0455075	0.0978886	15.1864	0.962029	34.972	0.180248	0.340277	7.84899	0.052371	0.108047	7.84899	0.981709	0.001	1	55
54	55	38.4943	0.15256	0.304294	14.5566	0.0446997	0.096372	14.5566	0.963604	35.563	0.178338	0.342002	8.45331	0.0517022	0.106336	8.45331	0.980301	0.001	1	56
55	56	38.3742	0.150498	0.303949	14.561	0.0440774	0.0962898	14.561	0.963593	35.3805	0.184754	0.376265	6.24144	0.0547459	0.116991	6.24144	0.985455	0.001	1	57
56	57	38.28	0.149691	0.304541	14.4821	0.0439972	0.0966487	14.4821	0.963791	33.207	0.176379	0.31849	7.37929	0.0510351	0.100207	7.37929	0.982803	0.001	1	58
57	58	38.25	0.150254	0.301484	14.5808	0.0441653	0.0953914	14.5808	0.963544	40.4081	0.2157	0.428922	7.09646	0.0650538	0.135	7.09646	0.983463	0.001	1	59
58	59	39.1038	0.149571	0.300305	15.5304	0.0440284	0.0952018	15.5304	0.961169	54.4805	0.213961	0.392717	23.0683	0.0578906	0.128593	23.0683	0.946242	0.001	1	60
59	60	37.7809	0.150886	0.298237	14.2487	0.0443801	0.0944022	14.2487	0.964374	33.2736	0.187186	0.320355	6.82237	0.0521552	0.100637	6.82237	0.984101	0.001	1	61
60	61	37.5193	0.14813	0.297024	14.1888	0.0435727	0.0939123	14.1888	0.964524	32.7225	0.185742	0.320724	6.32797	0.0549138	0.100612	6.32797	0.985253	0.001	1	62
61	62	36.7041	0.14712	0.297391	13.4093	0.0430887	0.0941172	13.4093	0.966473	43.3962	0.213969	0.323473	15.4557	0.0616078	0.102458	15.4557	0.963982	0.001	1	63
62	63	36.9412	0.147837	0.297529	13.6061	0.0436442	0.09414	13.6061	0.965981	42.6936	0.204506	0.348496	13.9782	0.0598001	0.110565	13.9782	0.967426	0.001	1	64
63	64	37.6277	0.143917	0.29607	14.5647	0.0423586	0.0936295	14.5647	0.963584	33.0078	0.192838	0.313166	6.64565	0.0551513	0.0972607	6.64565	0.984513	0.001	1	65
64	65	36.7578	0.145668	0.293465	13.7401	0.0427611	0.0926207	13.7401	0.965646	35.5611	0.206935	0.369076	5.70129	0.0587709	0.116614	5.70129	0.986714	0.001	1	66
65	66	36.6733	0.145152	0.294812	13.6172	0.042536	0.0932064	13.6172	0.965953	34.4512	0.204931	0.333586	6.46857	0.0587417	0.103422	6.46857	0.984926	0.001	1	67
66	67	36.9151	0.146994	0.292421	13.8885	0.043478	0.0924311	13.8885	0.965275	36.8809	0.22285	0.350319	7.16758	0.0668899	0.11063	7.16758	0.983297	0.001	1	68
67	68	36.6035	0.144408	0.290768	13.791	0.0423948	0.0917257	13.791	0.965518	36.4218	0.209868	0.33755	7.99884	0.0598348	0.105244	7.99884	0.98136	0.001	1	69
68	69	36.2084	0.143968	0.289467	13.4859	0.0423476	0.0913154	13.4859	0.966281	32.0023	0.178672	0.31402	6.3187	0.0518072	0.0974402	6.3187	0.985275	0.001	1	70
69	70	36.5568	0.141549	0.291608	13.8508	0.0416164	0.0921607	13.8508	0.965369	37.1993	0.247473	0.357381	5.90894	0.0735864	0.113407	5.90894	0.98623	0.001	1	71
70	71	36.3087	0.140372	0.287884	13.8496	0.0411453	0.0907948	13.8496	0.965372	33.1797	0.17968	0.323889	6.95646	0.0504389	0.100424	6.95646	0.983789	0.001	1	72
71	72	35.7105	0.138653	0.285149	13.4764	0.0407673	0.0899833	13.4764	0.966305	33.9471	0.173478	0.369329	5.76437	0.0496308	0.117713	5.76437	0.986567	0.001	1	73
72	73	35.4349	0.140146	0.285928	13.0902	0.0412133	0.0900915	13.0902	0.967271	37.8358	0.188788	0.441232	5.2944	0.0539126	0.137494	5.2944	0.987662	0.001	1	74
73	74	35.6732	0.138874	0.286062	13.3868	0.0407067	0.0901227	13.3868	0.966529	41.3547	0.176105	0.351132	13.9542	0.0500643	0.111633	13.9542	0.967481	0.001	1	75
74	75	34.9576	0.137831	0.282649	12.8965	0.0405148	0.0891421	12.8965	0.967755	34.2796	0.214747	0.341235	5.44424	0.0640746	0.106538	5.44424	0.987313	0.001	1	76
75	1	2478.03	0.670473	0.714524	2407.13	0.237478	0.257502	2407.13	-5.03836	2393.69	0.634837	0.633384	2328.64	0.221029	0.220351	2328.64	-5.02196	0.001	2	2
76	2	2179.53	0.536184	0.637871	2119.2	0.178407	0.223209	2119.2	-4.3161	1840.6	0.540447	0.57703	1783.11	0.176067	0.194107	1783.11	-3.61121	0.001	2	3
77	3	2026.3	0.428137	0.569638	1974.82	0.133242	0.192998	1974.82	-3.95389	1885.71	0.436612	0.52887	1835.85	0.134761	0.175521	1835.85	-3.7476	0.001	2	4
78	4	1862.83	0.338051	0.525418	1818.09	0.101141	0.175657	1818.09	-3.56075	1825.83	0.394136	0.509597	1779.08	0.123284	0.170233	1779.08	-3.60079	0.001	2	5
79	5	1631.54	0.277491	0.494301	1591.41	0.0807277	0.164279	1591.41	-2.9921	1475.31	0.36997	0.497591	1430.4	0.117108	0.166933	1430.4	-2.69908	0.001	2	6
80	6	1357.74	0.250917	0.466913	1320.33	0.0722595	0.153978	1320.33	-2.3121	1140.95	0.287736	0.494243	1100.34	0.088287	0.165233	1100.34	-1.84554	0.001	2	7
81	7	1068.69	0.240126	0.445744	1032.89	0.0693092	0.146161	1032.89	-1.59104	888.589	0.310702	0.461944	848.466	0.0960433	0.153465	848.466	-1.19417	0.001	2	8
82	8	799.892	0.231965	0.427921	765.416	0.067117	0.139796	765.416	-0.920072	687.06	0.346587	0.426324	646.942	0.109169	0.139991	646.942	-0.673019	0.001	2	9
83	9	561.524	0.229635	0.41364	527.896	0.0667924	0.134803	527.896	-0.324245	500.827	0.448577	0.419749	455.955	0.138493	0.138255	455.955	-0.179121	0.001	2	10
84	10	373.905	0.226665	0.403591	340.944	0.0660267	0.131058	340.944	0.14473	314.059	0.421064	0.393709	271.88	0.128959	0.12765	271.88	0.296906	0.001	2	11
85	11	240.555	0.224749	0.392186	208.275	0.0658309	0.126973	208.275	0.477534	127.21	0.472941	0.398239	82.2242	0.149726	0.129364	82.2242	0.787365	0.001	2	12
86	12	154.071	0.223263	0.384178	122.278	0.0656191	0.124202	122.278	0.693261	160.246	0.336219	0.414797	121.281	0.0889517	0.132108	121.281	0.686361	0.001	2	13
87	13	103.89	0.220226	0.383455	72.2973	0.0647248	0.123829	72.2973	0.81864	54.9785	0.273742	0.377461	21.0157	0.0847334	0.122459	21.0157	0.945652	0.001	2	14
88	14	76.9984	0.212649	0.366434	46.6474	0.0622757	0.117531	46.6474	0.882983	126.828	0.400086	0.707511	70.0571	0.120642	0.223224	70.0571	0.818829	0.001	2	15
89	15	63.6867	0.207185	0.363235	33.78	0.0603454	0.1165	33.78	0.915262	72.1429	0.263749	0.676572	23.747	0.0782969	0.215245	23.747	0.938589	0.001	2	16
90	16	57.5851	0.204717	0.360514	27.9475	0.0598631	0.115699	27.9475	0.929893	87.7766	0.300322	0.589908	41.8941	0.0951264	0.186307	41.8941	0.89166	0.001	2	17
91	17	56.2359	0.202129	0.352217	27.1518	0.0591606	0.11243	27.1518	0.931889	110.797	0.364791	0.708997	55.7457	0.114077	0.221378	55.7457	0.855839	0.001	2	18
92	18	54.3701	0.202026	0.350273	25.3976	0.0591935	0.111926	25.3976	0.936289	96.1408	0.237342	0.730558	46.3924	0.0728346	0.211787	46.3924	0.880027	0.001	2	19
93	19	54.2342	0.198754	0.342886	25.8032	0.0582085	0.109256	25.8032	0.935272	57.2817	0.221545	0.418835	23.919	0.0662524	0.13568	23.919	0.938144	0.001	2	20
94	20	53.8508	0.196214	0.342216	25.5888	0.05746	0.109181	25.5888	0.93581	61.119	0.251109	0.514659	21.4947	0.0769618	0.16449	21.4947	0.944414	0.001	2	21
95	21	54.0949	0.194197	0.337485	26.1787	0.0568804	0.107483	26.1787	0.93433	56.9305	0.232536	0.482188	19.866	0.069249	0.154347	19.866	0.948626	0.001	2	22
96	22	52.2555	0.191423	0.338297	24.4448	0.0561934	0.107707	24.4448	0.938679	65.2221	0.183582	0.340313	37.7066	0.0535167	0.107644	37.7066	0.902489	0.001	2	23
97	23	51.6164	0.19074	0.332854	24.1196	0.0559605	0.105796	24.1196	0.939495	56.6836	0.305502	0.432908	18.4501	0.0968929	0.136025	18.4501	0.952287	0.001	2	24
98	24	51.3848	0.188135	0.333059	24.0152	0.0552251	0.105932	24.0152	0.939757	57.5682	0.201897	0.46754	22.7893	0.0611187	0.149705	22.7893	0.941066	0.001	2	25
99	25	50.4757	0.188671	0.328136	23.3312	0.0556065	0.104184	23.3312	0.941473	48.5514	0.184576	0.321657	21.9389	0.0540422	0.102067	21.9389	0.943265	0.001	2	26
100	26	49.5636	0.183786	0.331353	22.5049	0.0540528	0.105439	22.5049	0.943546	166.15	0.415574	0.387663	124.683	0.0949126	0.124447	124.683	0.677564	0.001	2	27
101	27	46.7423	0.180225	0.328941	19.9741	0.0530906	0.104347	19.9741	0.949894	45.6794	0.273236	0.398446	10.7826	0.0753915	0.130744	10.7826	0.972116	0.001	2	28
102	28	44.7966	0.179495	0.325766	18.2208	0.0526214	0.103595	18.2208	0.954293	92.6155	0.224768	0.927556	33.6875	0.0692354	0.244811	33.6875	0.912883	0.001	2	29
103	29	44.1083	0.178712	0.326016	17.5618	0.0524029	0.103306	17.5618	0.955946	87.0431	0.200186	0.471097	52.1706	0.0623007	0.15114	52.1706	0.865085	0.001	2	30
104	30	43.478	0.176364	0.321746	17.2669	0.0514739	0.102027	17.2669	0.956686	98.3453	0.320966	0.421036	59.943	0.097088	0.136875	59.943	0.844985	0.001	2	31
105	31	43.1134	0.173031	0.323278	16.9976	0.0506761	0.102381	16.9976	0.957361	159.415	0.447002	0.367542	117.391	0.126579	0.118837	117.391	0.696421	0.001	2	32
106	32	42.4988	0.172678	0.317786	16.6809	0.0506004	0.100463	16.6809	0.958155	263.694	0.442845	0.326264	223.947	0.125786	0.104822	223.947	0.420864	0.001	2	33
107	33	42.6937	0.173224	0.321753	16.6546	0.0510432	0.102104	16.6546	0.958221	43.2537	0.175092	0.328829	16.7698	0.0508058	0.10453	16.7698	0.956633	0.001	2	34
108	34	42.856	0.171587	0.322127	16.8843	0.0504038	0.102056	16.8843	0.957645	45.1507	0.182829	0.321144	18.6686	0.0537623	0.100863	18.6686	0.951722	0.001	2	35
109	35	41.6546	0.170993	0.31426	16.1105	0.0502646	0.0992498	16.1105	0.959586	35.7319	0.182244	0.32895	8.89397	0.0551432	0.104768	8.89397	0.977	0.001	2	36
110	36	41.3014	0.169788	0.313666	15.8533	0.0497637	0.0992507	15.8533	0.960232	36.5509	0.196229	0.301913	10.3712	0.0585994	0.0949089	10.3712	0.97318	0.001	2	37
111	37	40.5648	0.167328	0.312422	15.3081	0.0491818	0.0985602	15.3081	0.961599	36.239	0.182518	0.308987	10.3983	0.055809	0.0974976	10.3983	0.97311	0.001	2	38
112	38	40.5965	0.167928	0.313314	15.2717	0.0494252	0.0990229	15.2717	0.96169	42.8556	0.158565	0.304036	18.4662	0.0468294	0.0959691	18.4662	0.952245	0.001	2	39
113	39	39.6739	0.163529	0.310814	14.7002	0.0479146	0.0977917	14.7002	0.963124	43.6794	0.183639	0.341984	16.1448	0.0555064	0.108308	16.1448	0.958249	0.001	2	40
114	40	40.1314	0.16366	0.309699	15.2127	0.0481055	0.0977086	15.2127	0.961838	60.6283	0.161754	0.307681	35.9091	0.0477743	0.0964576	35.9091	0.907137	0.001	2	41
115	41	39.7532	0.16371	0.307881	14.9295	0.0482304	0.096838	14.9295	0.962549	83.9133	0.190828	0.304344	57.9135	0.0567074	0.0957343	57.9135	0.850233	0.001	2	42
116	42	40.1272	0.163541	0.308666	15.2789	0.0479571	0.097278	15.2789	0.961672	39.8083	0.162275	0.333625	13.7787	0.0479651	0.10658	13.7787	0.964368	0.001	2	43
117	43	40.2284	0.16016	0.308807	15.5481	0.0470476	0.0974183	15.5481	0.960997	64.8183	0.199997	0.320575	37.561	0.0620979	0.102471	37.561	0.902866	0.001	2	44
118	44	39.0758	0.161649	0.306254	14.4546	0.0474565	0.0963944	14.4546	0.96374	39.8696	0.159321	0.374295	11.9653	0.0471084	0.121904	11.9653	0.969057	0.001	2	45
119	45	39.1727	0.161185	0.305879	14.5985	0.0473094	0.0963919	14.5985	0.963379	37.1383	0.163299	0.312891	12.1102	0.0484952	0.0986877	12.1102	0.968682	0.001	2	46
120	46	38.8505	0.159011	0.304088	14.4805	0.0466414	0.095476	14.4805	0.963675	68.2952	0.192728	0.317465	41.5742	0.0572175	0.101754	41.5742	0.892487	0.001	2	47
121	47	38.1923	0.158842	0.305836	13.7493	0.046519	0.0963324	13.7493	0.965509	262.92	0.468476	0.344347	221.073	0.144556	0.109683	221.073	0.428297	0.001	2	48
122	48	38.2724	0.157562	0.302672	14.058	0.0463291	0.0951441	14.058	0.964735	45.241	0.160144	0.2964	21.2133	0.0474485	0.0928296	21.2133	0.945142	0.001	2	49
123	49	37.9428	0.157363	0.301772	13.7893	0.0462198	0.0950054	13.7893	0.965409	112.6	0.274929	0.32357	81.4815	0.0865605	0.102227	81.4815	0.789285	0.001	2	50
124	50	38.3042	0.155926	0.302097	14.2129	0.0457652	0.095113	14.2129	0.964346	34.043	0.173563	0.299593	9.19815	0.0531304	0.0940634	9.19815	0.976213	0.001	2	51
125	51	37.7865	0.154866	0.30043	13.8372	0.0452465	0.0946499	13.8372	0.965289	35.1095	0.164786	0.297328	10.8228	0.0499655	0.0940836	10.8228	0.972012	0.001	2	52
126	52	37.4831	0.157965	0.299923	13.4102	0.0466311	0.094227	13.4102	0.96636	40.3151	0.161593	0.298009	16.159	0.0480677	0.0932071	16.159	0.958212	0.001	2	53
127	53	37.6837	0.154224	0.302709	13.6633	0.0452006	0.0954492	13.6633	0.965725	36.1249	0.174931	0.302056	11.1049	0.0528541	0.0947375	11.1049	0.971282	0.001	2	54
128	54	37.0268	0.154109	0.300393	13.1339	0.0452949	0.0946689	13.1339	0.967053	31.2458	0.15483	0.296903	7.49395	0.0457324	0.0933112	7.49395	0.98062	0.001	2	55
129	55	37.3079	0.153395	0.300716	13.4395	0.0450727	0.0947307	13.4395	0.966287	35.1597	0.154685	0.296335	11.4492	0.0460146	0.0925457	11.4492	0.970392	0.001	2	56
130	56	37.4952	0.154634	0.299392	13.6367	0.0455289	0.0941161	13.6367	0.965792	37.4677	0.171007	0.297619	12.8813	0.0521371	0.0939316	12.8813	0.966688	0.001	2	57
131	57	36.9862	0.154123	0.29704	13.2761	0.0452937	0.0933093	13.2761	0.966697	31.8365	0.160828	0.313546	6.96855	0.0481164	0.100576	6.96855	0.981979	0.001	2	58
132	58	36.7707	0.152748	0.299786	12.9972	0.0448704	0.0945596	12.9972	0.967396	33.7132	0.161798	0.295735	9.69176	0.048769	0.0935464	9.69176	0.974937	0.001	2	59
133	59	37.3515	0.152828	0.296277	13.7542	0.0449196	0.0930464	13.7542	0.965497	39.9043	0.164762	0.294164	15.8186	0.049079	0.0926984	15.8186	0.959092	0.001	2	60
134	60	37.595	0.153356	0.298625	13.8584	0.0451941	0.0939425	13.8584	0.965236	31.3773	0.157866	0.289341	7.88173	0.0463204	0.0906214	7.88173	0.979617	0.001	2	61
135	61	36.8575	0.153534	0.294773	13.3093	0.0453652	0.092762	13.3093	0.966613	30.8074	0.152363	0.29438	7.34058	0.0441564	0.0930411	7.34058	0.981017	0.001	2	62
136	62	36.1707	0.151595	0.29511	12.7085	0.0446583	0.0928154	12.7085	0.96812	30.9815	0.169509	0.297122	6.52521	0.0498369	0.0934484	6.52521	0.983126	0.001	2	63
137	63	36.7484	0.151226	0.294855	13.3216	0.0446614	0.0926353	13.3216	0.966582	37.09	0.156961	0.30091	13.0761	0.046173	0.0956782	13.0761	0.966185	0.001	2	64
138	64	35.3979	0.149777	0.294878	12.0477	0.0439972	0.0927823	12.0477	0.969778	31.7777	0.156991	0.289421	8.34226	0.0458998	0.0907496	8.34226	0.978427	0.001	2	65
139	65	35.8924	0.150806	0.291377	12.6704	0.0444815	0.0915716	12.6704	0.968216	52.1235	0.15994	0.330586	26.4868	0.0473947	0.106942	26.4868	0.931504	0.001	2	66
140	66	36.2447	0.148856	0.295765	12.9059	0.0436946	0.0931179	12.9059	0.967625	68.7556	0.153499	0.319414	44.0042	0.045437	0.100463	44.0042	0.886203	0.001	2	67
141	67	35.2717	0.148436	0.289928	12.2507	0.0436581	0.09097	12.2507	0.969269	36.3806	0.151524	0.290129	13.1989	0.0445443	0.0906922	13.1989	0.965867	0.001	2	68
142	68	35.9679	0.1487	0.290999	12.886	0.0438294	0.0912243	12.886	0.967675	55.8036	0.152511	0.30239	31.9643	0.0448327	0.0951122	31.9643	0.917339	0.001	2	69
143	69	35.3967	0.149069	0.289249	12.3884	0.0438327	0.0907557	12.3884	0.968923	30.7363	0.156072	0.299688	6.8583	0.0459509	0.0947267	6.8583	0.982264	0.001	2	70
144	70	35.6846	0.145965	0.288751	12.8622	0.0428301	0.0907131	12.8622	0.967735	32.6839	0.15178	0.30238	8.89203	0.044202	0.0962154	8.89203	0.977005	0.001	2	71
145	71	35.5368	0.148137	0.290134	12.5411	0.0437494	0.0912163	12.5411	0.96854	33.6713	0.156559	0.294415	10.0435	0.046632	0.0924702	10.0435	0.974027	0.001	2	72
146	72	35.5123	0.145599	0.287574	12.7768	0.0427477	0.0901913	12.7768	0.967949	65.7518	0.217704	0.301585	38.7133	0.0649485	0.0958137	38.7133	0.899886	0.001	2	73
147	73	35.0375	0.145403	0.289498	12.2203	0.0426225	0.0908466	12.2203	0.969345	34.8354	0.155614	0.301582	10.9051	0.0462446	0.0956785	10.9051	0.971799	0.001	2	74
148	74	34.6758	0.144877	0.288257	11.951	0.0426225	0.0905736	11.951	0.97002	35.5566	0.153704	0.30169	11.7214	0.0450118	0.0957915	11.7214	0.969688	0.001	2	75
149	75	34.445	0.146011	0.289741	11.5944	0.0429116	0.0908678	11.5944	0.970915	38.304	0.159561	0.311657	13.6821	0.0465247	0.098413	13.6821	0.964617	0.001	2	76
150	1	2460.51	0.666819	0.716736	2389.69	0.235323	0.258191	2389.69	-4.95718	3205.84	0.635251	0.639823	3140.45	0.22136	0.223539	3140.45	-7.12133	0.001	3	2
151	2	2180.24	0.533876	0.637499	2120.04	0.177177	0.222924	2120.04	-4.28497	2605.62	0.539418	0.581297	2547.98	0.176191	0.196147	2547.98	-5.58918	0.001	3	3
152	3	2030.54	0.430007	0.572819	1978.81	0.134282	0.194209	1978.81	-3.93289	2649.86	0.448407	0.53122	2599.3	0.141153	0.17653	2599.3	-5.72189	0.001	3	4
153	4	1867.53	0.347713	0.526888	1822.22	0.105039	0.175913	1822.22	-3.54255	2123.8	0.379518	0.511301	2077.7	0.118439	0.170471	2077.7	-4.37302	0.001	3	5
154	5	1645.61	0.295384	0.49984	1604.3	0.0880734	0.166209	1604.3	-2.99929	1816.81	0.341449	0.500688	1773.16	0.10651	0.167377	1773.16	-3.58546	0.001	3	6
155	6	1377.45	0.261663	0.482389	1338.71	0.0766354	0.159654	1338.71	-2.33722	1205.34	0.346353	0.498628	1161.57	0.110003	0.167617	1161.57	-2.00386	0.001	3	7
156	7	1092.35	0.250631	0.46916	1054.84	0.0731218	0.154914	1054.84	-1.62957	878.813	0.282846	0.47193	839.565	0.0868705	0.156793	839.565	-1.17115	0.001	3	8
157	8	817.984	0.243648	0.45773	781.414	0.0710177	0.150675	781.414	-0.947955	642.678	0.274055	0.456028	604.68	0.0840828	0.151064	604.68	-0.56373	0.001	3	9
158	9	580.777	0.238815	0.449358	544.881	0.069605	0.147562	544.881	-0.358313	338.795	0.417745	0.506292	291.113	0.132	0.17336	291.113	0.247168	0.001	3	10
159	10	389.106	0.233911	0.437102	354.083	0.068193	0.142998	354.083	0.11732	163.82	0.317434	0.439816	124.493	0.0937488	0.14522	124.493	0.678055	0.001	3	11
160	11	250.82	0.23136	0.430944	216.246	0.0670703	0.140773	216.246	0.460928	216.046	2.83121	0.556143	45.2253	0.476011	0.193094	45.2253	0.883045	0.001	3	12
161	12	160.95	0.228299	0.421741	127.004	0.0662791	0.137476	127.004	0.683398	94.4687	0.244911	0.41253	60.1594	0.0725062	0.134009	60.1594	0.844425	0.001	3	13
162	13	107.125	0.22569	0.411797	73.8191	0.0655833	0.134093	73.8191	0.815979	108.864	1.29743	0.441768	20.4792	0.293108	0.145862	20.4792	0.94704	0.001	3	14
163	14	80.7746	0.223037	0.400619	48.1728	0.0647333	0.129987	48.1728	0.879912	82.5486	0.246971	0.437654	46.9047	0.0730203	0.143759	46.9047	0.878702	0.001	3	15
164	15	67.4176	0.221357	0.394385	35.2233	0.0640764	0.127871	35.2233	0.912193	87.2496	0.515688	0.479922	36.0675	0.16792	0.163517	36.0675	0.906728	0.001	3	16
165	16	60.6351	0.217119	0.384711	29.1472	0.0630711	0.124287	29.1472	0.92734	57.3047	0.223016	0.403861	24.5702	0.064576	0.132377	24.5702	0.93646	0.001	3	17
166	17	57.1489	0.215	0.377185	26.154	0.0621114	0.121511	26.154	0.934802	84.7553	0.837793	0.427289	20.121	0.158998	0.139649	20.121	0.947966	0.001	3	18
167	18	56.4874	0.212215	0.368145	26.094	0.061288	0.11826	26.094	0.934951	103.343	0.704614	0.587688	37.3573	0.145283	0.187411	37.3573	0.903392	0.001	3	19
168	19	54.5289	0.208874	0.363325	24.5529	0.0604572	0.116692	24.5529	0.938793	56.3292	0.217853	0.394129	24.368	0.0612555	0.129609	24.368	0.936983	0.001	3	20
169	20	53.388	0.204377	0.353697	24.1264	0.0586939	0.113225	24.1264	0.939856	128.826	0.728699	0.510216	65.5273	0.223215	0.172641	65.5273	0.830543	0.001	3	21
170	21	53.7251	0.204715	0.352647	24.5058	0.0591438	0.112859	24.5058	0.93891	95.1398	0.569685	0.58453	36.0815	0.155433	0.188119	36.0815	0.906692	0.001	3	22
171	22	52.8046	0.200927	0.348079	24.0103	0.0578974	0.111139	24.0103	0.940146	121.409	1.47288	0.403186	26.2665	0.368906	0.132185	26.2665	0.932074	0.001	3	23
172	23	52.404	0.19862	0.349077	23.6842	0.0570101	0.111768	23.6842	0.940959	65.5902	0.199189	0.476174	30.4911	0.0566381	0.160382	30.4911	0.921149	0.001	3	24
173	24	52.7503	0.196539	0.347474	24.2217	0.0566035	0.110766	24.2217	0.939619	91.9789	0.681544	0.5189	30.6326	0.202705	0.166896	30.6326	0.920783	0.001	3	25
174	25	50.8208	0.195563	0.340893	22.6786	0.056332	0.108619	22.6786	0.943465	71.4473	0.300905	0.382778	35.9485	0.0914948	0.122833	35.9485	0.907036	0.001	3	26
175	26	51.8614	0.194112	0.345313	23.5791	0.0556997	0.110241	23.5791	0.94122	66.2309	0.277847	0.350894	33.4862	0.0840028	0.112018	33.4862	0.913403	0.001	3	27
176	27	51.7847	0.193807	0.339538	23.8136	0.0559239	0.108033	23.8136	0.940636	60.4645	0.269523	0.394722	25.952	0.0796441	0.128804	25.952	0.932887	0.001	3	28
177	28	50.612	0.193634	0.336656	22.8004	0.0562145	0.106838	22.8004	0.943162	83.2332	0.605044	0.393616	32.0066	0.140252	0.129829	32.0066	0.91723	0.001	3	29
178	29	49.6546	0.189903	0.335009	22.1183	0.0549394	0.106612	22.1183	0.944862	98.6292	0.885625	0.751543	15.4844	0.25411	0.177471	15.4844	0.959957	0.001	3	30
179	30	50.2371	0.190092	0.334495	22.7238	0.0548173	0.106213	22.7238	0.943353	45.5283	0.190303	0.364405	16.5125	0.0556339	0.118601	16.5125	0.957298	0.001	3	31
180	31	48.9031	0.18733	0.331811	21.6682	0.053991	0.105379	21.6682	0.945984	59.3728	0.439606	0.389406	16.6488	0.134061	0.121815	16.6488	0.956945	0.001	3	32
181	32	48.4776	0.18641	0.327667	21.5031	0.0537879	0.103773	21.5031	0.946396	76.7198	0.216496	0.39541	44.858	0.0668368	0.129014	44.858	0.883995	0.001	3	33
182	33	47.5436	0.186886	0.326744	20.5988	0.0538179	0.103694	20.5988	0.94865	79.9745	0.218511	0.34403	50.5874	0.0652588	0.108449	50.5874	0.869179	0.001	3	34
183	34	46.1583	0.181228	0.327062	19.486	0.0522221	0.103761	19.486	0.951424	72.9128	0.630348	0.395671	20.3564	0.163223	0.130293	20.3564	0.947357	0.001	3	35
184	35	45.5963	0.179228	0.328697	18.9464	0.0516447	0.104285	18.9464	0.952769	54.2439	0.210191	0.426814	21.1417	0.0649928	0.140793	21.1417	0.945327	0.001	3	36
185	36	45.9241	0.177091	0.324097	19.6154	0.051001	0.102765	19.6154	0.951102	71.8663	0.195398	0.543664	33.6674	0.0605602	0.183197	33.6674	0.912935	0.001	3	37
186	37	44.9969	0.17543	0.337546	18.1036	0.0506166	0.107624	18.1036	0.95487	42.6973	0.193808	0.366541	13.4388	0.0567131	0.118731	13.4388	0.965247	0.001	3	38
187	38	43.6603	0.173675	0.3263	17.4213	0.0502377	0.103387	17.4213	0.956571	57.0952	0.200212	0.453739	23.1606	0.0612734	0.151416	23.1606	0.940106	0.001	3	39
188	39	43.1345	0.168751	0.32143	17.3898	0.0489722	0.101903	17.3898	0.956649	48.4081	0.287139	0.418516	11.8929	0.0871038	0.138203	11.8929	0.969244	0.001	3	40
189	40	43.5224	0.16987	0.325036	17.5471	0.0494051	0.103129	17.5471	0.956258	39.7859	0.182275	0.356926	11.598	0.0539763	0.115518	11.598	0.970007	0.001	3	41
190	41	42.3832	0.164414	0.318029	17.0355	0.0480239	0.100407	17.0355	0.957533	46.9506	0.379755	0.320392	10.721	0.11135	0.101366	10.721	0.972275	0.001	3	42
191	42	42.3386	0.163192	0.317708	17.0749	0.0474818	0.100307	17.0749	0.957435	35.4715	0.168949	0.32313	9.65168	0.0492399	0.102676	9.65168	0.97504	0.001	3	43
192	43	41.8737	0.163311	0.316764	16.6569	0.0478001	0.100073	16.6569	0.958477	60.1231	0.534626	0.345303	14.9173	0.13632	0.110722	14.9173	0.961423	0.001	3	44
193	44	41.7694	0.16118	0.318071	16.5994	0.046978	0.10073	16.5994	0.95862	40.323	0.293547	0.302771	9.30196	0.0881875	0.0955953	9.30196	0.975945	0.001	3	45
194	45	40.8757	0.159144	0.319366	15.7476	0.0462836	0.100932	15.7476	0.960743	40.0156	0.18462	0.310031	14.0832	0.0573619	0.0986592	14.0832	0.96358	0.001	3	46
195	46	41.3026	0.158667	0.321546	16.0944	0.046324	0.101971	16.0944	0.959879	58.3379	0.584359	0.337843	11.0331	0.139039	0.109336	11.0331	0.971468	0.001	3	47
196	47	41.1628	0.159391	0.314541	16.2724	0.046595	0.0992639	16.2724	0.959435	42.4352	0.152593	0.316646	17.7823	0.0447969	0.100387	17.7823	0.954014	0.001	3	48
197	48	40.0229	0.154696	0.311971	15.5017	0.0449889	0.0984973	15.5017	0.961356	48.7402	0.29781	0.326536	16.3382	0.0895498	0.104408	16.3382	0.957749	0.001	3	49
198	49	41.0272	0.158548	0.310937	16.371	0.0463865	0.0981068	16.371	0.959189	37.7371	0.215128	0.312218	10.1904	0.0670462	0.09856	10.1904	0.973647	0.001	3	50
199	50	39.9538	0.154184	0.309669	15.5851	0.0451041	0.0975997	15.5851	0.961148	32.9149	0.161901	0.305104	8.3929	0.0487876	0.0964469	8.3929	0.978296	0.001	3	51
200	51	39.8102	0.15587	0.310423	15.3269	0.0456997	0.0979293	15.3269	0.961792	43.1238	0.301831	0.364456	8.64263	0.0949243	0.118201	8.64263	0.97765	0.001	3	52
201	52	39.2653	0.152453	0.308702	15.0439	0.0444069	0.0973365	15.0439	0.962498	51.5156	0.461855	0.331022	10.7118	0.122933	0.106681	10.7118	0.972299	0.001	3	53
202	53	38.9572	0.153001	0.306665	14.8159	0.0447896	0.0965042	14.8159	0.963066	36.7396	0.196901	0.317267	9.87549	0.0588182	0.101217	9.87549	0.974462	0.001	3	54
203	54	39.5855	0.153699	0.308221	15.3359	0.0448285	0.0972171	15.3359	0.96177	39.7227	0.198572	0.358826	10.702	0.0598431	0.115446	10.702	0.972324	0.001	3	55
204	55	39.4142	0.152825	0.308947	15.1764	0.0448329	0.0972745	15.1764	0.962167	41.6884	0.245302	0.304727	13.0397	0.0738124	0.096104	13.0397	0.966279	0.001	3	56
205	56	39.6127	0.152564	0.305381	15.5711	0.0449444	0.0961483	15.5711	0.961183	36.3242	0.209178	0.320614	8.69362	0.0638947	0.102714	8.69362	0.977518	0.001	3	57
206	57	39.1351	0.152048	0.306589	15.0641	0.044692	0.0967796	15.0641	0.962447	35.924	0.161832	0.325712	10.4095	0.0479747	0.103964	10.4095	0.973081	0.001	3	58
207	58	38.3476	0.151217	0.30796	14.2524	0.04439	0.0973091	14.2524	0.964471	36.6003	0.179741	0.336319	9.66361	0.0543177	0.108899	9.66361	0.97501	0.001	3	59
208	59	38.5017	0.149337	0.304205	14.6935	0.043799	0.0957692	14.6935	0.963371	40.5635	0.19302	0.303326	14.618	0.0584366	0.0962405	14.618	0.962197	0.001	3	60
209	60	37.6389	0.149383	0.302334	13.9267	0.0439594	0.0950645	13.9267	0.965282	31.6191	0.156215	0.292923	8.03939	0.0465926	0.0920423	8.03939	0.97921	0.001	3	61
210	61	38.0598	0.146716	0.30047	14.5798	0.0429476	0.0945261	14.5798	0.963655	45.3735	0.37323	0.305528	10.3178	0.106159	0.0970552	10.3178	0.973318	0.001	3	62
211	62	38.7628	0.146347	0.301672	15.2462	0.0430517	0.0949358	15.2462	0.961993	34.5306	0.173952	0.299914	9.72472	0.0528316	0.0941852	9.72472	0.974851	0.001	3	63
212	63	36.624	0.145406	0.301669	13.1592	0.0427402	0.0948714	13.1592	0.967196	45.0324	0.365148	0.333021	9.01482	0.103124	0.106607	9.01482	0.976687	0.001	3	64
213	64	37.7713	0.145789	0.300312	14.3589	0.0430051	0.0944201	14.3589	0.964205	35.1004	0.184075	0.303214	9.63123	0.0541746	0.0954804	9.63123	0.975093	0.001	3	65
214	65	37.2936	0.14276	0.299629	14.0709	0.0418446	0.0943627	14.0709	0.964923	32.8345	0.162671	0.308736	8.16293	0.048782	0.0991114	8.16293	0.97889	0.001	3	66
215	66	37.1353	0.143186	0.295139	14.1197	0.0421595	0.0927497	14.1197	0.964802	66.9233	0.2679	0.341977	35.3316	0.0787291	0.110965	35.3316	0.908631	0.001	3	67
216	67	37.5279	0.143383	0.296077	14.4602	0.042209	0.0929511	14.4602	0.963953	34.0595	0.154425	0.304919	9.99995	0.044371	0.0962874	9.99995	0.97414	0.001	3	68
217	68	36.8128	0.142469	0.292607	13.9685	0.0419224	0.0916248	13.9685	0.965178	33.8074	0.153722	0.30125	9.97005	0.0450287	0.0957455	9.97005	0.974217	0.001	3	69
218	69	37.2702	0.142515	0.296196	14.2481	0.0419085	0.0931572	14.2481	0.964482	33.0853	0.169018	0.307465	8.17667	0.0486624	0.0960013	8.17667	0.978855	0.001	3	70
219	70	36.9594	0.141821	0.295211	14.0247	0.0417135	0.0928833	14.0247	0.965038	34.5184	0.219093	0.304111	7.27749	0.0674942	0.0966849	7.27749	0.98118	0.001	3	71
220	71	37.1087	0.141584	0.294949	14.203	0.0417517	0.0928527	14.203	0.964594	32.6607	0.168499	0.307879	7.76407	0.050017	0.096461	7.76407	0.979922	0.001	3	72
221	72	36.4497	0.139064	0.291066	13.8669	0.0409917	0.0916406	13.8669	0.965432	33.8901	0.177949	0.323883	7.72443	0.0539697	0.103251	7.72443	0.980024	0.001	3	73
222	73	35.3236	0.138319	0.290712	12.7992	0.040689	0.0913688	12.7992	0.968093	32.5305	0.156384	0.304419	8.41972	0.0454072	0.0957477	8.41972	0.978226	0.001	3	74
223	74	37.2185	0.138979	0.2903	14.6851	0.0408816	0.0909409	14.6851	0.963392	34.2666	0.169892	0.309184	9.24478	0.0491174	0.0981095	9.24478	0.976093	0.001	3	75
224	75	35.7199	0.138308	0.28901	13.2864	0.0409172	0.0906804	13.2864	0.966879	33.2522	0.174032	0.31386	7.79076	0.0509686	0.0999349	7.79076	0.979853	0.001	3	76
