# Supplementary material for: Retention time prediction using neural networks increases identifications in crosslinking mass spectrometry
Source: Nat Commun. 2021 May 28;12:3237. doi: 10.1038/s41467-021-23441-0 (PMC8163845; doi:10.1038/s41467-021-23441-0)
Supplement: Supplementary file 4 — Source Data [file 41467_2021_23441_MOESM4_ESM.zip › Sources/Sources_Supplementary/FigS2_source_a.csv]

	epoch	loss	hsax_loss	scx_loss	rp_loss	hsax_mse	scx_mse	rp_mse	rp_r_square	val_loss	val_hsax_loss	val_scx_loss	val_rp_loss	val_hsax_mse	val_scx_mse	val_rp_mse	val_rp_r_square	lr	CV	epoch
0	1	2522.37841796875	0.6656924486160278	0.7133154273033142	2451.78515625	0.2350248545408249	0.25712764263153076	2451.78515625	-5.130197048187256	2799.1083984375	0.6236715912818909	0.6428066492080688	2734.1650390625	0.21550631523132324	0.22504064440727234	2734.1650390625	-5.371634006500244	0.0010000000474974513	1	2
1	2	2189.26953125	0.5224819183349609	0.6371835470199585	2129.689697265625	0.1724829226732254	0.22301219403743744	2129.689697265625	-4.324844837188721	2045.06494140625	0.5296890139579773	0.5818150639533997	1987.91796875	0.17149418592453003	0.19672545790672302	1987.91796875	-3.6325979232788086	0.0010000000474974513	1	3
2	3	2029.7254638671875	0.41894617676734924	0.5720919370651245	1978.6224365234375	0.1301308423280716	0.1945430487394333	1978.6224365234375	-3.947138786315918	1937.367919921875	0.4566301107406616	0.5351998805999756	1886.2451171875	0.14362677931785583	0.1787242740392685	1886.2451171875	-3.3956618309020996	0.0010000000474974513	1	4
3	4	1861.16845703125	0.33753085136413574	0.5281524062156677	1816.368896484375	0.10148420929908752	0.1773088127374649	1816.368896484375	-3.541450023651123	1948.18115234375	0.4043581187725067	0.5113814473152161	1900.8948974609375	0.12802965939044952	0.1711738109588623	1900.8948974609375	-3.4298009872436523	0.0010000000474974513	1	5
4	5	1627.076171875	0.2802637219429016	0.5031092762947083	1586.4205322265625	0.08228758722543716	0.168141707777977	1586.4205322265625	-2.9665167331695557	1476.6744384765625	0.39264506101608276	0.4973442852497101	1430.700927734375	0.12396847456693649	0.16635145246982574	1430.700927734375	-2.3340718746185303	0.0010000000474974513	1	6
5	6	1350.028076171875	0.2502669394016266	0.47861799597740173	1312.12109375	0.07235564291477203	0.15898633003234863	1312.12109375	-2.2806880474090576	1281.799072265625	0.41596171259880066	0.4782829284667969	1235.634765625	0.13062433898448944	0.15904325246810913	1235.634765625	-1.8794946670532227	0.0010000000474974513	1	7
6	7	1065.23095703125	0.24245642125606537	0.46322160959243774	1028.504150390625	0.07042079418897629	0.1532697230577469	1028.504150390625	-1.5715632438659668	849.1249389648438	0.42458832263946533	0.46749013662338257	803.0868530273438	0.13299699127674103	0.15488366782665253	803.0868530273438	-0.8714948892593384	0.0010000000474974513	1	8
7	8	791.43505859375	0.2359870970249176	0.44768476486206055	755.8257446289062	0.06828939914703369	0.1472795456647873	755.8257446289062	-0.8897876739501953	534.1294555664062	0.28406423330307007	0.45849573612213135	495.5848083496094	0.08679713308811188	0.15193982422351837	495.5848083496094	-0.1548992395401001	0.0010000000474974513	1	9
8	9	558.1383666992188	0.232341930270195	0.4389539957046509	523.1639404296875	0.06756103038787842	0.14407163858413696	523.1639404296875	-0.3080623149871826	511.2187194824219	0.25990137457847595	0.44198575615882874	474.7223205566406	0.07576711475849152	0.14557816088199615	474.7223205566406	-0.10628187656402588	0.0010000000474974513	1	10
9	10	372.3151550292969	0.22922402620315552	0.43110278248786926	337.9036865234375	0.06682252883911133	0.1412830948829651	337.9036865234375	0.15514159202575684	315.57098388671875	0.25795093178749084	0.45593491196632385	278.48858642578125	0.07424765825271606	0.1504405438899994	278.48858642578125	0.35101670026779175	0.0010000000474974513	1	11
10	11	239.98512268066406	0.22649350762367249	0.4221458435058594	206.1717987060547	0.06588640064001083	0.13800199329853058	206.1717987060547	0.48450976610183716	262.0327453613281	0.32545962929725647	0.43434813618659973	222.66783142089844	0.0918082520365715	0.14374227821826935	222.66783142089844	0.48110008239746094	0.0010000000474974513	1	12
11	12	152.46873474121094	0.22332589328289032	0.4130550026893616	119.28067016601562	0.06485321372747421	0.1347111016511917	119.28067016601562	0.7017633318901062	139.00601196289062	0.4084790349006653	0.5489080548286438	89.77379608154297	0.11868920177221298	0.18989291787147522	89.77379608154297	0.790793240070343	0.0010000000474974513	1	13
12	13	104.32671356201172	0.22115637362003326	0.40434831380844116	71.69453430175781	0.06456109881401062	0.1314937323331833	71.69453430175781	0.8207425475120544	127.9581298828125	0.447510689496994	0.4009011685848236	84.18684387207031	0.12427712976932526	0.13119567930698395	84.18684387207031	0.8038129806518555	0.0010000000474974513	1	14
13	14	77.67784118652344	0.21762126684188843	0.3949834704399109	45.701690673828125	0.06307573616504669	0.12843841314315796	45.701690673828125	0.8857322335243225	59.85265350341797	0.31179606914520264	0.4476155936717987	20.541210174560547	0.08674176782369614	0.14682915806770325	20.541210174560547	0.9521312713623047	0.0010000000474974513	1	15
14	15	65.26870727539062	0.21099086105823517	0.38430026173591614	34.166412353515625	0.061047106981277466	0.12444813549518585	34.166412353515625	0.9145739078521729	189.96780395507812	0.5999498963356018	1.6175546646118164	77.75791931152344	0.13916142284870148	0.33743739128112793	77.75791931152344	0.8187947273254395	0.0010000000474974513	1	16
15	16	59.674076080322266	0.20526544749736786	0.37706613540649414	29.22434425354004	0.05928659439086914	0.12204378843307495	29.22434425354004	0.9269303679466248	101.27205657958984	0.7613625526428223	0.8316027522087097	20.294391632080078	0.2183307260274887	0.24907714128494263	20.294391632080078	0.9527063965797424	0.0010000000474974513	1	17
16	17	56.185733795166016	0.20145267248153687	0.3694347143173218	26.315420150756836	0.05829593539237976	0.11921171098947525	26.315420150756836	0.9342036843299866	100.44599151611328	0.31647825241088867	0.8561893105506897	40.4909782409668	0.08258769661188126	0.2544282376766205	40.4909782409668	0.9056407809257507	0.0010000000474974513	1	18
17	18	55.21253204345703	0.19972166419029236	0.36641794443130493	25.587627410888672	0.057945769280195236	0.11822986602783203	25.587627410888672	0.9360232353210449	72.7308578491211	0.5344972610473633	0.6195611953735352	13.714098930358887	0.1567157506942749	0.19559095799922943	13.714098930358887	0.9680410027503967	0.0010000000474974513	1	19
18	19	54.02885055541992	0.1976093053817749	0.35986337065696716	24.84442138671875	0.05724359676241875	0.115718312561512	24.84442138671875	0.937881588935852	143.12136840820312	0.2541607916355133	0.8629893064498901	85.95672607421875	0.07180500030517578	0.25116997957229614	85.95672607421875	0.799688458442688	0.0010000000474974513	1	20
19	20	53.019020080566406	0.19397705793380737	0.3528951406478882	24.372215270996094	0.05614781379699707	0.11337936669588089	24.372215270996094	0.9390621781349182	63.12024688720703	0.21345338225364685	0.4005855619907379	31.11951446533203	0.05935261398553848	0.13057361543178558	31.11951446533203	0.9274798035621643	0.0010000000474974513	1	21
20	21	52.41785430908203	0.19106760621070862	0.34688037633895874	24.22625732421875	0.055310849100351334	0.11120472103357315	24.22625732421875	0.9394271969795227	56.06642532348633	0.27831268310546875	0.3544275760650635	23.14043617248535	0.07324642688035965	0.11354327946901321	23.14043617248535	0.9460740685462952	0.0010000000474974513	1	22
21	22	53.10625076293945	0.19210146367549896	0.34534621238708496	24.94859504699707	0.055838268250226974	0.11086370050907135	24.94859504699707	0.9376211166381836	47.78993606567383	0.22334405779838562	0.36455050110816956	17.113758087158203	0.06288018822669983	0.11805485188961029	17.113758087158203	0.9601184725761414	0.0010000000474974513	1	23
22	23	52.024662017822266	0.18970006704330444	0.3474942743778229	23.88666534423828	0.055192165076732635	0.11162838339805603	23.88666534423828	0.9402763247489929	67.17672729492188	0.4541797637939453	0.4228985905647278	22.047931671142578	0.09845173358917236	0.1310623437166214	22.047931671142578	0.9486200213432312	0.0010000000474974513	1	24
23	24	50.427120208740234	0.18872185051441193	0.34055882692337036	22.69073486328125	0.05493498221039772	0.10910120606422424	22.69073486328125	0.9432664513587952	75.65118408203125	0.396138459444046	0.5366230010986328	27.74420738220215	0.09673820436000824	0.17721858620643616	27.74420738220215	0.9353455305099487	0.0010000000474974513	1	25
24	25	50.93911361694336	0.18700388073921204	0.3397396504878998	23.33665657043457	0.054400525987148285	0.10891158133745193	23.33665657043457	0.941651463508606	55.58669662475586	0.29594042897224426	0.34432560205459595	22.312463760375977	0.08373306691646576	0.10931523144245148	22.312463760375977	0.9480035305023193	0.0010000000474974513	1	26
25	26	50.091644287109375	0.18286734819412231	0.3354082703590393	22.920516967773438	0.0530659444630146	0.10734336823225021	22.920516967773438	0.94269198179245	67.92530822753906	0.43407702445983887	0.5477345585823059	17.581174850463867	0.12429587543010712	0.14660102128982544	17.581174850463867	0.9590292572975159	0.0010000000474974513	1	27
26	27	49.43413543701172	0.1825777292251587	0.3346410095691681	22.32296371459961	0.05323580279946327	0.10701107233762741	22.32296371459961	0.9441858530044556	70.25517272949219	0.6321391463279724	0.3343684673309326	20.6827449798584	0.1373908668756485	0.10504065454006195	20.6827449798584	0.9518014192581177	0.0010000000474974513	1	28
27	28	49.70604705810547	0.1804940402507782	0.33242228627204895	22.816417694091797	0.052559059113264084	0.1062929555773735	22.816417694091797	0.9429521560668945	55.697608947753906	0.23676909506320953	0.3567218482494354	24.783594131469727	0.0667564645409584	0.11316549777984619	24.783594131469727	0.9422448873519897	0.0010000000474974513	1	29
28	29	49.2195930480957	0.18030190467834473	0.3322828412055969	22.354673385620117	0.05257682502269745	0.10619819164276123	22.354673385620117	0.9441067576408386	86.9939193725586	0.3575029671192169	0.4276776909828186	46.501502990722656	0.10063937306404114	0.1417127251625061	46.501502990722656	0.8916339874267578	0.0010000000474974513	1	30
29	30	49.79069519042969	0.18086591362953186	0.3280167579650879	23.1174259185791	0.05289546400308609	0.104781873524189	23.1174259185791	0.9421995878219604	101.88609313964844	0.32110804319381714	0.7014608383178711	49.53215026855469	0.08204468339681625	0.21928037703037262	49.53215026855469	0.8845714330673218	0.0010000000474974513	1	31
30	31	48.41459655761719	0.17614009976387024	0.32537686824798584	22.116289138793945	0.05150537192821503	0.10392262786626816	22.116289138793945	0.9447028636932373	51.2537841796875	0.23306716978549957	0.35997286438941956	20.382963180541992	0.06513262540102005	0.11619193851947784	20.382963180541992	0.95250004529953	0.0010000000474974513	1	32
31	32	48.36700439453125	0.17745043337345123	0.3295062780380249	21.804134368896484	0.051912255585193634	0.1053280308842659	21.804134368896484	0.9454832673072815	40.03862380981445	0.1930239200592041	0.33349889516830444	12.50145149230957	0.05608440935611725	0.10459592193365097	12.50145149230957	0.9708669185638428	0.0010000000474974513	1	33
32	33	48.09196090698242	0.17548918724060059	0.32387280464172363	21.915874481201172	0.05144275352358818	0.10327277332544327	21.915874481201172	0.9452037811279297	59.12483215332031	0.33921754360198975	0.4811435639858246	16.902101516723633	0.09889812767505646	0.15054722130298615	16.902101516723633	0.9606117606163025	0.0010000000474974513	1	34
33	34	47.74268341064453	0.17421530187129974	0.3225120007991791	21.705184936523438	0.05108574032783508	0.10273648053407669	21.705184936523438	0.9457306265830994	43.59114074707031	0.19558490812778473	0.35717180371284485	14.755082130432129	0.05626895651221275	0.11388345062732697	14.755082130432129	0.9656150937080383	0.0010000000474974513	1	35
34	35	47.1781005859375	0.1710907220840454	0.32228437066078186	21.31428337097168	0.05030020326375961	0.10275091975927353	21.31428337097168	0.946708083152771	47.555599212646484	0.20661461353302002	0.3898313343524933	16.54153060913086	0.05819331854581833	0.12737028300762177	16.54153060913086	0.9614520072937012	0.0010000000474974513	1	36
35	36	46.34225845336914	0.1690519154071808	0.32309889793395996	20.546110153198242	0.04973669722676277	0.10324135422706604	20.546110153198242	0.9486285448074341	44.62796401977539	0.2009260654449463	0.3413963317871094	16.326814651489258	0.0578705258667469	0.10701794177293777	16.326814651489258	0.9619523882865906	0.0010000000474974513	1	37
36	37	46.344642639160156	0.17066669464111328	0.32404616475105286	20.42662811279297	0.05011971667408943	0.10362377017736435	20.42662811279297	0.9489274024963379	42.318824768066406	0.2219141721725464	0.3538390100002289	12.350619316101074	0.06363959610462189	0.11224951595067978	12.350619316101074	0.9712184071540833	0.0010000000474974513	1	38
37	38	45.98133087158203	0.1674448847770691	0.32646772265434265	20.107666015625	0.04932573065161705	0.10436499863862991	20.107666015625	0.9497249126434326	39.51103591918945	0.20178484916687012	0.33247506618499756	11.62304401397705	0.05698925629258156	0.10400886833667755	11.62304401397705	0.972913920879364	0.0010000000474974513	1	39
38	39	44.67325210571289	0.16599486768245697	0.3207170069217682	19.16537857055664	0.048791129142045975	0.10220162570476532	19.16537857055664	0.9520807862281799	44.23294448852539	0.21422286331653595	0.4292662739753723	10.889208793640137	0.06083686277270317	0.13857461512088776	10.889208793640137	0.9746240377426147	0.0010000000474974513	1	40
39	40	43.80217742919922	0.16637903451919556	0.31776461005210876	18.42868995666504	0.04912538826465607	0.10117989778518677	18.42868995666504	0.9539228081703186	40.947994232177734	0.2656484544277191	0.3375091850757599	9.626812934875488	0.07845431566238403	0.10775673389434814	9.626812934875488	0.9775658845901489	0.0010000000474974513	1	41
40	41	44.27079772949219	0.16276656091213226	0.3184853792190552	19.047426223754883	0.04795488342642784	0.10152462124824524	19.047426223754883	0.9523758292198181	40.51629638671875	0.26423007249832153	0.3185025751590729	10.221840858459473	0.07651921361684799	0.10019353032112122	10.221840858459473	0.9761792421340942	0.0010000000474974513	1	42
41	42	42.91032028198242	0.16097082197666168	0.31964296102523804	17.723953247070312	0.04739086329936981	0.10173357278108597	17.723953247070312	0.9556848406791687	45.615665435791016	0.18639463186264038	0.5195081233978271	9.16728687286377	0.053343430161476135	0.16776326298713684	9.16728687286377	0.9786367416381836	0.0010000000474974513	1	43
42	43	42.739540100097656	0.15915440022945404	0.3179064393043518	17.736370086669922	0.046809762716293335	0.10109544545412064	17.736370086669922	0.9556538462638855	56.22532272338867	0.22272470593452454	0.32114261388778687	27.884490966796875	0.06578829139471054	0.10139390826225281	27.884490966796875	0.9350186586380005	0.0010000000474974513	1	44
43	44	41.07169723510742	0.15908442437648773	0.3138205111026764	16.282573699951172	0.0470285601913929	0.09971897304058075	16.282573699951172	0.9592887163162231	39.407474517822266	0.1817718744277954	0.34453004598617554	11.951088905334473	0.0520043782889843	0.10966306924819946	11.951088905334473	0.9721494913101196	0.0010000000474974513	1	45
44	45	41.42933654785156	0.15963836014270782	0.31441906094551086	16.58755111694336	0.047328732907772064	0.09987834095954895	16.58755111694336	0.9585261940956116	40.24644470214844	0.1818932443857193	0.42269495129585266	8.880573272705078	0.0505509227514267	0.13319656252861023	8.880573272705078	0.9793049097061157	0.0010000000474974513	1	46
45	46	40.937374114990234	0.1590152382850647	0.3131672739982605	16.19388771057129	0.04688131809234619	0.09941759705543518	16.19388771057129	0.9595105648040771	34.547325134277344	0.1805945783853531	0.3222569525241852	8.271909713745117	0.052237071096897125	0.10096877068281174	8.271909713745117	0.9807233214378357	0.0010000000474974513	1	47
46	47	40.705421447753906	0.15633927285671234	0.3104408085346222	16.236337661743164	0.046113934367895126	0.09853928536176682	16.236337661743164	0.9594042897224426	39.9448356628418	0.22903026640415192	0.4097922742366791	6.875485897064209	0.07066065073013306	0.13058139383792877	6.875485897064209	0.9839775562286377	0.0010000000474974513	1	48
47	48	40.63737106323242	0.1562536060810089	0.3118893802165985	16.10485076904297	0.04587375000119209	0.09907033294439316	16.10485076904297	0.9597331285476685	45.41053771972656	0.19326621294021606	0.5303453207015991	8.107625007629395	0.057765692472457886	0.15778164565563202	8.107625007629395	0.981106162071228	0.0010000000474974513	1	49
48	49	40.5400390625	0.1560693234205246	0.31039947271347046	16.096397399902344	0.04595756530761719	0.09863162040710449	16.096397399902344	0.9597541689872742	35.65876388549805	0.1857740581035614	0.3517761528491974	7.663620471954346	0.052601538598537445	0.11096398532390594	7.663620471954346	0.9821408987045288	0.0010000000474974513	1	50
49	50	39.686180114746094	0.15502214431762695	0.3099301755428314	15.322487831115723	0.045586008578538895	0.09843030571937561	15.322487831115723	0.9616892337799072	34.41729736328125	0.17359036207199097	0.36614808440208435	6.316499710083008	0.04946048557758331	0.1157560870051384	6.316499710083008	0.9852801561355591	0.0010000000474974513	1	51
50	51	39.18479919433594	0.15365250408649445	0.30859917402267456	14.960661888122559	0.04507146775722504	0.09782876074314117	14.960661888122559	0.9625939726829529	33.09175109863281	0.17755773663520813	0.32201799750328064	7.004242897033691	0.04982347786426544	0.10137530416250229	7.004242897033691	0.9836775064468384	0.0010000000474974513	1	52
51	52	40.00270080566406	0.1520637571811676	0.3078628480434418	15.899396896362305	0.04478946700692177	0.0975477322936058	15.899396896362305	0.9602466821670532	43.49837875366211	0.20442260801792145	0.475523442029953	8.39764404296875	0.05830937251448631	0.13930284976959229	8.39764404296875	0.9804303050041199	0.0010000000474974513	1	53
52	53	38.97429275512695	0.1520075500011444	0.3093946874141693	14.802855491638184	0.04469973221421242	0.09816435724496841	14.802855491638184	0.9629884958267212	35.791908264160156	0.1806715577840805	0.3231956362724304	9.498973846435547	0.051492609083652496	0.10240120440721512	9.498973846435547	0.9778637886047363	0.0010000000474974513	1	54
53	54	39.38385009765625	0.15397793054580688	0.3080080449581146	15.186433792114258	0.045507531613111496	0.09788856655359268	15.186433792114258	0.9620293974876404	34.971988677978516	0.1802477240562439	0.340276837348938	7.8489861488342285	0.05237096920609474	0.10804743319749832	7.8489861488342285	0.9817088842391968	0.0010000000474974513	1	55
54	55	38.49428176879883	0.15255995094776154	0.30429401993751526	14.556647300720215	0.04469972476363182	0.09637200087308884	14.556647300720215	0.9636040925979614	35.56304168701172	0.17833754420280457	0.34200218319892883	8.453310012817383	0.05170220509171486	0.10633587092161179	8.453310012817383	0.9803006052970886	0.0010000000474974513	1	56
55	56	38.374183654785156	0.15049776434898376	0.3039487898349762	14.560956001281738	0.04407740384340286	0.09628979861736298	14.560956001281738	0.9635933041572571	35.380462646484375	0.18475396931171417	0.3762654960155487	6.241441249847412	0.0547458790242672	0.11699120700359344	6.241441249847412	0.9854550957679749	0.0010000000474974513	1	57
56	57	38.28001022338867	0.14969098567962646	0.3045409619808197	14.482102394104004	0.04399716481566429	0.09664865583181381	14.482102394104004	0.9637905359268188	33.20697784423828	0.1763785481452942	0.31849047541618347	7.379288673400879	0.05103512853384018	0.10020697861909866	7.379288673400879	0.982803463935852	0.0010000000474974513	1	58
57	58	38.250030517578125	0.15025433897972107	0.30148428678512573	14.580799102783203	0.044165320694446564	0.09539137035608292	14.580799102783203	0.963543713092804	40.40810775756836	0.21570046246051788	0.42892175912857056	7.096464157104492	0.0650537759065628	0.13499990105628967	7.096464157104492	0.9834625720977783	0.0010000000474974513	1	59
58	59	39.10376739501953	0.1495712697505951	0.30030468106269836	15.530397415161133	0.044028401374816895	0.0952017605304718	15.530397415161133	0.9611694812774658	54.480464935302734	0.21396145224571228	0.3927166163921356	23.068340301513672	0.057890634983778	0.12859278917312622	23.068340301513672	0.946242094039917	0.0010000000474974513	1	60
59	60	37.780941009521484	0.15088626742362976	0.2982366383075714	14.248744010925293	0.04438010975718498	0.09440216422080994	14.248744010925293	0.9643739461898804	33.27357864379883	0.18718580901622772	0.32035502791404724	6.8223700523376465	0.052155233919620514	0.10063739120960236	6.8223700523376465	0.9841012954711914	0.0010000000474974513	1	61
60	61	37.51933288574219	0.1481296420097351	0.2970237731933594	14.188779830932617	0.04357270523905754	0.09391229599714279	14.188779830932617	0.9645237326622009	32.72251510620117	0.18574181199073792	0.3207237720489502	6.327967166900635	0.05491384491324425	0.10061218589544296	6.327967166900635	0.9852534532546997	0.0010000000474974513	1	62
61	62	36.704124450683594	0.14711961150169373	0.29739075899124146	13.409287452697754	0.04308871924877167	0.094117172062397	13.409287452697754	0.9664729237556458	43.39616775512695	0.21396894752979279	0.32347312569618225	15.455721855163574	0.06160777434706688	0.10245790332555771	15.455721855163574	0.963982343673706	0.0010000000474974513	1	63
62	63	36.941226959228516	0.14783711731433868	0.2975291907787323	13.606117248535156	0.04364415258169174	0.09414001554250717	13.606117248535156	0.9659807085990906	42.693603515625	0.2045058310031891	0.3484959900379181	13.978208541870117	0.05980008468031883	0.11056485772132874	13.978208541870117	0.967425525188446	0.0010000000474974513	1	64
63	64	37.627742767333984	0.1439170390367508	0.29606953263282776	14.56471061706543	0.042358603328466415	0.09362951666116714	14.56471061706543	0.9635838270187378	33.007816314697266	0.19283849000930786	0.31316569447517395	6.645650863647461	0.05515126883983612	0.09726070612668991	6.645650863647461	0.9845131039619446	0.0010000000474974513	1	65
64	65	36.75777053833008	0.14566752314567566	0.29346492886543274	13.740100860595703	0.042761120945215225	0.09262071549892426	13.740100860595703	0.9656456708908081	35.561100006103516	0.20693518221378326	0.369076132774353	5.701288223266602	0.05877086892724037	0.11661384999752045	5.701288223266602	0.9867138266563416	0.0010000000474974513	1	66
65	66	36.67326736450195	0.14515230059623718	0.2948123514652252	13.617157936096191	0.04253603145480156	0.09320638328790665	13.617157936096191	0.9659531116485596	34.451202392578125	0.20493127405643463	0.33358609676361084	6.468565464019775	0.05874168500304222	0.10342194139957428	6.468565464019775	0.9849258065223694	0.0010000000474974513	1	67
66	67	36.91506576538086	0.14699405431747437	0.29242148995399475	13.888507843017578	0.04347795248031616	0.09243112802505493	13.888507843017578	0.9652745723724365	36.88087463378906	0.2228500097990036	0.35031914710998535	7.167581558227539	0.06688990443944931	0.11063045263290405	7.167581558227539	0.983296811580658	0.0010000000474974513	1	68
67	68	36.60354995727539	0.1444077342748642	0.2907682955265045	13.790962219238281	0.04239477589726448	0.09172569215297699	13.790962219238281	0.9655184745788574	36.421810150146484	0.20986847579479218	0.33755043148994446	7.998835563659668	0.05983475595712662	0.10524378716945648	7.998835563659668	0.9813597202301025	0.0010000000474974513	1	69
68	69	36.20839309692383	0.1439676433801651	0.289466917514801	13.485882759094238	0.042347609996795654	0.0913153737783432	13.485882759094238	0.9662812948226929	32.00227737426758	0.17867183685302734	0.3140201270580292	6.318698883056641	0.05180717632174492	0.0974401980638504	6.318698883056641	0.9852750301361084	0.0010000000474974513	1	70
69	70	36.556819915771484	0.14154867827892303	0.2916080355644226	13.850820541381836	0.04161643236875534	0.0921606793999672	13.850820541381836	0.9653688073158264	37.19931411743164	0.24747267365455627	0.35738056898117065	5.908936977386475	0.07358638197183609	0.11340698599815369	5.908936977386475	0.9862299561500549	0.0010000000474974513	1	71
70	71	36.308685302734375	0.14037154614925385	0.28788405656814575	13.849618911743164	0.04114530608057976	0.09079484641551971	13.849618911743164	0.96537184715271	33.17970275878906	0.17967991530895233	0.3238885700702667	6.956462383270264	0.05043894425034523	0.10042446106672287	6.956462383270264	0.9837888479232788	0.0010000000474974513	1	72
71	72	35.710540771484375	0.1386532336473465	0.2851492464542389	13.4764404296875	0.04076726734638214	0.089983269572258	13.4764404296875	0.9663048386573792	33.94712448120117	0.1734781116247177	0.3693290948867798	5.7643723487854	0.049630772322416306	0.11771305650472641	5.7643723487854	0.9865668416023254	0.0010000000474974513	1	73
72	73	35.43488693237305	0.14014585316181183	0.2859284281730652	13.090217590332031	0.04121330380439758	0.09009146690368652	13.090217590332031	0.9672706127166748	37.835792541503906	0.18878769874572754	0.441231906414032	5.294398784637451	0.05391257628798485	0.13749364018440247	5.294398784637451	0.9876620769500732	0.0010000000474974513	1	74
73	74	35.67323684692383	0.1388736218214035	0.2860615849494934	13.386818885803223	0.04070666804909706	0.09012270718812943	13.386818885803223	0.9665289521217346	41.35472869873047	0.17610526084899902	0.3511316478252411	13.95422077178955	0.0500643216073513	0.11163261532783508	13.95422077178955	0.9674814343452454	0.0010000000474974513	1	75
74	75	34.9576301574707	0.13783134520053864	0.28264856338500977	12.896465301513672	0.04051483795046806	0.08914206922054291	12.896465301513672	0.9677549600601196	34.27963638305664	0.21474656462669373	0.3412353992462158	5.444241046905518	0.06407463550567627	0.10653752833604813	5.444241046905518	0.9873128533363342	0.0010000000474974513	1	76
75	1	2478.0283203125	0.6704730987548828	0.7145237326622009	2407.126708984375	0.2374778538942337	0.25750163197517395	2407.126708984375	-5.03835916519165	2393.69189453125	0.6348366737365723	0.6333839297294617	2328.638671875	0.22102880477905273	0.22035114467144012	2328.638671875	-5.021961212158203	0.0010000000474974513	2	2
76	2	2179.534423828125	0.5361840724945068	0.6378713846206665	2119.203369140625	0.17840681970119476	0.22320857644081116	2119.203369140625	-4.316098213195801	1840.5987548828125	0.5404466986656189	0.5770301222801208	1783.1134033203125	0.17606747150421143	0.19410717487335205	1783.1134033203125	-3.6112093925476074	0.0010000000474974513	2	3
77	3	2026.302001953125	0.4281374514102936	0.5696381330490112	1974.8172607421875	0.13324180245399475	0.19299840927124023	1974.8172607421875	-3.953890323638916	1885.7088623046875	0.4366118907928467	0.52886962890625	1835.85400390625	0.13476082682609558	0.17552055418491364	1835.85400390625	-3.747598648071289	0.0010000000474974513	2	4
78	4	1862.8341064453125	0.338050901889801	0.5254178047180176	1818.0928955078125	0.10114114731550217	0.17565691471099854	1818.0928955078125	-3.5607495307922363	1825.8255615234375	0.39413583278656006	0.5095974206924438	1779.0845947265625	0.12328379601240158	0.17023316025733948	1779.0845947265625	-3.600790500640869	0.0010000000474974513	2	5
79	5	1631.5428466796875	0.2774909436702728	0.4943007230758667	1591.4105224609375	0.08072767406702042	0.1642787903547287	1591.4105224609375	-2.9920992851257324	1475.3096923828125	0.369970440864563	0.4975913465023041	1430.40087890625	0.11710818856954575	0.1669328510761261	1430.40087890625	-2.6990792751312256	0.0010000000474974513	2	6
80	6	1357.7447509765625	0.2509167194366455	0.46691274642944336	1320.332763671875	0.07225947827100754	0.15397843718528748	1320.332763671875	-2.3120994567871094	1140.9527587890625	0.2877355217933655	0.49424320459365845	1100.343505859375	0.08828700333833694	0.1652332991361618	1100.343505859375	-1.845536470413208	0.0010000000474974513	2	7
81	7	1068.687255859375	0.2401258945465088	0.4457443654537201	1032.893310546875	0.06930921226739883	0.14616067707538605	1032.893310546875	-1.5910439491271973	888.5885620117188	0.31070244312286377	0.4619443416595459	848.4656372070312	0.09604328125715256	0.15346503257751465	848.4656372070312	-1.194169282913208	0.0010000000474974513	2	8
82	8	799.89208984375	0.23196499049663544	0.4279206395149231	765.416259765625	0.06711697578430176	0.13979613780975342	765.416259765625	-0.9200718402862549	687.0595092773438	0.3465874195098877	0.4263235330581665	646.9415893554688	0.10916946083307266	0.1399914026260376	646.9415893554688	-0.673019289970398	0.0010000000474974513	2	9
83	9	561.5239868164062	0.22963480651378632	0.41363975405693054	527.8960571289062	0.06679242104291916	0.13480301201343536	527.8960571289062	-0.3242446184158325	500.8273620605469	0.44857683777809143	0.4197489023208618	455.9554748535156	0.13849307596683502	0.13825549185276031	455.9554748535156	-0.17912077903747559	0.0010000000474974513	2	10
84	10	373.90521240234375	0.22666482627391815	0.4035910367965698	340.94439697265625	0.06602673977613449	0.1310577094554901	340.94439697265625	0.1447300910949707	314.05914306640625	0.42106392979621887	0.3937087059020996	271.8800354003906	0.12895894050598145	0.1276501566171646	271.8800354003906	0.2969062924385071	0.0010000000474974513	2	11
85	11	240.55538940429688	0.22474943101406097	0.392185777425766	208.27537536621094	0.06583090871572495	0.12697255611419678	208.27537536621094	0.47753411531448364	127.20960235595703	0.472941130399704	0.3982393741607666	82.22418212890625	0.1497255563735962	0.1293635368347168	82.22418212890625	0.787364661693573	0.0010000000474974513	2	12
86	12	154.07064819335938	0.2232629656791687	0.3841780126094818	122.27812194824219	0.0656191036105156	0.1242024227976799	122.27812194824219	0.6932613849639893	160.24595642089844	0.3362191319465637	0.4147966504096985	121.2813491821289	0.08895166963338852	0.13210846483707428	121.2813491821289	0.6863610744476318	0.0010000000474974513	2	13
87	13	103.88951873779297	0.22022634744644165	0.3834547996520996	72.2973403930664	0.06472476571798325	0.12382854521274567	72.2973403930664	0.8186397552490234	54.978538513183594	0.27374181151390076	0.37746143341064453	21.0157413482666	0.08473341166973114	0.12245865911245346	21.0157413482666	0.9456523656845093	0.0010000000474974513	2	14
88	14	76.99842834472656	0.2126489281654358	0.366434246301651	46.64741897583008	0.062275659292936325	0.11753054708242416	46.64741897583008	0.8829832673072815	126.82817840576172	0.4000861942768097	0.7075110673904419	70.05709075927734	0.12064224481582642	0.22322417795658112	70.05709075927734	0.8188292980194092	0.0010000000474974513	2	15
89	15	63.68673324584961	0.20718535780906677	0.3632352352142334	33.77998352050781	0.060345422476530075	0.11649973690509796	33.77998352050781	0.91526198387146	72.14290618896484	0.26374903321266174	0.6765719056129456	23.74699592590332	0.07829685509204865	0.21524512767791748	23.74699592590332	0.9385892152786255	0.0010000000474974513	2	16
90	16	57.58512496948242	0.2047172635793686	0.3605137765407562	27.947526931762695	0.0598631352186203	0.11569885909557343	27.947526931762695	0.9298927783966064	87.77655029296875	0.30032214522361755	0.5899080038070679	41.89410400390625	0.09512636810541153	0.18630652129650116	41.89410400390625	0.8916600346565247	0.0010000000474974513	2	17
91	17	56.23588943481445	0.20212942361831665	0.35221701860427856	27.151845932006836	0.059160564094781876	0.1124303787946701	27.151845932006836	0.9318887591362	110.79692077636719	0.36479097604751587	0.7089973092079163	55.74565887451172	0.11407710611820221	0.22137793898582458	55.74565887451172	0.8558393120765686	0.0010000000474974513	2	18
92	18	54.37007141113281	0.20202550292015076	0.3502730131149292	25.397579193115234	0.059193454682826996	0.1119256317615509	25.397579193115234	0.9362894296646118	96.14076232910156	0.2373424619436264	0.7305576801300049	46.39240264892578	0.07283461093902588	0.2117873877286911	46.39240264892578	0.8800272345542908	0.0010000000474974513	2	19
93	19	54.234195709228516	0.19875431060791016	0.3428856432437897	25.80320167541504	0.05820852145552635	0.1092560663819313	25.80320167541504	0.9352718591690063	57.28173065185547	0.22154541313648224	0.4188350737094879	23.91903305053711	0.06625241041183472	0.13567955791950226	23.91903305053711	0.938144326210022	0.0010000000474974513	2	20
94	20	53.85076141357422	0.19621367752552032	0.3422161042690277	25.588796615600586	0.057459957897663116	0.10918135941028595	25.588796615600586	0.9358097314834595	61.11895751953125	0.2511090636253357	0.5146587491035461	21.49473762512207	0.07696175575256348	0.1644900143146515	21.49473762512207	0.9444136619567871	0.0010000000474974513	2	21
95	21	54.094905853271484	0.19419746100902557	0.337485134601593	26.17868423461914	0.056880418211221695	0.10748283565044403	26.17868423461914	0.9343299865722656	56.93054962158203	0.232535719871521	0.48218804597854614	19.86604118347168	0.0692489966750145	0.15434718132019043	19.86604118347168	0.9486255645751953	0.0010000000474974513	2	22
96	22	52.25550842285156	0.19142313301563263	0.3382972478866577	24.44481086730957	0.05619338899850845	0.10770702362060547	24.44481086730957	0.9386793971061707	65.22207641601562	0.1835821121931076	0.34031349420547485	37.70655059814453	0.05351674184203148	0.10764376074075699	37.70655059814453	0.902489185333252	0.0010000000474974513	2	23
97	23	51.6164436340332	0.1907401978969574	0.3328542113304138	24.11964988708496	0.05596054717898369	0.10579630732536316	24.11964988708496	0.9394950866699219	56.68364715576172	0.3055024743080139	0.43290814757347107	18.450057983398438	0.09689290076494217	0.13602477312088013	18.450057983398438	0.9522873163223267	0.0010000000474974513	2	24
98	24	51.384803771972656	0.1881352812051773	0.3330591022968292	24.015180587768555	0.05522513389587402	0.10593239217996597	24.015180587768555	0.9397571086883545	57.56817626953125	0.2018970549106598	0.4675404727458954	22.789287567138672	0.06111868843436241	0.14970453083515167	22.789287567138672	0.9410659074783325	0.0010000000474974513	2	25
99	25	50.475738525390625	0.1886710524559021	0.3281360864639282	23.331205368041992	0.05560646578669548	0.1041836068034172	23.331205368041992	0.9414729475975037	48.5513916015625	0.18457621335983276	0.32165712118148804	21.938871383666992	0.05404219031333923	0.10206707566976547	21.938871383666992	0.9432651400566101	0.0010000000474974513	2	26
100	26	49.563636779785156	0.18378618359565735	0.3313526511192322	22.504926681518555	0.054052770137786865	0.10543923079967499	22.504926681518555	0.9435457587242126	166.15045166015625	0.41557416319847107	0.3876630961894989	124.6829833984375	0.09491255134344101	0.12444708496332169	124.6829833984375	0.6775643825531006	0.0010000000474974513	2	27
101	27	46.742279052734375	0.1802249550819397	0.3289407193660736	19.974117279052734	0.053090572357177734	0.10434707254171371	19.974117279052734	0.9498942494392395	45.67938995361328	0.2732359766960144	0.3984464704990387	10.782604217529297	0.07539146393537521	0.1307443082332611	10.782604217529297	0.972115695476532	0.0010000000474974513	2	28
102	28	44.79664993286133	0.17949454486370087	0.3257659375667572	18.220754623413086	0.05262140557169914	0.10359513014554977	18.220754623413086	0.9542925357818604	92.61554718017578	0.22476816177368164	0.9275559782981873	33.68754577636719	0.06923538446426392	0.24481059610843658	33.68754577636719	0.9128825664520264	0.0010000000474974513	2	29
103	29	44.1082763671875	0.17871226370334625	0.32601556181907654	17.561765670776367	0.05240288004279137	0.10330571979284286	17.561765670776367	0.9559457302093506	87.04314422607422	0.2001863420009613	0.47109729051589966	52.17060089111328	0.06230072304606438	0.15113972127437592	52.17060089111328	0.8650845289230347	0.0010000000474974513	2	30
104	30	43.47798156738281	0.17636369168758392	0.32174578309059143	17.26685905456543	0.05147385224699974	0.10202664136886597	17.26685905456543	0.9566855430603027	98.3453140258789	0.32096612453460693	0.42103585600852966	59.9429931640625	0.09708796441555023	0.13687527179718018	59.9429931640625	0.844984769821167	0.0010000000474974513	2	31
105	31	43.113407135009766	0.1730310171842575	0.3232783377170563	16.997634887695312	0.050676073879003525	0.10238120704889297	16.997634887695312	0.9573608636856079	159.4152374267578	0.447002112865448	0.3675415813922882	117.39128875732422	0.12657949328422546	0.11883736401796341	117.39128875732422	0.6964210271835327	0.0010000000474974513	2	32
106	32	42.4987678527832	0.17267750203609467	0.31778573989868164	16.680879592895508	0.05060036852955818	0.1004626676440239	16.680879592895508	0.9581554532051086	263.6939392089844	0.4428452253341675	0.3262637257575989	223.9466094970703	0.12578552961349487	0.10482247918844223	223.9466094970703	0.4208642840385437	0.0010000000474974513	2	33
107	33	42.693668365478516	0.17322418093681335	0.3217533528804779	16.654645919799805	0.051043249666690826	0.10210355371236801	16.654645919799805	0.9582213163375854	43.25370788574219	0.17509159445762634	0.32882899045944214	16.769798278808594	0.05080576241016388	0.10452992469072342	16.769798278808594	0.9566325545310974	0.0010000000474974513	2	34
108	34	42.85602951049805	0.1715869903564453	0.3221272826194763	16.88431167602539	0.05040382221341133	0.1020561009645462	16.88431167602539	0.9576451778411865	45.15065002441406	0.1828286051750183	0.3211439847946167	18.668607711791992	0.053762275725603104	0.10086283087730408	18.668607711791992	0.9517221450805664	0.0010000000474974513	2	35
109	35	41.65462875366211	0.1709931194782257	0.31426042318344116	16.110511779785156	0.05026458576321602	0.09924979507923126	16.110511779785156	0.9595862627029419	35.7319221496582	0.1822444051504135	0.3289499580860138	8.893973350524902	0.055143218487501144	0.10476795583963394	8.893973350524902	0.976999819278717	0.0010000000474974513	2	36
110	36	41.301414489746094	0.1697879582643509	0.3136662542819977	15.853266716003418	0.04976368322968483	0.0992506667971611	15.853266716003418	0.9602316617965698	36.550926208496094	0.19622935354709625	0.30191341042518616	10.371213912963867	0.05859941616654396	0.09490892291069031	10.371213912963867	0.9731795787811279	0.0010000000474974513	2	37
111	37	40.56478500366211	0.16732753813266754	0.31242161989212036	15.308052062988281	0.049181777983903885	0.09856019169092178	15.308052062988281	0.9615991711616516	36.23895263671875	0.1825183480978012	0.3089873790740967	10.39828872680664	0.05580902472138405	0.0974976196885109	10.39828872680664	0.9731095433235168	0.0010000000474974513	2	38
112	38	40.596534729003906	0.16792823374271393	0.3133139908313751	15.271705627441406	0.049425169825553894	0.09902289509773254	15.271705627441406	0.9616904258728027	42.85558319091797	0.15856455266475677	0.304036408662796	18.46624183654785	0.04682943969964981	0.095969058573246	18.46624183654785	0.9522454738616943	0.0010000000474974513	2	39
113	39	39.673892974853516	0.16352947056293488	0.3108140528202057	14.700179100036621	0.04791457951068878	0.09779173135757446	14.700179100036621	0.9631242156028748	43.67943572998047	0.18363891541957855	0.3419835567474365	16.144750595092773	0.05550637096166611	0.1083078384399414	16.144750595092773	0.9582489728927612	0.0010000000474974513	2	40
114	40	40.13136291503906	0.16365991532802582	0.30969858169555664	15.212688446044922	0.04810548946261406	0.0977085754275322	15.212688446044922	0.9618384838104248	60.628273010253906	0.16175386309623718	0.3076813817024231	35.90910720825195	0.0477742999792099	0.09645764529705048	35.90910720825195	0.9071374535560608	0.0010000000474974513	2	41
115	41	39.75318145751953	0.16371001303195953	0.3078814744949341	14.929512023925781	0.048230357468128204	0.09683799743652344	14.929512023925781	0.9625489115715027	83.91334533691406	0.19082751870155334	0.30434367060661316	57.91353225708008	0.056707434356212616	0.09573429077863693	57.91353225708008	0.8502330780029297	0.0010000000474974513	2	42
116	42	40.127220153808594	0.1635412722826004	0.3086656332015991	15.278862953186035	0.04795708879828453	0.09727796912193298	15.278862953186035	0.9616724252700806	39.80830383300781	0.16227494180202484	0.33362525701522827	13.778660774230957	0.04796508327126503	0.1065795049071312	13.778660774230957	0.9643678069114685	0.0010000000474974513	2	43
117	43	40.22844314575195	0.1601596474647522	0.30880650877952576	15.54806900024414	0.04704761505126953	0.09741830825805664	15.54806900024414	0.9609971642494202	64.81831359863281	0.19999709725379944	0.3205748498439789	37.56100845336914	0.062097907066345215	0.10247059911489487	37.56100845336914	0.9028655886650085	0.0010000000474974513	2	44
118	44	39.0758056640625	0.1616494208574295	0.306253582239151	14.454551696777344	0.047456517815589905	0.09639442712068558	14.454551696777344	0.9637402892112732	39.86960220336914	0.1593211442232132	0.37429529428482056	11.96525764465332	0.04710841551423073	0.12190426886081696	11.96525764465332	0.9690573215484619	0.0010000000474974513	2	45
119	45	39.172672271728516	0.16118519008159637	0.30587896704673767	14.598470687866211	0.04730941355228424	0.09639186412096024	14.598470687866211	0.9633793234825134	37.13828659057617	0.16329894959926605	0.312890887260437	12.110204696655273	0.04849523678421974	0.09868768602609634	12.110204696655273	0.9686824679374695	0.0010000000474974513	2	46
120	46	38.850521087646484	0.15901069343090057	0.30408787727355957	14.480510711669922	0.04664144292473793	0.09547597914934158	14.480510711669922	0.9636752009391785	68.29524230957031	0.19272847473621368	0.31746476888656616	41.574161529541016	0.05721752718091011	0.10175430774688721	41.574161529541016	0.8924874067306519	0.0010000000474974513	2	47
121	47	38.1922721862793	0.15884175896644592	0.30583587288856506	13.749336242675781	0.046519044786691666	0.09633243829011917	13.749336242675781	0.9655093550682068	262.920166015625	0.46847596764564514	0.34434735774993896	221.0726318359375	0.14455577731132507	0.10968290269374847	221.0726318359375	0.4282965064048767	0.0010000000474974513	2	48
122	48	38.272396087646484	0.1575624793767929	0.30267244577407837	14.057977676391602	0.046329107135534286	0.09514413774013519	14.057977676391602	0.9647350907325745	45.240989685058594	0.16014447808265686	0.2963998317718506	21.213281631469727	0.047448545694351196	0.09282958507537842	21.213281631469727	0.9451415538787842	0.0010000000474974513	2	49
123	49	37.942848205566406	0.1573631316423416	0.3017721474170685	13.789285659790039	0.04621975123882294	0.09500543028116226	13.789285659790039	0.9654091596603394	112.60028076171875	0.27492862939834595	0.3235704302787781	81.4814682006836	0.08656053245067596	0.10222730040550232	81.4814682006836	0.7892853617668152	0.0010000000474974513	2	50
124	50	38.304237365722656	0.15592634677886963	0.30209726095199585	14.212894439697266	0.045765187591314316	0.09511297196149826	14.212894439697266	0.9643464684486389	34.04295349121094	0.17356261610984802	0.2995927929878235	9.198151588439941	0.05313035100698471	0.09406336396932602	9.198151588439941	0.9762131571769714	0.0010000000474974513	2	51
125	51	37.78650665283203	0.15486560761928558	0.3004304766654968	13.837207794189453	0.04524647444486618	0.09464985132217407	13.837207794189453	0.9652888774871826	35.109519958496094	0.1647859811782837	0.2973284423351288	10.822834014892578	0.0499655082821846	0.09408359974622726	10.822834014892578	0.9720116853713989	0.0010000000474974513	2	52
126	52	37.483062744140625	0.1579645276069641	0.2999233901500702	13.410174369812012	0.04663114622235298	0.09422699362039566	13.410174369812012	0.9663602113723755	40.315128326416016	0.16159303486347198	0.2980087995529175	16.159008026123047	0.048067715018987656	0.09320705384016037	16.159008026123047	0.9582120776176453	0.0010000000474974513	2	53
127	53	37.68369674682617	0.15422360599040985	0.30270907282829285	13.663348197937012	0.04520055651664734	0.09544918686151505	13.663348197937012	0.9657250642776489	36.12488555908203	0.17493078112602234	0.3020557165145874	11.104857444763184	0.05285410210490227	0.09473752975463867	11.104857444763184	0.9712823629379272	0.0010000000474974513	2	54
128	54	37.026824951171875	0.15410935878753662	0.3003930151462555	13.133912086486816	0.04529493302106857	0.0946689322590828	13.133912086486816	0.967053234577179	31.2458438873291	0.15482985973358154	0.2969028651714325	7.493951797485352	0.045732419937849045	0.09331121295690536	7.493951797485352	0.9806203246116638	0.0010000000474974513	2	55
129	55	37.307899475097656	0.1533946990966797	0.3007160425186157	13.439512252807617	0.04507267475128174	0.09473074972629547	13.439512252807617	0.9662865996360779	35.15966796875	0.15468475222587585	0.2963346242904663	11.449206352233887	0.04601459577679634	0.09254570305347443	11.449206352233887	0.9703918695449829	0.0010000000474974513	2	56
130	56	37.49515914916992	0.15463398396968842	0.2993919253349304	13.636709213256836	0.04552885890007019	0.09411609172821045	13.636709213256836	0.9657918214797974	37.467708587646484	0.17100748419761658	0.2976188063621521	12.88131046295166	0.052137065678834915	0.09393155574798584	12.88131046295166	0.9666883945465088	0.0010000000474974513	2	57
131	57	36.986228942871094	0.15412312746047974	0.29703980684280396	13.276116371154785	0.045293718576431274	0.09330932796001434	13.276116371154785	0.9666965007781982	31.836475372314453	0.16082759201526642	0.3135460615158081	6.9685492515563965	0.048116400837898254	0.10057561844587326	6.9685492515563965	0.9819790124893188	0.0010000000474974513	2	58
132	58	36.77065658569336	0.15274757146835327	0.29978588223457336	12.997212409973145	0.04487036541104317	0.09455960243940353	12.997212409973145	0.9673961400985718	33.71322250366211	0.16179847717285156	0.2957351505756378	9.69175910949707	0.0487690269947052	0.09354639798402786	9.69175910949707	0.9749366641044617	0.0010000000474974513	2	59
133	59	37.351497650146484	0.1528279334306717	0.29627734422683716	13.754190444946289	0.044919565320014954	0.09304635971784592	13.754190444946289	0.9654972553253174	39.904258728027344	0.1647624969482422	0.2941640615463257	15.818554878234863	0.04907895624637604	0.09269838780164719	15.818554878234863	0.9590924978256226	0.0010000000474974513	2	60
134	60	37.59503936767578	0.15335601568222046	0.29862549901008606	13.858419418334961	0.04519406706094742	0.09394247084856033	13.858419418334961	0.965235710144043	31.377317428588867	0.15786635875701904	0.2893408238887787	7.881728172302246	0.0463203527033329	0.09062135219573975	7.881728172302246	0.9796174764633179	0.0010000000474974513	2	61
135	61	36.857486724853516	0.1535342037677765	0.2947732210159302	13.309277534484863	0.04536516219377518	0.09276201575994492	13.309277534484863	0.9666131734848022	30.80735206604004	0.15236282348632812	0.2943798303604126	7.340579032897949	0.04415640980005264	0.09304112941026688	7.340579032897949	0.9810169339179993	0.0010000000474974513	2	62
136	62	36.17070007324219	0.1515948325395584	0.2951098382472992	12.70848274230957	0.04465829208493233	0.09281541407108307	12.70848274230957	0.9681203365325928	30.981483459472656	0.16950884461402893	0.29712197184562683	6.525213241577148	0.04983694851398468	0.09344840794801712	6.525213241577148	0.9831255078315735	0.0010000000474974513	2	63
137	63	36.748382568359375	0.15122611820697784	0.2948545515537262	13.32157039642334	0.044661421328783035	0.09263533353805542	13.32157039642334	0.9665824174880981	37.09001922607422	0.1569610834121704	0.30090996623039246	13.076104164123535	0.046172965317964554	0.09567824006080627	13.076104164123535	0.9661846160888672	0.0010000000474974513	2	64
138	64	35.39789581298828	0.14977681636810303	0.29487770795822144	12.047739028930664	0.04399716854095459	0.09278228878974915	12.047739028930664	0.9697778820991516	31.77771759033203	0.15699072182178497	0.2894214391708374	8.34225845336914	0.045899782329797745	0.09074955433607101	8.34225845336914	0.9784265756607056	0.0010000000474974513	2	65
139	65	35.892417907714844	0.15080620348453522	0.29137691855430603	12.670350074768066	0.04448152706027031	0.0915716364979744	12.670350074768066	0.9682160019874573	52.12346649169922	0.1599397212266922	0.33058637380599976	26.486831665039062	0.04739472270011902	0.10694243013858795	26.486831665039062	0.9315038919448853	0.0010000000474974513	2	66
140	66	36.24470138549805	0.14885641634464264	0.2957647442817688	12.905879020690918	0.043694645166397095	0.09311792254447937	12.905879020690918	0.9676252603530884	68.75558471679688	0.1534986048936844	0.31941378116607666	44.004249572753906	0.045437030494213104	0.10046327114105225	44.004249572753906	0.8862031102180481	0.0010000000474974513	2	67
141	67	35.27170944213867	0.14843624830245972	0.28992778062820435	12.250727653503418	0.04365810006856918	0.0909700095653534	12.250727653503418	0.9692686200141907	36.38057327270508	0.15152424573898315	0.29012855887413025	13.198863983154297	0.044544320553541183	0.0906921923160553	13.198863983154297	0.9658671617507935	0.0010000000474974513	2	68
142	68	35.96791076660156	0.14869995415210724	0.290998637676239	12.88601016998291	0.043829359114170074	0.09122434258460999	12.88601016998291	0.9676750302314758	55.80363464355469	0.1525111347436905	0.3023899793624878	31.96428680419922	0.044832743704319	0.09511218219995499	31.96428680419922	0.9173389673233032	0.0010000000474974513	2	69
143	69	35.39665603637695	0.14906875789165497	0.28924861550331116	12.388442993164062	0.0438326932489872	0.0907556563615799	12.388442993164062	0.9689232110977173	30.736318588256836	0.15607218444347382	0.29968759417533875	6.858304977416992	0.04595088213682175	0.09472671896219254	6.858304977416992	0.9822641015052795	0.0010000000474974513	2	70
144	70	35.68461990356445	0.14596471190452576	0.2887512743473053	12.862234115600586	0.04283008351922035	0.09071306884288788	12.862234115600586	0.9677346348762512	32.6839485168457	0.1517801433801651	0.3023803234100342	8.892029762268066	0.044202014803886414	0.09621544182300568	8.892029762268066	0.9770048260688782	0.0010000000474974513	2	71
145	71	35.53676986694336	0.14813701808452606	0.29013383388519287	12.541099548339844	0.04374941438436508	0.0912163183093071	12.541099548339844	0.9685402512550354	33.671321868896484	0.1565593183040619	0.29441481828689575	10.043497085571289	0.04663197696208954	0.0924702063202858	10.043497085571289	0.9740270972251892	0.0010000000474974513	2	72
146	72	35.51226806640625	0.1455986201763153	0.2875743508338928	12.776799201965332	0.04274774342775345	0.09019128233194351	12.776799201965332	0.9679490327835083	65.75175476074219	0.21770386397838593	0.30158475041389465	38.713287353515625	0.06494849920272827	0.09581366926431656	38.713287353515625	0.8998857736587524	0.0010000000474974513	2	73
147	73	35.03748321533203	0.14540323615074158	0.28949788212776184	12.220250129699707	0.042622536420822144	0.09084655344486237	12.220250129699707	0.9693450927734375	34.835426330566406	0.15561431646347046	0.30158233642578125	10.905145645141602	0.04624458774924278	0.09567847847938538	10.905145645141602	0.971798837184906	0.0010000000474974513	2	74
148	74	34.67578125	0.14487691223621368	0.2882571220397949	11.951045989990234	0.04262252151966095	0.09057357907295227	11.951045989990234	0.9700204730033875	35.55660629272461	0.1537039875984192	0.30169031023979187	11.72136116027832	0.04501178860664368	0.09579149633646011	11.72136116027832	0.9696880578994751	0.0010000000474974513	2	75
149	75	34.44499206542969	0.14601075649261475	0.2897411286830902	11.594443321228027	0.04291156679391861	0.09086775779724121	11.594443321228027	0.9709149599075317	38.304019927978516	0.15956109762191772	0.3116571009159088	13.682133674621582	0.046524714678525925	0.09841304272413254	13.682133674621582	0.9646174311637878	0.0010000000474974513	2	76
150	1	2460.510498046875	0.6668190956115723	0.7167360782623291	2389.689453125	0.23532314598560333	0.25819137692451477	2389.689453125	-4.957181453704834	3205.83642578125	0.6352505087852478	0.6398230195045471	3140.446533203125	0.22136002779006958	0.2235390990972519	3140.446533203125	-7.121332168579102	0.0010000000474974513	3	2
151	2	2180.237060546875	0.533875584602356	0.6374989151954651	2120.044677734375	0.17717668414115906	0.22292368113994598	2120.044677734375	-4.284969329833984	2605.6201171875	0.5394178032875061	0.5812968015670776	2547.975341796875	0.17619077861309052	0.19614726305007935	2547.975341796875	-5.589175701141357	0.0010000000474974513	3	3
152	3	2030.5440673828125	0.430006742477417	0.5728186368942261	1978.806396484375	0.13428223133087158	0.1942092478275299	1978.806396484375	-3.9328885078430176	2649.859130859375	0.44840699434280396	0.5312202572822571	2599.295166015625	0.14115333557128906	0.17653048038482666	2599.295166015625	-5.721890926361084	0.0010000000474974513	3	4
153	4	1867.525146484375	0.34771281480789185	0.5268884897232056	1822.222412109375	0.1050388291478157	0.1759127825498581	1822.222412109375	-3.5425519943237305	2123.802734375	0.3795182704925537	0.5113005042076111	2077.699951171875	0.11843934655189514	0.17047059535980225	2077.699951171875	-4.373023509979248	0.0010000000474974513	3	5
154	5	1645.6131591796875	0.29538407921791077	0.49984002113342285	1604.2998046875	0.08807341009378433	0.16620886325836182	1604.2998046875	-2.9992940425872803	1816.8067626953125	0.3414492905139923	0.5006875991821289	1773.1568603515625	0.10650971531867981	0.16737745702266693	1773.1568603515625	-3.585461139678955	0.0010000000474974513	3	6
155	6	1377.4454345703125	0.26166269183158875	0.4823894798755646	1338.708251953125	0.07663537561893463	0.15965425968170166	1338.708251953125	-2.3372182846069336	1205.34130859375	0.34635302424430847	0.4986284077167511	1161.56689453125	0.11000259965658188	0.16761651635169983	1161.56689453125	-2.0038628578186035	0.0010000000474974513	3	7
156	7	1092.3460693359375	0.2506312429904938	0.4691597521305084	1054.8387451171875	0.0731218010187149	0.15491382777690887	1054.8387451171875	-1.6295721530914307	878.8132934570312	0.2828464210033417	0.471929669380188	839.5652465820312	0.0868704617023468	0.15679317712783813	839.5652465820312	-1.1711523532867432	0.0010000000474974513	3	8
157	8	817.9844360351562	0.24364814162254333	0.45773011445999146	781.4141235351562	0.07101770490407944	0.15067532658576965	781.4141235351562	-0.9479550123214722	642.6783447265625	0.274054616689682	0.4560275673866272	604.6803588867188	0.08408275991678238	0.15106409788131714	604.6803588867188	-0.5637298822402954	0.0010000000474974513	3	9
158	9	580.77685546875	0.23881451785564423	0.4493582248687744	544.8810424804688	0.0696050152182579	0.14756229519844055	544.8810424804688	-0.3583134412765503	338.7947998046875	0.4177453815937042	0.5062924027442932	291.11322021484375	0.13200022280216217	0.17336000502109528	291.11322021484375	0.24716848134994507	0.0010000000474974513	3	10
159	10	389.1062316894531	0.2339106798171997	0.43710213899612427	354.0827941894531	0.0681929662823677	0.1429976224899292	354.0827941894531	0.11731988191604614	163.82029724121094	0.3174342215061188	0.4398161768913269	124.49344635009766	0.0937487930059433	0.14521972835063934	124.49344635009766	0.6780545115470886	0.0010000000474974513	3	11
160	11	250.82005310058594	0.23136022686958313	0.4309435784816742	216.246337890625	0.06707032024860382	0.14077338576316833	216.246337890625	0.4609284996986389	216.045654296875	2.8312106132507324	0.5561428666114807	45.22529602050781	0.47601059079170227	0.19309446215629578	45.22529602050781	0.8830454349517822	0.0010000000474974513	3	12
161	12	160.95008850097656	0.22829879820346832	0.4217410087585449	127.0035629272461	0.0662791058421135	0.13747557997703552	127.0035629272461	0.6833981871604919	94.46865844726562	0.2449105829000473	0.41253015398979187	60.159366607666016	0.07250620424747467	0.1340094804763794	60.159366607666016	0.8444252610206604	0.0010000000474974513	3	13
162	13	107.12496948242188	0.22569039463996887	0.4117974638938904	73.81908416748047	0.06558331847190857	0.1340925395488739	73.81908416748047	0.8159791231155396	108.86441040039062	1.297432780265808	0.44176846742630005	20.47915267944336	0.2931075990200043	0.14586198329925537	20.47915267944336	0.9470400214195251	0.0010000000474974513	3	14
163	14	80.77462005615234	0.22303736209869385	0.4006188213825226	48.17277145385742	0.06473325192928314	0.1299871951341629	48.17277145385742	0.8799117803573608	82.5485610961914	0.24697108566761017	0.4376539885997772	46.90468978881836	0.073020339012146	0.14375929534435272	46.90468978881836	0.8787024021148682	0.0010000000474974513	3	15
164	15	67.41755676269531	0.22135742008686066	0.3943846523761749	35.22325897216797	0.06407636404037476	0.1278713047504425	35.22325897216797	0.9121931791305542	87.2496109008789	0.5156881213188171	0.47992217540740967	36.06753158569336	0.16792039573192596	0.1635165810585022	36.06753158569336	0.9067277908325195	0.0010000000474974513	3	16
165	16	60.63513946533203	0.2171192169189453	0.38471144437789917	29.147235870361328	0.0630711019039154	0.12428726255893707	29.147235870361328	0.9273397922515869	57.30466079711914	0.22301585972309113	0.40386074781417847	24.57016944885254	0.06457599252462387	0.13237720727920532	24.57016944885254	0.9364604949951172	0.0010000000474974513	3	17
166	17	57.14894104003906	0.21500037610530853	0.3771853446960449	26.15395736694336	0.06211142614483833	0.12151132524013519	26.15395736694336	0.9348018765449524	84.75528717041016	0.8377929925918579	0.42728930711746216	20.120988845825195	0.15899819135665894	0.13964931666851044	20.120988845825195	0.9479662179946899	0.0010000000474974513	3	18
167	18	56.48740768432617	0.21221505105495453	0.3681454360485077	26.093963623046875	0.061287980526685715	0.11826013773679733	26.093963623046875	0.9349511861801147	103.34259033203125	0.7046138644218445	0.5876875519752502	37.357303619384766	0.14528338611125946	0.18741102516651154	37.357303619384766	0.9033923745155334	0.0010000000474974513	3	19
168	19	54.52893829345703	0.20887398719787598	0.36332467198371887	24.552906036376953	0.06045715883374214	0.11669240146875381	24.552906036376953	0.9387930631637573	56.32916259765625	0.2178528606891632	0.3941294252872467	24.368040084838867	0.06125554442405701	0.12960870563983917	24.368040084838867	0.9369831681251526	0.0010000000474974513	3	20
169	20	53.38795852661133	0.20437665283679962	0.3536970615386963	24.12635612487793	0.05869392305612564	0.11322541534900665	24.12635612487793	0.939856231212616	128.8263397216797	0.7286986708641052	0.5102159380912781	65.52734375	0.22321489453315735	0.1726410835981369	65.52734375	0.8305433988571167	0.0010000000474974513	3	21
170	21	53.725135803222656	0.20471450686454773	0.3526472747325897	24.505813598632812	0.05914376676082611	0.11285889893770218	24.505813598632812	0.9389104843139648	95.13984680175781	0.5696851015090942	0.5845301151275635	36.081485748291016	0.15543310344219208	0.18811862170696259	36.081485748291016	0.9066916704177856	0.0010000000474974513	3	22
171	22	52.804603576660156	0.2009274810552597	0.3480786979198456	24.01033592224121	0.057897403836250305	0.11113930493593216	24.01033592224121	0.9401456713676453	121.40901947021484	1.4728840589523315	0.4031863510608673	26.266464233398438	0.36890625953674316	0.13218505680561066	26.266464233398438	0.9320737719535828	0.0010000000474974513	3	23
172	23	52.403968811035156	0.19862045347690582	0.349077045917511	23.6842098236084	0.05701007694005966	0.11176818609237671	23.6842098236084	0.9409586191177368	65.59017181396484	0.19918948411941528	0.47617363929748535	30.491107940673828	0.056638073176145554	0.1603817343711853	30.491107940673828	0.9211486577987671	0.0010000000474974513	3	24
173	24	52.7502555847168	0.19653931260108948	0.3474735617637634	24.221736907958984	0.05660345405340195	0.11076613515615463	24.221736907958984	0.9396185278892517	91.97889709472656	0.6815441846847534	0.5189001560211182	30.632606506347656	0.20270462334156036	0.1668960154056549	30.632606506347656	0.920782744884491	0.0010000000474974513	3	25
174	25	50.82084274291992	0.19556277990341187	0.340893030166626	22.678571701049805	0.056331973522901535	0.10861925035715103	22.678571701049805	0.9434653520584106	71.44732666015625	0.3009050786495209	0.382778137922287	35.94850158691406	0.09149477630853653	0.12283265590667725	35.94850158691406	0.9070355892181396	0.0010000000474974513	3	26
175	26	51.861419677734375	0.194112166762352	0.3453126847743988	23.579139709472656	0.05569965019822121	0.11024125665426254	23.579139709472656	0.9412202835083008	66.23087310791016	0.277847021818161	0.3508937656879425	33.48616027832031	0.0840027779340744	0.11201823502779007	33.48616027832031	0.913403332233429	0.0010000000474974513	3	27
176	27	51.784732818603516	0.1938069462776184	0.3395376205444336	23.813629150390625	0.05592387169599533	0.10803277790546417	23.813629150390625	0.9406358003616333	60.464515686035156	0.2695229649543762	0.3947216272354126	25.952024459838867	0.0796440914273262	0.12880375981330872	25.952024459838867	0.9328869581222534	0.0010000000474974513	3	28
177	28	50.61196517944336	0.1936335265636444	0.33665594458580017	22.80043601989746	0.056214477866888046	0.10683774203062057	22.80043601989746	0.9431615471839905	83.23322296142578	0.605043888092041	0.39361634850502014	32.00655746459961	0.1402517855167389	0.1298293173313141	32.00655746459961	0.9172296524047852	0.0010000000474974513	3	29
178	29	49.65462112426758	0.18990343809127808	0.3350093960762024	22.118284225463867	0.0549393966794014	0.10661210119724274	22.118284225463867	0.9448620676994324	98.62920379638672	0.8856250643730164	0.7515427470207214	15.484410285949707	0.2541099190711975	0.17747129499912262	15.484410285949707	0.9599566459655762	0.0010000000474974513	3	30
179	30	50.2370719909668	0.1900922954082489	0.3344951868057251	22.723793029785156	0.054817330092191696	0.10621321946382523	22.723793029785156	0.9433526992797852	45.52827453613281	0.19030319154262543	0.36440548300743103	16.512500762939453	0.05563393607735634	0.11860130727291107	16.512500762939453	0.9572979211807251	0.0010000000474974513	3	31
180	31	48.90309143066406	0.18733049929141998	0.33181098103523254	21.668203353881836	0.05399102717638016	0.10537930577993393	21.668203353881836	0.9459841847419739	59.37275314331055	0.4396061897277832	0.38940587639808655	16.64881706237793	0.13406126201152802	0.12181507050991058	16.64881706237793	0.9569454193115234	0.0010000000474974513	3	32
181	32	48.477577209472656	0.18641048669815063	0.32766732573509216	21.503128051757812	0.05378787964582443	0.10377252101898193	21.503128051757812	0.946395754814148	76.71979522705078	0.21649590134620667	0.39540985226631165	44.85795211791992	0.06683684885501862	0.1290140450000763	44.85795211791992	0.8839953541755676	0.0010000000474974513	3	33
182	33	47.54360580444336	0.18688641488552094	0.32674363255500793	20.598848342895508	0.05381794646382332	0.10369414836168289	20.598848342895508	0.9486497640609741	79.97453308105469	0.21851108968257904	0.34402990341186523	50.587440490722656	0.06525883823633194	0.10844850540161133	50.587440490722656	0.8691786527633667	0.0010000000474974513	3	34
183	34	46.15834045410156	0.18122802674770355	0.3270622789859772	19.485958099365234	0.052222106605768204	0.10376129299402237	19.485958099365234	0.9514241814613342	72.91280364990234	0.6303480863571167	0.3956710398197174	20.35642433166504	0.16322298347949982	0.13029292225837708	20.35642433166504	0.9473574161529541	0.0010000000474974513	3	35
184	35	45.59628677368164	0.17922760546207428	0.3286968469619751	18.946395874023438	0.05164467170834541	0.10428466647863388	18.946395874023438	0.9527693390846252	54.24385452270508	0.21019093692302704	0.42681416869163513	21.14174461364746	0.06499284505844116	0.1407928317785263	21.14174461364746	0.9453265070915222	0.0010000000474974513	3	36
185	36	45.924129486083984	0.17709065973758698	0.3240966796875	19.61541748046875	0.05100104585289955	0.10276522487401962	19.61541748046875	0.951101541519165	71.8663101196289	0.19539771974086761	0.543663740158081	33.667381286621094	0.06056024879217148	0.1831967979669571	33.667381286621094	0.9129346609115601	0.0010000000474974513	3	37
186	37	44.99689483642578	0.17542988061904907	0.33754563331604004	18.103609085083008	0.05061662569642067	0.10762365907430649	18.103609085083008	0.9548701643943787	42.69733810424805	0.1938079595565796	0.366540789604187	13.438797950744629	0.05671314522624016	0.11873146146535873	13.438797950744629	0.9652466773986816	0.0010000000474974513	3	38
187	38	43.660255432128906	0.17367498576641083	0.32630032300949097	17.421342849731445	0.05023773014545441	0.10338710248470306	17.421342849731445	0.9565710425376892	57.09518814086914	0.2002120316028595	0.45373913645744324	23.160612106323242	0.061273396015167236	0.15141603350639343	23.160612106323242	0.9401056170463562	0.0010000000474974513	3	39
188	39	43.13446807861328	0.1687508374452591	0.3214295208454132	17.389822006225586	0.04897220805287361	0.10190320014953613	17.389822006225586	0.9566494822502136	48.40807342529297	0.2871391177177429	0.4185159206390381	11.892934799194336	0.08710375428199768	0.13820308446884155	11.892934799194336	0.9692443609237671	0.0010000000474974513	3	40
189	40	43.522403717041016	0.169870063662529	0.32503581047058105	17.54709243774414	0.0494050607085228	0.10312876105308533	17.54709243774414	0.9562576413154602	39.78590393066406	0.18227531015872955	0.35692617297172546	11.598002433776855	0.053976256400346756	0.11551821976900101	11.598002433776855	0.970007061958313	0.0010000000474974513	3	41
190	41	42.383182525634766	0.16441403329372406	0.31802889704704285	17.035480499267578	0.04802389442920685	0.10040731728076935	17.035480499267578	0.9575328826904297	46.950599670410156	0.3797551393508911	0.32039201259613037	10.720995903015137	0.11134973913431168	0.10136593133211136	10.720995903015137	0.9722750186920166	0.0010000000474974513	3	42
191	42	42.338623046875	0.16319157183170319	0.31770753860473633	17.074907302856445	0.04748178645968437	0.10030730068683624	17.074907302856445	0.9574347138404846	35.47153854370117	0.168948695063591	0.32312995195388794	9.651681900024414	0.04923992604017258	0.10267631709575653	9.651681900024414	0.9750403165817261	0.0010000000474974513	3	43
192	43	41.873748779296875	0.16331058740615845	0.316763699054718	16.656932830810547	0.04780014231801033	0.10007257014513016	16.656932830810547	0.9584766030311584	60.12311935424805	0.5346258282661438	0.34530267119407654	14.91728401184082	0.1363202929496765	0.11072240769863129	14.91728401184082	0.9614232778549194	0.0010000000474974513	3	44
193	44	41.76936721801758	0.1611800640821457	0.31807127594947815	16.599401473999023	0.046977974474430084	0.10073009133338928	16.599401473999023	0.9586199522018433	40.3230094909668	0.29354652762413025	0.3027706742286682	9.301959037780762	0.08818750828504562	0.09559532254934311	9.301959037780762	0.9759446978569031	0.0010000000474974513	3	45
194	45	40.87569046020508	0.15914428234100342	0.3193662166595459	15.747570037841797	0.04628363624215126	0.10093222558498383	15.747570037841797	0.9607434868812561	40.015628814697266	0.18461960554122925	0.31003090739250183	14.083243370056152	0.05736192315816879	0.09865915030241013	14.083243370056152	0.9635801315307617	0.0010000000474974513	3	46
195	46	41.30257034301758	0.1586672067642212	0.3215456008911133	16.09442138671875	0.04632401093840599	0.10197067260742188	16.09442138671875	0.9598789215087891	58.3378791809082	0.5843590497970581	0.3378429114818573	11.033062934875488	0.13903944194316864	0.10933564603328705	11.033062934875488	0.9714680314064026	0.0010000000474974513	3	47
196	47	41.16284942626953	0.15939095616340637	0.3145405948162079	16.27238655090332	0.046595022082328796	0.09926389157772064	16.27238655090332	0.959435224533081	42.43522262573242	0.1525934636592865	0.31664636731147766	17.782270431518555	0.044796932488679886	0.10038748383522034	17.782270431518555	0.954014241695404	0.0010000000474974513	3	48
197	48	40.02292251586914	0.15469637513160706	0.3119710683822632	15.501704216003418	0.04498891159892082	0.09849726408720016	15.501704216003418	0.9613564610481262	48.740169525146484	0.2978097200393677	0.3265364468097687	16.338197708129883	0.08954975754022598	0.10440829396247864	16.338197708129883	0.9577487111091614	0.0010000000474974513	3	49
198	49	41.027191162109375	0.15854789316654205	0.3109371066093445	16.37099838256836	0.046386536210775375	0.0981067568063736	16.37099838256836	0.9591894149780273	37.737060546875	0.2151280641555786	0.31221798062324524	10.190412521362305	0.06704621762037277	0.09855998307466507	10.190412521362305	0.9736471772193909	0.0010000000474974513	3	50
199	50	39.953800201416016	0.15418364107608795	0.30966877937316895	15.585113525390625	0.04510409012436867	0.09759972244501114	15.585113525390625	0.9611484408378601	32.91493225097656	0.16190098226070404	0.30510449409484863	8.392904281616211	0.04878760129213333	0.09644685685634613	8.392904281616211	0.9782955646514893	0.0010000000474974513	3	51
200	51	39.81015396118164	0.1558697521686554	0.3104226589202881	15.326881408691406	0.04569968953728676	0.09792931377887726	15.326881408691406	0.9617922902107239	43.123817443847656	0.301830917596817	0.3644561171531677	8.642633438110352	0.09492430835962296	0.11820144206285477	8.642633438110352	0.9776497483253479	0.0010000000474974513	3	52
201	52	39.265323638916016	0.15245316922664642	0.3087024390697479	15.043851852416992	0.04440693184733391	0.097336545586586	15.043851852416992	0.9624977111816406	51.515602111816406	0.4618549942970276	0.3310224115848541	10.711783409118652	0.12293276190757751	0.10668063163757324	10.711783409118652	0.9722988605499268	0.0010000000474974513	3	53
202	53	38.95718002319336	0.15300121903419495	0.3066645562648773	14.815937995910645	0.0447896346449852	0.09650424867868423	14.815937995910645	0.9630659222602844	36.73955535888672	0.19690057635307312	0.31726670265197754	9.87548542022705	0.05881822109222412	0.10121678560972214	9.87548542022705	0.974461555480957	0.0010000000474974513	3	54
203	54	39.58549499511719	0.1536991447210312	0.3082212209701538	15.335928916931152	0.04482845589518547	0.09721707552671432	15.335928916931152	0.9617696404457092	39.72273254394531	0.1985723078250885	0.3588263690471649	10.701951026916504	0.05984305217862129	0.11544568836688995	10.701951026916504	0.9723243117332458	0.0010000000474974513	3	55
204	55	39.414188385009766	0.15282472968101501	0.30894702672958374	15.176424026489258	0.04483288899064064	0.09727446734905243	15.176424026489258	0.9621672630310059	41.688358306884766	0.24530191719532013	0.30472686886787415	13.039732933044434	0.07381241023540497	0.09610400348901749	13.039732933044434	0.9662786722183228	0.0010000000474974513	3	56
205	56	39.612735748291016	0.15256382524967194	0.30538108944892883	15.571127891540527	0.0449443943798542	0.0961483046412468	15.571127891540527	0.9611832499504089	36.32415771484375	0.20917828381061554	0.32061368227005005	8.693622589111328	0.06389467418193817	0.10271399468183517	8.693622589111328	0.9775179028511047	0.0010000000474974513	3	57
206	57	39.135128021240234	0.15204770863056183	0.30658936500549316	15.064065933227539	0.04469196870923042	0.09677957743406296	15.064065933227539	0.9624473452568054	35.924034118652344	0.16183163225650787	0.32571181654930115	10.409530639648438	0.04797469452023506	0.10396398603916168	10.409530639648438	0.9730805158615112	0.0010000000474974513	3	58
207	58	38.34760284423828	0.15121707320213318	0.30796006321907043	14.252443313598633	0.04438997432589531	0.09730907529592514	14.252443313598633	0.9644706845283508	36.60029220581055	0.17974063754081726	0.3363191485404968	9.663605690002441	0.05431771278381348	0.10889893025159836	9.663605690002441	0.9750095009803772	0.0010000000474974513	3	59
208	59	38.50173568725586	0.14933674037456512	0.3042045831680298	14.693456649780273	0.0437990203499794	0.09576921164989471	14.693456649780273	0.963371217250824	40.56351089477539	0.1930197924375534	0.30332645773887634	14.617984771728516	0.05843657627701759	0.09624052792787552	14.617984771728516	0.9621972441673279	0.0010000000474974513	3	60
209	60	37.63887405395508	0.14938300848007202	0.3023342490196228	13.926734924316406	0.04395940154790878	0.09506449103355408	13.926734924316406	0.9652824997901917	31.619144439697266	0.15621547400951385	0.29292330145835876	8.03939437866211	0.046592630445957184	0.09204230457544327	8.03939437866211	0.9792097806930542	0.0010000000474974513	3	61
210	61	38.05982971191406	0.14671610295772552	0.3004695773124695	14.579750061035156	0.04294758662581444	0.09452610462903976	14.579750061035156	0.9636548161506653	45.373477935791016	0.3732301890850067	0.3055276572704315	10.317790985107422	0.10615946352481842	0.09705517441034317	10.317790985107422	0.9733177423477173	0.0010000000474974513	3	62
211	62	38.76280975341797	0.14634686708450317	0.3016723096370697	15.246153831481934	0.043051719665527344	0.09493576735258102	15.246153831481934	0.961993396282196	34.53063201904297	0.17395220696926117	0.29991385340690613	9.724719047546387	0.052831560373306274	0.09418516606092453	9.724719047546387	0.9748514294624329	0.0010000000474974513	3	63
212	63	36.62404251098633	0.14540576934814453	0.30166926980018616	13.159181594848633	0.04274018108844757	0.09487136453390121	13.159181594848633	0.9671959280967712	45.032447814941406	0.3651478886604309	0.333020955324173	9.014822959899902	0.1031239777803421	0.1066068783402443	9.014822959899902	0.9766872525215149	0.0010000000474974513	3	64
213	64	37.77134704589844	0.14578942954540253	0.3003116250038147	14.35894775390625	0.04300513491034508	0.09442005306482315	14.35894775390625	0.9642051458358765	35.10041809082031	0.18407513201236725	0.30321407318115234	9.631232261657715	0.05417456477880478	0.09548041224479675	9.631232261657715	0.9750931859016418	0.0010000000474974513	3	65
214	65	37.293601989746094	0.14276023209095	0.299629271030426	14.070947647094727	0.04184458404779434	0.09436267614364624	14.070947647094727	0.964923083782196	32.83446502685547	0.1626705676317215	0.3087356984615326	8.162930488586426	0.04878203570842743	0.09911142289638519	8.162930488586426	0.9788902997970581	0.0010000000474974513	3	66
215	66	37.13525390625	0.14318634569644928	0.29513880610466003	14.119680404663086	0.0421595461666584	0.09274967759847641	14.119680404663086	0.964801549911499	66.92333984375	0.2678999602794647	0.3419772684574127	35.331634521484375	0.07872914522886276	0.11096514761447906	35.331634521484375	0.9086308479309082	0.0010000000474974513	3	67
216	67	37.52788543701172	0.14338305592536926	0.29607659578323364	14.460155487060547	0.04220900684595108	0.09295108914375305	14.460155487060547	0.9639528393745422	34.059505462646484	0.1544245034456253	0.30491921305656433	9.999953269958496	0.04437098279595375	0.09628736227750778	9.999953269958496	0.9741396903991699	0.0010000000474974513	3	68
217	68	36.81282043457031	0.14246898889541626	0.2926066517829895	13.968512535095215	0.04192236438393593	0.09162477403879166	13.968512535095215	0.965178370475769	33.807369232177734	0.15372249484062195	0.3012503683567047	9.97004508972168	0.045028671622276306	0.09574554860591888	9.97004508972168	0.9742170572280884	0.0010000000474974513	3	69
218	69	37.27016067504883	0.14251530170440674	0.2961962819099426	14.248074531555176	0.04190846532583237	0.09315724670886993	14.248074531555176	0.9644815325737	33.08534622192383	0.16901808977127075	0.307465136051178	8.176674842834473	0.04866241291165352	0.09600130468606949	8.176674842834473	0.978854775428772	0.0010000000474974513	3	70
219	70	36.959388732910156	0.1418205052614212	0.2952108681201935	14.024683952331543	0.04171345382928848	0.09288325160741806	14.024683952331543	0.9650383591651917	34.51836395263672	0.21909280121326447	0.3041114807128906	7.277494430541992	0.06749415397644043	0.09668492525815964	7.277494430541992	0.9811800718307495	0.0010000000474974513	3	71
220	71	37.10871124267578	0.14158375561237335	0.2949492037296295	14.20299243927002	0.04175172373652458	0.09285274893045425	14.20299243927002	0.9645938873291016	32.660667419433594	0.16849923133850098	0.3078787326812744	7.764071941375732	0.05001700296998024	0.09646102786064148	7.764071941375732	0.9799217581748962	0.0010000000474974513	3	72
221	72	36.44965744018555	0.13906356692314148	0.2910659611225128	13.866897583007812	0.040991686284542084	0.09164056181907654	13.866897583007812	0.9654317498207092	33.89007568359375	0.17794914543628693	0.3238828182220459	7.724428653717041	0.05396965891122818	0.10325084626674652	7.724428653717041	0.9800242781639099	0.0010000000474974513	3	73
222	73	35.32356262207031	0.1383190006017685	0.29071205854415894	12.799248695373535	0.04068904370069504	0.09136880934238434	12.799248695373535	0.96809321641922	32.53053665161133	0.15638428926467896	0.3044191896915436	8.419715881347656	0.04540722444653511	0.0957477018237114	8.419715881347656	0.9782262444496155	0.0010000000474974513	3	74
223	74	37.21848678588867	0.13897913694381714	0.2902996838092804	14.685103416442871	0.04088157042860985	0.090940922498703	14.685103416442871	0.9633921384811401	34.26656723022461	0.16989187896251678	0.3091839551925659	9.244782447814941	0.04911743104457855	0.09810953587293625	9.244782447814941	0.9760925769805908	0.0010000000474974513	3	75
224	75	35.71992111206055	0.13830769062042236	0.28900980949401855	13.286385536193848	0.04091723635792732	0.09068042039871216	13.286385536193848	0.9668788909912109	33.25220489501953	0.1740318238735199	0.31385958194732666	7.7907586097717285	0.05096857622265816	0.09993486851453781	7.7907586097717285	0.9798527359962463	0.0010000000474974513	3	76
