# Supplementary material for: Retention time prediction using neural networks increases identifications in crosslinking mass spectrometry
Source: Nat Commun. 2021 May 28;12:3237. doi: 10.1038/s41467-021-23441-0 (PMC8163845; doi:10.1038/s41467-021-23441-0)
Supplement: Supplementary file 4 — Source Data [file 41467_2021_23441_MOESM4_ESM.zip › Sources/Sources_Supplementary/FigS2_source_b.csv]

	loss	hsax_loss	scx_loss	rp_loss	hsax_mse	scx_mse	rp_mse	rp_r_square	CV	Split	hsax_ordinal-accuracy	scx_ordinal-accuracy	hsax_accuracy	scx_accuracy	xirt_params_loc	xirt_params_base	learning_params	peptides
0	29.32	0.17	0.3	4.53	0.05	0.1	4.53	0.99	1	Train	0.455	0.377	0.46	0.38	linear_xirt.yaml	linear_xirt	linear_learning.yaml	xiSEARCH_recal_cbnn_linears_filtered5pFDR_fixed.csv
1	34.28	0.21	0.34	5.44	0.06	0.11	5.44	0.99	1	Validation	0.432	0.376	0.43	0.38	linear_xirt.yaml	linear_xirt	linear_learning.yaml	xiSEARCH_recal_cbnn_linears_filtered5pFDR_fixed.csv
2	34.75	0.2	0.34	6.3	0.06	0.11	6.3	0.98	1	Prediction	0.428	0.355	0.43	0.36	linear_xirt.yaml	linear_xirt	linear_learning.yaml	xiSEARCH_recal_cbnn_linears_filtered5pFDR_fixed.csv
3	34.35	0.15	0.3	10.83	0.04	0.09	10.83	0.97	2	Train	0.589	0.417	0.59	0.42	linear_xirt.yaml	linear_xirt	linear_learning.yaml	xiSEARCH_recal_cbnn_linears_filtered5pFDR_fixed.csv
4	38.3	0.16	0.31	13.68	0.05	0.1	13.68	0.96	2	Validation	0.575	0.42	0.57	0.42	linear_xirt.yaml	linear_xirt	linear_learning.yaml	xiSEARCH_recal_cbnn_linears_filtered5pFDR_fixed.csv
5	38.44	0.17	0.33	12.46	0.05	0.11	12.46	0.97	2	Prediction	0.567	0.39	0.57	0.39	linear_xirt.yaml	linear_xirt	linear_learning.yaml	xiSEARCH_recal_cbnn_linears_filtered5pFDR_fixed.csv
6	28.7	0.14	0.29	5.71	0.04	0.09	5.71	0.99	3	Train	0.569	0.437	0.57	0.44	linear_xirt.yaml	linear_xirt	linear_learning.yaml	xiSEARCH_recal_cbnn_linears_filtered5pFDR_fixed.csv
7	31.62	0.16	0.29	8.04	0.05	0.09	8.04	0.98	3	Validation	0.55	0.437	0.55	0.44	linear_xirt.yaml	linear_xirt	linear_learning.yaml	xiSEARCH_recal_cbnn_linears_filtered5pFDR_fixed.csv
8	30.86	0.16	0.31	6.54	0.05	0.1	6.54	0.98	3	Prediction	0.539	0.416	0.54	0.42	linear_xirt.yaml	linear_xirt	linear_learning.yaml	xiSEARCH_recal_cbnn_linears_filtered5pFDR_fixed.csv
9	362.27	0.75	0.97	274.93	0.16	0.21	274.93	0.2	-1	Unvalidation	0.271	0.217	0.27	0.22	linear_xirt.yaml	linear_xirt	linear_learning.yaml	xiSEARCH_recal_cbnn_linears_filtered5pFDR_fixed.csv
