# Supplementary material for: Retention time prediction using neural networks increases identifications in crosslinking mass spectrometry
Source: Nat Commun. 2021 May 28;12:3237. doi: 10.1038/s41467-021-23441-0 (PMC8163845; doi:10.1038/s41467-021-23441-0)
Supplement: Supplementary file 4 — Source Data [file 41467_2021_23441_MOESM4_ESM.zip › Sources/Sources_Supplementary/FigS2_source_cde_part1.csv]

PSMID	cv	hsax-prediction	scx-prediction	rp-prediction	hsax-error	scx-error	rp-error
380058	3	7	5	59.850677490234375	1	20	-2.5170854902343507
672986	1	8	5	77.9638900756836	1	17	-5.098333075683584
392276	2	7	1	69.63127899169922	1	18	-1.8492559916992093
630619	3	7	6	58.971656799316406	1	17	-3.7554637993164093
757054	3	6	8	41.76215744018555	1	16	-2.840606440185546
391559	1	7	6	62.287803649902344	1	13	-1.5805276499023435
494670	1	7	4	52.34043502807617	1	16	-0.049414028076171235
155513	3	6	5	54.37165069580078	3	16	-1.8601046958007572
594037	1	6	6	59.37484359741211	1	14	-0.6043315974120986
213398	1	8	4	56.361915588378906	1	16	-1.939938588378908
649428	2	4	5	62.33774948120117	2	18	-1.1872294812011717
480583	3	6	2	62.620304107666016	1	19	-1.1627021076660213
406361	1	6	6	56.57135772705078	1	15	-0.9371427270507766
393122	1	7	6	77.38162231445312	1	13	-0.6741593144531208
449603	2	8	4	69.81481170654297	0	17	-1.8800157065429772
479732	1	7	6	56.71574020385742	0	15	-2.0146782038574216
686240	2	5	6	51.776126861572266	1	17	-5.039105861572246
671455	1	8	4	55.540672302246094	1	18	-0.7893733022460907
261622	2	5	4	48.59669876098633	1	16	0.24163023901367353
593285	3	6	3	50.300262451171875	1	17	1.867910548828128
346460	3	5	4	40.89224624633789	-1	17	-2.6648122463378883
320098	3	7	2	67.11070251464844	1	17	0.1276014853515619
46890	3	6	4	60.78286361694336	1	19	-1.8908786169433611
391592	3	7	3	64.83201599121094	1	16	-3.798193991210937
665801	2	7	0	59.07587814331055	0	17	-0.9764731433105425
554022	1	5	4	36.0251350402832	0	18	0.2620319597167935
391227	3	7	3	61.01348114013672	1	16	-3.831962140136717
526559	2	5	4	54.283363342285156	1	21	-3.813754342285158
632735	3	7	2	75.79473114013672	1	21	-0.022311140136721974
180085	3	6	2	63.6463508605957	0	20	0.3639771394042981
39473	1	7	6	67.79212188720703	1	18	-1.6816088872070338
494342	2	8	4	51.9452018737793	0	16	-3.3330838737792945
436288	3	6	6	72.02449035644531	1	13	-4.902726356445314
539119	2	7	2	74.75484466552734	0	20	-6.077977665527314
787178	1	7	3	56.63856506347656	0	16	5.893317936523438
213099	3	7	4	51.54216384887695	2	16	-0.7519608488769336
409103	1	6	2	78.62731170654297	1	19	-0.530439706542964
673344	2	8	4	80.16401672363281	1	18	-3.1472137236328166
319948	2	8	6	68.89217376708984	0	13	-3.0755247670898456
586127	2	6	3	60.61272430419922	1	22	-3.7094273041992025
192535	2	1	7	40.405269622802734	4	17	-3.543358622802735
134879	3	7	4	81.04586791992188	1	18	-1.8483909199218544
49339	3	6	5	80.99400329589844	1	18	-5.247010295898448
229237	1	7	6	63.47760772705078	-1	19	-1.535207727050782
112636	3	6	6	73.79049682617188	1	14	-2.2805958261718757
41013	2	7	3	84.5688705444336	1	21	-3.9676755444335896
110644	1	6	2	51.56245040893555	1	18	1.015933591064453
672145	3	8	5	65.2760238647461	1	17	-1.793638864746093
82999	1	4	6	64.25102233886719	1	17	1.0604416611328134
434421	2	6	1	50.507347106933594	1	18	-0.02019310693358989
235793	3	6	7	60.023460388183594	0	17	-3.2646833881835917
406237	3	7	4	58.86738586425781	0	17	-4.342867864257791
729964	3	4	2	48.6323127746582	1	18	-2.4080597746582058
113097	2	6	4	78.00859069824219	1	16	-1.617792698242198
261451	3	6	4	47.829322814941406	0	16	-0.8662848149414089
320487	3	7	2	67.95170593261719	1	17	3.412146067382835
38747	1	7	7	57.221378326416016	1	17	1.458350673583979
375673	1	8	4	77.14639282226562	2	17	-2.052551822265613
393858	1	7	5	82.10863494873047	1	14	2.1195200512695322
214874	2	8	2	78.15878295898438	1	18	-1.629221958984374
406231	1	6	2	57.26751708984375	1	19	-2.917502089843751
554410	2	1	5	45.80569839477539	4	17	-3.1710903947753906
391522	1	8	3	56.975975036621094	0	16	3.1830779633789064
785323	1	6	2	44.672943115234375	1	17	0.4663588847656257
50056	3	7	6	85.44297790527344	0	17	-3.9673299052734308
397997	2	5	3	52.23406982421875	1	16	-1.2208878242187495
1257	1	4	4	37.16432571411133	0	16	-1.5887097141113173
51834	1	7	5	94.2234115600586	0	18	0.5434834399414115
555841	2	3	8	59.61176681518555	2	14	1.8624701848144554
273004	3	6	2	74.62129211425781	1	21	-1.796117114257811
55996	1	5	4	62.18989944458008	0	17	-0.82629944458008
324749	2	2	4	44.2921142578125	1	17	-0.6566292578124973
649222	1	5	6	60.062313079833984	1	17	-0.7859130798339677
448405	2	7	2	60.36655044555664	1	19	-3.98197644555664
672397	2	8	0	68.15486145019531	1	22	-2.093981450195315
273623	3	7	6	74.89764404296875	0	17	2.510397957031273
395036	2	8	4	100.46781158447266	0	15	-4.633826584472658
406644	1	6	2	54.31330108642578	1	19	3.4473789135742194
512755	2	9	2	85.29634857177734	0	17	-1.441288571777335
631160	2	7	6	63.96727752685547	1	17	-3.3911645268554693
674162	2	8	2	87.96625518798828	1	20	-0.7805541879882725
634168	1	7	5	86.23213958740234	1	18	3.4226614125976482
554830	1	5	5	51.91571044921875	0	17	-3.11363744921875
367340	1	6	5	68.3068618774414	0	16	-2.4869118774414005
741316	3	4	5	53.868892669677734	1	16	1.2029693303222686
346806	2	3	3	46.77417755126953	1	18	-3.4617525512695337
349362	1	4	6	74.65664672851562	0	15	-2.4539187285156316
786016	1	5	2	53.058719635009766	2	17	-0.9549876350097648
760235	2	6	2	69.6231460571289	1	22	-5.52502105712891
512678	1	7	6	84.88243103027344	2	13	-1.9277320302734466
391363	1	7	3	56.662635803222656	1	16	1.853065196777365
366476	1	5	2	60.3751335144043	1	19	-1.6223925144042965
213839	1	8	3	59.099185943603516	1	17	2.4460250563964863
6413	1	4	6	37.672969818115234	-1	16	-1.1951918181152195
428862	2	5	4	72.84793853759766	1	15	-2.605591537597647
478562	3	7	4	41.181617736816406	0	17	3.2485502631835956
366103	3	5	4	56.853031158447266	1	17	-1.5986321584472662
272993	3	6	4	75.21141052246094	1	19	-2.4211455224609324
44885	3	6	6	44.4766731262207	1	17	-2.4587821262207044
164421	2	6	2	70.92481231689453	1	23	-5.784039316894535
741512	1	4	3	60.688812255859375	1	18	-3.4197022558593773
512164	2	8	4	77.75093841552734	1	15	-1.269772415527342
353052	2	4	6	36.82181167602539	1	17	-2.8881346760253876
321886	3	6	4	84.08738708496094	2	15	1.9129859150390587
434278	1	6	2	49.12783432006836	1	17	0.0389516799316425
392239	3	7	3	70.34550476074219	1	16	-3.027618760742186
671845	3	6	4	58.79343032836914	3	18	0.8538276716308602
185566	1	7	6	53.83340835571289	0	18	-2.318960355712889
594991	2	6	4	71.57086181640625	1	16	-3.171742816406251
426373	3	5	3	47.78564453125	1	16	-1.0479785312499885
369190	3	6	2	83.1551284790039	0	19	-1.8884134790039013
163760	3	7	3	58.721343994140625	0	22	0.9775530058593773
314044	1	3	4	51.024208068847656	-1	17	-2.5638880688476533
374814	1	9	3	66.161376953125	1	18	-0.48808095312500654
633024	2	8	6	77.17495727539062	0	17	1.203976724609376
366933	3	6	4	69.07649993896484	0	17	-6.337875938964849
633458	2	7	2	85.0125732421875	1	21	-2.3894232421875046
112258	2	7	3	70.49536895751953	0	17	-2.814864957519532
731816	1	5	4	66.78688049316406	0	16	1.3844925068359402
398567	1	5	6	56.23103332519531	1	13	0.4352256748046841
393156	2	7	2	82.0450668334961	1	17	-5.300891833496095
404162	3	6	5	34.7455940246582	1	16	-0.32792302465819745
45992	2	6	5	55.950923919677734	1	18	-3.5645709196777347
588662	2	8	5	82.62467193603516	-1	20	-4.715023936035152
45855	2	8	6	53.920894622802734	-1	17	-2.6278236228027296
449611	1	8	5	68.49946594238281	0	16	-0.48405294238281726
110988	1	7	4	56.891029357910156	0	16	-1.2996533579101381
587735	3	6	6	73.52740478515625	1	19	-3.855213785156238
393640	1	7	3	82.59208679199219	1	16	-0.5638777919921836
511770	2	8	2	75.4293441772461	1	17	-3.181090177246091
434666	2	7	2	61.627967834472656	0	17	-8.72675083447266
272093	3	5	5	71.59542083740234	2	18	-5.014395837402347
132659	3	7	2	57.61346435546875	1	20	-2.396046355468755
399158	1	8	3	62.53327178955078	-2	16	-0.09222878955078073
468618	3	4	6	44.448219299316406	1	16	1.1280287006835934
427285	1	6	2	58.310829162597656	0	17	-2.3522121625976595
697375	2	5	1	52.087345123291016	0	18	-4.52056012329102
359995	1	2	5	32.91319274902344	0	17	-0.17148774902343433
158173	2	8	4	82.74182891845703	1	17	-1.6523669184570338
394046	2	8	2	89.70006561279297	0	17	-3.529505612792974
264089	3	5	4	78.47696685791016	1	16	-5.430334857910154
425621	1	5	2	40.92767333984375	1	17	-2.05199233984375
815203	1	1	6	27.010963439941406	0	18	2.5508505600585885
318391	2	7	2	53.63425064086914	1	17	-3.3048876408691186
630424	2	8	0	56.31398391723633	0	23	-2.847595917236326
208489	3	4	6	56.48672103881836	0	17	0.7982149611816425
756511	2	6	2	36.3288688659668	1	22	-3.4926648659667947
790047	2	7	4	88.87071228027344	0	15	-0.5875462802734432
556026	2	5	4	67.67236328125	0	18	-4.169525281250003
7174	3	3	2	49.162940979003906	0	20	-0.9400389790039085
554817	2	5	5	51.689449310302734	0	17	-3.2271593103027314
343206	1	8	4	77.25851440429688	2	15	-1.9395734042968797
619315	2	5	3	61.07209396362305	3	20	-3.8792339636230437
394965	1	7	4	97.85840606689453	1	15	-2.7424350668945294
236340	1	5	6	60.73844528198242	1	18	0.6691067180175807
2409	1	5	4	58.213905334472656	-1	16	-3.598202334472653
112520	3	6	5	71.59624481201172	1	15	-1.2986478120116942
156660	2	9	3	67.95875549316406	0	18	-3.2227284931640696
7597	2	1	5	56.4495849609375	2	17	-2.619826960937502
24204	3	4	2	42.16828536987305	0	17	-0.006187369873046578
468568	1	5	5	45.16106033325195	0	17	-0.22361033325194057
671405	3	7	6	56.81163024902344	2	16	-2.5836172490234333
696872	3	4	3	43.204898834228516	1	16	-1.1620958342285093
156470	3	5	2	63.14356994628906	4	19	-0.26345494628905897
743294	2	5	2	76.37713623046875	0	19	-1.3574762304687482
556312	1	5	5	67.84265899658203	0	17	-0.3342079965820375
787936	2	7	2	67.9667739868164	0	17	0.8641150131835929
260461	3	5	3	37.382320404052734	1	17	-2.304153404052734
213855	1	8	3	61.236454010009766	1	17	0.3217789899902357
451394	1	8	6	83.78514099121094	0	15	0.8176590087890503
428240	1	6	3	65.6894302368164	0	16	-0.7525432368164076
407097	2	8	5	57.236934661865234	-1	16	4.26647233813479
319619	3	7	2	66.6003189086914	1	17	-4.111790908691411
375859	3	4	3	75.53733825683594	6	18	1.855304743164055
473474	1	4	6	33.14890670776367	-1	17	0.2739292922363248
202235	2	1	3	44.329280853271484	2	17	-3.6481608532714844
434934	2	7	2	58.004764556884766	0	17	-2.8811905568847678
760393	2	8	6	68.54598236083984	-1	18	-3.3449793608398437
391539	1	7	7	60.864501953125	1	12	-0.4206799531249672
443681	1	8	6	68.86707305908203	1	18	3.038416940917969
214499	2	8	3	78.45996856689453	1	17	-7.069967566894533
673178	3	7	3	72.90459442138672	2	19	2.0221595786132838
293880	2	7	1	71.4142074584961	0	16	-4.051893458496096
56592	1	4	4	66.55748748779297	1	17	0.8869545122070406
574550	2	8	4	56.7389030456543	2	18	-2.7673600456542786
785437	1	6	3	47.3015251159668	1	16	-0.8810691159667741
392991	2	7	4	81.13743591308594	1	15	-5.853394913085907
629872	3	6	3	44.87493133544922	2	20	2.9358426645507834
156901	3	7	5	67.74906158447266	2	16	-0.23519858447265563
374465	2	8	2	63.03902053833008	2	19	-1.0223215383300754
347603	2	2	2	55.48222732543945	2	19	-1.6871263254394506
407341	1	6	2	62.47283935546875	1	19	0.9943946445312477
390889	3	7	3	55.37236022949219	1	16	-1.827447229492165
49881	2	6	2	81.97215270996094	1	21	-2.1415247099609473
479886	3	7	5	58.897361755371094	0	16	-2.9034857553710935
740627	1	4	3	46.91377639770508	1	18	-0.10792339770507908
585742	3	7	5	57.10301971435547	0	20	-3.1797047143554664
398766	2	6	2	63.917484283447266	0	17	-5.405881283447265
37915	2	7	6	51.9046745300293	1	18	-0.9942125300292943
482288	2	6	4	79.78775024414062	1	17	-4.614431244140619
319350	1	7	7	57.44113540649414	1	12	2.524500593505863
511982	1	8	2	73.93038177490234	1	17	0.5474952250976628
436745	3	6	2	71.34989929199219	1	17	-0.442002291992182
250518	2	7	6	83.58609008789062	2	17	-6.164446087890624
138870	1	5	2	49.74530792236328	-1	20	-3.4750449223632813
349217	2	3	4	75.91970825195312	1	17	-5.094717251953128
451954	1	8	6	85.77302551269531	0	15	4.037472487304697
267425	1	5	6	23.77117919921875	2	17	0.4155288007812601
49547	2	6	3	84.53935241699219	1	20	-7.178607416992193
284207	1	5	3	48.60686111450195	1	17	-3.0762531145019523
814820	1	0	8	22.842845916748047	1	16	-0.24717991674804551
685655	3	5	7	38.32071304321289	1	16	1.5392789567871148
6009	1	3	5	28.139328002929688	0	17	1.7566629970703147
393092	2	8	2	78.05253601074219	0	17	-1.7218730107422147
262898	1	6	2	64.65652465820312	0	18	-2.72905565820313
250221	2	8	4	79.26360321044922	1	19	-5.2315512104492115
263275	3	5	4	70.78569030761719	1	16	-5.590445307617188
436253	3	5	4	69.79552459716797	2	15	-2.99265859716796
401994	3	5	4	88.62591552734375	1	15	-0.2820595273437476
286896	3	5	4	72.1342544555664	1	16	-0.0818754555664043
815173	2	1	7	32.821022033691406	0	17	-4.196735033691407
480617	3	6	2	66.6467056274414	1	19	-4.930732627441408
347772	3	4	4	55.9653434753418	0	17	-0.26008647534180085
681616	2	5	2	60.95692443847656	0	15	-1.5834654384765585
268790	1	6	6	41.047828674316406	1	17	-0.9851266743164118
429054	2	5	4	77.91361236572266	1	15	-5.5937353657226225
343038	1	8	4	75.13766479492188	2	15	-1.865070794921877
435210	1	6	4	55.16224670410156	1	15	2.42371229589844
268965	1	6	6	39.5591926574707	1	17	2.4832193425292957
588316	3	7	5	74.97903442382812	0	20	-0.36900942382813184
48176	3	7	6	70.2911148071289	0	17	-2.475091807128905
193526	1	4	5	49.89162063598633	1	19	-0.10667663598632515
712655	3	8	3	77.37989044189453	1	15	6.150647558105462
48864	2	7	5	78.20112609863281	0	18	-5.66391809863282
407776	3	6	8	68.8111801147461	1	13	-1.6871941147460916
309434	1	5	2	55.12405776977539	0	16	1.4624252302246106
393828	2	8	2	87.4671401977539	0	17	-3.6960491977538794
324591	1	5	3	40.735416412353516	-2	18	0.7569535876464855
479118	1	7	4	52.28868865966797	0	17	-2.6400956596679706
81702	1	4	6	52.47197341918945	1	17	-1.3065084191894485
202198	2	2	2	43.06905746459961	1	18	-2.8709004645996075
783903	2	6	1	30.6795597076416	1	18	-2.3473067076415894
138735	2	4	5	43.516754150390625	0	17	1.0260078496093783
163883	2	7	1	62.49287033081055	0	24	-1.7553783308105508
778952	2	7	3	78.77828216552734	1	22	-3.418990165527333
320872	3	7	4	78.90132141113281	1	15	-3.642658411132814
427692	3	5	2	64.26493072509766	1	17	-4.404370725097657
47840	1	6	4	67.17353820800781	1	19	-1.5940812080078075
7451	3	3	5	52.80485916137695	0	17	-1.0980891613769543
434795	3	7	2	55.35160446166992	0	17	-1.4511934616699236
192930	3	4	8	40.85722732543945	1	16	2.024014674560547
164698	1	6	5	71.1985855102539	1	20	-3.7634655102539085
740811	1	5	3	48.45463562011719	0	18	0.5057943798828077
427787	3	6	2	63.72182083129883	0	17	-2.884941831298832
685329	1	5	7	38.31305694580078	1	16	-2.8260539458007727
643714	3	8	3	71.6068115234375	0	17	-2.092721523437504
689499	3	5	4	77.87358856201172	1	19	-1.6372765620117207
325315	3	3	4	54.438934326171875	0	17	-3.0713993261718784
428340	3	5	6	67.88412475585938	1	13	-2.2779887558593686
44813	1	5	7	41.60090637207031	2	16	-0.34294137207031383
415268	2	6	1	62.634124755859375	1	17	-2.5709177558593694
739957	2	5	3	39.04534149169922	0	18	-1.741829491699221
213907	2	9	4	67.6269760131836	0	16	-5.100214013183567
343488	1	8	4	80.02239227294922	2	15	-0.6148762729492177
509551	3	6	3	45.46366882324219	3	16	2.0873311767578144
592967	2	7	3	52.06938171386719	0	17	-2.659929713867186
721792	2	0	5	40.03968048095703	1	20	-1.9149964809570292
139108	1	1	5	46.34403991699219	3	17	3.195112083007807
54620	1	4	4	46.53609848022461	1	17	-0.7591214802246071
698106	3	4	3	55.31190490722656	1	16	0.9450260927734391
192768	1	4	6	39.51892852783203	1	18	0.946650472167974
45388	1	7	6	49.09766387939453	0	17	-2.0100778793945295
792704	3	4	8	34.31418228149414	0	17	0.8505487185058698
588305	2	6	6	77.30955505371094	1	19	-2.8057590537109434
666735	2	5	0	72.84370422363281	2	17	-4.217911223632811
359724	1	1	6	30.50054168701172	1	16	-1.2994796870117185
451602	2	8	4	88.98938751220703	0	17	-2.406240512207006
139053	1	4	2	48.02223205566406	0	20	0.7636499443359384
758177	3	6	5	48.29905319213867	1	19	0.9554868078613268
319002	2	8	3	62.14021682739258	0	16	-5.874237827392577
326844	3	3	3	69.36604309082031	0	18	-1.5112070908203066
521789	3	1	4	54.008056640625	0	13	-2.8096556406249817
137402	1	4	6	26.729663848876953	0	16	-0.5892518488769518
313715	3	2	4	43.6077995300293	0	17	0.08297546997070526
46451	1	7	6	61.06914520263672	0	17	-5.073568202636714
393071	3	8	2	78.44962310791016	0	17	-2.3871741079101554
398444	1	5	2	52.746673583984375	1	17	2.683712416015645
230780	2	6	4	81.5381088256836	0	21	-5.053374825683605
139858	3	4	3	63.67891311645508	0	19	-5.169077116455078
630147	3	7	2	51.86417007446289	1	21	-1.0776830744628896
405091	1	7	5	47.167930603027344	0	16	-2.8210696030273326
113026	1	6	5	76.11186218261719	1	15	-0.39064818261719836
760635	1	6	7	65.18240356445312	1	17	1.7426774355468808
429400	3	4	4	78.8044662475586	2	15	-2.9741712475586013
374811	2	8	2	67.49836730957031	2	19	-1.835457309570316
511699	2	8	1	73.9030990600586	1	18	-2.4592910600586038
435245	3	3	3	57.1392936706543	4	16	0.7973213293456993
382869	2	8	4	90.8205795288086	0	21	-3.3606845288085907
447656	3	7	5	52.72957229614258	1	16	-3.1202452961425777
48722	1	7	6	71.71190643310547	0	17	-0.378057433105468
622465	3	7	5	89.2047348022461	1	18	-1.4317248022460802
8115	2	2	6	66.13848114013672	1	16	-5.8756241401366935
18419	3	0	4	53.56745910644531	1	17	-2.008422106445316
391659	3	7	2	60.19717788696289	1	17	1.4417861130371108
46753	1	6	2	57.69523239135742	1	21	0.3246326086425739
393482	1	7	6	83.1739501953125	1	13	-2.6930201953124993
170523	3	5	3	49.23928451538086	1	18	0.6812914846191518
321608	3	7	2	86.67790985107422	1	17	-3.4114568510742203
744086	1	5	6	83.8189468383789	0	15	-0.990050838378906
400381	2	5	0	76.0195541381836	1	19	-2.39103213818359
535421	2	6	4	36.81199264526367	1	18	-3.5039546452636756
179324	3	5	4	55.14441680908203	1	18	0.4702821909179704
192743	1	5	7	40.17702865600586	0	17	-0.12452465600586038
671890	2	7	3	65.32022857666016	2	19	-4.972122576660155
630215	1	7	2	51.59754943847656	1	21	-0.217941438476565
261497	1	6	4	50.00263595581055	0	16	-2.515832955810545
684476	1	6	6	21.772624969482422	0	17	2.331114030517579
427097	1	5	2	51.938262939453125	1	17	2.1874210605468747
399622	2	4	2	71.9789047241211	2	17	-5.625889724121095
39011	3	7	2	62.14863586425781	1	22	-0.7691158642578131
54900	1	4	4	51.46413040161133	1	17	-2.2054754016113307
13772	3	3	2	59.377323150634766	1	15	-2.781130150634766
44812	2	6	5	42.08698654174805	1	18	-0.8437405417480477
47872	1	7	2	67.04569244384766	0	21	-1.2521544438476582
574278	1	5	6	48.73741149902344	5	16	1.9854755009765626
273846	2	6	4	85.86470794677734	1	19	-6.691701946777343
551270	3	2	5	66.07533264160156	0	16	-1.6517126416015628
264184	1	6	6	75.837646484375	0	14	-1.562897484375
284938	3	5	2	53.09038162231445	1	18	0.31903637768554205
787857	3	6	3	72.82447052001953	1	16	-4.6642305200195295
566112	2	1	6	37.287784576416016	1	18	-3.0986735764160116
405163	2	6	2	49.986778259277344	1	19	-4.8658932592773425
375215	2	8	6	75.23674774169922	2	15	-4.994755741699194
499519	1	5	2	45.22151565551758	0	17	0.3193343444824208
131392	2	8	4	43.83616256713867	0	18	-2.2975435671386677
644387	3	7	3	84.20136260986328	1	17	-4.491843609863281
725060	2	1	6	34.99087142944336	1	17	-3.67507842944336
250593	3	8	2	75.00125122070312	1	21	3.2270977792968694
428005	1	5	7	63.04854202270508	1	12	-0.02677002270507245
341055	1	8	2	50.13996887207031	2	17	0.30300012792968545
352881	3	4	7	31.63218879699707	1	16	-0.5504297969970722
261880	1	6	4	51.609222412109375	0	16	-0.05114441210937315
435656	2	6	8	63.572547912597656	1	11	-1.9395199125976603
80205	3	4	6	29.307655334472656	1	17	0.7822516655273439
435413	1	6	2	59.187381744384766	1	17	0.16983825561523247
486753	2	0	4	48.00300598144531	2	16	-1.0698869814453076
697572	3	5	2	48.70334243774414	0	17	1.0541945622558586
252839	2	0	1	33.79391098022461	1	19	-1.8216399802246102
632271	2	8	6	73.0510025024414	0	17	-1.4743835024414125
50408	2	7	5	88.45703125	0	18	-4.253853250000006
232276	3	6	4	96.50608825683594	0	21	-1.8568622568359388
504774	3	3	8	35.825138092041016	-1	16	-0.1126400920410191
13710	1	4	6	54.35354232788086	0	11	1.3745416721191361
159015	3	7	4	92.08731079101562	2	17	-1.5240957910156254
436458	2	7	6	76.95628356933594	0	13	-8.42410956933594
203574	2	1	6	60.491939544677734	2	14	-0.588259544677733
619172	1	7	6	54.16017532348633	1	17	1.5038596765136703
3438	1	4	6	74.7905502319336	0	14	-4.521186231933598
353167	1	4	7	36.519996643066406	1	16	-1.0147026430664
512486	3	7	2	82.4544448852539	2	17	-1.7858988852539
393278	1	7	5	82.33126068115234	1	14	-4.067845681152349
320281	2	8	2	71.86656188964844	0	17	-2.566781889648439
481112	3	6	7	68.02428436279297	1	14	-2.1273663627929693
81158	3	4	6	45.17416000366211	1	17	-1.065582003662108
815130	3	0	8	28.646831512451172	1	16	-0.8338585124511724
2337	1	6	4	56.26841354370117	-2	16	-2.6355305437011722
435078	1	7	3	60.50932312011719	0	16	-3.9715231201171903
321439	1	7	5	81.908447265625	1	14	-0.6806032656249954
556933	2	4	4	78.1156005859375	1	18	-3.518213585937474
632865	1	7	4	75.69438171386719	1	19	1.158856286132803
399099	3	6	3	65.78905487060547	0	16	-3.954286870605465
57633	3	5	4	82.63457489013672	0	17	-5.5919258901367215
398277	1	5	8	53.36820602416992	1	11	0.47708997583007573
528846	2	6	2	75.37521362304688	0	23	-4.800330623046875
271616	3	6	6	66.25057983398438	1	17	-2.8965418339843794
320168	1	7	2	69.29363250732422	1	17	-1.1914805073242007
449715	2	3	3	74.25523376464844	5	18	-5.1810407646484435
501612	3	4	4	71.06598663330078	1	15	-1.7517686333007845
436829	2	7	6	76.77335357666016	0	13	-4.981999576660158
139198	1	4	5	52.28984451293945	0	17	-1.6668125129394582
234578	2	5	0	48.37742614746094	1	24	-4.182661147460941
495866	3	7	2	71.82260131835938	1	18	-0.5251343183593633
482365	1	6	4	74.16535949707031	1	17	1.5316995029296834
453750	3	1	8	29.47187042236328	0	17	-2.3388814223632792
375397	3	8	5	77.16101837158203	2	16	-5.168244371582034
643526	3	7	4	67.8371810913086	1	16	-1.893799091308594
1871	2	3	3	48.868629455566406	1	17	-2.526402455566405
288462	2	6	2	86.00961303710938	0	18	0.9674519628906211
500140	1	4	2	54.9942741394043	1	17	-1.982708139404295
179149	2	6	6	60.30265808105469	0	16	-6.602770081054686
55468	2	4	5	63.001441955566406	1	16	-6.853771955566408
696909	3	4	2	40.89335632324219	1	17	1.676844676757824
2401	2	3	2	62.028594970703125	1	18	-7.6151469707031225
474175	3	3	6	46.558624267578125	0	17	-1.131475267578125
400509	2	5	4	81.5835952758789	1	15	-6.731720275878899
591967	2	6	2	42.79351806640625	1	18	-4.218473066406247
586817	2	6	4	65.31562042236328	1	21	-3.027397422363279
207064	3	2	6	38.08816909790039	2	17	1.218191902099612
120836	1	5	4	33.43159103393555	0	16	-3.331309033935547
698029	2	4	2	59.07410430908203	1	17	-3.7649133090820257
6215	2	2	5	36.48176193237305	1	17	-3.2829699323730495
436942	1	5	2	74.67306518554688	2	17	-2.1337311855468784
207835	3	3	6	46.2432861328125	1	17	3.3666218671875043
159364	3	8	4	98.34053802490234	1	17	-3.930128024902345
1945	3	4	3	49.17548370361328	0	17	-1.784019703613282
392968	2	8	3	79.74357604980469	0	16	-4.84252604980469
750847	3	7	5	83.67164611816406	1	17	-3.8804331181640634
25094	3	5	2	54.83137893676758	-1	17	-1.5691029367675569
192451	3	4	7	39.03779602050781	1	17	-3.391689020507812
450818	1	7	5	79.5256118774414	1	16	-0.4580018774414043
394643	2	6	4	95.1324234008789	2	15	-3.078433400878893
185382	3	7	6	49.85805892944336	0	18	0.2546730705566418
234071	1	5	6	37.004615783691406	1	18	1.3013922163086065
1207	1	4	2	33.410160064697266	0	18	1.4900849353027397
633797	3	7	3	89.83965301513672	1	20	-3.6552440151367307
171149	2	6	4	59.2093505859375	0	17	-2.8143945859374995
264211	3	6	4	73.13633728027344	0	16	1.4454767197265568
525100	2	5	7	39.63491439819336	1	18	-2.284668398193361
630669	1	6	8	56.02190017700195	2	15	-0.3653891770019513
405681	2	6	4	52.524383544921875	1	17	-2.9434315449218715
262063	1	6	7	55.77708053588867	0	13	-2.391339535888669
81261	2	1	5	47.24611282348633	4	18	-1.9471488234863301
729787	3	4	4	41.44896697998047	1	16	2.2087050200195364
429362	1	5	4	75.58080291748047	1	15	-0.12011391748046663
802048	3	6	6	37.72948455810547	1	16	-0.8078985581054638
253062	2	1	4	38.946346282958984	0	16	-3.337103282958985
593332	2	6	4	55.218650817871094	1	16	-2.633888817871096
433997	2	8	2	49.57455825805664	-1	17	-3.273886258056642
480499	1	6	5	62.856632232666016	1	16	-2.1865142326660134
437245	3	7	4	81.34629821777344	0	15	-5.6965432177734385
263217	3	5	5	68.43934631347656	1	15	-3.474960313476558
434967	1	6	2	56.872711181640625	1	17	-1.597205181640625
51114	2	8	4	87.5196533203125	-1	19	1.8677606796875068
760239	1	7	7	64.01908111572266	0	17	0.019120884277370465
49542	2	7	4	79.55970001220703	0	19	-2.2634920122070383
325953	2	3	4	56.26721954345703	0	17	2.142391456542974
275942	2	7	3	96.98726654052734	0	20	-2.3561205405273427
757254	3	6	6	40.929378509521484	1	18	-0.037842509521489376
199327	1	4	7	46.51689910888672	-1	17	-1.7585381088867038
25360	2	3	4	62.014122009277344	1	15	-4.966337009277346
400072	3	5	2	71.55985260009766	1	17	-1.2855896000976799
392917	3	8	4	82.58936309814453	0	15	-7.979773098144534
187385	3	6	5	67.8580093383789	1	19	-2.7039733383789155
777942	2	7	6	70.093505859375	1	19	-4.561795859374996
787316	3	6	2	64.33554077148438	1	17	-0.6684547714843703
647134	3	0	6	39.51475524902344	6	17	-2.741251249023435
140517	3	4	4	67.18144989013672	0	18	-1.051160890136714
685257	2	4	5	32.43501663208008	2	18	2.0165633679199217
228095	3	5	6	56.3949089050293	1	19	-4.797689905029294
322883	1	8	6	100.68626403808594	0	13	-4.664100038085948
785830	1	7	2	54.05563735961914	0	17	-3.857707359619141
46783	3	7	4	62.73988342285156	0	19	-4.590339422851564
649583	3	6	6	61.41828155517578	0	17	1.174360444824245
760855	1	6	7	68.08697509765625	1	17	0.42070590234375516
157184	3	7	5	70.40171813964844	2	16	0.3286498603515611
128234	3	2	6	49.66127395629883	-1	16	-1.666336956298828
450524	3	7	6	79.85891723632812	1	15	-3.5556702363280976
392298	1	7	3	65.86212921142578	1	16	2.208943788574217
172099	3	5	3	66.74117279052734	1	18	-2.124813790527341
285933	3	5	7	66.08161926269531	1	13	-2.857504262695315
407088	3	6	3	64.1002197265625	1	18	-2.5910287265624987
97966	3	8	6	61.57720184326172	1	19	1.7694101567382816
285625	3	5	6	59.10875701904297	1	14	1.0999409809570295
430193	2	5	3	89.54966735839844	1	16	-6.641582358398438
203410	1	4	4	60.343841552734375	-1	16	-2.5131545527343775
393502	1	7	5	80.45903015136719	1	14	0.24094784863281404
791814	2	2	7	23.72834014892578	2	18	-1.8768741489257792
620826	2	8	6	77.65155029296875	0	17	-5.808284292968722
789253	3	7	4	90.27017211914062	0	15	-9.192962119140631
17499	3	0	4	34.73469924926758	1	17	1.0154877507324187
192453	1	3	7	38.40047836303711	2	17	-2.6786923630370936
762252	2	7	4	82.08489990234375	0	20	-3.3681829023437473
549678	1	4	5	42.704566955566406	-2	16	0.0949470444335958
654389	3	3	3	40.925594329833984	0	16	-4.144351329833981
446909	1	7	5	41.51715087890625	1	16	0.9834801210937627
367148	3	5	2	66.00305938720703	1	19	-1.633502387207031
37749	3	8	8	50.51832580566406	0	16	-1.3865248056640596
272329	2	5	4	71.85621643066406	2	19	-3.5995484306640577
697887	3	4	3	57.655426025390625	1	16	-3.9233010253906286
127903	2	0	2	44.56588363647461	1	20	-2.772984636474604
51924	3	7	5	102.65689086914062	0	18	-7.065594869140625
401627	3	6	4	85.9548568725586	0	15	-1.2436148725585667
767644	2	2	2	56.60825729370117	1	15	-2.8714842937011724
436897	1	8	4	71.06815338134766	-1	15	1.319140618652355
566067	3	2	6	37.24796676635742	0	18	-3.9369657663574245
407182	1	8	5	63.11278533935547	-1	16	-0.8200893393554693
399381	3	5	2	63.65907287597656	1	17	0.5961971240234476
230070	1	6	4	71.06494903564453	0	21	-2.1370520356445297
510603	1	7	3	58.246788024902344	2	16	0.5809729750976587
647146	3	5	6	38.26079559326172	1	17	-1.3398235932617197
730930	3	5	2	57.27935028076172	0	18	1.1631317192382866
262177	2	6	2	57.33320999145508	0	18	-3.244715991455081
730681	3	4	4	57.07564163208008	1	16	-1.4789686320800755
473736	2	1	5	37.632530212402344	2	18	0.411570787597654
286492	3	5	2	71.67361450195312	1	18	-3.5323485019531233
172717	3	5	6	75.9980697631836	1	15	-6.365181763183628
335573	1	3	2	39.87334442138672	1	22	1.404571578613293
407487	2	7	1	67.51445007324219	0	20	-2.840708073242169
592287	2	7	2	45.9587516784668	0	18	-3.807674678466796
483006	1	5	6	81.50704956054688	2	15	-0.2288135605468682
23922	2	3	1	42.59550094604492	1	18	-4.1377449460449185
633242	2	8	1	84.40795135498047	0	22	-3.9195603549804616
361403	1	3	5	55.41465759277344	-1	17	-0.7413885927734398
425342	1	4	3	34.96493911743164	2	16	0.17156888256836567
784495	3	5	2	37.448768615722656	2	17	-0.850551615722658
516320	1	7	3	53.48798370361328	3	17	2.0528732963867142
764316	1	6	4	104.09275817871094	1	20	-7.95193517871094
158058	3	8	3	81.80784606933594	1	18	-1.7907310693359335
730798	2	5	2	57.75189971923828	0	18	-0.7142897192382804
741245	1	5	7	55.87897872924805	0	14	-1.6652187292480463
272187	1	6	6	67.70696258544922	1	17	-0.3873505854492265
391984	3	7	3	68.79533386230469	1	16	-3.932774862304683
99261	2	9	5	82.0097885131836	0	20	-3.990518513183588
122928	3	4	4	60.03655242919922	1	16	-1.931168429199218
59765	3	1	6	14.022224426269531	0	17	-1.7583314262695318
428359	2	6	2	66.93028259277344	0	17	-1.1211055927734321
406291	2	7	4	61.398223876953125	0	17	-6.605875876953128
426484	1	5	2	46.86585998535156	1	17	1.0998360146484387
762494	3	6	5	82.00912475585938	1	19	-1.2239717558593668
513770	1	8	6	101.48455047607422	1	13	-5.779140476074218
23428	3	3	3	28.678340911865234	1	16	2.567945088134767
273296	3	6	5	71.40596008300781	1	18	3.5402879169921846
451655	2	8	2	90.53169250488281	0	19	-3.5115175048828036
391566	1	7	6	59.11115264892578	1	13	1.5990083510742181
566073	3	3	8	33.350189208984375	-1	16	-0.0020932089843768154
342148	1	7	2	60.91325759887695	3	17	1.7405264011230486
406788	1	6	6	61.1713981628418	1	15	-2.3063311628417935
368693	1	6	5	77.17076110839844	0	16	0.13472489160156442
1196	3	3	2	36.7341423034668	1	18	-1.9433903034667992
123519	3	5	4	67.63340759277344	0	16	-2.7802955927734416
646814	3	6	5	33.89173126220703	0	18	-1.24715826220703
406019	1	6	6	54.565467834472656	1	15	-1.9136948344726505
495750	1	7	3	71.89215850830078	1	17	-2.3638425083007917
427356	2	5	2	61.00230026245117	1	17	-4.250048262451152
574818	1	8	6	57.116233825683594	2	16	0.3563601743164071
392972	1	7	2	76.45451354980469	1	17	-1.457261549804656
120593	1	5	4	25.261600494384766	0	16	1.0671045056152337
788003	3	6	3	74.38058471679688	1	16	-4.7789907167968835
321058	2	7	6	77.63949584960938	1	13	-0.3015378496093746
91828	1	0	3	51.201602935791016	1	16	0.5950360642089834
649065	1	5	3	58.74470520019531	1	20	-0.7884262001953104
672653	2	7	6	71.22272491455078	2	16	-1.9880249145507776
359739	2	1	4	33.0814094543457	1	18	-3.7519564543457022
793028	3	3	3	40.574058532714844	1	22	-1.6579585327148436
392815	1	7	6	77.67753601074219	1	13	-4.096169010742187
346932	2	3	3	49.4957389831543	1	18	-4.172112983154285
511822	1	8	5	74.08051300048828	1	14	-1.121211000488259
325868	1	4	4	60.830196380615234	-1	17	-3.2784983806152326
213642	1	7	2	60.07989501953125	2	18	-2.1990560195312483
806305	1	6	6	76.61993408203125	1	16	-0.11066908203125081
96673	1	7	6	44.1506233215332	2	19	5.4353526784668205
510586	3	6	3	60.57525634765625	3	16	-2.02838934765623
785824	3	6	3	52.63707733154297	1	16	-2.5018113315429673
77557	1	7	2	76.05686950683594	1	15	-1.7788705068359434
25082	1	4	7	52.76412582397461	0	12	0.24255617602538848
164709	3	6	6	71.61238861083984	1	19	-4.085185610839844
319019	1	7	6	53.71040725708008	1	13	2.664723742919925
428645	3	5	7	69.84358978271484	1	12	-1.4080907827148508
497028	2	8	4	92.52383422851562	0	16	-1.8148532285156023
366907	2	5	2	66.8486557006836	1	19	-4.371254700683593
434836	2	7	7	57.193153381347656	0	12	-2.911711381347658
618257	1	7	7	46.935909271240234	1	16	-0.5293832712402349
811582	1	7	2	55.47568130493164	2	16	1.8369126950683565
750142	1	7	6	71.63005828857422	1	16	0.5650037114257884
408801	1	6	6	82.41581726074219	1	15	-7.046061260742178
436237	1	6	6	67.06861877441406	1	13	-0.27899177441405243
717714	2	4	3	66.78221130371094	2	21	1.726931696289057
155930	3	8	5	58.409324645996094	1	16	-1.5211196459960945
632495	1	8	6	74.36980438232422	0	17	-0.6535643823242197
1975	1	4	4	52.351951599121094	0	16	-4.387093599121094
374591	3	8	5	59.14633560180664	2	16	4.249944398193364
528293	3	5	6	70.79116821289062	1	19	-4.985116212890631
335810	2	3	7	47.57171630859375	1	17	-2.6944723085937454
587050	2	7	7	67.35929107666016	0	18	-3.190591076660155
396720	2	5	2	38.226463317871094	1	17	-0.7193743178711003
95720	3	5	6	38.64057540893555	4	19	-1.2041364089355469
57399	1	3	6	78.02560424804688	2	15	-3.0319582480468767
340851	1	4	5	49.029659271240234	6	14	-0.9608162712402333
403678	3	6	4	29.686742782592773	1	17	-1.1206527825927743
469077	3	4	2	53.32401657104492	1	20	-0.9046115710449243
187182	3	6	4	68.74977111816406	1	20	-5.205831118164063
452542	2	8	2	100.25381469726562	0	19	-5.3670526972656205
673005	3	8	4	76.09249114990234	1	18	-2.980608149902366
236218	3	5	6	60.45994186401367	1	18	-0.04342486401367296
81875	1	6	6	54.298770904541016	-1	17	-0.885866904541011
187663	2	7	3	72.52436065673828	0	21	-5.240297656738278
511300	3	5	3	67.80435180664062	4	16	-1.3809758066406204
156120	3	7	4	61.327396392822266	2	17	-2.300777392822269
243570	1	4	3	57.91366958618164	1	15	0.5078864138183619
426581	1	6	6	46.00284957885742	0	13	3.027928421142583
717591	2	6	3	73.35974884033203	0	21	-5.846533840332029
20387	1	2	3	37.7701301574707	0	16	-0.3008551574706999
263263	2	5	2	68.12791442871094	1	18	-2.860884428710932
6834	1	0	6	43.13740539550781	3	16	0.08654460449218249
575057	1	4	5	62.68422317504883	6	17	-2.225549175048833
748479	3	7	5	52.26408386230469	1	17	2.3732931376953132
1540	2	2	4	43.99164962768555	2	16	-3.1965536276855318
5740	3	3	5	26.887386322021484	0	17	-1.2345173220214853
353465	1	4	5	40.39052963256836	1	18	-0.9509036325683482
647719	1	5	7	41.58270263671875	1	16	2.1048903632812497
456881	1	4	8	24.998472213745117	1	17	-0.532547213745115
692595	3	0	4	26.026519775390625	1	17	-0.04720277539062678
674720	2	8	4	100.06803894042969	1	18	-5.532975940429679
271479	3	6	8	65.24933624267578	1	15	-2.776706242675779
447695	1	7	3	50.9774284362793	1	18	-0.9946704362792786
133235	2	9	2	60.6917724609375	-1	20	0.7454145390625015
209059	2	3	5	62.93552780151367	1	18	1.0210221984863281
273727	2	7	2	80.22660827636719	0	21	-2.1081992763671877
206727	3	4	7	34.964115142822266	0	16	-0.7952371428222662
448796	3	7	5	60.21611785888672	1	16	-0.18481885888672167
512723	2	8	6	87.54033660888672	1	13	-3.986376608886715
596562	1	6	6	84.11373901367188	1	14	0.7072949863281224
157027	1	7	6	71.41922760009766	2	15	-2.4051166000976565
475155	1	3	5	60.45262145996094	0	18	-0.705998459960945
697130	2	4	1	49.858455657958984	1	18	-4.943532657958983
477677	2	6	2	38.46643829345703	1	19	-3.4734822934570246
587794	1	6	8	73.19915008544922	1	17	-3.00034008544921
468560	3	4	8	48.8150634765625	1	14	-3.953242476562501
654323	2	1	3	38.0152702331543	2	16	-2.0414492331542817
473378	1	3	6	34.68462371826172	0	17	-2.914086718261718
56681	2	4	5	70.81570434570312	1	16	-2.704502345703119
592531	2	6	2	44.281620025634766	1	18	0.5862209743652471
530002	2	6	6	88.80815124511719	0	19	-5.372429245117189
697999	3	4	2	56.272918701171875	1	17	-1.323251701171877
630741	1	8	7	63.75608444213867	0	16	-7.551346442138673
449811	3	8	4	71.69683074951172	0	17	-1.5336557495117233
320988	1	8	3	76.68099212646484	0	16	-0.20089912646487562
750987	3	7	5	85.14929962158203	1	17	-3.6947686215820283
276109	2	6	6	97.23568725585938	1	17	-1.2072562558593773
426288	3	6	3	48.13786697387695	0	16	-2.6755169738769524
393166	1	7	5	75.8586654663086	1	14	1.3003865336914089
473687	1	3	6	37.74064254760742	0	17	-0.562358547607424
561870	1	5	5	59.75855255126953	0	20	-3.1577035512695275
684848	3	5	5	29.475128173828125	1	18	-0.775974173828125
194157	2	3	5	58.5364875793457	2	19	-1.709205579345685
1213	2	3	3	35.99930191040039	1	17	-0.9828509104003942
618438	2	7	6	53.826873779296875	1	17	-5.37038477929687
121303	2	3	1	38.26481628417969	2	19	-1.6344742841796815
349386	1	5	4	67.97647094726562	-1	17	4.429918052734365
169480	1	5	4	40.194400787353516	1	17	-1.5511287873535125
319363	1	7	3	55.979888916015625	1	16	3.9930180839843743
442816	2	8	7	65.19963836669922	1	17	-3.14185736669922
391540	1	7	8	59.53181076049805	1	11	0.8315012395019465
248426	2	8	1	56.79745864868164	1	22	-2.873507648681638
436970	3	6	5	78.2659912109375	1	14	-5.190248210937497
520607	3	0	7	38.0091438293457	1	10	-1.1173558293456907
284394	3	5	4	47.717002868652344	1	16	-0.18319786865234278
481915	1	7	4	74.98282623291016	0	17	-2.923741232910146
2246	1	5	4	54.376060485839844	-1	16	-2.5427034858398443
705169	2	6	3	69.67084503173828	0	15	-4.702233031738288
399223	1	5	3	62.1297721862793	1	16	0.812129813720702
95373	2	7	7	35.981136322021484	2	18	-3.7739483220214822
785569	2	6	0	50.09259796142578	1	19	-2.420985961425785
318889	2	8	2	61.461692810058594	0	17	-6.244343810058595
693686	2	0	3	46.62979507446289	1	18	-3.0713870744628906
451546	2	7	2	88.89379119873047	1	19	-2.8427401987304677
714522	2	4	6	36.11164093017578	2	18	-1.4216629301757848
24744	1	5	2	53.14681625366211	-1	17	-4.350762253662104
261367	2	5	3	49.081817626953125	1	17	-2.9944136269531256
6512	1	4	4	40.098594665527344	-1	18	-1.8252096655273462
202302	2	5	2	43.39516067504883	-2	18	-1.528839675048829
427460	1	5	5	62.53569030761719	1	14	-4.892298307617189
376167	2	7	4	83.89905548095703	3	17	-3.006973480957001
25405	2	4	7	61.77568435668945	0	12	-4.291177356689445
740336	2	4	5	46.11746597290039	1	16	-3.1419419729003906
44993	1	7	4	43.54349136352539	0	19	-0.3386853635253928
659135	1	1	5	29.099811553955078	1	17	0.3990004460449228
760548	1	7	5	62.526763916015625	0	19	3.726788083984374
391586	2	6	8	62.54019546508789	2	11	-1.5771334650878899
17927	1	1	3	45.660850524902344	0	18	-1.8329075249023319
368331	3	3	3	72.04425811767578	3	18	2.268294882324213
698132	1	5	3	56.8961296081543	0	16	-0.20604160815430816
718345	1	5	6	75.66266632080078	1	18	-0.6504123208007826
371526	3	6	4	26.785385131835938	4	17	-0.7527351318359479
49058	2	7	4	81.30264282226562	0	19	-7.28033882226562
762514	3	6	4	74.63182067871094	1	20	6.2860833212890554
434699	3	7	2	54.39200973510742	0	17	-1.1910587351074184
258303	1	0	6	61.01628112792969	1	11	2.0735078720703157
398850	2	5	2	65.2124252319336	1	17	-5.887313231933575
322667	2	8	4	92.94165802001953	0	15	1.1034509799804653
228323	2	5	6	56.639495849609375	1	19	-2.989912849609375
56335	3	4	5	63.967308044433594	1	16	0.7362549555664089
172127	1	6	6	67.94294738769531	0	15	-3.061543387695309
285247	1	6	7	58.07683181762695	0	13	-1.564450817626934
478462	3	6	4	41.73036575317383	1	17	1.7931582468261666
791585	2	2	6	20.6368350982666	2	19	-1.9596610982666043
322817	3	7	2	99.31898498535156	1	17	-4.15201898535156
626648	1	3	3	59.624507904052734	-1	22	-1.7674769040527352
51197	3	7	3	92.88056182861328	0	20	-2.841686828613277
326735	1	3	7	68.3866195678711	0	14	-1.659151567871092
76007	2	7	0	57.03245162963867	1	17	-2.9368156296386587
450239	2	7	2	78.7057876586914	1	19	-4.937244658691412
464109	3	5	2	59.30356979370117	1	15	-2.0915487937011505
352780	3	5	6	30.316953659057617	0	17	-0.708374659057629
109908	1	6	3	47.8181266784668	1	17	-2.3651456784667957
134667	2	7	4	80.86750030517578	1	18	-3.8909943051757807
155382	2	9	4	54.07835006713867	0	17	-2.6737650671386746
373664	2	9	5	55.545631408691406	1	16	-2.402189408691406
375355	2	9	5	76.21281433105469	1	16	-4.728503331054668
294117	3	7	2	67.33314514160156	0	15	2.6000808583984423
802606	3	6	5	46.47700881958008	1	17	-3.2632378195800626
183749	1	6	6	31.658884048461914	1	18	1.588874951538088
694361	1	0	7	53.96595001220703	1	14	-0.0038610122070323882
165896	2	6	5	84.97970581054688	1	20	-6.7919278105468806
324144	1	3	5	34.479408264160156	0	16	-0.551494264160155
248467	3	8	6	54.02102279663086	1	17	0.38386420336914284
49393	2	8	4	82.72484588623047	-1	19	-6.437412886230476
248257	2	7	7	57.95269775390625	2	16	-5.930935753906255
731349	3	4	5	63.35881423950195	1	15	-0.05159223950195013
509324	1	8	2	45.784908294677734	1	17	-0.6319582946777302
535953	3	6	5	35.95634078979492	1	17	3.5409742102050785
550988	2	0	2	65.86072540283203	2	19	-5.7799054028320285
184166	2	5	6	39.39297866821289	2	18	-0.8428886682128933
513656	1	7	5	91.75643157958984	2	14	2.7329784204101486
205832	2	2	5	23.427928924560547	2	18	-2.795149924560544
324887	3	3	0	46.52121353149414	0	21	-0.9183025314941418
133912	2	7	5	69.73432159423828	1	17	-0.5174685942382808
594389	1	6	3	62.7221565246582	1	17	-0.7903315246581997
748290	3	7	6	56.70827102661133	1	16	-3.9716710266113324
348182	2	3	4	61.49864196777344	1	17	-1.1156309677734342
478715	1	7	4	54.07775115966797	0	17	-8.110189159667968
588949	3	7	4	82.31523132324219	0	21	-1.2612873232421862
785764	2	6	2	53.43431854248047	1	17	-3.80894654248047
632198	3	7	6	75.78499603271484	1	17	-4.8250750327148495
121430	3	4	3	41.99472427368164	1	17	-3.350603273681635
56845	1	4	6	68.60675811767578	1	15	1.041664882324227
110348	3	5	6	52.47434997558594	2	14	-2.4302469755859377
398349	1	6	4	59.74378204345703	0	15	-5.370544043457031
722823	3	0	2	54.43216323852539	1	23	-0.9667542385253896
515865	1	7	3	50.42046356201172	3	17	-0.25147456201171536
213418	2	9	2	58.24440383911133	0	18	-3.541059839111327
405057	2	7	4	47.305755615234375	0	17	-3.313656615234372
79825	2	6	6	26.197647094726562	-1	17	-2.129118094726561
779751	3	7	5	85.83328247070312	1	20	-1.1756664707031206
427427	1	7	3	57.65523910522461	-1	16	-0.34972710522460204
326667	3	3	5	68.22232818603516	0	16	-2.1805971860351576
23282	1	3	3	28.249765396118164	1	16	1.0580376038818358
592151	3	6	3	40.752105712890625	1	17	-0.3845397128906214
438072	3	6	2	83.37091064453125	1	17	-0.08280264453125596
156699	1	7	7	62.46092987060547	2	14	2.935784129394534
326541	2	4	2	66.56999206542969	-1	19	-1.8750400654296868
758839	1	7	5	57.03208541870117	0	19	-2.755064418701153
633784	1	7	7	82.9048843383789	1	16	3.1418216616211225
655383	1	3	6	53.43437957763672	0	13	-2.5334455776367193
402689	3	5	4	97.73224639892578	1	15	-2.8789533989257876
512110	3	7	2	75.73151397705078	2	17	0.16693502294921814
359921	3	2	5	31.70792007446289	0	17	0.1438449255371097
778879	1	7	6	81.8060073852539	1	19	-7.022536385253886
592729	2	5	2	50.66319274902344	2	18	-3.746888749023441
554943	3	6	6	52.09014129638672	-1	16	-1.893533296386721
41734	1	8	4	86.17808532714844	0	20	2.0899716728515614
728282	1	4	3	22.41238784790039	1	17	-0.8087578479003916
436687	2	6	2	73.02130126953125	1	17	-2.729620269531253
192201	1	0	7	30.57706069946289	5	17	0.5580593005371064
314193	3	3	4	51.87249755859375	-1	17	-1.1379015585937466
127766	2	0	5	41.62662887573242	1	17	-2.246623875732425
509482	1	6	2	46.50450134277344	3	17	0.23045465722656644
120895	3	4	4	30.10523223876953	1	16	0.546824761230468
23166	2	3	1	29.462448120117188	1	18	-2.1147971201171885
376004	2	9	4	85.4968490600586	1	17	-6.518836060058604
229572	2	5	3	69.06954193115234	1	22	-4.397740931152342
162282	2	6	7	51.31268310546875	1	18	-2.833217105468748
500804	3	5	3	62.27398681640625	0	16	-1.989514816406249
785219	2	6	3	46.02989959716797	1	16	-1.9840215971679669
304306	1	0	6	32.58821105957031	1	17	-0.09716705957031024
667404	2	6	2	78.32174682617188	1	15	-1.6979628261718887
448897	3	8	3	61.15034484863281	0	18	-0.09383784863280908
512452	1	8	5	83.027587890625	1	14	-2.7839788906249936
93355	2	0	1	42.84429931640625	1	18	-3.2835343164062536
318715	3	7	8	51.236270904541016	1	11	2.1287860954589846
429104	3	6	5	79.57307434082031	0	14	-6.791633340820312
793789	2	3	6	52.118316650390625	1	19	-4.230470650390615
566228	1	3	7	34.46478271484375	-1	17	1.1540942851562477
698139	3	5	2	57.96192169189453	0	17	-1.2313166918945342
494837	2	7	2	56.65163803100586	1	18	-2.4213490310058603
556341	2	4	4	70.02490234375	1	18	-2.034153343750006
359556	2	1	5	28.754228591918945	1	17	-1.6949145919189483
593376	2	5	3	53.572723388671875	2	17	-0.648328388671878
740379	3	4	5	45.05012130737305	1	16	-1.2893313073730468
346694	3	3	4	42.52496337890625	1	17	-0.8481463789062502
160717	3	6	8	34.86635208129883	1	17	-1.9975070812988278
170479	2	5	2	52.566131591796875	1	19	-3.0267965917968738
512474	2	8	2	83.92383575439453	1	17	-3.3051707543945383
434196	3	6	2	49.7064094543457	1	17	-1.4896314543457052
321294	3	7	4	85.1419906616211	1	15	-5.4947666616210995
511347	2	8	2	68.88854217529297	1	17	-1.8020571752929726
797438	3	0	6	24.30154800415039	1	16	-1.4652870041503903
184955	3	6	7	47.322044372558594	1	17	-0.9875583725585955
585981	2	8	6	56.08524703979492	-1	19	-0.2158180397949252
261305	1	6	3	45.25929641723633	0	17	0.05456258276367265
428308	3	5	2	68.93426513671875	1	17	-3.6153331367187462
170508	1	6	4	49.36648941040039	0	17	0.428237589599604
48131	1	6	6	65.51730346679688	1	17	2.123553533203122
313389	1	3	5	37.85675048828125	-1	16	0.888825511718764
500226	1	5	2	55.17082214355469	0	17	-1.2541761435546874
162928	2	6	6	55.74888610839844	1	19	-2.508365108398415
705693	2	8	2	74.78914642333984	-2	16	-4.582608423339849
256553	3	0	2	40.00608444213867	1	15	-0.9741074421386742
411033	2	8	3	98.18677520751953	-1	18	-2.968541207519536
214312	2	8	3	70.76184844970703	1	17	-2.247223449707036
499120	2	4	2	44.28739929199219	1	17	-3.1228682919921837
478607	3	6	4	46.32167053222656	1	17	-1.5326425322265607
680911	2	4	0	56.2569580078125	1	17	-6.301378007812495
185385	2	6	7	55.34236145019531	1	17	-5.268306450195311
401456	1	6	5	85.4902572631836	0	14	-2.237328263183599
53511	3	4	5	30.769323348999023	1	16	-0.8497533489990232
322150	1	7	2	88.83184051513672	1	17	-0.29237651513672347
178712	1	6	6	44.62725830078125	0	16	4.135050699218745
596528	2	5	4	87.02685546875	2	16	-2.439382468749997
324379	3	3	4	38.788658142089844	0	17	-0.8870681420898379
322807	3	7	4	100.77825164794922	1	15	-5.584840647949221
172114	2	6	2	69.4794921875	0	19	-4.6380611875
262606	2	6	3	62.801918029785156	0	17	-3.737059029785158
527812	2	5	1	66.12202453613281	1	24	-4.448486536132812
49456	3	7	4	81.94849395751953	0	19	-5.201465957519531
515944	2	7	2	52.95844650268555	3	18	-2.012218502685549
788168	2	6	2	73.6825942993164	1	17	-2.649417299316383
228928	2	5	4	59.24751281738281	1	21	-0.12782081738281192
400133	3	6	6	76.79561614990234	0	13	-5.812388149902347
511536	2	9	5	74.94893646240234	0	14	-5.714351462402348
428256	2	6	4	71.01811218261719	0	15	-6.065765182617184
335624	1	3	7	40.35084533691406	1	17	1.6527176630859373
791830	2	3	6	25.13268280029297	1	19	-2.9886068002929704
427540	1	4	4	58.029579162597656	2	15	0.3301698374023445
24840	2	4	2	53.196388244628906	0	17	-3.1503132446289044
674724	1	5	6	89.71409606933594	4	16	4.954202930664053
229511	2	5	7	69.66905975341797	1	18	-5.406389753417969
527365	3	5	2	57.73295974731445	1	23	-0.024390747314448902
511061	3	7	2	64.14473724365234	2	17	-0.18095024365234025
425671	1	6	3	39.89598846435547	0	16	-0.35153046435547
83098	2	4	5	68.93451690673828	1	18	-2.5475439067382837
504576	1	2	7	31.029586791992188	0	17	1.8914742080078142
132843	1	7	3	59.00862503051758	1	19	-1.7930350305175793
390336	2	7	4	51.718299865722656	1	15	-3.2615028657226546
391348	2	8	2	60.066959381103516	0	17	-1.8039773811035147
112481	3	6	4	71.340087890625	1	16	-1.5750108906249949
65077	1	1	6	37.690250396728516	1	17	-0.6289983967285195
761730	1	6	5	74.36322021484375	1	19	0.2920087851562414
389886	3	7	2	43.540016174316406	1	17	0.266480825683594
448734	2	7	2	62.53908157348633	1	19	-3.3501685734863287
7273	2	2	1	50.65985870361328	1	21	-0.9300227036132824
669826	3	5	5	34.184608459472656	4	17	0.7311755405273459
41202	3	7	4	85.86973571777344	1	20	-3.182053717773414
511675	1	8	6	71.68456268310547	1	13	-0.5444046831054976
556824	3	5	6	74.76566314697266	0	16	-1.0921061469726538
575527	2	8	5	67.97632598876953	2	17	-1.9447599887695333
375065	1	9	2	69.83845520019531	1	19	-1.5149042001953177
225473	3	5	7	24.468036651611328	1	18	-2.8490656516113297
227110	3	5	7	43.417022705078125	1	18	-0.3495677050781225
111207	1	6	3	56.33267593383789	1	17	1.144033066162109
122258	2	5	3	55.87461853027344	0	17	-6.029937530273436
409088	2	8	4	83.59687805175781	-1	17	-5.538506051757793
230289	1	6	7	70.46810150146484	0	18	0.6152314985351524
759732	3	6	6	63.207130432128906	1	18	-2.5278834321289025
787428	3	7	4	66.52825927734375	0	15	-1.7616662773437497
54668	1	5	4	49.66598892211914	0	17	-3.3287019221191443
109126	3	6	4	39.69573974609375	1	16	-2.8851967460937473
55725	2	4	2	61.690486907958984	1	19	-2.9584529079589856
155970	2	8	2	60.74314498901367	1	19	-3.5317319890136716
730829	3	5	3	57.8177604675293	0	17	-0.41958846752928736
699245	3	4	5	76.39287567138672	1	14	-7.435623671386722
196839	1	5	6	86.49323272705078	0	18	-2.0851557270507755
228760	2	5	7	62.917808532714844	1	18	-5.313908532714819
154626	2	8	4	46.010868072509766	1	17	-2.624857072509762
500009	3	4	4	53.811649322509766	1	15	-2.490455322509767
739696	1	5	3	29.663312911987305	0	18	3.669313088012693
64923	1	2	6	35.48196792602539	0	17	-0.6546009260253953
464067	3	6	0	58.384376525878906	0	17	-1.7683395258788863
2967	2	3	3	66.64554595947266	1	17	-3.269667959472663
550609	1	1	4	55.887718200683594	1	17	-0.6021812006835958
537112	3	6	6	47.92059326171875	1	16	2.9861917382812493
660631	2	2	3	54.213706970214844	0	19	-1.9850419702148443
348870	1	4	6	71.94711303710938	0	15	-4.539299037109373
573820	1	5	6	44.98890686035156	5	16	-0.11710986035156168
257767	3	0	3	60.89009475708008	1	14	-5.922101757080078
344517	3	7	5	98.43460083007812	3	14	-3.1460868300781186
186832	1	6	8	61.08137512207031	1	16	-0.04088312207031208
214209	3	7	2	66.1899185180664	2	18	0.5831754819335941
445475	1	7	4	23.4443359375	1	17	0.5346810624999989
285580	3	5	6	64.62887573242188	1	14	-4.813241732421872
322806	2	8	4	98.36067199707031	0	15	-3.159062997070322
630350	3	7	4	52.048831939697266	1	19	0.6497440603027371
45623	3	6	4	49.72170639038086	1	19	-0.4755743903808636
511914	1	7	6	71.09026336669922	2	13	2.7794296333007935
177254	1	5	5	28.51585578918457	1	17	0.9736752108154327
445636	2	7	3	28.749513626098633	1	18	-1.1797856260986315
560001	3	4	8	36.299015045166016	1	17	-0.7006520451660165
405478	2	6	4	49.51371383666992	1	17	-1.5214478366699211
754132	1	2	4	51.02159118652344	0	16	-0.3575311865234383
134052	1	9	6	70.58123016357422	-1	16	0.2948018364257763
426633	2	5	2	49.60363006591797	1	17	-0.08947406591796891
13616	3	4	3	57.825931549072266	0	14	-3.2623565490722655
283591	1	6	3	38.032527923583984	0	17	0.3978320764160159
632454	3	7	4	76.94679260253906	1	19	-3.707459602539089
681809	3	4	3	62.68393325805664	1	14	-0.426885258056636
113828	3	7	4	84.62126922607422	0	16	-0.3542802260742235
110290	3	6	3	46.20583724975586	1	17	3.289887750244141
513765	3	7	4	100.54414367675781	2	15	-4.990380676757823
268500	2	6	3	38.71720886230469	1	20	-1.7786048623046824
260024	2	5	2	30.360877990722656	1	18	-0.8867719907226572
156748	1	7	5	67.18136596679688	2	16	-1.3857809667968723
620605	1	8	7	73.34386444091797	0	16	-3.2157684409179694
44923	1	7	5	42.1120491027832	0	18	0.397919897216795
495073	3	7	4	60.68437576293945	1	16	-3.0700567629394513
510921	3	7	7	65.98230743408203	2	12	-3.549248434082031
629785	2	7	5	49.65422821044922	1	18	-2.7053512104492157
355924	1	4	7	72.36248016357422	1	16	-4.599756163574213
705917	2	6	6	75.00244903564453	0	12	-2.131146035644562
697132	3	5	3	49.0037956237793	0	16	-4.051601623779298
575111	2	8	6	64.26680755615234	2	16	-2.9335075561523425
550149	3	2	3	50.162147521972656	0	18	-0.6294095219726543
469746	3	4	7	61.77053451538086	1	15	-1.0882035153808616
313586	1	2	4	42.32966613769531	0	17	-0.19090013769530856
155761	3	7	5	56.032474517822266	2	16	-1.1135485178222595
633073	2	7	5	84.8327865600586	1	18	-5.947489560058585
780933	1	1	4	21.964702606201172	0	16	1.069571393798828
206398	2	1	5	32.39354705810547	3	18	-3.438578058105467
137938	3	3	4	34.37934112548828	1	18	-1.15778012548828
509209	1	5	3	43.75709915161133	4	16	0.42398884838867446
422170	2	8	2	71.23127746582031	0	16	-0.19331446582032186
44457	2	6	8	41.17531204223633	1	15	-3.422068042236326
673486	2	7	4	80.01907348632812	2	18	-1.1667974863281216
314175	1	1	3	51.688751220703125	1	18	-1.0735022207031264
490186	2	1	1	47.4441032409668	2	17	-2.139789240966799
56195	3	5	4	64.54322814941406	0	17	-1.2444851494140678
393355	1	8	5	78.60530090332031	0	14	0.4924400966796867
787348	3	7	6	65.64617919921875	0	13	-1.666520199218752
354561	3	4	4	56.76787567138672	1	19	-2.7456866713867143
607837	3	4	2	54.662628173828125	0	16	1.3799608261718745
593159	3	6	3	53.42215347290039	1	17	-2.3693524729003883
575627	3	7	6	69.4159164428711	3	16	-2.1150654428710993
390740	2	6	2	54.75053024291992	2	17	-2.482816242919924
406489	2	6	2	60.33915328979492	1	19	-3.861712289794923
696801	2	3	1	43.69122314453125	2	18	-2.336976144531249
399387	3	6	2	64.5462646484375	0	17	-0.2528406484374983
262036	1	6	6	53.09640884399414	0	14	0.12596615600586603
346557	2	3	4	39.27021408081055	1	17	0.4085219191894538
337054	1	3	2	58.956356048583984	1	22	2.1347879514160155
284019	3	5	3	43.794002532958984	1	17	-0.49880253295898314
671003	1	9	6	49.35593795776367	0	16	0.9369260422363297
698326	1	4	4	58.754730224609375	1	15	-0.2616522246093851
585490	1	6	5	51.02116394042969	1	20	0.8303080595703065
451648	1	7	5	90.7945556640625	1	16	-3.9088626640624966
548912	1	2	5	31.5955753326416	0	16	0.2053356673583977
2727	2	3	3	62.05274200439453	1	17	-2.3556890043945344
595643	2	6	4	78.95177459716797	1	16	-3.882233597167968
654273	2	1	2	38.02457046508789	2	17	-2.7407574650878885
18402	3	0	4	49.403743743896484	1	17	1.994001256103516
802406	1	7	6	41.28101348876953	0	16	-0.108724488769532
731285	2	3	5	63.296913146972656	2	15	-0.775405146972652
224935	2	3	8	10.617762565612793	3	17	0.3197984343872058
673150	1	8	5	74.03187561035156	1	17	0.4946223896484412
236372	2	5	5	68.37410736083984	1	19	-6.66113036083982
603305	1	6	3	83.94478607177734	1	15	-5.671008071777351
587918	3	6	6	76.52115631103516	1	19	-5.392912311035161
791455	3	4	7	18.7993106842041	0	18	-2.1729126842040998
500800	1	5	4	66.46965026855469	0	15	-6.2483002685546865
731087	1	5	6	59.388431549072266	0	14	0.9414494509277347
398173	1	5	3	52.88154602050781	1	16	-0.07434702050781539
260722	3	5	3	38.53887176513672	1	17	0.23607823486329238
671393	2	8	4	59.39680862426758	1	18	-5.234405624267573
482071	1	7	4	73.59623718261719	0	17	-0.10382218261719345
448431	1	7	6	55.97455978393555	1	15	0.736234216064453
226453	1	5	7	35.1580924987793	1	18	1.6308505012207064
630458	2	7	6	54.861549377441406	1	17	-1.332920377441404
667541	3	5	2	77.33644104003906	2	15	1.1931239599609427
320837	3	8	5	77.95915985107422	0	14	-3.134826851074223
207151	1	4	7	41.09067153930664	0	16	-0.6240245393066459
613993	3	7	2	75.30619049072266	1	16	-4.880405490722666
672306	1	6	7	63.77287292480469	3	15	1.4855160751953207
109359	3	6	3	40.4498405456543	1	17	-1.3165755456542954
25450	2	3	1	62.039669036865234	1	18	-4.181265036865234
398989	3	5	6	64.80907440185547	1	13	-4.011585401855463
129328	1	2	5	74.48422241210938	-1	17	-1.7103094121093818
202171	3	3	4	41.86927032470703	0	16	-2.4037543247070303
667762	3	7	3	82.42613983154297	0	14	-0.762433831542964
21972	3	3	3	61.42980194091797	-1	16	-0.8008459409179665
361146	3	1	4	50.32945251464844	1	18	0.8922774853515634
526932	1	5	4	52.739810943603516	1	21	1.0983400563964878
400650	1	5	4	78.39484405517578	1	15	-2.1691430551757804
374281	1	5	6	61.77231216430664	5	15	-1.8799591643066407
317985	3	7	2	47.490936279296875	1	17	-0.9846622792968773
595120	3	7	6	74.24349975585938	0	14	-4.481966755859375
584821	3	6	2	47.515892028808594	1	23	-0.806298028808591
504477	3	3	7	33.37104415893555	-1	17	-2.025706158935545
665436	1	6	2	51.31061553955078	1	15	2.6630234604492244
231977	2	5	4	93.94674682617188	1	21	-3.081385826171882
146405	2	5	1	64.21564483642578	1	21	-2.4890758364257763
550892	3	0	4	57.933677673339844	2	17	1.1000533266601522
353594	1	5	6	41.1646842956543	0	17	0.0944147043457022
741494	3	5	6	56.870689392089844	0	15	0.3443396079101504
101088	3	3	8	25.435834884643555	0	17	-3.370458884643554
670984	3	6	5	51.34416580200195	3	17	-1.265876802001948
512707	2	8	5	87.82428741455078	1	14	-4.506794414550782
367747	2	6	7	65.3314208984375	0	14	3.782134101562491
349067	1	5	4	72.84222412109375	-1	17	-3.5617411210937746
313027	3	3	5	33.483001708984375	-1	16	0.08786129101562778
233372	1	5	4	27.84654426574707	1	20	-0.1958102657470704
304545	2	0	5	38.95632553100586	1	18	-2.1370445310058557
367398	1	5	3	60.604820251464844	1	18	5.636790748535148
321935	3	7	2	83.55572509765625	1	17	2.8840679023437445
212431	2	8	4	42.14786911010742	1	16	0.557018889892575
456189	2	0	5	74.25971984863281	1	20	-3.8951278486327823
276092	1	7	6	96.90753173828125	0	17	-1.0457897382812433
563634	1	5	7	80.11611938476562	0	18	-3.2185323847656235
398294	3	6	3	53.25572967529297	0	16	0.7346223247070327
55250	3	5	4	56.219661712646484	0	17	-2.6983767126464855
97300	3	7	8	57.88652801513672	2	17	-2.094728015136724
654448	2	1	1	40.831451416015625	2	18	-3.1201294160156223
785987	2	6	2	53.27151107788086	1	17	-1.4147500778808393
630091	3	7	6	50.67491149902344	1	17	-0.4836224990234399
157122	1	8	7	71.71691131591797	1	14	-1.6663573159179776
4973	3	2	5	14.684295654296875	1	17	0.6641063457031251
347860	3	4	6	55.62736511230469	0	15	1.2236878876953128
320528	3	6	7	73.79563903808594	2	12	-1.822252038085935
632487	2	7	7	79.72029113769531	1	16	-6.122775137695314
778367	3	8	3	68.8900146484375	0	22	0.9481683515625008
756134	3	6	7	25.941144943237305	1	17	1.5606110567626956
576382	1	9	5	73.61161804199219	1	17	2.9925729580078126
500863	2	2	2	64.87532043457031	3	17	-3.8377904345703158
163087	2	6	7	58.068424224853516	1	18	-3.523278224853513
393145	1	7	6	74.70307922363281	1	13	2.1910097763671814
593941	1	7	4	58.313838958740234	0	16	-0.5655609587402353
622147	3	7	3	84.6807861328125	1	20	-0.2693681328125308
166039	1	6	7	83.2469482421875	1	18	-3.3766942421874973
398335	1	6	7	55.46607208251953	0	12	-1.144342082519529
757796	1	6	8	47.15544509887695	1	16	-1.2827380988769548
247487	3	7	7	42.36254119873047	2	16	-0.017540198730465306
83365	3	4	4	66.27429962158203	1	19	2.745187378417995
621345	3	7	2	81.91856384277344	1	21	-5.480744842773447
580285	2	8	2	60.29508590698242	2	16	-4.104996906982429
754310	2	1	2	50.65333557128906	1	18	2.334927428710934
526806	1	6	6	52.950740814208984	0	19	-0.13429581420898273
248538	3	7	5	54.19206619262695	2	18	0.8267048073730479
504595	2	1	6	35.93886184692383	1	18	-2.807916846923824
575424	2	1	4	67.61197662353516	9	18	-2.635184623535139
332262	2	9	5	72.4661865234375	1	18	-5.239488523437501
193231	2	4	6	47.07311248779297	1	18	-0.6503604877929732
441153	1	8	7	38.09321212768555	1	17	3.95111887231446
804472	3	6	5	61.68552780151367	1	17	-1.464903801513671
137845	1	4	6	32.42365646362305	0	16	-0.339165463623047
517678	2	8	2	76.71964263916016	2	18	-1.5319396391601572
169910	1	7	4	43.95854187011719	-1	17	-0.3073428701171892
138691	3	4	5	43.38001251220703	0	17	0.33208048779297883
213333	2	7	2	54.227474212646484	2	18	-0.6081832126464661
317897	2	7	2	46.88655090332031	1	17	-1.1688089033203113
391392	3	6	2	55.31789016723633	2	17	3.412405832763696
585521	2	6	3	52.99544906616211	1	22	-0.8928800661621068
468862	1	4	5	49.35552978515625	1	17	-0.016546785156251076
629594	2	7	6	48.272666931152344	1	17	-4.088577931152344
247484	2	8	5	47.93256759643555	1	18	-5.519873596435545
300201	2	8	1	67.32421875	-2	17	-3.1548377499999987
391035	3	8	2	59.710296630859375	0	17	-4.5113876308593746
258057	1	1	5	58.942970275878906	0	12	0.14558972412109483
697299	3	4	2	44.80863571166992	1	17	1.814103288330081
260532	3	5	3	31.574661254882812	1	17	4.420345745117189
403544	1	5	5	24.30298614501953	2	16	2.385194854980469
741324	2	4	4	60.6005973815918	1	17	-5.326030381591792
722453	3	1	3	48.36015319824219	0	22	-0.7407841982421886
697679	2	4	3	55.564491271972656	1	16	-4.59122527197264
512006	2	8	4	76.949951171875	1	15	-2.248667171874999
433732	3	6	3	46.58229446411133	1	16	-3.101714464111325
750782	3	8	5	80.16380310058594	0	17	-1.0647121005859361
718288	2	5	5	75.73320770263672	1	19	-1.0689237026367238
335813	1	3	7	41.563507080078125	1	17	3.189170919921871
207007	3	4	8	39.6796989440918	0	15	-1.1958889440917986
447967	3	7	2	52.859901428222656	1	19	-0.555571428222656
696471	1	5	2	36.62496566772461	0	17	0.3166693322753886
165261	1	8	5	75.58946990966797	-1	20	-3.274758909667966
389846	2	7	3	42.60442352294922	1	16	0.8994024770507849
327542	2	3	4	81.18695831298828	0	17	-5.163996312988274
499040	3	5	2	41.30482482910156	0	17	-1.196909829101557
23873	2	3	8	41.424007415771484	1	11	-3.650392415771485
612861	2	7	1	59.497005462646484	1	17	-1.6499304626464806
745943	1	7	6	21.619604110717773	1	16	0.3916198892822287
444024	1	8	6	76.06990051269531	1	18	-0.04495651269530754
624245	2	1	0	25.809091567993164	1	25	-2.4082575679931644
342370	2	5	2	68.26786804199219	5	17	-3.014058041992186
647044	1	5	6	36.17171096801758	1	17	-0.597675968017576
235298	1	5	4	51.93772888183594	1	20	-0.16817288183594314
509666	3	8	3	48.60480499267578	1	16	0.17735200732421674
114148	1	7	6	85.83745574951172	0	14	1.7855942504883018
141368	3	4	4	80.01660919189453	0	18	-3.4096631918945235
83225	1	4	6	69.87052917480469	1	17	-2.126965174804681
510811	2	9	0	65.36299133300781	0	19	-3.9365463330078185
5607	1	2	6	23.50445556640625	1	16	0.45227943359374834
511737	1	7	6	72.66730499267578	2	13	-0.8784119926757796
429070	2	5	5	79.2418441772461	1	14	-6.810328177246092
526586	1	5	8	50.09007263183594	1	17	0.7222233681640589
202131	2	4	4	44.424625396728516	-1	16	-5.352525396728517
521961	3	1	1	49.44559860229492	0	16	4.101338397705078
787064	1	6	4	58.75888442993164	1	15	2.5559275700683557
375640	2	9	2	80.02420806884766	1	19	-5.394764068847664
620257	1	8	6	70.92212677001953	0	17	-4.129011770019531
207720	3	5	5	51.146846771240234	-1	18	-3.2166067712402295
759131	3	7	3	57.05091857910156	0	21	-0.6119405791015637
77030	1	7	2	69.29328918457031	1	15	-1.4716901845703063
55273	3	3	3	56.09165954589844	2	18	-2.2120075458984374
504516	2	1	6	36.20955276489258	1	18	-4.033003764892577
156070	1	8	3	58.89791488647461	1	18	-0.46918088647461076
449035	1	6	6	61.79351043701172	2	15	0.26367956298827977
227661	2	6	8	48.857032775878906	0	17	-0.7303387758789057
263362	1	5	6	67.30416107177734	1	14	-1.2225840717773195
7841	3	4	6	56.89117431640625	-1	16	0.06938768359376724
393544	3	8	3	79.64712524414062	0	16	1.4306417558593978
490640	3	4	1	45.89402770996094	-1	17	5.325911290039059
794863	1	3	7	63.09330749511719	1	18	-1.5512464951171907
468189	3	4	6	38.17735290527344	1	16	0.5619970947265571
393872	3	8	2	82.40324401855469	0	17	1.9900049814453098
494895	3	7	4	56.18607711791992	1	16	-1.1738221179199257
120952	1	4	3	32.65804672241211	1	17	-1.0146627224121083
319847	2	7	2	64.79923248291016	1	17	-0.027441482910163018
470209	3	5	6	67.27837371826172	0	16	-0.45326171826171446
393407	2	7	4	81.18456268310547	1	15	-1.5014736831054591
421188	3	5	3	62.99993896484375	3	15	-3.1802489648437486
381068	3	7	8	66.1439208984375	1	17	1.7216261015625065
367454	1	6	4	67.49295806884766	0	17	-0.8176290688476513
6849	1	3	2	40.74144744873047	0	20	2.7290295512695266
524841	2	4	0	36.433677673339844	2	25	-1.813150673339841
576144	1	8	6	73.81438446044922	2	16	-0.19634146044924705
206916	2	3	5	38.20560836791992	1	18	-1.3355233679199188
399769	2	5	5	73.767333984375	1	14	-6.054057984374992
528729	2	6	2	76.34434509277344	0	23	-6.7537470927734375
499384	1	5	2	43.81288146972656	0	17	0.22951753027344068
472509	2	1	6	18.73925018310547	2	17	-1.4031211831054655
555894	2	4	4	65.88678741455078	1	18	-3.818006414550787
731812	3	5	4	73.14982604980469	0	16	-5.000843049804686
157437	3	7	7	79.19532012939453	2	14	-5.893573129394511
633570	3	7	4	85.32643127441406	1	19	-1.6046032744140746
325854	1	4	6	64.05561828613281	-1	15	-6.472774286132811
341914	2	9	2	65.01766204833984	1	17	-4.900891048339844
261028	2	5	2	44.330387115478516	1	18	-2.0798621154785124
82371	1	6	6	60.415130615234375	-1	17	-1.7201936152343578
139394	2	4	4	56.257286071777344	0	18	-3.2368180717773427
715321	3	6	5	47.74139404296875	0	19	-2.631752042968749
178178	1	5	5	43.5511474609375	1	17	-1.9131014609374972
400410	1	5	8	73.92284393310547	1	11	0.11828406689453175
347150	1	4	5	47.538116455078125	0	16	0.4272395449218962
449305	1	8	6	60.207733154296875	0	15	4.69267784570313
55482	1	4	7	55.40454864501953	1	14	0.8839613549804639
342868	1	8	3	71.54841613769531	2	16	-0.1896591376953154
684818	2	1	5	31.89291763305664	5	18	-3.4681926330566384
81648	1	4	8	50.78513717651367	1	15	-0.2761261765136709
646613	1	5	7	27.813661575317383	1	16	1.9454824246826128
188695	1	6	6	78.66966247558594	1	18	-3.560676475585936
348209	3	3	2	59.790130615234375	1	19	1.1357613847656225
82101	2	4	2	59.70516586303711	1	21	-3.6782358630371093
479746	3	7	4	57.55192184448242	0	17	-2.7122378444824164
789770	3	6	4	85.01749420166016	1	15	0.5481747983398435
233679	2	4	7	35.71131134033203	2	17	-2.897945340332029
48071	1	6	6	68.747802734375	1	17	-1.4909007343750034
447043	2	7	3	46.46980667114258	1	18	-2.442983671142578
398045	3	5	3	54.75038146972656	1	16	-3.0164234697265613
6888	2	1	5	47.79676055908203	2	17	-3.990277559082031
234029	2	5	1	43.11918640136719	1	23	-5.242529401367186
222714	2	0	6	27.040462493896484	1	18	-2.3425934938964836
659351	2	1	6	35.755672454833984	1	16	-3.2574634548339816
44012	3	6	6	32.4997444152832	1	17	0.3167705847167994
762366	3	6	6	85.59036254882812	1	18	-5.811955548828124
798309	2	0	4	39.97018814086914	1	18	-4.533636140869142
227169	2	6	7	44.45741653442383	0	18	-1.0692575344238264
193233	3	4	7	49.771697998046875	1	17	-3.280158998046879
594912	2	2	3	71.10480499267578	5	17	-3.38731299267576
39241	1	7	2	64.89920806884766	1	22	-1.2615640688476546
20838	1	0	3	41.28934097290039	2	16	2.7699230270996082
436564	3	6	3	70.5676498413086	1	16	-1.2408768413086193
145653	2	5	8	57.93952941894531	1	14	-5.023538418945314
313857	2	1	4	47.48579025268555	1	17	-1.8907392526855347
473392	3	3	6	32.72407913208008	0	17	-0.6010681320800657
671975	1	7	4	59.5377311706543	2	18	1.935172829345703
170038	1	5	3	43.71898651123047	1	18	1.351203488769535
591813	3	6	3	39.092063903808594	1	17	-2.2272699038085975
434340	3	6	3	48.856746673583984	1	16	0.7274843264160182
121457	1	5	3	38.211910247802734	0	17	0.915323752197267
127023	1	0	5	26.685531616210938	1	17	0.24512738378906107
779002	1	8	8	77.55863952636719	0	17	-1.443464526367194
446694	2	7	4	42.7462272644043	1	17	-2.3800762644042806
549566	1	2	4	42.097896575927734	0	17	-0.869592575927733
370211	3	6	4	90.97156524658203	0	17	-1.3211702465820423
139459	1	4	5	52.900535583496094	0	17	0.8499464165039115
343037	1	8	6	75.1848373413086	2	13	-1.8114543413085897
654551	3	0	3	39.875308990478516	3	16	-0.5484169904785148
188459	1	7	3	72.62845611572266	0	21	0.7479328842773469
741530	3	6	4	58.79264831542969	-1	17	-1.217627315429688
323883	2	2	3	32.41963577270508	1	18	-2.1551137727050786
510882	2	8	2	66.19918060302734	1	17	-4.1428726030273495
512605	1	9	5	84.10346984863281	0	14	-1.9956708486327983
614711	1	7	4	79.72684478759766	1	14	-1.3952207875976654
43180	3	6	7	23.320110321044922	1	16	-0.6527823210449206
510910	2	8	2	64.11683654785156	1	17	-1.8495675478515565
394061	1	7	4	90.41617584228516	1	15	-4.042787842285151
704591	2	5	1	62.56400680541992	1	17	-3.7914788054199207
455955	1	2	6	62.627593994140625	-1	19	-2.454117994140624
110588	2	6	2	57.7327880859375	1	18	-5.819152085937482
243327	3	5	2	57.646148681640625	0	16	-2.1151236816406254
404872	2	6	5	45.06289291381836	1	16	-2.851448913818359
698462	2	5	1	67.46451568603516	0	18	-7.314633686035151
511146	1	8	2	66.10307312011719	1	17	-1.3781211201171573
138898	2	3	2	51.02720642089844	1	20	-4.399391420898432
195600	2	5	4	75.61109161376953	0	20	-4.883810613769512
428027	3	6	0	66.69293975830078	0	19	-3.465466758300778
785591	2	6	4	51.507537841796875	1	15	-3.588206841796868
455612	2	0	6	56.41765213012695	1	19	-2.6431081301269543
294600	3	5	4	81.66075134277344	2	13	-5.587564342773433
230288	3	5	6	72.25201416015625	1	19	-1.2036291601562397
392123	2	8	4	70.50836181640625	0	15	-4.517206816406244
365444	3	5	7	47.737281799316406	1	14	0.5042852006835972
139522	2	8	3	57.401161193847656	-4	19	-2.815955193847657
648866	1	5	6	59.50099182128906	1	17	-3.419789821289058
133966	3	7	6	69.63151550292969	1	16	0.3454164970703175
499127	2	4	1	45.09652328491211	1	18	-3.929094284912111
13556	2	7	1	57.772552490234375	-3	16	-4.206159490234377
1466	2	3	2	43.666900634765625	1	18	-4.280283634765624
336888	3	2	4	61.40943145751953	2	20	-2.6992674575195323
154678	1	9	5	46.9902458190918	0	16	-3.141128819091797
257569	3	3	1	53.066680908203125	-2	16	-0.8761049082031249
788013	3	6	6	69.1490249633789	1	13	0.6459120366211266
786432	2	6	4	60.85472106933594	1	15	-4.949837069335935
405241	1	6	4	45.66801452636719	1	17	0.18027447363281368
65512	1	1	6	38.89889144897461	1	17	4.593163551025391
654953	1	3	7	47.393104553222656	0	12	-2.4960455532226575
155643	1	8	5	53.340965270996094	1	16	0.4226727290039065
452135	1	6	4	88.68738555908203	2	17	2.8376304409179767
485633	1	1	4	26.983549118041992	1	16	2.2182548819580035
443872	2	8	4	76.32762145996094	1	20	-2.0793304599609286
326526	3	2	4	64.86720275878906	1	17	-0.28428275878906106
697874	1	4	3	53.251121520996094	1	16	0.29145247900390103
522263	2	0	0	59.08246994018555	1	17	-1.3942999401855474
158588	2	8	4	87.89229583740234	1	17	-2.0764828374023523
521424	1	0	3	45.52922439575195	1	14	0.6358706042480406
26316	2	2	5	69.26014709472656	2	14	-0.7250680947265664
757820	1	6	6	45.74306869506836	1	18	0.2653783049316445
620005	2	6	6	66.50598907470703	2	17	-2.2282580747070284
798189	2	0	5	35.87299728393555	1	17	-2.1695982839355423
314857	2	0	4	64.02579498291016	2	17	-4.816979982910162
684659	3	4	6	26.456518173217773	2	17	-0.11012717321777288
766633	1	3	3	40.55866241455078	0	14	0.5270915854492131
357103	3	4	6	73.52057647705078	1	17	6.874919522949227
325922	1	3	4	57.904396057128906	0	17	0.19964794287109555
404776	2	6	4	45.288734436035156	1	17	-3.9322344360351593
342167	3	8	4	63.39752197265625	2	15	-0.4165409726562501
158126	1	8	5	83.36007690429688	1	16	-2.622683904296892
325484	3	2	8	53.94800567626953	1	13	-0.6504976762695307
214903	2	8	2	79.14985656738281	1	18	-2.22200656738282
510296	2	8	2	54.25838088989258	1	17	1.0093601101074228
44007	1	5	5	33.16592788696289	2	18	-0.4095938869628881
321131	3	7	3	79.28888702392578	1	16	-1.5262430239257867
217846	1	8	5	50.3778076171875	0	19	0.7585133828125166
398244	1	7	5	52.23991775512695	-1	14	1.1478772448730439
601634	3	6	2	61.44137191772461	1	16	-0.8152219177246067
602359	1	8	4	67.23168182373047	-1	14	0.7328301762695304
486049	2	0	2	39.24956512451172	2	18	-3.2677351245117237
501414	1	5	4	66.1390380859375	0	15	1.0964169140625017
410835	3	7	4	91.66556549072266	0	17	1.9477945092773439
23253	1	4	3	23.588058471679688	0	16	5.375102528320312
588411	1	6	7	72.74520874023438	1	18	2.674292259765636
735324	2	3	8	34.050804138183594	-1	17	-2.9861421381835953
397387	3	5	0	46.337703704833984	1	19	-1.8552287048339835
787726	2	7	1	72.76325225830078	0	18	-5.468092258300786
729312	2	3	8	39.46745300292969	2	12	-2.6297670029296896
758966	3	6	8	54.273475646972656	1	16	0.7615113530273447
375149	1	8	2	71.41388702392578	2	19	-2.0964320239257717
767926	2	3	3	60.211795806884766	0	14	-2.098592806884767
322747	3	7	6	97.19873046875	1	13	-2.494957468750002
166477	3	7	6	85.93157958984375	0	19	-1.9272715898437411
562061	3	5	6	60.29439163208008	0	19	-1.7809366320800777
207184	2	2	6	42.3271598815918	2	17	-1.2639068815917938
554322	2	3	4	43.264827728271484	2	18	-2.2026987282714856
760571	2	6	6	70.6147689819336	1	18	-4.180786981933593
367346	3	7	3	66.79513549804688	-1	18	-0.8358994980468708
257330	2	0	4	54.06169128417969	1	13	-5.216540284179686
439398	3	6	3	94.19387817382812	1	16	0.9814818261718727
643597	1	8	2	69.80220031738281	0	18	-2.2714793173828127
407169	1	6	3	63.97209167480469	1	18	-1.8629296748046897
373397	3	7	2	51.946834564208984	3	19	-1.3664085642089816
729006	1	4	4	32.51533889770508	1	16	-0.21904989770507655
804920	2	7	2	70.07542419433594	0	20	-5.81634419433594
400042	1	5	3	72.14912414550781	1	16	-2.291868145507806
230370	1	6	7	77.65652465820312	0	18	-5.592610658203114
504570	3	1	7	32.84681701660156	1	17	-0.026908016601559837
696485	3	4	3	37.05541229248047	1	16	0.4204397075195345
516351	3	6	4	55.15068054199219	4	16	0.8859484580078103
476885	2	5	3	26.187572479248047	2	18	-1.3734154792480453
250845	3	7	5	78.60426330566406	2	18	2.3841406943359402
23417	1	4	7	32.15397644042969	0	12	-1.0500144404296847
795259	3	4	6	72.99718475341797	0	19	-6.533958753417963
803588	2	6	6	52.95292663574219	1	16	-0.5111316357421885
739787	2	3	3	38.09939193725586	2	18	-3.4366019372558583
24851	1	2	3	49.34330368041992	2	16	0.6884613195800782
777181	1	7	6	62.6614875793457	1	19	-4.903115579345695
589263	3	7	4	87.55866241455078	0	21	-3.352347414550792
537268	2	6	5	55.1649284362793	1	17	-2.7800804362792917
273456	1	7	6	74.69173431396484	0	17	1.5030536860351589
676810	1	3	3	51.17959213256836	-1	16	-2.11249613256836
449125	2	8	4	68.64266204833984	0	17	-5.685174048339846
48660	2	6	4	77.5305404663086	1	19	-6.530045466308593
500209	3	4	4	54.89131546020508	1	15	-1.0692374602050734
392088	3	7	4	66.38560485839844	1	15	-0.6187168583984288
112507	1	6	4	70.79717254638672	1	16	-0.5698335463867181
398733	2	5	1	61.11836242675781	1	18	-3.035132426757812
394982	3	7	5	102.0416488647461	1	14	-6.73432686474608
165990	2	8	7	82.71943664550781	-1	18	-3.5635026455078247
528199	3	5	3	65.89836120605469	1	22	-0.9613682060546864
743025	1	5	4	73.34703063964844	0	17	-0.7995076396484393
399429	3	6	4	69.53561401367188	0	15	-4.835838013671875
127846	1	1	4	41.019386291503906	0	18	-0.23210929150390314
192278	2	4	6	34.177764892578125	1	18	-1.269474892578124
440764	3	7	7	32.867652893066406	2	17	3.5172121069335915
697054	1	5	7	47.05482482910156	0	12	-2.9821688291015604
320138	1	6	3	67.086181640625	2	16	0.6154023593749969
250092	2	8	2	74.43169403076172	1	21	-1.6872170307617154
509468	2	7	0	49.7938117980957	2	19	-3.030374798095707
261756	3	4	4	50.85421371459961	2	16	-0.6771457145996109
574571	2	8	4	58.2043342590332	2	18	-4.091907259033199
124737	3	4	7	78.40367126464844	1	13	-0.12890026464840787
332465	3	7	6	70.28693389892578	3	17	-0.8318118989257783
343210	3	8	4	73.84494018554688	2	15	1.5037478144531207
347614	3	3	2	54.23698425292969	1	19	-0.33670325292968784
248307	1	8	6	53.103302001953125	1	17	-0.31176900195313095
446481	2	7	4	41.78120422363281	1	17	-3.532307223632806
48876	3	6	4	74.83863830566406	1	19	-2.3336823056640412
171498	3	5	3	60.4109992980957	1	18	-0.7574332980957053
375466	2	8	4	78.49488067626953	2	17	-5.626668676269503
172053	1	6	6	65.85138702392578	0	15	-1.53146902392578
777872	3	7	7	66.26130676269531	1	18	-1.6013767626953097
399802	1	5	2	44.89796829223633	1	17	23.108726707763665
651007	3	5	4	80.46839141845703	1	19	-5.589883418457035
368059	2	5	2	77.20177459716797	1	19	-5.689742597167964
5872	3	3	6	29.429197311401367	0	16	-0.966770311401369
686400	2	4	4	50.99869918823242	2	19	-2.32188018823242
157118	3	7	4	71.7715835571289	2	17	-1.8448055571289075
500169	3	4	5	51.772117614746094	1	14	1.5693903852539037
619642	1	6	8	58.58864212036133	2	15	2.0461638796386765
235628	2	9	3	60.96836471557617	-3	21	-5.70115871557617
162127	3	6	5	47.56914520263672	1	20	-0.27657120263672397
521818	1	1	6	53.01253128051758	0	11	-1.5051552805175774
417178	3	7	2	84.8598861694336	0	16	-4.0769381694336175
586947	2	8	6	66.8637466430664	-1	19	-3.476224643066409
511726	1	8	1	68.5145034790039	1	18	3.1242385209961014
320519	1	7	3	71.25640869140625	1	16	0.6495723085937612
40840	1	7	5	83.0149917602539	1	19	-3.871005760253908
388512	1	7	3	24.71734046936035	1	16	0.12628153063963765
629068	1	6	6	37.6774787902832	2	17	-0.27323779028320416
504261	3	3	7	29.04827880859375	-1	17	-1.334222808593747
202362	1	3	4	44.0732421875	0	16	-1.4024201874999989
134474	2	7	4	78.93268585205078	1	18	-4.05213085205078
798090	2	0	4	33.640262603759766	1	18	-1.6206546037597676
142062	2	4	4	91.6990966796875	0	18	-4.059690679687478
448784	1	6	6	60.4604377746582	2	15	-0.5536897746582028
619474	2	7	1	61.48994064331055	1	22	-2.8522236433105306
400077	1	3	6	72.41962432861328	3	13	-2.0510303286132796
593028	1	6	3	46.6389274597168	1	17	3.2495215402832045
318644	1	7	3	56.34939193725586	1	16	-3.7054259372558604
164140	2	6	6	65.57206726074219	1	19	-2.867611260742187
147488	3	6	2	74.79763793945312	0	20	-1.6308719394531153
185331	2	7	6	52.864192962646484	0	18	-3.026304962646485
313435	3	1	4	41.4160270690918	1	17	-1.9413450690917955
185751	2	6	7	57.950984954833984	1	17	-4.823966954833985
448066	3	7	5	51.75802993774414	1	16	1.637601062255861
427811	2	7	2	64.640869140625	-1	17	-3.358427140625004
436221	1	6	1	68.46067810058594	1	18	-1.8417231005859378
275974	3	6	4	97.05803680419922	1	19	-2.0859078041992234
400046	3	6	4	69.30210876464844	0	15	0.6804862353515659
559963	1	4	2	33.00355911254883	1	23	2.1542228874511693
587542	2	6	5	70.7568359375	1	20	-2.6013769374999924
95297	1	7	8	27.324970245361328	2	17	3.098062754638672
25791	3	2	3	61.147308349609375	2	16	1.138468650390628
437606	1	6	6	82.99931335449219	1	13	-3.8217963544921787
451307	3	6	3	85.16072845458984	2	18	-1.5167954545898397
453956	2	0	7	32.89762878417969	1	18	-2.30508378417969
109999	2	6	2	50.18467330932617	1	18	-3.7096953093261718
762616	1	7	6	82.37938690185547	0	18	-0.5603329018554746
781662	1	0	4	32.82060241699219	1	16	2.15933258300781
665108	3	6	1	52.35165023803711	1	16	-1.6842452380371071
280615	3	7	2	71.54563903808594	2	15	-0.20088203808590777
1435	2	1	3	43.739261627197266	3	17	-4.790920627197252
7208	3	4	6	47.12355422973633	-1	16	1.6666957702636722
346807	2	3	2	49.55268859863281	1	19	-6.185678598632812
509613	2	8	2	47.11445617675781	1	17	0.9577098232421903
601203	1	6	6	53.942848205566406	1	12	2.7009687944336136
222553	2	0	6	24.956403732299805	1	18	-2.4541637322998078
195806	2	5	4	75.48725128173828	0	20	-2.5248682817382786
374019	1	9	4	55.918270111083984	1	17	1.0698108889160167
787422	3	6	3	63.15802001953125	1	16	1.392386980468757
156516	3	8	4	63.360931396484375	1	17	-0.0079913964843783
673147	3	8	5	79.0062484741211	1	17	-4.2817594741211025
499157	1	4	2	40.89643096923828	1	17	0.5232900307617143
574297	3	4	5	52.10154342651367	6	17	-1.1368934265136517
111961	3	7	2	66.5157470703125	0	18	-2.351918070312493
753202	1	1	4	37.58544921875	1	16	-1.3203202187499983
697755	2	4	3	55.89574432373047	1	16	-3.6969553237304638
203223	2	2	2	58.91315460205078	1	18	-3.86748460205078
729723	1	5	5	45.20376968383789	0	15	-2.405510683837889
513731	3	7	5	100.36627960205078	2	14	-5.116924602050787
202666	1	3	4	45.51709747314453	0	16	1.8280155268554665
392784	3	7	5	76.91858673095703	1	14	-3.62301973095704
399776	2	5	3	67.39930725097656	1	16	0.29715274902343936
761393	2	7	4	77.90637969970703	0	20	-5.672952699707039
138600	2	3	2	46.42546844482422	1	20	-3.8462054448242213
261829	3	6	4	50.64617156982422	0	16	0.211098430175781
789051	3	5	2	77.72355651855469	2	17	1.759438481445315
516979	3	7	3	60.961055755615234	3	17	4.3927712443847895
110672	3	6	3	51.77518081665039	1	17	0.9769141833496136
214551	1	8	5	69.83573150634766	1	15	2.328024493652336
763396	2	6	6	87.71199035644531	1	18	0.5996556435546978
155147	2	6	3	53.94243240356445	3	18	-4.67840440356445
111139	3	7	4	56.930023193359375	0	16	0.007968806640633375
214711	1	8	6	75.63777160644531	1	14	-1.2812126064453082
571566	2	0	0	57.07258224487305	1	18	-1.8031512448730425
392198	2	8	2	72.37103271484375	0	17	-5.493718714843752
275132	1	7	6	84.24575805664062	0	17	4.441814943359361
622078	2	9	4	87.82472229003906	-1	19	-4.00575029003906
427469	1	5	3	54.626808166503906	1	16	3.0839228334960964
173450	1	5	7	78.75682067871094	1	14	-2.830092678710969
192062	2	4	3	28.521846771240234	1	21	-0.944042771240234
693083	1	0	5	33.45649337768555	1	16	-0.38171537768554487
434234	1	7	2	49.52713394165039	0	17	-0.8920189416503845
741687	1	4	7	61.300010681152344	1	14	-2.2803556811523507
205986	1	3	7	22.403379440307617	1	16	0.3809805596923823
478954	2	8	4	50.99083709716797	-1	17	-2.852729097167966
748837	3	7	2	62.79334259033203	1	20	-4.559954590332033
798906	1	1	5	47.93860626220703	0	17	-0.5372632622070128
25315	1	3	7	55.72332763671875	1	12	0.4727063632812545
25028	3	4	2	56.20978927612305	0	17	-3.774888276123029
319927	2	5	2	68.34286499023438	3	17	-2.7569159902343756
91528	1	2	4	49.81678771972656	-1	15	-2.9045227197265575
233412	1	6	7	27.74943733215332	0	17	0.657428667846677
211974	2	5	4	40.2666015625	4	16	-3.226377562500005
792450	1	4	4	33.97407531738281	0	21	-2.2617363173828124
510067	1	3	7	53.90302658081055	6	12	-1.1933435808105415
274279	2	7	4	83.70199584960938	0	19	-1.189518849609371
232364	2	6	4	94.69351196289062	0	21	1.2878820371093695
25744	3	4	5	63.20857620239258	0	14	-1.3798552023925765
98575	1	7	5	64.85877227783203	2	20	5.190067722167967
274777	3	6	5	87.98357391357422	1	18	-1.880124913574221
228342	1	5	6	55.63916015625	1	19	-2.0019881562500004
566345	3	2	6	39.23909378051758	0	18	-0.9303727805175797
789412	1	7	5	86.23670196533203	0	14	-3.658451965332034
37810	2	8	6	55.75847244262695	0	18	-6.101049442626952
687781	2	5	7	66.5602798461914	1	16	-4.738900846191406
786525	1	7	3	57.39275360107422	0	16	-0.6255876010742014
654879	1	4	2	44.9174690246582	-1	17	-0.8453940246581979
13775	3	3	2	53.6276969909668	1	15	3.2231800090332072
593904	3	5	3	55.50457000732422	2	17	2.054289992675777
654818	3	4	3	45.79789352416992	-1	16	-2.6001355241699216
159411	1	8	4	95.83087158203125	1	17	-1.0069725820312527
374301	2	9	5	62.40303039550781	1	16	-2.263110395507816
293747	2	7	3	73.78324890136719	0	14	-7.9777199013671805
392868	1	7	6	74.2985610961914	1	13	-0.16552409619140462
574560	2	2	4	57.76361083984375	8	18	-3.794803839843752
158025	2	8	2	83.55442810058594	1	19	-3.898013100585942
56267	2	5	4	71.7773666381836	0	17	-7.486982638183591
50276	3	7	4	86.03156280517578	0	19	-2.9190208051757764
429083	2	5	3	77.5560531616211	1	16	-4.893108161621086
619740	3	7	4	61.9221305847168	1	19	-0.20521158471679968
160163	3	6	8	21.846040725708008	1	17	0.8667402742919919
47470	1	6	7	60.019710540771484	1	16	2.9351674592285164
767322	3	3	2	51.26356506347656	0	15	-1.8349880634765583
698002	3	4	2	53.28942108154297	1	17	1.7160119184570348
313519	1	2	4	41.949703216552734	0	17	-0.8944842165527334
169097	3	6	3	31.94693946838379	0	18	1.6291295316162078
320369	1	6	7	70.7260971069336	2	12	-0.5310751069335851
83287	1	5	4	68.68746948242188	0	19	-0.44560248242187583
91300	3	2	2	48.26887893676758	-1	17	-5.60658593676758
433736	2	7	2	45.620723724365234	0	17	-2.1054477243652343
248706	1	8	5	56.827537536621094	1	18	0.39599946337890657
242138	2	4	0	42.471595764160156	1	18	-1.9101027641601505
550285	3	2	3	55.127681732177734	0	18	-3.968918732177734
209086	3	4	4	67.99988555908203	0	19	-3.6168095590820286
14660	2	3	2	71.0330810546875	1	15	-0.2235120546875038
501190	3	4	4	65.7166748046875	1	15	-0.9492198046875018
374295	3	8	5	56.28114700317383	2	16	3.671371996826174
348763	1	5	5	67.68986511230469	-1	16	-1.5914241123046793
186963	2	7	2	64.10509490966797	0	22	-2.147433909667967
528404	1	4	6	68.92398071289062	2	19	-2.1918617128906277
272385	1	7	7	68.816650390625	0	16	-0.30893839062498785
319832	1	7	2	59.43294143676758	1	17	5.315706563232425
779206	1	7	6	77.869140625	1	19	0.3732203750000025
257101	3	0	2	48.642215728759766	1	15	-2.759763728759772
593383	2	6	3	56.81543731689453	1	17	-3.852282316894531
138096	2	2	4	36.25193786621094	2	18	-0.8314458662109416
99233	2	8	4	82.8476791381836	1	21	-5.262714138183597
391510	2	7	2	65.16324615478516	1	17	-5.0900621547851586
192763	3	5	8	36.931427001953125	0	16	3.424924998046876
646459	1	5	5	26.668315887451172	1	18	1.1273961125488263
647126	1	5	6	35.193111419677734	1	17	1.554078580322269
622109	2	7	4	85.73381042480469	1	19	-1.7483214248046863
171335	3	6	4	63.90851974487305	0	17	-5.698106744873044
355266	1	4	6	62.54941940307617	1	17	-1.4555064030761713
169099	2	4	4	32.8780632019043	2	17	0.7564967980957036
390245	2	7	2	50.40505599975586	1	17	-2.965649999755861
757565	3	6	7	45.890655517578125	1	17	-2.1659965175781295
685077	2	5	6	32.97419738769531	1	17	-1.0694143876953106
427987	2	5	5	66.19261932373047	1	14	-3.334973323730466
594807	3	7	4	65.5479965209961	0	16	1.099023479003904
481691	3	4	5	70.86244201660156	3	16	-0.3936820166015593
516142	3	6	4	55.25857162475586	4	16	-2.271769624755862
336008	3	2	4	44.90896987915039	2	20	2.3568001208496057
144924	2	4	0	47.932334899902344	2	22	-4.018148899902343
326382	2	2	5	65.80245971679688	1	16	-2.7671007167968753
762058	2	7	4	79.29785919189453	0	20	-1.9638621918945347
87156	3	3	1	40.84870529174805	1	17	-0.5126522917480472
781289	1	0	4	30.281169891357422	1	16	-0.8560228913574228
208572	3	4	4	63.36775207519531	0	19	-5.116314075195319
671792	1	5	6	61.30859375	4	16	-2.1091577500000014
654097	3	3	2	31.568323135375977	0	17	0.5314778646240228
14025	1	4	4	64.43209838867188	0	13	-3.8832793886718733
452221	3	6	4	88.90757751464844	2	17	3.5630114853515664
391598	3	7	6	66.26184844970703	1	13	-5.114406449707005
100189	3	7	4	87.81575775146484	2	21	2.7844932485351563
698749	3	5	4	65.09315490722656	0	15	-1.4883709072265603
249015	2	8	6	63.75531768798828	1	17	-2.951929687988276
666046	3	6	1	65.02369689941406	1	16	-4.168559899414063
468031	1	4	5	35.78678512573242	1	17	0.6341908742675813
112022	1	6	4	66.43859100341797	1	16	-1.2307480034179719
396172	1	6	2	30.180452346801758	0	17	0.29547065319824384
778241	3	4	5	71.60106658935547	4	20	-2.8761905893554456
764240	3	6	6	95.74658966064453	1	18	-0.3933886606445327
444149	2	7	2	79.17365264892578	2	22	-1.520253648925788
56286	2	5	4	67.14383697509766	0	17	-2.886422975097659
511517	2	5	2	73.87552642822266	4	17	-4.82773642822265
806154	3	6	3	68.71794128417969	1	19	6.3504627158203135
649794	2	5	2	69.9428482055664	1	21	-5.543660205566397
348878	3	3	4	64.10447692871094	1	17	3.3842550712890613
262341	2	6	2	60.6766357421875	0	18	-4.565434742187485
525848	1	5	6	44.60367965698242	1	19	-0.4109226569824216
437808	2	6	6	78.93314361572266	1	13	2.101530384277339
230714	1	6	6	79.53406524658203	0	19	-3.970716246582029
364860	3	6	4	46.34671401977539	0	17	-4.564491019775389
146055	1	5	6	58.13731002807617	1	16	-0.4341490280761704
815313	2	0	4	33.97233200073242	1	20	-1.8216650007324233
398138	2	5	2	55.99422836303711	1	17	-3.4019783630371094
470934	3	4	4	77.75214385986328	1	18	-1.9461058598632945
321327	2	8	2	83.8139419555664	0	17	-3.7875399555664018
741865	3	4	5	60.79702377319336	1	16	0.21967622680664078
634816	3	7	6	94.36982727050781	1	17	1.3847157294921857
310083	3	5	2	64.02810668945312	0	16	0.47151331054686807
157904	3	8	4	81.72694396972656	1	17	-3.3527159697265745
594838	2	6	6	70.58177185058594	1	14	-3.481441850585938
202939	2	1	8	53.981170654296875	2	12	-2.635115654296875
812430	1	6	4	69.13874053955078	3	14	-1.8406135395507874
681316	1	4	2	53.498451232910156	1	15	2.0007187670898503
510203	3	7	3	50.94716262817383	2	16	3.30572837182617
25689	2	3	4	64.14747619628906	1	15	-3.080748196289065
319327	1	7	7	58.00801467895508	1	12	1.5418383210449136
449402	1	7	8	64.87858581542969	1	13	1.0472451845703148
504527	1	2	8	28.16021156311035	0	16	3.8598994368896484
530154	3	5	6	87.66403198242188	1	19	-2.5410789824218654
554567	3	6	5	45.37802505493164	-1	17	-0.650427054931626
690040	3	5	6	78.94186401367188	1	17	1.9409829863281516
320531	3	7	3	72.03852844238281	1	16	-0.1902364423828118
553860	2	4	4	37.87028121948242	1	18	-4.0208682194824235
186909	3	5	7	65.1407241821289	2	17	-3.4779501821289074
25581	1	4	5	61.739559173583984	0	14	-1.9310871735839612
251912	3	7	4	87.3697509765625	2	19	7.292653023437495
697228	2	4	2	49.78803634643555	1	17	-3.842005346435549
438173	3	7	2	86.92095184326172	0	17	-2.610993843261724
23783	1	5	2	34.874263763427734	-1	17	1.6329762365722686
784565	2	6	1	40.456424713134766	1	18	-3.2221997131347635
450906	1	7	4	85.1590576171875	1	17	-5.233697617187502
660332	3	2	5	48.73912048339844	0	17	-0.7548354833984376
49768	2	6	6	81.17091369628906	1	17	-2.07668069628906
784874	3	7	3	39.560916900634766	0	16	1.0580610993652328
550902	1	1	5	60.60895919799805	1	16	-1.5162581979980416
592388	2	4	3	47.22956085205078	3	17	-4.0596718520507835
784878	1	6	2	39.19595718383789	1	17	1.4178728161621095
499491	2	4	2	48.60409164428711	1	17	-3.3917916442871103
334613	2	3	6	26.94449234008789	1	18	-3.369018340087891
353475	3	5	7	40.465431213378906	0	16	-1.010359213378905
321037	3	7	4	75.98523712158203	1	15	1.0936558784179766
347417	1	5	4	52.92705154418945	-1	17	-1.4696915441894518
280411	2	8	2	69.86054229736328	1	15	-1.414288297363285
201533	3	0	4	30.23538589477539	3	16	-1.1117238947753876
368748	1	6	5	80.3238296508789	0	16	-2.4611566508789053
692446	2	0	3	25.679244995117188	1	18	-1.9765349951171842
201909	3	3	2	34.3161506652832	0	18	1.1290333347168016
6633	1	4	6	39.79290771484375	-1	16	0.5803272851562511
164795	1	6	4	66.75698852539062	1	21	1.4188494746093738
93383	1	0	3	42.239253997802734	1	16	-2.1730249978027345
787255	1	8	3	64.75591278076172	-1	16	-1.5448357807616944
162338	1	6	6	46.64667892456055	1	19	2.057158075439453
380926	1	9	6	67.47695922851562	-1	19	-1.21468522851562
122582	3	5	4	55.43125915527344	0	16	-1.3994241552734366
98121	1	8	7	62.827537536621094	1	18	2.3748074633789003
26139	1	4	4	64.0958251953125	0	15	2.150712804687501
164055	3	7	4	63.75850296020508	0	21	-1.7651589602050777
399392	2	7	2	70.26924133300781	-1	17	-6.072974333007821
324705	2	2	8	42.00385665893555	1	13	1.156998341064451
767030	3	2	0	44.330631256103516	1	17	1.157448743896481
797687	2	2	4	29.450777053833008	-1	18	-3.5653840538329966
438783	1	7	6	91.10746765136719	0	13	-1.3923166513671816
158742	3	7	5	90.10420227050781	2	16	-2.630556270507796
468809	1	5	6	47.32294845581055	0	16	1.161096544189455
168898	1	5	5	30.106109619140625	1	16	1.3071773808593754
693522	2	0	4	44.26662063598633	1	17	-3.669275635986324
681548	3	4	7	55.94539260864258	1	10	2.688123391357422
511964	3	7	5	74.61742401123047	2	14	-0.37990801123046936
500077	2	4	7	55.55384826660156	1	12	-3.409657266601563
313266	1	3	4	38.154144287109375	-1	17	-1.641390287109374
478217	3	6	1	41.78385543823242	1	20	-0.6036574382324176
23469	2	1	2	32.54132080078125	3	17	-0.6433688007812499
193907	3	3	6	57.548892974853516	2	18	-3.5256649748535125
728909	3	4	4	32.23039245605469	1	16	-1.204967456054689
728560	3	5	4	25.506912231445312	0	16	0.8468667685546869
269882	3	6	3	51.650840759277344	1	20	-1.0726587592773456
375569	2	8	4	76.79287719726562	2	17	-3.028241197265615
56873	3	5	4	74.38664245605469	0	17	-4.480085456054681
655484	1	4	6	52.680721282958984	-1	13	-0.7556882829589853
785624	2	7	2	50.98465347290039	0	17	-2.8293944729003897
439509	3	8	4	104.20094299316406	-1	15	-8.029940993164061
324865	2	2	4	47.147151947021484	1	17	-1.6988999470214807
690432	2	5	5	86.64644622802734	1	18	-2.4454292280273364
158235	1	8	5	84.31217193603516	1	16	-2.4890799360351252
397166	1	6	3	38.83607864379883	0	16	3.529760356201173
629269	2	6	2	43.928131103515625	2	21	-3.98508210351563
517564	3	8	2	75.55010223388672	2	18	-1.5640322338867207
761879	3	6	5	74.39067077636719	1	19	1.485631223632808
164704	1	6	2	68.54315185546875	1	23	-1.071606855468744
703569	2	5	1	50.427825927734375	1	17	-3.1729059277343765
696297	1	5	3	35.073265075683594	0	16	-0.5966290756835946
239445	2	4	6	96.0030517578125	2	18	-6.594686757812497
206507	1	4	6	26.982044219970703	0	17	3.5310147800292953
202901	3	4	4	53.36555862426758	-1	16	-2.6793136242675786
373573	1	8	4	54.74964141845703	2	17	-2.463304418457028
665649	1	7	0	56.56355285644531	0	17	-0.04265985644531156
718221	3	5	6	78.85633850097656	1	18	-5.114342500976562
587161	2	6	6	65.09577178955078	1	19	-0.004920789550780569
308738	2	4	1	51.01143264770508	1	17	-3.85504964770508
666315	2	7	0	66.21266174316406	0	17	-2.367588743164063
685622	3	5	7	41.784141540527344	1	16	-2.52525154052735
783936	1	6	2	28.49107551574707	1	17	0.4671774842529288
178419	2	6	4	47.73455810546875	0	18	-2.847680105468747
414878	2	7	1	56.957664489746094	0	17	-0.526367489746093
322787	2	8	6	98.0127182006836	0	13	-2.9141852006835904
616651	1	6	6	25.981163024902344	2	17	-1.0593860249023557
446894	2	8	4	44.814903259277344	0	17	-2.2686562592773427
274456	1	6	6	85.63096618652344	1	17	-1.9834421865234333
228823	1	5	8	58.03878402709961	1	17	0.08144397290038796
481776	2	7	4	76.00360107421875	0	17	-4.972442074218762
169450	1	6	4	38.26731491088867	0	17	0.09240508911133105
435032	2	8	1	58.5739631652832	-1	18	-2.496981165283181
293614	2	8	1	68.87750244140625	-1	16	-4.635034441406248
157344	3	7	4	77.18606567382812	2	17	-5.00122767382814
170191	3	4	5	43.42045593261719	2	16	3.2072920673828307
82479	2	4	4	62.848724365234375	1	19	-2.8458813652343835
730695	1	5	5	56.7281608581543	0	15	-0.879930858154303
184174	1	6	6	36.408660888671875	1	18	2.213858111328129
16595	2	0	3	24.226797103881836	1	18	-1.4076841038818344
231676	1	5	6	80.89897918701172	1	19	6.203079812988278
286683	1	5	2	70.38972473144531	1	18	-0.4814167314453357
185214	1	8	7	46.810855865478516	-1	17	2.0216201345215055
202773	1	4	4	52.29712677001953	-1	16	-3.096292770019531
594670	3	7	4	65.04286193847656	0	16	0.221707061523432
773451	1	1	2	59.27269744873047	1	15	-0.3495464487304716
773247	3	2	1	56.02287292480469	0	16	-0.2198259248046881
212692	3	7	3	46.6690788269043	2	17	-0.779727826904292
390223	3	7	3	44.59110641479492	1	16	2.8201435852050807
400727	1	7	4	76.25809478759766	-1	15	0.5617562124023436
60847	2	0	6	30.021015167236328	1	17	-3.108353167236327
1198	3	3	4	33.47527313232422	1	16	1.3181828676757803
298736	3	5	3	46.27422332763672	1	15	1.4173786723632773
38835	2	8	2	64.31094360351562	0	22	-4.766117603515603
313308	1	1	5	36.30793380737305	1	16	0.9406021926269688
162924	3	6	2	56.7645149230957	1	23	-3.430875923095705
627051	1	4	7	67.77318572998047	-2	18	-2.4540297299804763
125281	1	5	5	88.76532745361328	0	15	-2.2772974536132864
480490	1	6	7	58.356956481933594	1	14	2.362569518066408
761439	3	7	6	74.67988586425781	0	18	-2.1800988642578147
320882	1	7	5	77.73551177978516	1	14	-2.3490577797851557
286404	1	5	6	68.2870101928711	1	14	-1.0231111928710988
132869	1	6	2	57.46808624267578	2	20	-0.17410524267577898
549529	1	2	5	41.965789794921875	0	16	-1.2131967949218705
523904	3	0	7	19.82493019104004	6	18	-0.43126619104003794
226554	3	6	8	39.328102111816406	0	17	-1.7441791118163934
347629	1	4	4	55.44961166381836	0	17	-1.4932356638183606
393454	3	7	6	81.57691192626953	1	13	-1.404152926269532
508684	1	7	2	38.48043441772461	2	17	0.47158558227538805
238115	1	5	7	73.35625457763672	1	17	3.1538904223632755
1595	3	3	4	41.15339660644531	1	16	0.3520313935546895
757299	2	6	7	45.337608337402344	1	17	-4.07087333740234
346579	1	4	6	41.79029846191406	0	15	-1.7200454619140615
236987	2	4	3	70.60655212402344	2	21	-4.155854124023435
632346	3	8	6	69.5061264038086	0	17	2.7213555961914295
619052	2	7	6	55.6805534362793	1	17	-1.4023574362792957
659032	2	1	2	30.790842056274414	1	20	-2.558528056274419
790049	2	5	4	91.80551147460938	2	15	-3.516614474609341
451354	1	6	6	83.27741241455078	2	15	0.7711455854491902
81349	1	6	7	54.46293640136719	-1	16	-7.963163401367169
112003	2	6	2	69.40046691894531	1	18	-4.455469918945312
447490	1	7	4	48.56313705444336	1	17	-0.45904605444335544
98839	3	7	4	73.97700500488281	2	21	-0.9100690048828142
271222	1	7	7	62.39024353027344	0	16	-1.8327325302734394
44784	2	5	5	46.661468505859375	2	18	-5.541898505859379
184926	1	8	7	45.15538787841797	-1	17	0.73092612158203
347377	1	4	5	54.27887725830078	0	16	-3.32910125830076
724761	2	0	6	29.362939834594727	2	17	-2.731966834594729
730470	3	4	4	54.23064422607422	1	16	-1.5354512260742155
247409	1	7	6	39.15386962890625	2	17	2.2473563710937654
163059	1	6	7	58.02547073364258	1	18	-3.6769817336425774
156215	1	8	5	66.69099426269531	1	16	-6.378844262695317
426254	2	4	7	48.08875274658203	2	12	-2.8967297465820323
234550	2	4	6	47.12831497192383	2	18	-3.4821859719238333
191921	1	4	8	23.242427825927734	1	16	1.4661041740722638
122712	2	4	3	60.871402740478516	1	17	-5.082135740478513
57170	3	4	4	76.79376983642578	1	17	-3.908811836425784
441313	3	7	7	45.6531982421875	2	17	-1.2723702421874847
792977	1	4	8	38.36323165893555	0	17	0.009746341064463593
778898	3	7	5	78.74195861816406	1	20	-3.864919618164066
13659	3	4	7	52.97314453125	0	10	2.2939634687500003
562680	2	4	4	67.98646545410156	1	21	-2.425575454101562
294399	3	7	6	71.72452545166016	0	11	2.0155315483398653
131796	3	7	5	45.002010345458984	1	17	1.5106296545410203
528973	2	5	6	75.30171203613281	1	19	-3.2055750361328137
335352	2	2	7	39.625362396240234	2	17	-2.165570396240234
509799	2	9	0	53.92520523071289	0	19	-3.7757642307128876
126698	3	0	5	24.118507385253906	1	17	-1.3102103852539138
276114	2	8	3	104.32978820800781	-1	20	-8.238841208007813
13392	2	4	2	53.421630859375	0	15	-1.810806859374999
375125	2	4	3	73.1005859375	6	18	-4.113659937499975
1672	1	4	4	43.382530212402344	0	16	-0.6238352124023478
138386	1	5	4	40.25898361206055	-1	18	-1.0388416120605442
692905	3	0	4	31.70986557006836	1	17	-1.4415705700683574
365887	3	5	6	54.33573913574219	1	15	-1.0844661357421899
529155	2	6	5	74.72686004638672	0	20	-0.6333130463867178
39259	2	8	5	67.28599548339844	0	19	-3.291939483398437
122437	2	4	7	53.98855209350586	1	13	-1.82326509350586
128073	2	1	5	47.36677169799805	0	17	-2.518305697998045
646734	3	5	6	32.16398620605469	1	17	-0.7719152060546897
375777	3	7	5	74.58031463623047	3	16	1.8220033637695252
369503	3	5	2	85.16675567626953	1	19	-1.1439336762694978
500319	3	4	2	55.43048095703125	1	17	-0.31780595703125414
725371	2	1	6	36.14052200317383	1	17	-0.4355200031738278
740669	1	4	5	45.294654846191406	1	16	1.7883751538085946
429263	3	4	5	73.53961181640625	2	14	0.9909541835937432
137886	2	3	4	33.61246871948242	1	18	-1.0150957194824244
448380	2	7	3	56.874664306640625	1	18	-0.9230373066406159
46468	2	6	4	61.03573226928711	1	19	-4.992247269287105
641849	3	7	4	42.1456298828125	1	16	0.8260491171875017
427228	3	5	6	56.91773223876953	1	13	-1.6169152387695291
163483	3	6	8	60.926856994628906	1	17	-3.29108799462891
563375	2	5	6	79.0597915649414	0	19	-5.500434564941401
139741	2	4	1	63.00446701049805	0	21	-5.827777010498046
772272	1	4	1	43.67756652832031	-2	16	-0.4343615283203164
602599	2	5	2	74.01141357421875	2	16	-3.657269574218759
654044	1	3	3	31.302017211914062	0	16	-0.14817221191406205
347225	1	4	3	51.80211639404297	0	18	-2.6757073940429734
445961	2	8	5	35.71150207519531	0	16	-3.3010410751953074
513719	2	8	4	101.15403747558594	1	15	-6.0342334755859355
651058	1	5	6	79.65782928466797	1	17	-4.234683284667966
549110	1	1	6	33.1646614074707	1	15	1.1957215925292957
334767	2	3	6	30.015708923339844	1	18	-4.000794923339846
164415	1	7	8	64.30819702148438	0	17	0.7816409785156253
427891	2	5	6	66.05229949951172	1	13	-4.110461499511722
803166	3	6	5	47.07177734375	1	17	1.6818146562500047
361395	1	3	4	55.87791442871094	-1	18	-1.214993428710919
318373	3	8	2	51.850616455078125	0	17	-1.8911824550781233
81670	3	5	3	50.97634506225586	0	20	-0.15662006225586111
642736	1	7	2	52.78970718383789	1	18	1.4870298161621136
47187	1	7	5	60.31884002685547	0	18	0.8433689731445284
416876	3	6	5	83.81370544433594	1	13	-6.73524744433594
313032	3	0	4	33.011817932128906	2	17	0.7138080678710921
334866	3	5	8	30.44820213317871	-1	16	-1.8161601331787196
375920	1	8	6	76.29719543457031	2	15	1.8131835654296822
393806	3	7	6	86.42113494873047	1	13	-2.680124948730466
206456	3	0	6	31.510433197021484	4	17	-1.5732331970214801
414686	1	6	2	50.62202453613281	1	16	3.540048463867187
80424	2	4	6	36.83390808105469	1	17	-2.9616760810546836
51806	1	7	5	95.10872650146484	0	18	-0.42913650146483917
535292	3	6	5	32.551414489746094	1	17	-0.7272374897460914
587300	2	6	6	68.8004379272461	1	19	-2.4574189272460956
592735	2	6	3	48.345619201660156	1	17	-1.3017802016601507
131882	3	7	6	46.08210372924805	1	16	1.3007042707519503
648055	1	5	7	48.83454895019531	1	16	-1.4409909501953138
321847	3	7	2	87.06006622314453	1	17	-1.540532223144524
369743	2	7	4	89.27696228027344	-1	17	-3.3889502802734057
504361	2	0	6	32.663753509521484	2	18	-3.103468509521484
643119	2	8	0	63.72345733642578	0	20	-4.121801336425776
393384	2	8	2	82.42559814453125	0	17	-3.1520081445312513
400328	1	9	5	73.08677673339844	-3	14	-0.04167973339843911
314277	2	1	8	54.21472930908203	1	13	-2.46725430908203
286079	2	7	4	67.3171157836914	-1	16	-2.7151447836914
234874	1	4	8	43.61456298828125	2	16	4.040696011718751
79990	1	4	6	26.109661102294922	1	17	0.4559258977050682
374690	2	8	4	65.5710220336914	2	17	-1.214697033691408
305186	3	1	6	47.19498062133789	0	17	0.01284637866210403
391652	2	8	2	64.22563934326172	0	17	-2.559261343261717
814924	3	1	7	27.767070770263672	0	17	-3.5002047702636716
728627	3	4	4	28.372453689575195	1	16	-1.185636689575194
434698	3	6	6	52.45255661010742	1	13	0.6565803898925822
633446	1	7	6	83.26598358154297	1	17	-0.47870158154296405
473586	3	3	5	37.91324996948242	0	18	-2.214203969482405
381171	2	8	7	70.61820983886719	0	18	-1.9175288388671845
322890	2	7	3	101.4559326171875	1	16	-5.575959617187536
550195	3	2	7	48.85587692260742	0	14	1.2442930773925838
692177	1	0	3	19.309118270874023	1	18	0.3871677291259772
581201	3	8	4	69.41511535644531	2	14	-1.280920356445307
120428	1	5	4	24.85308837890625	0	16	-0.7751683789062511
588719	3	8	6	78.12368774414062	-1	19	0.44892525585937904
41071	1	7	7	81.44183349609375	1	17	-0.08190349609374437
778536	3	7	5	73.9746322631836	1	20	-2.5075762631835943
548637	2	1	0	31.542980194091797	1	21	-2.817074194091795
137769	3	3	4	34.87715148925781	1	18	-3.721777489257814
14109	2	3	0	66.91739654541016	1	17	-4.661097545410158
50716	1	8	3	87.79732513427734	-1	20	-1.3729621342773441
434768	3	7	4	54.77981185913086	0	15	-0.9894048591308646
689520	2	4	4	76.96556854248047	2	19	-0.5617535424804743
426539	3	4	4	48.6199951171875	2	15	-0.2127331171875042
267581	3	2	7	24.186542510986328	5	16	1.7309704890136715
392900	3	7	2	78.9390640258789	1	17	-4.619631025878917
168331	2	6	2	28.19664192199707	0	19	-4.03059392199707
367762	3	5	6	73.62155151367188	1	15	-4.399328513671875
154951	3	6	4	48.29680633544922	3	17	-1.3357563354492186
782776	2	1	8	54.87660217285156	0	12	-1.8278391728515615
647437	1	6	4	41.89617156982422	0	19	-1.1772065698242145
212582	3	7	4	45.94442367553711	2	16	-1.5760256755371103
675742	2	1	2	35.82225799560547	1	17	-2.1454679956054648
717283	2	6	6	70.9736557006836	0	18	-6.171480700683588
336321	1	4	6	53.36265182495117	0	18	-1.9003948249511708
545650	3	6	3	65.47923278808594	2	14	0.26120521191406
192403	1	6	6	36.511016845703125	-1	18	-1.3807398457031255
473136	2	1	6	29.136756896972656	2	17	-1.335801896972658
248594	2	5	6	58.34961700439453	4	17	-2.5727640043945357
521807	1	0	2	54.321285247802734	1	15	-2.8901512478027342
434999	1	6	4	54.361289978027344	1	15	1.3126720219726522
798257	1	1	5	35.114261627197266	0	17	-0.41994462719726755
618245	3	7	7	45.016258239746094	1	16	1.3484987602539107
269813	3	6	5	47.34193801879883	1	18	2.729705981201171
18097	3	1	5	45.26971435546875	0	16	1.3935996445312497
499770	2	4	8	51.19534683227539	1	11	-2.850471832275389
693155	1	0	5	34.483734130859375	1	16	-0.395373130859376
49831	1	7	5	77.844482421875	0	18	1.7805595781249934
627178	1	7	7	68.56185150146484	-5	18	0.1834944985351541
435287	2	7	2	61.31479263305664	0	17	-3.066546633056639
657796	3	1	4	13.643499374389648	1	18	-0.6880413743896483
165962	3	7	2	75.46768188476562	0	23	3.4438741152343795
397018	1	5	3	39.85261917114258	1	16	0.8606958288574162
431153	1	4	6	72.13018798828125	2	13	19.71326701171874
249465	2	8	2	70.21865844726562	1	21	-4.331977447265629
209313	2	3	5	68.81552124023438	1	18	-2.0381442402343737
318466	1	5	8	51.10675811767578	3	11	-0.06944211767577713
341273	2	8	3	57.19024658203125	2	16	-4.731199582031245
509467	1	7	2	47.52429962158203	2	17	-0.7746006215820316
634157	3	7	4	88.92292785644531	1	19	0.653431143554684
144524	2	5	4	40.076454162597656	1	18	-1.4975491625976574
317567	3	7	2	42.424800872802734	1	17	-0.12359887280273796
740502	2	4	4	47.32449722290039	1	17	-1.972480222900387
794236	3	3	4	52.922874450683594	1	21	0.33312754931640143
621484	1	7	2	80.30105590820312	1	21	-2.4342629082031237
646903	1	5	6	33.1328239440918	1	17	0.4345180559082067
469635	2	5	4	67.22246551513672	0	18	-7.945106515136715
138755	3	6	4	44.73432922363281	-2	18	0.16098477636718656
497776	1	4	2	20.08496856689453	1	17	2.2169024331054707
47724	1	5	7	68.1179428100586	2	16	-3.380538810058596
637907	2	5	0	53.33522033691406	1	17	-3.0706893369140573
473559	2	1	6	38.61704635620117	2	17	-3.512050356201158
322794	1	8	5	100.1412124633789	0	14	-4.945099463378909
555388	3	4	4	57.91920471191406	1	18	-1.5564947119140626
133858	3	6	4	61.22235107421875	2	18	7.683564925781269
234056	3	6	7	39.23407745361328	0	17	-0.9411564536132815
186392	1	6	6	59.158443450927734	1	18	-1.6816874509277326
113123	2	7	3	80.11178588867188	0	17	-3.3962818886718793
157538	1	7	5	77.8533706665039	2	16	-3.758964666503914
656582	2	2	6	71.35922241210938	1	13	-4.642308412109372
249448	2	8	6	68.83849334716797	1	17	-3.173862347167969
778109	2	8	6	73.53209686279297	0	19	-6.341535862792966
593845	3	6	7	60.974815368652344	1	13	-3.9517333686523344
252667	1	0	3	28.893918991088867	1	17	0.03876000891112952
619621	2	6	7	64.30154418945312	2	16	-3.863912189453103
194235	1	4	7	58.07362747192383	1	17	-0.36015547192382513
24326	2	5	2	45.56329345703125	-1	17	-2.0023004570312466
364143	1	5	2	30.840713500976562	1	19	2.2403294990234386
449357	2	8	4	65.15989685058594	0	17	0.18139814941406485
451291	2	8	4	87.57156372070312	0	17	-4.045496720703099
198674	1	3	4	33.48005294799805	0	20	-1.6656909479980442
18012	3	0	4	42.11821365356445	1	17	3.190959346435548
762976	2	6	6	83.58985137939453	1	18	1.0757586206054697
391637	1	8	7	63.58160400390625	0	12	-2.0427600039062455
159451	3	8	4	99.5608139038086	1	17	-4.362981903808588
634682	3	7	6	91.63369750976562	1	17	2.897493490234382
193045	2	5	7	47.44121551513672	0	17	-3.102835515136718
166502	2	6	2	85.34715270996094	1	23	-1.206639709960939
2374	1	7	6	55.385986328125	-3	14	-1.2677573281250005
805818	2	6	3	73.75537872314453	1	19	-1.8290557231445348
549258	1	3	5	35.1969108581543	-1	16	0.9880661418457066
529761	3	6	7	81.29212951660156	0	18	-0.6207625166015447
595224	3	6	5	72.27845001220703	1	15	-1.6276750122070212
164505	2	6	6	68.56084442138672	1	19	-2.626543421386728
235810	1	6	6	57.09419631958008	0	18	-0.2797343195800721
335174	2	3	6	39.66795349121094	1	18	-4.611841491210939
159519	3	7	6	99.93931579589844	2	15	-3.8642917958984384
548856	1	1	5	30.885025024414062	1	16	0.4321719755859377
167432	2	7	3	93.45291900634766	0	22	1.2994419936523514
168361	2	4	3	27.48318862915039	2	18	-2.91288062915039
739775	1	4	5	35.35487365722656	1	16	-0.7760996572265668
257463	1	1	7	50.823123931884766	0	10	-0.12167093188476485
365046	2	5	3	46.83913040161133	1	18	-3.01491940161133
666970	1	7	2	74.93610382080078	0	15	-3.6069448208007913
786991	1	6	1	61.388919830322266	1	18	-0.551768830322267
427706	1	6	3	60.58549880981445	0	16	-0.5088318098144526
97406	2	8	2	60.24179458618164	1	23	-3.209517586181633
334153	1	4	7	14.511106491088867	0	17	1.0952955089111338
798509	3	0	6	42.4986457824707	1	16	-2.8562197824707027
696840	3	5	2	42.434322357177734	0	17	-0.7120483571777356
381673	2	7	2	80.78990173339844	1	23	-7.01278773339844
504673	3	1	7	33.65781021118164	1	17	0.6988657888183596
467612	3	4	5	30.59147834777832	1	17	-0.9618403477783204
429180	2	5	4	79.50476837158203	1	15	-5.760601371582027
230643	1	7	7	75.28560638427734	-1	18	-0.25321238427733306
804549	2	5	8	67.99718475341797	2	14	-6.952901753417969
679521	2	3	2	36.3997917175293	2	15	-3.0054137175293008
82386	1	4	7	59.446041107177734	1	16	-0.5631181071777362
324478	2	1	4	41.22536849975586	2	17	-1.6262334997558554
693930	3	1	4	46.984642028808594	0	17	0.35928097119141
394258	1	7	4	92.10221099853516	1	15	-3.773585998535154
81213	1	5	5	43.50439453125	0	18	1.23482946875
184749	3	6	7	44.0877685546875	1	17	0.31278944531250374
206632	3	3	7	32.83266830444336	1	16	-0.1651993044433553
184121	3	5	8	38.54499053955078	2	16	-0.5468525395507768
427837	3	4	3	63.67543411254883	2	16	-2.260130112548829
177568	3	6	6	32.5001335144043	0	16	0.9539504855957048
378219	1	7	8	33.696895599365234	1	17	2.806260400634777
263359	2	5	2	69.73184967041016	1	18	-3.6388086704101568
318124	3	8	3	48.07606506347656	0	16	-0.2415880634765628
194645	2	4	2	67.54247283935547	1	22	-5.936363839355472
666118	3	5	6	61.327537536621094	2	11	0.30357746337890745
638704	1	5	1	58.528968811035156	1	16	1.1493541889648426
565176	3	2	7	19.814529418945312	0	17	-1.8606764189453138
342160	1	9	2	64.01465606689453	1	17	-1.155655066894532
313289	2	1	4	40.84915542602539	1	17	-3.8410924260253907
206176	1	3	6	22.489118576049805	1	17	2.873578423950196
434363	2	6	2	53.91090393066406	1	17	-3.9973459306640464
265615	1	5	5	89.84457397460938	1	15	-2.0961589746093665
324598	2	1	3	43.57478332519531	2	18	-1.8675563251953164
602445	2	6	2	70.4158706665039	1	16	-1.7413276665039064
762683	1	7	5	84.35274505615234	0	19	-2.0521710561523463
526791	2	5	7	50.257286071777344	1	18	2.3008529282226533
375440	3	6	6	73.43468475341797	4	15	-0.8849847534179673
324927	2	1	3	49.51858139038086	2	18	-3.2458043903808615
172325	2	5	3	71.14102935791016	1	18	-4.757460357910148
619238	2	8	6	60.01766586303711	0	17	-3.5269868630371093
447288	2	8	4	50.348995208740234	0	17	-4.061698208740239
366461	1	5	6	59.722599029541016	1	15	-1.042145029541011
574446	1	5	5	53.28423309326172	5	17	-0.5459860932617175
629948	3	6	5	50.756690979003906	2	18	-2.043787979003909
158906	3	8	4	88.3797378540039	1	17	0.8443551459960901
192141	3	4	4	30.768901824951172	1	20	-1.0187348249511743
396451	1	5	1	33.36214065551758	1	18	0.52432834448242
345678	-1	3	4	25.819751739501953	1	17	1.9515262604980563
587671	2	7	2	69.7962875366211	0	23	-0.6317145366211179
1259	3	3	4	35.995399475097656	1	16	-0.32496947509765306
187117	2	7	8	66.91880798339844	0	16	-3.7354509833984153
192001	3	4	7	27.868343353271484	1	17	-1.8422223532714845
225806	1	5	8	27.550559997558594	1	17	-0.34775899755859285
548627	3	1	4	28.277881622314453	1	17	0.29203137768554654
315211	3	2	5	63.24387741088867	0	16	1.289355589111338
511494	3	7	4	69.2427749633789	2	15	-0.5466799633789066
341326	2	9	3	58.5390510559082	1	16	-5.431691055908203
243537	1	5	2	58.364986419677734	0	16	-0.15629641967773011
168979	3	5	4	31.00275421142578	1	17	1.2020947885742217
118620	2	8	1	70.23268127441406	2	17	-2.0313542744140562
214044	2	3	2	68.4433822631836	6	18	-3.931356263183588
704484	1	5	5	59.45962905883789	1	13	-1.7454310588378874
511296	3	8	6	63.119564056396484	1	13	3.1491989436035084
270138	2	5	5	57.51180648803711	2	18	-4.788257488037104
368287	1	6	3	75.5796890258789	0	18	-1.8426440258788972
347516	2	2	4	56.32563781738281	2	17	-3.7679458173828166
714393	2	5	3	34.28976821899414	1	21	-1.600098218994141
144271	1	5	5	33.110904693603516	1	17	2.1227563063964823
226404	1	6	5	34.852840423583984	0	20	1.3735415764160095
634166	2	8	4	94.13602447509766	0	19	-4.442049475097662
593724	2	5	2	52.056884765625	2	18	3.816674234375
138119	2	3	5	38.30361557006836	1	17	-2.4613555700683563
172859	1	5	5	70.53243255615234	1	16	0.231600443847654
788715	2	6	4	82.28610229492188	1	15	-6.3800792949218845
417324	1	7	2	84.14755249023438	0	16	-1.7560154902343754
486988	2	1	1	55.16568374633789	1	19	-4.438685746337889
201893	3	3	3	37.514644622802734	0	17	-2.237019622802741
664022	2	7	0	42.49448013305664	0	17	-2.9363681330566394
546208	2	7	1	76.43603515625	1	16	-3.7352931562499947
523737	3	5	8	16.507993698120117	1	17	0.16148030187988383
127205	1	0	6	30.06143569946289	1	16	-0.6465456994628909
164622	1	7	6	70.16170501708984	0	19	-3.1284150170898357
711313	1	7	7	64.92072296142578	2	11	0.5553560385742173
427979	2	8	2	67.89339447021484	-2	17	-5.1535244702148475
381118	2	7	6	73.63997650146484	1	19	-5.361786501464849
327041	3	3	4	70.43733978271484	0	17	-0.2379927827148407
122891	3	6	3	60.47324752807617	-1	17	-2.660465528076166
347326	3	3	8	50.516265869140625	1	13	0.08524513085939844
495782	1	7	6	68.4007339477539	1	14	1.7334220522460981
137070	3	5	4	23.194246292114258	-1	18	-0.793792292114258
571429	2	0	1	56.9263801574707	1	17	-4.6269351574707045
112128	2	7	0	70.94025421142578	0	20	-4.41962021142578
477250	1	6	4	30.07675552368164	1	17	0.045097476318357366
523593	2	0	7	14.63332748413086	6	18	-0.34171848413086003
633506	3	7	2	78.43000793457031	1	21	4.916547065429697
320732	2	8	2	77.92292022705078	0	17	-3.9034942270507713
606229	2	4	1	39.851646423339844	0	17	-3.450140423339839
326099	3	2	7	57.33574295043945	1	14	2.5465960495605486
127170	1	1	4	27.589628219604492	0	18	1.3845707803955065
[truncated: 21,538 more rows]
