# Supplementary material for: Retention time prediction using neural networks increases identifications in crosslinking mass spectrometry
Source: Nat Commun. 2021 May 28;12:3237. doi: 10.1038/s41467-021-23441-0 (PMC8163845; doi:10.1038/s41467-021-23441-0)
Supplement: Supplementary file 4 — Source Data [file 41467_2021_23441_MOESM4_ESM.zip › Sources/Sources_Supplementary/FigS2_source_cde_part2.csv]

PSMID	Unnamed: 0	Unnamed: 0.1	Unnamed: 0.1.1	Unnamed: 0.1.1.1	Run	Scan	peakListFileName	ScanId	Source	ElutionStart	ElutionEnd	PrecursorMass	PrecoursorCharge	PrecurserMZ	PrecurserIntensity	CalcMass	CalcMZ	validated	decoy	MatchRank	Crosslinker	CrosslinkerMass	decoyCrosslinker	Protein1	Fasta1	Protein1decoy	Peptide1	BasePeptide1	PeptideLinkMap1	PeptideMass1	PeptideWeight1	Start1	LengthPeptide1	LinkPos1	Linked AminoAcid 1	LinkWindow1	ProteinLink1	ProteinCount1	PositionCount1	Modifications1	ModificationPositions1	ModificationMasses1	OpenModPosition1	OpenMass1	OpenModWindow1	Protein2	Fasta2	Protein2decoy	Peptide2
380058	4	4	4	4	B181126_05_HF_FW_IN_130_ECLP_DSS01_SCX25t27_hSAX08_rep2	16137	recal_B181126_05_HF_FW_IN_130_ECLP_DSS01_SCX25t27_hSAX08_rep2.mgf	11877	/data/sgiese/projects_new/depart_clms/workflows/../rawdata/mgf_recal/recal_B181126_05_HF_FW_IN_130_ECLP_DSS01_SCX25t27_hSAX08_rep2.mgf	3440.0155200000013	-1	3340.550341	3	1114.524057	770762.125	3340.551761	1114.52453	False	0	1				P08839	PT1_ECOLI Phosphoenolpyruvate-protein phosphotransferase OS=Escherichia coli (strain K12) OX=83333 GN=ptsI PE=1 SV=1	0	K.HMTADAAAHEVIEGQASALEELDDEYLKER.A	HMTADAAAHEVIEGQASALEELDDEYLKER	HMTADAAAHEVIEGQASALEELDDEYLKER	3340.551761	0	97	30					1	1								PT1_ECOLI Phosphoenolpyruvate-protein phosphotransferase OS=Escherichia coli (strain K12) OX=83333 GN=ptsI PE=1 SV=1
672986	564	564	564	564	B181130_03_HF_FW_IN_130_ECLP_DSS01_SCX22_hSAX09_rep1	21556	recal_B181130_03_HF_FW_IN_130_ECLP_DSS01_SCX22_hSAX09_rep1.mgf	16570	/data/sgiese/projects_new/depart_clms/workflows/../rawdata/mgf_recal/recal_B181130_03_HF_FW_IN_130_ECLP_DSS01_SCX22_hSAX09_rep1.mgf	4371.93342	-1	4728.460151	4	1183.122314	1159440.625	4728.462364	1183.122868	False	0	1				P0ACL9	PDHR_ECOLI Pyruvate dehydrogenase complex repressor OS=Escherichia coli (strain K12) OX=83333 GN=pdhR PE=1 SV=1	0	R.ELHHAIELAQQSGDLDAESNAVLQYQIAVTEAAHNVVLLHLLR.Ccm	ELHHAIELAQQSGDLDAESNAVLQYQIAVTEAAHNVVLLHLLR	ELHHAIELAQQSGDLDAESNAVLQYQIAVTEAAHNVVLLHLLR	4728.462364	0	129	43					1	1								PDHR_ECOLI Pyruvate dehydrogenase complex repressor OS=Escherichia coli (strain K12) OX=83333 GN=pdhR PE=1 SV=1
392276	921	921	921	921	B181121_19_HF_FW_IN_130_ECLP_DSS01_SCX19_hSAX08_rep1	19521	recal_B181121_19_HF_FW_IN_130_ECLP_DSS01_SCX19_hSAX08_rep1.mgf	14502	/data/sgiese/projects_new/depart_clms/workflows/../rawdata/mgf_recal/recal_B181121_19_HF_FW_IN_130_ECLP_DSS01_SCX19_hSAX08_rep1.mgf	4066.92138	-1	4186.893012	3	1396.638281	346118.5625	4186.892008	1396.637946	False	0	1				P09831	GLTB_ECOLI Glutamate synthase [NADPH] large chain OS=Escherichia coli (strain K12) OX=83333 GN=gltB PE=1 SV=3	0	K.RFDTAAMSIGALSPEAHEALAEAMNSIGGNSNSGEGGEDPAR.Y	RFDTAAMSIGALSPEAHEALAEAMNSIGGNSNSGEGGEDPAR	RFDTAAMSIGALSPEAHEALAEAMNSIGGNSNSGEGGEDPAR	4186.892008	0	857	42					1	1								GLTB_ECOLI Glutamate synthase [NADPH] large chain OS=Escherichia coli (strain K12) OX=83333 GN=gltB PE=1 SV=3
630619	61	61	61	61	B181203_10_HF_FW_IN_130_ECLP_DSS01_SCX23_hSAX08_rep1	15791	recal_B181203_10_HF_FW_IN_130_ECLP_DSS01_SCX23_hSAX08_rep1.mgf	11611	/data/sgiese/projects_new/depart_clms/workflows/../rawdata/mgf_recal/recal_B181203_10_HF_FW_IN_130_ECLP_DSS01_SCX23_hSAX08_rep1.mgf	3312.97158	-1	3583.674633	3	1195.5654869999996	344062.71875	3583.673667	1195.565166	False	0	1				P08839	PT1_ECOLI Phosphoenolpyruvate-protein phosphotransferase OS=Escherichia coli (strain K12) OX=83333 GN=ptsI PE=1 SV=1	0	K.DKHMTADAAAHEVIEGQASALEELDDEYLKER.A	DKHMTADAAAHEVIEGQASALEELDDEYLKER	DKHMTADAAAHEVIEGQASALEELDDEYLKER	3583.673667	0	95	32					1	1								PT1_ECOLI Phosphoenolpyruvate-protein phosphotransferase OS=Escherichia coli (strain K12) OX=83333 GN=ptsI PE=1 SV=1
757054	1914	1914	1914	1914	B181205_06_HF_FW_IN_130_ECLP_DSS01_SCX24_hSAX07_rep1	10910	recal_B181205_06_HF_FW_IN_130_ECLP_DSS01_SCX24_hSAX07_rep1.mgf	7816	/data/sgiese/projects_new/depart_clms/workflows/../rawdata/mgf_recal/recal_B181205_06_HF_FW_IN_130_ECLP_DSS01_SCX24_hSAX07_rep1.mgf	2335.29306	-1	3880.851941	3	1294.62459	656622.5625	3880.852595	1294.624808	False	0	1				P00370	DHE4_ECOLI NADP-specific glutamate dehydrogenase OS=Escherichia coli (strain K12) OX=83333 GN=gdhA PE=1 SV=1	0	R.LHHIMLDIHHACcmVEHGGEGEQTNYVQGANIAGFVK.V	LHHIMLDIHHACVEHGGEGEQTNYVQGANIAGFVK	LHHIMLDIHHACcmVEHGGEGEQTNYVQGANIAGFVK	3880.852595	0	402	35					1	1								DHE4_ECOLI NADP-specific glutamate dehydrogenase OS=Escherichia coli (strain K12) OX=83333 GN=gdhA PE=1 SV=1
391559	34	34	34	34	B181121_19_HF_FW_IN_130_ECLP_DSS01_SCX19_hSAX08_rep1	17078	recal_B181121_19_HF_FW_IN_130_ECLP_DSS01_SCX19_hSAX08_rep1.mgf	12282	/data/sgiese/projects_new/depart_clms/workflows/../rawdata/mgf_recal/recal_B181121_19_HF_FW_IN_130_ECLP_DSS01_SCX19_hSAX08_rep1.mgf	3642.43656	-1	3055.406995	3	1019.476275	4008554.25	3055.408057	1019.476629	False	0	1				P08839	PT1_ECOLI Phosphoenolpyruvate-protein phosphotransferase OS=Escherichia coli (strain K12) OX=83333 GN=ptsI PE=1 SV=1	0	K.HMTADAAAHEVIEGQASALEELDDEYLK.E	HMTADAAAHEVIEGQASALEELDDEYLK	HMTADAAAHEVIEGQASALEELDDEYLK	3055.408057	0	97	28					1	1								PT1_ECOLI Phosphoenolpyruvate-protein phosphotransferase OS=Escherichia coli (strain K12) OX=83333 GN=ptsI PE=1 SV=1
494670	28	28	28	28	B181123_05_HF_FW_IN_130_ECLP_DSS01_SCX20_hSAX08_rep2	14215	recal_B181123_05_HF_FW_IN_130_ECLP_DSS01_SCX20_hSAX08_rep2.mgf	9798	/data/sgiese/projects_new/depart_clms/workflows/../rawdata/mgf_recal/recal_B181123_05_HF_FW_IN_130_ECLP_DSS01_SCX20_hSAX08_rep2.mgf	3137.46126	-1	2933.323173	3	978.781668	921025.1875	2933.324996000001	978.782275	False	0	1				P00936	CYAA_ECOLI Adenylate cyclase OS=Escherichia coli (strain K12) OX=83333 GN=cyaA PE=1 SV=5	0	R.HNESGSLGGEDCcmGSTQHILLLDEFYR.T	HNESGSLGGEDCGSTQHILLLDEFYR	HNESGSLGGEDCcmGSTQHILLLDEFYR	2933.324996000001	0	163	26					1	1								CYAA_ECOLI Adenylate cyclase OS=Escherichia coli (strain K12) OX=83333 GN=cyaA PE=1 SV=5
155513	38	38	38	38	B181128_04_HF_FW_IN_130_ECLP_DSS01_SCX21_hSAX09_rep1	14344	recal_B181128_04_HF_FW_IN_130_ECLP_DSS01_SCX21_hSAX09_rep1.mgf	9723	/data/sgiese/projects_new/depart_clms/workflows/../rawdata/mgf_recal/recal_B181128_04_HF_FW_IN_130_ECLP_DSS01_SCX21_hSAX09_rep1.mgf	3150.6927600000013	-1	3272.657230000001	3	1091.89302	793787.9375	3272.657821	1091.893217	False	0	1				P05042	FUMC_ECOLI Fumarate hydratase class II OS=Escherichia coli (strain K12) OX=83333 GN=fumC PE=1 SV=1	0	K.HIEYSLPHVAELALGGTAVGTGLNTHPEYAR.R	HIEYSLPHVAELALGGTAVGTGLNTHPEYAR	HIEYSLPHVAELALGGTAVGTGLNTHPEYAR	3272.657821	0	214	31					1	1								FUMC_ECOLI Fumarate hydratase class II OS=Escherichia coli (strain K12) OX=83333 GN=fumC PE=1 SV=1
594037	31	31	31	31	B181123_07_HF_FW_IN_130_ECLP_DSS01_SCX20_hSAX07_rep2	17483	recal_B181123_07_HF_FW_IN_130_ECLP_DSS01_SCX20_hSAX07_rep2.mgf	13571	/data/sgiese/projects_new/depart_clms/workflows/../rawdata/mgf_recal/recal_B181123_07_HF_FW_IN_130_ECLP_DSS01_SCX20_hSAX07_rep2.mgf	3526.2307200000005	-1	3298.525495	3	1100.515775	542544.6875	3298.529963	1100.517264	False	0	1				P08839	PT1_ECOLI Phosphoenolpyruvate-protein phosphotransferase OS=Escherichia coli (strain K12) OX=83333 GN=ptsI PE=1 SV=1	0	K.DKHMTADAAAHEVIEGQASALEELDDEYLK.E	DKHMTADAAAHEVIEGQASALEELDDEYLK	DKHMTADAAAHEVIEGQASALEELDDEYLK	3298.529963	0	95	30					1	1								PT1_ECOLI Phosphoenolpyruvate-protein phosphotransferase OS=Escherichia coli (strain K12) OX=83333 GN=ptsI PE=1 SV=1
213398	234	234	234	234	B181123_03_HF_FW_IN_130_ECLP_DSS01_SCX20_hSAX09_rep1	14830	recal_B181123_03_HF_FW_IN_130_ECLP_DSS01_SCX20_hSAX09_rep1.mgf	9967	/data/sgiese/projects_new/depart_clms/workflows/../rawdata/mgf_recal/recal_B181123_03_HF_FW_IN_130_ECLP_DSS01_SCX20_hSAX09_rep1.mgf	3265.31862	-1	3502.690771	3	1168.570867	576702.0625	3502.690578	1168.5708029999996	False	0	1				P15254	PUR4_ECOLI Phosphoribosylformylglycinamidine synthase OS=Escherichia coli (strain K12) OX=83333 GN=purL PE=1 SV=3	0	R.LPVHNIYAEYVHFADLNAPLNDDEHAQLER.L	LPVHNIYAEYVHFADLNAPLNDDEHAQLER	LPVHNIYAEYVHFADLNAPLNDDEHAQLER	3502.690578	0	28	30					1	1								PUR4_ECOLI Phosphoribosylformylglycinamidine synthase OS=Escherichia coli (strain K12) OX=83333 GN=purL PE=1 SV=3
649428	2440	2440	2440	2440	B181203_16_HF_FW_IN_130_ECLP_DSS01_SCX23_hSAX06_rep2	18722	recal_B181203_16_HF_FW_IN_130_ECLP_DSS01_SCX23_hSAX06_rep2.mgf	14993	/data/sgiese/projects_new/depart_clms/workflows/../rawdata/mgf_recal/recal_B181203_16_HF_FW_IN_130_ECLP_DSS01_SCX23_hSAX06_rep2.mgf	3669.0312	-1	4350.232565	4	1088.565418	508033.875	4350.234317	1088.565856	False	0	1				P0AED0	USPA_ECOLI Universal stress protein A OS=Escherichia coli (strain K12) OX=83333 GN=uspA PE=1 SV=2	0	K.RISEETHHALTELSTNAGYPITETLSGSGDLGQVLVDAIKK.Y	RISEETHHALTELSTNAGYPITETLSGSGDLGQVLVDAIKK	RISEETHHALTELSTNAGYPITETLSGSGDLGQVLVDAIKK	4350.234317	0	61	41					1	1								USPA_ECOLI Universal stress protein A OS=Escherichia coli (strain K12) OX=83333 GN=uspA PE=1 SV=2
480583	260	260	260	260	B181128_07_HF_FW_IN_130_ECLP_DSS01_SCX21_hSAX07_rep1	18542	recal_B181128_07_HF_FW_IN_130_ECLP_DSS01_SCX21_hSAX07_rep1.mgf	14573	/data/sgiese/projects_new/depart_clms/workflows/../rawdata/mgf_recal/recal_B181128_07_HF_FW_IN_130_ECLP_DSS01_SCX21_hSAX07_rep1.mgf	3687.45612	-1	3697.76397	3	1233.595266	392612.65625	3697.763746	1233.595192	False	0	1				P0A8T7	RPOC_ECOLI DNA-directed RNA polymerase subunit beta' OS=Escherichia coli (strain K12) OX=83333 GN=rpoC PE=1 SV=1	0	R.RLVDVAQDLVVTEDDCcmGTHEGIMMTPVIEGGDVK.E	RLVDVAQDLVVTEDDCGTHEGIMMTPVIEGGDVK	RLVDVAQDLVVTEDDCcmGTHEGIMMTPVIEGGDVK	3697.763746	0	799	34					1	1								RPOC_ECOLI DNA-directed RNA polymerase subunit beta' OS=Escherichia coli (strain K12) OX=83333 GN=rpoC PE=1 SV=1
406361	89	89	89	89	B181128_09_HF_FW_IN_130_ECLP_DSS01_SCX21_hSAX07_rep2	16551	recal_B181128_09_HF_FW_IN_130_ECLP_DSS01_SCX21_hSAX07_rep2.mgf	12776	/data/sgiese/projects_new/depart_clms/workflows/../rawdata/mgf_recal/recal_B181128_09_HF_FW_IN_130_ECLP_DSS01_SCX21_hSAX07_rep2.mgf	3338.0529	-1	3314.521627	3	1105.8478189999996	1286573.25	3314.524873	1105.848901	False	0	1				P08839	PT1_ECOLI Phosphoenolpyruvate-protein phosphotransferase OS=Escherichia coli (strain K12) OX=83333 GN=ptsI PE=1 SV=1	0	K.DKHMoxTADAAAHEVIEGQASALEELDDEYLK.E	DKHMTADAAAHEVIEGQASALEELDDEYLK	DKHMoxTADAAAHEVIEGQASALEELDDEYLK	3314.524873	0	95	30					1	1	Mox	4	15.994910000000004					PT1_ECOLI Phosphoenolpyruvate-protein phosphotransferase OS=Escherichia coli (strain K12) OX=83333 GN=ptsI PE=1 SV=1
393122	1507	1507	1507	1507	B181121_19_HF_FW_IN_130_ECLP_DSS01_SCX19_hSAX08_rep1	22556	recal_B181121_19_HF_FW_IN_130_ECLP_DSS01_SCX19_hSAX08_rep1.mgf	17247	/data/sgiese/projects_new/depart_clms/workflows/../rawdata/mgf_recal/recal_B181121_19_HF_FW_IN_130_ECLP_DSS01_SCX19_hSAX08_rep1.mgf	4602.44778	-1	4650.098645	4	1163.531938	1759141.25	4650.102731	1163.532959	False	0	1				P21170	SPEA_ECOLI Biosynthetic arginine decarboxylase OS=Escherichia coli (strain K12) OX=83333 GN=speA PE=1 SV=2	0	R.SQSDCcmSVNYGLNEYANNIIWAIGDACcmEENGLPHPTVITESGR.A	SQSDCSVNYGLNEYANNIIWAIGDACEENGLPHPTVITESGR	SQSDCcmSVNYGLNEYANNIIWAIGDACcmEENGLPHPTVITESGR	4650.102731	0	322	42					1	1								SPEA_ECOLI Biosynthetic arginine decarboxylase OS=Escherichia coli (strain K12) OX=83333 GN=speA PE=1 SV=2
449603	537	537	537	537	B181128_05_HF_FW_IN_130_ECLP_DSS01_SCX21_hSAX08_rep1	19997	recal_B181128_05_HF_FW_IN_130_ECLP_DSS01_SCX21_hSAX08_rep1.mgf	15340	/data/sgiese/projects_new/depart_clms/workflows/../rawdata/mgf_recal/recal_B181128_05_HF_FW_IN_130_ECLP_DSS01_SCX21_hSAX08_rep1.mgf	4076.08776	-1	3769.827874	3	1257.616568	371663.65625	3769.831114	1257.617648	False	0	1				P07003	POXB_ECOLI Pyruvate dehydrogenase [ubiquinone] OS=Escherichia coli (strain K12) OX=83333 GN=poxB PE=1 SV=1	0	K.AIHPQYLAQQISHFAADDAIFTCcmDVGTPTVWAAR.Y	AIHPQYLAQQISHFAADDAIFTCDVGTPTVWAAR	AIHPQYLAQQISHFAADDAIFTCcmDVGTPTVWAAR	3769.831114	0	356	34					1	1								POXB_ECOLI Pyruvate dehydrogenase [ubiquinone] OS=Escherichia coli (strain K12) OX=83333 GN=poxB PE=1 SV=1
479732	171	171	171	171	B181128_07_HF_FW_IN_130_ECLP_DSS01_SCX21_hSAX07_rep1	16164	recal_B181128_07_HF_FW_IN_130_ECLP_DSS01_SCX21_hSAX07_rep1.mgf	12412	/data/sgiese/projects_new/depart_clms/workflows/../rawdata/mgf_recal/recal_B181128_07_HF_FW_IN_130_ECLP_DSS01_SCX21_hSAX07_rep1.mgf	3282.06372	-1	3672.675533	3	1225.232454	1174481.125	3672.673727	1225.231852	False	0	1				P09372	GRPE_ECOLI Protein GrpE OS=Escherichia coli (strain K12) OX=83333 GN=grpE PE=1 SV=1	0	K.TPEGQAPEEIIMDQHEEIEAVEPEASAEQVDPR.D	TPEGQAPEEIIMDQHEEIEAVEPEASAEQVDPR	TPEGQAPEEIIMDQHEEIEAVEPEASAEQVDPR	3672.673727	0	8	33					1	1								GRPE_ECOLI Protein GrpE OS=Escherichia coli (strain K12) OX=83333 GN=grpE PE=1 SV=1
686240	132	132	132	132	B181203_15_HF_FW_IN_130_ECLP_DSS01_SCX23_hSAX06_rep1	13757	recal_B181203_15_HF_FW_IN_130_ECLP_DSS01_SCX23_hSAX06_rep1.mgf	10501	/data/sgiese/projects_new/depart_clms/workflows/../rawdata/mgf_recal/recal_B181203_15_HF_FW_IN_130_ECLP_DSS01_SCX23_hSAX06_rep1.mgf	2804.221260000001	-1	3451.6497270000004	3	1151.557186	614721.875	3451.651372	1151.557734	False	0	1				P09373	PFLB_ECOLI Formate acetyltransferase 1 OS=Escherichia coli (strain K12) OX=83333 GN=pflB PE=1 SV=2	0	R.KTNLAGLMDGYFHHEASIEGGQHLNVNVMNR.E	KTNLAGLMDGYFHHEASIEGGQHLNVNVMNR	KTNLAGLMDGYFHHEASIEGGQHLNVNVMNR	3451.651372	0	683	31					1	1								PFLB_ECOLI Formate acetyltransferase 1 OS=Escherichia coli (strain K12) OX=83333 GN=pflB PE=1 SV=2
671455	666	666	666	666	B181130_03_HF_FW_IN_130_ECLP_DSS01_SCX22_hSAX09_rep1	15333	recal_B181130_03_HF_FW_IN_130_ECLP_DSS01_SCX22_hSAX09_rep1.mgf	10925	/data/sgiese/projects_new/depart_clms/workflows/../rawdata/mgf_recal/recal_B181130_03_HF_FW_IN_130_ECLP_DSS01_SCX22_hSAX09_rep1.mgf	3285.07794	-1	3697.8164090000014	4	925.461379	693228.5625	3697.816504	925.461403	False	0	1				P09152	NARG_ECOLI Respiratory nitrate reductase 1 alpha chain OS=Escherichia coli (strain K12) OX=83333 GN=narG PE=1 SV=4	0	R.KIISSPTWSGLEDEHVSYNAGYTNVHELIPWR.T	KIISSPTWSGLEDEHVSYNAGYTNVHELIPWR	KIISSPTWSGLEDEHVSYNAGYTNVHELIPWR	3697.816504	0	1006	32					1	1								NARG_ECOLI Respiratory nitrate reductase 1 alpha chain OS=Escherichia coli (strain K12) OX=83333 GN=narG PE=1 SV=4
261622	119	119	119	119	B181123_10_HF_FW_IN_130_ECLP_DSS01_SCX20_hSAX06_rep2	14494	recal_B181123_10_HF_FW_IN_130_ECLP_DSS01_SCX20_hSAX06_rep2.mgf	10879	/data/sgiese/projects_new/depart_clms/workflows/../rawdata/mgf_recal/recal_B181123_10_HF_FW_IN_130_ECLP_DSS01_SCX20_hSAX06_rep2.mgf	2930.29974	-1	3279.569317	3	1094.197049	1181346.25	3279.569086	1094.196972	False	0	1				P15254	PUR4_ECOLI Phosphoribosylformylglycinamidine synthase OS=Escherichia coli (strain K12) OX=83333 GN=purL PE=1 SV=3	0	R.AADREAVESVLAQHGLADCcmVHYVGQAVSGDR.F	AADREAVESVLAQHGLADCVHYVGQAVSGDR	AADREAVESVLAQHGLADCcmVHYVGQAVSGDR	3279.569086	0	933	31					1	1								PUR4_ECOLI Phosphoribosylformylglycinamidine synthase OS=Escherichia coli (strain K12) OX=83333 GN=purL PE=1 SV=3
593285	541	541	541	541	B181123_07_HF_FW_IN_130_ECLP_DSS01_SCX20_hSAX07_rep2	15179	recal_B181123_07_HF_FW_IN_130_ECLP_DSS01_SCX20_hSAX07_rep2.mgf	11477	/data/sgiese/projects_new/depart_clms/workflows/../rawdata/mgf_recal/recal_B181123_07_HF_FW_IN_130_ECLP_DSS01_SCX20_hSAX07_rep2.mgf	3130.09038	-1	3249.518771	3	1084.1802	820863.1875	3249.518293	1084.180041	False	0	1				P23909	MUTS_ECOLI DNA mismatch repair protein MutS OS=Escherichia coli (strain K12) OX=83333 GN=mutS PE=1 SV=1	0	K.MEGVANVHLDALEHGDTIAFMHSVQDGAASK.S	MEGVANVHLDALEHGDTIAFMHSVQDGAASK	MEGVANVHLDALEHGDTIAFMHSVQDGAASK	3249.518293	0	739	31					1	1								MUTS_ECOLI DNA mismatch repair protein MutS OS=Escherichia coli (strain K12) OX=83333 GN=mutS PE=1 SV=1
346460	5	5	5	5	B181123_23_HF_FW_IN_130_ECLP_DSS01_SCX21_hSAX04_rep1	11156	recal_B181123_23_HF_FW_IN_130_ECLP_DSS01_SCX21_hSAX04_rep1.mgf	7904	/data/sgiese/projects_new/depart_clms/workflows/../rawdata/mgf_recal/recal_B181123_23_HF_FW_IN_130_ECLP_DSS01_SCX21_hSAX04_rep1.mgf	2293.64604	-1	2652.29027	3	885.104033	910603.3125	2652.289201	885.103677	False	0	1				P0A6Y8	DNAK_ECOLI Chaperone protein DnaK OS=Escherichia coli (strain K12) OX=83333 GN=dnaK PE=1 SV=2	0	K.HSQVFSTAEDNQSAVTIHVLQGER.K	HSQVFSTAEDNQSAVTIHVLQGER	HSQVFSTAEDNQSAVTIHVLQGER	2652.289201	0	422	24					1	1								DNAK_ECOLI Chaperone protein DnaK OS=Escherichia coli (strain K12) OX=83333 GN=dnaK PE=1 SV=2
320098	24	24	24	24	B181121_20_HF_FW_IN_130_ECLP_DSS01_SCX19_hSAX08_rep2	19355	recal_B181121_20_HF_FW_IN_130_ECLP_DSS01_SCX19_hSAX08_rep2.mgf	14363	/data/sgiese/projects_new/depart_clms/workflows/../rawdata/mgf_recal/recal_B181121_20_HF_FW_IN_130_ECLP_DSS01_SCX19_hSAX08_rep2.mgf	4034.29824	-1	3137.484367	3	1046.835399	5817059.5	3137.487645	1046.836492	False	0	1				P0A8U6	METJ_ECOLI Met repressor OS=Escherichia coli (strain K12) OX=83333 GN=metJ PE=1 SV=2	0	R.HATNSELLCcmEAFLHAFTGQPLPDDADLR.K	HATNSELLCEAFLHAFTGQPLPDDADLR	HATNSELLCcmEAFLHAFTGQPLPDDADLR	3137.487645	0	51	28					1	1								METJ_ECOLI Met repressor OS=Escherichia coli (strain K12) OX=83333 GN=metJ PE=1 SV=2
46890	891	891	891	891	B181203_12_HF_FW_IN_130_ECLP_DSS01_SCX23_hSAX07_rep1	17899	recal_B181203_12_HF_FW_IN_130_ECLP_DSS01_SCX23_hSAX07_rep1.mgf	14071	/data/sgiese/projects_new/depart_clms/workflows/../rawdata/mgf_recal/recal_B181203_12_HF_FW_IN_130_ECLP_DSS01_SCX23_hSAX07_rep1.mgf	3533.5191	-1	4193.046983	4	1049.2690220000004	444309.15625	4193.044278	1049.268346	False	0	1				P0A8T7	RPOC_ECOLI DNA-directed RNA polymerase subunit beta' OS=Escherichia coli (strain K12) OX=83333 GN=rpoC PE=1 SV=1	0	R.RLVDVAQDLVVTEDDCcmGTHEGIMMTPVIEGGDVKEPLR.D	RLVDVAQDLVVTEDDCGTHEGIMMTPVIEGGDVKEPLR	RLVDVAQDLVVTEDDCcmGTHEGIMMTPVIEGGDVKEPLR	4193.044278	0	799	38					1	1								RPOC_ECOLI DNA-directed RNA polymerase subunit beta' OS=Escherichia coli (strain K12) OX=83333 GN=rpoC PE=1 SV=1
391592	2080	2080	2080	2080	B181121_19_HF_FW_IN_130_ECLP_DSS01_SCX19_hSAX08_rep1	17193	recal_B181121_19_HF_FW_IN_130_ECLP_DSS01_SCX19_hSAX08_rep1.mgf	12387	/data/sgiese/projects_new/depart_clms/workflows/../rawdata/mgf_recal/recal_B181121_19_HF_FW_IN_130_ECLP_DSS01_SCX19_hSAX08_rep1.mgf	3662.02932	-1	4196.960518	3	1399.994116	680837.625	4196.960547	1399.994126	False	0	1				P37051	PURU_ECOLI Formyltetrahydrofolate deformylase OS=Escherichia coli (strain K12) OX=83333 GN=purU PE=1 SV=1	0	K.IIGATAHYVNDNLDEGPIIMQDVIHVDHTYTAEDMMR.A	IIGATAHYVNDNLDEGPIIMQDVIHVDHTYTAEDMMR	IIGATAHYVNDNLDEGPIIMQDVIHVDHTYTAEDMMR	4196.960547	0	212	37					1	1								PURU_ECOLI Formyltetrahydrofolate deformylase OS=Escherichia coli (strain K12) OX=83333 GN=purU PE=1 SV=1
665801	2358	2358	2358	2358	B181117_14_HF_FW_IN_130_ECLP_DSS01_SCX17_hSAX07_rep2	16615	recal_B181117_14_HF_FW_IN_130_ECLP_DSS01_SCX17_hSAX07_rep2.mgf	11939	/data/sgiese/projects_new/depart_clms/workflows/../rawdata/mgf_recal/recal_B181117_14_HF_FW_IN_130_ECLP_DSS01_SCX17_hSAX07_rep2.mgf	3485.9643	-1	3349.579917	3	1117.533916	1390174.125	3349.581087	1117.534306	False	0	1				P22523	MUKB_ECOLI Chromosome partition protein MukB OS=Escherichia coli (strain K12) OX=83333 GN=mukB PE=1 SV=2	0	R.ELAEHNGAEGDLEADYQAASDHLNLVQTALR.Q	ELAEHNGAEGDLEADYQAASDHLNLVQTALR	ELAEHNGAEGDLEADYQAASDHLNLVQTALR	3349.581087	0	315	31					1	1								MUKB_ECOLI Chromosome partition protein MukB OS=Escherichia coli (strain K12) OX=83333 GN=mukB PE=1 SV=2
554022	6	6	6	6	B181128_12_HF_FW_IN_130_ECLP_DSS01_SCX22_hSAX05_rep1	10232	recal_B181128_12_HF_FW_IN_130_ECLP_DSS01_SCX22_hSAX05_rep1.mgf	7182	/data/sgiese/projects_new/depart_clms/workflows/../rawdata/mgf_recal/recal_B181128_12_HF_FW_IN_130_ECLP_DSS01_SCX22_hSAX05_rep1.mgf	2177.23002	-1	2665.353638	3	889.4584890000001	895929.6875	2665.355883	889.459238	False	0	1				P61175	RL22_ECOLI 50S ribosomal protein L22 OS=Escherichia coli (strain K12) OX=83333 GN=rplV PE=1 SV=1	0	K.KVLESAIANAEHNDGADIDDLKVTK.I	KVLESAIANAEHNDGADIDDLKVTK	KVLESAIANAEHNDGADIDDLKVTK	2665.355883	0	49	25					1	1								RL22_ECOLI 50S ribosomal protein L22 OS=Escherichia coli (strain K12) OX=83333 GN=rplV PE=1 SV=1
391227	156	156	156	156	B181121_19_HF_FW_IN_130_ECLP_DSS01_SCX19_hSAX08_rep1	15846	recal_B181121_19_HF_FW_IN_130_ECLP_DSS01_SCX19_hSAX08_rep1.mgf	11162	/data/sgiese/projects_new/depart_clms/workflows/../rawdata/mgf_recal/recal_B181121_19_HF_FW_IN_130_ECLP_DSS01_SCX19_hSAX08_rep1.mgf	3430.89114	-1	3071.402648	3	1024.808159	1024374.9375	3071.402967	1024.808266	False	0	1				P08839	PT1_ECOLI Phosphoenolpyruvate-protein phosphotransferase OS=Escherichia coli (strain K12) OX=83333 GN=ptsI PE=1 SV=1	0	K.HMoxTADAAAHEVIEGQASALEELDDEYLK.E	HMTADAAAHEVIEGQASALEELDDEYLK	HMoxTADAAAHEVIEGQASALEELDDEYLK	3071.402967	0	97	28					1	1	Mox	2	15.994910000000004					PT1_ECOLI Phosphoenolpyruvate-protein phosphotransferase OS=Escherichia coli (strain K12) OX=83333 GN=ptsI PE=1 SV=1
526559	2030	2030	2030	2030	B181126_09_HF_FW_IN_130_ECLP_DSS01_SCX25t27_hSAX06_rep1	14919	recal_B181126_09_HF_FW_IN_130_ECLP_DSS01_SCX25t27_hSAX06_rep1.mgf	11656	/data/sgiese/projects_new/depart_clms/workflows/../rawdata/mgf_recal/recal_B181126_09_HF_FW_IN_130_ECLP_DSS01_SCX25t27_hSAX06_rep1.mgf	3028.17654	-1	4182.041746	3	1395.021192	532130.9375	4182.047388	1395.023073	False	0	1				P0A7Z4	RPOA_ECOLI DNA-directed RNA polymerase subunit alpha OS=Escherichia coli (strain K12) OX=83333 GN=rpoA PE=1 SV=1	0	K.SGIGPVTAADITHDGDVEIVKPQHVICcmHLTDENASISMR.I	SGIGPVTAADITHDGDVEIVKPQHVICHLTDENASISMR	SGIGPVTAADITHDGDVEIVKPQHVICcmHLTDENASISMR	4182.047388	0	105	39					1	1								RPOA_ECOLI DNA-directed RNA polymerase subunit alpha OS=Escherichia coli (strain K12) OX=83333 GN=rpoA PE=1 SV=1
632735	87	87	87	87	B181203_10_HF_FW_IN_130_ECLP_DSS01_SCX23_hSAX08_rep1	22804	recal_B181203_10_HF_FW_IN_130_ECLP_DSS01_SCX23_hSAX08_rep1.mgf	17971	/data/sgiese/projects_new/depart_clms/workflows/../rawdata/mgf_recal/recal_B181203_10_HF_FW_IN_130_ECLP_DSS01_SCX23_hSAX08_rep1.mgf	4546.3452	-1	3190.465864	3	1064.495898	544759.25	3190.466574	1064.496135	False	0	1				P63228	GMHBB_ECOLI D-glycero-beta-D-manno-heptose-1,7-bisphosphate 7-phosphatase OS=Escherichia coli (strain K12) OX=83333 GN=gmhB PE=1 SV=1	0	R.DGTINVDHGYVHEIDNFEFIDGVIDAMR.E	DGTINVDHGYVHEIDNFEFIDGVIDAMR	DGTINVDHGYVHEIDNFEFIDGVIDAMR	3190.466574	0	13	28					1	1								GMHBB_ECOLI D-glycero-beta-D-manno-heptose-1,7-bisphosphate 7-phosphatase OS=Escherichia coli (strain K12) OX=83333 GN=gmhB PE=1 SV=1
180085	280	280	280	280	B181130_10_HF_FW_IN_130_ECLP_DSS01_SCX22_hSAX06_rep2	19554	recal_B181130_10_HF_FW_IN_130_ECLP_DSS01_SCX22_hSAX06_rep2.mgf	15730	/data/sgiese/projects_new/depart_clms/workflows/../rawdata/mgf_recal/recal_B181130_10_HF_FW_IN_130_ECLP_DSS01_SCX22_hSAX06_rep2.mgf	3840.61968	-1	2850.413414	3	951.145081	672935.125	2850.414797	951.145542	False	0	1				P0A991	ALF1_ECOLI Fructose-bisphosphate aldolase class 1 OS=Escherichia coli (strain K12) OX=83333 GN=fbaB PE=1 SV=2	0	K.DGVDYHVSADLTGQANHLAATIGADIVK.Q	DGVDYHVSADLTGQANHLAATIGADIVK	DGVDYHVSADLTGQANHLAATIGADIVK	2850.414797	0	210	28					1	1								ALF1_ECOLI Fructose-bisphosphate aldolase class 1 OS=Escherichia coli (strain K12) OX=83333 GN=fbaB PE=1 SV=2
39473	661	661	661	661	B181205_04_HF_FW_IN_130_ECLP_DSS01_SCX24_hSAX08_rep1	19340	recal_B181205_04_HF_FW_IN_130_ECLP_DSS01_SCX24_hSAX08_rep1.mgf	14882	/data/sgiese/projects_new/depart_clms/workflows/../rawdata/mgf_recal/recal_B181205_04_HF_FW_IN_130_ECLP_DSS01_SCX24_hSAX08_rep1.mgf	3966.63078	-1	3408.574299000001	3	1137.198709	1723080.0	3408.575471	1137.1991	False	0	1				P08312	SYFA_ECOLI Phenylalanine--tRNA ligase alpha subunit OS=Escherichia coli (strain K12) OX=83333 GN=pheS PE=1 SV=2	0	R.NDYDQTHTPMFHQMEGLIVDTNISFTNLK.G	NDYDQTHTPMFHQMEGLIVDTNISFTNLK	NDYDQTHTPMFHQMEGLIVDTNISFTNLK	3408.575471	0	196	29					1	1								SYFA_ECOLI Phenylalanine--tRNA ligase alpha subunit OS=Escherichia coli (strain K12) OX=83333 GN=pheS PE=1 SV=2
494342	451	451	451	451	B181123_05_HF_FW_IN_130_ECLP_DSS01_SCX20_hSAX08_rep2	12953	recal_B181123_05_HF_FW_IN_130_ECLP_DSS01_SCX20_hSAX08_rep2.mgf	8654	/data/sgiese/projects_new/depart_clms/workflows/../rawdata/mgf_recal/recal_B181123_05_HF_FW_IN_130_ECLP_DSS01_SCX20_hSAX08_rep2.mgf	2916.72708	-1	3446.4770380000004	3	1149.832956	936383.4375	3446.479466	1149.833765	False	0	1				P60651	SPEB_ECOLI Agmatinase OS=Escherichia coli (strain K12) OX=83333 GN=speB PE=1 SV=1	0	K.MALVHFDAHTDTYANGCcmEFDHGTMFYTAPK.E	MALVHFDAHTDTYANGCEFDHGTMFYTAPK	MALVHFDAHTDTYANGCcmEFDHGTMFYTAPK	3446.479466	0	143	30					1	1								SPEB_ECOLI Agmatinase OS=Escherichia coli (strain K12) OX=83333 GN=speB PE=1 SV=1
436288	1408	1408	1408	1408	B181121_17_HF_FW_IN_130_ECLP_DSS01_SCX19_hSAX07_rep1	20107	recal_B181121_17_HF_FW_IN_130_ECLP_DSS01_SCX19_hSAX07_rep1.mgf	15565	/data/sgiese/projects_new/depart_clms/workflows/../rawdata/mgf_recal/recal_B181121_17_HF_FW_IN_130_ECLP_DSS01_SCX19_hSAX07_rep1.mgf	4027.30584	-1	3985.897152000002	3	1329.639661	373749.28125	3985.893852	1329.638561	False	0	1				P0A9S5	GLDA_ECOLI Glycerol dehydrogenase OS=Escherichia coli (strain K12) OX=83333 GN=gldA PE=1 SV=1	0	R.IVAEAACcmAEGETIHNMPGGATPDQVYAALLVADQYGQR.F	IVAEAACAEGETIHNMPGGATPDQVYAALLVADQYGQR	IVAEAACcmAEGETIHNMPGGATPDQVYAALLVADQYGQR	3985.893852	0	324	38					1	1								GLDA_ECOLI Glycerol dehydrogenase OS=Escherichia coli (strain K12) OX=83333 GN=gldA PE=1 SV=1
539119	1384	1384	1384	1384	B181130_07_HF_FW_IN_130_ECLP_DSS01_SCX22_hSAX07_rep2	21062	recal_B181130_07_HF_FW_IN_130_ECLP_DSS01_SCX22_hSAX07_rep2.mgf	17028	/data/sgiese/projects_new/depart_clms/workflows/../rawdata/mgf_recal/recal_B181130_07_HF_FW_IN_130_ECLP_DSS01_SCX22_hSAX07_rep2.mgf	4120.612020000001	-1	4153.9909560000015	4	1039.505015	4964339.5	4153.993621000001	1039.505682	False	0	1				P07395	SYFB_ECOLI Phenylalanine--tRNA ligase beta subunit OS=Escherichia coli (strain K12) OX=83333 GN=pheT PE=1 SV=2	0	K.LRGEPSEGMLCcmSFSELGISDDHSGIIELPADAPIGTDIR.E	LRGEPSEGMLCSFSELGISDDHSGIIELPADAPIGTDIR	LRGEPSEGMLCcmSFSELGISDDHSGIIELPADAPIGTDIR	4153.993621000001	0	110	39					1	1								SYFB_ECOLI Phenylalanine--tRNA ligase beta subunit OS=Escherichia coli (strain K12) OX=83333 GN=pheT PE=1 SV=2
787178	219	219	219	219	B181121_18_HF_FW_IN_130_ECLP_DSS01_SCX19_hSAX07_rep2	18504	recal_B181121_18_HF_FW_IN_130_ECLP_DSS01_SCX19_hSAX07_rep2.mgf	14091	/data/sgiese/projects_new/depart_clms/workflows/../rawdata/mgf_recal/recal_B181121_18_HF_FW_IN_130_ECLP_DSS01_SCX19_hSAX07_rep2.mgf	3751.91298	-1	2994.24947	3	999.090433	5403489.5	2994.250845	999.090892	False	0	1				P04825	AMPN_ECOLI Aminopeptidase N OS=Escherichia coli (strain K12) OX=83333 GN=pepN PE=1 SV=2	0	R.HDGSAATCcmDDFVQAMEDASNVDLSHFR.R	HDGSAATCDDFVQAMEDASNVDLSHFR	HDGSAATCcmDDFVQAMEDASNVDLSHFR	2994.250845	0	411	27					1	1								AMPN_ECOLI Aminopeptidase N OS=Escherichia coli (strain K12) OX=83333 GN=pepN PE=1 SV=2
213099	108	108	108	108	B181123_03_HF_FW_IN_130_ECLP_DSS01_SCX20_hSAX09_rep1	13541	recal_B181123_03_HF_FW_IN_130_ECLP_DSS01_SCX20_hSAX09_rep1.mgf	8800	/data/sgiese/projects_new/depart_clms/workflows/../rawdata/mgf_recal/recal_B181123_03_HF_FW_IN_130_ECLP_DSS01_SCX20_hSAX09_rep1.mgf	3047.412180000001	-1	3264.481938	3	1089.167923	836519.0625	3264.485597	1089.169142	False	0	1				P0A8M3	SYT_ECOLI Threonine--tRNA ligase OS=Escherichia coli (strain K12) OX=83333 GN=thrS PE=1 SV=1	0	K.VSILDENIAHDDKPGLYFHEEYVDMCcmR.G	VSILDENIAHDDKPGLYFHEEYVDMCR	VSILDENIAHDDKPGLYFHEEYVDMCcmR	3264.485597	0	157	27					1	1								SYT_ECOLI Threonine--tRNA ligase OS=Escherichia coli (strain K12) OX=83333 GN=thrS PE=1 SV=1
409103	8242	8242	8242	8242	B181128_09_HF_FW_IN_130_ECLP_DSS01_SCX21_hSAX07_rep2	24263	recal_B181128_09_HF_FW_IN_130_ECLP_DSS01_SCX21_hSAX07_rep2.mgf	19787	/data/sgiese/projects_new/depart_clms/workflows/../rawdata/mgf_recal/recal_B181128_09_HF_FW_IN_130_ECLP_DSS01_SCX21_hSAX07_rep2.mgf	4685.81232	-1	5774.804209000001	4	1444.7083289999994	990662.375	5774.805022	1444.708532	False	0	1				P0A9T0	SERA_ECOLI D-3-phosphoglycerate dehydrogenase OS=Escherichia coli (strain K12) OX=83333 GN=serA PE=1 SV=2	0	K.HLAGAAIDVFPTEPATNSDPFTSPLCcmEFDNVLLTPHIGGSTQEAQENIGLEVAGK.L	HLAGAAIDVFPTEPATNSDPFTSPLCEFDNVLLTPHIGGSTQEAQENIGLEVAGK	HLAGAAIDVFPTEPATNSDPFTSPLCcmEFDNVLLTPHIGGSTQEAQENIGLEVAGK	5774.805022	0	257	55					1	1								SERA_ECOLI D-3-phosphoglycerate dehydrogenase OS=Escherichia coli (strain K12) OX=83333 GN=serA PE=1 SV=2
673344	1234	1234	1234	1234	B181130_03_HF_FW_IN_130_ECLP_DSS01_SCX22_hSAX09_rep1	22968	recal_B181130_03_HF_FW_IN_130_ECLP_DSS01_SCX22_hSAX09_rep1.mgf	17854	/data/sgiese/projects_new/depart_clms/workflows/../rawdata/mgf_recal/recal_B181130_03_HF_FW_IN_130_ECLP_DSS01_SCX22_hSAX09_rep1.mgf	4621.00818	-1	3861.896172	3	1288.306	856435.125	3861.897084	1288.306305	False	0	1				P07813	SYL_ECOLI Leucine--tRNA ligase OS=Escherichia coli (strain K12) OX=83333 GN=leuS PE=1 SV=2	0	K.AVHPLTGEEIPVWAANFVLMEYGTGAVMAVPGHDQR.D	AVHPLTGEEIPVWAANFVLMEYGTGAVMAVPGHDQR	AVHPLTGEEIPVWAANFVLMEYGTGAVMAVPGHDQR	3861.897084	0	309	36					1	1								SYL_ECOLI Leucine--tRNA ligase OS=Escherichia coli (strain K12) OX=83333 GN=leuS PE=1 SV=2
319948	324	324	324	324	B181121_20_HF_FW_IN_130_ECLP_DSS01_SCX19_hSAX08_rep2	18866	recal_B181121_20_HF_FW_IN_130_ECLP_DSS01_SCX19_hSAX08_rep2.mgf	13918	/data/sgiese/projects_new/depart_clms/workflows/../rawdata/mgf_recal/recal_B181121_20_HF_FW_IN_130_ECLP_DSS01_SCX19_hSAX08_rep2.mgf	3948.99894	-1	3259.471877	3	1087.497902	1025395.0	3259.476804	1087.499545	False	0	1				P0AFG6	ODO2_ECOLI Dihydrolipoyllysine-residue succinyltransferase component of 2-oxoglutarate dehydrogenase complex OS=Escherichia coli (strain K12) OX=83333 GN=sucB PE=1 SV=2	0	R.YPEVNASIDGDDVVYHNYFDVSMAVSTPR.G	YPEVNASIDGDDVVYHNYFDVSMAVSTPR	YPEVNASIDGDDVVYHNYFDVSMAVSTPR	3259.476804	0	249	29					1	1								ODO2_ECOLI Dihydrolipoyllysine-residue succinyltransferase component of 2-oxoglutarate dehydrogenase complex OS=Escherichia coli (strain K12) OX=83333 GN=sucB PE=1 SV=2
586127	65	65	65	65	B181126_06_HF_FW_IN_130_ECLP_DSS01_SCX25t27_hSAX07_rep1	16877	recal_B181126_06_HF_FW_IN_130_ECLP_DSS01_SCX25t27_hSAX07_rep1.mgf	13171	/data/sgiese/projects_new/depart_clms/workflows/../rawdata/mgf_recal/recal_B181126_06_HF_FW_IN_130_ECLP_DSS01_SCX25t27_hSAX07_rep1.mgf	3414.197820000001	-1	3435.616304	3	1146.212711	423542.96875	3435.617865	1146.213232	False	0	1				P0A8N3	SYK1_ECOLI Lysine--tRNA ligase OS=Escherichia coli (strain K12) OX=83333 GN=lysS PE=1 SV=2	0	R.DHTSDQLHAEFDGKENEELEALNIEVAVAGR.M	DHTSDQLHAEFDGKENEELEALNIEVAVAGR	DHTSDQLHAEFDGKENEELEALNIEVAVAGR	3435.617865	0	43	31					1	1								SYK1_ECOLI Lysine--tRNA ligase OS=Escherichia coli (strain K12) OX=83333 GN=lysS PE=1 SV=2
192535	12	12	12	12	B181205_11_HF_FW_IN_130_ECLP_DSS01_SCX24_hSAX05_rep1	10596	recal_B181205_11_HF_FW_IN_130_ECLP_DSS01_SCX24_hSAX05_rep1.mgf	7801	/data/sgiese/projects_new/depart_clms/workflows/../rawdata/mgf_recal/recal_B181205_11_HF_FW_IN_130_ECLP_DSS01_SCX24_hSAX05_rep1.mgf	2211.71466	-1	2858.457684	3	953.826504	1196781.75	2858.464346	953.828725	False	0	1				P17846	CYSI_ECOLI Sulfite reductase [NADPH] hemoprotein beta-component OS=Escherichia coli (strain K12) OX=83333 GN=cysI PE=1 SV=4	0	K.KNVKPVHQMLHSVGLDALATANDMNR.N	KNVKPVHQMLHSVGLDALATANDMNR	KNVKPVHQMLHSVGLDALATANDMNR	2858.464346	0	128	26					1	1								CYSI_ECOLI Sulfite reductase [NADPH] hemoprotein beta-component OS=Escherichia coli (strain K12) OX=83333 GN=cysI PE=1 SV=4
134879	2180	2180	2180	2180	B181130_04_HF_FW_IN_130_ECLP_DSS01_SCX22_hSAX08_rep1	23720	recal_B181130_04_HF_FW_IN_130_ECLP_DSS01_SCX22_hSAX08_rep1.mgf	18809	/data/sgiese/projects_new/depart_clms/workflows/../rawdata/mgf_recal/recal_B181130_04_HF_FW_IN_130_ECLP_DSS01_SCX22_hSAX08_rep1.mgf	4751.848620000002	-1	5048.391692	5	1010.685615	3195522.0	5048.398561	1010.686989	False	0	1				P0A8V2	RPOB_ECOLI DNA-directed RNA polymerase subunit beta OS=Escherichia coli (strain K12) OX=83333 GN=rpoB PE=1 SV=1	0	R.KVTDGVVTDEIHYLSAIEEGNYVIAQANSNLDEEGHFVEDLVTCcmR.S	KVTDGVVTDEIHYLSAIEEGNYVIAQANSNLDEEGHFVEDLVTCR	KVTDGVVTDEIHYLSAIEEGNYVIAQANSNLDEEGHFVEDLVTCcmR	5048.398561	0	593	45					1	1								RPOB_ECOLI DNA-directed RNA polymerase subunit beta OS=Escherichia coli (strain K12) OX=83333 GN=rpoB PE=1 SV=1
49339	6079	6079	6079	6079	B181203_12_HF_FW_IN_130_ECLP_DSS01_SCX23_hSAX07_rep1	23719	recal_B181203_12_HF_FW_IN_130_ECLP_DSS01_SCX23_hSAX07_rep1.mgf	19361	/data/sgiese/projects_new/depart_clms/workflows/../rawdata/mgf_recal/recal_B181203_12_HF_FW_IN_130_ECLP_DSS01_SCX23_hSAX07_rep1.mgf	4544.819579999999	-1	4973.43104	4	1244.365037	426276.84375	4973.432777	1244.365471	False	0	1				P0A879	TRPB_ECOLI Tryptophan synthase beta chain OS=Escherichia coli (strain K12) OX=83333 GN=trpB PE=1 SV=2	0	R.LPDAVIACcmVGGGSNAIGMoxFADFINETNVGLIGVEPGGHGIETGEHGAPLK.H	LPDAVIACVGGGSNAIGMFADFINETNVGLIGVEPGGHGIETGEHGAPLK	LPDAVIACcmVGGGSNAIGMoxFADFINETNVGLIGVEPGGHGIETGEHGAPLK	4973.432777	0	223	50					1	1	Mox	18	15.994910000000004					TRPB_ECOLI Tryptophan synthase beta chain OS=Escherichia coli (strain K12) OX=83333 GN=trpB PE=1 SV=2
229237	2602	2602	2602	2602	B181126_10_HF_FW_IN_130_ECLP_DSS01_SCX25t27_hSAX06_rep2	18876	recal_B181126_10_HF_FW_IN_130_ECLP_DSS01_SCX25t27_hSAX06_rep2.mgf	15254	/data/sgiese/projects_new/depart_clms/workflows/../rawdata/mgf_recal/recal_B181126_10_HF_FW_IN_130_ECLP_DSS01_SCX25t27_hSAX06_rep2.mgf	3716.544	-1	3190.424347	3	1064.482059	1993625.25	3190.427027	1064.482952	False	0	1				P0ABH7	CISY_ECOLI Citrate synthase OS=Escherichia coli (strain K12) OX=83333 GN=gltA PE=1 SV=1	0	R.DSHPMoxAVMoxCcmGITGALAAFYHDSLDVNNPR.H	DSHPMAVMCGITGALAAFYHDSLDVNNPR	DSHPMoxAVMoxCcmGITGALAAFYHDSLDVNNPR	3190.427027	0	128	29					1	1	Mox;Mox	5;8	15.994910000000004;15.994910000000004					CISY_ECOLI Citrate synthase OS=Escherichia coli (strain K12) OX=83333 GN=gltA PE=1 SV=1
112636	806	806	806	806	B181123_06_HF_FW_IN_130_ECLP_DSS01_SCX20_hSAX07_rep1	21730	recal_B181123_06_HF_FW_IN_130_ECLP_DSS01_SCX20_hSAX07_rep1.mgf	17363	/data/sgiese/projects_new/depart_clms/workflows/../rawdata/mgf_recal/recal_B181123_06_HF_FW_IN_130_ECLP_DSS01_SCX20_hSAX07_rep1.mgf	4290.59406	-1	3748.748387	3	1250.590072	343031.78125	3748.750145	1250.590658	False	0	1				P0A817	METK_ECOLI S-adenosylmethionine synthase OS=Escherichia coli (strain K12) OX=83333 GN=metK PE=1 SV=2	0	R.ADPLEQGAGDQGLMFGYATNETDVLMPAPITYAHR.L	ADPLEQGAGDQGLMFGYATNETDVLMPAPITYAHR	ADPLEQGAGDQGLMFGYATNETDVLMPAPITYAHR	3748.750145	0	110	35					1	1								METK_ECOLI S-adenosylmethionine synthase OS=Escherichia coli (strain K12) OX=83333 GN=metK PE=1 SV=2
41013	4987	4987	4987	4987	B181205_04_HF_FW_IN_130_ECLP_DSS01_SCX24_hSAX08_rep1	24183	recal_B181205_04_HF_FW_IN_130_ECLP_DSS01_SCX24_hSAX08_rep1.mgf	19281	/data/sgiese/projects_new/depart_clms/workflows/../rawdata/mgf_recal/recal_B181205_04_HF_FW_IN_130_ECLP_DSS01_SCX24_hSAX08_rep1.mgf	4836.0717	-1	4957.433195000001	4	1240.365575	292108.25	4957.4378670000015	1240.366743	False	0	1				P0A879	TRPB_ECOLI Tryptophan synthase beta chain OS=Escherichia coli (strain K12) OX=83333 GN=trpB PE=1 SV=2	0	R.LPDAVIACcmVGGGSNAIGMFADFINETNVGLIGVEPGGHGIETGEHGAPLK.H	LPDAVIACVGGGSNAIGMFADFINETNVGLIGVEPGGHGIETGEHGAPLK	LPDAVIACcmVGGGSNAIGMFADFINETNVGLIGVEPGGHGIETGEHGAPLK	4957.4378670000015	0	223	50					1	1								TRPB_ECOLI Tryptophan synthase beta chain OS=Escherichia coli (strain K12) OX=83333 GN=trpB PE=1 SV=2
110644	80	80	80	80	B181123_06_HF_FW_IN_130_ECLP_DSS01_SCX20_hSAX07_rep1	15260	recal_B181123_06_HF_FW_IN_130_ECLP_DSS01_SCX20_hSAX07_rep1.mgf	11490	/data/sgiese/projects_new/depart_clms/workflows/../rawdata/mgf_recal/recal_B181123_06_HF_FW_IN_130_ECLP_DSS01_SCX20_hSAX07_rep1.mgf	3154.70304	-1	3524.630126	3	1175.883985	488473.15625	3524.629157	1175.883662	False	0	1				P0A8N5	SYK2_ECOLI Lysine--tRNA ligase, heat inducible OS=Escherichia coli (strain K12) OX=83333 GN=lysU PE=1 SV=2	0	R.DHTSDQLHEEFDAKDNQELESLNIEVSVAGR.M	DHTSDQLHEEFDAKDNQELESLNIEVSVAGR	DHTSDQLHEEFDAKDNQELESLNIEVSVAGR	3524.629157	0	43	31					1	1								SYK2_ECOLI Lysine--tRNA ligase, heat inducible OS=Escherichia coli (strain K12) OX=83333 GN=lysU PE=1 SV=2
672145	226	226	226	226	B181130_03_HF_FW_IN_130_ECLP_DSS01_SCX22_hSAX09_rep1	18363	recal_B181130_03_HF_FW_IN_130_ECLP_DSS01_SCX22_hSAX09_rep1.mgf	13676	/data/sgiese/projects_new/depart_clms/workflows/../rawdata/mgf_recal/recal_B181130_03_HF_FW_IN_130_ECLP_DSS01_SCX22_hSAX09_rep1.mgf	3808.9431	-1	3454.625147	3	1152.548992	648755.9375	3454.625201	1152.54901	False	0	1				P60240	RAPA_ECOLI RNA polymerase-associated protein RapA OS=Escherichia coli (strain K12) OX=83333 GN=rapA PE=1 SV=2	0	R.LEHLCcmEAEWDLLVVDEAHHLVWSEDAPSR.E	LEHLCEAEWDLLVVDEAHHLVWSEDAPSR	LEHLCcmEAEWDLLVVDEAHHLVWSEDAPSR	3454.625201	0	266	29					1	1								RAPA_ECOLI RNA polymerase-associated protein RapA OS=Escherichia coli (strain K12) OX=83333 GN=rapA PE=1 SV=2
82999	1573	1573	1573	1573	B181203_18_HF_FW_IN_130_ECLP_DSS01_SCX23_hSAX05_rep2	20222	recal_B181203_18_HF_FW_IN_130_ECLP_DSS01_SCX23_hSAX05_rep2.mgf	16211	/data/sgiese/projects_new/depart_clms/workflows/../rawdata/mgf_recal/recal_B181203_18_HF_FW_IN_130_ECLP_DSS01_SCX23_hSAX05_rep2.mgf	3918.68784	-1	3393.687706	3	1132.236512	1618187.625	3393.687467	1132.236432	False	0	1				P27302	TKT1_ECOLI Transketolase 1 OS=Escherichia coli (strain K12) OX=83333 GN=tktA PE=1 SV=5	0	K.TPGHPEVGYTAGVETTTGPLGQGIANAVGMAIAEK.T	TPGHPEVGYTAGVETTTGPLGQGIANAVGMAIAEK	TPGHPEVGYTAGVETTTGPLGQGIANAVGMAIAEK	3393.687467	0	97	35					1	1								TKT1_ECOLI Transketolase 1 OS=Escherichia coli (strain K12) OX=83333 GN=tktA PE=1 SV=5
434421	237	237	237	237	B181121_17_HF_FW_IN_130_ECLP_DSS01_SCX19_hSAX07_rep1	14250	recal_B181121_17_HF_FW_IN_130_ECLP_DSS01_SCX19_hSAX07_rep1.mgf	10251	/data/sgiese/projects_new/depart_clms/workflows/../rawdata/mgf_recal/recal_B181121_17_HF_FW_IN_130_ECLP_DSS01_SCX19_hSAX07_rep1.mgf	3029.22924	-1	2866.368043	3	956.463291	743408.3125	2866.366804	956.462878	False	0	1				P15254	PUR4_ECOLI Phosphoribosylformylglycinamidine synthase OS=Escherichia coli (strain K12) OX=83333 GN=purL PE=1 SV=3	0	R.EAVESVLAQHGLADCcmVHYVGQAVSGDR.F	EAVESVLAQHGLADCVHYVGQAVSGDR	EAVESVLAQHGLADCcmVHYVGQAVSGDR	2866.366804	0	937	27					1	1								PUR4_ECOLI Phosphoribosylformylglycinamidine synthase OS=Escherichia coli (strain K12) OX=83333 GN=purL PE=1 SV=3
235793	19	19	19	19	B181205_09_HF_FW_IN_130_ECLP_DSS01_SCX24_hSAX06_rep1	17400	recal_B181205_09_HF_FW_IN_130_ECLP_DSS01_SCX24_hSAX06_rep1.mgf	13886	/data/sgiese/projects_new/depart_clms/workflows/../rawdata/mgf_recal/recal_B181205_09_HF_FW_IN_130_ECLP_DSS01_SCX24_hSAX06_rep1.mgf	3405.52662	-1	2643.303537	3	882.108455	538604.8125	2643.304123	882.108651	False	0	1				P77689	SUFD_ECOLI FeS cluster assembly protein SufD OS=Escherichia coli (strain K12) OX=83333 GN=sufD PE=1 SV=1	0	R.HHLDLAEGAEATVIEHFVSLNDAR.H	HHLDLAEGAEATVIEHFVSLNDAR	HHLDLAEGAEATVIEHFVSLNDAR	2643.304123	0	173	24					1	1								SUFD_ECOLI FeS cluster assembly protein SufD OS=Escherichia coli (strain K12) OX=83333 GN=sufD PE=1 SV=1
406237	1132	1132	1132	1132	B181128_09_HF_FW_IN_130_ECLP_DSS01_SCX21_hSAX07_rep2	16160	recal_B181128_09_HF_FW_IN_130_ECLP_DSS01_SCX21_hSAX07_rep2.mgf	12421	/data/sgiese/projects_new/depart_clms/workflows/../rawdata/mgf_recal/recal_B181128_09_HF_FW_IN_130_ECLP_DSS01_SCX21_hSAX07_rep2.mgf	3271.471080000001	-1	3855.824119	3	1286.281983	459905.125	3855.82096	1286.28093	False	0	1				P32177	FDHD_ECOLI Sulfur carrier protein FdhD OS=Escherichia coli (strain K12) OX=83333 GN=fdhD PE=1 SV=1	0	R.HLNDFQPVGQLTGCcmTHAAAWMLPSGELVGGHEDVGR.H	HLNDFQPVGQLTGCTHAAAWMLPSGELVGGHEDVGR	HLNDFQPVGQLTGCcmTHAAAWMLPSGELVGGHEDVGR	3855.82096	0	156	36					1	1								FDHD_ECOLI Sulfur carrier protein FdhD OS=Escherichia coli (strain K12) OX=83333 GN=fdhD PE=1 SV=1
729964	162	162	162	162	B181123_11_HF_FW_IN_130_ECLP_DSS01_SCX20_hSAX05_rep1	13716	recal_B181123_11_HF_FW_IN_130_ECLP_DSS01_SCX20_hSAX05_rep1.mgf	10307	/data/sgiese/projects_new/depart_clms/workflows/../rawdata/mgf_recal/recal_B181123_11_HF_FW_IN_130_ECLP_DSS01_SCX20_hSAX05_rep1.mgf	2773.45518	-1	3239.518549	3	1080.846793	738963.9375	3239.52271	1080.8481800000004	False	0	1				P33195	GCSP_ECOLI Glycine dehydrogenase (decarboxylating) OS=Escherichia coli (strain K12) OX=83333 GN=gcvP PE=1 SV=3	0	R.AKAEQAGDNLSCcmIMVTYPSTHGVYEETIR.E	AKAEQAGDNLSCIMVTYPSTHGVYEETIR	AKAEQAGDNLSCcmIMVTYPSTHGVYEETIR	3239.52271	0	637	29					1	1								GCSP_ECOLI Glycine dehydrogenase (decarboxylating) OS=Escherichia coli (strain K12) OX=83333 GN=gcvP PE=1 SV=3
113097	2686	2686	2686	2686	B181123_06_HF_FW_IN_130_ECLP_DSS01_SCX20_hSAX07_rep1	23355	recal_B181123_06_HF_FW_IN_130_ECLP_DSS01_SCX20_hSAX07_rep1.mgf	18840	/data/sgiese/projects_new/depart_clms/workflows/../rawdata/mgf_recal/recal_B181123_06_HF_FW_IN_130_ECLP_DSS01_SCX20_hSAX07_rep1.mgf	4583.44788	-1	4498.195323	4	1125.556107	430006.34375	4498.204083	1125.558297	False	0	1				P61714	RISB_ECOLI 6,7-dimethyl-8-ribityllumazine synthase OS=Escherichia coli (strain K12) OX=83333 GN=ribE PE=1 SV=1	0	R.GGTAHFEYVAGGASNGLAHVAQDSEIPVAFGVLTTESIEQAIER.A	GGTAHFEYVAGGASNGLAHVAQDSEIPVAFGVLTTESIEQAIER	GGTAHFEYVAGGASNGLAHVAQDSEIPVAFGVLTTESIEQAIER	4498.204083	0	85	44					1	1								RISB_ECOLI 6,7-dimethyl-8-ribityllumazine synthase OS=Escherichia coli (strain K12) OX=83333 GN=ribE PE=1 SV=1
261451	982	982	982	982	B181123_10_HF_FW_IN_130_ECLP_DSS01_SCX20_hSAX06_rep2	13811	recal_B181123_10_HF_FW_IN_130_ECLP_DSS01_SCX20_hSAX06_rep2.mgf	10258	/data/sgiese/projects_new/depart_clms/workflows/../rawdata/mgf_recal/recal_B181123_10_HF_FW_IN_130_ECLP_DSS01_SCX20_hSAX06_rep2.mgf	2817.78228	-1	3546.7407299999995	3	1183.254187	1661756.5	3546.745132	1183.2556539999996	False	0	1				P77454	GLSA1_ECOLI Glutaminase 1 OS=Escherichia coli (strain K12) OX=83333 GN=glsA1 PE=1 SV=1	0	R.ILHIQQQLAGEQVALSDEVNQSEQTTNFHNR.A	ILHIQQQLAGEQVALSDEVNQSEQTTNFHNR	ILHIQQQLAGEQVALSDEVNQSEQTTNFHNR	3546.745132	0	139	31					1	1								GLSA1_ECOLI Glutaminase 1 OS=Escherichia coli (strain K12) OX=83333 GN=glsA1 PE=1 SV=1
320487	931	931	931	931	B181121_20_HF_FW_IN_130_ECLP_DSS01_SCX19_hSAX08_rep2	20763	recal_B181121_20_HF_FW_IN_130_ECLP_DSS01_SCX19_hSAX08_rep2.mgf	15642	/data/sgiese/projects_new/depart_clms/workflows/../rawdata/mgf_recal/recal_B181121_20_HF_FW_IN_130_ECLP_DSS01_SCX19_hSAX08_rep2.mgf	4281.831120000002	-1	3173.531071	3	1058.850967	1277100.75	3173.531422	1058.851084	False	0	1				P0A698	UVRA_ECOLI UvrABC system protein A OS=Escherichia coli (strain K12) OX=83333 GN=uvrA PE=1 SV=1	0	R.HVYVENTPLPAISDMSIGHAMEFFNNLK.L	HVYVENTPLPAISDMSIGHAMEFFNNLK	HVYVENTPLPAISDMSIGHAMEFFNNLK	3173.531422	0	420	28					1	1								UVRA_ECOLI UvrABC system protein A OS=Escherichia coli (strain K12) OX=83333 GN=uvrA PE=1 SV=1
38747	276	276	276	276	B181205_04_HF_FW_IN_130_ECLP_DSS01_SCX24_hSAX08_rep1	16837	recal_B181205_04_HF_FW_IN_130_ECLP_DSS01_SCX24_hSAX08_rep1.mgf	12610	/data/sgiese/projects_new/depart_clms/workflows/../rawdata/mgf_recal/recal_B181205_04_HF_FW_IN_130_ECLP_DSS01_SCX24_hSAX08_rep1.mgf	3520.78374	-1	3738.781208	4	935.702578	1691263.0	3738.78489	935.703499	False	0	1				P60240	RAPA_ECOLI RNA polymerase-associated protein RapA OS=Escherichia coli (strain K12) OX=83333 GN=rapA PE=1 SV=2	0	K.QRLEHLCcmEAEWDLLVVDEAHHLVWSEDAPSR.E	QRLEHLCEAEWDLLVVDEAHHLVWSEDAPSR	QRLEHLCcmEAEWDLLVVDEAHHLVWSEDAPSR	3738.78489	0	264	31					1	1								RAPA_ECOLI RNA polymerase-associated protein RapA OS=Escherichia coli (strain K12) OX=83333 GN=rapA PE=1 SV=2
375673	271	271	271	271	B181128_03_HF_FW_IN_130_ECLP_DSS01_SCX21_hSAX10_rep1	21887	recal_B181128_03_HF_FW_IN_130_ECLP_DSS01_SCX21_hSAX10_rep1.mgf	16448	/data/sgiese/projects_new/depart_clms/workflows/../rawdata/mgf_recal/recal_B181128_03_HF_FW_IN_130_ECLP_DSS01_SCX21_hSAX10_rep1.mgf	4505.63046	-1	3158.432299	3	1053.818043	400320.96875	3158.437207	1053.819679	False	0	1				P0ABH7	CISY_ECOLI Citrate synthase OS=Escherichia coli (strain K12) OX=83333 GN=gltA PE=1 SV=1	0	R.DSHPMAVMCcmGITGALAAFYHDSLDVNNPR.H	DSHPMAVMCGITGALAAFYHDSLDVNNPR	DSHPMAVMCcmGITGALAAFYHDSLDVNNPR	3158.437207	0	128	29					1	1								CISY_ECOLI Citrate synthase OS=Escherichia coli (strain K12) OX=83333 GN=gltA PE=1 SV=1
393858	2380	2380	2380	2380	B181121_19_HF_FW_IN_130_ECLP_DSS01_SCX19_hSAX08_rep1	25072	recal_B181121_19_HF_FW_IN_130_ECLP_DSS01_SCX19_hSAX08_rep1.mgf	19534	/data/sgiese/projects_new/depart_clms/workflows/../rawdata/mgf_recal/recal_B181121_19_HF_FW_IN_130_ECLP_DSS01_SCX19_hSAX08_rep1.mgf	5053.6893	-1	4920.295811	4	1231.081229	14107576.0	4920.303598	1231.083176	False	0	1				P0A8V2	RPOB_ECOLI DNA-directed RNA polymerase subunit beta OS=Escherichia coli (strain K12) OX=83333 GN=rpoB PE=1 SV=1	0	K.VTDGVVTDEIHYLSAIEEGNYVIAQANSNLDEEGHFVEDLVTCcmR.S	VTDGVVTDEIHYLSAIEEGNYVIAQANSNLDEEGHFVEDLVTCR	VTDGVVTDEIHYLSAIEEGNYVIAQANSNLDEEGHFVEDLVTCcmR	4920.303598	0	594	44					1	1								RPOB_ECOLI DNA-directed RNA polymerase subunit beta OS=Escherichia coli (strain K12) OX=83333 GN=rpoB PE=1 SV=1
214874	1309	1309	1309	1309	B181123_03_HF_FW_IN_130_ECLP_DSS01_SCX20_hSAX09_rep1	22522	recal_B181123_03_HF_FW_IN_130_ECLP_DSS01_SCX20_hSAX09_rep1.mgf	16951	/data/sgiese/projects_new/depart_clms/workflows/../rawdata/mgf_recal/recal_B181123_03_HF_FW_IN_130_ECLP_DSS01_SCX20_hSAX09_rep1.mgf	4591.77366	-1	3734.840038	3	1245.953956	413370.6875	3734.843649	1245.95516	False	0	1				P0AB89	PUR8_ECOLI Adenylosuccinate lyase OS=Escherichia coli (strain K12) OX=83333 GN=purB PE=1 SV=1	0	K.VAEIPELHAVSEFIHFACcmTSEDINNLSHALMLK.T	VAEIPELHAVSEFIHFACTSEDINNLSHALMLK	VAEIPELHAVSEFIHFACcmTSEDINNLSHALMLK	3734.843649	0	104	33					1	1								PUR8_ECOLI Adenylosuccinate lyase OS=Escherichia coli (strain K12) OX=83333 GN=purB PE=1 SV=1
406231	1244	1244	1244	1244	B181128_09_HF_FW_IN_130_ECLP_DSS01_SCX21_hSAX07_rep2	16099	recal_B181128_09_HF_FW_IN_130_ECLP_DSS01_SCX21_hSAX07_rep2.mgf	12365	/data/sgiese/projects_new/depart_clms/workflows/../rawdata/mgf_recal/recal_B181128_09_HF_FW_IN_130_ECLP_DSS01_SCX21_hSAX07_rep2.mgf	3261.0009	-1	4172.9724700000015	4	1044.250394	1266575.0	4172.968409	1044.249379	False	0	1				P0A705	IF2_ECOLI Translation initiation factor IF-2 OS=Escherichia coli (strain K12) OX=83333 GN=infB PE=1 SV=1	0	K.VASGEAGGITQHIGAYHVETENGMITFLDTPGHAAFTSMR.A	VASGEAGGITQHIGAYHVETENGMITFLDTPGHAAFTSMR	VASGEAGGITQHIGAYHVETENGMITFLDTPGHAAFTSMR	4172.968409	0	416	40					1	1								IF2_ECOLI Translation initiation factor IF-2 OS=Escherichia coli (strain K12) OX=83333 GN=infB PE=1 SV=1
554410	397	397	397	397	B181128_12_HF_FW_IN_130_ECLP_DSS01_SCX22_hSAX05_rep1	12520	recal_B181128_12_HF_FW_IN_130_ECLP_DSS01_SCX22_hSAX05_rep1.mgf	9257	/data/sgiese/projects_new/depart_clms/workflows/../rawdata/mgf_recal/recal_B181128_12_HF_FW_IN_130_ECLP_DSS01_SCX22_hSAX05_rep1.mgf	2558.07648	-1	2730.369475	3	911.130435	1392001.25	2730.369383	911.130404	False	0	1				P17846	CYSI_ECOLI Sulfite reductase [NADPH] hemoprotein beta-component OS=Escherichia coli (strain K12) OX=83333 GN=cysI PE=1 SV=4	0	K.NVKPVHQMLHSVGLDALATANDMNR.N	NVKPVHQMLHSVGLDALATANDMNR	NVKPVHQMLHSVGLDALATANDMNR	2730.369383	0	129	25					1	1								CYSI_ECOLI Sulfite reductase [NADPH] hemoprotein beta-component OS=Escherichia coli (strain K12) OX=83333 GN=cysI PE=1 SV=4
391522	2746	2746	2746	2746	B181121_19_HF_FW_IN_130_ECLP_DSS01_SCX19_hSAX08_rep1	16886	recal_B181121_19_HF_FW_IN_130_ECLP_DSS01_SCX19_hSAX08_rep1.mgf	12108	/data/sgiese/projects_new/depart_clms/workflows/../rawdata/mgf_recal/recal_B181121_19_HF_FW_IN_130_ECLP_DSS01_SCX19_hSAX08_rep1.mgf	3609.54318	-1	4389.912111	4	1098.4853039999996	606610.125	4389.915386	1098.486123	False	0	1				P69922	FUCI_ECOLI L-fucose isomerase OS=Escherichia coli (strain K12) OX=83333 GN=fucI PE=1 SV=1	0	R.DSEGNPTMoxKPHWEISQQEADACcmLAATEWCcmPAIHEYFR.G	DSEGNPTMKPHWEISQQEADACLAATEWCPAIHEYFR	DSEGNPTMoxKPHWEISQQEADACcmLAATEWCcmPAIHEYFR	4389.915386	0	406	37					1	1	Mox	8	15.994910000000004					FUCI_ECOLI L-fucose isomerase OS=Escherichia coli (strain K12) OX=83333 GN=fucI PE=1 SV=1
785323	1159	1159	1159	1159	B181121_18_HF_FW_IN_130_ECLP_DSS01_SCX19_hSAX07_rep2	12336	recal_B181121_18_HF_FW_IN_130_ECLP_DSS01_SCX19_hSAX07_rep2.mgf	8493	/data/sgiese/projects_new/depart_clms/workflows/../rawdata/mgf_recal/recal_B181121_18_HF_FW_IN_130_ECLP_DSS01_SCX19_hSAX07_rep2.mgf	2708.35812	-1	3113.47299	3	1038.831607	551735.125	3113.472389	1038.831406	False	0	1				P32132	TYPA_ECOLI GTP-binding protein TypA/BipA OS=Escherichia coli (strain K12) OX=83333 GN=typA PE=1 SV=2	0	R.KQEPYENVTLDVEEQHQGSVMQALGER.K	KQEPYENVTLDVEEQHQGSVMQALGER	KQEPYENVTLDVEEQHQGSVMQALGER	3113.472389	0	396	27					1	1								TYPA_ECOLI GTP-binding protein TypA/BipA OS=Escherichia coli (strain K12) OX=83333 GN=typA PE=1 SV=2
50056	820	820	820	820	B181203_12_HF_FW_IN_130_ECLP_DSS01_SCX23_hSAX07_rep1	25656	recal_B181203_12_HF_FW_IN_130_ECLP_DSS01_SCX23_hSAX07_rep1.mgf	21122	/data/sgiese/projects_new/depart_clms/workflows/../rawdata/mgf_recal/recal_B181203_12_HF_FW_IN_130_ECLP_DSS01_SCX23_hSAX07_rep1.mgf	4888.53888	-1	3463.617576	3	1155.546469	309113.46875	3463.62017	1155.547333	False	0	1				P0A8V2	RPOB_ECOLI DNA-directed RNA polymerase subunit beta OS=Escherichia coli (strain K12) OX=83333 GN=rpoB PE=1 SV=1	0	R.DQVDYMoxDVSTQQVVSVGASLIPFLEHDDANR.A	DQVDYMDVSTQQVVSVGASLIPFLEHDDANR	DQVDYMoxDVSTQQVVSVGASLIPFLEHDDANR	3463.62017	0	648	31					1	1	Mox	6	15.994910000000004					RPOB_ECOLI DNA-directed RNA polymerase subunit beta OS=Escherichia coli (strain K12) OX=83333 GN=rpoB PE=1 SV=1
397997	135	135	135	135	B181121_15_HF_FW_IN_130_ECLP_DSS01_SCX19_hSAX06_rep1	15106	recal_B181121_15_HF_FW_IN_130_ECLP_DSS01_SCX19_hSAX06_rep1.mgf	11297	/data/sgiese/projects_new/depart_clms/workflows/../rawdata/mgf_recal/recal_B181121_15_HF_FW_IN_130_ECLP_DSS01_SCX19_hSAX06_rep1.mgf	3060.79092	-1	3022.414636	3	1008.478822	1124600.125	3022.416455	1008.479428	False	0	1				P0AEP3	GALU_ECOLI UTP--glucose-1-phosphate uridylyltransferase OS=Escherichia coli (strain K12) OX=83333 GN=galU PE=1 SV=2	0	R.RFDETGHSQIMVEPVADVTAYGVVDCcmK.G	RFDETGHSQIMVEPVADVTAYGVVDCK	RFDETGHSQIMVEPVADVTAYGVVDCcmK	3022.416455	0	158	27					1	1								GALU_ECOLI UTP--glucose-1-phosphate uridylyltransferase OS=Escherichia coli (strain K12) OX=83333 GN=galU PE=1 SV=2
1257	37	37	37	37	B181123_13_HF_FW_IN_130_ECLP_DSS01_SCX20_hSAX04_rep1	9912	recal_B181123_13_HF_FW_IN_130_ECLP_DSS01_SCX20_hSAX04_rep1.mgf	6522	/data/sgiese/projects_new/depart_clms/workflows/../rawdata/mgf_recal/recal_B181123_13_HF_FW_IN_130_ECLP_DSS01_SCX20_hSAX04_rep1.mgf	2134.536960000001	-1	2900.467847	3	967.829892	1450823.25	2900.464151	967.82866	False	0	1				P13458	SBCC_ECOLI Nuclease SbcCD subunit C OS=Escherichia coli (strain K12) OX=83333 GN=sbcC PE=1 SV=1	0	R.HELQGQIAAHNQQIIQYQQQIEQR.Q	HELQGQIAAHNQQIIQYQQQIEQR	HELQGQIAAHNQQIIQYQQQIEQR	2900.464151	0	619	24					1	1								SBCC_ECOLI Nuclease SbcCD subunit C OS=Escherichia coli (strain K12) OX=83333 GN=sbcC PE=1 SV=1
51834	1025	1025	1025	1025	B181203_12_HF_FW_IN_130_ECLP_DSS01_SCX23_hSAX07_rep1	30068	recal_B181203_12_HF_FW_IN_130_ECLP_DSS01_SCX23_hSAX07_rep1.mgf	25126	/data/sgiese/projects_new/depart_clms/workflows/../rawdata/mgf_recal/recal_B181203_12_HF_FW_IN_130_ECLP_DSS01_SCX23_hSAX07_rep1.mgf	5686.0137	-1	3405.790625	3	1136.270818	474163.65625	3405.78539	1136.269073	False	0	1				P35340	AHPF_ECOLI Alkyl hydroperoxide reductase subunit F OS=Escherichia coli (strain K12) OX=83333 GN=ahpF PE=1 SV=2	0	R.VAVIGGGNSGVEAAIDLAGIVEHVTLLEFAPEMK.A	VAVIGGGNSGVEAAIDLAGIVEHVTLLEFAPEMK	VAVIGGGNSGVEAAIDLAGIVEHVTLLEFAPEMK	3405.78539	0	358	34					1	1								AHPF_ECOLI Alkyl hydroperoxide reductase subunit F OS=Escherichia coli (strain K12) OX=83333 GN=ahpF PE=1 SV=2
555841	2383	2383	2383	2383	B181128_12_HF_FW_IN_130_ECLP_DSS01_SCX22_hSAX05_rep1	19151	recal_B181128_12_HF_FW_IN_130_ECLP_DSS01_SCX22_hSAX05_rep1.mgf	15277	/data/sgiese/projects_new/depart_clms/workflows/../rawdata/mgf_recal/recal_B181128_12_HF_FW_IN_130_ECLP_DSS01_SCX22_hSAX05_rep1.mgf	3688.45422	-1	3409.682883	3	1137.568237	506839.46875	3409.6823770000005	1137.568069	False	0	1				P27302	TKT1_ECOLI Transketolase 1 OS=Escherichia coli (strain K12) OX=83333 GN=tktA PE=1 SV=5	0	K.TPGHPEVGYTAGVETTTGPLGQGIANAVGMoxAIAEK.T	TPGHPEVGYTAGVETTTGPLGQGIANAVGMAIAEK	TPGHPEVGYTAGVETTTGPLGQGIANAVGMoxAIAEK	3409.6823770000005	0	97	35					1	1	Mox	30	15.994910000000004					TKT1_ECOLI Transketolase 1 OS=Escherichia coli (strain K12) OX=83333 GN=tktA PE=1 SV=5
273004	821	821	821	821	B181203_13_HF_FW_IN_130_ECLP_DSS01_SCX23_hSAX07_rep2	22685	recal_B181203_13_HF_FW_IN_130_ECLP_DSS01_SCX23_hSAX07_rep2.mgf	18392	/data/sgiese/projects_new/depart_clms/workflows/../rawdata/mgf_recal/recal_B181203_13_HF_FW_IN_130_ECLP_DSS01_SCX23_hSAX07_rep2.mgf	4369.5105	-1	3682.824159	3	1228.61533	648549.5	3682.823585	1228.615138	False	0	1				P15639	PUR9_ECOLI Bifunctional purine biosynthesis protein PurH OS=Escherichia coli (strain K12) OX=83333 GN=purH PE=1 SV=1	0	R.RGQDDAIMEEHQIQPIDMVVVNLYPFAQTVAR.E	RGQDDAIMEEHQIQPIDMVVVNLYPFAQTVAR	RGQDDAIMEEHQIQPIDMVVVNLYPFAQTVAR	3682.823585	0	83	32					1	1								PUR9_ECOLI Bifunctional purine biosynthesis protein PurH OS=Escherichia coli (strain K12) OX=83333 GN=purH PE=1 SV=1
55996	30	30	30	30	B181123_20_HF_FW_IN_130_ECLP_DSS01_SCX21_hSAX05_rep1	19675	recal_B181123_20_HF_FW_IN_130_ECLP_DSS01_SCX21_hSAX05_rep1.mgf	15870	/data/sgiese/projects_new/depart_clms/workflows/../rawdata/mgf_recal/recal_B181123_20_HF_FW_IN_130_ECLP_DSS01_SCX21_hSAX05_rep1.mgf	3681.816	-1	2738.421172	3	913.814334	346896.46875	2738.423904	913.815245	False	0	1				P76403	YEGQ_ECOLI Uncharacterized protease YegQ OS=Escherichia coli (strain K12) OX=83333 GN=yegQ PE=3 SV=1	0	R.KAIDDAAAGKPFDTSLLETLEGLAHR.G	KAIDDAAAGKPFDTSLLETLEGLAHR	KAIDDAAAGKPFDTSLLETLEGLAHR	2738.423904	0	307	26					1	1								YEGQ_ECOLI Uncharacterized protease YegQ OS=Escherichia coli (strain K12) OX=83333 GN=yegQ PE=3 SV=1
324749	93	93	93	93	B181123_24_HF_FW_IN_130_ECLP_DSS01_SCX21_hSAX03_rep1	12531	recal_B181123_24_HF_FW_IN_130_ECLP_DSS01_SCX21_hSAX03_rep1.mgf	8872	/data/sgiese/projects_new/depart_clms/workflows/../rawdata/mgf_recal/recal_B181123_24_HF_FW_IN_130_ECLP_DSS01_SCX21_hSAX03_rep1.mgf	2618.1291	-1	2664.4115030000007	3	889.1444439999997	992005.4375	2664.409592	889.143807	False	0	1				P09151	LEU1_ECOLI 2-isopropylmalate synthase OS=Escherichia coli (strain K12) OX=83333 GN=leuA PE=1 SV=5	0	K.AIISVHTHDDLGLAVGNSLAAVHAGAR.Q	AIISVHTHDDLGLAVGNSLAAVHAGAR	AIISVHTHDDLGLAVGNSLAAVHAGAR	2664.409592	0	197	27					1	1								LEU1_ECOLI 2-isopropylmalate synthase OS=Escherichia coli (strain K12) OX=83333 GN=leuA PE=1 SV=5
649222	435	435	435	435	B181203_16_HF_FW_IN_130_ECLP_DSS01_SCX23_hSAX06_rep2	18087	recal_B181203_16_HF_FW_IN_130_ECLP_DSS01_SCX23_hSAX06_rep2.mgf	14416	/data/sgiese/projects_new/depart_clms/workflows/../rawdata/mgf_recal/recal_B181203_16_HF_FW_IN_130_ECLP_DSS01_SCX23_hSAX06_rep2.mgf	3556.584000000001	-1	3140.685533	3	1047.9024539999998	377057.625	3140.686995	1047.902942	False	0	1				P00490	PHSM_ECOLI Maltodextrin phosphorylase OS=Escherichia coli (strain K12) OX=83333 GN=malP PE=1 SV=7	0	R.KLHELADYEVIQLNDTHPTIAIPELLR.V	KLHELADYEVIQLNDTHPTIAIPELLR	KLHELADYEVIQLNDTHPTIAIPELLR	3140.686995	0	294	27					1	1								PHSM_ECOLI Maltodextrin phosphorylase OS=Escherichia coli (strain K12) OX=83333 GN=malP PE=1 SV=7
448405	727	727	727	727	B181128_05_HF_FW_IN_130_ECLP_DSS01_SCX21_hSAX08_rep1	16019	recal_B181128_05_HF_FW_IN_130_ECLP_DSS01_SCX21_hSAX08_rep1.mgf	11724	/data/sgiese/projects_new/depart_clms/workflows/../rawdata/mgf_recal/recal_B181128_05_HF_FW_IN_130_ECLP_DSS01_SCX21_hSAX08_rep1.mgf	3383.07444	-1	3422.527875	3	1141.849902	543807.3125	3422.525746000001	1141.849192	False	0	1				P76403	YEGQ_ECOLI Uncharacterized protease YegQ OS=Escherichia coli (strain K12) OX=83333 GN=yegQ PE=3 SV=1	0	K.VFMIEEAQRPGEYMTAFEDEHGTYIMNSK.D	VFMIEEAQRPGEYMTAFEDEHGTYIMNSK	VFMIEEAQRPGEYMTAFEDEHGTYIMNSK	3422.525746000001	0	239	29					1	1								YEGQ_ECOLI Uncharacterized protease YegQ OS=Escherichia coli (strain K12) OX=83333 GN=yegQ PE=3 SV=1
672397	8839	8839	8839	8839	B181130_03_HF_FW_IN_130_ECLP_DSS01_SCX22_hSAX09_rep1	19249	recal_B181130_03_HF_FW_IN_130_ECLP_DSS01_SCX22_hSAX09_rep1.mgf	14480	/data/sgiese/projects_new/depart_clms/workflows/../rawdata/mgf_recal/recal_B181130_03_HF_FW_IN_130_ECLP_DSS01_SCX22_hSAX09_rep1.mgf	3963.6528	-1	5051.055746	4	1263.771213	583800.125	5051.055862	1263.771242	False	0	1				P00957	SYA_ECOLI Alanine--tRNA ligase OS=Escherichia coli (strain K12) OX=83333 GN=alaS PE=1 SV=2	0	K.GAPYASDNFWQMGDTGPCcmGPCcmTEIFYDHGDHIWGGPPGSPEEDGDR.Y	GAPYASDNFWQMGDTGPCGPCTEIFYDHGDHIWGGPPGSPEEDGDR	GAPYASDNFWQMGDTGPCcmGPCcmTEIFYDHGDHIWGGPPGSPEEDGDR	5051.055862	0	162	46					1	1								SYA_ECOLI Alanine--tRNA ligase OS=Escherichia coli (strain K12) OX=83333 GN=alaS PE=1 SV=2
273623	5330	5330	5330	5330	B181203_13_HF_FW_IN_130_ECLP_DSS01_SCX23_hSAX07_rep2	24242	recal_B181203_13_HF_FW_IN_130_ECLP_DSS01_SCX23_hSAX07_rep2.mgf	19807	/data/sgiese/projects_new/depart_clms/workflows/../rawdata/mgf_recal/recal_B181203_13_HF_FW_IN_130_ECLP_DSS01_SCX23_hSAX07_rep2.mgf	4644.482520000001	-1	3985.818714	3	1329.613515	1754645.375	3985.8188700000014	1329.613567	False	0	1				P10121	FTSY_ECOLI Signal recognition particle receptor FtsY OS=Escherichia coli (strain K12) OX=83333 GN=ftsY PE=1 SV=1	0	K.ASEQAVEEQPQAHTEAEAETFAADVVEVTEQVAESEK.A	ASEQAVEEQPQAHTEAEAETFAADVVEVTEQVAESEK	ASEQAVEEQPQAHTEAEAETFAADVVEVTEQVAESEK	3985.8188700000014	0	47	37					1	1								FTSY_ECOLI Signal recognition particle receptor FtsY OS=Escherichia coli (strain K12) OX=83333 GN=ftsY PE=1 SV=1
395036	2224	2224	2224	2224	B181121_19_HF_FW_IN_130_ECLP_DSS01_SCX19_hSAX08_rep1	28902	recal_B181121_19_HF_FW_IN_130_ECLP_DSS01_SCX19_hSAX08_rep1.mgf	23001	/data/sgiese/projects_new/depart_clms/workflows/../rawdata/mgf_recal/recal_B181121_19_HF_FW_IN_130_ECLP_DSS01_SCX19_hSAX08_rep1.mgf	5750.0391	-1	3716.871783	3	1239.9645380000004	451576.875	3716.871973	1239.964601	False	0	1				P0AAT6	IOJAP_ECOLI Ribosomal silencing factor RsfS OS=Escherichia coli (strain K12) OX=83333 GN=rsfS PE=1 SV=1	0	R.AAGLLPLGVEGENSADWIVVDLGDVIVHVMQEESR.R	AAGLLPLGVEGENSADWIVVDLGDVIVHVMQEESR	AAGLLPLGVEGENSADWIVVDLGDVIVHVMQEESR	3716.871973	0	61	35					1	1								IOJAP_ECOLI Ribosomal silencing factor RsfS OS=Escherichia coli (strain K12) OX=83333 GN=rsfS PE=1 SV=1
406644	438	438	438	438	B181128_09_HF_FW_IN_130_ECLP_DSS01_SCX21_hSAX07_rep2	17307	recal_B181128_09_HF_FW_IN_130_ECLP_DSS01_SCX21_hSAX07_rep2.mgf	13463	/data/sgiese/projects_new/depart_clms/workflows/../rawdata/mgf_recal/recal_B181128_09_HF_FW_IN_130_ECLP_DSS01_SCX21_hSAX07_rep2.mgf	3465.6408	-1	3332.595514	3	1111.872448	1682061.125	3332.594946	1111.872259	False	0	1				P09373	PFLB_ECOLI Formate acetyltransferase 1 OS=Escherichia coli (strain K12) OX=83333 GN=pflB PE=1 SV=2	0	K.VKPIRDEDGLAIDFEIEGEYPQFGNNDPR.V	VKPIRDEDGLAIDFEIEGEYPQFGNNDPR	VKPIRDEDGLAIDFEIEGEYPQFGNNDPR	3332.594946	0	545	29					1	1								PFLB_ECOLI Formate acetyltransferase 1 OS=Escherichia coli (strain K12) OX=83333 GN=pflB PE=1 SV=2
512755	2167	2167	2167	2167	B181121_21_HF_FW_IN_130_ECLP_DSS01_SCX19_hSAX09_rep1	24554	recal_B181121_21_HF_FW_IN_130_ECLP_DSS01_SCX19_hSAX09_rep1.mgf	18477	/data/sgiese/projects_new/depart_clms/workflows/../rawdata/mgf_recal/recal_B181121_21_HF_FW_IN_130_ECLP_DSS01_SCX19_hSAX09_rep1.mgf	5031.3036	-1	4364.998661	4	1092.256942	583600.625	4364.999433	1092.257135	False	0	1				P30958	MFD_ECOLI Transcription-repair-coupling factor OS=Escherichia coli (strain K12) OX=83333 GN=mfd PE=1 SV=2	0	R.LHDEISQFTDQMVMNLADWETLPYDSFSPHQDIISSR.L	LHDEISQFTDQMVMNLADWETLPYDSFSPHQDIISSR	LHDEISQFTDQMVMNLADWETLPYDSFSPHQDIISSR	4364.999433	0	55	37					1	1								MFD_ECOLI Transcription-repair-coupling factor OS=Escherichia coli (strain K12) OX=83333 GN=mfd PE=1 SV=2
631160	1578	1578	1578	1578	B181203_10_HF_FW_IN_130_ECLP_DSS01_SCX23_hSAX08_rep1	17637	recal_B181203_10_HF_FW_IN_130_ECLP_DSS01_SCX23_hSAX08_rep1.mgf	13282	/data/sgiese/projects_new/depart_clms/workflows/../rawdata/mgf_recal/recal_B181203_10_HF_FW_IN_130_ECLP_DSS01_SCX23_hSAX08_rep1.mgf	3634.56678	-1	3661.862858	3	1221.628229	867510.5	3661.864995	1221.628942	False	0	1				P09832	GLTD_ECOLI Glutamate synthase [NADPH] small chain OS=Escherichia coli (strain K12) OX=83333 GN=gltD PE=1 SV=3	0	R.RAEIVAGSEHIVPADAVIMAFGFRPHNMEWLAK.H	RAEIVAGSEHIVPADAVIMAFGFRPHNMEWLAK	RAEIVAGSEHIVPADAVIMAFGFRPHNMEWLAK	3661.864995	0	379	33					1	1								GLTD_ECOLI Glutamate synthase [NADPH] small chain OS=Escherichia coli (strain K12) OX=83333 GN=gltD PE=1 SV=3
674162	577	577	577	577	B181130_03_HF_FW_IN_130_ECLP_DSS01_SCX22_hSAX09_rep1	26366	recal_B181130_03_HF_FW_IN_130_ECLP_DSS01_SCX22_hSAX09_rep1.mgf	20938	/data/sgiese/projects_new/depart_clms/workflows/../rawdata/mgf_recal/recal_B181130_03_HF_FW_IN_130_ECLP_DSS01_SCX22_hSAX09_rep1.mgf	5231.14206	-1	3290.504145	3	1097.841991	3849774.25	3290.507119000001	1097.842983	False	0	1				P21179	CATE_ECOLI Catalase HPII OS=Escherichia coli (strain K12) OX=83333 GN=katE PE=1 SV=1	0	K.IADQGEEGIVEADSADGSFMDELLTLMAAHR.V	IADQGEEGIVEADSADGSFMDELLTLMAAHR	IADQGEEGIVEADSADGSFMDELLTLMAAHR	3290.507119000001	0	710	31					1	1								CATE_ECOLI Catalase HPII OS=Escherichia coli (strain K12) OX=83333 GN=katE PE=1 SV=1
634168	2654	2654	2654	2654	B181203_10_HF_FW_IN_130_ECLP_DSS01_SCX23_hSAX08_rep1	27429	recal_B181203_10_HF_FW_IN_130_ECLP_DSS01_SCX23_hSAX08_rep1.mgf	22170	/data/sgiese/projects_new/depart_clms/workflows/../rawdata/mgf_recal/recal_B181203_10_HF_FW_IN_130_ECLP_DSS01_SCX23_hSAX08_rep1.mgf	5379.28806	-1	4087.096707	3	1363.372845	319708.21875	4087.096094	1363.372641	False	0	1				P24255	RP54_ECOLI RNA polymerase sigma-54 factor OS=Escherichia coli (strain K12) OX=83333 GN=rpoN PE=1 SV=2	0	R.LLQLSTLELQQELQQALESNPLLEQIDTHEEIDTR.E	LLQLSTLELQQELQQALESNPLLEQIDTHEEIDTR	LLQLSTLELQQELQQALESNPLLEQIDTHEEIDTR	4087.096094	0	25	35					1	1								RP54_ECOLI RNA polymerase sigma-54 factor OS=Escherichia coli (strain K12) OX=83333 GN=rpoN PE=1 SV=2
554830	5867	5867	5867	5867	B181128_12_HF_FW_IN_130_ECLP_DSS01_SCX22_hSAX05_rep1	14734	recal_B181128_12_HF_FW_IN_130_ECLP_DSS01_SCX22_hSAX05_rep1.mgf	11268	/data/sgiese/projects_new/depart_clms/workflows/../rawdata/mgf_recal/recal_B181128_12_HF_FW_IN_130_ECLP_DSS01_SCX22_hSAX05_rep1.mgf	2928.12438	-1	3664.940154	3	1222.653994	745364.6875	3664.936565	1222.652798	False	0	1				P0A6V8	GLK_ECOLI Glucokinase OS=Escherichia coli (strain K12) OX=83333 GN=glk PE=1 SV=1	0	K.EHLIQFGGAEPVEGKPIAVYGAGTGLGVAHLVHVDK.R	EHLIQFGGAEPVEGKPIAVYGAGTGLGVAHLVHVDK	EHLIQFGGAEPVEGKPIAVYGAGTGLGVAHLVHVDK	3664.936565	0	114	36					1	1								GLK_ECOLI Glucokinase OS=Escherichia coli (strain K12) OX=83333 GN=glk PE=1 SV=1
367340	2691	2691	2691	2691	B181128_10_HF_FW_IN_130_ECLP_DSS01_SCX21_hSAX06_rep1	20639	recal_B181128_10_HF_FW_IN_130_ECLP_DSS01_SCX21_hSAX06_rep1.mgf	16673	/data/sgiese/projects_new/depart_clms/workflows/../rawdata/mgf_recal/recal_B181128_10_HF_FW_IN_130_ECLP_DSS01_SCX21_hSAX06_rep1.mgf	3949.197	-1	4222.140697	3	1408.387509	1002291.6875	4222.139354	1408.387061	False	0	1				P0AED0	USPA_ECOLI Universal stress protein A OS=Escherichia coli (strain K12) OX=83333 GN=uspA PE=1 SV=2	0	K.RISEETHHALTELSTNAGYPITETLSGSGDLGQVLVDAIK.K	RISEETHHALTELSTNAGYPITETLSGSGDLGQVLVDAIK	RISEETHHALTELSTNAGYPITETLSGSGDLGQVLVDAIK	4222.139354	0	61	40					1	1								USPA_ECOLI Universal stress protein A OS=Escherichia coli (strain K12) OX=83333 GN=uspA PE=1 SV=2
741316	137	137	137	137	B181123_21_HF_FW_IN_130_ECLP_DSS01_SCX21_hSAX05_rep2	17443	recal_B181123_21_HF_FW_IN_130_ECLP_DSS01_SCX21_hSAX05_rep2.mgf	13843	/data/sgiese/projects_new/depart_clms/workflows/../rawdata/mgf_recal/recal_B181123_21_HF_FW_IN_130_ECLP_DSS01_SCX21_hSAX05_rep2.mgf	3304.31172	-1	2978.506615	3	993.842815	241189.9375	2978.5097600000013	993.843863	False	0	1				P0A991	ALF1_ECOLI Fructose-bisphosphate aldolase class 1 OS=Escherichia coli (strain K12) OX=83333 GN=fbaB PE=1 SV=2	0	K.KDGVDYHVSADLTGQANHLAATIGADIVK.Q	KDGVDYHVSADLTGQANHLAATIGADIVK	KDGVDYHVSADLTGQANHLAATIGADIVK	2978.5097600000013	0	209	29					1	1								ALF1_ECOLI Fructose-bisphosphate aldolase class 1 OS=Escherichia coli (strain K12) OX=83333 GN=fbaB PE=1 SV=2
346806	588	588	588	588	B181123_23_HF_FW_IN_130_ECLP_DSS01_SCX21_hSAX04_rep1	13055	recal_B181123_23_HF_FW_IN_130_ECLP_DSS01_SCX21_hSAX04_rep1.mgf	9608	/data/sgiese/projects_new/depart_clms/workflows/../rawdata/mgf_recal/recal_B181123_23_HF_FW_IN_130_ECLP_DSS01_SCX21_hSAX04_rep1.mgf	2598.7455	-1	3115.511923	3	1039.511251	2897716.25	3115.511157	1039.510996	False	0	1				P76503	FADI_ECOLI 3-ketoacyl-CoA thiolase FadI OS=Escherichia coli (strain K12) OX=83333 GN=fadI PE=1 SV=1	0	R.AHATGEVDDSKFNVLGGSIAYGHPFAATGAR.M	AHATGEVDDSKFNVLGGSIAYGHPFAATGAR	AHATGEVDDSKFNVLGGSIAYGHPFAATGAR	3115.511157	0	370	31					1	1								FADI_ECOLI 3-ketoacyl-CoA thiolase FadI OS=Escherichia coli (strain K12) OX=83333 GN=fadI PE=1 SV=1
349362	153	153	153	153	B181123_23_HF_FW_IN_130_ECLP_DSS01_SCX21_hSAX04_rep1	23290	recal_B181123_23_HF_FW_IN_130_ECLP_DSS01_SCX21_hSAX04_rep1.mgf	18870	/data/sgiese/projects_new/depart_clms/workflows/../rawdata/mgf_recal/recal_B181123_23_HF_FW_IN_130_ECLP_DSS01_SCX21_hSAX04_rep1.mgf	4332.16368	-1	3336.757409	3	1113.2597460000004	5006634.0	3336.759904	1113.260578	False	0	1				P12758	UDP_ECOLI Uridine phosphorylase OS=Escherichia coli (strain K12) OX=83333 GN=udp PE=1 SV=3	0	R.AELDGKPVIVCcmSTGIGGPSTSIAVEELAQLGIR.T	AELDGKPVIVCSTGIGGPSTSIAVEELAQLGIR	AELDGKPVIVCcmSTGIGGPSTSIAVEELAQLGIR	3336.759904	0	55	33					1	1								UDP_ECOLI Uridine phosphorylase OS=Escherichia coli (strain K12) OX=83333 GN=udp PE=1 SV=3
786016	457	457	457	457	B181121_18_HF_FW_IN_130_ECLP_DSS01_SCX19_hSAX07_rep2	14812	recal_B181121_18_HF_FW_IN_130_ECLP_DSS01_SCX19_hSAX07_rep2.mgf	10735	/data/sgiese/projects_new/depart_clms/workflows/../rawdata/mgf_recal/recal_B181121_18_HF_FW_IN_130_ECLP_DSS01_SCX19_hSAX07_rep2.mgf	3126.22392	-1	3559.71078	3	1187.577536	297633.09375	3559.711391	1187.57774	False	0	1				P0A8I5	TRMB_ECOLI tRNA (guanine-N(7)-)-methyltransferase OS=Escherichia coli (strain K12) OX=83333 GN=trmB PE=1 SV=1	0	K.DRPEQDFLGIEVHSPGVGACcmLASAHEEGLSNLR.V	DRPEQDFLGIEVHSPGVGACLASAHEEGLSNLR	DRPEQDFLGIEVHSPGVGACcmLASAHEEGLSNLR	3559.711391	0	84	33					1	1								TRMB_ECOLI tRNA (guanine-N(7)-)-methyltransferase OS=Escherichia coli (strain K12) OX=83333 GN=trmB PE=1 SV=1
760235	3116	3116	3116	3116	B181205_06_HF_FW_IN_130_ECLP_DSS01_SCX24_hSAX07_rep1	19667	recal_B181205_06_HF_FW_IN_130_ECLP_DSS01_SCX24_hSAX07_rep1.mgf	15747	/data/sgiese/projects_new/depart_clms/workflows/../rawdata/mgf_recal/recal_B181205_06_HF_FW_IN_130_ECLP_DSS01_SCX24_hSAX07_rep1.mgf	3845.8875	-1	4169.985382	4	1043.5036220000004	841154.5625	4169.988531	1043.504409	False	0	1				P07395	SYFB_ECOLI Phenylalanine--tRNA ligase beta subunit OS=Escherichia coli (strain K12) OX=83333 GN=pheT PE=1 SV=2	0	K.LRGEPSEGMoxLCcmSFSELGISDDHSGIIELPADAPIGTDIR.E	LRGEPSEGMLCSFSELGISDDHSGIIELPADAPIGTDIR	LRGEPSEGMoxLCcmSFSELGISDDHSGIIELPADAPIGTDIR	4169.988531	0	110	39					1	1	Mox	9	15.994910000000004					SYFB_ECOLI Phenylalanine--tRNA ligase beta subunit OS=Escherichia coli (strain K12) OX=83333 GN=pheT PE=1 SV=2
512678	1049	1049	1049	1049	B181121_21_HF_FW_IN_130_ECLP_DSS01_SCX19_hSAX09_rep1	24254	recal_B181121_21_HF_FW_IN_130_ECLP_DSS01_SCX19_hSAX09_rep1.mgf	18204	/data/sgiese/projects_new/depart_clms/workflows/../rawdata/mgf_recal/recal_B181121_21_HF_FW_IN_130_ECLP_DSS01_SCX19_hSAX09_rep1.mgf	4977.28194	-1	3611.874253	3	1204.965361	4207793.5	3611.876312	1204.966047	False	0	1				P0A8N3	SYK1_ECOLI Lysine--tRNA ligase OS=Escherichia coli (strain K12) OX=83333 GN=lysS PE=1 SV=2	0	R.IVTEIFEEVAEAHLIQPTFITEYPAEVSPLAR.R	IVTEIFEEVAEAHLIQPTFITEYPAEVSPLAR	IVTEIFEEVAEAHLIQPTFITEYPAEVSPLAR	3611.876312	0	371	32					1	1								SYK1_ECOLI Lysine--tRNA ligase OS=Escherichia coli (strain K12) OX=83333 GN=lysS PE=1 SV=2
391363	39	39	39	39	B181121_19_HF_FW_IN_130_ECLP_DSS01_SCX19_hSAX08_rep1	16315	recal_B181121_19_HF_FW_IN_130_ECLP_DSS01_SCX19_hSAX08_rep1.mgf	11589	/data/sgiese/projects_new/depart_clms/workflows/../rawdata/mgf_recal/recal_B181121_19_HF_FW_IN_130_ECLP_DSS01_SCX19_hSAX08_rep1.mgf	3510.942060000001	-1	3058.465234	3	1020.495688	408542.0625	3058.465887000001	1020.495906	False	0	1				P0AC33	FUMA_ECOLI Fumarate hydratase class I, aerobic OS=Escherichia coli (strain K12) OX=83333 GN=fumA PE=1 SV=2	0	K.KDDTEYYLLTSEHVSVSEFEGQEILK.V	KDDTEYYLLTSEHVSVSEFEGQEILK	KDDTEYYLLTSEHVSVSEFEGQEILK	3058.465887000001	0	16	26					1	1								FUMA_ECOLI Fumarate hydratase class I, aerobic OS=Escherichia coli (strain K12) OX=83333 GN=fumA PE=1 SV=2
366476	4834	4834	4834	4834	B181128_10_HF_FW_IN_130_ECLP_DSS01_SCX21_hSAX06_rep1	18180	recal_B181128_10_HF_FW_IN_130_ECLP_DSS01_SCX21_hSAX06_rep1.mgf	14439	/data/sgiese/projects_new/depart_clms/workflows/../rawdata/mgf_recal/recal_B181128_10_HF_FW_IN_130_ECLP_DSS01_SCX21_hSAX06_rep1.mgf	3525.16446	-1	4623.219468	4	1156.812143	381777.125	4623.227476	1156.8141460000004	False	0	1				P33195	GCSP_ECOLI Glycine dehydrogenase (decarboxylating) OS=Escherichia coli (strain K12) OX=83333 GN=gcvP PE=1 SV=3	0	R.EVCcmEVVHQFGGQVYLDGANMoxNAQVGITSPGFIGADVSHLNLHK.T	EVCEVVHQFGGQVYLDGANMNAQVGITSPGFIGADVSHLNLHK	EVCcmEVVHQFGGQVYLDGANMoxNAQVGITSPGFIGADVSHLNLHK	4623.227476	0	666	43					1	1	Mox	20	15.994910000000004					GCSP_ECOLI Glycine dehydrogenase (decarboxylating) OS=Escherichia coli (strain K12) OX=83333 GN=gcvP PE=1 SV=3
213839	3460	3460	3460	3460	B181123_03_HF_FW_IN_130_ECLP_DSS01_SCX20_hSAX09_rep1	17337	recal_B181123_03_HF_FW_IN_130_ECLP_DSS01_SCX20_hSAX09_rep1.mgf	12242	/data/sgiese/projects_new/depart_clms/workflows/../rawdata/mgf_recal/recal_B181123_03_HF_FW_IN_130_ECLP_DSS01_SCX20_hSAX09_rep1.mgf	3692.71266	-1	4373.920865	4	1094.487493	573485.1875	4373.920476	1094.487396	False	0	1				P69922	FUCI_ECOLI L-fucose isomerase OS=Escherichia coli (strain K12) OX=83333 GN=fucI PE=1 SV=1	0	R.DSEGNPTMKPHWEISQQEADACcmLAATEWCcmPAIHEYFR.G	DSEGNPTMKPHWEISQQEADACLAATEWCPAIHEYFR	DSEGNPTMKPHWEISQQEADACcmLAATEWCcmPAIHEYFR	4373.920476	0	406	37					1	1								FUCI_ECOLI L-fucose isomerase OS=Escherichia coli (strain K12) OX=83333 GN=fucI PE=1 SV=1
6413	4908	4908	4908	4908	B181128_16_HF_FW_IN_130_ECLP_DSS01_SCX22_hSAX03_rep1	10463	recal_B181128_16_HF_FW_IN_130_ECLP_DSS01_SCX22_hSAX03_rep1.mgf	7334	/data/sgiese/projects_new/depart_clms/workflows/../rawdata/mgf_recal/recal_B181128_16_HF_FW_IN_130_ECLP_DSS01_SCX22_hSAX03_rep1.mgf	2188.6666800000007	-1	3206.427105	3	1069.816312	466097.65625	3206.426662000001	1069.816164	False	0	1				P77357	ABGA_ECOLI p-aminobenzoyl-glutamate hydrolase subunit A OS=Escherichia coli (strain K12) OX=83333 GN=abgA PE=1 SV=2	0	R.DGFASCcmNAGMMHACcmGHDGHTAIGLGLAHTLK.Q	DGFASCNAGMMHACGHDGHTAIGLGLAHTLK	DGFASCcmNAGMMHACcmGHDGHTAIGLGLAHTLK	3206.426662000001	0	135	31					1	1								ABGA_ECOLI p-aminobenzoyl-glutamate hydrolase subunit A OS=Escherichia coli (strain K12) OX=83333 GN=abgA PE=1 SV=2
428862	3006	3006	3006	3006	B181121_16_HF_FW_IN_130_ECLP_DSS01_SCX19_hSAX06_rep2	21876	recal_B181121_16_HF_FW_IN_130_ECLP_DSS01_SCX19_hSAX06_rep2.mgf	17461	/data/sgiese/projects_new/depart_clms/workflows/../rawdata/mgf_recal/recal_B181121_16_HF_FW_IN_130_ECLP_DSS01_SCX19_hSAX06_rep2.mgf	4214.54082	-1	4062.8934340000014	4	1016.730635	5683514.5	4062.897278	1016.731596	False	0	1				P00968	CARB_ECOLI Carbamoyl-phosphate synthase large chain OS=Escherichia coli (strain K12) OX=83333 GN=carB PE=1 SV=2	0	R.DKNDNCcmIIVCcmSIENFDAMGIHTGDSITVAPAQTLTDK.E	DKNDNCIIVCSIENFDAMGIHTGDSITVAPAQTLTDK	DKNDNCcmIIVCcmSIENFDAMGIHTGDSITVAPAQTLTDK	4062.897278	0	223	37					1	1								CARB_ECOLI Carbamoyl-phosphate synthase large chain OS=Escherichia coli (strain K12) OX=83333 GN=carB PE=1 SV=2
478562	1762	1762	1762	1762	B181128_07_HF_FW_IN_130_ECLP_DSS01_SCX21_hSAX07_rep1	12564	recal_B181128_07_HF_FW_IN_130_ECLP_DSS01_SCX21_hSAX07_rep1.mgf	9156	/data/sgiese/projects_new/depart_clms/workflows/../rawdata/mgf_recal/recal_B181128_07_HF_FW_IN_130_ECLP_DSS01_SCX21_hSAX07_rep1.mgf	2665.81008	-1	3239.467280000001	3	1080.829703	335474.5625	3239.465196	1080.829009	False	0	1				P0ACP5	GNTR_ECOLI HTH-type transcriptional regulator GntR OS=Escherichia coli (strain K12) OX=83333 GN=gntR PE=1 SV=1	0	R.GIESVTDAHGYQTMLAHYGYKPEMEQER.L	GIESVTDAHGYQTMLAHYGYKPEMEQER	GIESVTDAHGYQTMLAHYGYKPEMEQER	3239.465196	0	84	28					1	1								GNTR_ECOLI HTH-type transcriptional regulator GntR OS=Escherichia coli (strain K12) OX=83333 GN=gntR PE=1 SV=1
366103	1170	1170	1170	1170	B181128_10_HF_FW_IN_130_ECLP_DSS01_SCX21_hSAX06_rep1	16936	recal_B181128_10_HF_FW_IN_130_ECLP_DSS01_SCX21_hSAX06_rep1.mgf	13310	/data/sgiese/projects_new/depart_clms/workflows/../rawdata/mgf_recal/recal_B181128_10_HF_FW_IN_130_ECLP_DSS01_SCX21_hSAX06_rep1.mgf	3315.26394	-1	3805.895598	3	1269.639142	626869.0	3805.898522	1269.640117	False	0	1				P0ABS1	DKSA_ECOLI RNA polymerase-binding transcription factor DksA OS=Escherichia coli (strain K12) OX=83333 GN=dksA PE=1 SV=1	0	R.KTSSLSILAIAGVEPYQEKPGEEYMNEAQLAHFR.R	KTSSLSILAIAGVEPYQEKPGEEYMNEAQLAHFR	KTSSLSILAIAGVEPYQEKPGEEYMNEAQLAHFR	3805.898522	0	8	34					1	1								DKSA_ECOLI RNA polymerase-binding transcription factor DksA OS=Escherichia coli (strain K12) OX=83333 GN=dksA PE=1 SV=1
272993	3698	3698	3698	3698	B181203_13_HF_FW_IN_130_ECLP_DSS01_SCX23_hSAX07_rep2	22673	recal_B181203_13_HF_FW_IN_130_ECLP_DSS01_SCX23_hSAX07_rep2.mgf	18381	/data/sgiese/projects_new/depart_clms/workflows/../rawdata/mgf_recal/recal_B181203_13_HF_FW_IN_130_ECLP_DSS01_SCX23_hSAX07_rep2.mgf	4367.4159	-1	3289.642986	3	1097.554938	1876556.25	3289.644147	1097.555326	False	0	1				P0AG18	PURE_ECOLI N5-carboxyaminoimidazole ribonucleotide mutase OS=Escherichia coli (strain K12) OX=83333 GN=purE PE=1 SV=2	0	K.LFSFAESAEENGYQVIIAGAGGAAHLPGMIAAK.T	LFSFAESAEENGYQVIIAGAGGAAHLPGMIAAK	LFSFAESAEENGYQVIIAGAGGAAHLPGMIAAK	3289.644147	0	51	33					1	1								PURE_ECOLI N5-carboxyaminoimidazole ribonucleotide mutase OS=Escherichia coli (strain K12) OX=83333 GN=purE PE=1 SV=2
44885	3718	3718	3718	3718	B181203_12_HF_FW_IN_130_ECLP_DSS01_SCX23_hSAX07_rep1	11933	recal_B181203_12_HF_FW_IN_130_ECLP_DSS01_SCX23_hSAX07_rep1.mgf	8656	/data/sgiese/projects_new/depart_clms/workflows/../rawdata/mgf_recal/recal_B181203_12_HF_FW_IN_130_ECLP_DSS01_SCX23_hSAX07_rep1.mgf	2521.07346	-1	4113.885274	3	1372.302368	504658.65625	4113.882157999999	1372.301329	False	0	1				P0A6Y8	DNAK_ECOLI Chaperone protein DnaK OS=Escherichia coli (strain K12) OX=83333 GN=dnaK PE=1 SV=2	0	K.LMEIAQQQHAQQQTAGADASANNAKDDDVVDAEFEEVK.D	LMEIAQQQHAQQQTAGADASANNAKDDDVVDAEFEEVK	LMEIAQQQHAQQQTAGADASANNAKDDDVVDAEFEEVK	4113.882157999999	0	598	38					1	1								DNAK_ECOLI Chaperone protein DnaK OS=Escherichia coli (strain K12) OX=83333 GN=dnaK PE=1 SV=2
164421	35	35	35	35	B181126_07_HF_FW_IN_130_ECLP_DSS01_SCX25t27_hSAX07_rep2	19741	recal_B181126_07_HF_FW_IN_130_ECLP_DSS01_SCX25t27_hSAX07_rep2.mgf	15801	/data/sgiese/projects_new/depart_clms/workflows/../rawdata/mgf_recal/recal_B181126_07_HF_FW_IN_130_ECLP_DSS01_SCX25t27_hSAX07_rep2.mgf	3908.44638	-1	2748.43608	3	917.152637	515776.96875	2748.436777	917.152869	False	0	1				P23883	PUUC_ECOLI NADP/NAD-dependent aldehyde dehydrogenase PuuC OS=Escherichia coli (strain K12) OX=83333 GN=puuC PE=1 SV=2	0	K.LADLMEAHAEELALLETLDTGKPIR.H	LADLMEAHAEELALLETLDTGKPIR	LADLMEAHAEELALLETLDTGKPIR	2748.436777	0	90	25					1	1								PUUC_ECOLI NADP/NAD-dependent aldehyde dehydrogenase PuuC OS=Escherichia coli (strain K12) OX=83333 GN=puuC PE=1 SV=2
741512	193	193	193	193	B181123_21_HF_FW_IN_130_ECLP_DSS01_SCX21_hSAX05_rep2	18231	recal_B181123_21_HF_FW_IN_130_ECLP_DSS01_SCX21_hSAX05_rep2.mgf	14559	/data/sgiese/projects_new/depart_clms/workflows/../rawdata/mgf_recal/recal_B181123_21_HF_FW_IN_130_ECLP_DSS01_SCX21_hSAX05_rep2.mgf	3436.1466	-1	3417.663621	3	1140.228484	567887.0	3417.6656840000005	1140.2291710000004	False	0	1				P0A858	TPIS_ECOLI Triosephosphate isomerase OS=Escherichia coli (strain K12) OX=83333 GN=tpiA PE=1 SV=1	0	K.REAEGSHIMLGAQNVDLNLSGAFTGETSAAMLK.D	REAEGSHIMLGAQNVDLNLSGAFTGETSAAMLK	REAEGSHIMLGAQNVDLNLSGAFTGETSAAMLK	3417.6656840000005	0	52	33					1	1								TPIS_ECOLI Triosephosphate isomerase OS=Escherichia coli (strain K12) OX=83333 GN=tpiA PE=1 SV=1
512164	3522	3522	3522	3522	B181121_21_HF_FW_IN_130_ECLP_DSS01_SCX19_hSAX09_rep1	22079	recal_B181121_21_HF_FW_IN_130_ECLP_DSS01_SCX19_hSAX09_rep1.mgf	16228	/data/sgiese/projects_new/depart_clms/workflows/../rawdata/mgf_recal/recal_B181121_21_HF_FW_IN_130_ECLP_DSS01_SCX19_hSAX09_rep1.mgf	4588.86996	-1	4057.057241	3	1353.35969	432123.5	4057.057874	1353.359901	False	0	1				P52643	LDHD_ECOLI D-lactate dehydrogenase OS=Escherichia coli (strain K12) OX=83333 GN=ldhA PE=1 SV=1	0	R.LSACcmHNVLFTGHQAFLTAEALTSISQTTLQNLSNLEK.G	LSACHNVLFTGHQAFLTAEALTSISQTTLQNLSNLEK	LSACcmHNVLFTGHQAFLTAEALTSISQTTLQNLSNLEK	4057.057874	0	284	37					1	1								LDHD_ECOLI D-lactate dehydrogenase OS=Escherichia coli (strain K12) OX=83333 GN=ldhA PE=1 SV=1
353052	726	726	726	726	B181203_17_HF_FW_IN_130_ECLP_DSS01_SCX23_hSAX05_rep1	9424	recal_B181203_17_HF_FW_IN_130_ECLP_DSS01_SCX23_hSAX05_rep1.mgf	6461	/data/sgiese/projects_new/depart_clms/workflows/../rawdata/mgf_recal/recal_B181203_17_HF_FW_IN_130_ECLP_DSS01_SCX23_hSAX05_rep1.mgf	2036.02062	-1	2815.418824	3	939.480218	410516.15625	2815.415406	939.479079	False	0	1				P25534	UBIH_ECOLI 2-octaprenyl-6-methoxyphenol hydroxylase OS=Escherichia coli (strain K12) OX=83333 GN=ubiH PE=1 SV=2	0	R.LSHGALPVHLIEATAPESHAHPGFDGR.A	LSHGALPVHLIEATAPESHAHPGFDGR	LSHGALPVHLIEATAPESHAHPGFDGR	2815.415406	0	22	27					1	1								UBIH_ECOLI 2-octaprenyl-6-methoxyphenol hydroxylase OS=Escherichia coli (strain K12) OX=83333 GN=ubiH PE=1 SV=2
321886	1360	1360	1360	1360	B181121_20_HF_FW_IN_130_ECLP_DSS01_SCX19_hSAX08_rep2	25675	recal_B181121_20_HF_FW_IN_130_ECLP_DSS01_SCX19_hSAX08_rep2.mgf	20092	/data/sgiese/projects_new/depart_clms/workflows/../rawdata/mgf_recal/recal_B181121_20_HF_FW_IN_130_ECLP_DSS01_SCX19_hSAX08_rep2.mgf	5160.022379999999	-1	3314.71797	3	1105.913266	521396.96875	3314.718689000001	1105.913506	False	0	1				P15042	DNLJ_ECOLI DNA ligase OS=Escherichia coli (strain K12) OX=83333 GN=ligA PE=1 SV=2	0	R.NVISELLAEGVHWPAPIVINAEEIDSPFAGK.T	NVISELLAEGVHWPAPIVINAEEIDSPFAGK	NVISELLAEGVHWPAPIVINAEEIDSPFAGK	3314.718689000001	0	571	31					1	1								DNLJ_ECOLI DNA ligase OS=Escherichia coli (strain K12) OX=83333 GN=ligA PE=1 SV=2
434278	772	772	772	772	B181121_17_HF_FW_IN_130_ECLP_DSS01_SCX19_hSAX07_rep1	13777	recal_B181121_17_HF_FW_IN_130_ECLP_DSS01_SCX19_hSAX07_rep1.mgf	9821	/data/sgiese/projects_new/depart_clms/workflows/../rawdata/mgf_recal/recal_B181121_17_HF_FW_IN_130_ECLP_DSS01_SCX19_hSAX07_rep1.mgf	2950.00716	-1	3254.495774	3	1085.839201	789292.1875	3254.500376	1085.840735	False	0	1				P0A6Z3	HTPG_ECOLI Chaperone protein HtpG OS=Escherichia coli (strain K12) OX=83333 GN=htpG PE=1 SV=1	0	R.AAGEKPENGVFWESAGEGEYTVADITKEDR.G	AAGEKPENGVFWESAGEGEYTVADITKEDR	AAGEKPENGVFWESAGEGEYTVADITKEDR	3254.500376	0	143	30					1	1								HTPG_ECOLI Chaperone protein HtpG OS=Escherichia coli (strain K12) OX=83333 GN=htpG PE=1 SV=1
392239	5829	5829	5829	5829	B181121_19_HF_FW_IN_130_ECLP_DSS01_SCX19_hSAX08_rep1	19363	recal_B181121_19_HF_FW_IN_130_ECLP_DSS01_SCX19_hSAX08_rep1.mgf	14358	/data/sgiese/projects_new/depart_clms/workflows/../rawdata/mgf_recal/recal_B181121_19_HF_FW_IN_130_ECLP_DSS01_SCX19_hSAX08_rep1.mgf	4039.07316	-1	4723.267042	4	1181.824037	827207.9375	4723.271829	1181.825234	False	0	1				P0AES0	GSP_ECOLI Bifunctional glutathionylspermidine synthetase/amidase OS=Escherichia coli (strain K12) OX=83333 GN=gss PE=1 SV=1	0	K.WLDEKDPLQNAYVQANGQVINQDPYHYYTITESAEQELIK.A	WLDEKDPLQNAYVQANGQVINQDPYHYYTITESAEQELIK	WLDEKDPLQNAYVQANGQVINQDPYHYYTITESAEQELIK	4723.271829	0	226	40					1	1								GSP_ECOLI Bifunctional glutathionylspermidine synthetase/amidase OS=Escherichia coli (strain K12) OX=83333 GN=gss PE=1 SV=1
671845	857	857	857	857	B181130_03_HF_FW_IN_130_ECLP_DSS01_SCX22_hSAX09_rep1	17038	recal_B181130_03_HF_FW_IN_130_ECLP_DSS01_SCX22_hSAX09_rep1.mgf	12474	/data/sgiese/projects_new/depart_clms/workflows/../rawdata/mgf_recal/recal_B181130_03_HF_FW_IN_130_ECLP_DSS01_SCX22_hSAX09_rep1.mgf	3578.83548	-1	3265.579105000001	3	1089.533645	486039.65625	3265.582608	1089.534813	False	0	1				P0A8U6	METJ_ECOLI Met repressor OS=Escherichia coli (strain K12) OX=83333 GN=metJ PE=1 SV=2	0	R.HATNSELLCcmEAFLHAFTGQPLPDDADLRK.E	HATNSELLCEAFLHAFTGQPLPDDADLRK	HATNSELLCcmEAFLHAFTGQPLPDDADLRK	3265.582608	0	51	29					1	1								METJ_ECOLI Met repressor OS=Escherichia coli (strain K12) OX=83333 GN=metJ PE=1 SV=2
185566	790	790	790	790	B181205_07_HF_FW_IN_130_ECLP_DSS01_SCX24_hSAX07_rep2	15048	recal_B181205_07_HF_FW_IN_130_ECLP_DSS01_SCX24_hSAX07_rep2.mgf	11527	/data/sgiese/projects_new/depart_clms/workflows/../rawdata/mgf_recal/recal_B181205_07_HF_FW_IN_130_ECLP_DSS01_SCX24_hSAX07_rep2.mgf	3090.86688	-1	3688.667592	3	1230.56314	558609.5	3688.668637	1230.563489	False	0	1				P09372	GRPE_ECOLI Protein GrpE OS=Escherichia coli (strain K12) OX=83333 GN=grpE PE=1 SV=1	0	K.TPEGQAPEEIIMoxDQHEEIEAVEPEASAEQVDPR.D	TPEGQAPEEIIMDQHEEIEAVEPEASAEQVDPR	TPEGQAPEEIIMoxDQHEEIEAVEPEASAEQVDPR	3688.668637	0	8	33					1	1	Mox	12	15.994910000000004					GRPE_ECOLI Protein GrpE OS=Escherichia coli (strain K12) OX=83333 GN=grpE PE=1 SV=1
594991	2649	2649	2649	2649	B181123_07_HF_FW_IN_130_ECLP_DSS01_SCX20_hSAX07_rep2	20752	recal_B181123_07_HF_FW_IN_130_ECLP_DSS01_SCX20_hSAX07_rep2.mgf	16537	/data/sgiese/projects_new/depart_clms/workflows/../rawdata/mgf_recal/recal_B181123_07_HF_FW_IN_130_ECLP_DSS01_SCX20_hSAX07_rep2.mgf	4103.94714	-1	3858.795387	3	1287.2724050000004	362286.8125	3858.800659000002	1287.274163	False	0	1				P08390	USG_ECOLI USG-1 protein OS=Escherichia coli (strain K12) OX=83333 GN=usg PE=1 SV=1	0	R.DAFVQGEDIVLSEENEFPTQVGDASGTPHLSVGCcmVR.N	DAFVQGEDIVLSEENEFPTQVGDASGTPHLSVGCVR	DAFVQGEDIVLSEENEFPTQVGDASGTPHLSVGCcmVR	3858.800659000002	0	263	36					1	1								USG_ECOLI USG-1 protein OS=Escherichia coli (strain K12) OX=83333 GN=usg PE=1 SV=1
426373	91	91	91	91	B181121_16_HF_FW_IN_130_ECLP_DSS01_SCX19_hSAX06_rep2	13536	recal_B181121_16_HF_FW_IN_130_ECLP_DSS01_SCX19_hSAX06_rep2.mgf	9883	/data/sgiese/projects_new/depart_clms/workflows/../rawdata/mgf_recal/recal_B181121_16_HF_FW_IN_130_ECLP_DSS01_SCX19_hSAX06_rep2.mgf	2804.259960000001	-1	3038.408641	3	1013.810157	1400291.875	3038.411365	1013.811065	False	0	1				P0AEP3	GALU_ECOLI UTP--glucose-1-phosphate uridylyltransferase OS=Escherichia coli (strain K12) OX=83333 GN=galU PE=1 SV=2	0	R.RFDETGHSQIMoxVEPVADVTAYGVVDCcmK.G	RFDETGHSQIMVEPVADVTAYGVVDCK	RFDETGHSQIMoxVEPVADVTAYGVVDCcmK	3038.411365	0	158	27					1	1	Mox	11	15.994910000000004					GALU_ECOLI UTP--glucose-1-phosphate uridylyltransferase OS=Escherichia coli (strain K12) OX=83333 GN=galU PE=1 SV=2
369190	4041	4041	4041	4041	B181128_10_HF_FW_IN_130_ECLP_DSS01_SCX21_hSAX06_rep1	25861	recal_B181128_10_HF_FW_IN_130_ECLP_DSS01_SCX21_hSAX06_rep1.mgf	21414	/data/sgiese/projects_new/depart_clms/workflows/../rawdata/mgf_recal/recal_B181128_10_HF_FW_IN_130_ECLP_DSS01_SCX21_hSAX06_rep1.mgf	4876.0029	-1	4662.344921	4	1166.593507	458161.65625	4662.345328	1166.593609	False	0	1				P0A809	RUVA_ECOLI Holliday junction ATP-dependent DNA helicase RuvA OS=Escherichia coli (strain K12) OX=83333 GN=ruvA PE=1 SV=1	0	K.GLHGDLFTPAADLVLTSPASPATDDAEQEAVAALVALGYKPQEASR.M	GLHGDLFTPAADLVLTSPASPATDDAEQEAVAALVALGYKPQEASR	GLHGDLFTPAADLVLTSPASPATDDAEQEAVAALVALGYKPQEASR	4662.345328	0	134	46					1	1								RUVA_ECOLI Holliday junction ATP-dependent DNA helicase RuvA OS=Escherichia coli (strain K12) OX=83333 GN=ruvA PE=1 SV=1
163760	167	167	167	167	B181126_07_HF_FW_IN_130_ECLP_DSS01_SCX25t27_hSAX07_rep2	17870	recal_B181126_07_HF_FW_IN_130_ECLP_DSS01_SCX25t27_hSAX07_rep2.mgf	14101	/data/sgiese/projects_new/depart_clms/workflows/../rawdata/mgf_recal/recal_B181126_07_HF_FW_IN_130_ECLP_DSS01_SCX25t27_hSAX07_rep2.mgf	3581.93382	-1	3415.5773700000004	4	854.901619	1163357.0	3415.577915	854.9017550000003	False	0	1				P0AFG6	ODO2_ECOLI Dihydrolipoyllysine-residue succinyltransferase component of 2-oxoglutarate dehydrogenase complex OS=Escherichia coli (strain K12) OX=83333 GN=sucB PE=1 SV=2	0	K.RYPEVNASIDGDDVVYHNYFDVSMAVSTPR.G	RYPEVNASIDGDDVVYHNYFDVSMAVSTPR	RYPEVNASIDGDDVVYHNYFDVSMAVSTPR	3415.577915	0	248	30					1	1								ODO2_ECOLI Dihydrolipoyllysine-residue succinyltransferase component of 2-oxoglutarate dehydrogenase complex OS=Escherichia coli (strain K12) OX=83333 GN=sucB PE=1 SV=2
314044	165	165	165	165	B181123_26_HF_FW_IN_130_ECLP_DSS01_SCX21_hSAX02_rep2	14548	recal_B181123_26_HF_FW_IN_130_ECLP_DSS01_SCX21_hSAX02_rep2.mgf	10808	/data/sgiese/projects_new/depart_clms/workflows/../rawdata/mgf_recal/recal_B181123_26_HF_FW_IN_130_ECLP_DSS01_SCX21_hSAX02_rep2.mgf	2907.6192	-1	3001.609862	3	1001.543897	350536.53125	3001.612432	1001.544754	False	0	1				P23843	OPPA_ECOLI Periplasmic oligopeptide-binding protein OS=Escherichia coli (strain K12) OX=83333 GN=oppA PE=1 SV=2	0	K.KLLAEAGYTADKPLTINLLYNTSDLHK.K	KLLAEAGYTADKPLTINLLYNTSDLHK	KLLAEAGYTADKPLTINLLYNTSDLHK	3001.612432	0	372	27					1	1								OPPA_ECOLI Periplasmic oligopeptide-binding protein OS=Escherichia coli (strain K12) OX=83333 GN=oppA PE=1 SV=2
374814	3890	3890	3890	3890	B181128_03_HF_FW_IN_130_ECLP_DSS01_SCX21_hSAX10_rep1	18710	recal_B181128_03_HF_FW_IN_130_ECLP_DSS01_SCX21_hSAX10_rep1.mgf	13565	/data/sgiese/projects_new/depart_clms/workflows/../rawdata/mgf_recal/recal_B181128_03_HF_FW_IN_130_ECLP_DSS01_SCX21_hSAX10_rep1.mgf	3940.39776	-1	3881.763985	3	1294.928605	1041702.4375	3881.76315	1294.928327	False	0	1				P0A998	FTNA_ECOLI Bacterial non-heme ferritin OS=Escherichia coli (strain K12) OX=83333 GN=ftnA PE=1 SV=1	0	K.INELAHAAMTNQDYPTFNFLQWYVSEQHEEEK.L	INELAHAAMTNQDYPTFNFLQWYVSEQHEEEK	INELAHAAMTNQDYPTFNFLQWYVSEQHEEEK	3881.76315	0	101	32					1	1								FTNA_ECOLI Bacterial non-heme ferritin OS=Escherichia coli (strain K12) OX=83333 GN=ftnA PE=1 SV=1
633024	123	123	123	123	B181203_10_HF_FW_IN_130_ECLP_DSS01_SCX23_hSAX08_rep1	23682	recal_B181203_10_HF_FW_IN_130_ECLP_DSS01_SCX23_hSAX08_rep1.mgf	18769	/data/sgiese/projects_new/depart_clms/workflows/../rawdata/mgf_recal/recal_B181203_10_HF_FW_IN_130_ECLP_DSS01_SCX23_hSAX08_rep1.mgf	4702.73604	-1	2801.36617	3	934.796	1538185.875	2801.366054	934.795961	False	0	1				P0A9K3	PHOL_ECOLI PhoH-like protein OS=Escherichia coli (strain K12) OX=83333 GN=ybeZ PE=1 SV=2	0	R.HAIEVLADVEEISFNFFHSEDVVR.H	HAIEVLADVEEISFNFFHSEDVVR	HAIEVLADVEEISFNFFHSEDVVR	2801.366054	0	286	24					1	1								PHOL_ECOLI PhoH-like protein OS=Escherichia coli (strain K12) OX=83333 GN=ybeZ PE=1 SV=2
366933	199	199	199	199	B181128_10_HF_FW_IN_130_ECLP_DSS01_SCX21_hSAX06_rep1	19575	recal_B181128_10_HF_FW_IN_130_ECLP_DSS01_SCX21_hSAX06_rep1.mgf	15706	/data/sgiese/projects_new/depart_clms/workflows/../rawdata/mgf_recal/recal_B181128_10_HF_FW_IN_130_ECLP_DSS01_SCX21_hSAX06_rep1.mgf	3764.31744	-1	3162.617371000001	3	1055.213067	504436.25	3162.621044	1055.214291	False	0	1				P25534	UBIH_ECOLI 2-octaprenyl-6-methoxyphenol hydroxylase OS=Escherichia coli (strain K12) OX=83333 GN=ubiH PE=1 SV=2	0	R.GHAGFVTLAAEDYQLAALGQVVELHNVGQR.L	GHAGFVTLAAEDYQLAALGQVVELHNVGQR	GHAGFVTLAAEDYQLAALGQVVELHNVGQR	3162.621044	0	85	30					1	1								UBIH_ECOLI 2-octaprenyl-6-methoxyphenol hydroxylase OS=Escherichia coli (strain K12) OX=83333 GN=ubiH PE=1 SV=2
633458	3056	3056	3056	3056	B181203_10_HF_FW_IN_130_ECLP_DSS01_SCX23_hSAX08_rep1	25101	recal_B181203_10_HF_FW_IN_130_ECLP_DSS01_SCX23_hSAX08_rep1.mgf	20059	/data/sgiese/projects_new/depart_clms/workflows/../rawdata/mgf_recal/recal_B181203_10_HF_FW_IN_130_ECLP_DSS01_SCX23_hSAX08_rep1.mgf	4957.389	-1	4768.373183	4	1193.100572	974148.3125	4768.372807	1193.1004779999996	False	0	1				P0AEP3	GALU_ECOLI UTP--glucose-1-phosphate uridylyltransferase OS=Escherichia coli (strain K12) OX=83333 GN=galU PE=1 SV=2	0	K.GLGHAVLCcmAHPVVGDEPVAVILPDVILDEYESDLSQDNLAEMIR.R	GLGHAVLCAHPVVGDEPVAVILPDVILDEYESDLSQDNLAEMIR	GLGHAVLCcmAHPVVGDEPVAVILPDVILDEYESDLSQDNLAEMIR	4768.372807	0	114	44					1	1								GALU_ECOLI UTP--glucose-1-phosphate uridylyltransferase OS=Escherichia coli (strain K12) OX=83333 GN=galU PE=1 SV=2
112258	2910	2910	2910	2910	B181123_06_HF_FW_IN_130_ECLP_DSS01_SCX20_hSAX07_rep1	20444	recal_B181123_06_HF_FW_IN_130_ECLP_DSS01_SCX20_hSAX07_rep1.mgf	16194	/data/sgiese/projects_new/depart_clms/workflows/../rawdata/mgf_recal/recal_B181123_06_HF_FW_IN_130_ECLP_DSS01_SCX20_hSAX07_rep1.mgf	4060.83024	-1	4405.044367	4	1102.268368	182146.171875	4405.04266	1102.267942	False	0	1				P07003	POXB_ECOLI Pyruvate dehydrogenase [ubiquinone] OS=Escherichia coli (strain K12) OX=83333 GN=poxB PE=1 SV=1	0	R.HEEVAAFAAGAEAQLSGELAVCcmAGSCcmGPGNLHLINGLFDCcmHR.N	HEEVAAFAAGAEAQLSGELAVCAGSCGPGNLHLINGLFDCHR	HEEVAAFAAGAEAQLSGELAVCcmAGSCcmGPGNLHLINGLFDCcmHR	4405.04266	0	49	42					1	1								POXB_ECOLI Pyruvate dehydrogenase [ubiquinone] OS=Escherichia coli (strain K12) OX=83333 GN=poxB PE=1 SV=1
731816	696	696	696	696	B181123_11_HF_FW_IN_130_ECLP_DSS01_SCX20_hSAX05_rep1	21344	recal_B181123_11_HF_FW_IN_130_ECLP_DSS01_SCX20_hSAX05_rep1.mgf	17228	/data/sgiese/projects_new/depart_clms/workflows/../rawdata/mgf_recal/recal_B181123_11_HF_FW_IN_130_ECLP_DSS01_SCX20_hSAX05_rep1.mgf	4090.28238	-1	3206.626512000001	3	1069.882781	149978.84375	3206.625659	1069.8824960000004	False	0	1				P0AG07	RPE_ECOLI Ribulose-phosphate 3-epimerase OS=Escherichia coli (strain K12) OX=83333 GN=rpe PE=1 SV=1	0	K.ALAAGADVVHFDVMDNHYVPNLTIGPMVLK.S	ALAAGADVVHFDVMDNHYVPNLTIGPMVLK	ALAAGADVVHFDVMDNHYVPNLTIGPMVLK	3206.625659	0	25	30					1	1								RPE_ECOLI Ribulose-phosphate 3-epimerase OS=Escherichia coli (strain K12) OX=83333 GN=rpe PE=1 SV=1
398567	511	511	511	511	B181121_15_HF_FW_IN_130_ECLP_DSS01_SCX19_hSAX06_rep1	17143	recal_B181121_15_HF_FW_IN_130_ECLP_DSS01_SCX19_hSAX06_rep1.mgf	13147	/data/sgiese/projects_new/depart_clms/workflows/../rawdata/mgf_recal/recal_B181121_15_HF_FW_IN_130_ECLP_DSS01_SCX19_hSAX06_rep1.mgf	3399.97554	-1	3369.700673	3	1124.240834	823702.8125	3369.7052229999995	1124.242351	False	0	1				P07118	SYV_ECOLI Valine--tRNA ligase OS=Escherichia coli (strain K12) OX=83333 GN=valS PE=1 SV=2	0	K.TADGKDYLVVATTRPETLLGDTGVAVNPEDPR.Y	TADGKDYLVVATTRPETLLGDTGVAVNPEDPR	TADGKDYLVVATTRPETLLGDTGVAVNPEDPR	3369.7052229999995	0	210	32					1	1								SYV_ECOLI Valine--tRNA ligase OS=Escherichia coli (strain K12) OX=83333 GN=valS PE=1 SV=2
393156	5433	5433	5433	5433	B181121_19_HF_FW_IN_130_ECLP_DSS01_SCX19_hSAX08_rep1	22569	recal_B181121_19_HF_FW_IN_130_ECLP_DSS01_SCX19_hSAX08_rep1.mgf	17259	/data/sgiese/projects_new/depart_clms/workflows/../rawdata/mgf_recal/recal_B181121_19_HF_FW_IN_130_ECLP_DSS01_SCX19_hSAX08_rep1.mgf	4604.6505	-1	5299.598352	5	1060.9269470000004	643235.625	5299.603035	1060.927884	False	0	1				P0A879	TRPB_ECOLI Tryptophan synthase beta chain OS=Escherichia coli (strain K12) OX=83333 GN=trpB PE=1 SV=2	0	R.EGRLPDAVIACcmVGGGSNAIGMFADFINETNVGLIGVEPGGHGIETGEHGAPLK.H	EGRLPDAVIACVGGGSNAIGMFADFINETNVGLIGVEPGGHGIETGEHGAPLK	EGRLPDAVIACcmVGGGSNAIGMFADFINETNVGLIGVEPGGHGIETGEHGAPLK	5299.603035	0	220	53					1	1								TRPB_ECOLI Tryptophan synthase beta chain OS=Escherichia coli (strain K12) OX=83333 GN=trpB PE=1 SV=2
404162	1652	1652	1652	1652	B181128_09_HF_FW_IN_130_ECLP_DSS01_SCX21_hSAX07_rep2	9108	recal_B181128_09_HF_FW_IN_130_ECLP_DSS01_SCX21_hSAX07_rep2.mgf	6036	/data/sgiese/projects_new/depart_clms/workflows/../rawdata/mgf_recal/recal_B181128_09_HF_FW_IN_130_ECLP_DSS01_SCX21_hSAX07_rep2.mgf	2065.06026	-1	2749.190209	3	917.404013	1576471.5	2749.193923000001	917.405251	False	0	1				P77215	RHMD_ECOLI L-rhamnonate dehydratase OS=Escherichia coli (strain K12) OX=83333 GN=rhmD PE=1 SV=2	0	K.GAGGGDYHDQGANHWIDDHIATPMSK.Y	GAGGGDYHDQGANHWIDDHIATPMSK	GAGGGDYHDQGANHWIDDHIATPMSK	2749.193923000001	0	22	26					1	1								RHMD_ECOLI L-rhamnonate dehydratase OS=Escherichia coli (strain K12) OX=83333 GN=rhmD PE=1 SV=2
45992	1238	1238	1238	1238	B181203_12_HF_FW_IN_130_ECLP_DSS01_SCX23_hSAX07_rep1	15595	recal_B181203_12_HF_FW_IN_130_ECLP_DSS01_SCX23_hSAX07_rep1.mgf	11979	/data/sgiese/projects_new/depart_clms/workflows/../rawdata/mgf_recal/recal_B181203_12_HF_FW_IN_130_ECLP_DSS01_SCX23_hSAX07_rep1.mgf	3143.18118	-1	3562.645317	3	1188.555716	1323237.125	3562.642526	1188.554785	False	0	1				P0A9C5	GLN1B_ECOLI Glutamine synthetase OS=Escherichia coli (strain K12) OX=83333 GN=glnA PE=1 SV=2	0	R.SEMCcmLVMEQMGLVVEAHHHEVATAGQNEVATR.F	SEMCLVMEQMGLVVEAHHHEVATAGQNEVATR	SEMCcmLVMEQMGLVVEAHHHEVATAGQNEVATR	3562.642526	0	194	32					1	1								GLN1B_ECOLI Glutamine synthetase OS=Escherichia coli (strain K12) OX=83333 GN=glnA PE=1 SV=2
588662	2729	2729	2729	2729	B181126_06_HF_FW_IN_130_ECLP_DSS01_SCX25t27_hSAX07_rep1	24044	recal_B181126_06_HF_FW_IN_130_ECLP_DSS01_SCX25t27_hSAX07_rep1.mgf	19683	/data/sgiese/projects_new/depart_clms/workflows/../rawdata/mgf_recal/recal_B181126_06_HF_FW_IN_130_ECLP_DSS01_SCX25t27_hSAX07_rep1.mgf	4674.57888	-1	3991.931438	3	1331.651089	605031.125	3991.933588	1331.651806	False	0	1				P0A9S5	GLDA_ECOLI Glycerol dehydrogenase OS=Escherichia coli (strain K12) OX=83333 GN=gldA PE=1 SV=1	0	K.ALAHFMGVPVAIAPTIASTDAPCcmSALSVIYTDEGEFDR.Y	ALAHFMGVPVAIAPTIASTDAPCSALSVIYTDEGEFDR	ALAHFMGVPVAIAPTIASTDAPCcmSALSVIYTDEGEFDR	3991.933588	0	102	38					1	1								GLDA_ECOLI Glycerol dehydrogenase OS=Escherichia coli (strain K12) OX=83333 GN=gldA PE=1 SV=1
45855	362	362	362	362	B181203_12_HF_FW_IN_130_ECLP_DSS01_SCX23_hSAX07_rep1	15206	recal_B181203_12_HF_FW_IN_130_ECLP_DSS01_SCX23_hSAX07_rep1.mgf	11626	/data/sgiese/projects_new/depart_clms/workflows/../rawdata/mgf_recal/recal_B181203_12_HF_FW_IN_130_ECLP_DSS01_SCX23_hSAX07_rep1.mgf	3077.58426	-1	3158.667574	4	790.67417	1150639.625	3158.666536	790.6739110000003	False	0	1				P0A6V8	GLK_ECOLI Glucokinase OS=Escherichia coli (strain K12) OX=83333 GN=glk PE=1 SV=1	0	R.FKEYVHDIPVYLIVHDNPGLLGSGAHLR.Q	FKEYVHDIPVYLIVHDNPGLLGSGAHLR	FKEYVHDIPVYLIVHDNPGLLGSGAHLR	3158.666536	0	287	28					1	1								GLK_ECOLI Glucokinase OS=Escherichia coli (strain K12) OX=83333 GN=glk PE=1 SV=1
449611	5820	5820	5820	5820	B181128_05_HF_FW_IN_130_ECLP_DSS01_SCX21_hSAX08_rep1	20024	recal_B181128_05_HF_FW_IN_130_ECLP_DSS01_SCX21_hSAX08_rep1.mgf	15364	/data/sgiese/projects_new/depart_clms/workflows/../rawdata/mgf_recal/recal_B181128_05_HF_FW_IN_130_ECLP_DSS01_SCX21_hSAX08_rep1.mgf	4080.92478	-1	4799.163099	5	960.839896	13127349.0	4799.169909	960.841258	False	0	1				P27302	TKT1_ECOLI Transketolase 1 OS=Escherichia coli (strain K12) OX=83333 GN=tktA PE=1 SV=5	0	K.TLAAQFNRPGHDIVDHYTYAFMGDGCcmMMEGISHEVCcmSLAGTLK.L	TLAAQFNRPGHDIVDHYTYAFMGDGCMMEGISHEVCSLAGTLK	TLAAQFNRPGHDIVDHYTYAFMGDGCcmMMEGISHEVCcmSLAGTLK	4799.169909	0	132	43					1	1								TKT1_ECOLI Transketolase 1 OS=Escherichia coli (strain K12) OX=83333 GN=tktA PE=1 SV=5
110988	2233	2233	2233	2233	B181123_06_HF_FW_IN_130_ECLP_DSS01_SCX20_hSAX07_rep1	16312	recal_B181123_06_HF_FW_IN_130_ECLP_DSS01_SCX20_hSAX07_rep1.mgf	12446	/data/sgiese/projects_new/depart_clms/workflows/../rawdata/mgf_recal/recal_B181123_06_HF_FW_IN_130_ECLP_DSS01_SCX20_hSAX07_rep1.mgf	3335.4825600000013	-1	3543.787785	3	1182.2698710000002	1129899.875	3543.7898979999995	1182.270576	False	0	1				P07003	POXB_ECOLI Pyruvate dehydrogenase [ubiquinone] OS=Escherichia coli (strain K12) OX=83333 GN=poxB PE=1 SV=1	0	R.NHVPVLAIAAHIPSSEIGSGYFQETHPQELFR.E	NHVPVLAIAAHIPSSEIGSGYFQETHPQELFR	NHVPVLAIAAHIPSSEIGSGYFQETHPQELFR	3543.7898979999995	0	91	32					1	1								POXB_ECOLI Pyruvate dehydrogenase [ubiquinone] OS=Escherichia coli (strain K12) OX=83333 GN=poxB PE=1 SV=1
587735	57	57	57	57	B181126_06_HF_FW_IN_130_ECLP_DSS01_SCX25t27_hSAX07_rep1	21256	recal_B181126_06_HF_FW_IN_130_ECLP_DSS01_SCX25t27_hSAX07_rep1.mgf	17150	/data/sgiese/projects_new/depart_clms/workflows/../rawdata/mgf_recal/recal_B181126_06_HF_FW_IN_130_ECLP_DSS01_SCX25t27_hSAX07_rep1.mgf	4180.33146	-1	3197.582356	3	1066.868062	422566.46875	3197.584047	1066.868626	False	0	1				P0A8T7	RPOC_ECOLI DNA-directed RNA polymerase subunit beta' OS=Escherichia coli (strain K12) OX=83333 GN=rpoC PE=1 SV=1	0	K.KHEIISEAEAEVAEIQEQFQSGLVTAGER.Y	KHEIISEAEAEVAEIQEQFQSGLVTAGER	KHEIISEAEAEVAEIQEQFQSGLVTAGER	3197.584047	0	650	29					1	1								RPOC_ECOLI DNA-directed RNA polymerase subunit beta' OS=Escherichia coli (strain K12) OX=83333 GN=rpoC PE=1 SV=1
393640	2677	2677	2677	2677	B181121_19_HF_FW_IN_130_ECLP_DSS01_SCX19_hSAX08_rep1	24340	recal_B181121_19_HF_FW_IN_130_ECLP_DSS01_SCX19_hSAX08_rep1.mgf	18869	/data/sgiese/projects_new/depart_clms/workflows/../rawdata/mgf_recal/recal_B181121_19_HF_FW_IN_130_ECLP_DSS01_SCX19_hSAX08_rep1.mgf	4921.69254	-1	4744.103468	4	1187.033143	530655.3125	4744.109082999999	1187.034547	False	0	1				P30958	MFD_ECOLI Transcription-repair-coupling factor OS=Escherichia coli (strain K12) OX=83333 GN=mfd PE=1 SV=2	0	K.HDREQYQLFCcmDSFPFETTPDQAQAINAVLSDMCcmQPLAMDR.L	HDREQYQLFCDSFPFETTPDQAQAINAVLSDMCQPLAMDR	HDREQYQLFCcmDSFPFETTPDQAQAINAVLSDMCcmQPLAMDR	4744.109082999999	0	585	40					1	1								MFD_ECOLI Transcription-repair-coupling factor OS=Escherichia coli (strain K12) OX=83333 GN=mfd PE=1 SV=2
511770	8726	8726	8726	8726	B181121_21_HF_FW_IN_130_ECLP_DSS01_SCX19_hSAX09_rep1	20637	recal_B181121_21_HF_FW_IN_130_ECLP_DSS01_SCX19_hSAX09_rep1.mgf	14924	/data/sgiese/projects_new/depart_clms/workflows/../rawdata/mgf_recal/recal_B181121_21_HF_FW_IN_130_ECLP_DSS01_SCX19_hSAX09_rep1.mgf	4334.89524	-1	4501.08048	4	1126.277397	472117.90625	4501.080851	1126.277489	False	0	1				P27550	ACSA_ECOLI Acetyl-coenzyme A synthetase OS=Escherichia coli (strain K12) OX=83333 GN=acs PE=1 SV=2	0	R.DLWWHDLVEQASDQHQAEEMoxNAEDPLFILYTSGSTGKPK.G	DLWWHDLVEQASDQHQAEEMNAEDPLFILYTSGSTGKPK	DLWWHDLVEQASDQHQAEEMoxNAEDPLFILYTSGSTGKPK	4501.080851	0	234	39					1	1	Mox	20	15.994910000000004					ACSA_ECOLI Acetyl-coenzyme A synthetase OS=Escherichia coli (strain K12) OX=83333 GN=acs PE=1 SV=2
434666	615	615	615	615	B181121_17_HF_FW_IN_130_ECLP_DSS01_SCX19_hSAX07_rep1	15101	recal_B181121_17_HF_FW_IN_130_ECLP_DSS01_SCX19_hSAX07_rep1.mgf	11015	/data/sgiese/projects_new/depart_clms/workflows/../rawdata/mgf_recal/recal_B181121_17_HF_FW_IN_130_ECLP_DSS01_SCX19_hSAX07_rep1.mgf	3174.07302	-1	2870.422159	3	957.814663	1177921.125	2870.41988	957.813903	False	0	1				P11071	ACEK_ECOLI Isocitrate dehydrogenase kinase/phosphatase OS=Escherichia coli (strain K12) OX=83333 GN=aceK PE=1 SV=2	0	R.HLTETLGTDNLAESHLQVANELFYR.N	HLTETLGTDNLAESHLQVANELFYR	HLTETLGTDNLAESHLQVANELFYR	2870.41988	0	179	25					1	1								ACEK_ECOLI Isocitrate dehydrogenase kinase/phosphatase OS=Escherichia coli (strain K12) OX=83333 GN=aceK PE=1 SV=2
272093	6610	6610	6610	6610	B181203_13_HF_FW_IN_130_ECLP_DSS01_SCX23_hSAX07_rep2	20541	recal_B181203_13_HF_FW_IN_130_ECLP_DSS01_SCX23_hSAX07_rep2.mgf	16443	/data/sgiese/projects_new/depart_clms/workflows/../rawdata/mgf_recal/recal_B181203_13_HF_FW_IN_130_ECLP_DSS01_SCX23_hSAX07_rep2.mgf	3994.8615	-1	4263.134061	3	1422.051963	742410.5625	4263.132204	1422.051345	False	0	1				P00582	DPO1_ECOLI DNA polymerase I OS=Escherichia coli (strain K12) OX=83333 GN=polA PE=1 SV=1	0	K.GAKPAAKPQETSVADEAPEVTATVISYDNYVTILDEETLK.A	GAKPAAKPQETSVADEAPEVTATVISYDNYVTILDEETLK	GAKPAAKPQETSVADEAPEVTATVISYDNYVTILDEETLK	4263.132204	0	301	40					1	1								DPO1_ECOLI DNA polymerase I OS=Escherichia coli (strain K12) OX=83333 GN=polA PE=1 SV=1
132659	141	141	141	141	B181130_04_HF_FW_IN_130_ECLP_DSS01_SCX22_hSAX08_rep1	15687	recal_B181130_04_HF_FW_IN_130_ECLP_DSS01_SCX22_hSAX08_rep1.mgf	11521	/data/sgiese/projects_new/depart_clms/workflows/../rawdata/mgf_recal/recal_B181130_04_HF_FW_IN_130_ECLP_DSS01_SCX22_hSAX08_rep1.mgf	3313.04508	-1	2763.233068	3	922.084966	496482.8125	2763.234725	922.085518	False	0	1				P0AES0	GSP_ECOLI Bifunctional glutathionylspermidine synthetase/amidase OS=Escherichia coli (strain K12) OX=83333 GN=gss PE=1 SV=1	0	K.DIEENYHAQFMEQALHQAGFETR.I	DIEENYHAQFMEQALHQAGFETR	DIEENYHAQFMEQALHQAGFETR	2763.234725	0	389	23					1	1								GSP_ECOLI Bifunctional glutathionylspermidine synthetase/amidase OS=Escherichia coli (strain K12) OX=83333 GN=gss PE=1 SV=1
399158	736	736	736	736	B181121_15_HF_FW_IN_130_ECLP_DSS01_SCX19_hSAX06_rep1	19198	recal_B181121_15_HF_FW_IN_130_ECLP_DSS01_SCX19_hSAX06_rep1.mgf	15015	/data/sgiese/projects_new/depart_clms/workflows/../rawdata/mgf_recal/recal_B181121_15_HF_FW_IN_130_ECLP_DSS01_SCX19_hSAX06_rep1.mgf	3746.46258	-1	3309.601854	3	1104.207894	497582.96875	3309.604981	1104.208937	False	0	1				P33195	GCSP_ECOLI Glycine dehydrogenase (decarboxylating) OS=Escherichia coli (strain K12) OX=83333 GN=gcvP PE=1 SV=3	0	K.RLIDYGFHAPTMSFPVAGTLMVEPTESESK.V	RLIDYGFHAPTMSFPVAGTLMVEPTESESK	RLIDYGFHAPTMSFPVAGTLMVEPTESESK	3309.604981	0	836	30					1	1								GCSP_ECOLI Glycine dehydrogenase (decarboxylating) OS=Escherichia coli (strain K12) OX=83333 GN=gcvP PE=1 SV=3
468618	1457	1457	1457	1457	B181128_13_HF_FW_IN_130_ECLP_DSS01_SCX22_hSAX05_rep2	13479	recal_B181128_13_HF_FW_IN_130_ECLP_DSS01_SCX22_hSAX05_rep2.mgf	10126	/data/sgiese/projects_new/depart_clms/workflows/../rawdata/mgf_recal/recal_B181128_13_HF_FW_IN_130_ECLP_DSS01_SCX22_hSAX05_rep2.mgf	2734.57488	-1	3039.528394	3	1014.183408	1165331.75	3039.5315	1014.184443	False	0	1				P0AE37	ASTA_ECOLI Arginine N-succinyltransferase OS=Escherichia coli (strain K12) OX=83333 GN=astA PE=2 SV=1	0	K.HPIYTHFLSQEAQDVIGQVHPQTAPAR.A	HPIYTHFLSQEAQDVIGQVHPQTAPAR	HPIYTHFLSQEAQDVIGQVHPQTAPAR	3039.5315	0	210	27					1	1								ASTA_ECOLI Arginine N-succinyltransferase OS=Escherichia coli (strain K12) OX=83333 GN=astA PE=2 SV=1
427285	148	148	148	148	B181121_16_HF_FW_IN_130_ECLP_DSS01_SCX19_hSAX06_rep2	16884	recal_B181121_16_HF_FW_IN_130_ECLP_DSS01_SCX19_hSAX06_rep2.mgf	12925	/data/sgiese/projects_new/depart_clms/workflows/../rawdata/mgf_recal/recal_B181121_16_HF_FW_IN_130_ECLP_DSS01_SCX19_hSAX06_rep2.mgf	3357.51702	-1	3133.487882	3	1045.503237	554568.875	3133.489358	1045.503729	False	0	1				Q46851	GPR_ECOLI L-glyceraldehyde 3-phosphate reductase OS=Escherichia coli (strain K12) OX=83333 GN=gpr PE=1 SV=1	0	R.KAFDLGITHFDLANNYGPPPGSAEENFGR.L	KAFDLGITHFDLANNYGPPPGSAEENFGR	KAFDLGITHFDLANNYGPPPGSAEENFGR	3133.489358	0	51	29					1	1								GPR_ECOLI L-glyceraldehyde 3-phosphate reductase OS=Escherichia coli (strain K12) OX=83333 GN=gpr PE=1 SV=1
697375	284	284	284	284	B181121_13_HF_FW_IN_130_ECLP_DSS01_SCX19_hSAX05_rep2	13773	recal_B181121_13_HF_FW_IN_130_ECLP_DSS01_SCX19_hSAX05_rep2.mgf	10024	/data/sgiese/projects_new/depart_clms/workflows/../rawdata/mgf_recal/recal_B181121_13_HF_FW_IN_130_ECLP_DSS01_SCX19_hSAX05_rep2.mgf	2854.0071	-1	2728.232311	3	910.418047	1535531.375	2728.233343	910.418391	False	0	1				P39452	RIR3_ECOLI Ribonucleoside-diphosphate reductase 2 subunit alpha OS=Escherichia coli (strain K12) OX=83333 GN=nrdE PE=2 SV=3	0	R.TGHDISCcmNLGSLNIAHTMDSPDFAR.T	TGHDISCNLGSLNIAHTMDSPDFAR	TGHDISCcmNLGSLNIAHTMDSPDFAR	2728.233343	0	409	25					1	1								RIR3_ECOLI Ribonucleoside-diphosphate reductase 2 subunit alpha OS=Escherichia coli (strain K12) OX=83333 GN=nrdE PE=2 SV=3
359995	249	249	249	249	B181128_18_HF_FW_IN_130_ECLP_DSS01_SCX22_hSAX02_rep2	9319	recal_B181128_18_HF_FW_IN_130_ECLP_DSS01_SCX22_hSAX02_rep2.mgf	6472	/data/sgiese/projects_new/depart_clms/workflows/../rawdata/mgf_recal/recal_B181128_18_HF_FW_IN_130_ECLP_DSS01_SCX22_hSAX02_rep2.mgf	1964.5023	-1	2473.249127	3	825.423652	12536881.0	2473.250237	825.4240219999997	False	0	1				P00956	SYI_ECOLI Isoleucine--tRNA ligase OS=Escherichia coli (strain K12) OX=83333 GN=ileS PE=1 SV=5	0	K.TFILHDGPPYANGSIHIGHSVNK.I	TFILHDGPPYANGSIHIGHSVNK	TFILHDGPPYANGSIHIGHSVNK	2473.250237	0	50	23					1	1								SYI_ECOLI Isoleucine--tRNA ligase OS=Escherichia coli (strain K12) OX=83333 GN=ileS PE=1 SV=5
158173	1060	1060	1060	1060	B181128_04_HF_FW_IN_130_ECLP_DSS01_SCX21_hSAX09_rep1	24165	recal_B181128_04_HF_FW_IN_130_ECLP_DSS01_SCX21_hSAX09_rep1.mgf	18640	/data/sgiese/projects_new/depart_clms/workflows/../rawdata/mgf_recal/recal_B181128_04_HF_FW_IN_130_ECLP_DSS01_SCX21_hSAX09_rep1.mgf	4865.36772	-1	3597.858972	3	1200.2936	850104.875	3597.860662	1200.294164	False	0	1				P0A8N5	SYK2_ECOLI Lysine--tRNA ligase, heat inducible OS=Escherichia coli (strain K12) OX=83333 GN=lysU PE=1 SV=2	0	R.IVTEIFDEVAEAHLIQPTFITEYPAEVSPLAR.R	IVTEIFDEVAEAHLIQPTFITEYPAEVSPLAR	IVTEIFDEVAEAHLIQPTFITEYPAEVSPLAR	3597.860662	0	371	32					1	1								SYK2_ECOLI Lysine--tRNA ligase, heat inducible OS=Escherichia coli (strain K12) OX=83333 GN=lysU PE=1 SV=2
394046	5634	5634	5634	5634	B181121_19_HF_FW_IN_130_ECLP_DSS01_SCX19_hSAX08_rep1	25710	recal_B181121_19_HF_FW_IN_130_ECLP_DSS01_SCX19_hSAX08_rep1.mgf	20109	/data/sgiese/projects_new/depart_clms/workflows/../rawdata/mgf_recal/recal_B181121_19_HF_FW_IN_130_ECLP_DSS01_SCX19_hSAX08_rep1.mgf	5170.2336	-1	5299.496906	4	1325.8815029999996	341586.21875	5299.491853	1325.88024	False	0	1				P22523	MUKB_ECOLI Chromosome partition protein MukB OS=Escherichia coli (strain K12) OX=83333 GN=mukB PE=1 SV=2	0	R.HAIVVPDLSQVTEHLEGLTDCcmPEDLYLIEGDPQSFDDSVFSVDELEK.A	HAIVVPDLSQVTEHLEGLTDCPEDLYLIEGDPQSFDDSVFSVDELEK	HAIVVPDLSQVTEHLEGLTDCcmPEDLYLIEGDPQSFDDSVFSVDELEK	5299.491853	0	710	47					1	1								MUKB_ECOLI Chromosome partition protein MukB OS=Escherichia coli (strain K12) OX=83333 GN=mukB PE=1 SV=2
264089	3738	3738	3738	3738	B181123_10_HF_FW_IN_130_ECLP_DSS01_SCX20_hSAX06_rep2	23015	recal_B181123_10_HF_FW_IN_130_ECLP_DSS01_SCX20_hSAX06_rep2.mgf	18605	/data/sgiese/projects_new/depart_clms/workflows/../rawdata/mgf_recal/recal_B181123_10_HF_FW_IN_130_ECLP_DSS01_SCX20_hSAX06_rep2.mgf	4382.79792	-1	3814.923188	3	1272.648339	863023.3125	3814.926508	1272.649446	False	0	1				P0ABB4	ATPB_ECOLI ATP synthase subunit beta OS=Escherichia coli (strain K12) OX=83333 GN=atpD PE=1 SV=2	0	K.TGSITSVQAVYVPADDLTDPSPATTFAHLDATVVLSR.Q	TGSITSVQAVYVPADDLTDPSPATTFAHLDATVVLSR	TGSITSVQAVYVPADDLTDPSPATTFAHLDATVVLSR	3814.926508	0	288	37					1	1								ATPB_ECOLI ATP synthase subunit beta OS=Escherichia coli (strain K12) OX=83333 GN=atpD PE=1 SV=2
425621	789	789	789	789	B181121_16_HF_FW_IN_130_ECLP_DSS01_SCX19_hSAX06_rep2	10705	recal_B181121_16_HF_FW_IN_130_ECLP_DSS01_SCX19_hSAX06_rep2.mgf	7324	/data/sgiese/projects_new/depart_clms/workflows/../rawdata/mgf_recal/recal_B181121_16_HF_FW_IN_130_ECLP_DSS01_SCX19_hSAX06_rep2.mgf	2332.54086	-1	2983.376610000001	3	995.466146	263431.59375	2983.373009	995.464946	False	0	1				P0A7Y0	RNC_ECOLI Ribonuclease 3 OS=Escherichia coli (strain K12) OX=83333 GN=rnc PE=1 SV=1	0	R.GEAHDQEFTIHCcmQVSGLSEPVVGTGSSR.R	GEAHDQEFTIHCQVSGLSEPVVGTGSSR	GEAHDQEFTIHCcmQVSGLSEPVVGTGSSR	2983.373009	0	181	28					1	1								RNC_ECOLI Ribonuclease 3 OS=Escherichia coli (strain K12) OX=83333 GN=rnc PE=1 SV=1
815203	508	508	508	508	B181203_25_HF_FW_IN_130_ECLP_DSS01_SCX24_hSAX01_rep2	8011	recal_B181203_25_HF_FW_IN_130_ECLP_DSS01_SCX24_hSAX01_rep2.mgf	5166	/data/sgiese/projects_new/depart_clms/workflows/../rawdata/mgf_recal/recal_B181203_25_HF_FW_IN_130_ECLP_DSS01_SCX24_hSAX01_rep2.mgf	1773.7088399999998	-1	2721.35783	3	908.126553	466422.96875	2721.357818	908.126549	False	0	1				P0AG27	YIBN_ECOLI Uncharacterized protein YibN OS=Escherichia coli (strain K12) OX=83333 GN=yibN PE=1 SV=1	0	K.HKDKPVIVVDGSGMQCcmQEPANALTK.A	HKDKPVIVVDGSGMQCQEPANALTK	HKDKPVIVVDGSGMQCcmQEPANALTK	2721.357818	0	92	25					1	1								YIBN_ECOLI Uncharacterized protein YibN OS=Escherichia coli (strain K12) OX=83333 GN=yibN PE=1 SV=1
318391	13	13	13	13	B181121_20_HF_FW_IN_130_ECLP_DSS01_SCX19_hSAX08_rep2	13484	recal_B181121_20_HF_FW_IN_130_ECLP_DSS01_SCX19_hSAX08_rep2.mgf	9032	/data/sgiese/projects_new/depart_clms/workflows/../rawdata/mgf_recal/recal_B181121_20_HF_FW_IN_130_ECLP_DSS01_SCX19_hSAX08_rep2.mgf	3019.761780000001	-1	2648.2214670000008	3	883.7477650000003	382779.0625	2648.2223870000007	883.7480720000003	False	0	1				P0ADQ2	YIID_ECOLI Uncharacterized protein YiiD OS=Escherichia coli (strain K12) OX=83333 GN=yiiD PE=4 SV=1	0	R.DAWDAMAHHQMVVDEQGNLVAVGR.L	DAWDAMAHHQMVVDEQGNLVAVGR	DAWDAMAHHQMVVDEQGNLVAVGR	2648.2223870000007	0	53	24					1	1								YIID_ECOLI Uncharacterized protein YiiD OS=Escherichia coli (strain K12) OX=83333 GN=yiiD PE=4 SV=1
630424	648	648	648	648	B181203_10_HF_FW_IN_130_ECLP_DSS01_SCX23_hSAX08_rep1	15186	recal_B181203_10_HF_FW_IN_130_ECLP_DSS01_SCX23_hSAX08_rep1.mgf	11061	/data/sgiese/projects_new/depart_clms/workflows/../rawdata/mgf_recal/recal_B181203_10_HF_FW_IN_130_ECLP_DSS01_SCX23_hSAX08_rep1.mgf	3207.98328	-1	2976.383427	3	993.135085	463866.71875	2976.386474	993.136101	False	0	1				P0A879	TRPB_ECOLI Tryptophan synthase beta chain OS=Escherichia coli (strain K12) OX=83333 GN=trpB PE=1 SV=2	0	R.DWSGSYETAHYMLGTAAGPHPYPTIVR.E	DWSGSYETAHYMLGTAAGPHPYPTIVR	DWSGSYETAHYMLGTAAGPHPYPTIVR	2976.386474	0	176	27					1	1								TRPB_ECOLI Tryptophan synthase beta chain OS=Escherichia coli (strain K12) OX=83333 GN=trpB PE=1 SV=2
208489	402	402	402	402	B181203_19_HF_FW_IN_130_ECLP_DSS01_SCX23_hSAX04_rep1	17930	recal_B181203_19_HF_FW_IN_130_ECLP_DSS01_SCX23_hSAX04_rep1.mgf	14319	/data/sgiese/projects_new/depart_clms/workflows/../rawdata/mgf_recal/recal_B181203_19_HF_FW_IN_130_ECLP_DSS01_SCX23_hSAX04_rep1.mgf	3437.09616	-1	2788.43762	3	930.486483	637501.0625	2788.436869	930.486233	False	0	1				P28631	HOLB_ECOLI DNA polymerase III subunit delta' OS=Escherichia coli (strain K12) OX=83333 GN=holB PE=1 SV=2	0	R.HHGAAQVTNVDVPGLVAELANHLSPSR.L	HHGAAQVTNVDVPGLVAELANHLSPSR	HHGAAQVTNVDVPGLVAELANHLSPSR	2788.436869	0	259	27					1	1								HOLB_ECOLI DNA polymerase III subunit delta' OS=Escherichia coli (strain K12) OX=83333 GN=holB PE=1 SV=2
756511	72	72	72	72	B181205_06_HF_FW_IN_130_ECLP_DSS01_SCX24_hSAX07_rep1	8802	recal_B181205_06_HF_FW_IN_130_ECLP_DSS01_SCX24_hSAX07_rep1.mgf	5906	/data/sgiese/projects_new/depart_clms/workflows/../rawdata/mgf_recal/recal_B181205_06_HF_FW_IN_130_ECLP_DSS01_SCX24_hSAX07_rep1.mgf	1970.17224	-1	2247.961202	3	750.327677	801746.6875	2247.96034	750.32739	False	0	1				P22564	RIHC_ECOLI Non-specific ribonucleoside hydrolase RihC OS=Escherichia coli (strain K12) OX=83333 GN=rihC PE=1 SV=1	0	R.DAASVHGESGMAGYDFVEHNR.K	DAASVHGESGMAGYDFVEHNR	DAASVHGESGMAGYDFVEHNR	2247.96034	0	76	21					1	1								RIHC_ECOLI Non-specific ribonucleoside hydrolase RihC OS=Escherichia coli (strain K12) OX=83333 GN=rihC PE=1 SV=1
790047	1152	1152	1152	1152	B181121_18_HF_FW_IN_130_ECLP_DSS01_SCX19_hSAX07_rep2	27202	recal_B181121_18_HF_FW_IN_130_ECLP_DSS01_SCX19_hSAX07_rep2.mgf	21992	/data/sgiese/projects_new/depart_clms/workflows/../rawdata/mgf_recal/recal_B181121_18_HF_FW_IN_130_ECLP_DSS01_SCX19_hSAX07_rep2.mgf	5296.98996	-1	3447.621939	3	1150.2145890000004	5222487.5	3447.625260000001	1150.215697	False	0	1				P0A8V2	RPOB_ECOLI DNA-directed RNA polymerase subunit beta OS=Escherichia coli (strain K12) OX=83333 GN=rpoB PE=1 SV=1	0	R.DQVDYMDVSTQQVVSVGASLIPFLEHDDANR.A	DQVDYMDVSTQQVVSVGASLIPFLEHDDANR	DQVDYMDVSTQQVVSVGASLIPFLEHDDANR	3447.625260000001	0	648	31					1	1								RPOB_ECOLI DNA-directed RNA polymerase subunit beta OS=Escherichia coli (strain K12) OX=83333 GN=rpoB PE=1 SV=1
556026	43	43	43	43	B181128_12_HF_FW_IN_130_ECLP_DSS01_SCX22_hSAX05_rep1	19832	recal_B181128_12_HF_FW_IN_130_ECLP_DSS01_SCX22_hSAX05_rep1.mgf	15892	/data/sgiese/projects_new/depart_clms/workflows/../rawdata/mgf_recal/recal_B181128_12_HF_FW_IN_130_ECLP_DSS01_SCX22_hSAX05_rep1.mgf	3810.17028	-1	2988.626296	4	748.16385	1008817.8125	2988.628419	748.1643809999997	False	0	1				P07118	SYV_ECOLI Valine--tRNA ligase OS=Escherichia coli (strain K12) OX=83333 GN=valS PE=1 SV=2	0	R.KAVVAAVDALGLLEEIKPHDLTVPYGDR.G	KAVVAAVDALGLLEEIKPHDLTVPYGDR	KAVVAAVDALGLLEEIKPHDLTVPYGDR	2988.628419	0	342	28					1	1								SYV_ECOLI Valine--tRNA ligase OS=Escherichia coli (strain K12) OX=83333 GN=valS PE=1 SV=2
7174	208	208	208	208	B181128_16_HF_FW_IN_130_ECLP_DSS01_SCX22_hSAX03_rep1	14717	recal_B181128_16_HF_FW_IN_130_ECLP_DSS01_SCX22_hSAX03_rep1.mgf	11194	/data/sgiese/projects_new/depart_clms/workflows/../rawdata/mgf_recal/recal_B181128_16_HF_FW_IN_130_ECLP_DSS01_SCX22_hSAX03_rep1.mgf	2893.37412	-1	2713.473407	3	905.498412	932999.75	2713.476275	905.499368	False	0	1				P39451	ADHP_ECOLI Alcohol dehydrogenase, propanol-preferring OS=Escherichia coli (strain K12) OX=83333 GN=adhP PE=1 SV=1	0	K.TGVILGHEGIGVVAEVGPGVTSLKPGDR.A	TGVILGHEGIGVVAEVGPGVTSLKPGDR	TGVILGHEGIGVVAEVGPGVTSLKPGDR	2713.476275	0	52	28					1	1								ADHP_ECOLI Alcohol dehydrogenase, propanol-preferring OS=Escherichia coli (strain K12) OX=83333 GN=adhP PE=1 SV=1
554817	2504	2504	2504	2504	B181128_12_HF_FW_IN_130_ECLP_DSS01_SCX22_hSAX05_rep1	14614	recal_B181128_12_HF_FW_IN_130_ECLP_DSS01_SCX22_hSAX05_rep1.mgf	11159	/data/sgiese/projects_new/depart_clms/workflows/../rawdata/mgf_recal/recal_B181128_12_HF_FW_IN_130_ECLP_DSS01_SCX22_hSAX05_rep1.mgf	2907.7374	-1	3729.70571	3	1244.242513	1049379.75	3729.709502	1244.243777	False	0	1				P21151	FADA_ECOLI 3-ketoacyl-CoA thiolase FadA OS=Escherichia coli (strain K12) OX=83333 GN=fadA PE=1 SV=3	0	R.MIMTGDAQACcmLVGGVEHMGHVPMSHGVDFHPGLSR.N	MIMTGDAQACLVGGVEHMGHVPMSHGVDFHPGLSR	MIMTGDAQACcmLVGGVEHMGHVPMSHGVDFHPGLSR	3729.709502	0	104	35					1	1								FADA_ECOLI 3-ketoacyl-CoA thiolase FadA OS=Escherichia coli (strain K12) OX=83333 GN=fadA PE=1 SV=3
343206	3159	3159	3159	3159	B181121_22_HF_FW_IN_130_ECLP_DSS01_SCX19_hSAX10_rep1	21415	recal_B181121_22_HF_FW_IN_130_ECLP_DSS01_SCX19_hSAX10_rep1.mgf	15631	/data/sgiese/projects_new/depart_clms/workflows/../rawdata/mgf_recal/recal_B181121_22_HF_FW_IN_130_ECLP_DSS01_SCX19_hSAX10_rep1.mgf	4519.13646	-1	3833.817355	3	1278.946395	414463.46875	3833.818163	1278.946664	False	0	1				P0AC53	G6PD_ECOLI Glucose-6-phosphate 1-dehydrogenase OS=Escherichia coli (strain K12) OX=83333 GN=zwf PE=1 SV=1	0	K.WVDSITEAWAMDNDAPKPYQAGTWGPVASVAMITR.D	WVDSITEAWAMDNDAPKPYQAGTWGPVASVAMITR	WVDSITEAWAMDNDAPKPYQAGTWGPVASVAMITR	3833.818163	0	448	35					1	1								G6PD_ECOLI Glucose-6-phosphate 1-dehydrogenase OS=Escherichia coli (strain K12) OX=83333 GN=zwf PE=1 SV=1
619315	441	441	441	441	B181203_11_HF_FW_IN_130_ECLP_DSS01_SCX23_hSAX08_rep2	16428	recal_B181203_11_HF_FW_IN_130_ECLP_DSS01_SCX23_hSAX08_rep2.mgf	12151	/data/sgiese/projects_new/depart_clms/workflows/../rawdata/mgf_recal/recal_B181203_11_HF_FW_IN_130_ECLP_DSS01_SCX23_hSAX08_rep2.mgf	3431.5716	-1	2631.303256	3	878.1083619999997	533483.25	2631.303653	878.108494	False	0	1				P0A705	IF2_ECOLI Translation initiation factor IF-2 OS=Escherichia coli (strain K12) OX=83333 GN=infB PE=1 SV=1	0	K.SKLENMFANMTEGEVHEVNIVLK.A	SKLENMFANMTEGEVHEVNIVLK	SKLENMFANMTEGEVHEVNIVLK	2631.303653	0	672	23					1	1								IF2_ECOLI Translation initiation factor IF-2 OS=Escherichia coli (strain K12) OX=83333 GN=infB PE=1 SV=1
394965	8404	8404	8404	8404	B181121_19_HF_FW_IN_130_ECLP_DSS01_SCX19_hSAX08_rep1	28662	recal_B181121_19_HF_FW_IN_130_ECLP_DSS01_SCX19_hSAX08_rep1.mgf	22783	/data/sgiese/projects_new/depart_clms/workflows/../rawdata/mgf_recal/recal_B181121_19_HF_FW_IN_130_ECLP_DSS01_SCX19_hSAX08_rep1.mgf	5706.95826	-1	5304.611361	4	1327.160117	387133.84375	5304.614291	1327.160849	False	0	1				P00582	DPO1_ECOLI DNA polymerase I OS=Escherichia coli (strain K12) OX=83333 GN=polA PE=1 SV=1	0	K.APVFAFDTETDSLDNISANLVGLSFAIEPGVAAYIPVAHDYLDAPDQISR.E	APVFAFDTETDSLDNISANLVGLSFAIEPGVAAYIPVAHDYLDAPDQISR	APVFAFDTETDSLDNISANLVGLSFAIEPGVAAYIPVAHDYLDAPDQISR	5304.614291	0	349	50					1	1								DPO1_ECOLI DNA polymerase I OS=Escherichia coli (strain K12) OX=83333 GN=polA PE=1 SV=1
236340	585	585	585	585	B181205_09_HF_FW_IN_130_ECLP_DSS01_SCX24_hSAX06_rep1	19016	recal_B181205_09_HF_FW_IN_130_ECLP_DSS01_SCX24_hSAX06_rep1.mgf	15355	/data/sgiese/projects_new/depart_clms/workflows/../rawdata/mgf_recal/recal_B181205_09_HF_FW_IN_130_ECLP_DSS01_SCX24_hSAX06_rep1.mgf	3684.45312	-1	3203.587814	3	1068.869881	457819.4375	3203.59211	1068.871313	False	0	1				P13029	KATG_ECOLI Catalase-peroxidase OS=Escherichia coli (strain K12) OX=83333 GN=katG PE=1 SV=2	0	K.APLGATEMGLIYVNPEGPDHSGEPLSAAAAIR.A	APLGATEMGLIYVNPEGPDHSGEPLSAAAAIR	APLGATEMGLIYVNPEGPDHSGEPLSAAAAIR	3203.59211	0	215	32					1	1								KATG_ECOLI Catalase-peroxidase OS=Escherichia coli (strain K12) OX=83333 GN=katG PE=1 SV=2
2409	2280	2280	2280	2280	B181123_13_HF_FW_IN_130_ECLP_DSS01_SCX20_hSAX04_rep1	16949	recal_B181123_13_HF_FW_IN_130_ECLP_DSS01_SCX20_hSAX04_rep1.mgf	12848	/data/sgiese/projects_new/depart_clms/workflows/../rawdata/mgf_recal/recal_B181123_13_HF_FW_IN_130_ECLP_DSS01_SCX20_hSAX04_rep1.mgf	3276.94218	-1	3307.701536	3	1103.5744550000004	455314.46875	3307.702328000001	1103.574719	False	0	1				P17115	GUTQ_ECOLI Arabinose 5-phosphate isomerase GutQ OS=Escherichia coli (strain K12) OX=83333 GN=gutQ PE=1 SV=3	0	K.KIAATLASTGTPAFFVHPAEALHGDLGMIESR.D	KIAATLASTGTPAFFVHPAEALHGDLGMIESR	KIAATLASTGTPAFFVHPAEALHGDLGMIESR	3307.702328000001	0	59	32					1	1								GUTQ_ECOLI Arabinose 5-phosphate isomerase GutQ OS=Escherichia coli (strain K12) OX=83333 GN=gutQ PE=1 SV=3
112520	766	766	766	766	B181123_06_HF_FW_IN_130_ECLP_DSS01_SCX20_hSAX07_rep1	21325	recal_B181123_06_HF_FW_IN_130_ECLP_DSS01_SCX20_hSAX07_rep1.mgf	16995	/data/sgiese/projects_new/depart_clms/workflows/../rawdata/mgf_recal/recal_B181123_06_HF_FW_IN_130_ECLP_DSS01_SCX20_hSAX07_rep1.mgf	4217.855820000002	-1	3703.818629	3	1235.613486	243950.640625	3703.82171	1235.614513	False	0	1				P0A817	METK_ECOLI S-adenosylmethionine synthase OS=Escherichia coli (strain K12) OX=83333 GN=metK PE=1 SV=2	0	K.HLFTSESVSEGHPDKIADQISDAVLDAILEQDPK.A	HLFTSESVSEGHPDKIADQISDAVLDAILEQDPK	HLFTSESVSEGHPDKIADQISDAVLDAILEQDPK	3703.82171	0	4	34					1	1								METK_ECOLI S-adenosylmethionine synthase OS=Escherichia coli (strain K12) OX=83333 GN=metK PE=1 SV=2
156660	6144	6144	6144	6144	B181128_04_HF_FW_IN_130_ECLP_DSS01_SCX21_hSAX09_rep1	18601	recal_B181128_04_HF_FW_IN_130_ECLP_DSS01_SCX21_hSAX09_rep1.mgf	13587	/data/sgiese/projects_new/depart_clms/workflows/../rawdata/mgf_recal/recal_B181128_04_HF_FW_IN_130_ECLP_DSS01_SCX21_hSAX09_rep1.mgf	3884.16162	-1	4481.090853	5	897.225447	513308.625	4481.0919	897.2256570000003	False	0	1				Q46829	BGLA_ECOLI 6-phospho-beta-glucosidase BglA OS=Escherichia coli (strain K12) OX=83333 GN=bglA PE=1 SV=2	0	R.APLFGYCcmCcmSGVVYTEHENPEETMYQVLHHQFVASALAVK.A	APLFGYCCSGVVYTEHENPEETMYQVLHHQFVASALAVK	APLFGYCcmCcmSGVVYTEHENPEETMYQVLHHQFVASALAVK	4481.0919	0	189	39					1	1								BGLA_ECOLI 6-phospho-beta-glucosidase BglA OS=Escherichia coli (strain K12) OX=83333 GN=bglA PE=1 SV=2
7597	970	970	970	970	B181128_16_HF_FW_IN_130_ECLP_DSS01_SCX22_hSAX03_rep1	16672	recal_B181128_16_HF_FW_IN_130_ECLP_DSS01_SCX22_hSAX03_rep1.mgf	12960	/data/sgiese/projects_new/depart_clms/workflows/../rawdata/mgf_recal/recal_B181128_16_HF_FW_IN_130_ECLP_DSS01_SCX22_hSAX03_rep1.mgf	3229.78548	-1	2680.336872	3	894.4529	728600.5625	2680.336629	894.45282	False	0	1				P0A9Q7	ADHE_ECOLI Aldehyde-alcohol dehydrogenase OS=Escherichia coli (strain K12) OX=83333 GN=adhE PE=1 SV=2	0	R.VHSAATIAGIAFANAFLGVCcmHSMAHK.L	VHSAATIAGIAFANAFLGVCHSMAHK	VHSAATIAGIAFANAFLGVCcmHSMAHK	2680.336629	0	703	26					1	1								ADHE_ECOLI Aldehyde-alcohol dehydrogenase OS=Escherichia coli (strain K12) OX=83333 GN=adhE PE=1 SV=2
24204	186	186	186	186	B181121_11_HF_FW_IN_130_ECLP_DSS01_SCX19_hSAX04_rep1	11688	recal_B181121_11_HF_FW_IN_130_ECLP_DSS01_SCX19_hSAX04_rep1.mgf	7878	/data/sgiese/projects_new/depart_clms/workflows/../rawdata/mgf_recal/recal_B181121_11_HF_FW_IN_130_ECLP_DSS01_SCX19_hSAX04_rep1.mgf	2529.72588	-1	2867.435351	3	956.81906	493023.125	2867.433478	956.818436	False	0	1				P10121	FTSY_ECOLI Signal recognition particle receptor FtsY OS=Escherichia coli (strain K12) OX=83333 GN=ftsY PE=1 SV=1	0	K.KLDVEAPHEVMoxLTIDASTGQNAVSQAK.L	KLDVEAPHEVMLTIDASTGQNAVSQAK	KLDVEAPHEVMoxLTIDASTGQNAVSQAK	2867.433478	0	406	27					1	1	Mox	11	15.994910000000004					FTSY_ECOLI Signal recognition particle receptor FtsY OS=Escherichia coli (strain K12) OX=83333 GN=ftsY PE=1 SV=1
468568	408	408	408	408	B181128_13_HF_FW_IN_130_ECLP_DSS01_SCX22_hSAX05_rep2	13250	recal_B181128_13_HF_FW_IN_130_ECLP_DSS01_SCX22_hSAX05_rep2.mgf	9918	/data/sgiese/projects_new/depart_clms/workflows/../rawdata/mgf_recal/recal_B181128_13_HF_FW_IN_130_ECLP_DSS01_SCX22_hSAX05_rep2.mgf	2696.2470000000008	-1	3260.554813	3	1087.858881	497237.65625	3260.555873	1087.859234	False	0	1				P0AE88	CPXR_ECOLI Transcriptional regulatory protein CpxR OS=Escherichia coli (strain K12) OX=83333 GN=cpxR PE=1 SV=1	0	R.RSHWSEQQQNNDNGSPTLEVDALVLNPGR.Q	RSHWSEQQQNNDNGSPTLEVDALVLNPGR	RSHWSEQQQNNDNGSPTLEVDALVLNPGR	3260.555873	0	117	29					1	1								CPXR_ECOLI Transcriptional regulatory protein CpxR OS=Escherichia coli (strain K12) OX=83333 GN=cpxR PE=1 SV=1
671405	18	18	18	18	B181130_03_HF_FW_IN_130_ECLP_DSS01_SCX22_hSAX09_rep1	15152	recal_B181130_03_HF_FW_IN_130_ECLP_DSS01_SCX22_hSAX09_rep1.mgf	10760	/data/sgiese/projects_new/depart_clms/workflows/../rawdata/mgf_recal/recal_B181130_03_HF_FW_IN_130_ECLP_DSS01_SCX22_hSAX09_rep1.mgf	3253.68078	-1	2577.232362	3	860.084731	1128744.75	2577.235577	860.085802	False	0	1				P0A796	PFKA_ECOLI ATP-dependent 6-phosphofructokinase isozyme 1 OS=Escherichia coli (strain K12) OX=83333 GN=pfkA PE=1 SV=1	0	K.HAIVAITEHMCcmDVDELAHFIEK.E	HAIVAITEHMCDVDELAHFIEK	HAIVAITEHMCcmDVDELAHFIEK	2577.235577	0	216	22					1	1								PFKA_ECOLI ATP-dependent 6-phosphofructokinase isozyme 1 OS=Escherichia coli (strain K12) OX=83333 GN=pfkA PE=1 SV=1
696872	2461	2461	2461	2461	B181121_13_HF_FW_IN_130_ECLP_DSS01_SCX19_hSAX05_rep2	11824	recal_B181121_13_HF_FW_IN_130_ECLP_DSS01_SCX19_hSAX05_rep2.mgf	8271	/data/sgiese/projects_new/depart_clms/workflows/../rawdata/mgf_recal/recal_B181121_13_HF_FW_IN_130_ECLP_DSS01_SCX19_hSAX05_rep2.mgf	2522.56818	-1	3255.517128	3	1086.179652	666847.6875	3255.51762	1086.179817	False	0	1				P33195	GCSP_ECOLI Glycine dehydrogenase (decarboxylating) OS=Escherichia coli (strain K12) OX=83333 GN=gcvP PE=1 SV=3	0	R.AKAEQAGDNLSCcmIMoxVTYPSTHGVYEETIR.E	AKAEQAGDNLSCIMVTYPSTHGVYEETIR	AKAEQAGDNLSCcmIMoxVTYPSTHGVYEETIR	3255.51762	0	637	29					1	1	Mox	14	15.994910000000004					GCSP_ECOLI Glycine dehydrogenase (decarboxylating) OS=Escherichia coli (strain K12) OX=83333 GN=gcvP PE=1 SV=3
156470	274	274	274	274	B181128_04_HF_FW_IN_130_ECLP_DSS01_SCX21_hSAX09_rep1	17965	recal_B181128_04_HF_FW_IN_130_ECLP_DSS01_SCX21_hSAX09_rep1.mgf	13010	/data/sgiese/projects_new/depart_clms/workflows/../rawdata/mgf_recal/recal_B181128_04_HF_FW_IN_130_ECLP_DSS01_SCX21_hSAX09_rep1.mgf	3772.8069	-1	2803.440574	3	935.487468	896595.875	2803.443928	935.488586	False	0	1				P76558	MAO2_ECOLI NADP-dependent malic enzyme OS=Escherichia coli (strain K12) OX=83333 GN=maeB PE=1 SV=1	0	R.MNIPVFHDDQHGTAIISTAAILNGLR.V	MNIPVFHDDQHGTAIISTAAILNGLR	MNIPVFHDDQHGTAIISTAAILNGLR	2803.443928	0	154	26					1	1								MAO2_ECOLI NADP-dependent malic enzyme OS=Escherichia coli (strain K12) OX=83333 GN=maeB PE=1 SV=1
743294	3980	3980	3980	3980	B181123_21_HF_FW_IN_130_ECLP_DSS01_SCX21_hSAX05_rep2	24302	recal_B181123_21_HF_FW_IN_130_ECLP_DSS01_SCX21_hSAX05_rep2.mgf	20069	/data/sgiese/projects_new/depart_clms/workflows/../rawdata/mgf_recal/recal_B181123_21_HF_FW_IN_130_ECLP_DSS01_SCX21_hSAX05_rep2.mgf	4501.1796	-1	3730.862848	4	933.722988	533662.625	3730.866495	933.7239	False	0	1				P0AG18	PURE_ECOLI N5-carboxyaminoimidazole ribonucleotide mutase OS=Escherichia coli (strain K12) OX=83333 GN=purE PE=1 SV=2	0	R.TPDKLFSFAESAEENGYQVIIAGAGGAAHLPGMIAAK.T	TPDKLFSFAESAEENGYQVIIAGAGGAAHLPGMIAAK	TPDKLFSFAESAEENGYQVIIAGAGGAAHLPGMIAAK	3730.866495	0	47	37					1	1								PURE_ECOLI N5-carboxyaminoimidazole ribonucleotide mutase OS=Escherichia coli (strain K12) OX=83333 GN=purE PE=1 SV=2
556312	1383	1383	1383	1383	B181128_12_HF_FW_IN_130_ECLP_DSS01_SCX22_hSAX05_rep1	21178	recal_B181128_12_HF_FW_IN_130_ECLP_DSS01_SCX22_hSAX05_rep1.mgf	17094	/data/sgiese/projects_new/depart_clms/workflows/../rawdata/mgf_recal/recal_B181128_12_HF_FW_IN_130_ECLP_DSS01_SCX22_hSAX05_rep1.mgf	4050.50706	-1	3443.770201	3	1148.930677	307912.75	3443.768494	1148.930108	False	0	1				P33570	TKT2_ECOLI Transketolase 2 OS=Escherichia coli (strain K12) OX=83333 GN=tktB PE=1 SV=1	0	K.TPGHPEIGYTPGVETTTGPLGQGLANAVGLAIAER.T	TPGHPEIGYTPGVETTTGPLGQGLANAVGLAIAER	TPGHPEIGYTPGVETTTGPLGQGLANAVGLAIAER	3443.768494	0	96	35					1	1								TKT2_ECOLI Transketolase 2 OS=Escherichia coli (strain K12) OX=83333 GN=tktB PE=1 SV=1
787936	471	471	471	471	B181121_18_HF_FW_IN_130_ECLP_DSS01_SCX19_hSAX07_rep2	20687	recal_B181121_18_HF_FW_IN_130_ECLP_DSS01_SCX19_hSAX07_rep2.mgf	16075	/data/sgiese/projects_new/depart_clms/workflows/../rawdata/mgf_recal/recal_B181121_18_HF_FW_IN_130_ECLP_DSS01_SCX19_hSAX07_rep2.mgf	4129.85334	-1	3762.795939	3	1255.2725890000004	1405940.125	3762.80084	1255.274223	False	0	1				P0AES4	GYRA_ECOLI DNA gyrase subunit A OS=Escherichia coli (strain K12) OX=83333 GN=gyrA PE=1 SV=1	0	K.IAHELMADLEKETVDFVDNYDGTEKIPDVMPTK.I	IAHELMADLEKETVDFVDNYDGTEKIPDVMPTK	IAHELMADLEKETVDFVDNYDGTEKIPDVMPTK	3762.80084	0	130	33					1	1								GYRA_ECOLI DNA gyrase subunit A OS=Escherichia coli (strain K12) OX=83333 GN=gyrA PE=1 SV=1
260461	0	0	0	0	B181123_10_HF_FW_IN_130_ECLP_DSS01_SCX20_hSAX06_rep2	9517	recal_B181123_10_HF_FW_IN_130_ECLP_DSS01_SCX20_hSAX06_rep2.mgf	6381	/data/sgiese/projects_new/depart_clms/workflows/../rawdata/mgf_recal/recal_B181123_10_HF_FW_IN_130_ECLP_DSS01_SCX20_hSAX06_rep2.mgf	2104.69002	-1	2337.144723	3	780.055518	1131062.25	2337.144828	780.055553	False	0	1				P61175	RL22_ECOLI 50S ribosomal protein L22 OS=Escherichia coli (strain K12) OX=83333 GN=rplV PE=1 SV=1	0	K.KVLESAIANAEHNDGADIDDLK.V	KVLESAIANAEHNDGADIDDLK	KVLESAIANAEHNDGADIDDLK	2337.144828	0	49	22					1	1								RL22_ECOLI 50S ribosomal protein L22 OS=Escherichia coli (strain K12) OX=83333 GN=rplV PE=1 SV=1
213855	8215	8215	8215	8215	B181123_03_HF_FW_IN_130_ECLP_DSS01_SCX20_hSAX09_rep1	17341	recal_B181123_03_HF_FW_IN_130_ECLP_DSS01_SCX20_hSAX09_rep1.mgf	12245	/data/sgiese/projects_new/depart_clms/workflows/../rawdata/mgf_recal/recal_B181123_03_HF_FW_IN_130_ECLP_DSS01_SCX20_hSAX09_rep1.mgf	3693.49398	-1	4457.152187	5	892.437714	1765313.0	4457.153904	892.4380570000003	False	0	1				P00956	SYI_ECOLI Isoleucine--tRNA ligase OS=Escherichia coli (strain K12) OX=83333 GN=ileS PE=1 SV=5	0	R.FTHPFMGFDVPAILGDHVTLDAGTGAVHTAPGHGPDDYVIGQK.Y	FTHPFMGFDVPAILGDHVTLDAGTGAVHTAPGHGPDDYVIGQK	FTHPFMGFDVPAILGDHVTLDAGTGAVHTAPGHGPDDYVIGQK	4457.153904	0	306	43					1	1								SYI_ECOLI Isoleucine--tRNA ligase OS=Escherichia coli (strain K12) OX=83333 GN=ileS PE=1 SV=5
451394	1401	1401	1401	1401	B181128_05_HF_FW_IN_130_ECLP_DSS01_SCX21_hSAX08_rep1	25619	recal_B181128_05_HF_FW_IN_130_ECLP_DSS01_SCX21_hSAX08_rep1.mgf	20442	/data/sgiese/projects_new/depart_clms/workflows/../rawdata/mgf_recal/recal_B181128_05_HF_FW_IN_130_ECLP_DSS01_SCX21_hSAX08_rep1.mgf	5076.168	-1	3175.545532	3	1059.522454	401991.21875	3175.546206	1059.522679	False	0	1				P0A6P5	DER_ECOLI GTPase Der OS=Escherichia coli (strain K12) OX=83333 GN=der PE=1 SV=1	0	K.TDGLDPDQAVVDFYSLGLGEIYPIAASHGR.G	TDGLDPDQAVVDFYSLGLGEIYPIAASHGR	TDGLDPDQAVVDFYSLGLGEIYPIAASHGR	3175.546206	0	120	30					1	1								DER_ECOLI GTPase Der OS=Escherichia coli (strain K12) OX=83333 GN=der PE=1 SV=1
428240	4546	4546	4546	4546	B181121_16_HF_FW_IN_130_ECLP_DSS01_SCX19_hSAX06_rep2	20057	recal_B181121_16_HF_FW_IN_130_ECLP_DSS01_SCX19_hSAX06_rep2.mgf	15808	/data/sgiese/projects_new/depart_clms/workflows/../rawdata/mgf_recal/recal_B181121_16_HF_FW_IN_130_ECLP_DSS01_SCX19_hSAX06_rep2.mgf	3896.21322	-1	4194.129883	4	1049.539747	585737.9375	4194.133206	1049.540578	False	0	1				P0AED0	USPA_ECOLI Universal stress protein A OS=Escherichia coli (strain K12) OX=83333 GN=uspA PE=1 SV=2	0	R.ISEETHHALTELSTNAGYPITETLSGSGDLGQVLVDAIKK.Y	ISEETHHALTELSTNAGYPITETLSGSGDLGQVLVDAIKK	ISEETHHALTELSTNAGYPITETLSGSGDLGQVLVDAIKK	4194.133206	0	62	40					1	1								USPA_ECOLI Universal stress protein A OS=Escherichia coli (strain K12) OX=83333 GN=uspA PE=1 SV=2
407097	473	473	473	473	B181128_09_HF_FW_IN_130_ECLP_DSS01_SCX21_hSAX07_rep2	18619	recal_B181128_09_HF_FW_IN_130_ECLP_DSS01_SCX21_hSAX07_rep2.mgf	14656	/data/sgiese/projects_new/depart_clms/workflows/../rawdata/mgf_recal/recal_B181128_09_HF_FW_IN_130_ECLP_DSS01_SCX21_hSAX07_rep2.mgf	3690.2044200000014	-1	3323.5578170000013	3	1108.859882	630752.6875	3323.556409	1108.859413	False	0	1				P09373	PFLB_ECOLI Formate acetyltransferase 1 OS=Escherichia coli (strain K12) OX=83333 GN=pflB PE=1 SV=2	0	K.TNLAGLMDGYFHHEASIEGGQHLNVNVMNR.E	TNLAGLMDGYFHHEASIEGGQHLNVNVMNR	TNLAGLMDGYFHHEASIEGGQHLNVNVMNR	3323.556409	0	684	30					1	1								PFLB_ECOLI Formate acetyltransferase 1 OS=Escherichia coli (strain K12) OX=83333 GN=pflB PE=1 SV=2
319619	337	337	337	337	B181121_20_HF_FW_IN_130_ECLP_DSS01_SCX19_hSAX08_rep2	17718	recal_B181121_20_HF_FW_IN_130_ECLP_DSS01_SCX19_hSAX08_rep2.mgf	12876	/data/sgiese/projects_new/depart_clms/workflows/../rawdata/mgf_recal/recal_B181121_20_HF_FW_IN_130_ECLP_DSS01_SCX19_hSAX08_rep2.mgf	3749.31168	-1	3330.687402	3	1111.23641	947851.75	3330.68845	1111.23676	False	0	1				P04825	AMPN_ECOLI Aminopeptidase N OS=Escherichia coli (strain K12) OX=83333 GN=pepN PE=1 SV=2	0	K.LVSVHINDEPWTAWKEEEGALVISNLPER.F	LVSVHINDEPWTAWKEEEGALVISNLPER	LVSVHINDEPWTAWKEEEGALVISNLPER	3330.68845	0	61	29					1	1								AMPN_ECOLI Aminopeptidase N OS=Escherichia coli (strain K12) OX=83333 GN=pepN PE=1 SV=2
375859	2766	2766	2766	2766	B181128_03_HF_FW_IN_130_ECLP_DSS01_SCX21_hSAX10_rep1	22659	recal_B181128_03_HF_FW_IN_130_ECLP_DSS01_SCX21_hSAX10_rep1.mgf	17150	/data/sgiese/projects_new/depart_clms/workflows/../rawdata/mgf_recal/recal_B181128_03_HF_FW_IN_130_ECLP_DSS01_SCX21_hSAX10_rep1.mgf	4643.55858	-1	3194.554602	3	1065.85881	592704.4375	3194.556729	1065.85952	False	0	1				P0ABH7	CISY_ECOLI Citrate synthase OS=Escherichia coli (strain K12) OX=83333 GN=gltA PE=1 SV=1	0	R.TAGSSGANPFACcmIAAGIASLWGPAHGGANEAALK.M	TAGSSGANPFACIAAGIASLWGPAHGGANEAALK	TAGSSGANPFACcmIAAGIASLWGPAHGGANEAALK	3194.556729	0	241	34					1	1								CISY_ECOLI Citrate synthase OS=Escherichia coli (strain K12) OX=83333 GN=gltA PE=1 SV=1
473474	98	98	98	98	B181203_20_HF_FW_IN_130_ECLP_DSS01_SCX23_hSAX03_rep1	9196	recal_B181203_20_HF_FW_IN_130_ECLP_DSS01_SCX23_hSAX03_rep1.mgf	6243	/data/sgiese/projects_new/depart_clms/workflows/../rawdata/mgf_recal/recal_B181203_20_HF_FW_IN_130_ECLP_DSS01_SCX23_hSAX03_rep1.mgf	2005.37016	-1	2911.525453	3	971.515761	863206.875	2911.530436	971.517422	False	0	1				P0A9V1	LPTB_ECOLI Lipopolysaccharide export system ATP-binding protein LptB OS=Escherichia coli (strain K12) OX=83333 GN=lptB PE=1 SV=2	0	R.AYIVSQGHLIAHGTPTEILQDEHVKR.V	AYIVSQGHLIAHGTPTEILQDEHVKR	AYIVSQGHLIAHGTPTEILQDEHVKR	2911.530436	0	207	26					1	1								LPTB_ECOLI Lipopolysaccharide export system ATP-binding protein LptB OS=Escherichia coli (strain K12) OX=83333 GN=lptB PE=1 SV=2
202235	7	7	7	7	B181123_14_HF_FW_IN_130_ECLP_DSS01_SCX20_hSAX03_rep1	11361	recal_B181123_14_HF_FW_IN_130_ECLP_DSS01_SCX20_hSAX03_rep1.mgf	7726	/data/sgiese/projects_new/depart_clms/workflows/../rawdata/mgf_recal/recal_B181123_14_HF_FW_IN_130_ECLP_DSS01_SCX20_hSAX03_rep1.mgf	2440.8672	-1	2034.033455	3	679.018428	677997.75	2034.035677	679.019169	False	0	1				P46118	HEXR_ECOLI HTH-type transcriptional regulator HexR OS=Escherichia coli (strain K12) OX=83333 GN=hexR PE=3 SV=2	0	K.KIAFFGLGSSAAVAHDAMNK.F	KIAFFGLGSSAAVAHDAMNK	KIAFFGLGSSAAVAHDAMNK	2034.035677	0	130	20					1	1								HEXR_ECOLI HTH-type transcriptional regulator HexR OS=Escherichia coli (strain K12) OX=83333 GN=hexR PE=3 SV=2
434934	450	450	450	450	B181121_17_HF_FW_IN_130_ECLP_DSS01_SCX19_hSAX07_rep1	15898	recal_B181121_17_HF_FW_IN_130_ECLP_DSS01_SCX19_hSAX07_rep1.mgf	11740	/data/sgiese/projects_new/depart_clms/workflows/../rawdata/mgf_recal/recal_B181121_17_HF_FW_IN_130_ECLP_DSS01_SCX19_hSAX07_rep1.mgf	3307.41444	-1	2916.35292	3	973.124916	430736.78125	2916.355961	973.12593	False	0	1				P0ACP1	CRA_ECOLI Catabolite repressor/activator OS=Escherichia coli (strain K12) OX=83333 GN=cra PE=1 SV=1	0	R.ALDREHFTSVVGADQDDAEMLAEELR.K	ALDREHFTSVVGADQDDAEMLAEELR	ALDREHFTSVVGADQDDAEMLAEELR	2916.355961	0	150	26					1	1								CRA_ECOLI Catabolite repressor/activator OS=Escherichia coli (strain K12) OX=83333 GN=cra PE=1 SV=1
760393	599	599	599	599	B181205_06_HF_FW_IN_130_ECLP_DSS01_SCX24_hSAX07_rep1	20051	recal_B181205_06_HF_FW_IN_130_ECLP_DSS01_SCX24_hSAX07_rep1.mgf	16096	/data/sgiese/projects_new/depart_clms/workflows/../rawdata/mgf_recal/recal_B181205_06_HF_FW_IN_130_ECLP_DSS01_SCX24_hSAX07_rep1.mgf	3912.06018	-1	3314.53301	4	829.640529	679635.8125	3314.538318	829.641856	False	0	1				P0ABH7	CISY_ECOLI Citrate synthase OS=Escherichia coli (strain K12) OX=83333 GN=gltA PE=1 SV=1	0	R.RDSHPMAVMCcmGITGALAAFYHDSLDVNNPR.H	RDSHPMAVMCGITGALAAFYHDSLDVNNPR	RDSHPMAVMCcmGITGALAAFYHDSLDVNNPR	3314.538318	0	127	30					1	1								CISY_ECOLI Citrate synthase OS=Escherichia coli (strain K12) OX=83333 GN=gltA PE=1 SV=1
391539	5869	5869	5869	5869	B181121_19_HF_FW_IN_130_ECLP_DSS01_SCX19_hSAX08_rep1	16986	recal_B181121_19_HF_FW_IN_130_ECLP_DSS01_SCX19_hSAX08_rep1.mgf	12199	/data/sgiese/projects_new/depart_clms/workflows/../rawdata/mgf_recal/recal_B181121_19_HF_FW_IN_130_ECLP_DSS01_SCX19_hSAX08_rep1.mgf	3626.629320000002	-1	3275.468597	3	1092.830142	1187781.75	3275.471714	1092.831181	False	0	1				P0AFG6	ODO2_ECOLI Dihydrolipoyllysine-residue succinyltransferase component of 2-oxoglutarate dehydrogenase complex OS=Escherichia coli (strain K12) OX=83333 GN=sucB PE=1 SV=2	0	R.YPEVNASIDGDDVVYHNYFDVSMoxAVSTPR.G	YPEVNASIDGDDVVYHNYFDVSMAVSTPR	YPEVNASIDGDDVVYHNYFDVSMoxAVSTPR	3275.471714	0	249	29					1	1	Mox	23	15.994910000000004					ODO2_ECOLI Dihydrolipoyllysine-residue succinyltransferase component of 2-oxoglutarate dehydrogenase complex OS=Escherichia coli (strain K12) OX=83333 GN=sucB PE=1 SV=2
443681	3680	3680	3680	3680	B181205_03_HF_FW_IN_130_ECLP_DSS01_SCX24_hSAX09_rep1	20876	recal_B181205_03_HF_FW_IN_130_ECLP_DSS01_SCX24_hSAX09_rep1.mgf	15928	/data/sgiese/projects_new/depart_clms/workflows/../rawdata/mgf_recal/recal_B181205_03_HF_FW_IN_130_ECLP_DSS01_SCX24_hSAX09_rep1.mgf	4314.3294	-1	3893.883323	4	974.478107	671256.875	3893.886904	974.479003	False	0	1				P07813	SYL_ECOLI Leucine--tRNA ligase OS=Escherichia coli (strain K12) OX=83333 GN=leuS PE=1 SV=2	0	K.AVHPLTGEEIPVWAANFVLMoxEYGTGAVMoxAVPGHDQR.D	AVHPLTGEEIPVWAANFVLMEYGTGAVMAVPGHDQR	AVHPLTGEEIPVWAANFVLMoxEYGTGAVMoxAVPGHDQR	3893.886904	0	309	36					1	1	Mox;Mox	20;28	15.994910000000004;15.994910000000004					SYL_ECOLI Leucine--tRNA ligase OS=Escherichia coli (strain K12) OX=83333 GN=leuS PE=1 SV=2
214499	1960	1960	1960	1960	B181123_03_HF_FW_IN_130_ECLP_DSS01_SCX20_hSAX09_rep1	20753	recal_B181123_03_HF_FW_IN_130_ECLP_DSS01_SCX20_hSAX09_rep1.mgf	15346	/data/sgiese/projects_new/depart_clms/workflows/../rawdata/mgf_recal/recal_B181123_03_HF_FW_IN_130_ECLP_DSS01_SCX20_hSAX09_rep1.mgf	4283.40006	-1	3491.8410380000005	3	1164.954289	581475.8125	3491.841265	1164.954365	False	0	1				P0A698	UVRA_ECOLI UvrABC system protein A OS=Escherichia coli (strain K12) OX=83333 GN=uvrA PE=1 SV=1	0	K.RGTGQTLYILDEPTTGLHFADIQQLLDVLHK.L	RGTGQTLYILDEPTTGLHFADIQQLLDVLHK	RGTGQTLYILDEPTTGLHFADIQQLLDVLHK	3491.841265	0	847	31					1	1								UVRA_ECOLI UvrABC system protein A OS=Escherichia coli (strain K12) OX=83333 GN=uvrA PE=1 SV=1
673178	2909	2909	2909	2909	B181130_03_HF_FW_IN_130_ECLP_DSS01_SCX22_hSAX09_rep1	22256	recal_B181130_03_HF_FW_IN_130_ECLP_DSS01_SCX22_hSAX09_rep1.mgf	17207	/data/sgiese/projects_new/depart_clms/workflows/../rawdata/mgf_recal/recal_B181130_03_HF_FW_IN_130_ECLP_DSS01_SCX22_hSAX09_rep1.mgf	4495.60524	-1	3750.837637	3	1251.286489	379629.46875	3750.838559	1251.286796	False	0	1				P0AB89	PUR8_ECOLI Adenylosuccinate lyase OS=Escherichia coli (strain K12) OX=83333 GN=purB PE=1 SV=1	0	K.VAEIPELHAVSEFIHFACcmTSEDINNLSHALMoxLK.T	VAEIPELHAVSEFIHFACTSEDINNLSHALMLK	VAEIPELHAVSEFIHFACcmTSEDINNLSHALMoxLK	3750.838559	0	104	33					1	1	Mox	31	15.994910000000004					PUR8_ECOLI Adenylosuccinate lyase OS=Escherichia coli (strain K12) OX=83333 GN=purB PE=1 SV=1
293880	3387	3387	3387	3387	B181117_13_HF_FW_IN_130_ECLP_DSS01_SCX17_hSAX07_rep1	20010	recal_B181117_13_HF_FW_IN_130_ECLP_DSS01_SCX17_hSAX07_rep1.mgf	15263	/data/sgiese/projects_new/depart_clms/workflows/../rawdata/mgf_recal/recal_B181117_13_HF_FW_IN_130_ECLP_DSS01_SCX17_hSAX07_rep1.mgf	4041.73884	-1	3776.795304	3	1259.939045	843682.125	3776.797168	1259.939666	False	0	1				P21179	CATE_ECOLI Catalase HPII OS=Escherichia coli (strain K12) OX=83333 GN=katE PE=1 SV=1	0	R.NPDNFFAENEQAAFHPGHIVPGLDFTNDPLLQGR.L	NPDNFFAENEQAAFHPGHIVPGLDFTNDPLLQGR	NPDNFFAENEQAAFHPGHIVPGLDFTNDPLLQGR	3776.797168	0	378	34					1	1								CATE_ECOLI Catalase HPII OS=Escherichia coli (strain K12) OX=83333 GN=katE PE=1 SV=1
56592	1113	1113	1113	1113	B181123_20_HF_FW_IN_130_ECLP_DSS01_SCX21_hSAX05_rep1	21763	recal_B181123_20_HF_FW_IN_130_ECLP_DSS01_SCX21_hSAX05_rep1.mgf	17760	/data/sgiese/projects_new/depart_clms/workflows/../rawdata/mgf_recal/recal_B181123_20_HF_FW_IN_130_ECLP_DSS01_SCX21_hSAX05_rep1.mgf	4046.66652	-1	3552.821996	3	1185.281275	365933.53125	3552.824626	1185.282152	False	0	1				P0A9T0	SERA_ECOLI D-3-phosphoglycerate dehydrogenase OS=Escherichia coli (strain K12) OX=83333 GN=serA PE=1 SV=2	0	K.LPLGNATQVQHLSDLLNMSDVVSLHVPENPSTK.N	LPLGNATQVQHLSDLLNMSDVVSLHVPENPSTK	LPLGNATQVQHLSDLLNMSDVVSLHVPENPSTK	3552.824626	0	186	33					1	1								SERA_ECOLI D-3-phosphoglycerate dehydrogenase OS=Escherichia coli (strain K12) OX=83333 GN=serA PE=1 SV=2
574550	1422	1422	1422	1422	B181130_02_HF_FW_IN_130_ECLP_DSS01_SCX22_hSAX10_rep1	15151	recal_B181130_02_HF_FW_IN_130_ECLP_DSS01_SCX22_hSAX10_rep1.mgf	10844	/data/sgiese/projects_new/depart_clms/workflows/../rawdata/mgf_recal/recal_B181130_02_HF_FW_IN_130_ECLP_DSS01_SCX22_hSAX10_rep1.mgf	3238.292580000001	-1	2733.407471	3	912.1431	754423.625	2733.40674	912.142857	False	0	1				P76316	DCYD_ECOLI D-cysteine desulfhydrase OS=Escherichia coli (strain K12) OX=83333 GN=dcyD PE=1 SV=4	0	R.FKDEGPILFIHTGGAPALFAYHPHV.-	FKDEGPILFIHTGGAPALFAYHPHV	FKDEGPILFIHTGGAPALFAYHPHV	2733.40674	0	304	25					1	1								DCYD_ECOLI D-cysteine desulfhydrase OS=Escherichia coli (strain K12) OX=83333 GN=dcyD PE=1 SV=4
785437	374	374	374	374	B181121_18_HF_FW_IN_130_ECLP_DSS01_SCX19_hSAX07_rep2	12791	recal_B181121_18_HF_FW_IN_130_ECLP_DSS01_SCX19_hSAX07_rep2.mgf	8907	/data/sgiese/projects_new/depart_clms/workflows/../rawdata/mgf_recal/recal_B181121_18_HF_FW_IN_130_ECLP_DSS01_SCX19_hSAX07_rep2.mgf	2785.227360000001	-1	2844.358421	3	949.12675	751217.75	2844.36132	949.127717	False	0	1				P0AEW6	INGK_ECOLI Inosine-guanosine kinase OS=Escherichia coli (strain K12) OX=83333 GN=gsk PE=1 SV=1	0	K.NLITHQFAGGTIGNTMHNYSVLADDR.S	NLITHQFAGGTIGNTMHNYSVLADDR	NLITHQFAGGTIGNTMHNYSVLADDR	2844.36132	0	84	26					1	1								INGK_ECOLI Inosine-guanosine kinase OS=Escherichia coli (strain K12) OX=83333 GN=gsk PE=1 SV=1
392991	2902	2902	2902	2902	B181121_19_HF_FW_IN_130_ECLP_DSS01_SCX19_hSAX08_rep1	22073	recal_B181121_19_HF_FW_IN_130_ECLP_DSS01_SCX19_hSAX08_rep1.mgf	16808	/data/sgiese/projects_new/depart_clms/workflows/../rawdata/mgf_recal/recal_B181121_19_HF_FW_IN_130_ECLP_DSS01_SCX19_hSAX08_rep1.mgf	4517.0424600000015	-1	3884.810125	3	1295.943985	348894.46875	3884.808446	1295.943425	False	0	1				P07395	SYFB_ECOLI Phenylalanine--tRNA ligase beta subunit OS=Escherichia coli (strain K12) OX=83333 GN=pheT PE=1 SV=2	0	R.GEPSEGMLCcmSFSELGISDDHSGIIELPADAPIGTDIR.E	GEPSEGMLCSFSELGISDDHSGIIELPADAPIGTDIR	GEPSEGMLCcmSFSELGISDDHSGIIELPADAPIGTDIR	3884.808446	0	112	37					1	1								SYFB_ECOLI Phenylalanine--tRNA ligase beta subunit OS=Escherichia coli (strain K12) OX=83333 GN=pheT PE=1 SV=2
629872	4576	4576	4576	4576	B181203_10_HF_FW_IN_130_ECLP_DSS01_SCX23_hSAX08_rep1	13231	recal_B181203_10_HF_FW_IN_130_ECLP_DSS01_SCX23_hSAX08_rep1.mgf	9287	/data/sgiese/projects_new/depart_clms/workflows/../rawdata/mgf_recal/recal_B181203_10_HF_FW_IN_130_ECLP_DSS01_SCX23_hSAX08_rep1.mgf	2868.64644	-1	4025.64864	4	1007.419436	395306.28125	4025.651349	1007.420114	False	0	1				P00968	CARB_ECOLI Carbamoyl-phosphate synthase large chain OS=Escherichia coli (strain K12) OX=83333 GN=carB PE=1 SV=2	0	K.RVDTCcmAAEFATDTAYMoxYSTYEEECcmEANPSTDREK.I	RVDTCAAEFATDTAYMYSTYEEECEANPSTDREK	RVDTCcmAAEFATDTAYMoxYSTYEEECcmEANPSTDREK	4025.651349	0	528	34					1	1	Mox	16	15.994910000000004					CARB_ECOLI Carbamoyl-phosphate synthase large chain OS=Escherichia coli (strain K12) OX=83333 GN=carB PE=1 SV=2
156901	3801	3801	3801	3801	B181128_04_HF_FW_IN_130_ECLP_DSS01_SCX21_hSAX09_rep1	19554	recal_B181128_04_HF_FW_IN_130_ECLP_DSS01_SCX21_hSAX09_rep1.mgf	14453	/data/sgiese/projects_new/depart_clms/workflows/../rawdata/mgf_recal/recal_B181128_04_HF_FW_IN_130_ECLP_DSS01_SCX21_hSAX09_rep1.mgf	4050.83178	-1	4111.934806	3	1371.652212	902073.625	4111.934055	1371.651962	False	0	1				P08312	SYFA_ECOLI Phenylalanine--tRNA ligase alpha subunit OS=Escherichia coli (strain K12) OX=83333 GN=pheS PE=1 SV=2	0	R.IESFFGELGFTVATGPEIEDDYHNFDALNIPGHHPAR.A	IESFFGELGFTVATGPEIEDDYHNFDALNIPGHHPAR	IESFFGELGFTVATGPEIEDDYHNFDALNIPGHHPAR	4111.934055	0	116	37					1	1								SYFA_ECOLI Phenylalanine--tRNA ligase alpha subunit OS=Escherichia coli (strain K12) OX=83333 GN=pheS PE=1 SV=2
374465	759	759	759	759	B181128_03_HF_FW_IN_130_ECLP_DSS01_SCX21_hSAX10_rep1	17470	recal_B181128_03_HF_FW_IN_130_ECLP_DSS01_SCX21_hSAX10_rep1.mgf	12444	/data/sgiese/projects_new/depart_clms/workflows/../rawdata/mgf_recal/recal_B181128_03_HF_FW_IN_130_ECLP_DSS01_SCX21_hSAX10_rep1.mgf	3721.00194	-1	2822.440807	3	941.820879	440415.1875	2822.442533	941.821454	False	0	1				P13024	FDHE_ECOLI Protein FdhE OS=Escherichia coli (strain K12) OX=83333 GN=fdhE PE=1 SV=2	0	R.FAALIAHAQEVVLYDHPLEMDLTAR.I	FAALIAHAQEVVLYDHPLEMDLTAR	FAALIAHAQEVVLYDHPLEMDLTAR	2822.442533	0	56	25					1	1								FDHE_ECOLI Protein FdhE OS=Escherichia coli (strain K12) OX=83333 GN=fdhE PE=1 SV=2
347603	1524	1524	1524	1524	B181123_23_HF_FW_IN_130_ECLP_DSS01_SCX21_hSAX04_rep1	16912	recal_B181123_23_HF_FW_IN_130_ECLP_DSS01_SCX21_hSAX04_rep1.mgf	13085	/data/sgiese/projects_new/depart_clms/workflows/../rawdata/mgf_recal/recal_B181123_23_HF_FW_IN_130_ECLP_DSS01_SCX21_hSAX04_rep1.mgf	3227.70606	-1	3366.799721	3	1123.27385	1579049.375	3366.803482	1123.2751039999996	False	0	1				P0ABK5	CYSK_ECOLI Cysteine synthase A OS=Escherichia coli (strain K12) OX=83333 GN=cysK PE=1 SV=2	0	K.GKTDLISVAVEPTDSPVIAQALAGEEIKPGPHK.I	GKTDLISVAVEPTDSPVIAQALAGEEIKPGPHK	GKTDLISVAVEPTDSPVIAQALAGEEIKPGPHK	3366.803482	0	194	33					1	1								CYSK_ECOLI Cysteine synthase A OS=Escherichia coli (strain K12) OX=83333 GN=cysK PE=1 SV=2
407341	6486	6486	6486	6486	B181128_09_HF_FW_IN_130_ECLP_DSS01_SCX21_hSAX07_rep2	19298	recal_B181128_09_HF_FW_IN_130_ECLP_DSS01_SCX21_hSAX07_rep2.mgf	15273	/data/sgiese/projects_new/depart_clms/workflows/../rawdata/mgf_recal/recal_B181128_09_HF_FW_IN_130_ECLP_DSS01_SCX21_hSAX07_rep2.mgf	3808.03404	-1	3910.9364590000014	4	978.741391	5198603.0	3910.937745	978.741713	False	0	1				P0A8F0	UPP_ECOLI Uracil phosphoribosyltransferase OS=Escherichia coli (strain K12) OX=83333 GN=upp PE=1 SV=1	0	K.AHPDVELYTASIDQGLNEHGYIIPGLGDAGDKIFGTK.-	AHPDVELYTASIDQGLNEHGYIIPGLGDAGDKIFGTK	AHPDVELYTASIDQGLNEHGYIIPGLGDAGDKIFGTK	3910.937745	0	172	37					1	1								UPP_ECOLI Uracil phosphoribosyltransferase OS=Escherichia coli (strain K12) OX=83333 GN=upp PE=1 SV=1
390889	467	467	467	467	B181121_19_HF_FW_IN_130_ECLP_DSS01_SCX19_hSAX08_rep1	14585	recal_B181121_19_HF_FW_IN_130_ECLP_DSS01_SCX19_hSAX08_rep1.mgf	10017	/data/sgiese/projects_new/depart_clms/workflows/../rawdata/mgf_recal/recal_B181121_19_HF_FW_IN_130_ECLP_DSS01_SCX19_hSAX08_rep1.mgf	3212.694780000001	-1	3431.573897	4	858.900751	1362483.875	3431.572825	858.900483	False	0	1				P0AFG6	ODO2_ECOLI Dihydrolipoyllysine-residue succinyltransferase component of 2-oxoglutarate dehydrogenase complex OS=Escherichia coli (strain K12) OX=83333 GN=sucB PE=1 SV=2	0	K.RYPEVNASIDGDDVVYHNYFDVSMoxAVSTPR.G	RYPEVNASIDGDDVVYHNYFDVSMAVSTPR	RYPEVNASIDGDDVVYHNYFDVSMoxAVSTPR	3431.572825	0	248	30					1	1	Mox	24	15.994910000000004					ODO2_ECOLI Dihydrolipoyllysine-residue succinyltransferase component of 2-oxoglutarate dehydrogenase complex OS=Escherichia coli (strain K12) OX=83333 GN=sucB PE=1 SV=2
49881	191	191	191	191	B181203_12_HF_FW_IN_130_ECLP_DSS01_SCX23_hSAX07_rep1	25103	recal_B181203_12_HF_FW_IN_130_ECLP_DSS01_SCX23_hSAX07_rep1.mgf	20619	/data/sgiese/projects_new/depart_clms/workflows/../rawdata/mgf_recal/recal_B181203_12_HF_FW_IN_130_ECLP_DSS01_SCX23_hSAX07_rep1.mgf	4789.83768	-1	3686.840292	3	1229.95404	472717.875	3686.842779	1229.95487	False	0	1				P0A9B2	G3P1_ECOLI Glyceraldehyde-3-phosphate dehydrogenase A OS=Escherichia coli (strain K12) OX=83333 GN=gapA PE=1 SV=2	0	R.VTAERDPANLKWDEVGVDVVAEATGLFLTDETAR.K	VTAERDPANLKWDEVGVDVVAEATGLFLTDETAR	VTAERDPANLKWDEVGVDVVAEATGLFLTDETAR	3686.842779	0	74	34					1	1								G3P1_ECOLI Glyceraldehyde-3-phosphate dehydrogenase A OS=Escherichia coli (strain K12) OX=83333 GN=gapA PE=1 SV=2
479886	1670	1670	1670	1670	B181128_07_HF_FW_IN_130_ECLP_DSS01_SCX21_hSAX07_rep1	16620	recal_B181128_07_HF_FW_IN_130_ECLP_DSS01_SCX21_hSAX07_rep1.mgf	12826	/data/sgiese/projects_new/depart_clms/workflows/../rawdata/mgf_recal/recal_B181128_07_HF_FW_IN_130_ECLP_DSS01_SCX21_hSAX07_rep1.mgf	3359.63256	-1	3550.806415	3	1184.609415	342922.375	3550.806946	1184.609592	False	0	1				P0A9C0	GLPA_ECOLI Anaerobic glycerol-3-phosphate dehydrogenase subunit A OS=Escherichia coli (strain K12) OX=83333 GN=glpA PE=1 SV=1	0	R.NHLTGETQALHAPVVVNAAGIWGQHIAEYADLR.I	NHLTGETQALHAPVVVNAAGIWGQHIAEYADLR	NHLTGETQALHAPVVVNAAGIWGQHIAEYADLR	3550.806946	0	191	33					1	1								GLPA_ECOLI Anaerobic glycerol-3-phosphate dehydrogenase subunit A OS=Escherichia coli (strain K12) OX=83333 GN=glpA PE=1 SV=1
740627	74	74	74	74	B181123_21_HF_FW_IN_130_ECLP_DSS01_SCX21_hSAX05_rep2	14424	recal_B181123_21_HF_FW_IN_130_ECLP_DSS01_SCX21_hSAX05_rep2.mgf	11102	/data/sgiese/projects_new/depart_clms/workflows/../rawdata/mgf_recal/recal_B181123_21_HF_FW_IN_130_ECLP_DSS01_SCX21_hSAX05_rep2.mgf	2808.35118	-1	2851.436539000001	3	951.486123	1111889.375	2851.438568	951.486799	False	0	1				P10121	FTSY_ECOLI Signal recognition particle receptor FtsY OS=Escherichia coli (strain K12) OX=83333 GN=ftsY PE=1 SV=1	0	K.KLDVEAPHEVMLTIDASTGQNAVSQAK.L	KLDVEAPHEVMLTIDASTGQNAVSQAK	KLDVEAPHEVMLTIDASTGQNAVSQAK	2851.438568	0	406	27					1	1								FTSY_ECOLI Signal recognition particle receptor FtsY OS=Escherichia coli (strain K12) OX=83333 GN=ftsY PE=1 SV=1
585742	1890	1890	1890	1890	B181126_06_HF_FW_IN_130_ECLP_DSS01_SCX25t27_hSAX07_rep1	15848	recal_B181126_06_HF_FW_IN_130_ECLP_DSS01_SCX25t27_hSAX07_rep1.mgf	12237	/data/sgiese/projects_new/depart_clms/workflows/../rawdata/mgf_recal/recal_B181126_06_HF_FW_IN_130_ECLP_DSS01_SCX25t27_hSAX07_rep1.mgf	3235.3989	-1	3356.544379	4	840.1433710000001	1684918.75	3356.546671	840.1439439999997	False	0	1				P08839	PT1_ECOLI Phosphoenolpyruvate-protein phosphotransferase OS=Escherichia coli (strain K12) OX=83333 GN=ptsI PE=1 SV=1	0	K.HMoxTADAAAHEVIEGQASALEELDDEYLKER.A	HMTADAAAHEVIEGQASALEELDDEYLKER	HMoxTADAAAHEVIEGQASALEELDDEYLKER	3356.546671	0	97	30					1	1	Mox	2	15.994910000000004					PT1_ECOLI Phosphoenolpyruvate-protein phosphotransferase OS=Escherichia coli (strain K12) OX=83333 GN=ptsI PE=1 SV=1
398766	1412	1412	1412	1412	B181121_15_HF_FW_IN_130_ECLP_DSS01_SCX19_hSAX06_rep1	17804	recal_B181121_15_HF_FW_IN_130_ECLP_DSS01_SCX19_hSAX06_rep1.mgf	13748	/data/sgiese/projects_new/depart_clms/workflows/../rawdata/mgf_recal/recal_B181121_15_HF_FW_IN_130_ECLP_DSS01_SCX19_hSAX06_rep1.mgf	3510.69618	-1	3825.832242	3	1276.284691	654447.5625	3825.835544	1276.285791	False	0	1				P33224	AIDB_ECOLI Putative acyl-CoA dehydrogenase AidB OS=Escherichia coli (strain K12) OX=83333 GN=aidB PE=1 SV=3	0	-.MHWQTHTVFNQPIPLNNSNLYLSDGALCcmEAVTR.E	MHWQTHTVFNQPIPLNNSNLYLSDGALCEAVTR	MHWQTHTVFNQPIPLNNSNLYLSDGALCcmEAVTR	3825.835544	0	1	33					1	1								AIDB_ECOLI Putative acyl-CoA dehydrogenase AidB OS=Escherichia coli (strain K12) OX=83333 GN=aidB PE=1 SV=3
37915	363	363	363	363	B181205_04_HF_FW_IN_130_ECLP_DSS01_SCX24_hSAX08_rep1	14213	recal_B181205_04_HF_FW_IN_130_ECLP_DSS01_SCX24_hSAX08_rep1.mgf	10233	/data/sgiese/projects_new/depart_clms/workflows/../rawdata/mgf_recal/recal_B181205_04_HF_FW_IN_130_ECLP_DSS01_SCX24_hSAX08_rep1.mgf	3054.62772	-1	3507.680915	3	1170.234248	510090.75	3507.684113000001	1170.235314	False	0	1				P30870	GLNE_ECOLI Bifunctional glutamine synthetase adenylyltransferase/adenylyl-removing enzyme OS=Escherichia coli (strain K12) OX=83333 GN=glnE PE=1 SV=2	0	R.AYTTLRDELHHLALQELPGHVSEDCcmFTAER.E	AYTTLRDELHHLALQELPGHVSEDCFTAER	AYTTLRDELHHLALQELPGHVSEDCcmFTAER	3507.684113000001	0	903	30					1	1								GLNE_ECOLI Bifunctional glutamine synthetase adenylyltransferase/adenylyl-removing enzyme OS=Escherichia coli (strain K12) OX=83333 GN=glnE PE=1 SV=2
482288	545	545	545	545	B181128_07_HF_FW_IN_130_ECLP_DSS01_SCX21_hSAX07_rep1	23221	recal_B181128_07_HF_FW_IN_130_ECLP_DSS01_SCX21_hSAX07_rep1.mgf	18826	/data/sgiese/projects_new/depart_clms/workflows/../rawdata/mgf_recal/recal_B181128_07_HF_FW_IN_130_ECLP_DSS01_SCX21_hSAX07_rep1.mgf	4510.39914	-1	3352.602107	3	1118.5413119999996	578736.3125	3352.605903	1118.5425779999996	False	0	1				P60340	TRUB_ECOLI tRNA pseudouridine synthase B OS=Escherichia coli (strain K12) OX=83333 GN=truB PE=1 SV=1	0	R.TDTSDADGQIVEERPVTFSAEQLAAALDTFR.G	TDTSDADGQIVEERPVTFSAEQLAAALDTFR	TDTSDADGQIVEERPVTFSAEQLAAALDTFR	3352.605903	0	86	31					1	1								TRUB_ECOLI tRNA pseudouridine synthase B OS=Escherichia coli (strain K12) OX=83333 GN=truB PE=1 SV=1
319350	6879	6879	6879	6879	B181121_20_HF_FW_IN_130_ECLP_DSS01_SCX19_hSAX08_rep2	16840	recal_B181121_20_HF_FW_IN_130_ECLP_DSS01_SCX19_hSAX08_rep2.mgf	12078	/data/sgiese/projects_new/depart_clms/workflows/../rawdata/mgf_recal/recal_B181121_20_HF_FW_IN_130_ECLP_DSS01_SCX19_hSAX08_rep2.mgf	3597.93816	-1	3853.556873	3	1285.526234	578593.375	3853.555328	1285.525719	False	0	1				P00968	CARB_ECOLI Carbamoyl-phosphate synthase large chain OS=Escherichia coli (strain K12) OX=83333 GN=carB PE=1 SV=2	0	R.VDTCcmAAEFATDTAYMYSTYEEECcmEANPSTDREK.I	VDTCAAEFATDTAYMYSTYEEECEANPSTDREK	VDTCcmAAEFATDTAYMYSTYEEECcmEANPSTDREK	3853.555328	0	529	33					1	1								CARB_ECOLI Carbamoyl-phosphate synthase large chain OS=Escherichia coli (strain K12) OX=83333 GN=carB PE=1 SV=2
511982	12330	12330	12330	12330	B181121_21_HF_FW_IN_130_ECLP_DSS01_SCX19_hSAX09_rep1	21396	recal_B181121_21_HF_FW_IN_130_ECLP_DSS01_SCX19_hSAX09_rep1.mgf	15609	/data/sgiese/projects_new/depart_clms/workflows/../rawdata/mgf_recal/recal_B181121_21_HF_FW_IN_130_ECLP_DSS01_SCX19_hSAX09_rep1.mgf	4468.67262	-1	4485.083202000002	4	1122.278077	902917.5	4485.085940999999	1122.278762	False	0	1				P27550	ACSA_ECOLI Acetyl-coenzyme A synthetase OS=Escherichia coli (strain K12) OX=83333 GN=acs PE=1 SV=2	0	R.DLWWHDLVEQASDQHQAEEMNAEDPLFILYTSGSTGKPK.G	DLWWHDLVEQASDQHQAEEMNAEDPLFILYTSGSTGKPK	DLWWHDLVEQASDQHQAEEMNAEDPLFILYTSGSTGKPK	4485.085940999999	0	234	39					1	1								ACSA_ECOLI Acetyl-coenzyme A synthetase OS=Escherichia coli (strain K12) OX=83333 GN=acs PE=1 SV=2
436745	517	517	517	517	B181121_17_HF_FW_IN_130_ECLP_DSS01_SCX19_hSAX07_rep1	21404	recal_B181121_17_HF_FW_IN_130_ECLP_DSS01_SCX19_hSAX07_rep1.mgf	16744	/data/sgiese/projects_new/depart_clms/workflows/../rawdata/mgf_recal/recal_B181121_17_HF_FW_IN_130_ECLP_DSS01_SCX19_hSAX07_rep1.mgf	4254.47382	-1	3898.97959	3	1300.66714	269828.3125	3898.974127	1300.665319	False	0	1				P0A8L1	SYS_ECOLI Serine--tRNA ligase OS=Escherichia coli (strain K12) OX=83333 GN=serS PE=1 SV=1	0	K.FAGDLFHTRPLEEEADTSNYALIPTAEVPLTNLVR.G	FAGDLFHTRPLEEEADTSNYALIPTAEVPLTNLVR	FAGDLFHTRPLEEEADTSNYALIPTAEVPLTNLVR	3898.974127	0	213	35					1	1								SYS_ECOLI Serine--tRNA ligase OS=Escherichia coli (strain K12) OX=83333 GN=serS PE=1 SV=1
250518	1348	1348	1348	1348	B181203_09_HF_FW_IN_130_ECLP_DSS01_SCX23_hSAX09_rep1	22771	recal_B181203_09_HF_FW_IN_130_ECLP_DSS01_SCX23_hSAX09_rep1.mgf	17579	/data/sgiese/projects_new/depart_clms/workflows/../rawdata/mgf_recal/recal_B181203_09_HF_FW_IN_130_ECLP_DSS01_SCX23_hSAX09_rep1.mgf	4645.29864	-1	3909.865269	3	1304.2957	410730.5625	3909.866566	1304.296132	False	0	1				P07395	SYFB_ECOLI Phenylalanine--tRNA ligase beta subunit OS=Escherichia coli (strain K12) OX=83333 GN=pheT PE=1 SV=2	0	K.ALAMoxGGIFGGEHSGVNDETQNVLLECcmAFFSPLSITGR.A	ALAMGGIFGGEHSGVNDETQNVLLECAFFSPLSITGR	ALAMoxGGIFGGEHSGVNDETQNVLLECcmAFFSPLSITGR	3909.866566	0	310	37					1	1	Mox	4	15.994910000000004					SYFB_ECOLI Phenylalanine--tRNA ligase beta subunit OS=Escherichia coli (strain K12) OX=83333 GN=pheT PE=1 SV=2
138870	201	201	201	201	B181128_14_HF_FW_IN_130_ECLP_DSS01_SCX22_hSAX04_rep1	13813	recal_B181128_14_HF_FW_IN_130_ECLP_DSS01_SCX22_hSAX04_rep1.mgf	10325	/data/sgiese/projects_new/depart_clms/workflows/../rawdata/mgf_recal/recal_B181128_14_HF_FW_IN_130_ECLP_DSS01_SCX22_hSAX04_rep1.mgf	2776.21578	-1	2630.262859	3	877.7615630000001	2060077.0	2630.261254	877.7610279999999	False	0	1				P09373	PFLB_ECOLI Formate acetyltransferase 1 OS=Escherichia coli (strain K12) OX=83333 GN=pflB PE=1 SV=2	0	R.THAPVDFDTAVASTITSHDAGYINK.Q	THAPVDFDTAVASTITSHDAGYINK	THAPVDFDTAVASTITSHDAGYINK	2630.261254	0	68	25					1	1								PFLB_ECOLI Formate acetyltransferase 1 OS=Escherichia coli (strain K12) OX=83333 GN=pflB PE=1 SV=2
349217	1232	1232	1232	1232	B181123_23_HF_FW_IN_130_ECLP_DSS01_SCX21_hSAX04_rep1	22830	recal_B181123_23_HF_FW_IN_130_ECLP_DSS01_SCX21_hSAX04_rep1.mgf	18452	/data/sgiese/projects_new/depart_clms/workflows/../rawdata/mgf_recal/recal_B181123_23_HF_FW_IN_130_ECLP_DSS01_SCX21_hSAX04_rep1.mgf	4249.49946	-1	3107.653592	3	1036.891807	700424.4375	3107.653646	1036.891825	False	0	1				P0ABQ2	GARR_ECOLI 2-hydroxy-3-oxopropionate reductase OS=Escherichia coli (strain K12) OX=83333 GN=garR PE=1 SV=1	0	K.EVALGENGIIEGAKPGTVLIDMSSIAPLASR.E	EVALGENGIIEGAKPGTVLIDMSSIAPLASR	EVALGENGIIEGAKPGTVLIDMSSIAPLASR	3107.653646	0	72	31					1	1								GARR_ECOLI 2-hydroxy-3-oxopropionate reductase OS=Escherichia coli (strain K12) OX=83333 GN=garR PE=1 SV=1
451954	3211	3211	3211	3211	B181128_05_HF_FW_IN_130_ECLP_DSS01_SCX21_hSAX08_rep1	27343	recal_B181128_05_HF_FW_IN_130_ECLP_DSS01_SCX21_hSAX08_rep1.mgf	22005	/data/sgiese/projects_new/depart_clms/workflows/../rawdata/mgf_recal/recal_B181128_05_HF_FW_IN_130_ECLP_DSS01_SCX21_hSAX08_rep1.mgf	5388.62988	-1	3569.632202	3	1190.884677	1360642.625	3569.633047	1190.884959	False	0	1				P0AG67	RS1_ECOLI 30S ribosomal protein S1 OS=Escherichia coli (strain K12) OX=83333 GN=rpsA PE=1 SV=1	0	R.VTNLTDYGCcmFVEIEEGVEGLVHVSEMDWTNK.N	VTNLTDYGCFVEIEEGVEGLVHVSEMDWTNK	VTNLTDYGCcmFVEIEEGVEGLVHVSEMDWTNK	3569.633047	0	284	31					1	1								RS1_ECOLI 30S ribosomal protein S1 OS=Escherichia coli (strain K12) OX=83333 GN=rpsA PE=1 SV=1
267425	26	26	26	26	B181203_13_HF_FW_IN_130_ECLP_DSS01_SCX23_hSAX07_rep2	5792	recal_B181203_13_HF_FW_IN_130_ECLP_DSS01_SCX23_hSAX07_rep2.mgf	3118	/data/sgiese/projects_new/depart_clms/workflows/../rawdata/mgf_recal/recal_B181203_13_HF_FW_IN_130_ECLP_DSS01_SCX23_hSAX07_rep2.mgf	1451.2024800000006	-1	2542.189996	3	848.403942	1590300.625	2542.19357	848.405133	False	0	1				P0A6E6	ATPE_ECOLI ATP synthase epsilon chain OS=Escherichia coli (strain K12) OX=83333 GN=atpC PE=1 SV=2	0	R.KAEEHISSSHGDVDYAQASAELAK.A	KAEEHISSSHGDVDYAQASAELAK	KAEEHISSSHGDVDYAQASAELAK	2542.19357	0	101	24					1	1								ATPE_ECOLI ATP synthase epsilon chain OS=Escherichia coli (strain K12) OX=83333 GN=atpC PE=1 SV=2
49547	547	547	547	547	B181203_12_HF_FW_IN_130_ECLP_DSS01_SCX23_hSAX07_rep1	24267	recal_B181203_12_HF_FW_IN_130_ECLP_DSS01_SCX23_hSAX07_rep1.mgf	19859	/data/sgiese/projects_new/depart_clms/workflows/../rawdata/mgf_recal/recal_B181203_12_HF_FW_IN_130_ECLP_DSS01_SCX23_hSAX07_rep1.mgf	4641.6447	-1	2961.382609	3	988.134813	604844.125	2961.383482	988.135104	False	0	1				P31120	GLMM_ECOLI Phosphoglucosamine mutase OS=Escherichia coli (strain K12) OX=83333 GN=glmM PE=1 SV=3	0	K.LPDAVEEAIEAEMEKEISCcmVDSAELGK.A	LPDAVEEAIEAEMEKEISCVDSAELGK	LPDAVEEAIEAEMEKEISCcmVDSAELGK	2961.383482	0	121	27					1	1								GLMM_ECOLI Phosphoglucosamine mutase OS=Escherichia coli (strain K12) OX=83333 GN=glmM PE=1 SV=3
284207	2101	2101	2101	2101	B181123_09_HF_FW_IN_130_ECLP_DSS01_SCX20_hSAX06_rep1	13286	recal_B181123_09_HF_FW_IN_130_ECLP_DSS01_SCX20_hSAX06_rep1.mgf	9807	/data/sgiese/projects_new/depart_clms/workflows/../rawdata/mgf_recal/recal_B181123_09_HF_FW_IN_130_ECLP_DSS01_SCX20_hSAX06_rep1.mgf	2731.83648	-1	2981.48938	3	994.83707	685640.875	2981.491667	994.837832	False	0	1				P00904	TRPGD_ECOLI Bifunctional protein TrpGD OS=Escherichia coli (strain K12) OX=83333 GN=trpGD PE=1 SV=3	0	R.AAVVHSGGMDEVSLHAPTIVAELHDGEIK.S	AAVVHSGGMDEVSLHAPTIVAELHDGEIK	AAVVHSGGMDEVSLHAPTIVAELHDGEIK	2981.491667	0	413	29					1	1								TRPGD_ECOLI Bifunctional protein TrpGD OS=Escherichia coli (strain K12) OX=83333 GN=trpGD PE=1 SV=3
814820	1003	1003	1003	1003	B181203_25_HF_FW_IN_130_ECLP_DSS01_SCX24_hSAX01_rep2	5613	recal_B181203_25_HF_FW_IN_130_ECLP_DSS01_SCX24_hSAX01_rep2.mgf	3024	/data/sgiese/projects_new/depart_clms/workflows/../rawdata/mgf_recal/recal_B181203_25_HF_FW_IN_130_ECLP_DSS01_SCX24_hSAX01_rep2.mgf	1355.73996	-1	2983.451128	3	995.490986	1246682.25	2983.454979	995.49227	False	0	1				P0AFG3	ODO1_ECOLI 2-oxoglutarate dehydrogenase E1 component OS=Escherichia coli (strain K12) OX=83333 GN=sucA PE=1 SV=1	0	R.HAVIHNQSNGSTYTPLQHIHNGQGAFR.V	HAVIHNQSNGSTYTPLQHIHNGQGAFR	HAVIHNQSNGSTYTPLQHIHNGQGAFR	2983.454979	0	627	27					1	1								ODO1_ECOLI 2-oxoglutarate dehydrogenase E1 component OS=Escherichia coli (strain K12) OX=83333 GN=sucA PE=1 SV=1
685655	235	235	235	235	B181203_15_HF_FW_IN_130_ECLP_DSS01_SCX23_hSAX06_rep1	11347	recal_B181203_15_HF_FW_IN_130_ECLP_DSS01_SCX23_hSAX06_rep1.mgf	8311	/data/sgiese/projects_new/depart_clms/workflows/../rawdata/mgf_recal/recal_B181203_15_HF_FW_IN_130_ECLP_DSS01_SCX23_hSAX06_rep1.mgf	2391.59952	-1	2498.244865	3	833.755565	2580820.25	2498.244149	833.755326	False	0	1				P0AA10	RL13_ECOLI 50S ribosomal protein L13 OS=Escherichia coli (strain K12) OX=83333 GN=rplM PE=1 SV=1	0	K.HKAEYTPHVDTGDYIIVLNADK.V	HKAEYTPHVDTGDYIIVLNADK	HKAEYTPHVDTGDYIIVLNADK	2498.244149	0	40	22					1	1								RL13_ECOLI 50S ribosomal protein L13 OS=Escherichia coli (strain K12) OX=83333 GN=rplM PE=1 SV=1
6009	391	391	391	391	B181128_16_HF_FW_IN_130_ECLP_DSS01_SCX22_hSAX03_rep1	8049	recal_B181128_16_HF_FW_IN_130_ECLP_DSS01_SCX22_hSAX03_rep1.mgf	5162	/data/sgiese/projects_new/depart_clms/workflows/../rawdata/mgf_recal/recal_B181128_16_HF_FW_IN_130_ECLP_DSS01_SCX22_hSAX03_rep1.mgf	1793.7594600000002	-1	3096.46606	3	1033.16263	1080539.375	3096.468306	1033.1633789999996	False	0	1				P15640	PUR2_ECOLI Phosphoribosylamine--glycine ligase OS=Escherichia coli (strain K12) OX=83333 GN=purD PE=1 SV=2	0	K.RVGDKDTGPNTGGMGAYSPAPVVTDDVHQR.T	RVGDKDTGPNTGGMGAYSPAPVVTDDVHQR	RVGDKDTGPNTGGMGAYSPAPVVTDDVHQR	3096.468306	0	217	30					1	1								PUR2_ECOLI Phosphoribosylamine--glycine ligase OS=Escherichia coli (strain K12) OX=83333 GN=purD PE=1 SV=2
393092	2852	2852	2852	2852	B181121_19_HF_FW_IN_130_ECLP_DSS01_SCX19_hSAX08_rep1	22428	recal_B181121_19_HF_FW_IN_130_ECLP_DSS01_SCX19_hSAX08_rep1.mgf	17131	/data/sgiese/projects_new/depart_clms/workflows/../rawdata/mgf_recal/recal_B181121_19_HF_FW_IN_130_ECLP_DSS01_SCX19_hSAX08_rep1.mgf	4579.839779999998	-1	3676.854843	3	1226.625558	296113.5625	3676.85593	1226.62592	False	0	1				P60240	RAPA_ECOLI RNA polymerase-associated protein RapA OS=Escherichia coli (strain K12) OX=83333 GN=rapA PE=1 SV=2	0	R.EYQAIEQLAEHVPGVLLLTATPEQLGMESHFAR.L	EYQAIEQLAEHVPGVLLLTATPEQLGMESHFAR	EYQAIEQLAEHVPGVLLLTATPEQLGMESHFAR	3676.85593	0	295	33					1	1								RAPA_ECOLI RNA polymerase-associated protein RapA OS=Escherichia coli (strain K12) OX=83333 GN=rapA PE=1 SV=2
262898	3929	3929	3929	3929	B181123_10_HF_FW_IN_130_ECLP_DSS01_SCX20_hSAX06_rep2	19196	recal_B181123_10_HF_FW_IN_130_ECLP_DSS01_SCX20_hSAX06_rep2.mgf	15136	/data/sgiese/projects_new/depart_clms/workflows/../rawdata/mgf_recal/recal_B181123_10_HF_FW_IN_130_ECLP_DSS01_SCX20_hSAX06_rep2.mgf	3715.64814	-1	3567.747261	3	1190.2563630000002	599026.375	3567.7515229999995	1190.257784	False	0	1				P00895	TRPE_ECOLI Anthranilate synthase component 1 OS=Escherichia coli (strain K12) OX=83333 GN=trpE PE=1 SV=2	0	R.DNPTALFHQLCcmGDRPATLLLESADIDSKDDLK.S	DNPTALFHQLCGDRPATLLLESADIDSKDDLK	DNPTALFHQLCcmGDRPATLLLESADIDSKDDLK	3567.7515229999995	0	19	32					1	1								TRPE_ECOLI Anthranilate synthase component 1 OS=Escherichia coli (strain K12) OX=83333 GN=trpE PE=1 SV=2
250221	3615	3615	3615	3615	B181203_09_HF_FW_IN_130_ECLP_DSS01_SCX23_hSAX09_rep1	21639	recal_B181203_09_HF_FW_IN_130_ECLP_DSS01_SCX23_hSAX09_rep1.mgf	16550	/data/sgiese/projects_new/depart_clms/workflows/../rawdata/mgf_recal/recal_B181203_09_HF_FW_IN_130_ECLP_DSS01_SCX23_hSAX09_rep1.mgf	4441.92312	-1	3831.81711	4	958.961554	869404.9375	3831.823634	958.963185	False	0	1				P15254	PUR4_ECOLI Phosphoribosylformylglycinamidine synthase OS=Escherichia coli (strain K12) OX=83333 GN=purL PE=1 SV=3	0	R.MoxMoxETVFFALDDAEQLFAHHQPTPVTSVDLLGQGR.Q	MMETVFFALDDAEQLFAHHQPTPVTSVDLLGQGR	MoxMoxETVFFALDDAEQLFAHHQPTPVTSVDLLGQGR	3831.823634	0	135	34					1	1	Mox;Mox	1;2	15.994910000000004;15.994910000000004					PUR4_ECOLI Phosphoribosylformylglycinamidine synthase OS=Escherichia coli (strain K12) OX=83333 GN=purL PE=1 SV=3
263275	5533	5533	5533	5533	B181123_10_HF_FW_IN_130_ECLP_DSS01_SCX20_hSAX06_rep2	20331	recal_B181123_10_HF_FW_IN_130_ECLP_DSS01_SCX20_hSAX06_rep2.mgf	16166	/data/sgiese/projects_new/depart_clms/workflows/../rawdata/mgf_recal/recal_B181123_10_HF_FW_IN_130_ECLP_DSS01_SCX20_hSAX06_rep2.mgf	3911.7147	-1	4095.985691	4	1025.003699	606284.9375	4095.988143	1025.004312	False	0	1				P0A6Y5	HSLO_ECOLI 33 kDa chaperonin OS=Escherichia coli (strain K12) OX=83333 GN=hslO PE=1 SV=1	0	R.TGDVDGKPAAGGMLLQVMPAQNAQQDDFDHLATLTETIK.T	TGDVDGKPAAGGMLLQVMPAQNAQQDDFDHLATLTETIK	TGDVDGKPAAGGMLLQVMPAQNAQQDDFDHLATLTETIK	4095.988143	0	158	39					1	1								HSLO_ECOLI 33 kDa chaperonin OS=Escherichia coli (strain K12) OX=83333 GN=hslO PE=1 SV=1
436253	913	913	913	913	B181121_17_HF_FW_IN_130_ECLP_DSS01_SCX19_hSAX07_rep1	19996	recal_B181121_17_HF_FW_IN_130_ECLP_DSS01_SCX19_hSAX07_rep1.mgf	15464	/data/sgiese/projects_new/depart_clms/workflows/../rawdata/mgf_recal/recal_B181121_17_HF_FW_IN_130_ECLP_DSS01_SCX19_hSAX07_rep1.mgf	4008.17196	-1	3670.866003	3	1224.629277	833087.125	3670.868993	1224.630274	False	0	1				P0AES4	GYRA_ECOLI DNA gyrase subunit A OS=Escherichia coli (strain K12) OX=83333 GN=gyrA PE=1 SV=1	0	R.RTEITANSADINLEDLITQEDVVVTLSHQGYVK.Y	RTEITANSADINLEDLITQEDVVVTLSHQGYVK	RTEITANSADINLEDLITQEDVVVTLSHQGYVK	3670.868993	0	518	33					1	1								GYRA_ECOLI DNA gyrase subunit A OS=Escherichia coli (strain K12) OX=83333 GN=gyrA PE=1 SV=1
401994	2083	2083	2083	2083	B181121_15_HF_FW_IN_130_ECLP_DSS01_SCX19_hSAX06_rep1	27922	recal_B181121_15_HF_FW_IN_130_ECLP_DSS01_SCX19_hSAX06_rep1.mgf	22937	/data/sgiese/projects_new/depart_clms/workflows/../rawdata/mgf_recal/recal_B181121_15_HF_FW_IN_130_ECLP_DSS01_SCX19_hSAX06_rep1.mgf	5300.63136	-1	3220.776274	3	1074.599368	5784000.5	3220.78062	1074.600817	False	0	1				P08839	PT1_ECOLI Phosphoenolpyruvate-protein phosphotransferase OS=Escherichia coli (strain K12) OX=83333 GN=ptsI PE=1 SV=1	0	K.IIDLSAIQDEVILVAADLTPSETAQLNLKK.V	IIDLSAIQDEVILVAADLTPSETAQLNLKK	IIDLSAIQDEVILVAADLTPSETAQLNLKK	3220.78062	0	146	30					1	1								PT1_ECOLI Phosphoenolpyruvate-protein phosphotransferase OS=Escherichia coli (strain K12) OX=83333 GN=ptsI PE=1 SV=1
286896	1725	1725	1725	1725	B181123_09_HF_FW_IN_130_ECLP_DSS01_SCX20_hSAX06_rep1	22664	recal_B181123_09_HF_FW_IN_130_ECLP_DSS01_SCX20_hSAX06_rep1.mgf	18310	/data/sgiese/projects_new/depart_clms/workflows/../rawdata/mgf_recal/recal_B181123_09_HF_FW_IN_130_ECLP_DSS01_SCX20_hSAX06_rep1.mgf	4323.14274	-1	3667.83528	3	1223.619036	585484.625	3667.836967	1223.619599	False	0	1				P00350	6PGD_ECOLI 6-phosphogluconate dehydrogenase, decarboxylating OS=Escherichia coli (strain K12) OX=83333 GN=gnd PE=1 SV=2	0	K.AGAGTDAAIDSLKPYLDKGDIIIDGGNTFFQDTIR.R	AGAGTDAAIDSLKPYLDKGDIIIDGGNTFFQDTIR	AGAGTDAAIDSLKPYLDKGDIIIDGGNTFFQDTIR	3667.836967	0	76	35					1	1								6PGD_ECOLI 6-phosphogluconate dehydrogenase, decarboxylating OS=Escherichia coli (strain K12) OX=83333 GN=gnd PE=1 SV=2
815173	1369	1369	1369	1369	B181203_25_HF_FW_IN_130_ECLP_DSS01_SCX24_hSAX01_rep2	7683	recal_B181203_25_HF_FW_IN_130_ECLP_DSS01_SCX24_hSAX01_rep2.mgf	4869	/data/sgiese/projects_new/depart_clms/workflows/../rawdata/mgf_recal/recal_B181203_25_HF_FW_IN_130_ECLP_DSS01_SCX24_hSAX01_rep2.mgf	1717.45722	-1	2874.461962000001	3	959.161264	334732.15625	2874.459256	959.160362	False	0	1				P17846	CYSI_ECOLI Sulfite reductase [NADPH] hemoprotein beta-component OS=Escherichia coli (strain K12) OX=83333 GN=cysI PE=1 SV=4	0	K.KNVKPVHQMoxLHSVGLDALATANDMNR.N	KNVKPVHQMLHSVGLDALATANDMNR	KNVKPVHQMoxLHSVGLDALATANDMNR	2874.459256	0	128	26					1	1	Mox	9	15.994910000000004					CYSI_ECOLI Sulfite reductase [NADPH] hemoprotein beta-component OS=Escherichia coli (strain K12) OX=83333 GN=cysI PE=1 SV=4
480617	8521	8521	8521	8521	B181128_07_HF_FW_IN_130_ECLP_DSS01_SCX21_hSAX07_rep1	18633	recal_B181128_07_HF_FW_IN_130_ECLP_DSS01_SCX21_hSAX07_rep1.mgf	14656	/data/sgiese/projects_new/depart_clms/workflows/../rawdata/mgf_recal/recal_B181128_07_HF_FW_IN_130_ECLP_DSS01_SCX21_hSAX07_rep1.mgf	3702.95838	-1	4418.121058	4	1105.537541	717188.1875	4418.122388000002	1105.537874	False	0	1				P0AES6	GYRB_ECOLI DNA gyrase subunit B OS=Escherichia coli (strain K12) OX=83333 GN=gyrB PE=1 SV=2	0	K.QEQYIKDDEAMDQYQISIALDGATLHTNASAPALAGEALEK.L	QEQYIKDDEAMDQYQISIALDGATLHTNASAPALAGEALEK	QEQYIKDDEAMDQYQISIALDGATLHTNASAPALAGEALEK	4418.122388000002	0	542	41					1	1								GYRB_ECOLI DNA gyrase subunit B OS=Escherichia coli (strain K12) OX=83333 GN=gyrB PE=1 SV=2
347772	2339	2339	2339	2339	B181123_23_HF_FW_IN_130_ECLP_DSS01_SCX21_hSAX04_rep1	17604	recal_B181123_23_HF_FW_IN_130_ECLP_DSS01_SCX21_hSAX04_rep1.mgf	13714	/data/sgiese/projects_new/depart_clms/workflows/../rawdata/mgf_recal/recal_B181123_23_HF_FW_IN_130_ECLP_DSS01_SCX21_hSAX04_rep1.mgf	3342.31542	-1	3052.55555	3	1018.525793	1491904.0	3052.557955	1018.526595	False	0	1				Q6BF17	DGOD_ECOLI D-galactonate dehydratase OS=Escherichia coli (strain K12) OX=83333 GN=dgoD PE=1 SV=1	0	K.NKEDFSMVGGFFKPLTKPGLGVEIDEAK.V	NKEDFSMVGGFFKPLTKPGLGVEIDEAK	NKEDFSMVGGFFKPLTKPGLGVEIDEAK	3052.557955	0	329	28					1	1								DGOD_ECOLI D-galactonate dehydratase OS=Escherichia coli (strain K12) OX=83333 GN=dgoD PE=1 SV=1
681616	2767	2767	2767	2767	B181117_09_HF_FW_IN_130_ECLP_DSS01_SCX17_hSAX05_rep1	18002	recal_B181117_09_HF_FW_IN_130_ECLP_DSS01_SCX17_hSAX05_rep1.mgf	13876	/data/sgiese/projects_new/depart_clms/workflows/../rawdata/mgf_recal/recal_B181117_09_HF_FW_IN_130_ECLP_DSS01_SCX17_hSAX05_rep1.mgf	3562.40754	-1	3095.590603	3	1032.870811	1245518.0	3095.588737	1032.870189	False	0	1				P0AED7	DAPE_ECOLI Succinyl-diaminopimelate desuccinylase OS=Escherichia coli (strain K12) OX=83333 GN=dapE PE=1 SV=1	0	K.LVDAVVNAVEHYNEIKPQLLTTGGTSDGR.F	LVDAVVNAVEHYNEIKPQLLTTGGTSDGR	LVDAVVNAVEHYNEIKPQLLTTGGTSDGR	3095.588737	0	300	29					1	1								DAPE_ECOLI Succinyl-diaminopimelate desuccinylase OS=Escherichia coli (strain K12) OX=83333 GN=dapE PE=1 SV=1
268790	46	46	46	46	B181203_13_HF_FW_IN_130_ECLP_DSS01_SCX23_hSAX07_rep2	11203	recal_B181203_13_HF_FW_IN_130_ECLP_DSS01_SCX23_hSAX07_rep2.mgf	7966	/data/sgiese/projects_new/depart_clms/workflows/../rawdata/mgf_recal/recal_B181203_13_HF_FW_IN_130_ECLP_DSS01_SCX23_hSAX07_rep2.mgf	2403.76212	-1	2330.098812	3	777.70688	620686.9375	2330.100128	777.7073190000001	False	0	1				P77316	YBDR_ECOLI Uncharacterized zinc-type alcohol dehydrogenase-like protein YbdR OS=Escherichia coli (strain K12) OX=83333 GN=ybdR PE=3 SV=1	0	K.HGDIFGHEFMGEVVETGKDVK.N	HGDIFGHEFMGEVVETGKDVK	HGDIFGHEFMGEVVETGKDVK	2330.100128	0	54	21					1	1								YBDR_ECOLI Uncharacterized zinc-type alcohol dehydrogenase-like protein YbdR OS=Escherichia coli (strain K12) OX=83333 GN=ybdR PE=3 SV=1
429054	3960	3960	3960	3960	B181121_16_HF_FW_IN_130_ECLP_DSS01_SCX19_hSAX06_rep2	22582	recal_B181121_16_HF_FW_IN_130_ECLP_DSS01_SCX19_hSAX06_rep2.mgf	18102	/data/sgiese/projects_new/depart_clms/workflows/../rawdata/mgf_recal/recal_B181121_16_HF_FW_IN_130_ECLP_DSS01_SCX19_hSAX06_rep2.mgf	4339.192620000002	-1	3208.68579	3	1070.569207	866765.4375	3208.686718	1070.569516	False	0	1				P0ADG7	IMDH_ECOLI Inosine-5'-monophosphate dehydrogenase OS=Escherichia coli (strain K12) OX=83333 GN=guaB PE=1 SV=1	0	K.EALTFDDVLLVPAHSTVLPNTADLSTQLTK.T	EALTFDDVLLVPAHSTVLPNTADLSTQLTK	EALTFDDVLLVPAHSTVLPNTADLSTQLTK	3208.686718	0	7	30					1	1								IMDH_ECOLI Inosine-5'-monophosphate dehydrogenase OS=Escherichia coli (strain K12) OX=83333 GN=guaB PE=1 SV=1
343038	188	188	188	188	B181121_22_HF_FW_IN_130_ECLP_DSS01_SCX19_hSAX10_rep1	20732	recal_B181121_22_HF_FW_IN_130_ECLP_DSS01_SCX19_hSAX10_rep1.mgf	15012	/data/sgiese/projects_new/depart_clms/workflows/../rawdata/mgf_recal/recal_B181121_22_HF_FW_IN_130_ECLP_DSS01_SCX19_hSAX10_rep1.mgf	4396.35564	-1	3720.866334	4	931.22386	298313.625	3720.868227	931.224333	False	0	1				P11447	ARLY_ECOLI Argininosuccinate lyase OS=Escherichia coli (strain K12) OX=83333 GN=argH PE=1 SV=3	0	K.RLDVSPLGCcmGALAGTAYEIDREQLAGWLGFASATR.N	RLDVSPLGCGALAGTAYEIDREQLAGWLGFASATR	RLDVSPLGCcmGALAGTAYEIDREQLAGWLGFASATR	3720.868227	0	189	35					1	1								ARLY_ECOLI Argininosuccinate lyase OS=Escherichia coli (strain K12) OX=83333 GN=argH PE=1 SV=3
435210	77	77	77	77	B181121_17_HF_FW_IN_130_ECLP_DSS01_SCX19_hSAX07_rep1	16772	recal_B181121_17_HF_FW_IN_130_ECLP_DSS01_SCX19_hSAX07_rep1.mgf	12534	/data/sgiese/projects_new/depart_clms/workflows/../rawdata/mgf_recal/recal_B181121_17_HF_FW_IN_130_ECLP_DSS01_SCX19_hSAX07_rep1.mgf	3455.15754	-1	2896.326	3	966.449276	1782298.75	2896.330618	966.450816	False	0	1				P17993	UBIG_ECOLI Ubiquinone biosynthesis O-methyltransferase OS=Escherichia coli (strain K12) OX=83333 GN=ubiG PE=1 SV=1	0	K.HAGQYDVVTCcmMEMLEHVPDPQSVVR.A	HAGQYDVVTCMEMLEHVPDPQSVVR	HAGQYDVVTCcmMEMLEHVPDPQSVVR	2896.330618	0	119	25					1	1								UBIG_ECOLI Ubiquinone biosynthesis O-methyltransferase OS=Escherichia coli (strain K12) OX=83333 GN=ubiG PE=1 SV=1
268965	8	8	8	8	B181203_13_HF_FW_IN_130_ECLP_DSS01_SCX23_hSAX07_rep2	11903	recal_B181203_13_HF_FW_IN_130_ECLP_DSS01_SCX23_hSAX07_rep2.mgf	8600	/data/sgiese/projects_new/depart_clms/workflows/../rawdata/mgf_recal/recal_B181203_13_HF_FW_IN_130_ECLP_DSS01_SCX23_hSAX07_rep2.mgf	2522.54472	-1	2631.320878	3	878.1142359999999	2931064.25	2631.319382	878.1137369999999	False	0	1				P0A7B5	PROB_ECOLI Glutamate 5-kinase OS=Escherichia coli (strain K12) OX=83333 GN=proB PE=1 SV=1	0	R.IAGHHSQEIDAILGYEYGPVAVHR.D	IAGHHSQEIDAILGYEYGPVAVHR	IAGHHSQEIDAILGYEYGPVAVHR	2631.319382	0	338	24					1	1								PROB_ECOLI Glutamate 5-kinase OS=Escherichia coli (strain K12) OX=83333 GN=proB PE=1 SV=1
588316	1795	1795	1795	1795	B181126_06_HF_FW_IN_130_ECLP_DSS01_SCX25t27_hSAX07_rep1	22931	recal_B181126_06_HF_FW_IN_130_ECLP_DSS01_SCX25t27_hSAX07_rep1.mgf	18671	/data/sgiese/projects_new/depart_clms/workflows/../rawdata/mgf_recal/recal_B181126_06_HF_FW_IN_130_ECLP_DSS01_SCX25t27_hSAX07_rep1.mgf	4476.6015	-1	3623.801126	3	1208.940985	692922.6875	3623.800386	1208.940739	False	0	1				P00968	CARB_ECOLI Carbamoyl-phosphate synthase large chain OS=Escherichia coli (strain K12) OX=83333 GN=carB PE=1 SV=2	0	R.VILVNSNPATIMTDPEMADATYIEPIHWEVVR.K	VILVNSNPATIMTDPEMADATYIEPIHWEVVR	VILVNSNPATIMTDPEMADATYIEPIHWEVVR	3623.800386	0	44	32					1	1								CARB_ECOLI Carbamoyl-phosphate synthase large chain OS=Escherichia coli (strain K12) OX=83333 GN=carB PE=1 SV=2
48176	189	189	189	189	B181203_12_HF_FW_IN_130_ECLP_DSS01_SCX23_hSAX07_rep1	21002	recal_B181203_12_HF_FW_IN_130_ECLP_DSS01_SCX23_hSAX07_rep1.mgf	16892	/data/sgiese/projects_new/depart_clms/workflows/../rawdata/mgf_recal/recal_B181203_12_HF_FW_IN_130_ECLP_DSS01_SCX23_hSAX07_rep1.mgf	4068.96138	-1	2972.424781	3	991.815537	514662.1875	2972.427293	991.816374	False	0	1				P21599	KPYK2_ECOLI Pyruvate kinase II OS=Escherichia coli (strain K12) OX=83333 GN=pykA PE=1 SV=3	0	K.HRLDVQFDNVEEAIAMSAMYAANHLK.G	HRLDVQFDNVEEAIAMSAMYAANHLK	HRLDVQFDNVEEAIAMSAMYAANHLK	2972.427293	0	352	26					1	1								KPYK2_ECOLI Pyruvate kinase II OS=Escherichia coli (strain K12) OX=83333 GN=pykA PE=1 SV=3
193526	1827	1827	1827	1827	B181205_11_HF_FW_IN_130_ECLP_DSS01_SCX24_hSAX05_rep1	15105	recal_B181205_11_HF_FW_IN_130_ECLP_DSS01_SCX24_hSAX05_rep1.mgf	11881	/data/sgiese/projects_new/depart_clms/workflows/../rawdata/mgf_recal/recal_B181205_11_HF_FW_IN_130_ECLP_DSS01_SCX24_hSAX05_rep1.mgf	2987.09664	-1	3371.688928	3	1124.903586	252558.21875	3371.685826	1124.902552	False	0	1				P0ADZ4	RS15_ECOLI 30S ribosomal protein S15 OS=Escherichia coli (strain K12) OX=83333 GN=rpsO PE=1 SV=2	0	R.DANDTGSTEVQVALLTAQINHLQGHFAEHKK.D	DANDTGSTEVQVALLTAQINHLQGHFAEHKK	DANDTGSTEVQVALLTAQINHLQGHFAEHKK	3371.685826	0	18	31					1	1								RS15_ECOLI 30S ribosomal protein S15 OS=Escherichia coli (strain K12) OX=83333 GN=rpsO PE=1 SV=2
712655	676	676	676	676	B181119_16_HF_FW_IN_130_ECLP_DSS01_SCX18_hSAX09_rep1	24051	recal_B181119_16_HF_FW_IN_130_ECLP_DSS01_SCX18_hSAX09_rep1.mgf	17967	/data/sgiese/projects_new/depart_clms/workflows/../rawdata/mgf_recal/recal_B181119_16_HF_FW_IN_130_ECLP_DSS01_SCX18_hSAX09_rep1.mgf	5011.83228	-1	3001.5313760000013	3	1001.517735	489759.65625	3001.533137	1001.518322	False	0	1				P05042	FUMC_ECOLI Fumarate hydratase class II OS=Escherichia coli (strain K12) OX=83333 GN=fumC PE=1 SV=1	0	R.THLQDATPLTLGQEISGWVAMLEHNLK.H	THLQDATPLTLGQEISGWVAMLEHNLK	THLQDATPLTLGQEISGWVAMLEHNLK	3001.533137	0	187	27					1	1								FUMC_ECOLI Fumarate hydratase class II OS=Escherichia coli (strain K12) OX=83333 GN=fumC PE=1 SV=1
48864	4994	4994	4994	4994	B181203_12_HF_FW_IN_130_ECLP_DSS01_SCX23_hSAX07_rep1	22624	recal_B181203_12_HF_FW_IN_130_ECLP_DSS01_SCX23_hSAX07_rep1.mgf	18366	/data/sgiese/projects_new/depart_clms/workflows/../rawdata/mgf_recal/recal_B181203_12_HF_FW_IN_130_ECLP_DSS01_SCX23_hSAX07_rep1.mgf	4352.23248	-1	4040.884475	3	1347.968768	853359.3125	4040.881218	1347.967683	False	0	1				P69910;P69908	DCEB_ECOLI Glutamate decarboxylase beta OS=Escherichia coli (strain K12) OX=83333 GN=gadB PE=1 SV=1;DCEA_ECOLI Glutamate decarboxylase alpha OS=Escherichia coli (strain K12) OX=83333 GN=gadA PE=1 SV=1	0	R.MIEACcmDENTIGVVPTFGVTYTGNYEFPQPLHDALDK.F	MIEACDENTIGVVPTFGVTYTGNYEFPQPLHDALDK	MIEACcmDENTIGVVPTFGVTYTGNYEFPQPLHDALDK	4040.881218	0	194;194	36					2	2								DCEB_ECOLI Glutamate decarboxylase beta OS=Escherichia coli (strain K12) OX=83333 GN=gadB PE=1 SV=1;DCEA_ECOLI Glutamate decarboxylase alpha OS=Escherichia coli (strain K12) OX=83333 GN=gadA PE=1 SV=1
407776	709	709	709	709	B181128_09_HF_FW_IN_130_ECLP_DSS01_SCX21_hSAX07_rep2	20552	recal_B181128_09_HF_FW_IN_130_ECLP_DSS01_SCX21_hSAX07_rep2.mgf	16413	/data/sgiese/projects_new/depart_clms/workflows/../rawdata/mgf_recal/recal_B181128_09_HF_FW_IN_130_ECLP_DSS01_SCX21_hSAX07_rep2.mgf	4027.43916	-1	3764.747126	3	1255.922985	1372814.875	3764.745055	1255.9222949999996	False	0	1				P0A817	METK_ECOLI S-adenosylmethionine synthase OS=Escherichia coli (strain K12) OX=83333 GN=metK PE=1 SV=2	0	R.ADPLEQGAGDQGLMoxFGYATNETDVLMPAPITYAHR.L	ADPLEQGAGDQGLMFGYATNETDVLMPAPITYAHR	ADPLEQGAGDQGLMoxFGYATNETDVLMPAPITYAHR	3764.745055	0	110	35					1	1	Mox	14	15.994910000000004					METK_ECOLI S-adenosylmethionine synthase OS=Escherichia coli (strain K12) OX=83333 GN=metK PE=1 SV=2
309434	149	149	149	149	B181119_07_HF_FW_IN_130_ECLP_DSS01_SCX18_hSAX05_rep2	16329	recal_B181119_07_HF_FW_IN_130_ECLP_DSS01_SCX18_hSAX05_rep2.mgf	11778	/data/sgiese/projects_new/depart_clms/workflows/../rawdata/mgf_recal/recal_B181119_07_HF_FW_IN_130_ECLP_DSS01_SCX18_hSAX05_rep2.mgf	3395.18898	-1	2640.259645	3	881.093825	840989.5	2640.261081	881.094304	False	0	1				P12995	BIOA_ECOLI Adenosylmethionine-8-amino-7-oxononanoate aminotransferase OS=Escherichia coli (strain K12) OX=83333 GN=bioA PE=1 SV=2	0	K.SQIDAMSHVMFGGITHAPAIELCcmR.K	SQIDAMSHVMFGGITHAPAIELCR	SQIDAMSHVMFGGITHAPAIELCcmR	2640.261081	0	70	24					1	1								BIOA_ECOLI Adenosylmethionine-8-amino-7-oxononanoate aminotransferase OS=Escherichia coli (strain K12) OX=83333 GN=bioA PE=1 SV=2
393828	8878	8878	8878	8878	B181121_19_HF_FW_IN_130_ECLP_DSS01_SCX19_hSAX08_rep1	24921	recal_B181121_19_HF_FW_IN_130_ECLP_DSS01_SCX19_hSAX08_rep1.mgf	19397	/data/sgiese/projects_new/depart_clms/workflows/../rawdata/mgf_recal/recal_B181121_19_HF_FW_IN_130_ECLP_DSS01_SCX19_hSAX08_rep1.mgf	5026.265460000001	-1	4641.267513000002	4	1161.324155	266385.0625	4641.267221	1161.324082	False	0	1				P37773	MPL_ECOLI UDP-N-acetylmuramate--L-alanyl-gamma-D-glutamyl-meso-2,6-diaminoheptandioate ligase OS=Escherichia coli (strain K12) OX=83333 GN=mpl PE=1 SV=3	0	R.ADEVFLLQPAHIPWQVAEVAEACcmVQPAHWSGDVDTLADMVVK.T	ADEVFLLQPAHIPWQVAEVAEACVQPAHWSGDVDTLADMVVK	ADEVFLLQPAHIPWQVAEVAEACcmVQPAHWSGDVDTLADMVVK	4641.267221	0	381	42					1	1								MPL_ECOLI UDP-N-acetylmuramate--L-alanyl-gamma-D-glutamyl-meso-2,6-diaminoheptandioate ligase OS=Escherichia coli (strain K12) OX=83333 GN=mpl PE=1 SV=3
324591	263	263	263	263	B181123_24_HF_FW_IN_130_ECLP_DSS01_SCX21_hSAX03_rep1	11760	recal_B181123_24_HF_FW_IN_130_ECLP_DSS01_SCX21_hSAX03_rep1.mgf	8175	/data/sgiese/projects_new/depart_clms/workflows/../rawdata/mgf_recal/recal_B181123_24_HF_FW_IN_130_ECLP_DSS01_SCX21_hSAX03_rep1.mgf	2489.5422	-1	2648.273135000001	3	883.7649880000001	1526212.0	2648.27316	883.7649970000001	False	0	1				P0AFG8	ODP1_ECOLI Pyruvate dehydrogenase E1 component OS=Escherichia coli (strain K12) OX=83333 GN=aceE PE=1 SV=2	0	R.ARNEQDGGDLVYFQGHISPGVYAR.A	ARNEQDGGDLVYFQGHISPGVYAR	ARNEQDGGDLVYFQGHISPGVYAR	2648.27316	0	128	24					1	1								ODP1_ECOLI Pyruvate dehydrogenase E1 component OS=Escherichia coli (strain K12) OX=83333 GN=aceE PE=1 SV=2
479118	850	850	850	850	B181128_07_HF_FW_IN_130_ECLP_DSS01_SCX21_hSAX07_rep1	14388	recal_B181128_07_HF_FW_IN_130_ECLP_DSS01_SCX21_hSAX07_rep1.mgf	10814	/data/sgiese/projects_new/depart_clms/workflows/../rawdata/mgf_recal/recal_B181128_07_HF_FW_IN_130_ECLP_DSS01_SCX21_hSAX07_rep1.mgf	2978.91558	-1	3208.618677	3	1070.546836	581048.8125	3208.61931	1070.547047	False	0	1				P0A6C1	END4_ECOLI Endonuclease 4 OS=Escherichia coli (strain K12) OX=83333 GN=nfo PE=1 SV=1	0	K.YHYTSAQILPHDSYLINLGHPVTEALEK.S	YHYTSAQILPHDSYLINLGHPVTEALEK	YHYTSAQILPHDSYLINLGHPVTEALEK	3208.61931	0	59	28					1	1								END4_ECOLI Endonuclease 4 OS=Escherichia coli (strain K12) OX=83333 GN=nfo PE=1 SV=1
81702	1807	1807	1807	1807	B181203_18_HF_FW_IN_130_ECLP_DSS01_SCX23_hSAX05_rep2	15452	recal_B181203_18_HF_FW_IN_130_ECLP_DSS01_SCX23_hSAX05_rep2.mgf	11893	/data/sgiese/projects_new/depart_clms/workflows/../rawdata/mgf_recal/recal_B181203_18_HF_FW_IN_130_ECLP_DSS01_SCX23_hSAX05_rep2.mgf	3069.9279	-1	2855.351109	3	952.79098	770332.0625	2855.350816	952.790882	False	0	1				P0A6P9	ENO_ECOLI Enolase OS=Escherichia coli (strain K12) OX=83333 GN=eno PE=1 SV=2	0	R.GNPTVEAEVHLEGGFVGMAAAPSGASTGSR.E	GNPTVEAEVHLEGGFVGMAAAPSGASTGSR	GNPTVEAEVHLEGGFVGMAAAPSGASTGSR	2855.350816	0	17	30					1	1								ENO_ECOLI Enolase OS=Escherichia coli (strain K12) OX=83333 GN=eno PE=1 SV=2
202198	58	58	58	58	B181123_14_HF_FW_IN_130_ECLP_DSS01_SCX20_hSAX03_rep1	11189	recal_B181123_14_HF_FW_IN_130_ECLP_DSS01_SCX20_hSAX03_rep1.mgf	7570	/data/sgiese/projects_new/depart_clms/workflows/../rawdata/mgf_recal/recal_B181123_14_HF_FW_IN_130_ECLP_DSS01_SCX20_hSAX03_rep1.mgf	2411.88942	-1	2953.42684	3	985.48289	473659.90625	2953.42869	985.483507	False	0	1				P07003	POXB_ECOLI Pyruvate dehydrogenase [ubiquinone] OS=Escherichia coli (strain K12) OX=83333 GN=poxB PE=1 SV=1	0	R.RLLGSFNHGSMANAMPQALGAQATEPER.Q	RLLGSFNHGSMANAMPQALGAQATEPER	RLLGSFNHGSMANAMPQALGAQATEPER	2953.42869	0	398	28					1	1								POXB_ECOLI Pyruvate dehydrogenase [ubiquinone] OS=Escherichia coli (strain K12) OX=83333 GN=poxB PE=1 SV=1
783903	294	294	294	294	B181121_18_HF_FW_IN_130_ECLP_DSS01_SCX19_hSAX07_rep2	6630	recal_B181121_18_HF_FW_IN_130_ECLP_DSS01_SCX19_hSAX07_rep2.mgf	3394	/data/sgiese/projects_new/depart_clms/workflows/../rawdata/mgf_recal/recal_B181121_18_HF_FW_IN_130_ECLP_DSS01_SCX19_hSAX07_rep2.mgf	1699.9351800000006	-1	2414.097274	3	805.706368	115654.33593800002	2414.098607	805.706812	False	0	1				P0A6E6	ATPE_ECOLI ATP synthase epsilon chain OS=Escherichia coli (strain K12) OX=83333 GN=atpC PE=1 SV=2	0	K.AEEHISSSHGDVDYAQASAELAK.A	AEEHISSSHGDVDYAQASAELAK	AEEHISSSHGDVDYAQASAELAK	2414.098607	0	102	23					1	1								ATPE_ECOLI ATP synthase epsilon chain OS=Escherichia coli (strain K12) OX=83333 GN=atpC PE=1 SV=2
138735	647	647	647	647	B181128_14_HF_FW_IN_130_ECLP_DSS01_SCX22_hSAX04_rep1	13191	recal_B181128_14_HF_FW_IN_130_ECLP_DSS01_SCX22_hSAX04_rep1.mgf	9760	/data/sgiese/projects_new/depart_clms/workflows/../rawdata/mgf_recal/recal_B181128_14_HF_FW_IN_130_ECLP_DSS01_SCX22_hSAX04_rep1.mgf	2672.56572	-1	3147.537685	3	1050.186505	936598.8125	3147.537373	1050.186401	False	0	1				P0A6Z6	NIKR_ECOLI Nickel-responsive regulator OS=Escherichia coli (strain K12) OX=83333 GN=nikR PE=1 SV=1	0	R.SALAQEATQQHGTQGFAVLSYVYEHEKR.D	SALAQEATQQHGTQGFAVLSYVYEHEKR	SALAQEATQQHGTQGFAVLSYVYEHEKR	3147.537373	0	38	28					1	1								NIKR_ECOLI Nickel-responsive regulator OS=Escherichia coli (strain K12) OX=83333 GN=nikR PE=1 SV=1
163883	3657	3657	3657	3657	B181126_07_HF_FW_IN_130_ECLP_DSS01_SCX25t27_hSAX07_rep2	18227	recal_B181126_07_HF_FW_IN_130_ECLP_DSS01_SCX25t27_hSAX07_rep2.mgf	14425	/data/sgiese/projects_new/depart_clms/workflows/../rawdata/mgf_recal/recal_B181126_07_HF_FW_IN_130_ECLP_DSS01_SCX25t27_hSAX07_rep2.mgf	3644.24952	-1	3364.618452	3	1122.54676	769137.5	3364.621162	1122.5476640000004	False	0	1				P0A8F0	UPP_ECOLI Uracil phosphoribosyltransferase OS=Escherichia coli (strain K12) OX=83333 GN=upp PE=1 SV=1	0	K.AHPDVELYTASIDQGLNEHGYIIPGLGDAGDK.I	AHPDVELYTASIDQGLNEHGYIIPGLGDAGDK	AHPDVELYTASIDQGLNEHGYIIPGLGDAGDK	3364.621162	0	172	32					1	1								UPP_ECOLI Uracil phosphoribosyltransferase OS=Escherichia coli (strain K12) OX=83333 GN=upp PE=1 SV=1
778952	8065	8065	8065	8065	B181126_04_HF_FW_IN_130_ECLP_DSS01_SCX25t27_hSAX08_rep1	22219	recal_B181126_04_HF_FW_IN_130_ECLP_DSS01_SCX25t27_hSAX08_rep1.mgf	17420	/data/sgiese/projects_new/depart_clms/workflows/../rawdata/mgf_recal/recal_B181126_04_HF_FW_IN_130_ECLP_DSS01_SCX25t27_hSAX08_rep1.mgf	4521.55752	-1	4209.975942	4	1053.501262	514928.3125	4209.97758	1053.501672	False	0	1				P75838	YCAO_ECOLI Ribosomal protein S12 methylthiotransferase accessory factor YcaO OS=Escherichia coli (strain K12) OX=83333 GN=ycaO PE=1 SV=2	0	R.MYGADAVEAASAAMSGEAAFYGLQPVDSDLHAFAAHQSLLK.A	MYGADAVEAASAAMSGEAAFYGLQPVDSDLHAFAAHQSLLK	MYGADAVEAASAAMSGEAAFYGLQPVDSDLHAFAAHQSLLK	4209.97758	0	531	41					1	1								YCAO_ECOLI Ribosomal protein S12 methylthiotransferase accessory factor YcaO OS=Escherichia coli (strain K12) OX=83333 GN=ycaO PE=1 SV=2
320872	9204	9204	9204	9204	B181121_20_HF_FW_IN_130_ECLP_DSS01_SCX19_hSAX08_rep2	22082	recal_B181121_20_HF_FW_IN_130_ECLP_DSS01_SCX19_hSAX08_rep2.mgf	16831	/data/sgiese/projects_new/depart_clms/workflows/../rawdata/mgf_recal/recal_B181121_20_HF_FW_IN_130_ECLP_DSS01_SCX19_hSAX08_rep2.mgf	4515.51978	-1	5126.299992	4	1282.582274	748246.375	5126.303993	1282.583275	False	0	1				P33602	NUOG_ECOLI NADH-quinone oxidoreductase subunit G OS=Escherichia coli (strain K12) OX=83333 GN=nuoG PE=1 SV=4	0	K.DYADGTDLGVYGAHDNVYFGRPEDGTLESEFSGNLVEICcmPTGVFTDK.T	DYADGTDLGVYGAHDNVYFGRPEDGTLESEFSGNLVEICPTGVFTDK	DYADGTDLGVYGAHDNVYFGRPEDGTLESEFSGNLVEICcmPTGVFTDK	5126.303993	0	163	47					1	1								NUOG_ECOLI NADH-quinone oxidoreductase subunit G OS=Escherichia coli (strain K12) OX=83333 GN=nuoG PE=1 SV=4
427692	728	728	728	728	B181121_16_HF_FW_IN_130_ECLP_DSS01_SCX19_hSAX06_rep2	18271	recal_B181121_16_HF_FW_IN_130_ECLP_DSS01_SCX19_hSAX06_rep2.mgf	14184	/data/sgiese/projects_new/depart_clms/workflows/../rawdata/mgf_recal/recal_B181121_16_HF_FW_IN_130_ECLP_DSS01_SCX19_hSAX06_rep2.mgf	3591.6336	-1	3219.69688	3	1074.23957	764846.75	3219.696834	1074.239555	False	0	1				P00960	SYGA_ECOLI Glycine--tRNA ligase alpha subunit OS=Escherichia coli (strain K12) OX=83333 GN=glyQ PE=1 SV=2	0	R.LQHYYQFQVVIKPSPDNIQELYLGSLK.E	LQHYYQFQVVIKPSPDNIQELYLGSLK	LQHYYQFQVVIKPSPDNIQELYLGSLK	3219.696834	0	77	27					1	1								SYGA_ECOLI Glycine--tRNA ligase alpha subunit OS=Escherichia coli (strain K12) OX=83333 GN=glyQ PE=1 SV=2
47840	5034	5034	5034	5034	B181203_12_HF_FW_IN_130_ECLP_DSS01_SCX23_hSAX07_rep1	20231	recal_B181203_12_HF_FW_IN_130_ECLP_DSS01_SCX23_hSAX07_rep1.mgf	16191	/data/sgiese/projects_new/depart_clms/workflows/../rawdata/mgf_recal/recal_B181203_12_HF_FW_IN_130_ECLP_DSS01_SCX23_hSAX07_rep1.mgf	3934.76742	-1	4196.979674	3	1400.000501	588747.25	4196.982329	1400.001386	False	0	1				P69910;P69908	DCEB_ECOLI Glutamate decarboxylase beta OS=Escherichia coli (strain K12) OX=83333 GN=gadB PE=1 SV=1;DCEA_ECOLI Glutamate decarboxylase alpha OS=Escherichia coli (strain K12) OX=83333 GN=gadA PE=1 SV=1	0	K.RMIEACcmDENTIGVVPTFGVTYTGNYEFPQPLHDALDK.F	RMIEACDENTIGVVPTFGVTYTGNYEFPQPLHDALDK	RMIEACcmDENTIGVVPTFGVTYTGNYEFPQPLHDALDK	4196.982329	0	193;193	37					2	2								DCEB_ECOLI Glutamate decarboxylase beta OS=Escherichia coli (strain K12) OX=83333 GN=gadB PE=1 SV=1;DCEA_ECOLI Glutamate decarboxylase alpha OS=Escherichia coli (strain K12) OX=83333 GN=gadA PE=1 SV=1
7451	1718	1718	1718	1718	B181128_16_HF_FW_IN_130_ECLP_DSS01_SCX22_hSAX03_rep1	15944	recal_B181128_16_HF_FW_IN_130_ECLP_DSS01_SCX22_hSAX03_rep1.mgf	12307	/data/sgiese/projects_new/depart_clms/workflows/../rawdata/mgf_recal/recal_B181128_16_HF_FW_IN_130_ECLP_DSS01_SCX22_hSAX03_rep1.mgf	3102.4062	-1	3040.631736	4	761.16521	512299.9375	3040.634567	761.1659179999997	False	0	1				P37774	YECC_ECOLI L-cystine transport system ATP-binding protein YecC OS=Escherichia coli (strain K12) OX=83333 GN=yecC PE=3 SV=2	0	K.FHGQTVLHGIDLEVKPGEVVAIIGPSGSGK.T	FHGQTVLHGIDLEVKPGEVVAIIGPSGSGK	FHGQTVLHGIDLEVKPGEVVAIIGPSGSGK	3040.634567	0	13	30					1	1								YECC_ECOLI L-cystine transport system ATP-binding protein YecC OS=Escherichia coli (strain K12) OX=83333 GN=yecC PE=3 SV=2
434795	1222	1222	1222	1222	B181121_17_HF_FW_IN_130_ECLP_DSS01_SCX19_hSAX07_rep1	15458	recal_B181121_17_HF_FW_IN_130_ECLP_DSS01_SCX19_hSAX07_rep1.mgf	11340	/data/sgiese/projects_new/depart_clms/workflows/../rawdata/mgf_recal/recal_B181121_17_HF_FW_IN_130_ECLP_DSS01_SCX19_hSAX07_rep1.mgf	3234.02466	-1	3238.562235000001	3	1080.528021	437782.625	3238.558951	1080.526927	False	0	1				P0ABU7	EXBB_ECOLI Biopolymer transport protein ExbB OS=Escherichia coli (strain K12) OX=83333 GN=exbB PE=1 SV=1	0	K.SLSLHLLNEAQNELELSEGSDDNEGIKER.T	SLSLHLLNEAQNELELSEGSDDNEGIKER	SLSLHLLNEAQNELELSEGSDDNEGIKER	3238.558951	0	82	29					1	1								EXBB_ECOLI Biopolymer transport protein ExbB OS=Escherichia coli (strain K12) OX=83333 GN=exbB PE=1 SV=1
192930	182	182	182	182	B181205_11_HF_FW_IN_130_ECLP_DSS01_SCX24_hSAX05_rep1	12705	recal_B181205_11_HF_FW_IN_130_ECLP_DSS01_SCX24_hSAX05_rep1.mgf	9704	/data/sgiese/projects_new/depart_clms/workflows/../rawdata/mgf_recal/recal_B181205_11_HF_FW_IN_130_ECLP_DSS01_SCX24_hSAX05_rep1.mgf	2572.87452	-1	2741.373492	3	914.79844	811393.125	2741.374604	914.798811	False	0	1				P27249	GLND_ECOLI Bifunctional uridylyltransferase/uridylyl-removing enzyme OS=Escherichia coli (strain K12) OX=83333 GN=glnD PE=1 SV=2	0	K.GRGGDHSILGAQDVVHFAELHGLNSR.E	GRGGDHSILGAQDVVHFAELHGLNSR	GRGGDHSILGAQDVVHFAELHGLNSR	2741.374604	0	519	26					1	1								GLND_ECOLI Bifunctional uridylyltransferase/uridylyl-removing enzyme OS=Escherichia coli (strain K12) OX=83333 GN=glnD PE=1 SV=2
164698	3131	3131	3131	3131	B181126_07_HF_FW_IN_130_ECLP_DSS01_SCX25t27_hSAX07_rep2	20524	recal_B181126_07_HF_FW_IN_130_ECLP_DSS01_SCX25t27_hSAX07_rep2.mgf	16513	/data/sgiese/projects_new/depart_clms/workflows/../rawdata/mgf_recal/recal_B181126_07_HF_FW_IN_130_ECLP_DSS01_SCX25t27_hSAX07_rep2.mgf	4046.1072	-1	3975.956449	4	994.996389	1827182.25	3975.961143	994.997562	False	0	1				P0A8T7	RPOC_ECOLI DNA-directed RNA polymerase subunit beta' OS=Escherichia coli (strain K12) OX=83333 GN=rpoC PE=1 SV=1	0	K.AIQLHPLVCcmAAYNADFDGDQMAVHVPLTLEAQLEAR.A	AIQLHPLVCAAYNADFDGDQMAVHVPLTLEAQLEAR	AIQLHPLVCcmAAYNADFDGDQMAVHVPLTLEAQLEAR	3975.961143	0	446	36					1	1								RPOC_ECOLI DNA-directed RNA polymerase subunit beta' OS=Escherichia coli (strain K12) OX=83333 GN=rpoC PE=1 SV=1
740811	220	220	220	220	B181123_21_HF_FW_IN_130_ECLP_DSS01_SCX21_hSAX05_rep2	15220	recal_B181123_21_HF_FW_IN_130_ECLP_DSS01_SCX21_hSAX05_rep2.mgf	11825	/data/sgiese/projects_new/depart_clms/workflows/../rawdata/mgf_recal/recal_B181123_21_HF_FW_IN_130_ECLP_DSS01_SCX21_hSAX05_rep2.mgf	2937.6258	-1	2826.458741	4	707.621962	2462894.0	2826.459914	707.622255	False	0	1				P30178	HCXB_ECOLI Hydroxycarboxylate dehydrogenase B OS=Escherichia coli (strain K12) OX=83333 GN=hcxB PE=1 SV=2	0	K.LVADHLIAANLAGHDSHGIGMIPSYVR.S	LVADHLIAANLAGHDSHGIGMIPSYVR	LVADHLIAANLAGHDSHGIGMIPSYVR	2826.459914	0	32	27					1	1								HCXB_ECOLI Hydroxycarboxylate dehydrogenase B OS=Escherichia coli (strain K12) OX=83333 GN=hcxB PE=1 SV=2
427787	4247	4247	4247	4247	B181121_16_HF_FW_IN_130_ECLP_DSS01_SCX19_hSAX06_rep2	18619	recal_B181121_16_HF_FW_IN_130_ECLP_DSS01_SCX19_hSAX06_rep2.mgf	14500	/data/sgiese/projects_new/depart_clms/workflows/../rawdata/mgf_recal/recal_B181121_16_HF_FW_IN_130_ECLP_DSS01_SCX19_hSAX06_rep2.mgf	3650.21274	-1	3669.835304	4	918.466102	1263265.625	3669.838697	918.466951	False	0	1				P13033	GLPB_ECOLI Anaerobic glycerol-3-phosphate dehydrogenase subunit B OS=Escherichia coli (strain K12) OX=83333 GN=glpB PE=1 SV=1	0	R.GQSALHFSSGSLDLLSHLPDGQPVTDIHSGLESLR.Q	GQSALHFSSGSLDLLSHLPDGQPVTDIHSGLESLR	GQSALHFSSGSLDLLSHLPDGQPVTDIHSGLESLR	3669.838697	0	34	35					1	1								GLPB_ECOLI Anaerobic glycerol-3-phosphate dehydrogenase subunit B OS=Escherichia coli (strain K12) OX=83333 GN=glpB PE=1 SV=1
685329	49	49	49	49	B181203_15_HF_FW_IN_130_ECLP_DSS01_SCX23_hSAX06_rep1	9815	recal_B181203_15_HF_FW_IN_130_ECLP_DSS01_SCX23_hSAX06_rep1.mgf	6924	/data/sgiese/projects_new/depart_clms/workflows/../rawdata/mgf_recal/recal_B181203_15_HF_FW_IN_130_ECLP_DSS01_SCX23_hSAX06_rep1.mgf	2129.2201800000007	-1	2497.222488	3	833.4147730000003	30957970.0	2497.223747	833.415192	False	0	1				P0A9Q1	ARCA_ECOLI Aerobic respiration control protein ArcA OS=Escherichia coli (strain K12) OX=83333 GN=arcA PE=1 SV=1	0	R.KHFESTPDTPEIIATIHGEGYR.F	KHFESTPDTPEIIATIHGEGYR	KHFESTPDTPEIIATIHGEGYR	2497.223747	0	210	22					1	1								ARCA_ECOLI Aerobic respiration control protein ArcA OS=Escherichia coli (strain K12) OX=83333 GN=arcA PE=1 SV=1
643714	580	580	580	580	B181123_04_HF_FW_IN_130_ECLP_DSS01_SCX20_hSAX08_rep1	20039	recal_B181123_04_HF_FW_IN_130_ECLP_DSS01_SCX20_hSAX08_rep1.mgf	15085	/data/sgiese/projects_new/depart_clms/workflows/../rawdata/mgf_recal/recal_B181123_04_HF_FW_IN_130_ECLP_DSS01_SCX20_hSAX08_rep1.mgf	4170.8454	-1	3574.688027	3	1192.569952	195405.3125	3574.686086	1192.569305	False	0	1				P0A9J8	CMPDT_ECOLI Bifunctional chorismate mutase/prephenate dehydratase OS=Escherichia coli (strain K12) OX=83333 GN=pheA PE=1 SV=1	0	R.LESRPIHGNPWEEMFYLDIQANLESAEMQK.A	LESRPIHGNPWEEMFYLDIQANLESAEMQK	LESRPIHGNPWEEMFYLDIQANLESAEMQK	3574.686086	0	328	30					1	1								CMPDT_ECOLI Bifunctional chorismate mutase/prephenate dehydratase OS=Escherichia coli (strain K12) OX=83333 GN=pheA PE=1 SV=1
689499	2170	2170	2170	2170	B181203_15_HF_FW_IN_130_ECLP_DSS01_SCX23_hSAX06_rep1	23819	recal_B181203_15_HF_FW_IN_130_ECLP_DSS01_SCX23_hSAX06_rep1.mgf	19624	/data/sgiese/projects_new/depart_clms/workflows/../rawdata/mgf_recal/recal_B181203_15_HF_FW_IN_130_ECLP_DSS01_SCX23_hSAX06_rep1.mgf	4574.17872	-1	3011.46943	3	1004.83042	885001.625	3011.46987	1004.830567	False	0	1				P0AG07	RPE_ECOLI Ribulose-phosphate 3-epimerase OS=Escherichia coli (strain K12) OX=83333 GN=rpe PE=1 SV=1	0	K.VNNIGEIAAAGADMFVAGSAIFDQPDYKK.V	VNNIGEIAAAGADMFVAGSAIFDQPDYKK	VNNIGEIAAAGADMFVAGSAIFDQPDYKK	3011.46987	0	182	29					1	1								RPE_ECOLI Ribulose-phosphate 3-epimerase OS=Escherichia coli (strain K12) OX=83333 GN=rpe PE=1 SV=1
325315	16	16	16	16	B181123_24_HF_FW_IN_130_ECLP_DSS01_SCX21_hSAX03_rep1	15266	recal_B181123_24_HF_FW_IN_130_ECLP_DSS01_SCX21_hSAX03_rep1.mgf	11334	/data/sgiese/projects_new/depart_clms/workflows/../rawdata/mgf_recal/recal_B181123_24_HF_FW_IN_130_ECLP_DSS01_SCX21_hSAX03_rep1.mgf	3082.0521	-1	2306.283456	3	769.768429	3312403.5	2306.284555	769.7687950000003	False	0	1				P00864	CAPP_ECOLI Phosphoenolpyruvate carboxylase OS=Escherichia coli (strain K12) OX=83333 GN=ppc PE=1 SV=1	0	K.KAVESLSLELVLTAHPTEITR.R	KAVESLSLELVLTAHPTEITR	KAVESLSLELVLTAHPTEITR	2306.284555	0	124	21					1	1								CAPP_ECOLI Phosphoenolpyruvate carboxylase OS=Escherichia coli (strain K12) OX=83333 GN=ppc PE=1 SV=1
428340	2218	2218	2218	2218	B181121_16_HF_FW_IN_130_ECLP_DSS01_SCX19_hSAX06_rep2	20287	recal_B181121_16_HF_FW_IN_130_ECLP_DSS01_SCX19_hSAX06_rep2.mgf	16017	/data/sgiese/projects_new/depart_clms/workflows/../rawdata/mgf_recal/recal_B181121_16_HF_FW_IN_130_ECLP_DSS01_SCX19_hSAX06_rep2.mgf	3936.36816	-1	3574.773962	3	1192.5985970000004	378357.3125	3574.77912	1192.600317	False	0	1				P00957	SYA_ECOLI Alanine--tRNA ligase OS=Escherichia coli (strain K12) OX=83333 GN=alaS PE=1 SV=2	0	K.AVDAINAGQEAVVVLDQTPFYAESGGQVGDKGELK.G	AVDAINAGQEAVVVLDQTPFYAESGGQVGDKGELK	AVDAINAGQEAVVVLDQTPFYAESGGQVGDKGELK	3574.77912	0	479	35					1	1								SYA_ECOLI Alanine--tRNA ligase OS=Escherichia coli (strain K12) OX=83333 GN=alaS PE=1 SV=2
44813	431	431	431	431	B181203_12_HF_FW_IN_130_ECLP_DSS01_SCX23_hSAX07_rep1	11664	recal_B181203_12_HF_FW_IN_130_ECLP_DSS01_SCX23_hSAX07_rep1.mgf	8413	/data/sgiese/projects_new/depart_clms/workflows/../rawdata/mgf_recal/recal_B181203_12_HF_FW_IN_130_ECLP_DSS01_SCX23_hSAX07_rep1.mgf	2475.4779	-1	3091.553228	3	1031.525019	567339.25	3091.558776000001	1031.526869	False	0	1				P22106	ASNB_ECOLI Asparagine synthetase B [glutamine-hydrolyzing] OS=Escherichia coli (strain K12) OX=83333 GN=asnB PE=1 SV=3	0	K.AAQEVANHLGTVHHEIHFTVQEGLDAIR.D	AAQEVANHLGTVHHEIHFTVQEGLDAIR	AAQEVANHLGTVHHEIHFTVQEGLDAIR	3091.558776000001	0	283	28					1	1								ASNB_ECOLI Asparagine synthetase B [glutamine-hydrolyzing] OS=Escherichia coli (strain K12) OX=83333 GN=asnB PE=1 SV=3
415268	1514	1514	1514	1514	B181119_11_HF_FW_IN_130_ECLP_DSS01_SCX18_hSAX07_rep1	17640	recal_B181119_11_HF_FW_IN_130_ECLP_DSS01_SCX18_hSAX07_rep1.mgf	13451	/data/sgiese/projects_new/depart_clms/workflows/../rawdata/mgf_recal/recal_B181119_11_HF_FW_IN_130_ECLP_DSS01_SCX18_hSAX07_rep1.mgf	3603.79242	-1	4202.885319	4	1051.728606	2478268.75	4202.886918	1051.729006	False	0	1				P09831	GLTB_ECOLI Glutamate synthase [NADPH] large chain OS=Escherichia coli (strain K12) OX=83333 GN=gltB PE=1 SV=3	0	K.RFDTAAMSIGALSPEAHEALAEAMoxNSIGGNSNSGEGGEDPAR.Y	RFDTAAMSIGALSPEAHEALAEAMNSIGGNSNSGEGGEDPAR	RFDTAAMSIGALSPEAHEALAEAMoxNSIGGNSNSGEGGEDPAR	4202.886918	0	857	42					1	1	Mox	24	15.994910000000004					GLTB_ECOLI Glutamate synthase [NADPH] large chain OS=Escherichia coli (strain K12) OX=83333 GN=gltB PE=1 SV=3
739957	1027	1027	1027	1027	B181123_21_HF_FW_IN_130_ECLP_DSS01_SCX21_hSAX05_rep2	10918	recal_B181123_21_HF_FW_IN_130_ECLP_DSS01_SCX21_hSAX05_rep2.mgf	7918	/data/sgiese/projects_new/depart_clms/workflows/../rawdata/mgf_recal/recal_B181123_21_HF_FW_IN_130_ECLP_DSS01_SCX21_hSAX05_rep2.mgf	2238.21072	-1	2755.43134	3	919.48439	1390650.5	2755.429325	919.483718	False	0	1				P0A9V1	LPTB_ECOLI Lipopolysaccharide export system ATP-binding protein LptB OS=Escherichia coli (strain K12) OX=83333 GN=lptB PE=1 SV=2	0	R.AYIVSQGHLIAHGTPTEILQDEHVK.R	AYIVSQGHLIAHGTPTEILQDEHVK	AYIVSQGHLIAHGTPTEILQDEHVK	2755.429325	0	207	25					1	1								LPTB_ECOLI Lipopolysaccharide export system ATP-binding protein LptB OS=Escherichia coli (strain K12) OX=83333 GN=lptB PE=1 SV=2
213907	587	587	587	587	B181123_03_HF_FW_IN_130_ECLP_DSS01_SCX20_hSAX09_rep1	17684	recal_B181123_03_HF_FW_IN_130_ECLP_DSS01_SCX20_hSAX09_rep1.mgf	12557	/data/sgiese/projects_new/depart_clms/workflows/../rawdata/mgf_recal/recal_B181123_03_HF_FW_IN_130_ECLP_DSS01_SCX20_hSAX09_rep1.mgf	3751.6057200000014	-1	3458.666915	3	1153.896248	392320.34375	3458.6643619999995	1153.895397	False	0	1				P30871	3PASE_ECOLI Inorganic triphosphatase OS=Escherichia coli (strain K12) OX=83333 GN=ygiF PE=1 SV=1	0	R.DHLNTLGGEHHDPVQLLNIYYETPDNWLR.G	DHLNTLGGEHHDPVQLLNIYYETPDNWLR	DHLNTLGGEHHDPVQLLNIYYETPDNWLR	3458.6643619999995	0	21	29					1	1								3PASE_ECOLI Inorganic triphosphatase OS=Escherichia coli (strain K12) OX=83333 GN=ygiF PE=1 SV=1
343488	753	753	753	753	B181121_22_HF_FW_IN_130_ECLP_DSS01_SCX19_hSAX10_rep1	22771	recal_B181121_22_HF_FW_IN_130_ECLP_DSS01_SCX19_hSAX10_rep1.mgf	16863	/data/sgiese/projects_new/depart_clms/workflows/../rawdata/mgf_recal/recal_B181121_22_HF_FW_IN_130_ECLP_DSS01_SCX19_hSAX10_rep1.mgf	4764.45096	-1	3537.831370000001	3	1180.2844	150516.015625	3537.835511	1180.2857800000004	False	0	1				P33195	GCSP_ECOLI Glycine dehydrogenase (decarboxylating) OS=Escherichia coli (strain K12) OX=83333 GN=gcvP PE=1 SV=3	0	K.VLDHQDVFGVLLQQVGTTGEIHDYTALISELK.S	VLDHQDVFGVLLQQVGTTGEIHDYTALISELK	VLDHQDVFGVLLQQVGTTGEIHDYTALISELK	3537.835511	0	206	32					1	1								GCSP_ECOLI Glycine dehydrogenase (decarboxylating) OS=Escherichia coli (strain K12) OX=83333 GN=gcvP PE=1 SV=3
509551	2837	2837	2837	2837	B181121_21_HF_FW_IN_130_ECLP_DSS01_SCX19_hSAX09_rep1	12051	recal_B181121_21_HF_FW_IN_130_ECLP_DSS01_SCX19_hSAX09_rep1.mgf	7135	/data/sgiese/projects_new/depart_clms/workflows/../rawdata/mgf_recal/recal_B181121_21_HF_FW_IN_130_ECLP_DSS01_SCX19_hSAX09_rep1.mgf	2853.06	-1	3010.24434	3	1004.422056	648870.8125	3010.245755	1004.422528	False	0	1				P04825	AMPN_ECOLI Aminopeptidase N OS=Escherichia coli (strain K12) OX=83333 GN=pepN PE=1 SV=2	0	R.HDGSAATCcmDDFVQAMoxEDASNVDLSHFR.R	HDGSAATCDDFVQAMEDASNVDLSHFR	HDGSAATCcmDDFVQAMoxEDASNVDLSHFR	3010.245755	0	411	27					1	1	Mox	15	15.994910000000004					AMPN_ECOLI Aminopeptidase N OS=Escherichia coli (strain K12) OX=83333 GN=pepN PE=1 SV=2
592967	809	809	809	809	B181123_07_HF_FW_IN_130_ECLP_DSS01_SCX20_hSAX07_rep2	14213	recal_B181123_07_HF_FW_IN_130_ECLP_DSS01_SCX20_hSAX07_rep2.mgf	10601	/data/sgiese/projects_new/depart_clms/workflows/../rawdata/mgf_recal/recal_B181123_07_HF_FW_IN_130_ECLP_DSS01_SCX20_hSAX07_rep2.mgf	2964.56712	-1	3160.516247	3	1054.512692	423133.21875	3160.522257	1054.5146960000004	False	0	1				P0AEN8	FUCM_ECOLI L-fucose mutarotase OS=Escherichia coli (strain K12) OX=83333 GN=fucU PE=1 SV=1	0	K.VLAEMGHGDEIIFSDAHFPAHSMGPQVIR.A	VLAEMGHGDEIIFSDAHFPAHSMGPQVIR	VLAEMGHGDEIIFSDAHFPAHSMGPQVIR	3160.522257	0	16	29					1	1								FUCM_ECOLI L-fucose mutarotase OS=Escherichia coli (strain K12) OX=83333 GN=fucU PE=1 SV=1
721792	244	244	244	244	B181127_12_HF_FW_IN_130_ECLP_DSS01_SCX25t27_hSAX01_rep1	10780	recal_B181127_12_HF_FW_IN_130_ECLP_DSS01_SCX25t27_hSAX01_rep1.mgf	7800	/data/sgiese/projects_new/depart_clms/workflows/../rawdata/mgf_recal/recal_B181127_12_HF_FW_IN_130_ECLP_DSS01_SCX25t27_hSAX01_rep1.mgf	2287.48104	-1	2622.348856	3	875.1235619999999	1207617.625	2622.351406	875.1244119999999	False	0	1				P0A7R9	RS11_ECOLI 30S ribosomal protein S11 OS=Escherichia coli (strain K12) OX=83333 GN=rpsK PE=1 SV=2	0	R.KQVSDGVAHIHASFNNTIVTITDR.Q	KQVSDGVAHIHASFNNTIVTITDR	KQVSDGVAHIHASFNNTIVTITDR	2622.351406	0	14	24					1	1								RS11_ECOLI 30S ribosomal protein S11 OS=Escherichia coli (strain K12) OX=83333 GN=rpsK PE=1 SV=2
139108	3570	3570	3570	3570	B181128_14_HF_FW_IN_130_ECLP_DSS01_SCX22_hSAX04_rep1	14981	recal_B181128_14_HF_FW_IN_130_ECLP_DSS01_SCX22_hSAX04_rep1.mgf	11385	/data/sgiese/projects_new/depart_clms/workflows/../rawdata/mgf_recal/recal_B181128_14_HF_FW_IN_130_ECLP_DSS01_SCX22_hSAX04_rep1.mgf	2972.34912	-1	2696.332691	3	899.78484	1902218.0	2696.331539	899.7844560000003	False	0	1				P0A9Q7	ADHE_ECOLI Aldehyde-alcohol dehydrogenase OS=Escherichia coli (strain K12) OX=83333 GN=adhE PE=1 SV=2	0	R.VHSAATIAGIAFANAFLGVCcmHSMoxAHK.L	VHSAATIAGIAFANAFLGVCHSMAHK	VHSAATIAGIAFANAFLGVCcmHSMoxAHK	2696.331539	0	703	26					1	1	Mox	23	15.994910000000004					ADHE_ECOLI Aldehyde-alcohol dehydrogenase OS=Escherichia coli (strain K12) OX=83333 GN=adhE PE=1 SV=2
54620	265	265	265	265	B181123_20_HF_FW_IN_130_ECLP_DSS01_SCX21_hSAX05_rep1	14053	recal_B181123_20_HF_FW_IN_130_ECLP_DSS01_SCX21_hSAX05_rep1.mgf	10766	/data/sgiese/projects_new/depart_clms/workflows/../rawdata/mgf_recal/recal_B181123_20_HF_FW_IN_130_ECLP_DSS01_SCX21_hSAX05_rep1.mgf	2746.61862	-1	2480.318753	3	827.780194	1420527.375	2480.320961	827.78093	False	0	1				P0A879	TRPB_ECOLI Tryptophan synthase beta chain OS=Escherichia coli (strain K12) OX=83333 GN=trpB PE=1 SV=2	0	K.TLCcmLHEGIIPALESSHALAHALK.M	TLCLHEGIIPALESSHALAHALK	TLCcmLHEGIIPALESSHALAHALK	2480.320961	0	338	23					1	1								TRPB_ECOLI Tryptophan synthase beta chain OS=Escherichia coli (strain K12) OX=83333 GN=trpB PE=1 SV=2
698106	3395	3395	3395	3395	B181121_13_HF_FW_IN_130_ECLP_DSS01_SCX19_hSAX05_rep2	16812	recal_B181121_13_HF_FW_IN_130_ECLP_DSS01_SCX19_hSAX05_rep2.mgf	12773	/data/sgiese/projects_new/depart_clms/workflows/../rawdata/mgf_recal/recal_B181121_13_HF_FW_IN_130_ECLP_DSS01_SCX19_hSAX05_rep2.mgf	3375.41586	-1	3967.838568	4	992.966918	168113.671875	3967.847584000001	992.969173	False	0	1				P0AGJ5	YFIF_ECOLI Uncharacterized tRNA/rRNA methyltransferase YfiF OS=Escherichia coli (strain K12) OX=83333 GN=yfiF PE=1 SV=1	0	K.RNGTTVQQWVSQAGAQDCcmVLALENESNPHNLGGMMR.S	RNGTTVQQWVSQAGAQDCVLALENESNPHNLGGMMR	RNGTTVQQWVSQAGAQDCcmVLALENESNPHNLGGMMR	3967.847584000001	0	181	36					1	1								YFIF_ECOLI Uncharacterized tRNA/rRNA methyltransferase YfiF OS=Escherichia coli (strain K12) OX=83333 GN=yfiF PE=1 SV=1
192768	4055	4055	4055	4055	B181205_11_HF_FW_IN_130_ECLP_DSS01_SCX24_hSAX05_rep1	11857	recal_B181205_11_HF_FW_IN_130_ECLP_DSS01_SCX24_hSAX05_rep1.mgf	8934	/data/sgiese/projects_new/depart_clms/workflows/../rawdata/mgf_recal/recal_B181205_11_HF_FW_IN_130_ECLP_DSS01_SCX24_hSAX05_rep1.mgf	2427.93474	-1	3857.832359000002	4	965.465366	977150.6875	3857.835737	965.466211	False	0	1				P0A9C5	GLN1B_ECOLI Glutamine synthetase OS=Escherichia coli (strain K12) OX=83333 GN=glnA PE=1 SV=2	0	R.FGSSISGSHVAIDDIEGAWNSSTQYEGGNKGHRPAVK.G	FGSSISGSHVAIDDIEGAWNSSTQYEGGNKGHRPAVK	FGSSISGSHVAIDDIEGAWNSSTQYEGGNKGHRPAVK	3857.835737	0	141	37					1	1								GLN1B_ECOLI Glutamine synthetase OS=Escherichia coli (strain K12) OX=83333 GN=glnA PE=1 SV=2
45388	799	799	799	799	B181203_12_HF_FW_IN_130_ECLP_DSS01_SCX23_hSAX07_rep1	13723	recal_B181203_12_HF_FW_IN_130_ECLP_DSS01_SCX23_hSAX07_rep1.mgf	10282	/data/sgiese/projects_new/depart_clms/workflows/../rawdata/mgf_recal/recal_B181203_12_HF_FW_IN_130_ECLP_DSS01_SCX23_hSAX07_rep1.mgf	2825.25516	-1	2593.229304	3	865.4170449999997	1341209.25	2593.2304870000007	865.4174390000003	False	0	1				P0A796	PFKA_ECOLI ATP-dependent 6-phosphofructokinase isozyme 1 OS=Escherichia coli (strain K12) OX=83333 GN=pfkA PE=1 SV=1	0	K.HAIVAITEHMoxCcmDVDELAHFIEK.E	HAIVAITEHMCDVDELAHFIEK	HAIVAITEHMoxCcmDVDELAHFIEK	2593.2304870000007	0	216	22					1	1	Mox	10	15.994910000000004					PFKA_ECOLI ATP-dependent 6-phosphofructokinase isozyme 1 OS=Escherichia coli (strain K12) OX=83333 GN=pfkA PE=1 SV=1
792704	236	236	236	236	B181126_11_HF_FW_IN_130_ECLP_DSS01_SCX25t27_hSAX04_rep1	9928	recal_B181126_11_HF_FW_IN_130_ECLP_DSS01_SCX25t27_hSAX04_rep1.mgf	7156	/data/sgiese/projects_new/depart_clms/workflows/../rawdata/mgf_recal/recal_B181126_11_HF_FW_IN_130_ECLP_DSS01_SCX25t27_hSAX04_rep1.mgf	2109.883860000001	-1	2863.480281	3	955.500704	4486464.0	2863.484154	955.501995	False	0	1				P63284	CLPB_ECOLI Chaperone protein ClpB OS=Escherichia coli (strain K12) OX=83333 GN=clpB PE=1 SV=1	0	K.ERYELHHHVQITDPAIVAAATLSHR.Y	ERYELHHHVQITDPAIVAAATLSHR	ERYELHHHVQITDPAIVAAATLSHR	2863.484154	0	355	25					1	1								CLPB_ECOLI Chaperone protein ClpB OS=Escherichia coli (strain K12) OX=83333 GN=clpB PE=1 SV=1
588305	3554	3554	3554	3554	B181126_06_HF_FW_IN_130_ECLP_DSS01_SCX25t27_hSAX07_rep1	22895	recal_B181126_06_HF_FW_IN_130_ECLP_DSS01_SCX25t27_hSAX07_rep1.mgf	18638	/data/sgiese/projects_new/depart_clms/workflows/../rawdata/mgf_recal/recal_B181126_06_HF_FW_IN_130_ECLP_DSS01_SCX25t27_hSAX07_rep1.mgf	4470.22776	-1	3514.766886	3	1172.596238	1605462.375	3514.767882	1172.596571	False	0	1				P0AES4	GYRA_ECOLI DNA gyrase subunit A OS=Escherichia coli (strain K12) OX=83333 GN=gyrA PE=1 SV=1	0	R.TEITANSADINLEDLITQEDVVVTLSHQGYVK.Y	TEITANSADINLEDLITQEDVVVTLSHQGYVK	TEITANSADINLEDLITQEDVVVTLSHQGYVK	3514.767882	0	519	32					1	1								GYRA_ECOLI DNA gyrase subunit A OS=Escherichia coli (strain K12) OX=83333 GN=gyrA PE=1 SV=1
666735	1306	1306	1306	1306	B181117_14_HF_FW_IN_130_ECLP_DSS01_SCX17_hSAX07_rep2	20296	recal_B181117_14_HF_FW_IN_130_ECLP_DSS01_SCX17_hSAX07_rep2.mgf	15284	/data/sgiese/projects_new/depart_clms/workflows/../rawdata/mgf_recal/recal_B181117_14_HF_FW_IN_130_ECLP_DSS01_SCX17_hSAX07_rep2.mgf	4117.54758	-1	2610.328247	3	871.116692	822145.625	2610.328941	871.116924	False	0	1				P76403	YEGQ_ECOLI Uncharacterized protease YegQ OS=Escherichia coli (strain K12) OX=83333 GN=yegQ PE=3 SV=1	0	K.AIDDAAAGKPFDTSLLETLEGLAHR.G	AIDDAAAGKPFDTSLLETLEGLAHR	AIDDAAAGKPFDTSLLETLEGLAHR	2610.328941	0	308	25					1	1								YEGQ_ECOLI Uncharacterized protease YegQ OS=Escherichia coli (strain K12) OX=83333 GN=yegQ PE=3 SV=1
359724	178	178	178	178	B181128_18_HF_FW_IN_130_ECLP_DSS01_SCX22_hSAX02_rep2	8052	recal_B181128_18_HF_FW_IN_130_ECLP_DSS01_SCX22_hSAX02_rep2.mgf	5325	/data/sgiese/projects_new/depart_clms/workflows/../rawdata/mgf_recal/recal_B181128_18_HF_FW_IN_130_ECLP_DSS01_SCX22_hSAX02_rep2.mgf	1752.06372	-1	2591.358686	3	864.7935050000003	597087.375	2591.356828	864.792886	False	0	1				P24230	RECG_ECOLI ATP-dependent DNA helicase RecG OS=Escherichia coli (strain K12) OX=83333 GN=recG PE=1 SV=1	0	R.TLHRPPPTLQLSDLETGQHPAQR.R	TLHRPPPTLQLSDLETGQHPAQR	TLHRPPPTLQLSDLETGQHPAQR	2591.356828	0	200	23					1	1								RECG_ECOLI ATP-dependent DNA helicase RecG OS=Escherichia coli (strain K12) OX=83333 GN=recG PE=1 SV=1
451602	2883	2883	2883	2883	B181128_05_HF_FW_IN_130_ECLP_DSS01_SCX21_hSAX08_rep1	26275	recal_B181128_05_HF_FW_IN_130_ECLP_DSS01_SCX21_hSAX08_rep1.mgf	21037	/data/sgiese/projects_new/depart_clms/workflows/../rawdata/mgf_recal/recal_B181128_05_HF_FW_IN_130_ECLP_DSS01_SCX21_hSAX08_rep1.mgf	5194.988820000001	-1	3313.624771	3	1105.548867	675595.875	3313.628892	1105.550241	False	0	1				P0AF18	NAGA_ECOLI N-acetylglucosamine-6-phosphate deacetylase OS=Escherichia coli (strain K12) OX=83333 GN=nagA PE=1 SV=1	0	R.EPGLAGAILDEADIYCcmGIIADGLHVDYANIR.N	EPGLAGAILDEADIYCGIIADGLHVDYANIR	EPGLAGAILDEADIYCcmGIIADGLHVDYANIR	3313.628892	0	228	31					1	1								NAGA_ECOLI N-acetylglucosamine-6-phosphate deacetylase OS=Escherichia coli (strain K12) OX=83333 GN=nagA PE=1 SV=1
139053	7026	7026	7026	7026	B181128_14_HF_FW_IN_130_ECLP_DSS01_SCX22_hSAX04_rep1	14714	recal_B181128_14_HF_FW_IN_130_ECLP_DSS01_SCX22_hSAX04_rep1.mgf	11143	/data/sgiese/projects_new/depart_clms/workflows/../rawdata/mgf_recal/recal_B181128_14_HF_FW_IN_130_ECLP_DSS01_SCX22_hSAX04_rep1.mgf	2927.15292	-1	4033.918672	4	1009.486944	290253.125	4033.919466	1009.487143	False	0	1				P0AG16	PUR1_ECOLI Amidophosphoribosyltransferase OS=Escherichia coli (strain K12) OX=83333 GN=purF PE=1 SV=2	0	R.YPTAGSSSASEAQPFYVNSPYGITLAHNGNLTNAHELR.K	YPTAGSSSASEAQPFYVNSPYGITLAHNGNLTNAHELR	YPTAGSSSASEAQPFYVNSPYGITLAHNGNLTNAHELR	4033.919466	0	75	38					1	1								PUR1_ECOLI Amidophosphoribosyltransferase OS=Escherichia coli (strain K12) OX=83333 GN=purF PE=1 SV=2
758177	635	635	635	635	B181205_06_HF_FW_IN_130_ECLP_DSS01_SCX24_hSAX07_rep1	14486	recal_B181205_06_HF_FW_IN_130_ECLP_DSS01_SCX24_hSAX07_rep1.mgf	11041	/data/sgiese/projects_new/depart_clms/workflows/../rawdata/mgf_recal/recal_B181205_06_HF_FW_IN_130_ECLP_DSS01_SCX24_hSAX07_rep1.mgf	2955.2724	-1	2505.260028	3	836.093953	1187642.25	2505.261196	836.094342	False	0	1				P15254	PUR4_ECOLI Phosphoribosylformylglycinamidine synthase OS=Escherichia coli (strain K12) OX=83333 GN=purL PE=1 SV=3	0	R.ERAPYAVIGEATEELHLSLHDR.H	ERAPYAVIGEATEELHLSLHDR	ERAPYAVIGEATEELHLSLHDR	2505.261196	0	570	22					1	1								PUR4_ECOLI Phosphoribosylformylglycinamidine synthase OS=Escherichia coli (strain K12) OX=83333 GN=purL PE=1 SV=3
319002	1082	1082	1082	1082	B181121_20_HF_FW_IN_130_ECLP_DSS01_SCX19_hSAX08_rep2	15553	recal_B181121_20_HF_FW_IN_130_ECLP_DSS01_SCX19_hSAX08_rep2.mgf	10909	/data/sgiese/projects_new/depart_clms/workflows/../rawdata/mgf_recal/recal_B181121_20_HF_FW_IN_130_ECLP_DSS01_SCX19_hSAX08_rep2.mgf	3375.95874	-1	3521.817746	3	1174.946525	893522.125	3521.820804	1174.947545	False	0	1				P77713	YAGH_ECOLI Putative beta-xylosidase OS=Escherichia coli (strain K12) OX=83333 GN=yagH PE=3 SV=1	0	K.VIQLDHNVPSWPLHEQPIPVPEHAESVWLR.V	VIQLDHNVPSWPLHEQPIPVPEHAESVWLR	VIQLDHNVPSWPLHEQPIPVPEHAESVWLR	3521.820804	0	436	30					1	1								YAGH_ECOLI Putative beta-xylosidase OS=Escherichia coli (strain K12) OX=83333 GN=yagH PE=3 SV=1
326844	1873	1873	1873	1873	B181123_24_HF_FW_IN_130_ECLP_DSS01_SCX21_hSAX03_rep1	20822	recal_B181123_24_HF_FW_IN_130_ECLP_DSS01_SCX21_hSAX03_rep1.mgf	16294	/data/sgiese/projects_new/depart_clms/workflows/../rawdata/mgf_recal/recal_B181123_24_HF_FW_IN_130_ECLP_DSS01_SCX21_hSAX03_rep1.mgf	4071.29016	-1	3198.644831	3	1067.22222	505805.90625	3198.645544	1067.222458	False	0	1				P33195	GCSP_ECOLI Glycine dehydrogenase (decarboxylating) OS=Escherichia coli (strain K12) OX=83333 GN=gcvP PE=1 SV=3	0	R.HIGPDAAQQQEMLNAVGAQSLNALTGQIVPK.D	HIGPDAAQQQEMLNAVGAQSLNALTGQIVPK	HIGPDAAQQQEMLNAVGAQSLNALTGQIVPK	3198.645544	0	18	31					1	1								GCSP_ECOLI Glycine dehydrogenase (decarboxylating) OS=Escherichia coli (strain K12) OX=83333 GN=gcvP PE=1 SV=3
521789	1639	1639	1639	1639	B181117_03_HF_FW_IN_130_ECLP_DSS01_SCX17_hSAX01_rep2	14710	recal_B181117_03_HF_FW_IN_130_ECLP_DSS01_SCX17_hSAX01_rep2.mgf	10220	/data/sgiese/projects_new/depart_clms/workflows/../rawdata/mgf_recal/recal_B181117_03_HF_FW_IN_130_ECLP_DSS01_SCX17_hSAX01_rep2.mgf	3071.904060000001	-1	3202.743201	3	1068.588343	662301.9375	3202.746242	1068.589357	False	0	1				P23003	TRMA_ECOLI tRNA/tmRNA (uracil-C(5))-methyltransferase OS=Escherichia coli (strain K12) OX=83333 GN=trmA PE=1 SV=1	0	R.VLATEIAKPSVAAAQYNIAANHIDNVQIIR.M	VLATEIAKPSVAAAQYNIAANHIDNVQIIR	VLATEIAKPSVAAAQYNIAANHIDNVQIIR	3202.746242	0	235	30					1	1								TRMA_ECOLI tRNA/tmRNA (uracil-C(5))-methyltransferase OS=Escherichia coli (strain K12) OX=83333 GN=trmA PE=1 SV=1
137402	20	20	20	20	B181128_14_HF_FW_IN_130_ECLP_DSS01_SCX22_hSAX04_rep1	6595	recal_B181128_14_HF_FW_IN_130_ECLP_DSS01_SCX22_hSAX04_rep1.mgf	3824	/data/sgiese/projects_new/depart_clms/workflows/../rawdata/mgf_recal/recal_B181128_14_HF_FW_IN_130_ECLP_DSS01_SCX22_hSAX04_rep1.mgf	1568.42472	-1	2256.142599	3	753.054809	1473120.375	2256.141991	753.054607	False	0	1				P0ABH9	CLPA_ECOLI ATP-dependent Clp protease ATP-binding subunit ClpA OS=Escherichia coli (strain K12) OX=83333 GN=clpA PE=1 SV=1	0	R.KSIGLIHQDNSTDAMEEIKK.I	KSIGLIHQDNSTDAMEEIKK	KSIGLIHQDNSTDAMEEIKK	2256.141991	0	615	20					1	1								CLPA_ECOLI ATP-dependent Clp protease ATP-binding subunit ClpA OS=Escherichia coli (strain K12) OX=83333 GN=clpA PE=1 SV=1
313715	8088	8088	8088	8088	B181123_26_HF_FW_IN_130_ECLP_DSS01_SCX21_hSAX02_rep2	12833	recal_B181123_26_HF_FW_IN_130_ECLP_DSS01_SCX21_hSAX02_rep2.mgf	9253	/data/sgiese/projects_new/depart_clms/workflows/../rawdata/mgf_recal/recal_B181123_26_HF_FW_IN_130_ECLP_DSS01_SCX21_hSAX02_rep2.mgf	2621.4465	-1	4162.009394	4	1041.509625	1963373.875	4162.014429	1041.510884	False	0	1				P0AG16	PUR1_ECOLI Amidophosphoribosyltransferase OS=Escherichia coli (strain K12) OX=83333 GN=purF PE=1 SV=2	0	R.YPTAGSSSASEAQPFYVNSPYGITLAHNGNLTNAHELRK.K	YPTAGSSSASEAQPFYVNSPYGITLAHNGNLTNAHELRK	YPTAGSSSASEAQPFYVNSPYGITLAHNGNLTNAHELRK	4162.014429	0	75	39					1	1								PUR1_ECOLI Amidophosphoribosyltransferase OS=Escherichia coli (strain K12) OX=83333 GN=purF PE=1 SV=2
46451	468	468	468	468	B181203_12_HF_FW_IN_130_ECLP_DSS01_SCX23_hSAX07_rep1	16870	recal_B181203_12_HF_FW_IN_130_ECLP_DSS01_SCX23_hSAX07_rep1.mgf	13135	/data/sgiese/projects_new/depart_clms/workflows/../rawdata/mgf_recal/recal_B181203_12_HF_FW_IN_130_ECLP_DSS01_SCX23_hSAX07_rep1.mgf	3359.73462	-1	3031.59734	4	758.906612	2756135.25	3031.599184	758.9070730000003	False	0	1				P39177	USPG_ECOLI Universal stress protein UP12 OS=Escherichia coli (strain K12) OX=83333 GN=uspG PE=1 SV=2	0	R.HAEFLAQDDGVIHLLHVLPGSASLSLHR.F	HAEFLAQDDGVIHLLHVLPGSASLSLHR	HAEFLAQDDGVIHLLHVLPGSASLSLHR	3031.599184	0	23	28					1	1								USPG_ECOLI Universal stress protein UP12 OS=Escherichia coli (strain K12) OX=83333 GN=uspG PE=1 SV=2
393071	9172	9172	9172	9172	B181121_19_HF_FW_IN_130_ECLP_DSS01_SCX19_hSAX08_rep1	22337	recal_B181121_19_HF_FW_IN_130_ECLP_DSS01_SCX19_hSAX08_rep1.mgf	17048	/data/sgiese/projects_new/depart_clms/workflows/../rawdata/mgf_recal/recal_B181121_19_HF_FW_IN_130_ECLP_DSS01_SCX19_hSAX08_rep1.mgf	4563.74694	-1	3856.904143	3	1286.641991	957509.6875	3856.90221	1286.641347	False	0	1				P0A6F3	GLPK_ECOLI Glycerol kinase OS=Escherichia coli (strain K12) OX=83333 GN=glpK PE=1 SV=2	0	R.EFEQIYPKPGWVEHDPMEIWATQSSTLVEVLAK.A	EFEQIYPKPGWVEHDPMEIWATQSSTLVEVLAK	EFEQIYPKPGWVEHDPMEIWATQSSTLVEVLAK	3856.90221	0	35	33					1	1								GLPK_ECOLI Glycerol kinase OS=Escherichia coli (strain K12) OX=83333 GN=glpK PE=1 SV=2
398444	2119	2119	2119	2119	B181121_15_HF_FW_IN_130_ECLP_DSS01_SCX19_hSAX06_rep1	16703	recal_B181121_15_HF_FW_IN_130_ECLP_DSS01_SCX19_hSAX06_rep1.mgf	12749	/data/sgiese/projects_new/depart_clms/workflows/../rawdata/mgf_recal/recal_B181121_15_HF_FW_IN_130_ECLP_DSS01_SCX19_hSAX06_rep1.mgf	3325.8231600000013	-1	2834.425347	3	945.815725	559922.125	2834.423253	945.815028	False	0	1				P02942	MCP1_ECOLI Methyl-accepting chemotaxis protein I OS=Escherichia coli (strain K12) OX=83333 GN=tsr PE=1 SV=2	0	R.HIAGGDLVKPIEVDGSNEMGQLAESLR.H	HIAGGDLVKPIEVDGSNEMGQLAESLR	HIAGGDLVKPIEVDGSNEMGQLAESLR	2834.423253	0	231	27					1	1								MCP1_ECOLI Methyl-accepting chemotaxis protein I OS=Escherichia coli (strain K12) OX=83333 GN=tsr PE=1 SV=2
230780	1557	1557	1557	1557	B181126_10_HF_FW_IN_130_ECLP_DSS01_SCX25t27_hSAX06_rep2	23802	recal_B181126_10_HF_FW_IN_130_ECLP_DSS01_SCX25t27_hSAX06_rep2.mgf	19728	/data/sgiese/projects_new/depart_clms/workflows/../rawdata/mgf_recal/recal_B181126_10_HF_FW_IN_130_ECLP_DSS01_SCX25t27_hSAX06_rep2.mgf	4589.08404	-1	3140.686462	3	1047.9027640000004	314011.4375	3140.686997	1047.902942	False	0	1				P0A715	KDSA_ECOLI 2-dehydro-3-deoxyphosphooctonate aldolase OS=Escherichia coli (strain K12) OX=83333 GN=kdsA PE=1 SV=1	0	K.IITDVHEPSQAQPVADVVDVIQLPAFLAR.Q	IITDVHEPSQAQPVADVVDVIQLPAFLAR	IITDVHEPSQAQPVADVVDVIQLPAFLAR	3140.686997	0	92	29					1	1								KDSA_ECOLI 2-dehydro-3-deoxyphosphooctonate aldolase OS=Escherichia coli (strain K12) OX=83333 GN=kdsA PE=1 SV=1
139858	5334	5334	5334	5334	B181128_14_HF_FW_IN_130_ECLP_DSS01_SCX22_hSAX04_rep1	18097	recal_B181128_14_HF_FW_IN_130_ECLP_DSS01_SCX22_hSAX04_rep1.mgf	14218	/data/sgiese/projects_new/depart_clms/workflows/../rawdata/mgf_recal/recal_B181128_14_HF_FW_IN_130_ECLP_DSS01_SCX22_hSAX04_rep1.mgf	3510.59016	-1	3754.933967	3	1252.651932	191242.09375	3754.935242	1252.652357	False	0	1				P0AG55	RL6_ECOLI 50S ribosomal protein L6 OS=Escherichia coli (strain K12) OX=83333 GN=rplF PE=1 SV=2	0	K.GNVINLSLGFSHPVDHQLPAGITAECcmPTQTEIVLK.G	GNVINLSLGFSHPVDHQLPAGITAECPTQTEIVLK	GNVINLSLGFSHPVDHQLPAGITAECcmPTQTEIVLK	3754.935242	0	100	35					1	1								RL6_ECOLI 50S ribosomal protein L6 OS=Escherichia coli (strain K12) OX=83333 GN=rplF PE=1 SV=2
630147	860	860	860	860	B181203_10_HF_FW_IN_130_ECLP_DSS01_SCX23_hSAX08_rep1	14258	recal_B181203_10_HF_FW_IN_130_ECLP_DSS01_SCX23_hSAX08_rep1.mgf	10217	/data/sgiese/projects_new/depart_clms/workflows/../rawdata/mgf_recal/recal_B181203_10_HF_FW_IN_130_ECLP_DSS01_SCX23_hSAX08_rep1.mgf	3047.18922	-1	3185.477769	3	1062.833199	1175077.375	3185.481121000001	1062.834317	False	0	1				P0ADR8	PPNN_ECOLI Pyrimidine/purine nucleotide 5'-monophosphate nucleosidase OS=Escherichia coli (strain K12) OX=83333 GN=ppnN PE=1 SV=1	0	R.ALHVGEAPNMVVCcmWGGHSINENEYLYAR.R	ALHVGEAPNMVVCWGGHSINENEYLYAR	ALHVGEAPNMVVCcmWGGHSINENEYLYAR	3185.481121000001	0	141	28					1	1								PPNN_ECOLI Pyrimidine/purine nucleotide 5'-monophosphate nucleosidase OS=Escherichia coli (strain K12) OX=83333 GN=ppnN PE=1 SV=1
405091	482	482	482	482	B181128_09_HF_FW_IN_130_ECLP_DSS01_SCX21_hSAX07_rep2	12577	recal_B181128_09_HF_FW_IN_130_ECLP_DSS01_SCX21_hSAX07_rep2.mgf	9177	/data/sgiese/projects_new/depart_clms/workflows/../rawdata/mgf_recal/recal_B181128_09_HF_FW_IN_130_ECLP_DSS01_SCX21_hSAX07_rep2.mgf	2660.8116600000008	-1	2802.305371	3	935.109067	417599.25	2802.303139	935.108323	False	0	1				P30870	GLNE_ECOLI Bifunctional glutamine synthetase adenylyltransferase/adenylyl-removing enzyme OS=Escherichia coli (strain K12) OX=83333 GN=glnE PE=1 SV=2	0	R.DELHHLALQELPGHVSEDCcmFTAER.E	DELHHLALQELPGHVSEDCFTAER	DELHHLALQELPGHVSEDCcmFTAER	2802.303139	0	909	24					1	1								GLNE_ECOLI Bifunctional glutamine synthetase adenylyltransferase/adenylyl-removing enzyme OS=Escherichia coli (strain K12) OX=83333 GN=glnE PE=1 SV=2
113026	962	962	962	962	B181123_06_HF_FW_IN_130_ECLP_DSS01_SCX20_hSAX07_rep1	23133	recal_B181123_06_HF_FW_IN_130_ECLP_DSS01_SCX20_hSAX07_rep1.mgf	18638	/data/sgiese/projects_new/depart_clms/workflows/../rawdata/mgf_recal/recal_B181123_06_HF_FW_IN_130_ECLP_DSS01_SCX20_hSAX07_rep1.mgf	4543.27284	-1	3512.768981	3	1171.9302699999996	845885.1875	3512.774233	1171.932021	False	0	1				P77499	SUFC_ECOLI Probable ATP-dependent transporter SufC OS=Escherichia coli (strain K12) OX=83333 GN=sufC PE=1 SV=1	0	K.KRNDILQMAVLEPELCcmILDESDSGLDIDALK.V	KRNDILQMAVLEPELCILDESDSGLDIDALK	KRNDILQMAVLEPELCcmILDESDSGLDIDALK	3512.774233	0	152	31					1	1								SUFC_ECOLI Probable ATP-dependent transporter SufC OS=Escherichia coli (strain K12) OX=83333 GN=sufC PE=1 SV=1
760635	3306	3306	3306	3306	B181205_06_HF_FW_IN_130_ECLP_DSS01_SCX24_hSAX07_rep1	20646	recal_B181205_06_HF_FW_IN_130_ECLP_DSS01_SCX24_hSAX07_rep1.mgf	16637	/data/sgiese/projects_new/depart_clms/workflows/../rawdata/mgf_recal/recal_B181205_06_HF_FW_IN_130_ECLP_DSS01_SCX24_hSAX07_rep1.mgf	4015.50486	-1	3321.490555	3	1108.170795	316467.6875	3321.4918030000013	1108.171211	False	0	1				P0A6F5	CH60_ECOLI 60 kDa chaperonin OS=Escherichia coli (strain K12) OX=83333 GN=groL PE=1 SV=2	0	K.GGDGNYGYNAATEEYGNMIDMGILDPTKVTR.S	GGDGNYGYNAATEEYGNMIDMGILDPTKVTR	GGDGNYGYNAATEEYGNMIDMGILDPTKVTR	3321.4918030000013	0	471	31					1	1								CH60_ECOLI 60 kDa chaperonin OS=Escherichia coli (strain K12) OX=83333 GN=groL PE=1 SV=2
429400	3588	3588	3588	3588	B181121_16_HF_FW_IN_130_ECLP_DSS01_SCX19_hSAX06_rep2	23770	recal_B181121_16_HF_FW_IN_130_ECLP_DSS01_SCX19_hSAX06_rep2.mgf	19181	/data/sgiese/projects_new/depart_clms/workflows/../rawdata/mgf_recal/recal_B181121_16_HF_FW_IN_130_ECLP_DSS01_SCX19_hSAX06_rep2.mgf	4549.8177	-1	3905.0334020000014	4	977.265627	1026230.875	3905.035684	977.266198	False	0	1				P0A7B5	PROB_ECOLI Glutamate 5-kinase OS=Escherichia coli (strain K12) OX=83333 GN=proB PE=1 SV=1	0	R.AGIDTIIAAGSKPGVIGDVMEGISVGTLFHAQATPLENR.K	AGIDTIIAAGSKPGVIGDVMEGISVGTLFHAQATPLENR	AGIDTIIAAGSKPGVIGDVMEGISVGTLFHAQATPLENR	3905.035684	0	227	39					1	1								PROB_ECOLI Glutamate 5-kinase OS=Escherichia coli (strain K12) OX=83333 GN=proB PE=1 SV=1
374811	5286	5286	5286	5286	B181128_03_HF_FW_IN_130_ECLP_DSS01_SCX21_hSAX10_rep1	18706	recal_B181128_03_HF_FW_IN_130_ECLP_DSS01_SCX21_hSAX10_rep1.mgf	13561	/data/sgiese/projects_new/depart_clms/workflows/../rawdata/mgf_recal/recal_B181128_03_HF_FW_IN_130_ECLP_DSS01_SCX21_hSAX10_rep1.mgf	3939.7746	-1	4369.09995	4	1093.2822640000004	1062175.0	4369.100136	1093.282311	False	0	1				P0A8L1	SYS_ECOLI Serine--tRNA ligase OS=Escherichia coli (strain K12) OX=83333 GN=serS PE=1 SV=1	0	R.ALSQFMLDLHTEQHGYSENYVPYLVNQDTLYGTGQLPK.F	ALSQFMLDLHTEQHGYSENYVPYLVNQDTLYGTGQLPK	ALSQFMLDLHTEQHGYSENYVPYLVNQDTLYGTGQLPK	4369.100136	0	175	38					1	1								SYS_ECOLI Serine--tRNA ligase OS=Escherichia coli (strain K12) OX=83333 GN=serS PE=1 SV=1
511699	3334	3334	3334	3334	B181121_21_HF_FW_IN_130_ECLP_DSS01_SCX19_hSAX09_rep1	20359	recal_B181121_21_HF_FW_IN_130_ECLP_DSS01_SCX19_hSAX09_rep1.mgf	14671	/data/sgiese/projects_new/depart_clms/workflows/../rawdata/mgf_recal/recal_B181121_21_HF_FW_IN_130_ECLP_DSS01_SCX19_hSAX09_rep1.mgf	4286.628479999999	-1	3494.735515	3	1165.919115	517283.21875	3494.7371340000004	1165.919655	False	0	1				P33195	GCSP_ECOLI Glycine dehydrogenase (decarboxylating) OS=Escherichia coli (strain K12) OX=83333 GN=gcvP PE=1 SV=3	0	K.AGVWPLEDNPLVNAPHIQSELVAEWAHPYSR.E	AGVWPLEDNPLVNAPHIQSELVAEWAHPYSR	AGVWPLEDNPLVNAPHIQSELVAEWAHPYSR	3494.7371340000004	0	887	31					1	1								GCSP_ECOLI Glycine dehydrogenase (decarboxylating) OS=Escherichia coli (strain K12) OX=83333 GN=gcvP PE=1 SV=3
435245	3	3	3	3	B181121_17_HF_FW_IN_130_ECLP_DSS01_SCX19_hSAX07_rep1	16897	recal_B181121_17_HF_FW_IN_130_ECLP_DSS01_SCX19_hSAX07_rep1.mgf	12647	/data/sgiese/projects_new/depart_clms/workflows/../rawdata/mgf_recal/recal_B181121_17_HF_FW_IN_130_ECLP_DSS01_SCX19_hSAX07_rep1.mgf	3476.1969	-1	2442.331139	3	815.117656	2434939.0	2442.3318010000007	815.1178769999997	False	0	1				P0A9Q7	ADHE_ECOLI Aldehyde-alcohol dehydrogenase OS=Escherichia coli (strain K12) OX=83333 GN=adhE PE=1 SV=2	0	K.LGSQFHIPHGLANALLICcmNVIR.Y	LGSQFHIPHGLANALLICNVIR	LGSQFHIPHGLANALLICcmNVIR	2442.3318010000007	0	729	22					1	1								ADHE_ECOLI Aldehyde-alcohol dehydrogenase OS=Escherichia coli (strain K12) OX=83333 GN=adhE PE=1 SV=2
382869	4996	4996	4996	4996	B181126_05_HF_FW_IN_130_ECLP_DSS01_SCX25t27_hSAX08_rep2	26175	recal_B181126_05_HF_FW_IN_130_ECLP_DSS01_SCX25t27_hSAX08_rep2.mgf	20993	/data/sgiese/projects_new/depart_clms/workflows/../rawdata/mgf_recal/recal_B181126_05_HF_FW_IN_130_ECLP_DSS01_SCX25t27_hSAX08_rep2.mgf	5247.5937	-1	4411.171642	4	1103.8001869999996	163316.953125	4411.175608	1103.8011789999996	False	0	1				P36683	ACNB_ECOLI Aconitate hydratase B OS=Escherichia coli (strain K12) OX=83333 GN=acnB PE=1 SV=3	0	K.IAPIFFNTMEDAGALPIEVDVSNLNMGDVIDVYPYKGEVR.N	IAPIFFNTMEDAGALPIEVDVSNLNMGDVIDVYPYKGEVR	IAPIFFNTMEDAGALPIEVDVSNLNMGDVIDVYPYKGEVR	4411.175608	0	278	40					1	1								ACNB_ECOLI Aconitate hydratase B OS=Escherichia coli (strain K12) OX=83333 GN=acnB PE=1 SV=3
447656	985	985	985	985	B181128_05_HF_FW_IN_130_ECLP_DSS01_SCX21_hSAX08_rep1	13653	recal_B181128_05_HF_FW_IN_130_ECLP_DSS01_SCX21_hSAX08_rep1.mgf	9578	/data/sgiese/projects_new/depart_clms/workflows/../rawdata/mgf_recal/recal_B181128_05_HF_FW_IN_130_ECLP_DSS01_SCX21_hSAX08_rep1.mgf	2976.55962	-1	3291.570504	4	823.899902	362113.59375	3291.569735	823.8997099999997	False	0	1				P76585	YPHG_ECOLI Uncharacterized protein YphG OS=Escherichia coli (strain K12) OX=83333 GN=yphG PE=4 SV=2	0	K.APLAAQDITSTDEAWFIGQHLEQYHHASR.S	APLAAQDITSTDEAWFIGQHLEQYHHASR	APLAAQDITSTDEAWFIGQHLEQYHHASR	3291.569735	0	450	29					1	1								YPHG_ECOLI Uncharacterized protein YphG OS=Escherichia coli (strain K12) OX=83333 GN=yphG PE=4 SV=2
48722	6100	6100	6100	6100	B181203_12_HF_FW_IN_130_ECLP_DSS01_SCX23_hSAX07_rep1	22212	recal_B181203_12_HF_FW_IN_130_ECLP_DSS01_SCX23_hSAX07_rep1.mgf	17992	/data/sgiese/projects_new/depart_clms/workflows/../rawdata/mgf_recal/recal_B181203_12_HF_FW_IN_130_ECLP_DSS01_SCX23_hSAX07_rep1.mgf	4280.03094	-1	4056.8776	3	1353.29981	391891.78125	4056.876128	1353.299319	False	0	1				P69910;P69908	DCEB_ECOLI Glutamate decarboxylase beta OS=Escherichia coli (strain K12) OX=83333 GN=gadB PE=1 SV=1;DCEA_ECOLI Glutamate decarboxylase alpha OS=Escherichia coli (strain K12) OX=83333 GN=gadA PE=1 SV=1	0	R.MoxIEACcmDENTIGVVPTFGVTYTGNYEFPQPLHDALDK.F	MIEACDENTIGVVPTFGVTYTGNYEFPQPLHDALDK	MoxIEACcmDENTIGVVPTFGVTYTGNYEFPQPLHDALDK	4056.876128	0	194;194	36					2	2	Mox	1	15.994910000000004					DCEB_ECOLI Glutamate decarboxylase beta OS=Escherichia coli (strain K12) OX=83333 GN=gadB PE=1 SV=1;DCEA_ECOLI Glutamate decarboxylase alpha OS=Escherichia coli (strain K12) OX=83333 GN=gadA PE=1 SV=1
622465	5807	5807	5807	5807	B181203_11_HF_FW_IN_130_ECLP_DSS01_SCX23_hSAX08_rep2	26727	recal_B181203_11_HF_FW_IN_130_ECLP_DSS01_SCX23_hSAX08_rep2.mgf	21499	/data/sgiese/projects_new/depart_clms/workflows/../rawdata/mgf_recal/recal_B181203_11_HF_FW_IN_130_ECLP_DSS01_SCX23_hSAX08_rep2.mgf	5266.3806	-1	3620.650212	3	1207.89068	1457359.25	3620.650469	1207.890766	False	0	1				P0A8N5	SYK2_ECOLI Lysine--tRNA ligase, heat inducible OS=Escherichia coli (strain K12) OX=83333 GN=lysU PE=1 SV=2	0	K.AAGDDEAMoxFYDEDYVTALEYGLPPTAGLGIGIDR.M	AAGDDEAMFYDEDYVTALEYGLPPTAGLGIGIDR	AAGDDEAMoxFYDEDYVTALEYGLPPTAGLGIGIDR	3620.650469	0	448	34					1	1	Mox	8	15.994910000000004					SYK2_ECOLI Lysine--tRNA ligase, heat inducible OS=Escherichia coli (strain K12) OX=83333 GN=lysU PE=1 SV=2
8115	654	654	654	654	B181128_16_HF_FW_IN_130_ECLP_DSS01_SCX22_hSAX03_rep1	18857	recal_B181128_16_HF_FW_IN_130_ECLP_DSS01_SCX22_hSAX03_rep1.mgf	14920	/data/sgiese/projects_new/depart_clms/workflows/../rawdata/mgf_recal/recal_B181128_16_HF_FW_IN_130_ECLP_DSS01_SCX22_hSAX03_rep1.mgf	3615.7714200000014	-1	2797.392184	3	933.471338	442120.75	2797.392488	933.471439	False	0	1				P24554	RADA_ECOLI DNA repair protein RadA OS=Escherichia coli (strain K12) OX=83333 GN=radA PE=1 SV=1	0	K.LMVIDSIQVMHMADVQSSPGSVAQVR.E	LMVIDSIQVMHMADVQSSPGSVAQVR	LMVIDSIQVMHMADVQSSPGSVAQVR	2797.392488	0	173	26					1	1								RADA_ECOLI DNA repair protein RadA OS=Escherichia coli (strain K12) OX=83333 GN=radA PE=1 SV=1
18419	437	437	437	437	B181123_27_HF_FW_IN_130_ECLP_DSS01_SCX21_hSAX01_rep1	15144	recal_B181123_27_HF_FW_IN_130_ECLP_DSS01_SCX21_hSAX01_rep1.mgf	11233	/data/sgiese/projects_new/depart_clms/workflows/../rawdata/mgf_recal/recal_B181123_27_HF_FW_IN_130_ECLP_DSS01_SCX21_hSAX01_rep1.mgf	3093.54222	-1	2908.610891	3	970.54424	261367.734375	2908.613437	970.545089	False	0	1				P0ABK5	CYSK_ECOLI Cysteine synthase A OS=Escherichia coli (strain K12) OX=83333 GN=cysK PE=1 SV=2	0	K.RGVLKPGVELVEPTSGNTGIALAYVAAAR.G	RGVLKPGVELVEPTSGNTGIALAYVAAAR	RGVLKPGVELVEPTSGNTGIALAYVAAAR	2908.613437	0	56	29					1	1								CYSK_ECOLI Cysteine synthase A OS=Escherichia coli (strain K12) OX=83333 GN=cysK PE=1 SV=2
391659	2564	2564	2564	2564	B181121_19_HF_FW_IN_130_ECLP_DSS01_SCX19_hSAX08_rep1	17401	recal_B181121_19_HF_FW_IN_130_ECLP_DSS01_SCX19_hSAX08_rep1.mgf	12575	/data/sgiese/projects_new/depart_clms/workflows/../rawdata/mgf_recal/recal_B181121_19_HF_FW_IN_130_ECLP_DSS01_SCX19_hSAX08_rep1.mgf	3698.33784	-1	3342.520421	3	1115.18075	737026.25	3342.525151000001	1115.182327	False	0	1				P39356	YJHU_ECOLI Uncharacterized transcriptional regulator YjhU OS=Escherichia coli (strain K12) OX=83333 GN=yjhU PE=3 SV=2	0	-.MDRDQTNSSLFNDDPVLHATWLYYQEGK.S	MDRDQTNSSLFNDDPVLHATWLYYQEGK	MDRDQTNSSLFNDDPVLHATWLYYQEGK	3342.525151000001	0	1	28					1	1								YJHU_ECOLI Uncharacterized transcriptional regulator YjhU OS=Escherichia coli (strain K12) OX=83333 GN=yjhU PE=3 SV=2
46753	851	851	851	851	B181203_12_HF_FW_IN_130_ECLP_DSS01_SCX23_hSAX07_rep1	17589	recal_B181203_12_HF_FW_IN_130_ECLP_DSS01_SCX23_hSAX07_rep1.mgf	13789	/data/sgiese/projects_new/depart_clms/workflows/../rawdata/mgf_recal/recal_B181203_12_HF_FW_IN_130_ECLP_DSS01_SCX23_hSAX07_rep1.mgf	3481.1919	-1	2799.323208	3	934.115013	425360.78125	2799.324133	934.115321	False	0	1				P0A8L1	SYS_ECOLI Serine--tRNA ligase OS=Escherichia coli (strain K12) OX=83333 GN=serS PE=1 SV=1	0	K.VEMVQIVRPEDSMAALEEMTGHAEK.V	VEMVQIVRPEDSMAALEEMTGHAEK	VEMVQIVRPEDSMAALEEMTGHAEK	2799.324133	0	290	25					1	1								SYS_ECOLI Serine--tRNA ligase OS=Escherichia coli (strain K12) OX=83333 GN=serS PE=1 SV=1
393482	3203	3203	3203	3203	B181121_19_HF_FW_IN_130_ECLP_DSS01_SCX19_hSAX08_rep1	23824	recal_B181121_19_HF_FW_IN_130_ECLP_DSS01_SCX19_hSAX08_rep1.mgf	18400	/data/sgiese/projects_new/depart_clms/workflows/../rawdata/mgf_recal/recal_B181121_19_HF_FW_IN_130_ECLP_DSS01_SCX19_hSAX08_rep1.mgf	4828.8558	-1	3638.633103	3	1213.884978	283188.96875	3638.635881	1213.885904	False	0	1				P0A8N3	SYK1_ECOLI Lysine--tRNA ligase OS=Escherichia coli (strain K12) OX=83333 GN=lysS PE=1 SV=2	0	K.DAGDDEAMoxFYDEDYVTALEHGLPPTAGLGIGIDR.M	DAGDDEAMFYDEDYVTALEHGLPPTAGLGIGIDR	DAGDDEAMoxFYDEDYVTALEHGLPPTAGLGIGIDR	3638.635881	0	448	34					1	1	Mox	8	15.994910000000004					SYK1_ECOLI Lysine--tRNA ligase OS=Escherichia coli (strain K12) OX=83333 GN=lysS PE=1 SV=2
170523	7564	7564	7564	7564	B181128_11_HF_FW_IN_130_ECLP_DSS01_SCX21_hSAX06_rep2	15061	recal_B181128_11_HF_FW_IN_130_ECLP_DSS01_SCX21_hSAX06_rep2.mgf	11640	/data/sgiese/projects_new/depart_clms/workflows/../rawdata/mgf_recal/recal_B181128_11_HF_FW_IN_130_ECLP_DSS01_SCX21_hSAX06_rep2.mgf	2995.234560000001	-1	3560.785573	3	1187.935801	844348.6875	3560.7859340000005	1187.935921	False	0	1				P0A6F1	CARA_ECOLI Carbamoyl-phosphate synthase small chain OS=Escherichia coli (strain K12) OX=83333 GN=carA PE=1 SV=1	0	R.QIVTLTYPHIGNVGTNDADEESSQVHAQGLVIR.D	QIVTLTYPHIGNVGTNDADEESSQVHAQGLVIR	QIVTLTYPHIGNVGTNDADEESSQVHAQGLVIR	3560.7859340000005	0	51	33					1	1								CARA_ECOLI Carbamoyl-phosphate synthase small chain OS=Escherichia coli (strain K12) OX=83333 GN=carA PE=1 SV=1
321608	2661	2661	2661	2661	B181121_20_HF_FW_IN_130_ECLP_DSS01_SCX19_hSAX08_rep2	24774	recal_B181121_20_HF_FW_IN_130_ECLP_DSS01_SCX19_hSAX08_rep2.mgf	19278	/data/sgiese/projects_new/depart_clms/workflows/../rawdata/mgf_recal/recal_B181121_20_HF_FW_IN_130_ECLP_DSS01_SCX19_hSAX08_rep2.mgf	4995.98718	-1	3622.638563	3	1208.553464	234945.703125	3622.640971	1208.554267	False	0	1				P0A8N3	SYK1_ECOLI Lysine--tRNA ligase OS=Escherichia coli (strain K12) OX=83333 GN=lysS PE=1 SV=2	0	K.DAGDDEAMFYDEDYVTALEHGLPPTAGLGIGIDR.M	DAGDDEAMFYDEDYVTALEHGLPPTAGLGIGIDR	DAGDDEAMFYDEDYVTALEHGLPPTAGLGIGIDR	3622.640971	0	448	34					1	1								SYK1_ECOLI Lysine--tRNA ligase OS=Escherichia coli (strain K12) OX=83333 GN=lysS PE=1 SV=2
744086	215	215	215	215	B181123_21_HF_FW_IN_130_ECLP_DSS01_SCX21_hSAX05_rep2	26885	recal_B181123_21_HF_FW_IN_130_ECLP_DSS01_SCX21_hSAX05_rep2.mgf	22407	/data/sgiese/projects_new/depart_clms/workflows/../rawdata/mgf_recal/recal_B181123_21_HF_FW_IN_130_ECLP_DSS01_SCX21_hSAX05_rep2.mgf	4969.73376	-1	2546.454305	3	849.8253779999999	9956414.0	2546.457101	849.8263099999997	False	0	1				P0A6H1	CLPX_ECOLI ATP-dependent Clp protease ATP-binding subunit ClpX OS=Escherichia coli (strain K12) OX=83333 GN=clpX PE=1 SV=2	0	R.LPVVATLNELSEEALIQILKEPK.N	LPVVATLNELSEEALIQILKEPK	LPVVATLNELSEEALIQILKEPK	2546.457101	0	308	23					1	1								CLPX_ECOLI ATP-dependent Clp protease ATP-binding subunit ClpX OS=Escherichia coli (strain K12) OX=83333 GN=clpX PE=1 SV=2
400381	158	158	158	158	B181121_15_HF_FW_IN_130_ECLP_DSS01_SCX19_hSAX06_rep1	23043	recal_B181121_15_HF_FW_IN_130_ECLP_DSS01_SCX19_hSAX06_rep1.mgf	18508	/data/sgiese/projects_new/depart_clms/workflows/../rawdata/mgf_recal/recal_B181121_15_HF_FW_IN_130_ECLP_DSS01_SCX19_hSAX06_rep1.mgf	4417.71132	-1	3188.653661	3	1063.89183	710809.1875	3188.660506	1063.894112	False	0	1				P25526	GABD_ECOLI Succinate-semialdehyde dehydrogenase [NADP(+)] GabD OS=Escherichia coli (strain K12) OX=83333 GN=gabD PE=1 SV=1	0	K.KVSLELGGNAPFIVFDDADLDKAVEGALASK.F	KVSLELGGNAPFIVFDDADLDKAVEGALASK	KVSLELGGNAPFIVFDDADLDKAVEGALASK	3188.660506	0	251	31					1	1								GABD_ECOLI Succinate-semialdehyde dehydrogenase [NADP(+)] GabD OS=Escherichia coli (strain K12) OX=83333 GN=gabD PE=1 SV=1
535421	242	242	242	242	B181130_07_HF_FW_IN_130_ECLP_DSS01_SCX22_hSAX07_rep2	8966	recal_B181130_07_HF_FW_IN_130_ECLP_DSS01_SCX22_hSAX07_rep2.mgf	6097	/data/sgiese/projects_new/depart_clms/workflows/../rawdata/mgf_recal/recal_B181130_07_HF_FW_IN_130_ECLP_DSS01_SCX22_hSAX07_rep2.mgf	1998.48228	-1	2623.141762	3	875.387864	834778.0625	2623.143134	875.3883210000001	False	0	1				P06612	TOP1_ECOLI DNA topoisomerase 1 OS=Escherichia coli (strain K12) OX=83333 GN=topA PE=1 SV=2	0	R.KLHVCcmGNNPTCcmDGYEIEEGEFR.I	KLHVCGNNPTCDGYEIEEGEFR	KLHVCcmGNNPTCcmDGYEIEEGEFR	2623.143134	0	679	22					1	1								TOP1_ECOLI DNA topoisomerase 1 OS=Escherichia coli (strain K12) OX=83333 GN=topA PE=1 SV=2
179324	1999	1999	1999	1999	B181130_10_HF_FW_IN_130_ECLP_DSS01_SCX22_hSAX06_rep2	16719	recal_B181130_10_HF_FW_IN_130_ECLP_DSS01_SCX22_hSAX06_rep2.mgf	13155	/data/sgiese/projects_new/depart_clms/workflows/../rawdata/mgf_recal/recal_B181130_10_HF_FW_IN_130_ECLP_DSS01_SCX22_hSAX06_rep2.mgf	3336.88194	-1	2980.250427	3	994.424085	888869.0625	2980.249337	994.423722	False	0	1				P69922	FUCI_ECOLI L-fucose isomerase OS=Escherichia coli (strain K12) OX=83333 GN=fucI PE=1 SV=1	0	R.HACcmGAAVECcmVISDTCcmIAGMAEAAACcmEEK.F	HACGAAVECVISDTCIAGMAEAAACEEK	HACcmGAAVECcmVISDTCcmIAGMAEAAACcmEEK	2980.249337	0	47	28					1	1								FUCI_ECOLI L-fucose isomerase OS=Escherichia coli (strain K12) OX=83333 GN=fucI PE=1 SV=1
192743	117	117	117	117	B181205_11_HF_FW_IN_130_ECLP_DSS01_SCX24_hSAX05_rep1	11711	recal_B181205_11_HF_FW_IN_130_ECLP_DSS01_SCX24_hSAX05_rep1.mgf	8802	/data/sgiese/projects_new/depart_clms/workflows/../rawdata/mgf_recal/recal_B181205_11_HF_FW_IN_130_ECLP_DSS01_SCX24_hSAX05_rep1.mgf	2403.15024	-1	2374.184033	3	792.401954	307135.625	2374.185193	792.402341	False	0	1				P0A6T1	G6PI_ECOLI Glucose-6-phosphate isomerase OS=Escherichia coli (strain K12) OX=83333 GN=pgi PE=1 SV=1	0	K.NHLNMHFVSNVDGTHIAEVLK.K	NHLNMHFVSNVDGTHIAEVLK	NHLNMHFVSNVDGTHIAEVLK	2374.185193	0	174	21					1	1								G6PI_ECOLI Glucose-6-phosphate isomerase OS=Escherichia coli (strain K12) OX=83333 GN=pgi PE=1 SV=1
671890	973	973	973	973	B181130_03_HF_FW_IN_130_ECLP_DSS01_SCX22_hSAX09_rep1	17280	recal_B181130_03_HF_FW_IN_130_ECLP_DSS01_SCX22_hSAX09_rep1.mgf	12693	/data/sgiese/projects_new/depart_clms/workflows/../rawdata/mgf_recal/recal_B181130_03_HF_FW_IN_130_ECLP_DSS01_SCX22_hSAX09_rep1.mgf	3620.88636	-1	3921.931816	4	981.49023	765345.6875	3921.928106	981.489303	False	0	1				P33195	GCSP_ECOLI Glycine dehydrogenase (decarboxylating) OS=Escherichia coli (strain K12) OX=83333 GN=gcvP PE=1 SV=3	0	K.RLIDYGFHAPTMSFPVAGTLMVEPTESESKVELDR.F	RLIDYGFHAPTMSFPVAGTLMVEPTESESKVELDR	RLIDYGFHAPTMSFPVAGTLMVEPTESESKVELDR	3921.928106	0	836	35					1	1								GCSP_ECOLI Glycine dehydrogenase (decarboxylating) OS=Escherichia coli (strain K12) OX=83333 GN=gcvP PE=1 SV=3
630215	1062	1062	1062	1062	B181203_10_HF_FW_IN_130_ECLP_DSS01_SCX23_hSAX08_rep1	14466	recal_B181203_10_HF_FW_IN_130_ECLP_DSS01_SCX23_hSAX08_rep1.mgf	10406	/data/sgiese/projects_new/depart_clms/workflows/../rawdata/mgf_recal/recal_B181203_10_HF_FW_IN_130_ECLP_DSS01_SCX23_hSAX08_rep1.mgf	3082.77648	-1	3037.349958	3	1013.457262	462988.3125	3037.347371000001	1013.4564	False	0	1				P29745	PEPT_ECOLI Peptidase T OS=Escherichia coli (strain K12) OX=83333 GN=pepT PE=1 SV=2	0	R.IHAEVPADESPEMTEGYEGFYHLASMK.G	IHAEVPADESPEMTEGYEGFYHLASMK	IHAEVPADESPEMTEGYEGFYHLASMK	3037.347371000001	0	241	27					1	1								PEPT_ECOLI Peptidase T OS=Escherichia coli (strain K12) OX=83333 GN=pepT PE=1 SV=2
261497	592	592	592	592	B181123_10_HF_FW_IN_130_ECLP_DSS01_SCX20_hSAX06_rep2	14003	recal_B181123_10_HF_FW_IN_130_ECLP_DSS01_SCX20_hSAX06_rep2.mgf	10433	/data/sgiese/projects_new/depart_clms/workflows/../rawdata/mgf_recal/recal_B181123_10_HF_FW_IN_130_ECLP_DSS01_SCX20_hSAX06_rep2.mgf	2849.20818	-1	3346.698888	4	837.681999	1516930.875	3346.701994	837.682775	False	0	1				P67660	YHAJ_ECOLI Probable HTH-type transcriptional regulator YhaJ OS=Escherichia coli (strain K12) OX=83333 GN=yhaJ PE=3 SV=1	0	R.KLYTLMNVYVAAPDHPIHQEPEPLSEVTR.V	KLYTLMNVYVAAPDHPIHQEPEPLSEVTR	KLYTLMNVYVAAPDHPIHQEPEPLSEVTR	3346.701994	0	166	29					1	1								YHAJ_ECOLI Probable HTH-type transcriptional regulator YhaJ OS=Escherichia coli (strain K12) OX=83333 GN=yhaJ PE=3 SV=1
684476	314	314	314	314	B181203_15_HF_FW_IN_130_ECLP_DSS01_SCX23_hSAX06_rep1	5958	recal_B181203_15_HF_FW_IN_130_ECLP_DSS01_SCX23_hSAX06_rep1.mgf	3480	/data/sgiese/projects_new/depart_clms/workflows/../rawdata/mgf_recal/recal_B181203_15_HF_FW_IN_130_ECLP_DSS01_SCX23_hSAX06_rep1.mgf	1446.22434	-1	2860.271795	3	954.431208	390315.28125	2860.276943	954.432924	False	0	1				P77766	RNAAM_ECOLI 5'-3' exoribonuclease OS=Escherichia coli (strain K12) OX=83333 GN=yciV PE=1 SV=1	0	R.LVAHFAEHHGDAMEVAQCcmQQSPNER.T	LVAHFAEHHGDAMEVAQCQQSPNER	LVAHFAEHHGDAMEVAQCcmQQSPNER	2860.276943	0	212	25					1	1								RNAAM_ECOLI 5'-3' exoribonuclease OS=Escherichia coli (strain K12) OX=83333 GN=yciV PE=1 SV=1
427097	1694	1694	1694	1694	B181121_16_HF_FW_IN_130_ECLP_DSS01_SCX19_hSAX06_rep2	16221	recal_B181121_16_HF_FW_IN_130_ECLP_DSS01_SCX19_hSAX06_rep2.mgf	12322	/data/sgiese/projects_new/depart_clms/workflows/../rawdata/mgf_recal/recal_B181121_16_HF_FW_IN_130_ECLP_DSS01_SCX19_hSAX06_rep2.mgf	3247.54104	-1	2774.334568	3	925.785466	983074.625	2774.3374	925.78641	False	0	1				P00956	SYI_ECOLI Isoleucine--tRNA ligase OS=Escherichia coli (strain K12) OX=83333 GN=ileS PE=1 SV=5	0	K.SKGLSGYDSPYVPGWDCcmHGLPIELK.V	SKGLSGYDSPYVPGWDCHGLPIELK	SKGLSGYDSPYVPGWDCcmHGLPIELK	2774.3374	0	81	25					1	1								SYI_ECOLI Isoleucine--tRNA ligase OS=Escherichia coli (strain K12) OX=83333 GN=ileS PE=1 SV=5
399622	3825	3825	3825	3825	B181121_15_HF_FW_IN_130_ECLP_DSS01_SCX19_hSAX06_rep1	20561	recal_B181121_15_HF_FW_IN_130_ECLP_DSS01_SCX19_hSAX06_rep1.mgf	16253	/data/sgiese/projects_new/depart_clms/workflows/../rawdata/mgf_recal/recal_B181121_15_HF_FW_IN_130_ECLP_DSS01_SCX19_hSAX06_rep1.mgf	3981.1809	-1	3238.716371	3	1080.5794	656074.0625	3238.716564	1080.579465	False	0	1				P0A6F5	CH60_ECOLI 60 kDa chaperonin OS=Escherichia coli (strain K12) OX=83333 GN=groL PE=1 SV=2	0	R.GYLSPYFINKPETGAVELESPFILLADKK.I	GYLSPYFINKPETGAVELESPFILLADKK	GYLSPYFINKPETGAVELESPFILLADKK	3238.716564	0	198	29					1	1								CH60_ECOLI 60 kDa chaperonin OS=Escherichia coli (strain K12) OX=83333 GN=groL PE=1 SV=2
39011	963	963	963	963	B181205_04_HF_FW_IN_130_ECLP_DSS01_SCX24_hSAX08_rep1	17751	recal_B181205_04_HF_FW_IN_130_ECLP_DSS01_SCX24_hSAX08_rep1.mgf	13439	/data/sgiese/projects_new/depart_clms/workflows/../rawdata/mgf_recal/recal_B181205_04_HF_FW_IN_130_ECLP_DSS01_SCX24_hSAX08_rep1.mgf	3682.7712	-1	3221.508652	3	1074.843494	801629.5	3221.515299	1074.84571	False	0	1				P0AC86	PHSG_ECOLI Glycogen phosphorylase OS=Escherichia coli (strain K12) OX=83333 GN=glgP PE=3 SV=1	0	R.EYYEKDEELHQVLTQIGSGVFSPEDPGR.Y	EYYEKDEELHQVLTQIGSGVFSPEDPGR	EYYEKDEELHQVLTQIGSGVFSPEDPGR	3221.515299	0	712	28					1	1								PHSG_ECOLI Glycogen phosphorylase OS=Escherichia coli (strain K12) OX=83333 GN=glgP PE=3 SV=1
54900	384	384	384	384	B181123_20_HF_FW_IN_130_ECLP_DSS01_SCX21_hSAX05_rep1	15333	recal_B181123_20_HF_FW_IN_130_ECLP_DSS01_SCX21_hSAX05_rep1.mgf	11929	/data/sgiese/projects_new/depart_clms/workflows/../rawdata/mgf_recal/recal_B181123_20_HF_FW_IN_130_ECLP_DSS01_SCX21_hSAX05_rep1.mgf	2955.5193	-1	2748.337613	3	917.119814	866736.25	2748.336355	917.119395	False	0	1				P21645	LPXD_ECOLI UDP-3-O-(3-hydroxymyristoyl)glucosamine N-acyltransferase OS=Escherichia coli (strain K12) OX=83333 GN=lpxD PE=1 SV=2	0	K.YREHLGLCcmQASAVVMTQDDLPFAK.S	YREHLGLCQASAVVMTQDDLPFAK	YREHLGLCcmQASAVVMTQDDLPFAK	2748.336355	0	47	24					1	1								LPXD_ECOLI UDP-3-O-(3-hydroxymyristoyl)glucosamine N-acyltransferase OS=Escherichia coli (strain K12) OX=83333 GN=lpxD PE=1 SV=2
13772	1710	1710	1710	1710	B181117_07_HF_FW_IN_130_ECLP_DSS01_SCX17_hSAX04_rep1	17415	recal_B181117_07_HF_FW_IN_130_ECLP_DSS01_SCX17_hSAX04_rep1.mgf	13122	/data/sgiese/projects_new/depart_clms/workflows/../rawdata/mgf_recal/recal_B181117_07_HF_FW_IN_130_ECLP_DSS01_SCX17_hSAX04_rep1.mgf	3395.77158	-1	3517.644262	4	880.4183419999997	647919.4375	3517.650054	880.41979	False	0	1				P0A814	RUVC_ECOLI Crossover junction endodeoxyribonuclease RuvC OS=Escherichia coli (strain K12) OX=83333 GN=ruvC PE=1 SV=2	0	K.LPANPQADAADALAIAITHCcmHVSQNAMQMSESR.L	LPANPQADAADALAIAITHCHVSQNAMQMSESR	LPANPQADAADALAIAITHCcmHVSQNAMQMSESR	3517.650054	0	132	33					1	1								RUVC_ECOLI Crossover junction endodeoxyribonuclease RuvC OS=Escherichia coli (strain K12) OX=83333 GN=ruvC PE=1 SV=2
44812	2326	2326	2326	2326	B181203_12_HF_FW_IN_130_ECLP_DSS01_SCX23_hSAX07_rep1	11659	recal_B181203_12_HF_FW_IN_130_ECLP_DSS01_SCX23_hSAX07_rep1.mgf	8409	/data/sgiese/projects_new/depart_clms/workflows/../rawdata/mgf_recal/recal_B181203_12_HF_FW_IN_130_ECLP_DSS01_SCX23_hSAX07_rep1.mgf	2474.59476	-1	3185.546366	3	1062.856065	855056.125	3185.54766	1062.856497	False	0	1				P13445	RPOS_ECOLI RNA polymerase sigma factor RpoS OS=Escherichia coli (strain K12) OX=83333 GN=rpoS PE=1 SV=3	0	R.ELSHKLDHEPSAEEIAEQLDKPVDDVSR.M	ELSHKLDHEPSAEEIAEQLDKPVDDVSR	ELSHKLDHEPSAEEIAEQLDKPVDDVSR	3185.54766	0	184	28					1	1								RPOS_ECOLI RNA polymerase sigma factor RpoS OS=Escherichia coli (strain K12) OX=83333 GN=rpoS PE=1 SV=3
47872	2750	2750	2750	2750	B181203_12_HF_FW_IN_130_ECLP_DSS01_SCX23_hSAX07_rep1	20305	recal_B181203_12_HF_FW_IN_130_ECLP_DSS01_SCX23_hSAX07_rep1.mgf	16258	/data/sgiese/projects_new/depart_clms/workflows/../rawdata/mgf_recal/recal_B181203_12_HF_FW_IN_130_ECLP_DSS01_SCX23_hSAX07_rep1.mgf	3947.61228	-1	3230.509303000001	3	1077.843711	409790.09375	3230.508645	1077.843492	False	0	1				P77243	PRPD_ECOLI 2-methylcitrate dehydratase OS=Escherichia coli (strain K12) OX=83333 GN=prpD PE=1 SV=3	0	K.VAYDTAHYCcmLLDTLGCcmGLEALEYPACcmKK.L	VAYDTAHYCLLDTLGCGLEALEYPACKK	VAYDTAHYCcmLLDTLGCcmGLEALEYPACcmKK	3230.508645	0	32	28					1	1								PRPD_ECOLI 2-methylcitrate dehydratase OS=Escherichia coli (strain K12) OX=83333 GN=prpD PE=1 SV=3
574278	998	998	998	998	B181130_02_HF_FW_IN_130_ECLP_DSS01_SCX22_hSAX10_rep1	14037	recal_B181130_02_HF_FW_IN_130_ECLP_DSS01_SCX22_hSAX10_rep1.mgf	9831	/data/sgiese/projects_new/depart_clms/workflows/../rawdata/mgf_recal/recal_B181130_02_HF_FW_IN_130_ECLP_DSS01_SCX22_hSAX10_rep1.mgf	3043.37322	-1	3134.609575	4	784.65967	1993895.75	3134.608371000001	784.6593690000003	False	0	1				P0ACC7	GLMU_ECOLI Bifunctional protein GlmU OS=Escherichia coli (strain K12) OX=83333 GN=glmU PE=1 SV=1	0	K.AMVQHVIDAANELGAAHVHLVYGHGGDLLK.Q	AMVQHVIDAANELGAAHVHLVYGHGGDLLK	AMVQHVIDAANELGAAHVHLVYGHGGDLLK	3134.608371000001	0	34	30					1	1								GLMU_ECOLI Bifunctional protein GlmU OS=Escherichia coli (strain K12) OX=83333 GN=glmU PE=1 SV=1
273846	5705	5705	5705	5705	B181203_13_HF_FW_IN_130_ECLP_DSS01_SCX23_hSAX07_rep2	24838	recal_B181203_13_HF_FW_IN_130_ECLP_DSS01_SCX23_hSAX07_rep2.mgf	20349	/data/sgiese/projects_new/depart_clms/workflows/../rawdata/mgf_recal/recal_B181203_13_HF_FW_IN_130_ECLP_DSS01_SCX23_hSAX07_rep2.mgf	4750.38036	-1	3918.926278	3	1307.316036	340504.84375	3918.92757	1307.316467	False	0	1				P0AAZ4	RARA_ECOLI Replication-associated recombination protein A OS=Escherichia coli (strain K12) OX=83333 GN=rarA PE=1 SV=1	0	K.SQQDAFLPHIEDGTITFIGATTENPSFELNSALLSR.A	SQQDAFLPHIEDGTITFIGATTENPSFELNSALLSR	SQQDAFLPHIEDGTITFIGATTENPSFELNSALLSR	3918.92757	0	121	36					1	1								RARA_ECOLI Replication-associated recombination protein A OS=Escherichia coli (strain K12) OX=83333 GN=rarA PE=1 SV=1
551270	1233	1233	1233	1233	B181123_25_HF_FW_IN_130_ECLP_DSS01_SCX21_hSAX02_rep1	19998	recal_B181123_25_HF_FW_IN_130_ECLP_DSS01_SCX21_hSAX02_rep1.mgf	15707	/data/sgiese/projects_new/depart_clms/workflows/../rawdata/mgf_recal/recal_B181123_25_HF_FW_IN_130_ECLP_DSS01_SCX21_hSAX02_rep1.mgf	3865.4172	-1	3104.619119	3	1035.880316	211556.15625	3104.622959	1035.8815960000004	False	0	1				P39829	GARD_ECOLI Galactarate dehydratase (L-threo-forming) OS=Escherichia coli (strain K12) OX=83333 GN=garD PE=1 SV=2	0	K.YPNVDGVVGLNHLYGCcmGVAINAPAAVVPIR.T	YPNVDGVVGLNHLYGCGVAINAPAAVVPIR	YPNVDGVVGLNHLYGCcmGVAINAPAAVVPIR	3104.622959	0	164	30					1	1								GARD_ECOLI Galactarate dehydratase (L-threo-forming) OS=Escherichia coli (strain K12) OX=83333 GN=garD PE=1 SV=2
264184	2355	2355	2355	2355	B181123_10_HF_FW_IN_130_ECLP_DSS01_SCX20_hSAX06_rep2	23433	recal_B181123_10_HF_FW_IN_130_ECLP_DSS01_SCX20_hSAX06_rep2.mgf	18983	/data/sgiese/projects_new/depart_clms/workflows/../rawdata/mgf_recal/recal_B181123_10_HF_FW_IN_130_ECLP_DSS01_SCX20_hSAX06_rep2.mgf	4456.48494	-1	3341.667002	3	1114.896277	11456674.0	3341.671428	1114.897753	False	0	1				P0A853	TNAA_ECOLI Tryptophanase OS=Escherichia coli (strain K12) OX=83333 GN=tnaA PE=1 SV=1	0	R.IAQVQYLVDGLEEIGVVCcmQQAGGHAAFVDAGK.L	IAQVQYLVDGLEEIGVVCQQAGGHAAFVDAGK	IAQVQYLVDGLEEIGVVCcmQQAGGHAAFVDAGK	3341.671428	0	335	32					1	1								TNAA_ECOLI Tryptophanase OS=Escherichia coli (strain K12) OX=83333 GN=tnaA PE=1 SV=1
284938	989	989	989	989	B181123_09_HF_FW_IN_130_ECLP_DSS01_SCX20_hSAX06_rep1	16148	recal_B181123_09_HF_FW_IN_130_ECLP_DSS01_SCX20_hSAX06_rep1.mgf	12390	/data/sgiese/projects_new/depart_clms/workflows/../rawdata/mgf_recal/recal_B181123_09_HF_FW_IN_130_ECLP_DSS01_SCX20_hSAX06_rep1.mgf	3204.56508	-1	3030.509104	3	1011.176978	1836492.0	3030.508697	1011.176842	False	0	1				P0A705	IF2_ECOLI Translation initiation factor IF-2 OS=Escherichia coli (strain K12) OX=83333 GN=infB PE=1 SV=1	0	R.VKNELSQYGILPEEWGGESQFVHVSAK.A	VKNELSQYGILPEEWGGESQFVHVSAK	VKNELSQYGILPEEWGGESQFVHVSAK	3030.508697	0	510	27					1	1								IF2_ECOLI Translation initiation factor IF-2 OS=Escherichia coli (strain K12) OX=83333 GN=infB PE=1 SV=1
787857	4323	4323	4323	4323	B181121_18_HF_FW_IN_130_ECLP_DSS01_SCX19_hSAX07_rep2	20456	recal_B181121_18_HF_FW_IN_130_ECLP_DSS01_SCX19_hSAX07_rep2.mgf	15865	/data/sgiese/projects_new/depart_clms/workflows/../rawdata/mgf_recal/recal_B181121_18_HF_FW_IN_130_ECLP_DSS01_SCX19_hSAX07_rep2.mgf	4089.6144	-1	4492.134003	4	1124.040777	503148.40625	4492.136512	1124.0414050000004	False	0	1				P09323	PTW3C_ECOLI PTS system N-acetylglucosamine-specific EIICBA component OS=Escherichia coli (strain K12) OX=83333 GN=nagE PE=1 SV=1	0	K.TPGREDKEDEIVTEEANSNTEEGLTQLATNYIAAVGGTDNLK.A	TPGREDKEDEIVTEEANSNTEEGLTQLATNYIAAVGGTDNLK	TPGREDKEDEIVTEEANSNTEEGLTQLATNYIAAVGGTDNLK	4492.136512	0	366	42					1	1								PTW3C_ECOLI PTS system N-acetylglucosamine-specific EIICBA component OS=Escherichia coli (strain K12) OX=83333 GN=nagE PE=1 SV=1
566112	311	311	311	311	B181203_23_HF_FW_IN_130_ECLP_DSS01_SCX24_hSAX02_rep2	9743	recal_B181203_23_HF_FW_IN_130_ECLP_DSS01_SCX24_hSAX02_rep2.mgf	6826	/data/sgiese/projects_new/depart_clms/workflows/../rawdata/mgf_recal/recal_B181203_23_HF_FW_IN_130_ECLP_DSS01_SCX24_hSAX02_rep2.mgf	2051.34666	-1	2396.162139	3	799.727989	455348.34375	2396.163023	799.728284	False	0	1				P37338	GLAR_ECOLI HTH-type transcriptional repressor GlaR OS=Escherichia coli (strain K12) OX=83333 GN=glaR PE=1 SV=2	0	R.HQAFHTAIVAGCcmGSHYLLQMR.E	HQAFHTAIVAGCGSHYLLQMR	HQAFHTAIVAGCcmGSHYLLQMR	2396.163023	0	131	21					1	1								GLAR_ECOLI HTH-type transcriptional repressor GlaR OS=Escherichia coli (strain K12) OX=83333 GN=glaR PE=1 SV=2
405163	13811	13811	13811	13811	B181128_09_HF_FW_IN_130_ECLP_DSS01_SCX21_hSAX07_rep2	12847	recal_B181128_09_HF_FW_IN_130_ECLP_DSS01_SCX21_hSAX07_rep2.mgf	9423	/data/sgiese/projects_new/depart_clms/workflows/../rawdata/mgf_recal/recal_B181128_09_HF_FW_IN_130_ECLP_DSS01_SCX21_hSAX07_rep2.mgf	2707.2531	-1	3463.544114000001	3	1155.521981	463385.125	3463.544901	1155.522244	False	0	1				P0A9D4	CYSE_ECOLI Serine acetyltransferase OS=Escherichia coli (strain K12) OX=83333 GN=cysE PE=1 SV=1	0	R.IVGKPDSDKPSMDMDQHFNGINHTFEYGDGI.-	IVGKPDSDKPSMDMDQHFNGINHTFEYGDGI	IVGKPDSDKPSMDMDQHFNGINHTFEYGDGI	3463.544901	0	243	31					1	1								CYSE_ECOLI Serine acetyltransferase OS=Escherichia coli (strain K12) OX=83333 GN=cysE PE=1 SV=1
375215	1122	1122	1122	1122	B181128_03_HF_FW_IN_130_ECLP_DSS01_SCX21_hSAX10_rep1	20251	recal_B181128_03_HF_FW_IN_130_ECLP_DSS01_SCX21_hSAX10_rep1.mgf	14961	/data/sgiese/projects_new/depart_clms/workflows/../rawdata/mgf_recal/recal_B181128_03_HF_FW_IN_130_ECLP_DSS01_SCX21_hSAX10_rep1.mgf	4214.519520000002	-1	3391.691481000001	4	848.930147	333319.65625	3391.693813000001	848.93073	False	0	1				P0A6T5	GCH1_ECOLI GTP cyclohydrolase 1 OS=Escherichia coli (strain K12) OX=83333 GN=folE PE=1 SV=2	0	R.KSLIAGHMTEIMQLLNLDLADDSLMETPHR.I	KSLIAGHMTEIMQLLNLDLADDSLMETPHR	KSLIAGHMTEIMQLLNLDLADDSLMETPHR	3391.693813000001	0	37	30					1	1								GCH1_ECOLI GTP cyclohydrolase 1 OS=Escherichia coli (strain K12) OX=83333 GN=folE PE=1 SV=2
499519	768	768	768	768	B181121_12_HF_FW_IN_130_ECLP_DSS01_SCX19_hSAX05_rep1	12950	recal_B181121_12_HF_FW_IN_130_ECLP_DSS01_SCX19_hSAX05_rep1.mgf	9208	/data/sgiese/projects_new/depart_clms/workflows/../rawdata/mgf_recal/recal_B181121_12_HF_FW_IN_130_ECLP_DSS01_SCX19_hSAX05_rep1.mgf	2732.451	-1	2741.275514	3	914.765781	412687.375	2741.2788960000007	914.766909	False	0	1				P0A953	FABB_ECOLI 3-oxoacyl-[acyl-carrier-protein] synthase 1 OS=Escherichia coli (strain K12) OX=83333 GN=fabB PE=1 SV=1	0	K.MAMHGVDTPIDYLNSHGTSTPVGDVK.E	MAMHGVDTPIDYLNSHGTSTPVGDVK	MAMHGVDTPIDYLNSHGTSTPVGDVK	2741.2788960000007	0	283	26					1	1								FABB_ECOLI 3-oxoacyl-[acyl-carrier-protein] synthase 1 OS=Escherichia coli (strain K12) OX=83333 GN=fabB PE=1 SV=1
131392	9736	9736	9736	9736	B181130_04_HF_FW_IN_130_ECLP_DSS01_SCX22_hSAX08_rep1	11041	recal_B181130_04_HF_FW_IN_130_ECLP_DSS01_SCX22_hSAX08_rep1.mgf	7309	/data/sgiese/projects_new/depart_clms/workflows/../rawdata/mgf_recal/recal_B181130_04_HF_FW_IN_130_ECLP_DSS01_SCX22_hSAX08_rep1.mgf	2492.31714	-1	5118.126476	5	1024.632572	144381.203125	5118.1185380000015	1024.630984	False	0	1				P75691	YAHK_ECOLI Aldehyde reductase YahK OS=Escherichia coli (strain K12) OX=83333 GN=yahK PE=1 SV=1	0	K.HCcmEECcmEDGLENYCcmDHMTGTYNSPTPDEPGHTLGGYSQQIVVHER.Y	HCEECEDGLENYCDHMTGTYNSPTPDEPGHTLGGYSQQIVVHER	HCcmEECcmEDGLENYCcmDHMTGTYNSPTPDEPGHTLGGYSQQIVVHER	5118.1185380000015	0	95	44					1	1								YAHK_ECOLI Aldehyde reductase YahK OS=Escherichia coli (strain K12) OX=83333 GN=yahK PE=1 SV=1
644387	3643	3643	3643	3643	B181123_04_HF_FW_IN_130_ECLP_DSS01_SCX20_hSAX08_rep1	23445	recal_B181123_04_HF_FW_IN_130_ECLP_DSS01_SCX20_hSAX08_rep1.mgf	18177	/data/sgiese/projects_new/depart_clms/workflows/../rawdata/mgf_recal/recal_B181123_04_HF_FW_IN_130_ECLP_DSS01_SCX20_hSAX08_rep1.mgf	4782.57114	-1	4383.183017	4	1096.803031	289930.5625	4383.187904	1096.804253	False	0	1				P31057	PANB_ECOLI 3-methyl-2-oxobutanoate hydroxymethyltransferase OS=Escherichia coli (strain K12) OX=83333 GN=panB PE=1 SV=1	0	K.LFADEGLNVMLVGDSLGMTVQGHDSTLPVTVADIAYHTAAVR.R	LFADEGLNVMLVGDSLGMTVQGHDSTLPVTVADIAYHTAAVR	LFADEGLNVMLVGDSLGMTVQGHDSTLPVTVADIAYHTAAVR	4383.187904	0	32	42					1	1								PANB_ECOLI 3-methyl-2-oxobutanoate hydroxymethyltransferase OS=Escherichia coli (strain K12) OX=83333 GN=panB PE=1 SV=1
725060	686	686	686	686	B181130_12_HF_FW_IN_130_ECLP_DSS01_SCX23_hSAX02_rep2	8672	recal_B181130_12_HF_FW_IN_130_ECLP_DSS01_SCX23_hSAX02_rep2.mgf	5822	/data/sgiese/projects_new/depart_clms/workflows/../rawdata/mgf_recal/recal_B181130_12_HF_FW_IN_130_ECLP_DSS01_SCX23_hSAX02_rep2.mgf	1878.94758	-1	2590.269345	3	864.430392	337120.75	2590.267677	864.4298359999997	False	0	1				P0AB71	ALF_ECOLI Fructose-bisphosphate aldolase class 2 OS=Escherichia coli (strain K12) OX=83333 GN=fbaA PE=1 SV=2	0	K.HNLPHNSLNFVFHGGSGSTAQEIK.D	HNLPHNSLNFVFHGGSGSTAQEIK	HNLPHNSLNFVFHGGSGSTAQEIK	2590.267677	0	253	24					1	1								ALF_ECOLI Fructose-bisphosphate aldolase class 2 OS=Escherichia coli (strain K12) OX=83333 GN=fbaA PE=1 SV=2
250593	907	907	907	907	B181203_09_HF_FW_IN_130_ECLP_DSS01_SCX23_hSAX09_rep1	23041	recal_B181203_09_HF_FW_IN_130_ECLP_DSS01_SCX23_hSAX09_rep1.mgf	17825	/data/sgiese/projects_new/depart_clms/workflows/../rawdata/mgf_recal/recal_B181203_09_HF_FW_IN_130_ECLP_DSS01_SCX23_hSAX09_rep1.mgf	4693.70094	-1	3112.573726	4	779.150708	216966.40625	3112.577052	779.1515400000003	False	0	1				P0ACY3	YEAG_ECOLI Uncharacterized protein YeaG OS=Escherichia coli (strain K12) OX=83333 GN=yeaG PE=3 SV=1	0	R.VFNFDHVEVAANPVHLFYVLEQQIER.E	VFNFDHVEVAANPVHLFYVLEQQIER	VFNFDHVEVAANPVHLFYVLEQQIER	3112.577052	0	431	26					1	1								YEAG_ECOLI Uncharacterized protein YeaG OS=Escherichia coli (strain K12) OX=83333 GN=yeaG PE=3 SV=1
428005	94	94	94	94	B181121_16_HF_FW_IN_130_ECLP_DSS01_SCX19_hSAX06_rep2	19385	recal_B181121_16_HF_FW_IN_130_ECLP_DSS01_SCX19_hSAX06_rep2.mgf	15197	/data/sgiese/projects_new/depart_clms/workflows/../rawdata/mgf_recal/recal_B181121_16_HF_FW_IN_130_ECLP_DSS01_SCX19_hSAX06_rep2.mgf	3781.30632	-1	2897.473199	3	966.831676	911402.0625	2897.477061	966.832964	False	0	1				P07118	SYV_ECOLI Valine--tRNA ligase OS=Escherichia coli (strain K12) OX=83333 GN=valS PE=1 SV=2	0	K.DYLVVATTRPETLLGDTGVAVNPEDPR.Y	DYLVVATTRPETLLGDTGVAVNPEDPR	DYLVVATTRPETLLGDTGVAVNPEDPR	2897.477061	0	215	27					1	1								SYV_ECOLI Valine--tRNA ligase OS=Escherichia coli (strain K12) OX=83333 GN=valS PE=1 SV=2
341055	66	66	66	66	B181121_22_HF_FW_IN_130_ECLP_DSS01_SCX19_hSAX10_rep1	12997	recal_B181121_22_HF_FW_IN_130_ECLP_DSS01_SCX19_hSAX10_rep1.mgf	8000	/data/sgiese/projects_new/depart_clms/workflows/../rawdata/mgf_recal/recal_B181121_22_HF_FW_IN_130_ECLP_DSS01_SCX19_hSAX10_rep1.mgf	3026.57814	-1	2961.416609	3	988.146146	677750.6875	2961.415799	988.145876	False	0	1				P09099	XYLB_ECOLI Xylulose kinase OS=Escherichia coli (strain K12) OX=83333 GN=xylB PE=1 SV=1	0	K.LTVSRPHPLWSEQDPEQWWQATDR.A	LTVSRPHPLWSEQDPEQWWQATDR	LTVSRPHPLWSEQDPEQWWQATDR	2961.415799	0	31	24					1	1								XYLB_ECOLI Xylulose kinase OS=Escherichia coli (strain K12) OX=83333 GN=xylB PE=1 SV=1
352881	3944	3944	3944	3944	B181203_17_HF_FW_IN_130_ECLP_DSS01_SCX23_hSAX05_rep1	8445	recal_B181203_17_HF_FW_IN_130_ECLP_DSS01_SCX23_hSAX05_rep1.mgf	5592	/data/sgiese/projects_new/depart_clms/workflows/../rawdata/mgf_recal/recal_B181203_17_HF_FW_IN_130_ECLP_DSS01_SCX23_hSAX05_rep1.mgf	1864.90554	-1	2876.4688170000004	3	959.830215	1060573.625	2876.474221	959.832017	False	0	1				P0A6P1	EFTS_ECOLI Elongation factor Ts OS=Escherichia coli (strain K12) OX=83333 GN=tsf PE=1 SV=2	0	K.HIAMoxHVAASKPEFIKPEDVSAEVVEK.E	HIAMHVAASKPEFIKPEDVSAEVVEK	HIAMoxHVAASKPEFIKPEDVSAEVVEK	2876.474221	0	168	26					1	1	Mox	4	15.994910000000004					EFTS_ECOLI Elongation factor Ts OS=Escherichia coli (strain K12) OX=83333 GN=tsf PE=1 SV=2
261880	5630	5630	5630	5630	B181123_10_HF_FW_IN_130_ECLP_DSS01_SCX20_hSAX06_rep2	15485	recal_B181123_10_HF_FW_IN_130_ECLP_DSS01_SCX20_hSAX06_rep2.mgf	11767	/data/sgiese/projects_new/depart_clms/workflows/../rawdata/mgf_recal/recal_B181123_10_HF_FW_IN_130_ECLP_DSS01_SCX20_hSAX06_rep2.mgf	3093.48468	-1	3871.815332	4	968.961109	843354.5625	3871.81587	968.961244	False	0	1				P32177	FDHD_ECOLI Sulfur carrier protein FdhD OS=Escherichia coli (strain K12) OX=83333 GN=fdhD PE=1 SV=1	0	R.HLNDFQPVGQLTGCcmTHAAAWMoxLPSGELVGGHEDVGR.H	HLNDFQPVGQLTGCTHAAAWMLPSGELVGGHEDVGR	HLNDFQPVGQLTGCcmTHAAAWMoxLPSGELVGGHEDVGR	3871.81587	0	156	36					1	1	Mox	21	15.994910000000004					FDHD_ECOLI Sulfur carrier protein FdhD OS=Escherichia coli (strain K12) OX=83333 GN=fdhD PE=1 SV=1
435656	4334	4334	4334	4334	B181121_17_HF_FW_IN_130_ECLP_DSS01_SCX19_hSAX07_rep1	18194	recal_B181121_17_HF_FW_IN_130_ECLP_DSS01_SCX19_hSAX07_rep1.mgf	13826	/data/sgiese/projects_new/depart_clms/workflows/../rawdata/mgf_recal/recal_B181121_17_HF_FW_IN_130_ECLP_DSS01_SCX19_hSAX07_rep1.mgf	3697.98168	-1	3718.751647	3	1240.591159	1190917.75	3718.749476	1240.590435	False	0	1				P0AC53	G6PD_ECOLI Glucose-6-phosphate 1-dehydrogenase OS=Escherichia coli (strain K12) OX=83333 GN=zwf PE=1 SV=1	0	R.VVMEKPLGTSLATSQEINDQVGEYFEECcmQVYR.I	VVMEKPLGTSLATSQEINDQVGEYFEECQVYR	VVMEKPLGTSLATSQEINDQVGEYFEECcmQVYR	3718.749476	0	143	32					1	1								G6PD_ECOLI Glucose-6-phosphate 1-dehydrogenase OS=Escherichia coli (strain K12) OX=83333 GN=zwf PE=1 SV=1
80205	45	45	45	45	B181203_18_HF_FW_IN_130_ECLP_DSS01_SCX23_hSAX05_rep2	8103	recal_B181203_18_HF_FW_IN_130_ECLP_DSS01_SCX23_hSAX05_rep2.mgf	5285	/data/sgiese/projects_new/depart_clms/workflows/../rawdata/mgf_recal/recal_B181203_18_HF_FW_IN_130_ECLP_DSS01_SCX23_hSAX05_rep2.mgf	1805.39442	-1	2348.150979	3	783.724269	737882.3125	2348.150916	783.724249	False	0	1				P17993	UBIG_ECOLI Ubiquinone biosynthesis O-methyltransferase OS=Escherichia coli (strain K12) OX=83333 GN=ubiG PE=1 SV=1	0	K.SPVNHNVDHEEIAKFEAVASR.W	SPVNHNVDHEEIAKFEAVASR	SPVNHNVDHEEIAKFEAVASR	2348.150916	0	6	21					1	1								UBIG_ECOLI Ubiquinone biosynthesis O-methyltransferase OS=Escherichia coli (strain K12) OX=83333 GN=ubiG PE=1 SV=1
435413	7049	7049	7049	7049	B181121_17_HF_FW_IN_130_ECLP_DSS01_SCX19_hSAX07_rep1	17402	recal_B181121_17_HF_FW_IN_130_ECLP_DSS01_SCX19_hSAX07_rep1.mgf	13106	/data/sgiese/projects_new/depart_clms/workflows/../rawdata/mgf_recal/recal_B181121_17_HF_FW_IN_130_ECLP_DSS01_SCX19_hSAX07_rep1.mgf	3561.4332	-1	3856.895397	4	965.231126	1241139.625	3856.894165	965.230818	False	0	1				P0A9K9	SLYD_ECOLI FKBP-type peptidyl-prolyl cis-trans isomerase SlyD OS=Escherichia coli (strain K12) OX=83333 GN=slyD PE=1 SV=1	0	R.FLAETDQGPVPVEITAVEDDHVVVDGNHMLAGQNLK.F	FLAETDQGPVPVEITAVEDDHVVVDGNHMLAGQNLK	FLAETDQGPVPVEITAVEDDHVVVDGNHMLAGQNLK	3856.894165	0	96	36					1	1								SLYD_ECOLI FKBP-type peptidyl-prolyl cis-trans isomerase SlyD OS=Escherichia coli (strain K12) OX=83333 GN=slyD PE=1 SV=1
486753	255	255	255	255	B181123_16_HF_FW_IN_130_ECLP_DSS01_SCX20_hSAX02_rep1	12826	recal_B181123_16_HF_FW_IN_130_ECLP_DSS01_SCX20_hSAX02_rep1.mgf	8607	/data/sgiese/projects_new/depart_clms/workflows/../rawdata/mgf_recal/recal_B181123_16_HF_FW_IN_130_ECLP_DSS01_SCX20_hSAX02_rep1.mgf	2815.98714	-1	2860.520496	3	954.514108	733087.3125	2860.522908	954.514913	False	0	1				P0A8T7	RPOC_ECOLI DNA-directed RNA polymerase subunit beta' OS=Escherichia coli (strain K12) OX=83333 GN=rpoC PE=1 SV=1	0	R.GHIINKGEAIGVIAAQSIGEPGTQLTMR.T	GHIINKGEAIGVIAAQSIGEPGTQLTMR	GHIINKGEAIGVIAAQSIGEPGTQLTMR	2860.522908	0	906	28					1	1								RPOC_ECOLI DNA-directed RNA polymerase subunit beta' OS=Escherichia coli (strain K12) OX=83333 GN=rpoC PE=1 SV=1
697572	627	627	627	627	B181121_13_HF_FW_IN_130_ECLP_DSS01_SCX19_hSAX05_rep2	14549	recal_B181121_13_HF_FW_IN_130_ECLP_DSS01_SCX19_hSAX05_rep2.mgf	10728	/data/sgiese/projects_new/depart_clms/workflows/../rawdata/mgf_recal/recal_B181121_13_HF_FW_IN_130_ECLP_DSS01_SCX19_hSAX05_rep2.mgf	2985.45222	-1	2696.312325	3	899.778051	699537.875	2696.312914	899.7782480000003	False	0	1				P0A759	NAGB_ECOLI Glucosamine-6-phosphate deaminase OS=Escherichia coli (strain K12) OX=83333 GN=nagB PE=1 SV=1	0	K.IHLFMGGVGNDGHIAFNEPASSLASR.T	IHLFMGGVGNDGHIAFNEPASSLASR	IHLFMGGVGNDGHIAFNEPASSLASR	2696.312914	0	131	26					1	1								NAGB_ECOLI Glucosamine-6-phosphate deaminase OS=Escherichia coli (strain K12) OX=83333 GN=nagB PE=1 SV=1
252839	2077	2077	2077	2077	B181123_19_HF_FW_IN_130_ECLP_DSS01_SCX20_hSAX01_rep2	7651	recal_B181123_19_HF_FW_IN_130_ECLP_DSS01_SCX20_hSAX01_rep2.mgf	3909	/data/sgiese/projects_new/depart_clms/workflows/../rawdata/mgf_recal/recal_B181123_19_HF_FW_IN_130_ECLP_DSS01_SCX20_hSAX01_rep2.mgf	1918.33626	-1	2724.3858170000008	3	909.135882	602727.25	2724.383101000001	909.134977	False	0	1				P38038	CYSJ_ECOLI Sulfite reductase [NADPH] flavoprotein alpha-component OS=Escherichia coli (strain K12) OX=83333 GN=cysJ PE=1 SV=4	0	K.SRAPVAAPSQSVATGAVNEIHTSPYSK.D	SRAPVAAPSQSVATGAVNEIHTSPYSK	SRAPVAAPSQSVATGAVNEIHTSPYSK	2724.383101000001	0	207	27					1	1								CYSJ_ECOLI Sulfite reductase [NADPH] flavoprotein alpha-component OS=Escherichia coli (strain K12) OX=83333 GN=cysJ PE=1 SV=4
632271	4970	4970	4970	4970	B181203_10_HF_FW_IN_130_ECLP_DSS01_SCX23_hSAX08_rep1	21386	recal_B181203_10_HF_FW_IN_130_ECLP_DSS01_SCX23_hSAX08_rep1.mgf	16689	/data/sgiese/projects_new/depart_clms/workflows/../rawdata/mgf_recal/recal_B181203_10_HF_FW_IN_130_ECLP_DSS01_SCX23_hSAX08_rep1.mgf	4294.59714	-1	3859.863202000002	4	965.973077	8408297.0	3859.866176	965.973821	False	0	1				P0A8E5	YACL_ECOLI UPF0231 protein YacL OS=Escherichia coli (strain K12) OX=83333 GN=yacL PE=1 SV=1	0	R.MSMGHEVVGHWFNEEVKENLALLDEVEQAAHALK.G	MSMGHEVVGHWFNEEVKENLALLDEVEQAAHALK	MSMGHEVVGHWFNEEVKENLALLDEVEQAAHALK	3859.866176	0	17	34					1	1								YACL_ECOLI UPF0231 protein YacL OS=Escherichia coli (strain K12) OX=83333 GN=yacL PE=1 SV=1
50408	4116	4116	4116	4116	B181203_12_HF_FW_IN_130_ECLP_DSS01_SCX23_hSAX07_rep1	26565	recal_B181203_12_HF_FW_IN_130_ECLP_DSS01_SCX23_hSAX07_rep1.mgf	21948	/data/sgiese/projects_new/depart_clms/workflows/../rawdata/mgf_recal/recal_B181203_12_HF_FW_IN_130_ECLP_DSS01_SCX23_hSAX07_rep1.mgf	5052.19068	-1	3630.600167	3	1211.207332	571973.375	3630.602496	1211.208109	False	0	1				P0ABU0	MENB_ECOLI 1,4-dihydroxy-2-naphthoyl-CoA synthase OS=Escherichia coli (strain K12) OX=83333 GN=menB PE=1 SV=1	0	K.AALNADCcmDGQAGLQELAGNATMLFYMTEEGQEGR.N	AALNADCDGQAGLQELAGNATMLFYMTEEGQEGR	AALNADCcmDGQAGLQELAGNATMLFYMTEEGQEGR	3630.602496	0	234	34					1	1								MENB_ECOLI 1,4-dihydroxy-2-naphthoyl-CoA synthase OS=Escherichia coli (strain K12) OX=83333 GN=menB PE=1 SV=1
232276	3054	3054	3054	3054	B181126_10_HF_FW_IN_130_ECLP_DSS01_SCX25t27_hSAX06_rep2	29774	recal_B181126_10_HF_FW_IN_130_ECLP_DSS01_SCX25t27_hSAX06_rep2.mgf	25133	/data/sgiese/projects_new/depart_clms/workflows/../rawdata/mgf_recal/recal_B181126_10_HF_FW_IN_130_ECLP_DSS01_SCX25t27_hSAX06_rep2.mgf	5678.95356	-1	3824.791005	3	1275.937612	340876.78125	3824.790688	1275.937506	False	0	1				P21599	KPYK2_ECOLI Pyruvate kinase II OS=Escherichia coli (strain K12) OX=83333 GN=pykA PE=1 SV=3	0	R.AEVMDVANAVLDGTDAVMLSAETAAGQYPSETVAAMAR.V	AEVMDVANAVLDGTDAVMLSAETAAGQYPSETVAAMAR	AEVMDVANAVLDGTDAVMLSAETAAGQYPSETVAAMAR	3824.790688	0	299	38					1	1								KPYK2_ECOLI Pyruvate kinase II OS=Escherichia coli (strain K12) OX=83333 GN=pykA PE=1 SV=3
504774	1281	1281	1281	1281	B181203_22_HF_FW_IN_130_ECLP_DSS01_SCX24_hSAX02_rep1	10266	recal_B181203_22_HF_FW_IN_130_ECLP_DSS01_SCX24_hSAX02_rep1.mgf	7323	/data/sgiese/projects_new/depart_clms/workflows/../rawdata/mgf_recal/recal_B181203_22_HF_FW_IN_130_ECLP_DSS01_SCX24_hSAX02_rep1.mgf	2142.74988	-1	2502.278258	3	835.100029	712486.75	2502.280156	835.100662	False	0	1				P0A6T1	G6PI_ECOLI Glucose-6-phosphate isomerase OS=Escherichia coli (strain K12) OX=83333 GN=pgi PE=1 SV=1	0	K.NHLNMHFVSNVDGTHIAEVLKK.V	NHLNMHFVSNVDGTHIAEVLKK	NHLNMHFVSNVDGTHIAEVLKK	2502.280156	0	174	22					1	1								G6PI_ECOLI Glucose-6-phosphate isomerase OS=Escherichia coli (strain K12) OX=83333 GN=pgi PE=1 SV=1
13710	3062	3062	3062	3062	B181117_07_HF_FW_IN_130_ECLP_DSS01_SCX17_hSAX04_rep1	17100	recal_B181117_07_HF_FW_IN_130_ECLP_DSS01_SCX17_hSAX04_rep1.mgf	12836	/data/sgiese/projects_new/depart_clms/workflows/../rawdata/mgf_recal/recal_B181117_07_HF_FW_IN_130_ECLP_DSS01_SCX17_hSAX04_rep1.mgf	3343.68504	-1	3627.923383	4	907.988122	3551109.5	3627.922034	907.987785	False	0	1				P77774	BAMB_ECOLI Outer membrane protein assembly factor BamB OS=Escherichia coli (strain K12) OX=83333 GN=bamB PE=1 SV=1	0	K.VAGEALSRPVVSDGLVLIHTSNGQLQALNEADGAVK.W	VAGEALSRPVVSDGLVLIHTSNGQLQALNEADGAVK	VAGEALSRPVVSDGLVLIHTSNGQLQALNEADGAVK	3627.922034	0	147	36					1	1								BAMB_ECOLI Outer membrane protein assembly factor BamB OS=Escherichia coli (strain K12) OX=83333 GN=bamB PE=1 SV=1
159015	2650	2650	2650	2650	B181128_04_HF_FW_IN_130_ECLP_DSS01_SCX21_hSAX09_rep1	27306	recal_B181128_04_HF_FW_IN_130_ECLP_DSS01_SCX21_hSAX09_rep1.mgf	21489	/data/sgiese/projects_new/depart_clms/workflows/../rawdata/mgf_recal/recal_B181128_04_HF_FW_IN_130_ECLP_DSS01_SCX21_hSAX09_rep1.mgf	5433.7929	-1	3160.478	3	1054.499943	601289.75	3160.480512	1054.500781	False	0	1				P15254	PUR4_ECOLI Phosphoribosylformylglycinamidine synthase OS=Escherichia coli (strain K12) OX=83333 GN=purL PE=1 SV=3	0	R.SDGGLLVTLAEMAFAGHCcmGIDADIATLGDDR.L	SDGGLLVTLAEMAFAGHCGIDADIATLGDDR	SDGGLLVTLAEMAFAGHCcmGIDADIATLGDDR	3160.480512	0	886	31					1	1								PUR4_ECOLI Phosphoribosylformylglycinamidine synthase OS=Escherichia coli (strain K12) OX=83333 GN=purL PE=1 SV=3
436458	2317	2317	2317	2317	B181121_17_HF_FW_IN_130_ECLP_DSS01_SCX19_hSAX07_rep1	20593	recal_B181121_17_HF_FW_IN_130_ECLP_DSS01_SCX19_hSAX07_rep1.mgf	16006	/data/sgiese/projects_new/depart_clms/workflows/../rawdata/mgf_recal/recal_B181121_17_HF_FW_IN_130_ECLP_DSS01_SCX19_hSAX07_rep1.mgf	4111.93044	-1	3226.4645170000013	3	1076.495449	590083.6875	3226.468604	1076.496811	False	0	1				P23538	PPSA_ECOLI Phosphoenolpyruvate synthase OS=Escherichia coli (strain K12) OX=83333 GN=ppsA PE=1 SV=5	0	R.MoxKDGENVTVSCcmAEGDTGYVYAELLEFSVK.S	MKDGENVTVSCAEGDTGYVYAELLEFSVK	MoxKDGENVTVSCcmAEGDTGYVYAELLEFSVK	3226.468604	0	444	29					1	1	Mox	1	15.994910000000004					PPSA_ECOLI Phosphoenolpyruvate synthase OS=Escherichia coli (strain K12) OX=83333 GN=ppsA PE=1 SV=5
203574	2073	2073	2073	2073	B181123_14_HF_FW_IN_130_ECLP_DSS01_SCX20_hSAX03_rep1	18131	recal_B181123_14_HF_FW_IN_130_ECLP_DSS01_SCX20_hSAX03_rep1.mgf	13845	/data/sgiese/projects_new/depart_clms/workflows/../rawdata/mgf_recal/recal_B181123_14_HF_FW_IN_130_ECLP_DSS01_SCX20_hSAX03_rep1.mgf	3594.2208	-1	3214.640124	3	1072.553984	280008.5625	3214.640454	1072.554095	False	0	1				P33195	GCSP_ECOLI Glycine dehydrogenase (decarboxylating) OS=Escherichia coli (strain K12) OX=83333 GN=gcvP PE=1 SV=3	0	R.HIGPDAAQQQEMoxLNAVGAQSLNALTGQIVPK.D	HIGPDAAQQQEMLNAVGAQSLNALTGQIVPK	HIGPDAAQQQEMoxLNAVGAQSLNALTGQIVPK	3214.640454	0	18	31					1	1	Mox	12	15.994910000000004					GCSP_ECOLI Glycine dehydrogenase (decarboxylating) OS=Escherichia coli (strain K12) OX=83333 GN=gcvP PE=1 SV=3
619172	5493	5493	5493	5493	B181203_11_HF_FW_IN_130_ECLP_DSS01_SCX23_hSAX08_rep2	15904	recal_B181203_11_HF_FW_IN_130_ECLP_DSS01_SCX23_hSAX08_rep2.mgf	11682	/data/sgiese/projects_new/depart_clms/workflows/../rawdata/mgf_recal/recal_B181203_11_HF_FW_IN_130_ECLP_DSS01_SCX23_hSAX08_rep2.mgf	3339.8421	-1	4658.079013000001	5	932.623079	686065.375	4658.080164999999	932.62331	False	0	1				P69922	FUCI_ECOLI L-fucose isomerase OS=Escherichia coli (strain K12) OX=83333 GN=fucI PE=1 SV=1	0	K.QRDSEGNPTMKPHWEISQQEADACcmLAATEWCcmPAIHEYFR.G	QRDSEGNPTMKPHWEISQQEADACLAATEWCPAIHEYFR	QRDSEGNPTMKPHWEISQQEADACcmLAATEWCcmPAIHEYFR	4658.080164999999	0	404	39					1	1								FUCI_ECOLI L-fucose isomerase OS=Escherichia coli (strain K12) OX=83333 GN=fucI PE=1 SV=1
3438	1208	1208	1208	1208	B181123_13_HF_FW_IN_130_ECLP_DSS01_SCX20_hSAX04_rep1	22354	recal_B181123_13_HF_FW_IN_130_ECLP_DSS01_SCX20_hSAX04_rep1.mgf	17746	/data/sgiese/projects_new/depart_clms/workflows/../rawdata/mgf_recal/recal_B181123_13_HF_FW_IN_130_ECLP_DSS01_SCX20_hSAX04_rep1.mgf	4216.16184	-1	2895.561603	3	966.194478	634651.1875	2895.562707	966.194846	False	0	1				P37095	PEPB_ECOLI Peptidase B OS=Escherichia coli (strain K12) OX=83333 GN=pepB PE=1 SV=2	0	R.LVLADGLIDASAQKPEMIIDAATLTGAAK.T	LVLADGLIDASAQKPEMIIDAATLTGAAK	LVLADGLIDASAQKPEMIIDAATLTGAAK	2895.562707	0	282	29					1	1								PEPB_ECOLI Peptidase B OS=Escherichia coli (strain K12) OX=83333 GN=pepB PE=1 SV=2
353167	2018	2018	2018	2018	B181203_17_HF_FW_IN_130_ECLP_DSS01_SCX23_hSAX05_rep1	9979	recal_B181203_17_HF_FW_IN_130_ECLP_DSS01_SCX23_hSAX05_rep1.mgf	6965	/data/sgiese/projects_new/depart_clms/workflows/../rawdata/mgf_recal/recal_B181203_17_HF_FW_IN_130_ECLP_DSS01_SCX23_hSAX05_rep1.mgf	2130.31764	-1	2511.181395	3	838.067742	3014422.0	2511.182102	838.0679769999997	False	0	1				P00959	SYM_ECOLI Methionine--tRNA ligase OS=Escherichia coli (strain K12) OX=83333 GN=metG PE=1 SV=2	0	R.MRGHEVNFICcmADDAHGTPIMLK.A	MRGHEVNFICADDAHGTPIMLK	MRGHEVNFICcmADDAHGTPIMLK	2511.182102	0	41	22					1	1								SYM_ECOLI Methionine--tRNA ligase OS=Escherichia coli (strain K12) OX=83333 GN=metG PE=1 SV=2
512486	5390	5390	5390	5390	B181121_21_HF_FW_IN_130_ECLP_DSS01_SCX19_hSAX09_rep1	23490	recal_B181121_21_HF_FW_IN_130_ECLP_DSS01_SCX19_hSAX09_rep1.mgf	17510	/data/sgiese/projects_new/depart_clms/workflows/../rawdata/mgf_recal/recal_B181121_21_HF_FW_IN_130_ECLP_DSS01_SCX19_hSAX09_rep1.mgf	4840.11276	-1	3799.829548	3	1267.617126	252079.15625	3799.833814	1267.618548	False	0	1				P15254	PUR4_ECOLI Phosphoribosylformylglycinamidine synthase OS=Escherichia coli (strain K12) OX=83333 GN=purL PE=1 SV=3	0	R.MMETVFFALDDAEQLFAHHQPTPVTSVDLLGQGR.Q	MMETVFFALDDAEQLFAHHQPTPVTSVDLLGQGR	MMETVFFALDDAEQLFAHHQPTPVTSVDLLGQGR	3799.833814	0	135	34					1	1								PUR4_ECOLI Phosphoribosylformylglycinamidine synthase OS=Escherichia coli (strain K12) OX=83333 GN=purL PE=1 SV=3
393278	3353	3353	3353	3353	B181121_19_HF_FW_IN_130_ECLP_DSS01_SCX19_hSAX08_rep1	23081	recal_B181121_19_HF_FW_IN_130_ECLP_DSS01_SCX19_hSAX08_rep1.mgf	17724	/data/sgiese/projects_new/depart_clms/workflows/../rawdata/mgf_recal/recal_B181121_19_HF_FW_IN_130_ECLP_DSS01_SCX19_hSAX08_rep1.mgf	4695.8049	-1	3786.778714	3	1263.266848	4072826.0	3786.779061	1263.266964	False	0	1				P0AGJ9	SYY_ECOLI Tyrosine--tRNA ligase OS=Escherichia coli (strain K12) OX=83333 GN=tyrS PE=1 SV=2	0	K.RITECcmLFSGSLSALSEADFEQLAQDGVPMVEMEK.G	RITECLFSGSLSALSEADFEQLAQDGVPMVEMEK	RITECcmLFSGSLSALSEADFEQLAQDGVPMVEMEK	3786.779061	0	322	34					1	1								SYY_ECOLI Tyrosine--tRNA ligase OS=Escherichia coli (strain K12) OX=83333 GN=tyrS PE=1 SV=2
320281	5086	5086	5086	5086	B181121_20_HF_FW_IN_130_ECLP_DSS01_SCX19_hSAX08_rep2	20061	recal_B181121_20_HF_FW_IN_130_ECLP_DSS01_SCX19_hSAX08_rep2.mgf	15004	/data/sgiese/projects_new/depart_clms/workflows/../rawdata/mgf_recal/recal_B181121_20_HF_FW_IN_130_ECLP_DSS01_SCX19_hSAX08_rep2.mgf	4157.9868	-1	3963.89112	3	1322.304316	536391.5	3963.894894	1322.305575	False	0	1				P0ABB0	ATPA_ECOLI ATP synthase subunit alpha OS=Escherichia coli (strain K12) OX=83333 GN=atpA PE=1 SV=1	0	K.IGSFEAALLAYVDRDHAPLMQEINQTGGYNDEIEGK.L	IGSFEAALLAYVDRDHAPLMQEINQTGGYNDEIEGK	IGSFEAALLAYVDRDHAPLMQEINQTGGYNDEIEGK	3963.894894	0	464	36					1	1								ATPA_ECOLI ATP synthase subunit alpha OS=Escherichia coli (strain K12) OX=83333 GN=atpA PE=1 SV=1
481112	4255	4255	4255	4255	B181128_07_HF_FW_IN_130_ECLP_DSS01_SCX21_hSAX07_rep1	20066	recal_B181128_07_HF_FW_IN_130_ECLP_DSS01_SCX21_hSAX07_rep1.mgf	15958	/data/sgiese/projects_new/depart_clms/workflows/../rawdata/mgf_recal/recal_B181128_07_HF_FW_IN_130_ECLP_DSS01_SCX21_hSAX07_rep1.mgf	3953.81508	-1	3541.663543	3	1181.561791	947144.9375	3541.662635	1181.561488	False	0	1				P0A8T7	RPOC_ECOLI DNA-directed RNA polymerase subunit beta' OS=Escherichia coli (strain K12) OX=83333 GN=rpoC PE=1 SV=1	0	R.LVDVAQDLVVTEDDCcmGTHEGIMMTPVIEGGDVK.E	LVDVAQDLVVTEDDCGTHEGIMMTPVIEGGDVK	LVDVAQDLVVTEDDCcmGTHEGIMMTPVIEGGDVK	3541.662635	0	800	33					1	1								RPOC_ECOLI DNA-directed RNA polymerase subunit beta' OS=Escherichia coli (strain K12) OX=83333 GN=rpoC PE=1 SV=1
81158	209	209	209	209	B181203_18_HF_FW_IN_130_ECLP_DSS01_SCX23_hSAX05_rep2	12993	recal_B181203_18_HF_FW_IN_130_ECLP_DSS01_SCX23_hSAX05_rep2.mgf	9681	/data/sgiese/projects_new/depart_clms/workflows/../rawdata/mgf_recal/recal_B181203_18_HF_FW_IN_130_ECLP_DSS01_SCX23_hSAX05_rep2.mgf	2646.51468	-1	3004.599295	3	1002.540375	660560.1875	3004.601552	1002.541127	False	0	1				P33195	GCSP_ECOLI Glycine dehydrogenase (decarboxylating) OS=Escherichia coli (strain K12) OX=83333 GN=gcvP PE=1 SV=3	0	R.VAHECcmILDIRPLKEETGISELDIAKR.L	VAHECILDIRPLKEETGISELDIAKR	VAHECcmILDIRPLKEETGISELDIAKR	3004.601552	0	811	26					1	1								GCSP_ECOLI Glycine dehydrogenase (decarboxylating) OS=Escherichia coli (strain K12) OX=83333 GN=gcvP PE=1 SV=3
815130	1006	1006	1006	1006	B181203_25_HF_FW_IN_130_ECLP_DSS01_SCX24_hSAX01_rep2	7403	recal_B181203_25_HF_FW_IN_130_ECLP_DSS01_SCX24_hSAX01_rep2.mgf	4616	/data/sgiese/projects_new/depart_clms/workflows/../rawdata/mgf_recal/recal_B181203_25_HF_FW_IN_130_ECLP_DSS01_SCX24_hSAX01_rep2.mgf	1668.77838	-1	2601.345082	3	868.1223039999999	199964.625	2601.3452	868.122343	False	0	1				P00956	SYI_ECOLI Isoleucine--tRNA ligase OS=Escherichia coli (strain K12) OX=83333 GN=ileS PE=1 SV=5	0	K.KTFILHDGPPYANGSIHIGHSVNK.I	KTFILHDGPPYANGSIHIGHSVNK	KTFILHDGPPYANGSIHIGHSVNK	2601.3452	0	49	24					1	1								SYI_ECOLI Isoleucine--tRNA ligase OS=Escherichia coli (strain K12) OX=83333 GN=ileS PE=1 SV=5
2337	2059	2059	2059	2059	B181123_13_HF_FW_IN_130_ECLP_DSS01_SCX20_hSAX04_rep1	16590	recal_B181123_13_HF_FW_IN_130_ECLP_DSS01_SCX20_hSAX04_rep1.mgf	12522	/data/sgiese/projects_new/depart_clms/workflows/../rawdata/mgf_recal/recal_B181123_13_HF_FW_IN_130_ECLP_DSS01_SCX20_hSAX04_rep1.mgf	3217.97298	-1	3219.708948	3	1074.243593	1533266.0	3219.708064	1074.243298	False	0	1				P0ABC7	HFLK_ECOLI Modulator of FtsH protease HflK OS=Escherichia coli (strain K12) OX=83333 GN=hflK PE=1 SV=1	0	K.FSHLVEPGLNWKPTFIDEVKPVNVEAVR.E	FSHLVEPGLNWKPTFIDEVKPVNVEAVR	FSHLVEPGLNWKPTFIDEVKPVNVEAVR	3219.708064	0	114	28					1	1								HFLK_ECOLI Modulator of FtsH protease HflK OS=Escherichia coli (strain K12) OX=83333 GN=hflK PE=1 SV=1
435078	699	699	699	699	B181121_17_HF_FW_IN_130_ECLP_DSS01_SCX19_hSAX07_rep1	16399	recal_B181121_17_HF_FW_IN_130_ECLP_DSS01_SCX19_hSAX07_rep1.mgf	12195	/data/sgiese/projects_new/depart_clms/workflows/../rawdata/mgf_recal/recal_B181121_17_HF_FW_IN_130_ECLP_DSS01_SCX19_hSAX07_rep1.mgf	3392.268	-1	2699.125752	3	900.7158599999997	4259058.5	2699.130183	900.717338	False	0	1				P05793	ILVC_ECOLI Ketol-acid reductoisomerase (NADP(+)) OS=Escherichia coli (strain K12) OX=83333 GN=ilvC PE=1 SV=4	0	K.HMDDIISGEFSSGMMADWANDDKK.L	HMDDIISGEFSSGMMADWANDDKK	HMDDIISGEFSSGMMADWANDDKK	2699.130183	0	303	24					1	1								ILVC_ECOLI Ketol-acid reductoisomerase (NADP(+)) OS=Escherichia coli (strain K12) OX=83333 GN=ilvC PE=1 SV=4
321439	2067	2067	2067	2067	B181121_20_HF_FW_IN_130_ECLP_DSS01_SCX19_hSAX08_rep2	24094	recal_B181121_20_HF_FW_IN_130_ECLP_DSS01_SCX19_hSAX08_rep2.mgf	18660	/data/sgiese/projects_new/depart_clms/workflows/../rawdata/mgf_recal/recal_B181121_20_HF_FW_IN_130_ECLP_DSS01_SCX19_hSAX08_rep2.mgf	4873.67064	-1	3893.865415	3	1298.962415	352749.03125	3893.871656	1298.964495	False	0	1				P07395	SYFB_ECOLI Phenylalanine--tRNA ligase beta subunit OS=Escherichia coli (strain K12) OX=83333 GN=pheT PE=1 SV=2	0	K.ALAMGGIFGGEHSGVNDETQNVLLECcmAFFSPLSITGR.A	ALAMGGIFGGEHSGVNDETQNVLLECAFFSPLSITGR	ALAMGGIFGGEHSGVNDETQNVLLECcmAFFSPLSITGR	3893.871656	0	310	37					1	1								SYFB_ECOLI Phenylalanine--tRNA ligase beta subunit OS=Escherichia coli (strain K12) OX=83333 GN=pheT PE=1 SV=2
556933	4807	4807	4807	4807	B181128_12_HF_FW_IN_130_ECLP_DSS01_SCX22_hSAX05_rep1	23536	recal_B181128_12_HF_FW_IN_130_ECLP_DSS01_SCX22_hSAX05_rep1.mgf	19233	/data/sgiese/projects_new/depart_clms/workflows/../rawdata/mgf_recal/recal_B181128_12_HF_FW_IN_130_ECLP_DSS01_SCX22_hSAX05_rep1.mgf	4475.843220000002	-1	3258.625128	3	1087.215652	1232545.5	3258.627099	1087.21631	False	0	1				P07024	USHA_ECOLI Protein UshA OS=Escherichia coli (strain K12) OX=83333 GN=ushA PE=1 SV=2	0	K.EVIDYLTAVAQMKPDSGAYPQFANVSFVAK.D	EVIDYLTAVAQMKPDSGAYPQFANVSFVAK	EVIDYLTAVAQMKPDSGAYPQFANVSFVAK	3258.627099	0	442	30					1	1								USHA_ECOLI Protein UshA OS=Escherichia coli (strain K12) OX=83333 GN=ushA PE=1 SV=2
632865	9127	9127	9127	9127	B181203_10_HF_FW_IN_130_ECLP_DSS01_SCX23_hSAX08_rep1	23169	recal_B181203_10_HF_FW_IN_130_ECLP_DSS01_SCX23_hSAX08_rep1.mgf	18303	/data/sgiese/projects_new/depart_clms/workflows/../rawdata/mgf_recal/recal_B181203_10_HF_FW_IN_130_ECLP_DSS01_SCX23_hSAX08_rep1.mgf	4611.19428	-1	4623.273343	4	1156.825612	493015.34375	4623.273075	1156.825545	False	0	1				P69451	LCFA_ECOLI Long-chain-fatty-acid--CoA ligase OS=Escherichia coli (strain K12) OX=83333 GN=fadD PE=1 SV=1	0	K.LTGQYLLEGYGLTECcmAPLVSVNPYDIDYHSGSIGLPVPSTEAK.L	LTGQYLLEGYGLTECAPLVSVNPYDIDYHSGSIGLPVPSTEAK	LTGQYLLEGYGLTECcmAPLVSVNPYDIDYHSGSIGLPVPSTEAK	4623.273075	0	348	43					1	1								LCFA_ECOLI Long-chain-fatty-acid--CoA ligase OS=Escherichia coli (strain K12) OX=83333 GN=fadD PE=1 SV=1
399099	6561	6561	6561	6561	B181121_15_HF_FW_IN_130_ECLP_DSS01_SCX19_hSAX06_rep1	18984	recal_B181121_15_HF_FW_IN_130_ECLP_DSS01_SCX19_hSAX06_rep1.mgf	14820	/data/sgiese/projects_new/depart_clms/workflows/../rawdata/mgf_recal/recal_B181121_15_HF_FW_IN_130_ECLP_DSS01_SCX19_hSAX06_rep1.mgf	3710.08608	-1	4607.220414	4	1152.81238	310316.9375	4607.232566	1152.815418	False	0	1				P33195	GCSP_ECOLI Glycine dehydrogenase (decarboxylating) OS=Escherichia coli (strain K12) OX=83333 GN=gcvP PE=1 SV=3	0	R.EVCcmEVVHQFGGQVYLDGANMNAQVGITSPGFIGADVSHLNLHK.T	EVCEVVHQFGGQVYLDGANMNAQVGITSPGFIGADVSHLNLHK	EVCcmEVVHQFGGQVYLDGANMNAQVGITSPGFIGADVSHLNLHK	4607.232566	0	666	43					1	1								GCSP_ECOLI Glycine dehydrogenase (decarboxylating) OS=Escherichia coli (strain K12) OX=83333 GN=gcvP PE=1 SV=3
57633	2860	2860	2860	2860	B181123_20_HF_FW_IN_130_ECLP_DSS01_SCX21_hSAX05_rep1	24977	recal_B181123_20_HF_FW_IN_130_ECLP_DSS01_SCX21_hSAX05_rep1.mgf	20676	/data/sgiese/projects_new/depart_clms/workflows/../rawdata/mgf_recal/recal_B181123_20_HF_FW_IN_130_ECLP_DSS01_SCX21_hSAX05_rep1.mgf	4622.55894	-1	3059.594415	3	1020.872081	1057224.5	3059.596134	1020.872655	False	0	1				P0A705	IF2_ECOLI Translation initiation factor IF-2 OS=Escherichia coli (strain K12) OX=83333 GN=infB PE=1 SV=1	0	R.GAQATDIVVLVVAADDGVMPQTIEAIQHAK.A	GAQATDIVVLVVAADDGVMPQTIEAIQHAK	GAQATDIVVLVVAADDGVMPQTIEAIQHAK	3059.596134	0	458	30					1	1								IF2_ECOLI Translation initiation factor IF-2 OS=Escherichia coli (strain K12) OX=83333 GN=infB PE=1 SV=1
398277	6076	6076	6076	6076	B181121_15_HF_FW_IN_130_ECLP_DSS01_SCX19_hSAX06_rep1	16130	recal_B181121_15_HF_FW_IN_130_ECLP_DSS01_SCX19_hSAX06_rep1.mgf	12228	/data/sgiese/projects_new/depart_clms/workflows/../rawdata/mgf_recal/recal_B181121_15_HF_FW_IN_130_ECLP_DSS01_SCX19_hSAX06_rep1.mgf	3230.71776	-1	3069.589419	3	1024.203749	1351242.625	3069.587008	1024.202946	False	0	1				P0A6H1	CLPX_ECOLI ATP-dependent Clp protease ATP-binding subunit ClpX OS=Escherichia coli (strain K12) OX=83333 GN=clpX PE=1 SV=2	0	K.VVIDESVIDGQSKPLLIYGKPEAQQASGE.-	VVIDESVIDGQSKPLLIYGKPEAQQASGE	VVIDESVIDGQSKPLLIYGKPEAQQASGE	3069.587008	0	396	29					1	1								CLPX_ECOLI ATP-dependent Clp protease ATP-binding subunit ClpX OS=Escherichia coli (strain K12) OX=83333 GN=clpX PE=1 SV=2
528846	3781	3781	3781	3781	B181126_09_HF_FW_IN_130_ECLP_DSS01_SCX25t27_hSAX06_rep1	21846	recal_B181126_09_HF_FW_IN_130_ECLP_DSS01_SCX25t27_hSAX06_rep1.mgf	17950	/data/sgiese/projects_new/depart_clms/workflows/../rawdata/mgf_recal/recal_B181126_09_HF_FW_IN_130_ECLP_DSS01_SCX25t27_hSAX06_rep1.mgf	4234.49298	-1	3478.692115	3	1160.571315	236278.1875	3478.692428000001	1160.571419	False	0	1				P0A8T7	RPOC_ECOLI DNA-directed RNA polymerase subunit beta' OS=Escherichia coli (strain K12) OX=83333 GN=rpoC PE=1 SV=1	0	R.RRAAGEAPAAPQVTAEDASASLAELLNAGLGGSDNE.-	RRAAGEAPAAPQVTAEDASASLAELLNAGLGGSDNE	RRAAGEAPAAPQVTAEDASASLAELLNAGLGGSDNE	3478.692428000001	0	1372	36					1	1								RPOC_ECOLI DNA-directed RNA polymerase subunit beta' OS=Escherichia coli (strain K12) OX=83333 GN=rpoC PE=1 SV=1
271616	3880	3880	3880	3880	B181203_13_HF_FW_IN_130_ECLP_DSS01_SCX23_hSAX07_rep2	19422	recal_B181203_13_HF_FW_IN_130_ECLP_DSS01_SCX23_hSAX07_rep2.mgf	15426	/data/sgiese/projects_new/depart_clms/workflows/../rawdata/mgf_recal/recal_B181203_13_HF_FW_IN_130_ECLP_DSS01_SCX23_hSAX07_rep2.mgf	3801.24228	-1	4082.858421	3	1361.960083	237193.671875	4082.862607	1361.9614789999996	False	0	1				P0A879	TRPB_ECOLI Tryptophan synthase beta chain OS=Escherichia coli (strain K12) OX=83333 GN=trpB PE=1 SV=2	0	K.APMMQTEDGQIEESYSISAGLDFPSVGPQHAYLNSTGR.A	APMMQTEDGQIEESYSISAGLDFPSVGPQHAYLNSTGR	APMMQTEDGQIEESYSISAGLDFPSVGPQHAYLNSTGR	4082.862607	0	284	38					1	1								TRPB_ECOLI Tryptophan synthase beta chain OS=Escherichia coli (strain K12) OX=83333 GN=trpB PE=1 SV=2
320168	1161	1161	1161	1161	B181121_20_HF_FW_IN_130_ECLP_DSS01_SCX19_hSAX08_rep2	19649	recal_B181121_20_HF_FW_IN_130_ECLP_DSS01_SCX19_hSAX08_rep2.mgf	14630	/data/sgiese/projects_new/depart_clms/workflows/../rawdata/mgf_recal/recal_B181121_20_HF_FW_IN_130_ECLP_DSS01_SCX19_hSAX08_rep2.mgf	4086.1291200000014	-1	3259.681164	4	815.927567	2726459.5	3259.67986	815.927242	False	0	1				P0A9W3	ETTA_ECOLI Energy-dependent translational throttle protein EttA OS=Escherichia coli (strain K12) OX=83333 GN=ettA PE=1 SV=2	0	R.LLLEKPDMLLLDEPTNHLDAESVAWLER.F	LLLEKPDMLLLDEPTNHLDAESVAWLER	LLLEKPDMLLLDEPTNHLDAESVAWLER	3259.67986	0	176	28					1	1								ETTA_ECOLI Energy-dependent translational throttle protein EttA OS=Escherichia coli (strain K12) OX=83333 GN=ettA PE=1 SV=2
449715	6647	6647	6647	6647	B181128_05_HF_FW_IN_130_ECLP_DSS01_SCX21_hSAX08_rep1	20383	recal_B181128_05_HF_FW_IN_130_ECLP_DSS01_SCX21_hSAX08_rep1.mgf	15691	/data/sgiese/projects_new/depart_clms/workflows/../rawdata/mgf_recal/recal_B181128_05_HF_FW_IN_130_ECLP_DSS01_SCX21_hSAX08_rep1.mgf	4144.45158	-1	4555.351404	5	912.077557	648633.375	4555.360541	912.079385	False	0	1				P0A6A3	ACKA_ECOLI Acetate kinase OS=Escherichia coli (strain K12) OX=83333 GN=ackA PE=1 SV=1	0	K.MDGNKQEAALGAGAAHSEALNFIVNTILAQKPELSAQLTAIGHR.I	MDGNKQEAALGAGAAHSEALNFIVNTILAQKPELSAQLTAIGHR	MDGNKQEAALGAGAAHSEALNFIVNTILAQKPELSAQLTAIGHR	4555.360541	0	48	44					1	1								ACKA_ECOLI Acetate kinase OS=Escherichia coli (strain K12) OX=83333 GN=ackA PE=1 SV=1
501612	586	586	586	586	B181121_12_HF_FW_IN_130_ECLP_DSS01_SCX19_hSAX05_rep1	21094	recal_B181121_12_HF_FW_IN_130_ECLP_DSS01_SCX19_hSAX05_rep1.mgf	16583	/data/sgiese/projects_new/depart_clms/workflows/../rawdata/mgf_recal/recal_B181121_12_HF_FW_IN_130_ECLP_DSS01_SCX19_hSAX05_rep1.mgf	4158.85308	-1	3041.486588	3	1014.836139	808145.875	3041.487644000001	1014.836491	False	0	1				P26616	MAO1_ECOLI NAD-dependent malic enzyme OS=Escherichia coli (strain K12) OX=83333 GN=maeA PE=1 SV=4	0	R.YRNEICcmSFNDDIQGTAAVTVGTLIAASR.A	YRNEICSFNDDIQGTAAVTVGTLIAASR	YRNEICcmSFNDDIQGTAAVTVGTLIAASR	3041.487644000001	0	260	28					1	1								MAO1_ECOLI NAD-dependent malic enzyme OS=Escherichia coli (strain K12) OX=83333 GN=maeA PE=1 SV=4
436829	2107	2107	2107	2107	B181121_17_HF_FW_IN_130_ECLP_DSS01_SCX19_hSAX07_rep1	21704	recal_B181121_17_HF_FW_IN_130_ECLP_DSS01_SCX19_hSAX07_rep1.mgf	17016	/data/sgiese/projects_new/depart_clms/workflows/../rawdata/mgf_recal/recal_B181121_17_HF_FW_IN_130_ECLP_DSS01_SCX19_hSAX07_rep1.mgf	4307.48124	-1	3210.473544	3	1071.165124	843970.4375	3210.473694000001	1071.165175	False	0	1				P23538	PPSA_ECOLI Phosphoenolpyruvate synthase OS=Escherichia coli (strain K12) OX=83333 GN=ppsA PE=1 SV=5	0	R.MKDGENVTVSCcmAEGDTGYVYAELLEFSVK.S	MKDGENVTVSCAEGDTGYVYAELLEFSVK	MKDGENVTVSCcmAEGDTGYVYAELLEFSVK	3210.473694000001	0	444	29					1	1								PPSA_ECOLI Phosphoenolpyruvate synthase OS=Escherichia coli (strain K12) OX=83333 GN=ppsA PE=1 SV=5
139198	268	268	268	268	B181128_14_HF_FW_IN_130_ECLP_DSS01_SCX22_hSAX04_rep1	15367	recal_B181128_14_HF_FW_IN_130_ECLP_DSS01_SCX22_hSAX04_rep1.mgf	11736	/data/sgiese/projects_new/depart_clms/workflows/../rawdata/mgf_recal/recal_B181128_14_HF_FW_IN_130_ECLP_DSS01_SCX22_hSAX04_rep1.mgf	3037.38192	-1	2368.285933	3	790.435921	1864250.875	2368.286289	790.43604	False	0	1				P17169	GLMS_ECOLI Glutamine--fructose-6-phosphate aminotransferase [isomerizing] OS=Escherichia coli (strain K12) OX=83333 GN=glmS PE=1 SV=4	0	R.LKGLDASIEHDIVHGLQALPSR.I	LKGLDASIEHDIVHGLQALPSR	LKGLDASIEHDIVHGLQALPSR	2368.286289	0	423	22					1	1								GLMS_ECOLI Glutamine--fructose-6-phosphate aminotransferase [isomerizing] OS=Escherichia coli (strain K12) OX=83333 GN=glmS PE=1 SV=4
234578	6498	6498	6498	6498	B181205_09_HF_FW_IN_130_ECLP_DSS01_SCX24_hSAX06_rep1	13009	recal_B181205_09_HF_FW_IN_130_ECLP_DSS01_SCX24_hSAX06_rep1.mgf	9898	/data/sgiese/projects_new/depart_clms/workflows/../rawdata/mgf_recal/recal_B181205_09_HF_FW_IN_130_ECLP_DSS01_SCX24_hSAX06_rep1.mgf	2651.6859	-1	3162.542112	3	1055.1879800000004	387593.59375	3162.540409	1055.187413	False	0	1				P27302	TKT1_ECOLI Transketolase 1 OS=Escherichia coli (strain K12) OX=83333 GN=tktA PE=1 SV=5	0	R.QVMVYTHDSIGLGEDGPTHQPVEQVASLR.V	QVMVYTHDSIGLGEDGPTHQPVEQVASLR	QVMVYTHDSIGLGEDGPTHQPVEQVASLR	3162.540409	0	455	29					1	1								TKT1_ECOLI Transketolase 1 OS=Escherichia coli (strain K12) OX=83333 GN=tktA PE=1 SV=5
495866	7726	7726	7726	7726	B181123_05_HF_FW_IN_130_ECLP_DSS01_SCX20_hSAX08_rep2	20653	recal_B181123_05_HF_FW_IN_130_ECLP_DSS01_SCX20_hSAX08_rep2.mgf	15646	/data/sgiese/projects_new/depart_clms/workflows/../rawdata/mgf_recal/recal_B181123_05_HF_FW_IN_130_ECLP_DSS01_SCX20_hSAX08_rep2.mgf	4277.84802	-1	3989.868142	4	998.474312	395448.0625	3989.870787	998.474973	False	0	1				P51020	HOA_ECOLI 4-hydroxy-2-oxovalerate aldolase OS=Escherichia coli (strain K12) OX=83333 GN=mhpE PE=1 SV=2	0	R.VDSIEVAHGDGLQGSSFNYGFGAHSDLEWIEAAADVVK.H	VDSIEVAHGDGLQGSSFNYGFGAHSDLEWIEAAADVVK	VDSIEVAHGDGLQGSSFNYGFGAHSDLEWIEAAADVVK	3989.870787	0	41	38					1	1								HOA_ECOLI 4-hydroxy-2-oxovalerate aldolase OS=Escherichia coli (strain K12) OX=83333 GN=mhpE PE=1 SV=2
482365	10970	10970	10970	10970	B181128_07_HF_FW_IN_130_ECLP_DSS01_SCX21_hSAX07_rep1	23397	recal_B181128_07_HF_FW_IN_130_ECLP_DSS01_SCX21_hSAX07_rep1.mgf	18986	/data/sgiese/projects_new/depart_clms/workflows/../rawdata/mgf_recal/recal_B181128_07_HF_FW_IN_130_ECLP_DSS01_SCX21_hSAX07_rep1.mgf	4541.823539999999	-1	4504.205514	4	1127.058655	291289.625	4504.208125	1127.059308	False	0	1				P25534	UBIH_ECOLI 2-octaprenyl-6-methoxyphenol hydroxylase OS=Escherichia coli (strain K12) OX=83333 GN=ubiH PE=1 SV=2	0	R.VLVAADGTHSALATACcmGVDWQQEPYEQLAVIANVATSVAHEGR.A	VLVAADGTHSALATACGVDWQQEPYEQLAVIANVATSVAHEGR	VLVAADGTHSALATACcmGVDWQQEPYEQLAVIANVATSVAHEGR	4504.208125	0	157	43					1	1								UBIH_ECOLI 2-octaprenyl-6-methoxyphenol hydroxylase OS=Escherichia coli (strain K12) OX=83333 GN=ubiH PE=1 SV=2
453750	641	641	641	641	B181127_13_HF_FW_IN_130_ECLP_DSS01_SCX25t27_hSAX01_rep2	7112	recal_B181127_13_HF_FW_IN_130_ECLP_DSS01_SCX25t27_hSAX01_rep2.mgf	4519	/data/sgiese/projects_new/depart_clms/workflows/../rawdata/mgf_recal/recal_B181127_13_HF_FW_IN_130_ECLP_DSS01_SCX25t27_hSAX01_rep2.mgf	1627.97934	-1	2718.36392	3	907.128583	157818.03125	2718.36264	907.128157	False	0	1				P0AB71	ALF_ECOLI Fructose-bisphosphate aldolase class 2 OS=Escherichia coli (strain K12) OX=83333 GN=fbaA PE=1 SV=2	0	K.KHNLPHNSLNFVFHGGSGSTAQEIK.D	KHNLPHNSLNFVFHGGSGSTAQEIK	KHNLPHNSLNFVFHGGSGSTAQEIK	2718.36264	0	252	25					1	1								ALF_ECOLI Fructose-bisphosphate aldolase class 2 OS=Escherichia coli (strain K12) OX=83333 GN=fbaA PE=1 SV=2
375397	52	52	52	52	B181128_03_HF_FW_IN_130_ECLP_DSS01_SCX21_hSAX10_rep1	20844	recal_B181128_03_HF_FW_IN_130_ECLP_DSS01_SCX21_hSAX10_rep1.mgf	15500	/data/sgiese/projects_new/depart_clms/workflows/../rawdata/mgf_recal/recal_B181128_03_HF_FW_IN_130_ECLP_DSS01_SCX21_hSAX10_rep1.mgf	4319.56644	-1	3004.5378170000013	3	1002.519882	1080829.0	3004.540012	1002.520614	False	0	1				P11447	ARLY_ECOLI Argininosuccinate lyase OS=Escherichia coli (strain K12) OX=83333 GN=argH PE=1 SV=3	0	R.NSLDSVSDRDHVLELLSAAAIGMVHLSR.F	NSLDSVSDRDHVLELLSAAAIGMVHLSR	NSLDSVSDRDHVLELLSAAAIGMVHLSR	3004.540012	0	224	28					1	1								ARLY_ECOLI Argininosuccinate lyase OS=Escherichia coli (strain K12) OX=83333 GN=argH PE=1 SV=3
643526	7535	7535	7535	7535	B181123_04_HF_FW_IN_130_ECLP_DSS01_SCX20_hSAX08_rep1	18846	recal_B181123_04_HF_FW_IN_130_ECLP_DSS01_SCX20_hSAX08_rep1.mgf	14000	/data/sgiese/projects_new/depart_clms/workflows/../rawdata/mgf_recal/recal_B181123_04_HF_FW_IN_130_ECLP_DSS01_SCX20_hSAX08_rep1.mgf	3956.60292	-1	5347.544164	5	1070.516109	251777.484375	5347.548021000001	1070.516881	False	0	1				P77615	YCJW_ECOLI Uncharacterized HTH-type transcriptional regulator YcjW OS=Escherichia coli (strain K12) OX=83333 GN=ycjW PE=4 SV=1	0	K.VEGQYAHVYSVDTDNFGDSIALTDALIESGHQNIACcmLHAPLDVHVSVDR.V	VEGQYAHVYSVDTDNFGDSIALTDALIESGHQNIACLHAPLDVHVSVDR	VEGQYAHVYSVDTDNFGDSIALTDALIESGHQNIACcmLHAPLDVHVSVDR	5347.548021000001	0	153	49					1	1								YCJW_ECOLI Uncharacterized HTH-type transcriptional regulator YcjW OS=Escherichia coli (strain K12) OX=83333 GN=ycjW PE=4 SV=1
1871	22	22	22	22	B181123_13_HF_FW_IN_130_ECLP_DSS01_SCX20_hSAX04_rep1	13895	recal_B181123_13_HF_FW_IN_130_ECLP_DSS01_SCX20_hSAX04_rep1.mgf	10080	/data/sgiese/projects_new/depart_clms/workflows/../rawdata/mgf_recal/recal_B181123_13_HF_FW_IN_130_ECLP_DSS01_SCX20_hSAX04_rep1.mgf	2780.53362	-1	2238.175365	3	747.065732	9593314.0	2238.175677	747.065836	False	0	1				P33371	DUSC_ECOLI tRNA-dihydrouridine(16) synthase OS=Escherichia coli (strain K12) OX=83333 GN=dusC PE=1 SV=1	0	K.KFEIADAVQQAGATELVVHGR.T	KFEIADAVQQAGATELVVHGR	KFEIADAVQQAGATELVVHGR	2238.175677	0	150	21					1	1								DUSC_ECOLI tRNA-dihydrouridine(16) synthase OS=Escherichia coli (strain K12) OX=83333 GN=dusC PE=1 SV=1
288462	6921	6921	6921	6921	B181123_09_HF_FW_IN_130_ECLP_DSS01_SCX20_hSAX06_rep1	27634	recal_B181123_09_HF_FW_IN_130_ECLP_DSS01_SCX20_hSAX06_rep1.mgf	22823	/data/sgiese/projects_new/depart_clms/workflows/../rawdata/mgf_recal/recal_B181123_09_HF_FW_IN_130_ECLP_DSS01_SCX20_hSAX06_rep1.mgf	5218.6239	-1	4555.381082	4	1139.852547	983631.625	4555.384354	1139.853365	False	0	1				P0A9M8	PTA_ECOLI Phosphate acetyltransferase OS=Escherichia coli (strain K12) OX=83333 GN=pta PE=1 SV=2	0	R.EQLEDNVVLGTLMLEQDEVDGLVSGAVHTTANTIRPPLQLIK.T	EQLEDNVVLGTLMLEQDEVDGLVSGAVHTTANTIRPPLQLIK	EQLEDNVVLGTLMLEQDEVDGLVSGAVHTTANTIRPPLQLIK	4555.384354	0	488	42					1	1								PTA_ECOLI Phosphate acetyltransferase OS=Escherichia coli (strain K12) OX=83333 GN=pta PE=1 SV=2
500140	105	105	105	105	B181121_12_HF_FW_IN_130_ECLP_DSS01_SCX19_hSAX05_rep1	15571	recal_B181121_12_HF_FW_IN_130_ECLP_DSS01_SCX19_hSAX05_rep1.mgf	11568	/data/sgiese/projects_new/depart_clms/workflows/../rawdata/mgf_recal/recal_B181121_12_HF_FW_IN_130_ECLP_DSS01_SCX19_hSAX05_rep1.mgf	3180.69396	-1	2372.258169	3	791.76	5833690.5	2372.258736	791.760189	False	0	1				P0A707	IF3_ECOLI Translation initiation factor IF-3 OS=Escherichia coli (strain K12) OX=83333 GN=infC PE=1 SV=1	0	R.VKDDLQELAVVESFPTKIEGR.Q	VKDDLQELAVVESFPTKIEGR	VKDDLQELAVVESFPTKIEGR	2372.258736	0	148	21					1	1								IF3_ECOLI Translation initiation factor IF-3 OS=Escherichia coli (strain K12) OX=83333 GN=infC PE=1 SV=1
179149	67	67	67	67	B181130_10_HF_FW_IN_130_ECLP_DSS01_SCX22_hSAX06_rep2	16059	recal_B181130_10_HF_FW_IN_130_ECLP_DSS01_SCX22_hSAX06_rep2.mgf	12557	/data/sgiese/projects_new/depart_clms/workflows/../rawdata/mgf_recal/recal_B181130_10_HF_FW_IN_130_ECLP_DSS01_SCX22_hSAX06_rep2.mgf	3221.99328	-1	2637.426706	3	880.149512	290597.375	2637.423844	880.148558	False	0	1				P09831	GLTB_ECOLI Glutamate synthase [NADPH] large chain OS=Escherichia coli (strain K12) OX=83333 GN=gltB PE=1 SV=3	0	K.RVNPELVEVLSVDALAIHEEHLR.G	RVNPELVEVLSVDALAIHEEHLR	RVNPELVEVLSVDALAIHEEHLR	2637.423844	0	1406	23					1	1								GLTB_ECOLI Glutamate synthase [NADPH] large chain OS=Escherichia coli (strain K12) OX=83333 GN=gltB PE=1 SV=3
55468	216	216	216	216	B181123_20_HF_FW_IN_130_ECLP_DSS01_SCX21_hSAX05_rep1	17836	recal_B181123_20_HF_FW_IN_130_ECLP_DSS01_SCX21_hSAX05_rep1.mgf	14200	/data/sgiese/projects_new/depart_clms/workflows/../rawdata/mgf_recal/recal_B181123_20_HF_FW_IN_130_ECLP_DSS01_SCX21_hSAX05_rep1.mgf	3368.8602	-1	2699.350319	3	900.790716	645982.25	2699.348968	900.790266	False	0	1				P39410	YJJJ_ECOLI Toxin YjjJ OS=Escherichia coli (strain K12) OX=83333 GN=yjjJ PE=1 SV=1	0	R.LCcmEQQLVTHQSVAQTEVIWAFGR.L	LCEQQLVTHQSVAQTEVIWAFGR	LCcmEQQLVTHQSVAQTEVIWAFGR	2699.348968	0	314	23					1	1								YJJJ_ECOLI Toxin YjjJ OS=Escherichia coli (strain K12) OX=83333 GN=yjjJ PE=1 SV=1
696909	2681	2681	2681	2681	B181121_13_HF_FW_IN_130_ECLP_DSS01_SCX19_hSAX05_rep2	12010	recal_B181121_13_HF_FW_IN_130_ECLP_DSS01_SCX19_hSAX05_rep2.mgf	8436	/data/sgiese/projects_new/depart_clms/workflows/../rawdata/mgf_recal/recal_B181121_13_HF_FW_IN_130_ECLP_DSS01_SCX19_hSAX05_rep2.mgf	2554.2120600000007	-1	2864.388917	3	955.803582	506439.28125	2864.387539	955.803123	False	0	1				P0ACN7	CYTR_ECOLI HTH-type transcriptional repressor CytR OS=Escherichia coli (strain K12) OX=83333 GN=cytR PE=1 SV=1	0	R.GIEVTAANHGYLVLIGDCcmAHQNQQEK.T	GIEVTAANHGYLVLIGDCAHQNQQEK	GIEVTAANHGYLVLIGDCcmAHQNQQEK	2864.387539	0	88	26					1	1								CYTR_ECOLI HTH-type transcriptional repressor CytR OS=Escherichia coli (strain K12) OX=83333 GN=cytR PE=1 SV=1
2401	1993	1993	1993	1993	B181123_13_HF_FW_IN_130_ECLP_DSS01_SCX20_hSAX04_rep1	16875	recal_B181123_13_HF_FW_IN_130_ECLP_DSS01_SCX20_hSAX04_rep1.mgf	12781	/data/sgiese/projects_new/depart_clms/workflows/../rawdata/mgf_recal/recal_B181123_13_HF_FW_IN_130_ECLP_DSS01_SCX20_hSAX04_rep1.mgf	3264.80688	-1	3259.688198	3	1087.570009	875562.9375	3259.691094	1087.570975	False	0	1				P0C0V0	DEGP_ECOLI Periplasmic serine endoprotease DegP OS=Escherichia coli (strain K12) OX=83333 GN=degP PE=1 SV=1	0	K.FMALGSGVIIDADKGYVVTNNHVVDNATVIK.V	FMALGSGVIIDADKGYVVTNNHVVDNATVIK	FMALGSGVIIDADKGYVVTNNHVVDNATVIK	3259.691094	0	110	31					1	1								DEGP_ECOLI Periplasmic serine endoprotease DegP OS=Escherichia coli (strain K12) OX=83333 GN=degP PE=1 SV=1
474175	3243	3243	3243	3243	B181203_20_HF_FW_IN_130_ECLP_DSS01_SCX23_hSAX03_rep1	13301	recal_B181203_20_HF_FW_IN_130_ECLP_DSS01_SCX23_hSAX03_rep1.mgf	9952	/data/sgiese/projects_new/depart_clms/workflows/../rawdata/mgf_recal/recal_B181203_20_HF_FW_IN_130_ECLP_DSS01_SCX23_hSAX03_rep1.mgf	2725.62894	-1	3821.035374	5	765.214351	2972196.5	3821.037676	765.214812	False	0	1				P0A6V8	GLK_ECOLI Glucokinase OS=Escherichia coli (strain K12) OX=83333 GN=glk PE=1 SV=1	0	K.EHLIQFGGAEPVEGKPIAVYGAGTGLGVAHLVHVDKR.W	EHLIQFGGAEPVEGKPIAVYGAGTGLGVAHLVHVDKR	EHLIQFGGAEPVEGKPIAVYGAGTGLGVAHLVHVDKR	3821.037676	0	114	37					1	1								GLK_ECOLI Glucokinase OS=Escherichia coli (strain K12) OX=83333 GN=glk PE=1 SV=1
400509	4691	4691	4691	4691	B181121_15_HF_FW_IN_130_ECLP_DSS01_SCX19_hSAX06_rep1	23456	recal_B181121_15_HF_FW_IN_130_ECLP_DSS01_SCX19_hSAX06_rep1.mgf	18882	/data/sgiese/projects_new/depart_clms/workflows/../rawdata/mgf_recal/recal_B181121_15_HF_FW_IN_130_ECLP_DSS01_SCX19_hSAX06_rep1.mgf	4491.1125	-1	3840.93179	3	1281.317873	370144.3125	3840.935634	1281.319155	False	0	1				P23845	CYSN_ECOLI Sulfate adenylyltransferase subunit 1 OS=Escherichia coli (strain K12) OX=83333 GN=cysN PE=1 SV=1	0	R.LSNVTVGAGMVHEPVSQATAAPSEFSAFELELNALVR.R	LSNVTVGAGMVHEPVSQATAAPSEFSAFELELNALVR	LSNVTVGAGMVHEPVSQATAAPSEFSAFELELNALVR	3840.935634	0	424	37					1	1								CYSN_ECOLI Sulfate adenylyltransferase subunit 1 OS=Escherichia coli (strain K12) OX=83333 GN=cysN PE=1 SV=1
591967	1125	1125	1125	1125	B181123_07_HF_FW_IN_130_ECLP_DSS01_SCX20_hSAX07_rep2	10473	recal_B181123_07_HF_FW_IN_130_ECLP_DSS01_SCX20_hSAX07_rep2.mgf	7214	/data/sgiese/projects_new/depart_clms/workflows/../rawdata/mgf_recal/recal_B181123_07_HF_FW_IN_130_ECLP_DSS01_SCX20_hSAX07_rep2.mgf	2314.5027	-1	2749.201019	3	917.407616	1371445.75	2749.200445	917.407425	False	0	1				P77318	YDEN_ECOLI Uncharacterized sulfatase YdeN OS=Escherichia coli (strain K12) OX=83333 GN=ydeN PE=3 SV=2	0	R.HQSDDYPHNPNTEDLSQFSYTVR.N	HQSDDYPHNPNTEDLSQFSYTVR	HQSDDYPHNPNTEDLSQFSYTVR	2749.200445	0	464	23					1	1								YDEN_ECOLI Uncharacterized sulfatase YdeN OS=Escherichia coli (strain K12) OX=83333 GN=ydeN PE=3 SV=2
586817	3152	3152	3152	3152	B181126_06_HF_FW_IN_130_ECLP_DSS01_SCX25t27_hSAX07_rep1	18738	recal_B181126_06_HF_FW_IN_130_ECLP_DSS01_SCX25t27_hSAX07_rep1.mgf	14863	/data/sgiese/projects_new/depart_clms/workflows/../rawdata/mgf_recal/recal_B181126_06_HF_FW_IN_130_ECLP_DSS01_SCX25t27_hSAX07_rep1.mgf	3737.29338	-1	4036.937669	3	1346.653166	299641.75	4036.943167	1346.654999	False	0	1				P0A8T7	RPOC_ECOLI DNA-directed RNA polymerase subunit beta' OS=Escherichia coli (strain K12) OX=83333 GN=rpoC PE=1 SV=1	0	R.LVDVAQDLVVTEDDCcmGTHEGIMMTPVIEGGDVKEPLR.D	LVDVAQDLVVTEDDCGTHEGIMMTPVIEGGDVKEPLR	LVDVAQDLVVTEDDCcmGTHEGIMMTPVIEGGDVKEPLR	4036.943167	0	800	37					1	1								RPOC_ECOLI DNA-directed RNA polymerase subunit beta' OS=Escherichia coli (strain K12) OX=83333 GN=rpoC PE=1 SV=1
207064	3909	3909	3909	3909	B181203_19_HF_FW_IN_130_ECLP_DSS01_SCX23_hSAX04_rep1	11714	recal_B181203_19_HF_FW_IN_130_ECLP_DSS01_SCX23_hSAX04_rep1.mgf	8703	/data/sgiese/projects_new/depart_clms/workflows/../rawdata/mgf_recal/recal_B181203_19_HF_FW_IN_130_ECLP_DSS01_SCX23_hSAX04_rep1.mgf	2358.38166	-1	2746.36637	3	916.462733	454582.09375	2746.364293	916.462041	False	0	1				P17846	CYSI_ECOLI Sulfite reductase [NADPH] hemoprotein beta-component OS=Escherichia coli (strain K12) OX=83333 GN=cysI PE=1 SV=4	0	K.NVKPVHQMLHSVGLDALATANDMoxNR.N	NVKPVHQMLHSVGLDALATANDMNR	NVKPVHQMLHSVGLDALATANDMoxNR	2746.364293	0	129	25					1	1	Mox	23	15.994910000000004					CYSI_ECOLI Sulfite reductase [NADPH] hemoprotein beta-component OS=Escherichia coli (strain K12) OX=83333 GN=cysI PE=1 SV=4
120836	2	2	2	2	B181123_12_HF_FW_IN_130_ECLP_DSS01_SCX20_hSAX05_rep2	7948	recal_B181123_12_HF_FW_IN_130_ECLP_DSS01_SCX20_hSAX05_rep2.mgf	5100	/data/sgiese/projects_new/depart_clms/workflows/../rawdata/mgf_recal/recal_B181123_12_HF_FW_IN_130_ECLP_DSS01_SCX20_hSAX05_rep2.mgf	1806.01692	-1	2060.037574	3	687.686468	1221390.375	2060.038572	687.686801	False	0	1				P0ABT2	DPS_ECOLI DNA protection during starvation protein OS=Escherichia coli (strain K12) OX=83333 GN=dps PE=1 SV=2	0	R.KAIGEAKDDDTADILTAASR.D	KAIGEAKDDDTADILTAASR	KAIGEAKDDDTADILTAASR	2060.038572	0	134	20					1	1								DPS_ECOLI DNA protection during starvation protein OS=Escherichia coli (strain K12) OX=83333 GN=dps PE=1 SV=2
698029	876	876	876	876	B181121_13_HF_FW_IN_130_ECLP_DSS01_SCX19_hSAX05_rep2	16484	recal_B181121_13_HF_FW_IN_130_ECLP_DSS01_SCX19_hSAX05_rep2.mgf	12477	/data/sgiese/projects_new/depart_clms/workflows/../rawdata/mgf_recal/recal_B181121_13_HF_FW_IN_130_ECLP_DSS01_SCX19_hSAX05_rep2.mgf	3318.55146	-1	3433.6603240000004	4	859.422358	3654771.25	3433.660594	859.422425	False	0	1				P0A858	TPIS_ECOLI Triosephosphate isomerase OS=Escherichia coli (strain K12) OX=83333 GN=tpiA PE=1 SV=1	0	K.REAEGSHIMoxLGAQNVDLNLSGAFTGETSAAMLK.D	REAEGSHIMLGAQNVDLNLSGAFTGETSAAMLK	REAEGSHIMoxLGAQNVDLNLSGAFTGETSAAMLK	3433.660594	0	52	33					1	1	Mox	9	15.994910000000004					TPIS_ECOLI Triosephosphate isomerase OS=Escherichia coli (strain K12) OX=83333 GN=tpiA PE=1 SV=1
6215	411	411	411	411	B181128_16_HF_FW_IN_130_ECLP_DSS01_SCX22_hSAX03_rep1	9252	recal_B181128_16_HF_FW_IN_130_ECLP_DSS01_SCX22_hSAX03_rep1.mgf	6237	/data/sgiese/projects_new/depart_clms/workflows/../rawdata/mgf_recal/recal_B181128_16_HF_FW_IN_130_ECLP_DSS01_SCX22_hSAX03_rep1.mgf	1991.92752	-1	2466.283944	3	823.101924	2368023.75	2466.286683	823.102838	False	0	1				P0ADQ2	YIID_ECOLI Uncharacterized protein YiiD OS=Escherichia coli (strain K12) OX=83333 GN=yiiD PE=4 SV=1	0	R.YSKPISGKPHAVADLGALSGDLDR.L	YSKPISGKPHAVADLGALSGDLDR	YSKPISGKPHAVADLGALSGDLDR	2466.286683	0	258	24					1	1								YIID_ECOLI Uncharacterized protein YiiD OS=Escherichia coli (strain K12) OX=83333 GN=yiiD PE=4 SV=1
436942	6958	6958	6958	6958	B181121_17_HF_FW_IN_130_ECLP_DSS01_SCX19_hSAX07_rep1	21961	recal_B181121_17_HF_FW_IN_130_ECLP_DSS01_SCX19_hSAX07_rep1.mgf	17250	/data/sgiese/projects_new/depart_clms/workflows/../rawdata/mgf_recal/recal_B181121_17_HF_FW_IN_130_ECLP_DSS01_SCX19_hSAX07_rep1.mgf	4352.36004	-1	5315.601033	5	1064.127483	341235.8125	5315.597945	1064.126866	False	0	1				P0A879	TRPB_ECOLI Tryptophan synthase beta chain OS=Escherichia coli (strain K12) OX=83333 GN=trpB PE=1 SV=2	0	R.EGRLPDAVIACcmVGGGSNAIGMoxFADFINETNVGLIGVEPGGHGIETGEHGAPLK.H	EGRLPDAVIACVGGGSNAIGMFADFINETNVGLIGVEPGGHGIETGEHGAPLK	EGRLPDAVIACcmVGGGSNAIGMoxFADFINETNVGLIGVEPGGHGIETGEHGAPLK	5315.597945	0	220	53					1	1	Mox	21	15.994910000000004					TRPB_ECOLI Tryptophan synthase beta chain OS=Escherichia coli (strain K12) OX=83333 GN=trpB PE=1 SV=2
207835	416	416	416	416	B181203_19_HF_FW_IN_130_ECLP_DSS01_SCX23_hSAX04_rep1	15331	recal_B181203_19_HF_FW_IN_130_ECLP_DSS01_SCX23_hSAX04_rep1.mgf	11985	/data/sgiese/projects_new/depart_clms/workflows/../rawdata/mgf_recal/recal_B181203_19_HF_FW_IN_130_ECLP_DSS01_SCX23_hSAX04_rep1.mgf	2976.59448	-1	2302.172795	3	768.398208	1128175.75	2302.1739620000008	768.398597	False	0	1				P04036	DAPB_ECOLI 4-hydroxy-tetrahydrodipicolinate reductase OS=Escherichia coli (strain K12) OX=83333 GN=dapB PE=1 SV=1	0	R.HKVDAPSGTALAMGEAIAHALDK.D	HKVDAPSGTALAMGEAIAHALDK	HKVDAPSGTALAMGEAIAHALDK	2302.1739620000008	0	162	23					1	1								DAPB_ECOLI 4-hydroxy-tetrahydrodipicolinate reductase OS=Escherichia coli (strain K12) OX=83333 GN=dapB PE=1 SV=1
159364	3970	3970	3970	3970	B181128_04_HF_FW_IN_130_ECLP_DSS01_SCX21_hSAX09_rep1	28569	recal_B181128_04_HF_FW_IN_130_ECLP_DSS01_SCX21_hSAX09_rep1.mgf	22632	/data/sgiese/projects_new/depart_clms/workflows/../rawdata/mgf_recal/recal_B181128_04_HF_FW_IN_130_ECLP_DSS01_SCX21_hSAX09_rep1.mgf	5664.6246	-1	3603.917627	3	1202.313152	121720.4375	3603.922218	1202.314683	False	0	1				P29745	PEPT_ECOLI Peptidase T OS=Escherichia coli (strain K12) OX=83333 GN=pepT PE=1 SV=2	0	R.GGDIALGIGDEVLSPVMFPVLHQLLGQTLITTDGK.T	GGDIALGIGDEVLSPVMFPVLHQLLGQTLITTDGK	GGDIALGIGDEVLSPVMFPVLHQLLGQTLITTDGK	3603.922218	0	100	35					1	1								PEPT_ECOLI Peptidase T OS=Escherichia coli (strain K12) OX=83333 GN=pepT PE=1 SV=2
1945	559	559	559	559	B181123_13_HF_FW_IN_130_ECLP_DSS01_SCX20_hSAX04_rep1	14280	recal_B181123_13_HF_FW_IN_130_ECLP_DSS01_SCX20_hSAX04_rep1.mgf	10423	/data/sgiese/projects_new/depart_clms/workflows/../rawdata/mgf_recal/recal_B181123_13_HF_FW_IN_130_ECLP_DSS01_SCX20_hSAX04_rep1.mgf	2843.48784	-1	2703.37836	3	902.133396	658722.4375	2703.376243	902.132691	False	0	1				P0AF43	YJBB_ECOLI Uncharacterized protein YjbB OS=Escherichia coli (strain K12) OX=83333 GN=yjbB PE=4 SV=1	0	R.LHQQNVQSIETSSLHLGLLGDMQR.L	LHQQNVQSIETSSLHLGLLGDMQR	LHQQNVQSIETSSLHLGLLGDMQR	2703.376243	0	495	24					1	1								YJBB_ECOLI Uncharacterized protein YjbB OS=Escherichia coli (strain K12) OX=83333 GN=yjbB PE=4 SV=1
392968	1988	1988	1988	1988	B181121_19_HF_FW_IN_130_ECLP_DSS01_SCX19_hSAX08_rep1	21945	recal_B181121_19_HF_FW_IN_130_ECLP_DSS01_SCX19_hSAX08_rep1.mgf	16695	/data/sgiese/projects_new/depart_clms/workflows/../rawdata/mgf_recal/recal_B181121_19_HF_FW_IN_130_ECLP_DSS01_SCX19_hSAX08_rep1.mgf	4494.063	-1	3492.6918130000013	3	1165.237881	494397.625	3492.6943409999994	1165.238724	False	0	1				P33195	GCSP_ECOLI Glycine dehydrogenase (decarboxylating) OS=Escherichia coli (strain K12) OX=83333 GN=gcvP PE=1 SV=3	0	R.ENVMQLFNVLLGDNHGLDIDTLDKDVAHDSR.S	ENVMQLFNVLLGDNHGLDIDTLDKDVAHDSR	ENVMQLFNVLLGDNHGLDIDTLDKDVAHDSR	3492.6943409999994	0	431	31					1	1								GCSP_ECOLI Glycine dehydrogenase (decarboxylating) OS=Escherichia coli (strain K12) OX=83333 GN=gcvP PE=1 SV=3
750847	6403	6403	6403	6403	B181130_05_HF_FW_IN_130_ECLP_DSS01_SCX22_hSAX08_rep2	23950	recal_B181130_05_HF_FW_IN_130_ECLP_DSS01_SCX22_hSAX08_rep2.mgf	19044	/data/sgiese/projects_new/depart_clms/workflows/../rawdata/mgf_recal/recal_B181130_05_HF_FW_IN_130_ECLP_DSS01_SCX22_hSAX08_rep2.mgf	4787.47278	-1	4136.95167	4	1035.245194	7265169.0	4136.956492	1035.2464	False	0	1				P0ABH7	CISY_ECOLI Citrate synthase OS=Escherichia coli (strain K12) OX=83333 GN=gltA PE=1 SV=1	0	R.GFPIDQLATDSNYLEVCcmYILLNGEKPTQEQYDEFK.T	GFPIDQLATDSNYLEVCYILLNGEKPTQEQYDEFK	GFPIDQLATDSNYLEVCcmYILLNGEKPTQEQYDEFK	4136.956492	0	71	35					1	1								CISY_ECOLI Citrate synthase OS=Escherichia coli (strain K12) OX=83333 GN=gltA PE=1 SV=1
25094	290	290	290	290	B181121_11_HF_FW_IN_130_ECLP_DSS01_SCX19_hSAX04_rep1	15708	recal_B181121_11_HF_FW_IN_130_ECLP_DSS01_SCX19_hSAX04_rep1.mgf	11527	/data/sgiese/projects_new/depart_clms/workflows/../rawdata/mgf_recal/recal_B181121_11_HF_FW_IN_130_ECLP_DSS01_SCX19_hSAX04_rep1.mgf	3195.736560000001	-1	2547.271541	3	850.09779	1206551.0	2547.275133	850.0989880000003	False	0	1				P69922	FUCI_ECOLI L-fucose isomerase OS=Escherichia coli (strain K12) OX=83333 GN=fucI PE=1 SV=1	0	K.LDGLAEHGIIHLINSGSAALDGSCcmK.Q	LDGLAEHGIIHLINSGSAALDGSCK	LDGLAEHGIIHLINSGSAALDGSCcmK	2547.275133	0	379	25					1	1								FUCI_ECOLI L-fucose isomerase OS=Escherichia coli (strain K12) OX=83333 GN=fucI PE=1 SV=1
192451	1000	1000	1000	1000	B181205_11_HF_FW_IN_130_ECLP_DSS01_SCX24_hSAX05_rep1	10172	recal_B181205_11_HF_FW_IN_130_ECLP_DSS01_SCX24_hSAX05_rep1.mgf	7415	/data/sgiese/projects_new/depart_clms/workflows/../rawdata/mgf_recal/recal_B181205_11_HF_FW_IN_130_ECLP_DSS01_SCX24_hSAX05_rep1.mgf	2138.76642	-1	3085.619954	4	772.412265	2091642.5	3085.624354	772.413365	False	0	1				P77689	SUFD_ECOLI FeS cluster assembly protein SufD OS=Escherichia coli (strain K12) OX=83333 GN=sufD PE=1 SV=1	0	R.GQRPAKPLLLMHITQGVAGEEVNTAHYR.H	GQRPAKPLLLMHITQGVAGEEVNTAHYR	GQRPAKPLLLMHITQGVAGEEVNTAHYR	3085.624354	0	145	28					1	1								SUFD_ECOLI FeS cluster assembly protein SufD OS=Escherichia coli (strain K12) OX=83333 GN=sufD PE=1 SV=1
450818	4426	4426	4426	4426	B181128_05_HF_FW_IN_130_ECLP_DSS01_SCX21_hSAX08_rep1	23769	recal_B181128_05_HF_FW_IN_130_ECLP_DSS01_SCX21_hSAX08_rep1.mgf	18760	/data/sgiese/projects_new/depart_clms/workflows/../rawdata/mgf_recal/recal_B181128_05_HF_FW_IN_130_ECLP_DSS01_SCX21_hSAX08_rep1.mgf	4744.0566	-1	4083.9856	4	1022.003676	1477097.875	4083.996657	1022.006441	False	0	1				P00562	AK2H_ECOLI Bifunctional aspartokinase/homoserine dehydrogenase 2 OS=Escherichia coli (strain K12) OX=83333 GN=metL PE=1 SV=3	0	R.AHPYDDLVVLDVTASQQLADQYLDFASHGFHVISANK.L	AHPYDDLVVLDVTASQQLADQYLDFASHGFHVISANK	AHPYDDLVVLDVTASQQLADQYLDFASHGFHVISANK	4083.996657	0	537	37					1	1								AK2H_ECOLI Bifunctional aspartokinase/homoserine dehydrogenase 2 OS=Escherichia coli (strain K12) OX=83333 GN=metL PE=1 SV=3
394643	4791	4791	4791	4791	B181121_19_HF_FW_IN_130_ECLP_DSS01_SCX19_hSAX08_rep1	27650	recal_B181121_19_HF_FW_IN_130_ECLP_DSS01_SCX19_hSAX08_rep1.mgf	21868	/data/sgiese/projects_new/depart_clms/workflows/../rawdata/mgf_recal/recal_B181121_19_HF_FW_IN_130_ECLP_DSS01_SCX19_hSAX08_rep1.mgf	5523.2394	-1	3849.044902000001	4	963.268502	120112.02343800002	3849.04988	963.269747	False	0	1				P0A9L8	P5CR_ECOLI Pyrroline-5-carboxylate reductase OS=Escherichia coli (strain K12) OX=83333 GN=proC PE=1 SV=1	0	K.VAALHDQFGINAAESAQEVAQIADIIFAAVKPGIMIK.V	VAALHDQFGINAAESAQEVAQIADIIFAAVKPGIMIK	VAALHDQFGINAAESAQEVAQIADIIFAAVKPGIMIK	3849.04988	0	42	37					1	1								P5CR_ECOLI Pyrroline-5-carboxylate reductase OS=Escherichia coli (strain K12) OX=83333 GN=proC PE=1 SV=1
185382	2084	2084	2084	2084	B181205_07_HF_FW_IN_130_ECLP_DSS01_SCX24_hSAX07_rep2	14572	recal_B181205_07_HF_FW_IN_130_ECLP_DSS01_SCX24_hSAX07_rep2.mgf	11095	/data/sgiese/projects_new/depart_clms/workflows/../rawdata/mgf_recal/recal_B181205_07_HF_FW_IN_130_ECLP_DSS01_SCX24_hSAX07_rep2.mgf	3006.76392	-1	3192.35628	3	1065.126036	695404.375	3192.358682	1065.126837	False	0	1				P15034	AMPP_ECOLI Xaa-Pro aminopeptidase OS=Escherichia coli (strain K12) OX=83333 GN=pepP PE=1 SV=2	0	R.YPSYNTIVGSGENGCcmILHYTENECcmEMR.D	YPSYNTIVGSGENGCILHYTENECEMR	YPSYNTIVGSGENGCcmILHYTENECcmEMR	3192.358682	0	227	27					1	1								AMPP_ECOLI Xaa-Pro aminopeptidase OS=Escherichia coli (strain K12) OX=83333 GN=pepP PE=1 SV=2
234071	705	705	705	705	B181205_09_HF_FW_IN_130_ECLP_DSS01_SCX24_hSAX06_rep1	10968	recal_B181205_09_HF_FW_IN_130_ECLP_DSS01_SCX24_hSAX06_rep1.mgf	8052	/data/sgiese/projects_new/depart_clms/workflows/../rawdata/mgf_recal/recal_B181205_09_HF_FW_IN_130_ECLP_DSS01_SCX24_hSAX06_rep1.mgf	2298.3604800000007	-1	3253.673169	4	814.425569	673863.4375	3253.669113	814.4245549999997	False	0	1				P52647	NIFJ_ECOLI Probable pyruvate-flavodoxin oxidoreductase OS=Escherichia coli (strain K12) OX=83333 GN=ydbK PE=3 SV=2	0	R.RADEGKLPLALDSRPPSEAPEETLLHEQR.F	RADEGKLPLALDSRPPSEAPEETLLHEQR	RADEGKLPLALDSRPPSEAPEETLLHEQR	3253.669113	0	1103	29					1	1								NIFJ_ECOLI Probable pyruvate-flavodoxin oxidoreductase OS=Escherichia coli (strain K12) OX=83333 GN=ydbK PE=3 SV=2
1207	930	930	930	930	B181123_13_HF_FW_IN_130_ECLP_DSS01_SCX20_hSAX04_rep1	9656	recal_B181123_13_HF_FW_IN_130_ECLP_DSS01_SCX20_hSAX04_rep1.mgf	6290	/data/sgiese/projects_new/depart_clms/workflows/../rawdata/mgf_recal/recal_B181123_13_HF_FW_IN_130_ECLP_DSS01_SCX20_hSAX04_rep1.mgf	2094.0147	-1	2405.173222	3	802.731684	846371.6875	2405.172381	802.731404	False	0	1				P52086	COBC_ECOLI Adenosylcobalamin/alpha-ribazole phosphatase OS=Escherichia coli (strain K12) OX=83333 GN=cobC PE=1 SV=1	0	R.HGETQANIDGLYSGHAPTPLTAR.G	HGETQANIDGLYSGHAPTPLTAR	HGETQANIDGLYSGHAPTPLTAR	2405.172381	0	8	23					1	1								COBC_ECOLI Adenosylcobalamin/alpha-ribazole phosphatase OS=Escherichia coli (strain K12) OX=83333 GN=cobC PE=1 SV=1
633797	3100	3100	3100	3100	B181203_10_HF_FW_IN_130_ECLP_DSS01_SCX23_hSAX08_rep1	26282	recal_B181203_10_HF_FW_IN_130_ECLP_DSS01_SCX23_hSAX08_rep1.mgf	21131	/data/sgiese/projects_new/depart_clms/workflows/../rawdata/mgf_recal/recal_B181203_10_HF_FW_IN_130_ECLP_DSS01_SCX23_hSAX08_rep1.mgf	5171.064539999999	-1	3532.700638000001	3	1178.574156	476416.8125	3532.7040450000004	1178.575292	False	0	1				P0A9P6	DEAD_ECOLI ATP-dependent RNA helicase DeaD OS=Escherichia coli (strain K12) OX=83333 GN=deaD PE=1 SV=2	0	R.MGFIEDVETIMAQIPEGHQTALFSATMPEAIR.R	MGFIEDVETIMAQIPEGHQTALFSATMPEAIR	MGFIEDVETIMAQIPEGHQTALFSATMPEAIR	3532.7040450000004	0	164	32					1	1								DEAD_ECOLI ATP-dependent RNA helicase DeaD OS=Escherichia coli (strain K12) OX=83333 GN=deaD PE=1 SV=2
171149	625	625	625	625	B181128_11_HF_FW_IN_130_ECLP_DSS01_SCX21_hSAX06_rep2	17386	recal_B181128_11_HF_FW_IN_130_ECLP_DSS01_SCX21_hSAX06_rep2.mgf	13744	/data/sgiese/projects_new/depart_clms/workflows/../rawdata/mgf_recal/recal_B181128_11_HF_FW_IN_130_ECLP_DSS01_SCX21_hSAX06_rep2.mgf	3383.69736	-1	3911.781299	4	978.952601	584732.3125	3911.784295	978.95335	False	0	1				P0ABB4	ATPB_ECOLI ATP synthase subunit beta OS=Escherichia coli (strain K12) OX=83333 GN=atpD PE=1 SV=2	0	R.TREGNDFYHEMTDSNVIDKVSLVYGQMNEPPGNR.L	TREGNDFYHEMTDSNVIDKVSLVYGQMNEPPGNR	TREGNDFYHEMTDSNVIDKVSLVYGQMNEPPGNR	3911.784295	0	184	34					1	1								ATPB_ECOLI ATP synthase subunit beta OS=Escherichia coli (strain K12) OX=83333 GN=atpD PE=1 SV=2
264211	5800	5800	5800	5800	B181123_10_HF_FW_IN_130_ECLP_DSS01_SCX20_hSAX06_rep2	23537	recal_B181123_10_HF_FW_IN_130_ECLP_DSS01_SCX20_hSAX06_rep2.mgf	19078	/data/sgiese/projects_new/depart_clms/workflows/../rawdata/mgf_recal/recal_B181123_10_HF_FW_IN_130_ECLP_DSS01_SCX20_hSAX06_rep2.mgf	4474.90884	-1	4079.021895	4	1020.76275	492601.21875	4079.028492	1020.7644	False	0	1				P0A9S3	GATD_ECOLI Galactitol 1-phosphate 5-dehydrogenase OS=Escherichia coli (strain K12) OX=83333 GN=gatD PE=1 SV=1	0	R.KNVFALPTDMPIEDGAFIEPITVGLHAFHLAQGCcmENK.N	KNVFALPTDMPIEDGAFIEPITVGLHAFHLAQGCENK	KNVFALPTDMPIEDGAFIEPITVGLHAFHLAQGCcmENK	4079.028492	0	126	37					1	1								GATD_ECOLI Galactitol 1-phosphate 5-dehydrogenase OS=Escherichia coli (strain K12) OX=83333 GN=gatD PE=1 SV=1
525100	70	70	70	70	B181126_09_HF_FW_IN_130_ECLP_DSS01_SCX25t27_hSAX06_rep1	10449	recal_B181126_09_HF_FW_IN_130_ECLP_DSS01_SCX25t27_hSAX06_rep1.mgf	7606	/data/sgiese/projects_new/depart_clms/workflows/../rawdata/mgf_recal/recal_B181126_09_HF_FW_IN_130_ECLP_DSS01_SCX25t27_hSAX06_rep1.mgf	2241.01476	-1	2787.420453	3	930.147427	375124.59375	2787.420493	930.147441	False	0	1				P0A7B5	PROB_ECOLI Glutamate 5-kinase OS=Escherichia coli (strain K12) OX=83333 GN=proB PE=1 SV=1	0	R.RIAGHHSQEIDAILGYEYGPVAVHR.D	RIAGHHSQEIDAILGYEYGPVAVHR	RIAGHHSQEIDAILGYEYGPVAVHR	2787.420493	0	337	25					1	1								PROB_ECOLI Glutamate 5-kinase OS=Escherichia coli (strain K12) OX=83333 GN=proB PE=1 SV=1
630669	6448	6448	6448	6448	B181203_10_HF_FW_IN_130_ECLP_DSS01_SCX23_hSAX08_rep1	15943	recal_B181203_10_HF_FW_IN_130_ECLP_DSS01_SCX23_hSAX08_rep1.mgf	11749	/data/sgiese/projects_new/depart_clms/workflows/../rawdata/mgf_recal/recal_B181203_10_HF_FW_IN_130_ECLP_DSS01_SCX23_hSAX08_rep1.mgf	3339.39066	-1	3649.6164340000014	3	1217.546088	286387.25	3649.615485	1217.5457720000004	False	0	1				P0ADB1	OSME_ECOLI Osmotically-inducible putative lipoprotein OsmE OS=Escherichia coli (strain K12) OX=83333 GN=osmE PE=2 SV=1	0	K.AETYFVALDDTGHVINSGYQTCcmAEYDTDPQAAK.-	AETYFVALDDTGHVINSGYQTCAEYDTDPQAAK	AETYFVALDDTGHVINSGYQTCcmAEYDTDPQAAK	3649.615485	0	80	33					1	1								OSME_ECOLI Osmotically-inducible putative lipoprotein OsmE OS=Escherichia coli (strain K12) OX=83333 GN=osmE PE=2 SV=1
405681	2142	2142	2142	2142	B181128_09_HF_FW_IN_130_ECLP_DSS01_SCX21_hSAX07_rep2	14420	recal_B181128_09_HF_FW_IN_130_ECLP_DSS01_SCX21_hSAX07_rep2.mgf	10853	/data/sgiese/projects_new/depart_clms/workflows/../rawdata/mgf_recal/recal_B181128_09_HF_FW_IN_130_ECLP_DSS01_SCX21_hSAX07_rep2.mgf	2974.85712	-1	3044.447466	3	1015.823099	500174.21875	3044.450924	1015.824251	False	0	1				P0ACP1	CRA_ECOLI Catabolite repressor/activator OS=Escherichia coli (strain K12) OX=83333 GN=cra PE=1 SV=1	0	R.ALDREHFTSVVGADQDDAEMLAEELRK.F	ALDREHFTSVVGADQDDAEMLAEELRK	ALDREHFTSVVGADQDDAEMLAEELRK	3044.450924	0	150	27					1	1								CRA_ECOLI Catabolite repressor/activator OS=Escherichia coli (strain K12) OX=83333 GN=cra PE=1 SV=1
262063	2611	2611	2611	2611	B181123_10_HF_FW_IN_130_ECLP_DSS01_SCX20_hSAX06_rep2	16150	recal_B181123_10_HF_FW_IN_130_ECLP_DSS01_SCX20_hSAX06_rep2.mgf	12371	/data/sgiese/projects_new/depart_clms/workflows/../rawdata/mgf_recal/recal_B181123_10_HF_FW_IN_130_ECLP_DSS01_SCX20_hSAX06_rep2.mgf	3203.14446	-1	3293.529383	3	1098.8504039999998	935077.625	3293.525881	1098.849237	False	0	1				P0ACC7	GLMU_ECOLI Bifunctional protein GlmU OS=Escherichia coli (strain K12) OX=83333 GN=glmU PE=1 SV=1	0	K.AGHLTYLGDAEIGDNVNIGAGTITCcmNYDGANK.F	AGHLTYLGDAEIGDNVNIGAGTITCNYDGANK	AGHLTYLGDAEIGDNVNIGAGTITCcmNYDGANK	3293.525881	0	361	32					1	1								GLMU_ECOLI Bifunctional protein GlmU OS=Escherichia coli (strain K12) OX=83333 GN=glmU PE=1 SV=1
81261	124	124	124	124	B181203_18_HF_FW_IN_130_ECLP_DSS01_SCX23_hSAX05_rep2	13415	recal_B181203_18_HF_FW_IN_130_ECLP_DSS01_SCX23_hSAX05_rep2.mgf	10065	/data/sgiese/projects_new/depart_clms/workflows/../rawdata/mgf_recal/recal_B181203_18_HF_FW_IN_130_ECLP_DSS01_SCX23_hSAX05_rep2.mgf	2717.93784	-1	2673.254077	3	892.091969	372138.0	2673.258046	892.093292	False	0	1				P05719	T1SK_ECOLI Type-1 restriction enzyme EcoKI specificity protein OS=Escherichia coli (strain K12) OX=83333 GN=hsdS PE=1 SV=1	0	K.SAHQHLPFECcmSFGAFCcmGVLRPEK.L	SAHQHLPFECSFGAFCGVLRPEK	SAHQHLPFECcmSFGAFCcmGVLRPEK	2673.258046	0	93	23					1	1								T1SK_ECOLI Type-1 restriction enzyme EcoKI specificity protein OS=Escherichia coli (strain K12) OX=83333 GN=hsdS PE=1 SV=1
729787	3840	3840	3840	3840	B181123_11_HF_FW_IN_130_ECLP_DSS01_SCX20_hSAX05_rep1	12817	recal_B181123_11_HF_FW_IN_130_ECLP_DSS01_SCX20_hSAX05_rep1.mgf	9515	/data/sgiese/projects_new/depart_clms/workflows/../rawdata/mgf_recal/recal_B181123_11_HF_FW_IN_130_ECLP_DSS01_SCX20_hSAX05_rep1.mgf	2619.46032	-1	2973.428839	3	992.150223	477901.0	2973.429067	992.150299	False	0	1				P07118	SYV_ECOLI Valine--tRNA ligase OS=Escherichia coli (strain K12) OX=83333 GN=valS PE=1 SV=2	0	K.DENGKPQVPFHTVYMTGLIRDDEGQK.M	DENGKPQVPFHTVYMTGLIRDDEGQK	DENGKPQVPFHTVYMTGLIRDDEGQK	2973.429067	0	529	26					1	1								SYV_ECOLI Valine--tRNA ligase OS=Escherichia coli (strain K12) OX=83333 GN=valS PE=1 SV=2
429362	6902	6902	6902	6902	B181121_16_HF_FW_IN_130_ECLP_DSS01_SCX19_hSAX06_rep2	23646	recal_B181121_16_HF_FW_IN_130_ECLP_DSS01_SCX19_hSAX06_rep2.mgf	19068	/data/sgiese/projects_new/depart_clms/workflows/../rawdata/mgf_recal/recal_B181121_16_HF_FW_IN_130_ECLP_DSS01_SCX19_hSAX06_rep2.mgf	4527.64134	-1	4344.212912	4	1087.0605039999996	1687010.375	4344.213390999998	1087.060624	False	0	1				P09372	GRPE_ECOLI Protein GrpE OS=Escherichia coli (strain K12) OX=83333 GN=grpE PE=1 SV=1	0	R.KFGVEVIAETNVPLDPNVHQAIAMVESDDVAPGNVLGIMQK.G	KFGVEVIAETNVPLDPNVHQAIAMVESDDVAPGNVLGIMQK	KFGVEVIAETNVPLDPNVHQAIAMVESDDVAPGNVLGIMQK	4344.213390999998	0	136	41					1	1								GRPE_ECOLI Protein GrpE OS=Escherichia coli (strain K12) OX=83333 GN=grpE PE=1 SV=1
802048	528	528	528	528	B181130_06_HF_FW_IN_130_ECLP_DSS01_SCX22_hSAX07_rep1	10230	recal_B181130_06_HF_FW_IN_130_ECLP_DSS01_SCX22_hSAX07_rep1.mgf	7254	/data/sgiese/projects_new/depart_clms/workflows/../rawdata/mgf_recal/recal_B181130_06_HF_FW_IN_130_ECLP_DSS01_SCX22_hSAX07_rep1.mgf	2215.29516	-1	2491.150664	3	831.3908309999997	777970.5	2491.151647	831.391159	False	0	1				P0ABU0	MENB_ECOLI 1,4-dihydroxy-2-naphthoyl-CoA synthase OS=Escherichia coli (strain K12) OX=83333 GN=menB PE=1 SV=1	0	R.GDYGGYKDDSGVHHLNVLDFQR.Q	GDYGGYKDDSGVHHLNVLDFQR	GDYGGYKDDSGVHHLNVLDFQR	2491.151647	0	92	22					1	1								MENB_ECOLI 1,4-dihydroxy-2-naphthoyl-CoA synthase OS=Escherichia coli (strain K12) OX=83333 GN=menB PE=1 SV=1
253062	243	243	243	243	B181123_19_HF_FW_IN_130_ECLP_DSS01_SCX20_hSAX01_rep2	8932	recal_B181123_19_HF_FW_IN_130_ECLP_DSS01_SCX20_hSAX01_rep2.mgf	5074	/data/sgiese/projects_new/depart_clms/workflows/../rawdata/mgf_recal/recal_B181123_19_HF_FW_IN_130_ECLP_DSS01_SCX20_hSAX01_rep2.mgf	2136.55458	-1	2470.256159	3	824.4259959999997	442927.0625	2470.256443	824.426091	False	0	1				P37759	RMLB1_ECOLI dTDP-glucose 4,6-dehydratase 1 OS=Escherichia coli (strain K12) OX=83333 GN=rfbB PE=3 SV=2	0	R.HIINNTQDSVVNVDKLTYAGNR.E	HIINNTQDSVVNVDKLTYAGNR	HIINNTQDSVVNVDKLTYAGNR	2470.256443	0	19	22					1	1								RMLB1_ECOLI dTDP-glucose 4,6-dehydratase 1 OS=Escherichia coli (strain K12) OX=83333 GN=rfbB PE=3 SV=2
593332	3137	3137	3137	3137	B181123_07_HF_FW_IN_130_ECLP_DSS01_SCX20_hSAX07_rep2	15325	recal_B181123_07_HF_FW_IN_130_ECLP_DSS01_SCX20_hSAX07_rep2.mgf	11610	/data/sgiese/projects_new/depart_clms/workflows/../rawdata/mgf_recal/recal_B181123_07_HF_FW_IN_130_ECLP_DSS01_SCX20_hSAX07_rep2.mgf	3155.08572	-1	3624.693946	4	907.180763	750138.25	3624.697714	907.181705	False	0	1				P0A7I4	RF3_ECOLI Peptide chain release factor RF3 OS=Escherichia coli (strain K12) OX=83333 GN=prfC PE=1 SV=2	0	R.SHVEEAYPGDILGLHNHGTIQIGDTFTQGEMMK.F	SHVEEAYPGDILGLHNHGTIQIGDTFTQGEMMK	SHVEEAYPGDILGLHNHGTIQIGDTFTQGEMMK	3624.697714	0	354	33					1	1								RF3_ECOLI Peptide chain release factor RF3 OS=Escherichia coli (strain K12) OX=83333 GN=prfC PE=1 SV=2
433997	7221	7221	7221	7221	B181121_17_HF_FW_IN_130_ECLP_DSS01_SCX19_hSAX07_rep1	12759	recal_B181121_17_HF_FW_IN_130_ECLP_DSS01_SCX19_hSAX07_rep1.mgf	8897	/data/sgiese/projects_new/depart_clms/workflows/../rawdata/mgf_recal/recal_B181121_17_HF_FW_IN_130_ECLP_DSS01_SCX19_hSAX07_rep1.mgf	2778.04032	-1	4871.107264	5	975.228729	1918312.125	4871.109990999998	975.229275	False	0	1				P00959	SYM_ECOLI Methionine--tRNA ligase OS=Escherichia coli (strain K12) OX=83333 GN=metG PE=1 SV=2	0	K.AQQLGITPEQMoxIGEMoxSQEHQTDFAGFNISYDNYHSTHSEENR.Q	AQQLGITPEQMIGEMSQEHQTDFAGFNISYDNYHSTHSEENR	AQQLGITPEQMoxIGEMoxSQEHQTDFAGFNISYDNYHSTHSEENR	4871.109990999998	0	63	42					1	1	Mox;Mox	11;15	15.994910000000004;15.994910000000004					SYM_ECOLI Methionine--tRNA ligase OS=Escherichia coli (strain K12) OX=83333 GN=metG PE=1 SV=2
480499	8244	8244	8244	8244	B181128_07_HF_FW_IN_130_ECLP_DSS01_SCX21_hSAX07_rep1	18269	recal_B181128_07_HF_FW_IN_130_ECLP_DSS01_SCX21_hSAX07_rep1.mgf	14325	/data/sgiese/projects_new/depart_clms/workflows/../rawdata/mgf_recal/recal_B181128_07_HF_FW_IN_130_ECLP_DSS01_SCX21_hSAX07_rep1.mgf	3640.20708	-1	3510.7207770000005	4	878.6874710000003	607716.5625	3510.723538	878.6881609999997	False	0	1				P0ACB7	HEMY_ECOLI Protein HemY OS=Escherichia coli (strain K12) OX=83333 GN=hemY PE=1 SV=1	0	R.HQVALQVAMAEHLIECcmDDHDTAQQIIIDGLK.R	HQVALQVAMAEHLIECDDHDTAQQIIIDGLK	HQVALQVAMAEHLIECcmDDHDTAQQIIIDGLK	3510.723538	0	261	31					1	1								HEMY_ECOLI Protein HemY OS=Escherichia coli (strain K12) OX=83333 GN=hemY PE=1 SV=1
437245	4490	4490	4490	4490	B181121_17_HF_FW_IN_130_ECLP_DSS01_SCX19_hSAX07_rep1	23011	recal_B181121_17_HF_FW_IN_130_ECLP_DSS01_SCX19_hSAX07_rep1.mgf	18205	/data/sgiese/projects_new/depart_clms/workflows/../rawdata/mgf_recal/recal_B181121_17_HF_FW_IN_130_ECLP_DSS01_SCX19_hSAX07_rep1.mgf	4538.9853	-1	4017.013406	5	804.409958	270013.4375	4017.019183	804.411113	False	0	1				P0AEC0	YOAE_ECOLI UPF0053 inner membrane protein YoaE OS=Escherichia coli (strain K12) OX=83333 GN=yoaE PE=1 SV=1	0	K.GGTDLHALQQALDVEHLADDDDIATVAGLVISANGHIPR.V	GGTDLHALQQALDVEHLADDDDIATVAGLVISANGHIPR	GGTDLHALQQALDVEHLADDDDIATVAGLVISANGHIPR	4017.019183	0	442	39					1	1								YOAE_ECOLI UPF0053 inner membrane protein YoaE OS=Escherichia coli (strain K12) OX=83333 GN=yoaE PE=1 SV=1
263217	3930	3930	3930	3930	B181123_10_HF_FW_IN_130_ECLP_DSS01_SCX20_hSAX06_rep2	20251	recal_B181123_10_HF_FW_IN_130_ECLP_DSS01_SCX20_hSAX06_rep2.mgf	16093	/data/sgiese/projects_new/depart_clms/workflows/../rawdata/mgf_recal/recal_B181123_10_HF_FW_IN_130_ECLP_DSS01_SCX20_hSAX06_rep2.mgf	3897.86316	-1	3261.563296000001	3	1088.195042	1071449.375	3261.564573	1088.195468	False	0	1				P0A858	TPIS_ECOLI Triosephosphate isomerase OS=Escherichia coli (strain K12) OX=83333 GN=tpiA PE=1 SV=1	0	R.EAEGSHIMLGAQNVDLNLSGAFTGETSAAMLK.D	EAEGSHIMLGAQNVDLNLSGAFTGETSAAMLK	EAEGSHIMLGAQNVDLNLSGAFTGETSAAMLK	3261.564573	0	53	32					1	1								TPIS_ECOLI Triosephosphate isomerase OS=Escherichia coli (strain K12) OX=83333 GN=tpiA PE=1 SV=1
434967	1155	1155	1155	1155	B181121_17_HF_FW_IN_130_ECLP_DSS01_SCX19_hSAX07_rep1	15952	recal_B181121_17_HF_FW_IN_130_ECLP_DSS01_SCX19_hSAX07_rep1.mgf	11789	/data/sgiese/projects_new/depart_clms/workflows/../rawdata/mgf_recal/recal_B181121_17_HF_FW_IN_130_ECLP_DSS01_SCX19_hSAX07_rep1.mgf	3316.53036	-1	3231.584083	3	1078.2019710000004	907343.25	3231.583653	1078.201828	False	0	1				P0A8B2	YFCN_ECOLI UPF0115 protein YfcN OS=Escherichia coli (strain K12) OX=83333 GN=yfcN PE=3 SV=1	0	K.RLIQEQADASHYFSDEFQPLLNTEGPVK.Y	RLIQEQADASHYFSDEFQPLLNTEGPVK	RLIQEQADASHYFSDEFQPLLNTEGPVK	3231.583653	0	46	28					1	1								YFCN_ECOLI UPF0115 protein YfcN OS=Escherichia coli (strain K12) OX=83333 GN=yfcN PE=3 SV=1
51114	5685	5685	5685	5685	B181203_12_HF_FW_IN_130_ECLP_DSS01_SCX23_hSAX07_rep1	28284	recal_B181203_12_HF_FW_IN_130_ECLP_DSS01_SCX23_hSAX07_rep1.mgf	23506	/data/sgiese/projects_new/depart_clms/workflows/../rawdata/mgf_recal/recal_B181203_12_HF_FW_IN_130_ECLP_DSS01_SCX23_hSAX07_rep1.mgf	5363.24484	-1	4293.103603000001	3	1432.041811	1464657.625	4293.105222	1432.042351	False	0	1				P0A9G6	ACEA_ECOLI Isocitrate lyase OS=Escherichia coli (strain K12) OX=83333 GN=aceA PE=1 SV=1	0	K.AGIEAVYLSGWQVAADANLAASMYPDQSLYPANSVPAVVER.I	AGIEAVYLSGWQVAADANLAASMYPDQSLYPANSVPAVVER	AGIEAVYLSGWQVAADANLAASMYPDQSLYPANSVPAVVER	4293.105222	0	83	41					1	1								ACEA_ECOLI Isocitrate lyase OS=Escherichia coli (strain K12) OX=83333 GN=aceA PE=1 SV=1
760239	3803	3803	3803	3803	B181205_06_HF_FW_IN_130_ECLP_DSS01_SCX24_hSAX07_rep1	19647	recal_B181205_06_HF_FW_IN_130_ECLP_DSS01_SCX24_hSAX07_rep1.mgf	15729	/data/sgiese/projects_new/depart_clms/workflows/../rawdata/mgf_recal/recal_B181205_06_HF_FW_IN_130_ECLP_DSS01_SCX24_hSAX07_rep1.mgf	3842.2921200000014	-1	4067.883447	4	1017.978138	550963.75	4067.892804	1017.980478	False	0	1				P0AES6	GYRB_ECOLI DNA gyrase subunit B OS=Escherichia coli (strain K12) OX=83333 GN=gyrB PE=1 SV=2	0	R.KRPGMYIGDTDDGTGLHHMVFEVVDNAIDEALAGHCcmK.E	KRPGMYIGDTDDGTGLHHMVFEVVDNAIDEALAGHCK	KRPGMYIGDTDDGTGLHHMVFEVVDNAIDEALAGHCcmK	4067.892804	0	21	37					1	1								GYRB_ECOLI DNA gyrase subunit B OS=Escherichia coli (strain K12) OX=83333 GN=gyrB PE=1 SV=2
49542	8940	8940	8940	8940	B181203_12_HF_FW_IN_130_ECLP_DSS01_SCX23_hSAX07_rep1	24245	recal_B181203_12_HF_FW_IN_130_ECLP_DSS01_SCX23_hSAX07_rep1.mgf	19839	/data/sgiese/projects_new/depart_clms/workflows/../rawdata/mgf_recal/recal_B181203_12_HF_FW_IN_130_ECLP_DSS01_SCX23_hSAX07_rep1.mgf	4637.77248	-1	4442.068397	4	1111.524376	413958.875	4442.069115	1111.524555	False	0	1				P24255	RP54_ECOLI RNA polymerase sigma-54 factor OS=Escherichia coli (strain K12) OX=83333 GN=rpoN PE=1 SV=2	0	R.CcmIVEQQQAFFEQGEEYMKPMVLADIAQAVEMHESTISR.V	CIVEQQQAFFEQGEEYMKPMVLADIAQAVEMHESTISR	CcmIVEQQQAFFEQGEEYMKPMVLADIAQAVEMHESTISR	4442.069115	0	346	38					1	1								RP54_ECOLI RNA polymerase sigma-54 factor OS=Escherichia coli (strain K12) OX=83333 GN=rpoN PE=1 SV=2
325953	1728	1728	1728	1728	B181123_24_HF_FW_IN_130_ECLP_DSS01_SCX21_hSAX03_rep1	17681	recal_B181123_24_HF_FW_IN_130_ECLP_DSS01_SCX21_hSAX03_rep1.mgf	13497	/data/sgiese/projects_new/depart_clms/workflows/../rawdata/mgf_recal/recal_B181123_24_HF_FW_IN_130_ECLP_DSS01_SCX21_hSAX03_rep1.mgf	3504.57666	-1	3435.814258	4	859.960841	1178155.875	3435.816391	859.961374	False	0	1				P75728	UBIF_ECOLI 3-demethoxyubiquinol 3-hydroxylase OS=Escherichia coli (strain K12) OX=83333 GN=ubiF PE=1 SV=1	0	R.HALQYVQPGLALVGDAAHTIHPLAGQGVNLGYR.D	HALQYVQPGLALVGDAAHTIHPLAGQGVNLGYR	HALQYVQPGLALVGDAAHTIHPLAGQGVNLGYR	3435.816391	0	274	33					1	1								UBIF_ECOLI 3-demethoxyubiquinol 3-hydroxylase OS=Escherichia coli (strain K12) OX=83333 GN=ubiF PE=1 SV=1
275942	7277	7277	7277	7277	B181203_13_HF_FW_IN_130_ECLP_DSS01_SCX23_hSAX07_rep2	29980	recal_B181203_13_HF_FW_IN_130_ECLP_DSS01_SCX23_hSAX07_rep2.mgf	25017	/data/sgiese/projects_new/depart_clms/workflows/../rawdata/mgf_recal/recal_B181203_13_HF_FW_IN_130_ECLP_DSS01_SCX23_hSAX07_rep2.mgf	5677.86876	-1	4945.363093	4	1237.34805	711391.0625	4945.363754	1237.348215	False	0	1				P76558	MAO2_ECOLI NADP-dependent malic enzyme OS=Escherichia coli (strain K12) OX=83333 GN=maeB PE=1 SV=1	0	R.DGVHTAGAMNALLLPSGNTFIADTYVNDEPDAEELAEITLMAAETVR.R	DGVHTAGAMNALLLPSGNTFIADTYVNDEPDAEELAEITLMAAETVR	DGVHTAGAMNALLLPSGNTFIADTYVNDEPDAEELAEITLMAAETVR	4945.363754	0	575	47					1	1								MAO2_ECOLI NADP-dependent malic enzyme OS=Escherichia coli (strain K12) OX=83333 GN=maeB PE=1 SV=1
757254	681	681	681	681	B181205_06_HF_FW_IN_130_ECLP_DSS01_SCX24_hSAX07_rep1	11593	recal_B181205_06_HF_FW_IN_130_ECLP_DSS01_SCX24_hSAX07_rep1.mgf	8437	/data/sgiese/projects_new/depart_clms/workflows/../rawdata/mgf_recal/recal_B181205_06_HF_FW_IN_130_ECLP_DSS01_SCX24_hSAX07_rep1.mgf	2453.49216	-1	2840.264654	3	947.762161	309183.28125	2840.265112	947.762314	False	0	1				P32138	SQASE_ECOLI Sulfoquinovosidase OS=Escherichia coli (strain K12) OX=83333 GN=yihQ PE=1 SV=3	0	R.THEGNRPGDNWQFDGDAETIAHFAR.M	THEGNRPGDNWQFDGDAETIAHFAR	THEGNRPGDNWQFDGDAETIAHFAR	2840.265112	0	536	25					1	1								SQASE_ECOLI Sulfoquinovosidase OS=Escherichia coli (strain K12) OX=83333 GN=yihQ PE=1 SV=3
199327	5383	5383	5383	5383	B181205_13_HF_FW_IN_130_ECLP_DSS01_SCX24_hSAX03_rep1	12903	recal_B181205_13_HF_FW_IN_130_ECLP_DSS01_SCX24_hSAX03_rep1.mgf	9622	/data/sgiese/projects_new/depart_clms/workflows/../rawdata/mgf_recal/recal_B181205_13_HF_FW_IN_130_ECLP_DSS01_SCX24_hSAX03_rep1.mgf	2685.501660000001	-1	3793.031872	4	949.265245	144720.921875	3793.031528	949.265159	False	0	1				P0A6V8	GLK_ECOLI Glucokinase OS=Escherichia coli (strain K12) OX=83333 GN=glk PE=1 SV=1	0	K.KEHLIQFGGAEPVEGKPIAVYGAGTGLGVAHLVHVDK.R	KEHLIQFGGAEPVEGKPIAVYGAGTGLGVAHLVHVDK	KEHLIQFGGAEPVEGKPIAVYGAGTGLGVAHLVHVDK	3793.031528	0	113	37					1	1								GLK_ECOLI Glucokinase OS=Escherichia coli (strain K12) OX=83333 GN=glk PE=1 SV=1
25360	1117	1117	1117	1117	B181121_11_HF_FW_IN_130_ECLP_DSS01_SCX19_hSAX04_rep1	17048	recal_B181121_11_HF_FW_IN_130_ECLP_DSS01_SCX19_hSAX04_rep1.mgf	12745	/data/sgiese/projects_new/depart_clms/workflows/../rawdata/mgf_recal/recal_B181121_11_HF_FW_IN_130_ECLP_DSS01_SCX19_hSAX04_rep1.mgf	3422.8671	-1	2516.227158	3	839.749662	437648.53125	2516.22956	839.7504630000003	False	0	1				P0A9T0	SERA_ECOLI D-3-phosphoglycerate dehydrogenase OS=Escherichia coli (strain K12) OX=83333 GN=serA PE=1 SV=2	0	K.YSDNGSTLSAVNFPEVSLPLHGGR.R	YSDNGSTLSAVNFPEVSLPLHGGR	YSDNGSTLSAVNFPEVSLPLHGGR	2516.22956	0	315	24					1	1								SERA_ECOLI D-3-phosphoglycerate dehydrogenase OS=Escherichia coli (strain K12) OX=83333 GN=serA PE=1 SV=2
400072	3055	3055	3055	3055	B181121_15_HF_FW_IN_130_ECLP_DSS01_SCX19_hSAX06_rep1	21902	recal_B181121_15_HF_FW_IN_130_ECLP_DSS01_SCX19_hSAX06_rep1.mgf	17472	/data/sgiese/projects_new/depart_clms/workflows/../rawdata/mgf_recal/recal_B181121_15_HF_FW_IN_130_ECLP_DSS01_SCX19_hSAX06_rep1.mgf	4216.455779999998	-1	4883.286698	5	977.664616	2384920.0	4883.287438	977.664764	False	0	1				P00968	CARB_ECOLI Carbamoyl-phosphate synthase large chain OS=Escherichia coli (strain K12) OX=83333 GN=carB PE=1 SV=2	0	R.DKNDNCcmIIVCcmSIENFDAMGIHTGDSITVAPAQTLTDKEYQIMR.N	DKNDNCIIVCSIENFDAMGIHTGDSITVAPAQTLTDKEYQIMR	DKNDNCcmIIVCcmSIENFDAMGIHTGDSITVAPAQTLTDKEYQIMR	4883.287438	0	223	43					1	1								CARB_ECOLI Carbamoyl-phosphate synthase large chain OS=Escherichia coli (strain K12) OX=83333 GN=carB PE=1 SV=2
392917	5729	5729	5729	5729	B181121_19_HF_FW_IN_130_ECLP_DSS01_SCX19_hSAX08_rep1	21846	recal_B181121_19_HF_FW_IN_130_ECLP_DSS01_SCX19_hSAX08_rep1.mgf	16605	/data/sgiese/projects_new/depart_clms/workflows/../rawdata/mgf_recal/recal_B181121_19_HF_FW_IN_130_ECLP_DSS01_SCX19_hSAX08_rep1.mgf	4476.5754	-1	3929.798102	3	1310.939977	188195.859375	3929.799758	1310.940529	False	0	1				P04079	GUAA_ECOLI GMP synthase [glutamine-hydrolyzing] OS=Escherichia coli (strain K12) OX=83333 GN=guaA PE=1 SV=1	0	R.APQYVFEAGVPVFGVCcmYGMQTMAMQLGGHVEASNER.E	APQYVFEAGVPVFGVCYGMQTMAMQLGGHVEASNER	APQYVFEAGVPVFGVCcmYGMQTMAMQLGGHVEASNER	3929.799758	0	71	36					1	1								GUAA_ECOLI GMP synthase [glutamine-hydrolyzing] OS=Escherichia coli (strain K12) OX=83333 GN=guaA PE=1 SV=1
187385	2863	2863	2863	2863	B181205_07_HF_FW_IN_130_ECLP_DSS01_SCX24_hSAX07_rep2	19725	recal_B181205_07_HF_FW_IN_130_ECLP_DSS01_SCX24_hSAX07_rep2.mgf	15774	/data/sgiese/projects_new/depart_clms/workflows/../rawdata/mgf_recal/recal_B181205_07_HF_FW_IN_130_ECLP_DSS01_SCX24_hSAX07_rep2.mgf	3909.24216	-1	3279.62299	3	1094.21494	556407.0625	3279.621888	1094.214573	False	0	1				P0AFF6	NUSA_ECOLI Transcription termination/antitermination protein NusA OS=Escherichia coli (strain K12) OX=83333 GN=nusA PE=1 SV=1	0	K.NALATIAQAQEESLGDNKPADDLLNLEGVDR.D	NALATIAQAQEESLGDNKPADDLLNLEGVDR	NALATIAQAQEESLGDNKPADDLLNLEGVDR	3279.621888	0	412	31					1	1								NUSA_ECOLI Transcription termination/antitermination protein NusA OS=Escherichia coli (strain K12) OX=83333 GN=nusA PE=1 SV=1
777942	1887	1887	1887	1887	B181126_04_HF_FW_IN_130_ECLP_DSS01_SCX25t27_hSAX08_rep1	18934	recal_B181126_04_HF_FW_IN_130_ECLP_DSS01_SCX25t27_hSAX08_rep1.mgf	14442	/data/sgiese/projects_new/depart_clms/workflows/../rawdata/mgf_recal/recal_B181126_04_HF_FW_IN_130_ECLP_DSS01_SCX25t27_hSAX08_rep1.mgf	3931.9026	-1	2757.285188	3	920.102339	492585.5625	2757.289069	920.103633	False	0	1				P0A887	UBIE_ECOLI Ubiquinone/menaquinone biosynthesis C-methyltransferase UbiE OS=Escherichia coli (strain K12) OX=83333 GN=ubiE PE=1 SV=1	0	K.AMMQDAGFESVDYYNLTAGVVALHR.G	AMMQDAGFESVDYYNLTAGVVALHR	AMMQDAGFESVDYYNLTAGVVALHR	2757.289069	0	223	25					1	1								UBIE_ECOLI Ubiquinone/menaquinone biosynthesis C-methyltransferase UbiE OS=Escherichia coli (strain K12) OX=83333 GN=ubiE PE=1 SV=1
787316	4068	4068	4068	4068	B181121_18_HF_FW_IN_130_ECLP_DSS01_SCX19_hSAX07_rep2	18905	recal_B181121_18_HF_FW_IN_130_ECLP_DSS01_SCX19_hSAX07_rep2.mgf	14456	/data/sgiese/projects_new/depart_clms/workflows/../rawdata/mgf_recal/recal_B181121_18_HF_FW_IN_130_ECLP_DSS01_SCX19_hSAX07_rep2.mgf	3820.02516	-1	4202.887885	4	1051.729248	761018.1875	4202.886918	1051.729006	False	0	1				P09831	GLTB_ECOLI Glutamate synthase [NADPH] large chain OS=Escherichia coli (strain K12) OX=83333 GN=gltB PE=1 SV=3	0	K.RFDTAAMoxSIGALSPEAHEALAEAMNSIGGNSNSGEGGEDPAR.Y	RFDTAAMSIGALSPEAHEALAEAMNSIGGNSNSGEGGEDPAR	RFDTAAMoxSIGALSPEAHEALAEAMNSIGGNSNSGEGGEDPAR	4202.886918	0	857	42					1	1	Mox	7	15.994910000000004					GLTB_ECOLI Glutamate synthase [NADPH] large chain OS=Escherichia coli (strain K12) OX=83333 GN=gltB PE=1 SV=3
647134	104	104	104	104	B181203_16_HF_FW_IN_130_ECLP_DSS01_SCX23_hSAX06_rep2	10252	recal_B181203_16_HF_FW_IN_130_ECLP_DSS01_SCX23_hSAX06_rep2.mgf	7315	/data/sgiese/projects_new/depart_clms/workflows/../rawdata/mgf_recal/recal_B181203_16_HF_FW_IN_130_ECLP_DSS01_SCX23_hSAX06_rep2.mgf	2206.41024	-1	2650.427545	3	884.483125	1087898.25	2650.434352	884.4853939999997	False	0	1				P0AGJ9	SYY_ECOLI Tyrosine--tRNA ligase OS=Escherichia coli (strain K12) OX=83333 GN=tyrS PE=1 SV=2	0	K.RFQQAGHKPVALVGGATGLIGDPSFK.A	RFQQAGHKPVALVGGATGLIGDPSFK	RFQQAGHKPVALVGGATGLIGDPSFK	2650.434352	0	60	26					1	1								SYY_ECOLI Tyrosine--tRNA ligase OS=Escherichia coli (strain K12) OX=83333 GN=tyrS PE=1 SV=2
140517	4025	4025	4025	4025	B181128_14_HF_FW_IN_130_ECLP_DSS01_SCX22_hSAX04_rep1	20671	recal_B181128_14_HF_FW_IN_130_ECLP_DSS01_SCX22_hSAX04_rep1.mgf	16547	/data/sgiese/projects_new/depart_clms/workflows/../rawdata/mgf_recal/recal_B181128_14_HF_FW_IN_130_ECLP_DSS01_SCX22_hSAX04_rep1.mgf	3967.81734	-1	3385.752463000001	4	847.445392	480945.78125	3385.756491	847.446399	False	0	1				P31441	ADEC_ECOLI Adenine deaminase OS=Escherichia coli (strain K12) OX=83333 GN=ade PE=1 SV=2	0	R.LAPACcmGLLGGFGLNEGALAATVSHDSHNIVVIGR.S	LAPACGLLGGFGLNEGALAATVSHDSHNIVVIGR	LAPACcmGLLGGFGLNEGALAATVSHDSHNIVVIGR	3385.756491	0	450	34					1	1								ADEC_ECOLI Adenine deaminase OS=Escherichia coli (strain K12) OX=83333 GN=ade PE=1 SV=2
685257	196	196	196	196	B181203_15_HF_FW_IN_130_ECLP_DSS01_SCX23_hSAX06_rep1	9453	recal_B181203_15_HF_FW_IN_130_ECLP_DSS01_SCX23_hSAX06_rep1.mgf	6596	/data/sgiese/projects_new/depart_clms/workflows/../rawdata/mgf_recal/recal_B181203_15_HF_FW_IN_130_ECLP_DSS01_SCX23_hSAX06_rep1.mgf	2067.0948	-1	2494.224603	3	832.415477	1063737.0	2494.224083	832.415304	False	0	1				P0A9C5	GLN1B_ECOLI Glutamine synthetase OS=Escherichia coli (strain K12) OX=83333 GN=glnA PE=1 SV=2	0	K.GKEQHVTIPAHQVNAEFFEEGK.M	GKEQHVTIPAHQVNAEFFEEGK	GKEQHVTIPAHQVNAEFFEEGK	2494.224083	0	27	22					1	1								GLN1B_ECOLI Glutamine synthetase OS=Escherichia coli (strain K12) OX=83333 GN=glnA PE=1 SV=2
228095	1078	1078	1078	1078	B181126_10_HF_FW_IN_130_ECLP_DSS01_SCX25t27_hSAX06_rep2	15295	recal_B181126_10_HF_FW_IN_130_ECLP_DSS01_SCX25t27_hSAX06_rep2.mgf	12002	/data/sgiese/projects_new/depart_clms/workflows/../rawdata/mgf_recal/recal_B181126_10_HF_FW_IN_130_ECLP_DSS01_SCX25t27_hSAX06_rep2.mgf	3095.83314	-1	3282.629349	4	821.6646139999997	749338.875	3282.630285	821.664848	False	0	1				P22188	MURE_ECOLI UDP-N-acetylmuramoyl-L-alanyl-D-glutamate--2,6-diaminopimelate ligase OS=Escherichia coli (strain K12) OX=83333 GN=murE PE=1 SV=2	0	K.GKRPLMGAIAEEFADVAVVTDDNPRTEEPR.A	GKRPLMGAIAEEFADVAVVTDDNPRTEEPR	GKRPLMGAIAEEFADVAVVTDDNPRTEEPR	3282.630285	0	393	30					1	1								MURE_ECOLI UDP-N-acetylmuramoyl-L-alanyl-D-glutamate--2,6-diaminopimelate ligase OS=Escherichia coli (strain K12) OX=83333 GN=murE PE=1 SV=2
322883	1104	1104	1104	1104	B181121_20_HF_FW_IN_130_ECLP_DSS01_SCX19_hSAX08_rep2	28985	recal_B181121_20_HF_FW_IN_130_ECLP_DSS01_SCX19_hSAX08_rep2.mgf	23090	/data/sgiese/projects_new/depart_clms/workflows/../rawdata/mgf_recal/recal_B181121_20_HF_FW_IN_130_ECLP_DSS01_SCX19_hSAX08_rep2.mgf	5761.329839999999	-1	2627.17871	3	876.7335130000001	996007.0625	2627.180487	876.734106	False	0	1				P0A7B1	PPK1_ECOLI Polyphosphate kinase OS=Escherichia coli (strain K12) OX=83333 GN=ppk PE=1 SV=2	0	R.DAEYDLVHEMEASLMELMSSSLK.Q	DAEYDLVHEMEASLMELMSSSLK	DAEYDLVHEMEASLMELMSSSLK	2627.180487	0	230	23					1	1								PPK1_ECOLI Polyphosphate kinase OS=Escherichia coli (strain K12) OX=83333 GN=ppk PE=1 SV=2
785830	1924	1924	1924	1924	B181121_18_HF_FW_IN_130_ECLP_DSS01_SCX19_hSAX07_rep2	14137	recal_B181121_18_HF_FW_IN_130_ECLP_DSS01_SCX19_hSAX07_rep2.mgf	10130	/data/sgiese/projects_new/depart_clms/workflows/../rawdata/mgf_recal/recal_B181121_18_HF_FW_IN_130_ECLP_DSS01_SCX19_hSAX07_rep2.mgf	3011.8758	-1	2824.394797	3	942.472209	571359.25	2824.396644	942.472825	False	0	1				P67662	AAER_ECOLI HTH-type transcriptional activator AaeR OS=Escherichia coli (strain K12) OX=83333 GN=aaeR PE=3 SV=1	0	R.MLHEVQDVHEQLYAFNNTPIGTLR.I	MLHEVQDVHEQLYAFNNTPIGTLR	MLHEVQDVHEQLYAFNNTPIGTLR	2824.396644	0	72	24					1	1								AAER_ECOLI HTH-type transcriptional activator AaeR OS=Escherichia coli (strain K12) OX=83333 GN=aaeR PE=3 SV=1
46783	3651	3651	3651	3651	B181203_12_HF_FW_IN_130_ECLP_DSS01_SCX23_hSAX07_rep1	17635	recal_B181203_12_HF_FW_IN_130_ECLP_DSS01_SCX23_hSAX07_rep1.mgf	13831	/data/sgiese/projects_new/depart_clms/workflows/../rawdata/mgf_recal/recal_B181203_12_HF_FW_IN_130_ECLP_DSS01_SCX23_hSAX07_rep1.mgf	3488.97264	-1	3044.509722	3	1015.84385	347318.28125	3044.509089	1015.84364	False	0	1				P0A8J4	YBED_ECOLI UPF0250 protein YbeD OS=Escherichia coli (strain K12) OX=83333 GN=ybeD PE=1 SV=1	0	K.GNYHSVSITINATHIEQVETLYEELGK.I	GNYHSVSITINATHIEQVETLYEELGK	GNYHSVSITINATHIEQVETLYEELGK	3044.509089	0	53	27					1	1								YBED_ECOLI UPF0250 protein YbeD OS=Escherichia coli (strain K12) OX=83333 GN=ybeD PE=1 SV=1
649583	1380	1380	1380	1380	B181203_16_HF_FW_IN_130_ECLP_DSS01_SCX23_hSAX06_rep2	19212	recal_B181203_16_HF_FW_IN_130_ECLP_DSS01_SCX23_hSAX06_rep2.mgf	15438	/data/sgiese/projects_new/depart_clms/workflows/../rawdata/mgf_recal/recal_B181203_16_HF_FW_IN_130_ECLP_DSS01_SCX23_hSAX06_rep2.mgf	3755.5585200000014	-1	3004.417381	4	752.111622	2410060.5	3004.417113	752.111555	False	0	1				P21599	KPYK2_ECOLI Pyruvate kinase II OS=Escherichia coli (strain K12) OX=83333 GN=pykA PE=1 SV=3	0	K.HRLDVQFDNVEEAIAMoxSAMoxYAANHLK.G	HRLDVQFDNVEEAIAMSAMYAANHLK	HRLDVQFDNVEEAIAMoxSAMoxYAANHLK	3004.417113	0	352	26					1	1	Mox;Mox	19;16	15.994910000000004;15.994910000000004					KPYK2_ECOLI Pyruvate kinase II OS=Escherichia coli (strain K12) OX=83333 GN=pykA PE=1 SV=3
760855	3901	3901	3901	3901	B181205_06_HF_FW_IN_130_ECLP_DSS01_SCX24_hSAX07_rep1	21188	recal_B181205_06_HF_FW_IN_130_ECLP_DSS01_SCX24_hSAX07_rep1.mgf	17130	/data/sgiese/projects_new/depart_clms/workflows/../rawdata/mgf_recal/recal_B181205_06_HF_FW_IN_130_ECLP_DSS01_SCX24_hSAX07_rep1.mgf	4110.46086	-1	3254.529758	3	1085.8505289999996	1097294.0	3254.530237	1085.850689	False	0	1				P0A8T7	RPOC_ECOLI DNA-directed RNA polymerase subunit beta' OS=Escherichia coli (strain K12) OX=83333 GN=rpoC PE=1 SV=1	0	K.GDGEQVAGGETVANWDPHTMPVITEVSGFVR.F	GDGEQVAGGETVANWDPHTMPVITEVSGFVR	GDGEQVAGGETVANWDPHTMPVITEVSGFVR	3254.530237	0	1006	31					1	1								RPOC_ECOLI DNA-directed RNA polymerase subunit beta' OS=Escherichia coli (strain K12) OX=83333 GN=rpoC PE=1 SV=1
157184	674	674	674	674	B181128_04_HF_FW_IN_130_ECLP_DSS01_SCX21_hSAX09_rep1	20649	recal_B181128_04_HF_FW_IN_130_ECLP_DSS01_SCX21_hSAX09_rep1.mgf	15448	/data/sgiese/projects_new/depart_clms/workflows/../rawdata/mgf_recal/recal_B181128_04_HF_FW_IN_130_ECLP_DSS01_SCX21_hSAX09_rep1.mgf	4243.82208	-1	3383.693817000001	3	1128.905215	807065.75	3383.693219	1128.905016	False	0	1				P0AB89	PUR8_ECOLI Adenylosuccinate lyase OS=Escherichia coli (strain K12) OX=83333 GN=purB PE=1 SV=1	0	K.LEVNRDHLLDELDHNWEVLAEPIQTVMR.R	LEVNRDHLLDELDHNWEVLAEPIQTVMR	LEVNRDHLLDELDHNWEVLAEPIQTVMR	3383.693219	0	367	28					1	1								PUR8_ECOLI Adenylosuccinate lyase OS=Escherichia coli (strain K12) OX=83333 GN=purB PE=1 SV=1
128234	252	252	252	252	B181128_19_HF_FW_IN_130_ECLP_DSS01_SCX22_hSAX01_rep1	14195	recal_B181128_19_HF_FW_IN_130_ECLP_DSS01_SCX22_hSAX01_rep1.mgf	10634	/data/sgiese/projects_new/depart_clms/workflows/../rawdata/mgf_recal/recal_B181128_19_HF_FW_IN_130_ECLP_DSS01_SCX22_hSAX01_rep1.mgf	2879.69622	-1	2484.301516	3	829.107782	894403.3125	2484.30196	829.10793	False	0	1				P0ABH0	FTSA_ECOLI Cell division protein FtsA OS=Escherichia coli (strain K12) OX=83333 GN=ftsA PE=1 SV=1	0	K.HHLAAGIVLTGGAAQIEGLAACcmAQR.V	HHLAAGIVLTGGAAQIEGLAACAQR	HHLAAGIVLTGGAAQIEGLAACcmAQR	2484.30196	0	326	25					1	1								FTSA_ECOLI Cell division protein FtsA OS=Escherichia coli (strain K12) OX=83333 GN=ftsA PE=1 SV=1
450524	2387	2387	2387	2387	B181128_05_HF_FW_IN_130_ECLP_DSS01_SCX21_hSAX08_rep1	22836	recal_B181128_05_HF_FW_IN_130_ECLP_DSS01_SCX21_hSAX08_rep1.mgf	17912	/data/sgiese/projects_new/depart_clms/workflows/../rawdata/mgf_recal/recal_B181128_05_HF_FW_IN_130_ECLP_DSS01_SCX21_hSAX08_rep1.mgf	4578.1948200000015	-1	3440.555315	3	1147.859048	890906.375	3440.554065	1147.858632	False	0	1				P0A8R0	RRAA_ECOLI Regulator of ribonuclease activity A OS=Escherichia coli (strain K12) OX=83333 GN=rraA PE=1 SV=1	0	-.MoxKYDTSELCcmDIYQEDVNVVEPLFSNFGGR.A	MKYDTSELCDIYQEDVNVVEPLFSNFGGR	MoxKYDTSELCcmDIYQEDVNVVEPLFSNFGGR	3440.554065	0	1	29					1	1	Mox	1	15.994910000000004					RRAA_ECOLI Regulator of ribonuclease activity A OS=Escherichia coli (strain K12) OX=83333 GN=rraA PE=1 SV=1
392298	1279	1279	1279	1279	B181121_19_HF_FW_IN_130_ECLP_DSS01_SCX19_hSAX08_rep1	19619	recal_B181121_19_HF_FW_IN_130_ECLP_DSS01_SCX19_hSAX08_rep1.mgf	14591	/data/sgiese/projects_new/depart_clms/workflows/../rawdata/mgf_recal/recal_B181121_19_HF_FW_IN_130_ECLP_DSS01_SCX19_hSAX08_rep1.mgf	4084.26438	-1	3590.685103000001	3	1197.9023109999996	517932.78125	3590.680996	1197.900942	False	0	1				P0A9J8	CMPDT_ECOLI Bifunctional chorismate mutase/prephenate dehydratase OS=Escherichia coli (strain K12) OX=83333 GN=pheA PE=1 SV=1	0	R.LESRPIHGNPWEEMFYLDIQANLESAEMoxQK.A	LESRPIHGNPWEEMFYLDIQANLESAEMQK	LESRPIHGNPWEEMFYLDIQANLESAEMoxQK	3590.680996	0	328	30					1	1	Mox	28	15.994910000000004					CMPDT_ECOLI Bifunctional chorismate mutase/prephenate dehydratase OS=Escherichia coli (strain K12) OX=83333 GN=pheA PE=1 SV=1
172099	2546	2546	2546	2546	B181128_11_HF_FW_IN_130_ECLP_DSS01_SCX21_hSAX06_rep2	20260	recal_B181128_11_HF_FW_IN_130_ECLP_DSS01_SCX21_hSAX06_rep2.mgf	16356	/data/sgiese/projects_new/depart_clms/workflows/../rawdata/mgf_recal/recal_B181128_11_HF_FW_IN_130_ECLP_DSS01_SCX21_hSAX06_rep2.mgf	3876.98154	-1	3902.818245	4	976.711838	971453.375	3902.818069	976.711794	False	0	1				P0ACP7	PURR_ECOLI HTH-type transcriptional repressor PurR OS=Escherichia coli (strain K12) OX=83333 GN=purR PE=1 SV=2	0	R.AMQQILSQPHRPTAVFCcmGGDIMAMGALCcmAADEMGLR.V	AMQQILSQPHRPTAVFCGGDIMAMGALCAADEMGLR	AMQQILSQPHRPTAVFCcmGGDIMAMGALCcmAADEMGLR	3902.818069	0	229	36					1	1								PURR_ECOLI HTH-type transcriptional repressor PurR OS=Escherichia coli (strain K12) OX=83333 GN=purR PE=1 SV=2
285933	2688	2688	2688	2688	B181123_09_HF_FW_IN_130_ECLP_DSS01_SCX20_hSAX06_rep1	19633	recal_B181123_09_HF_FW_IN_130_ECLP_DSS01_SCX20_hSAX06_rep1.mgf	15555	/data/sgiese/projects_new/depart_clms/workflows/../rawdata/mgf_recal/recal_B181123_09_HF_FW_IN_130_ECLP_DSS01_SCX20_hSAX06_rep1.mgf	3793.4469	-1	3631.870858	3	1211.630896	520703.5	3631.873354	1211.6317279999996	False	0	1				P21513	RNE_ECOLI Ribonuclease E OS=Escherichia coli (strain K12) OX=83333 GN=rne PE=1 SV=6	0	K.VRYEQSVAEEAVVAPVVEETVAAEPIVQEAPAPR.T	VRYEQSVAEEAVVAPVVEETVAAEPIVQEAPAPR	VRYEQSVAEEAVVAPVVEETVAAEPIVQEAPAPR	3631.873354	0	729	34					1	1								RNE_ECOLI Ribonuclease E OS=Escherichia coli (strain K12) OX=83333 GN=rne PE=1 SV=6
407088	4615	4615	4615	4615	B181128_09_HF_FW_IN_130_ECLP_DSS01_SCX21_hSAX07_rep2	18621	recal_B181128_09_HF_FW_IN_130_ECLP_DSS01_SCX21_hSAX07_rep2.mgf	14658	/data/sgiese/projects_new/depart_clms/workflows/../rawdata/mgf_recal/recal_B181128_09_HF_FW_IN_130_ECLP_DSS01_SCX21_hSAX07_rep2.mgf	3690.55146	-1	3677.807128	3	1226.942986	380672.84375	3677.803559	1226.941796	False	0	1				P0ABS1	DKSA_ECOLI RNA polymerase-binding transcription factor DksA OS=Escherichia coli (strain K12) OX=83333 GN=dksA PE=1 SV=1	0	K.TSSLSILAIAGVEPYQEKPGEEYMNEAQLAHFR.R	TSSLSILAIAGVEPYQEKPGEEYMNEAQLAHFR	TSSLSILAIAGVEPYQEKPGEEYMNEAQLAHFR	3677.803559	0	9	33					1	1								DKSA_ECOLI RNA polymerase-binding transcription factor DksA OS=Escherichia coli (strain K12) OX=83333 GN=dksA PE=1 SV=1
97966	2055	2055	2055	2055	B181126_03_HF_FW_IN_130_ECLP_DSS01_SCX25t27_hSAX09_rep1	18086	recal_B181126_03_HF_FW_IN_130_ECLP_DSS01_SCX25t27_hSAX09_rep1.mgf	13480	/data/sgiese/projects_new/depart_clms/workflows/../rawdata/mgf_recal/recal_B181126_03_HF_FW_IN_130_ECLP_DSS01_SCX25t27_hSAX09_rep1.mgf	3800.79672	-1	3164.408444	3	1055.810091	512116.46875	3164.412033	1055.811288	False	0	1				P0AFG8	ODP1_ECOLI Pyruvate dehydrogenase E1 component OS=Escherichia coli (strain K12) OX=83333 GN=aceE PE=1 SV=2	0	K.DLELGGHMoxASFQSSATIYDVCcmFNHFFR.A	DLELGGHMASFQSSATIYDVCFNHFFR	DLELGGHMoxASFQSSATIYDVCcmFNHFFR	3164.412033	0	101	27					1	1	Mox	8	15.994910000000004					ODP1_ECOLI Pyruvate dehydrogenase E1 component OS=Escherichia coli (strain K12) OX=83333 GN=aceE PE=1 SV=2
285625	2485	2485	2485	2485	B181123_09_HF_FW_IN_130_ECLP_DSS01_SCX20_hSAX06_rep1	18576	recal_B181123_09_HF_FW_IN_130_ECLP_DSS01_SCX20_hSAX06_rep1.mgf	14595	/data/sgiese/projects_new/depart_clms/workflows/../rawdata/mgf_recal/recal_B181123_09_HF_FW_IN_130_ECLP_DSS01_SCX20_hSAX06_rep1.mgf	3612.52188	-1	3122.505889	3	1041.842573	291557.09375	3122.505085	1041.842305	False	0	1				P07363	CHEA_ECOLI Chemotaxis protein CheA OS=Escherichia coli (strain K12) OX=83333 GN=cheA PE=1 SV=3	0	K.NSVGNLILSAEHQGGNICcmIEVTDDGAGLNR.E	NSVGNLILSAEHQGGNICIEVTDDGAGLNR	NSVGNLILSAEHQGGNICcmIEVTDDGAGLNR	3122.505085	0	398	30					1	1								CHEA_ECOLI Chemotaxis protein CheA OS=Escherichia coli (strain K12) OX=83333 GN=cheA PE=1 SV=3
430193	1940	1940	1940	1940	B181121_16_HF_FW_IN_130_ECLP_DSS01_SCX19_hSAX06_rep2	26124	recal_B181121_16_HF_FW_IN_130_ECLP_DSS01_SCX19_hSAX06_rep2.mgf	21319	/data/sgiese/projects_new/depart_clms/workflows/../rawdata/mgf_recal/recal_B181121_16_HF_FW_IN_130_ECLP_DSS01_SCX19_hSAX06_rep2.mgf	4974.4851	-1	3970.132778	4	993.540471	236807.46875	3970.137506	993.541653	False	0	1				P0A8F8	UVRB_ECOLI UvrABC system protein B OS=Escherichia coli (strain K12) OX=83333 GN=uvrB PE=1 SV=2	0	K.SGGDVVDQVVRPTGLLDPIIEVRPVATQVDDLLSEIR.Q	SGGDVVDQVVRPTGLLDPIIEVRPVATQVDDLLSEIR	SGGDVVDQVVRPTGLLDPIIEVRPVATQVDDLLSEIR	3970.137506	0	404	37					1	1								UVRB_ECOLI UvrABC system protein B OS=Escherichia coli (strain K12) OX=83333 GN=uvrB PE=1 SV=2
203410	2273	2273	2273	2273	B181123_14_HF_FW_IN_130_ECLP_DSS01_SCX20_hSAX03_rep1	17428	recal_B181123_14_HF_FW_IN_130_ECLP_DSS01_SCX20_hSAX03_rep1.mgf	13210	/data/sgiese/projects_new/depart_clms/workflows/../rawdata/mgf_recal/recal_B181123_14_HF_FW_IN_130_ECLP_DSS01_SCX20_hSAX03_rep1.mgf	3469.84122	-1	3024.561711	3	1009.194514	453378.28125	3024.560356	1009.194062	False	0	1				P0AE12	AMN_ECOLI AMP nucleosidase OS=Escherichia coli (strain K12) OX=83333 GN=amn PE=1 SV=1	0	K.HQMPAWHLITADGQGITLVNIGVGPSNAK.T	HQMPAWHLITADGQGITLVNIGVGPSNAK	HQMPAWHLITADGQGITLVNIGVGPSNAK	3024.560356	0	258	29					1	1								AMN_ECOLI AMP nucleosidase OS=Escherichia coli (strain K12) OX=83333 GN=amn PE=1 SV=1
393502	2713	2713	2713	2713	B181121_19_HF_FW_IN_130_ECLP_DSS01_SCX19_hSAX08_rep1	23897	recal_B181121_19_HF_FW_IN_130_ECLP_DSS01_SCX19_hSAX08_rep1.mgf	18466	/data/sgiese/projects_new/depart_clms/workflows/../rawdata/mgf_recal/recal_B181121_19_HF_FW_IN_130_ECLP_DSS01_SCX19_hSAX08_rep1.mgf	4841.99868	-1	3076.548732	3	1026.523521	1066850.875	3076.550561	1026.52413	False	0	1				P0A6V8	GLK_ECOLI Glucokinase OS=Escherichia coli (strain K12) OX=83333 GN=glk PE=1 SV=1	0	R.WVSLPGEGGHVDFAPNSEEEAIILEILR.A	WVSLPGEGGHVDFAPNSEEEAIILEILR	WVSLPGEGGHVDFAPNSEEEAIILEILR	3076.550561	0	151	28					1	1								GLK_ECOLI Glucokinase OS=Escherichia coli (strain K12) OX=83333 GN=glk PE=1 SV=1
791814	41	41	41	41	B181126_11_HF_FW_IN_130_ECLP_DSS01_SCX25t27_hSAX04_rep1	5424	recal_B181126_11_HF_FW_IN_130_ECLP_DSS01_SCX25t27_hSAX04_rep1.mgf	3140	/data/sgiese/projects_new/depart_clms/workflows/../rawdata/mgf_recal/recal_B181126_11_HF_FW_IN_130_ECLP_DSS01_SCX25t27_hSAX04_rep1.mgf	1311.08796	-1	2208.067328	3	737.029719	828062.8125	2208.067186	737.029672	False	0	1				P0AEY3	MAZG_ECOLI Nucleoside triphosphate pyrophosphohydrolase OS=Escherichia coli (strain K12) OX=83333 GN=mazG PE=1 SV=1	0	R.RHPHVFADSSAENSSEVLAR.W	RHPHVFADSSAENSSEVLAR	RHPHVFADSSAENSSEVLAR	2208.067186	0	95	20					1	1								MAZG_ECOLI Nucleoside triphosphate pyrophosphohydrolase OS=Escherichia coli (strain K12) OX=83333 GN=mazG PE=1 SV=1
620826	5346	5346	5346	5346	B181203_11_HF_FW_IN_130_ECLP_DSS01_SCX23_hSAX08_rep2	21409	recal_B181203_11_HF_FW_IN_130_ECLP_DSS01_SCX23_hSAX08_rep2.mgf	16675	/data/sgiese/projects_new/depart_clms/workflows/../rawdata/mgf_recal/recal_B181203_11_HF_FW_IN_130_ECLP_DSS01_SCX23_hSAX08_rep2.mgf	4310.5959600000015	-1	3561.643661	3	1188.2218300000004	280475.15625	3561.642348	1188.221393	False	0	1				P13035	GLPD_ECOLI Aerobic glycerol-3-phosphate dehydrogenase OS=Escherichia coli (strain K12) OX=83333 GN=glpD PE=1 SV=3	0	R.TYGSNSELLLGNAGTVSDLGEDFGHEFYEAELK.Y	TYGSNSELLLGNAGTVSDLGEDFGHEFYEAELK	TYGSNSELLLGNAGTVSDLGEDFGHEFYEAELK	3561.642348	0	420	33					1	1								GLPD_ECOLI Aerobic glycerol-3-phosphate dehydrogenase OS=Escherichia coli (strain K12) OX=83333 GN=glpD PE=1 SV=3
789253	7293	7293	7293	7293	B181121_18_HF_FW_IN_130_ECLP_DSS01_SCX19_hSAX07_rep2	24821	recal_B181121_18_HF_FW_IN_130_ECLP_DSS01_SCX19_hSAX07_rep2.mgf	19833	/data/sgiese/projects_new/depart_clms/workflows/../rawdata/mgf_recal/recal_B181121_18_HF_FW_IN_130_ECLP_DSS01_SCX19_hSAX07_rep2.mgf	4864.6326	-1	4618.32372	5	924.672021	734726.375	4618.323352	924.671947	False	0	1				P77488	DXS_ECOLI 1-deoxy-D-xylulose-5-phosphate synthase OS=Escherichia coli (strain K12) OX=83333 GN=dxs PE=1 SV=3	0	R.FVKPLDEALILEMAASHEALVTVEENAIMGGAGSGVNEVLMAHR.K	FVKPLDEALILEMAASHEALVTVEENAIMGGAGSGVNEVLMAHR	FVKPLDEALILEMAASHEALVTVEENAIMGGAGSGVNEVLMAHR	4618.323352	0	534	44					1	1								DXS_ECOLI 1-deoxy-D-xylulose-5-phosphate synthase OS=Escherichia coli (strain K12) OX=83333 GN=dxs PE=1 SV=3
17499	1496	1496	1496	1496	B181123_27_HF_FW_IN_130_ECLP_DSS01_SCX21_hSAX01_rep1	9807	recal_B181123_27_HF_FW_IN_130_ECLP_DSS01_SCX21_hSAX01_rep1.mgf	6464	/data/sgiese/projects_new/depart_clms/workflows/../rawdata/mgf_recal/recal_B181123_27_HF_FW_IN_130_ECLP_DSS01_SCX21_hSAX01_rep1.mgf	2145.01122	-1	2735.332461	3	912.784763	1011909.9375	2735.334582	912.785471	False	0	1				P69910;P69908	DCEB_ECOLI Glutamate decarboxylase beta OS=Escherichia coli (strain K12) OX=83333 GN=gadB PE=1 SV=1;DCEA_ECOLI Glutamate decarboxylase alpha OS=Escherichia coli (strain K12) OX=83333 GN=gadA PE=1 SV=1	0	R.MEAAGKPTDKPNLVCcmGPVQICcmWHK.F	MEAAGKPTDKPNLVCGPVQICWHK	MEAAGKPTDKPNLVCcmGPVQICcmWHK	2735.334582	0	145;145	24					2	2								DCEB_ECOLI Glutamate decarboxylase beta OS=Escherichia coli (strain K12) OX=83333 GN=gadB PE=1 SV=1;DCEA_ECOLI Glutamate decarboxylase alpha OS=Escherichia coli (strain K12) OX=83333 GN=gadA PE=1 SV=1
192453	442	442	442	442	B181205_11_HF_FW_IN_130_ECLP_DSS01_SCX24_hSAX05_rep1	10199	recal_B181205_11_HF_FW_IN_130_ECLP_DSS01_SCX24_hSAX05_rep1.mgf	7440	/data/sgiese/projects_new/depart_clms/workflows/../rawdata/mgf_recal/recal_B181205_11_HF_FW_IN_130_ECLP_DSS01_SCX24_hSAX05_rep1.mgf	2143.3071600000007	-1	2795.373292	3	932.798374	788618.875	2795.373933	932.798588	False	0	1				P77713	YAGH_ECOLI Putative beta-xylosidase OS=Escherichia coli (strain K12) OX=83333 GN=yagH PE=3 SV=1	0	R.HHSNPHNTIVLQAFDPQTGTLSPER.K	HHSNPHNTIVLQAFDPQTGTLSPER	HHSNPHNTIVLQAFDPQTGTLSPER	2795.373933	0	149	25					1	1								YAGH_ECOLI Putative beta-xylosidase OS=Escherichia coli (strain K12) OX=83333 GN=yagH PE=3 SV=1
762252	6342	6342	6342	6342	B181205_06_HF_FW_IN_130_ECLP_DSS01_SCX24_hSAX07_rep1	24673	recal_B181205_06_HF_FW_IN_130_ECLP_DSS01_SCX24_hSAX07_rep1.mgf	20298	/data/sgiese/projects_new/depart_clms/workflows/../rawdata/mgf_recal/recal_B181205_06_HF_FW_IN_130_ECLP_DSS01_SCX24_hSAX07_rep1.mgf	4723.00302	-1	4784.364945	4	1197.098513	281556.21875	4784.367717	1197.099206	False	0	1				P0AEP3	GALU_ECOLI UTP--glucose-1-phosphate uridylyltransferase OS=Escherichia coli (strain K12) OX=83333 GN=galU PE=1 SV=2	0	K.GLGHAVLCcmAHPVVGDEPVAVILPDVILDEYESDLSQDNLAEMoxIR.R	GLGHAVLCAHPVVGDEPVAVILPDVILDEYESDLSQDNLAEMIR	GLGHAVLCcmAHPVVGDEPVAVILPDVILDEYESDLSQDNLAEMoxIR	4784.367717	0	114	44					1	1	Mox	42	15.994910000000004					GALU_ECOLI UTP--glucose-1-phosphate uridylyltransferase OS=Escherichia coli (strain K12) OX=83333 GN=galU PE=1 SV=2
549678	2053	2053	2053	2053	B181123_25_HF_FW_IN_130_ECLP_DSS01_SCX21_hSAX02_rep1	12501	recal_B181123_25_HF_FW_IN_130_ECLP_DSS01_SCX21_hSAX02_rep1.mgf	8941	/data/sgiese/projects_new/depart_clms/workflows/../rawdata/mgf_recal/recal_B181123_25_HF_FW_IN_130_ECLP_DSS01_SCX21_hSAX02_rep1.mgf	2567.97084	-1	3377.657551	3	1126.893127	966304.75	3377.66153	1126.894453	False	0	1				P07024	USHA_ECOLI Protein UshA OS=Escherichia coli (strain K12) OX=83333 GN=ushA PE=1 SV=2	0	K.KQVDYVPGTPCcmKPDQQNGIWIVQAHEWGK.Y	KQVDYVPGTPCKPDQQNGIWIVQAHEWGK	KQVDYVPGTPCcmKPDQQNGIWIVQAHEWGK	3377.66153	0	265	29					1	1								USHA_ECOLI Protein UshA OS=Escherichia coli (strain K12) OX=83333 GN=ushA PE=1 SV=2
654389	9107	9107	9107	9107	B181121_10_HF_FW_IN_130_ECLP_DSS01_SCX19_hSAX03_rep1	9455	recal_B181121_10_HF_FW_IN_130_ECLP_DSS01_SCX19_hSAX03_rep1.mgf	5706	/data/sgiese/projects_new/depart_clms/workflows/../rawdata/mgf_recal/recal_B181121_10_HF_FW_IN_130_ECLP_DSS01_SCX19_hSAX03_rep1.mgf	2206.87458	-1	3356.691847	3	1119.904559	785227.3125	3356.689537	1119.903789	False	0	1				P13458	SBCC_ECOLI Nuclease SbcCD subunit C OS=Escherichia coli (strain K12) OX=83333 GN=sbcC PE=1 SV=1	0	R.QVHEQCcmLALHSQQQTLQQQDVLAAQSLQK.A	QVHEQCLALHSQQQTLQQQDVLAAQSLQK	QVHEQCcmLALHSQQQTLQQQDVLAAQSLQK	3356.689537	0	721	29					1	1								SBCC_ECOLI Nuclease SbcCD subunit C OS=Escherichia coli (strain K12) OX=83333 GN=sbcC PE=1 SV=1
446909	9757	9757	9757	9757	B181128_05_HF_FW_IN_130_ECLP_DSS01_SCX21_hSAX08_rep1	11218	recal_B181128_05_HF_FW_IN_130_ECLP_DSS01_SCX21_hSAX08_rep1.mgf	7373	/data/sgiese/projects_new/depart_clms/workflows/../rawdata/mgf_recal/recal_B181128_05_HF_FW_IN_130_ECLP_DSS01_SCX21_hSAX08_rep1.mgf	2550.037860000001	-1	3795.579149	3	1266.200326	98996.695312	3795.577026	1266.199619	False	0	1				P21499	RNR_ECOLI Ribonuclease R OS=Escherichia coli (strain K12) OX=83333 GN=rnr PE=1 SV=2	0	K.EQGHQGNTTETGGYHYSMEEMLQLGQHCcmSMAER.R	EQGHQGNTTETGGYHYSMEEMLQLGQHCSMAER	EQGHQGNTTETGGYHYSMEEMLQLGQHCcmSMAER	3795.577026	0	589	33					1	1								RNR_ECOLI Ribonuclease R OS=Escherichia coli (strain K12) OX=83333 GN=rnr PE=1 SV=2
367148	1649	1649	1649	1649	B181128_10_HF_FW_IN_130_ECLP_DSS01_SCX21_hSAX06_rep1	20138	recal_B181128_10_HF_FW_IN_130_ECLP_DSS01_SCX21_hSAX06_rep1.mgf	16218	/data/sgiese/projects_new/depart_clms/workflows/../rawdata/mgf_recal/recal_B181128_10_HF_FW_IN_130_ECLP_DSS01_SCX21_hSAX06_rep1.mgf	3862.17342	-1	3096.513756	3	1033.178528	357999.46875	3096.51861	1033.180147	False	0	1				P00895	TRPE_ECOLI Anthranilate synthase component 1 OS=Escherichia coli (strain K12) OX=83333 GN=trpE PE=1 SV=2	0	R.DNPTALFHQLCcmGDRPATLLLESADIDSK.D	DNPTALFHQLCGDRPATLLLESADIDSK	DNPTALFHQLCcmGDRPATLLLESADIDSK	3096.51861	0	19	28					1	1								TRPE_ECOLI Anthranilate synthase component 1 OS=Escherichia coli (strain K12) OX=83333 GN=trpE PE=1 SV=2
37749	2252	2252	2252	2252	B181205_04_HF_FW_IN_130_ECLP_DSS01_SCX24_hSAX08_rep1	13613	recal_B181205_04_HF_FW_IN_130_ECLP_DSS01_SCX24_hSAX08_rep1.mgf	9690	/data/sgiese/projects_new/depart_clms/workflows/../rawdata/mgf_recal/recal_B181205_04_HF_FW_IN_130_ECLP_DSS01_SCX24_hSAX08_rep1.mgf	2947.90806	-1	4085.920625	4	1022.487433	327828.3125	4085.926487	1022.488898	False	0	1				P0AES0	GSP_ECOLI Bifunctional glutathionylspermidine synthetase/amidase OS=Escherichia coli (strain K12) OX=83333 GN=gss PE=1 SV=1	0	R.ARPFVHIMQDKDIEENYHAQFMEQALHQAGFETR.I	ARPFVHIMQDKDIEENYHAQFMEQALHQAGFETR	ARPFVHIMQDKDIEENYHAQFMEQALHQAGFETR	4085.926487	0	378	34					1	1								GSP_ECOLI Bifunctional glutathionylspermidine synthetase/amidase OS=Escherichia coli (strain K12) OX=83333 GN=gss PE=1 SV=1
272329	3609	3609	3609	3609	B181203_13_HF_FW_IN_130_ECLP_DSS01_SCX23_hSAX07_rep2	21115	recal_B181203_13_HF_FW_IN_130_ECLP_DSS01_SCX23_hSAX07_rep2.mgf	16965	/data/sgiese/projects_new/depart_clms/workflows/../rawdata/mgf_recal/recal_B181203_13_HF_FW_IN_130_ECLP_DSS01_SCX23_hSAX07_rep2.mgf	4095.40008	-1	3475.743427000001	3	1159.588419	555240.5625	3475.741215	1159.587682	False	0	1				P52095	DCLZ_ECOLI Constitutive lysine decarboxylase OS=Escherichia coli (strain K12) OX=83333 GN=ldcC PE=1 SV=2	0	K.VAATTQAQWPVHAVITNSTYDGLLYNTDWIK.Q	VAATTQAQWPVHAVITNSTYDGLLYNTDWIK	VAATTQAQWPVHAVITNSTYDGLLYNTDWIK	3475.741215	0	289	31					1	1								DCLZ_ECOLI Constitutive lysine decarboxylase OS=Escherichia coli (strain K12) OX=83333 GN=ldcC PE=1 SV=2
697887	1409	1409	1409	1409	B181121_13_HF_FW_IN_130_ECLP_DSS01_SCX19_hSAX05_rep2	15940	recal_B181121_13_HF_FW_IN_130_ECLP_DSS01_SCX19_hSAX05_rep2.mgf	11983	/data/sgiese/projects_new/depart_clms/workflows/../rawdata/mgf_recal/recal_B181121_13_HF_FW_IN_130_ECLP_DSS01_SCX19_hSAX05_rep2.mgf	3223.9275	-1	3433.658604	4	859.421927	1123949.25	3433.660594	859.422425	False	0	1				P0A858	TPIS_ECOLI Triosephosphate isomerase OS=Escherichia coli (strain K12) OX=83333 GN=tpiA PE=1 SV=1	0	K.REAEGSHIMLGAQNVDLNLSGAFTGETSAAMoxLK.D	REAEGSHIMLGAQNVDLNLSGAFTGETSAAMLK	REAEGSHIMLGAQNVDLNLSGAFTGETSAAMoxLK	3433.660594	0	52	33					1	1	Mox	31	15.994910000000004					TPIS_ECOLI Triosephosphate isomerase OS=Escherichia coli (strain K12) OX=83333 GN=tpiA PE=1 SV=1
127903	765	765	765	765	B181128_19_HF_FW_IN_130_ECLP_DSS01_SCX22_hSAX01_rep1	12112	recal_B181128_19_HF_FW_IN_130_ECLP_DSS01_SCX22_hSAX01_rep1.mgf	8763	/data/sgiese/projects_new/depart_clms/workflows/../rawdata/mgf_recal/recal_B181128_19_HF_FW_IN_130_ECLP_DSS01_SCX22_hSAX01_rep1.mgf	2507.57394	-1	2494.331977	3	832.451269	573528.0625	2494.333241	832.45169	False	0	1				P0AGJ9	SYY_ECOLI Tyrosine--tRNA ligase OS=Escherichia coli (strain K12) OX=83333 GN=tyrS PE=1 SV=2	0	R.FQQAGHKPVALVGGATGLIGDPSFK.A	FQQAGHKPVALVGGATGLIGDPSFK	FQQAGHKPVALVGGATGLIGDPSFK	2494.333241	0	61	25					1	1								SYY_ECOLI Tyrosine--tRNA ligase OS=Escherichia coli (strain K12) OX=83333 GN=tyrS PE=1 SV=2
51924	7202	7202	7202	7202	B181203_12_HF_FW_IN_130_ECLP_DSS01_SCX23_hSAX07_rep1	30346	recal_B181203_12_HF_FW_IN_130_ECLP_DSS01_SCX23_hSAX07_rep1.mgf	25378	/data/sgiese/projects_new/depart_clms/workflows/../rawdata/mgf_recal/recal_B181203_12_HF_FW_IN_130_ECLP_DSS01_SCX23_hSAX07_rep1.mgf	5735.47776	-1	3863.771453	3	1288.931094	2522267.0	3863.772589	1288.931473	False	0	1				P0A853	TNAA_ECOLI Tryptophanase OS=Escherichia coli (strain K12) OX=83333 GN=tnaA PE=1 SV=1	0	K.SGMoxNPFLLDSEDVFIDLLTDSGTGAVTQSMQAAMMR.G	SGMNPFLLDSEDVFIDLLTDSGTGAVTQSMQAAMMR	SGMoxNPFLLDSEDVFIDLLTDSGTGAVTQSMQAAMMR	3863.772589	0	34	36					1	1	Mox	3	15.994910000000004					TNAA_ECOLI Tryptophanase OS=Escherichia coli (strain K12) OX=83333 GN=tnaA PE=1 SV=1
401627	6178	6178	6178	6178	B181121_15_HF_FW_IN_130_ECLP_DSS01_SCX19_hSAX06_rep1	26729	recal_B181121_15_HF_FW_IN_130_ECLP_DSS01_SCX19_hSAX06_rep1.mgf	21854	/data/sgiese/projects_new/depart_clms/workflows/../rawdata/mgf_recal/recal_B181121_15_HF_FW_IN_130_ECLP_DSS01_SCX19_hSAX06_rep1.mgf	5082.674520000001	-1	4571.373551	4	1143.850664	1552985.5	4571.379264	1143.852093	False	0	1				P0A9M8	PTA_ECOLI Phosphate acetyltransferase OS=Escherichia coli (strain K12) OX=83333 GN=pta PE=1 SV=2	0	R.EQLEDNVVLGTLMoxLEQDEVDGLVSGAVHTTANTIRPPLQLIK.T	EQLEDNVVLGTLMLEQDEVDGLVSGAVHTTANTIRPPLQLIK	EQLEDNVVLGTLMoxLEQDEVDGLVSGAVHTTANTIRPPLQLIK	4571.379264	0	488	42					1	1	Mox	13	15.994910000000004					PTA_ECOLI Phosphate acetyltransferase OS=Escherichia coli (strain K12) OX=83333 GN=pta PE=1 SV=2
767644	3478	3478	3478	3478	B181117_06_HF_FW_IN_130_ECLP_DSS01_SCX17_hSAX03_rep1	16016	recal_B181117_06_HF_FW_IN_130_ECLP_DSS01_SCX17_hSAX03_rep1.mgf	11835	/data/sgiese/projects_new/depart_clms/workflows/../rawdata/mgf_recal/recal_B181117_06_HF_FW_IN_130_ECLP_DSS01_SCX17_hSAX03_rep1.mgf	3224.20638	-1	3338.637918	4	835.666756	1869242.0	3338.638744000001	835.666963	False	0	1				P39310	YTFB_ECOLI Cell division protein YtfB OS=Escherichia coli (strain K12) OX=83333 GN=ytfB PE=3 SV=2	0	R.DHGLPATDVYAMAQVEGAGKPLSNLQNGQMVK.I	DHGLPATDVYAMAQVEGAGKPLSNLQNGQMVK	DHGLPATDVYAMAQVEGAGKPLSNLQNGQMVK	3338.638744000001	0	145	32					1	1								YTFB_ECOLI Cell division protein YtfB OS=Escherichia coli (strain K12) OX=83333 GN=ytfB PE=3 SV=2
436897	330	330	330	330	B181121_17_HF_FW_IN_130_ECLP_DSS01_SCX19_hSAX07_rep1	21909	recal_B181121_17_HF_FW_IN_130_ECLP_DSS01_SCX19_hSAX07_rep1.mgf	17203	/data/sgiese/projects_new/depart_clms/workflows/../rawdata/mgf_recal/recal_B181121_17_HF_FW_IN_130_ECLP_DSS01_SCX19_hSAX07_rep1.mgf	4343.23764	-1	2680.417981	3	894.479937	748422.375	2680.418425	894.4800849999997	False	0	1				P30958	MFD_ECOLI Transcription-repair-coupling factor OS=Escherichia coli (strain K12) OX=83333 GN=mfd PE=1 SV=2	0	K.RLEAIASLEDLGAGFALATHDLEIR.G	RLEAIASLEDLGAGFALATHDLEIR	RLEAIASLEDLGAGFALATHDLEIR	2680.418425	0	929	25					1	1								MFD_ECOLI Transcription-repair-coupling factor OS=Escherichia coli (strain K12) OX=83333 GN=mfd PE=1 SV=2
566067	1818	1818	1818	1818	B181203_23_HF_FW_IN_130_ECLP_DSS01_SCX24_hSAX02_rep2	9447	recal_B181203_23_HF_FW_IN_130_ECLP_DSS01_SCX24_hSAX02_rep2.mgf	6558	/data/sgiese/projects_new/depart_clms/workflows/../rawdata/mgf_recal/recal_B181203_23_HF_FW_IN_130_ECLP_DSS01_SCX24_hSAX02_rep2.mgf	1998.66006	-1	2746.363266	3	916.461699	448439.75	2746.364293	916.462041	False	0	1				P17846	CYSI_ECOLI Sulfite reductase [NADPH] hemoprotein beta-component OS=Escherichia coli (strain K12) OX=83333 GN=cysI PE=1 SV=4	0	K.NVKPVHQMoxLHSVGLDALATANDMNR.N	NVKPVHQMLHSVGLDALATANDMNR	NVKPVHQMoxLHSVGLDALATANDMNR	2746.364293	0	129	25					1	1	Mox	8	15.994910000000004					CYSI_ECOLI Sulfite reductase [NADPH] hemoprotein beta-component OS=Escherichia coli (strain K12) OX=83333 GN=cysI PE=1 SV=4
407182	277	277	277	277	B181128_09_HF_FW_IN_130_ECLP_DSS01_SCX21_hSAX07_rep2	18892	recal_B181128_09_HF_FW_IN_130_ECLP_DSS01_SCX21_hSAX07_rep2.mgf	14904	/data/sgiese/projects_new/depart_clms/workflows/../rawdata/mgf_recal/recal_B181128_09_HF_FW_IN_130_ECLP_DSS01_SCX21_hSAX07_rep2.mgf	3737.56176	-1	2388.18946	3	797.07043	10215763.0	2388.189614	797.070481	False	0	1				P09831	GLTB_ECOLI Glutamate synthase [NADPH] large chain OS=Escherichia coli (strain K12) OX=83333 GN=gltB PE=1 SV=3	0	K.LFEAVGLHDDVVGLCcmFQGAVSR.I	LFEAVGLHDDVVGLCFQGAVSR	LFEAVGLHDDVVGLCcmFQGAVSR	2388.189614	0	730	22					1	1								GLTB_ECOLI Glutamate synthase [NADPH] large chain OS=Escherichia coli (strain K12) OX=83333 GN=gltB PE=1 SV=3
399381	79	79	79	79	B181121_15_HF_FW_IN_130_ECLP_DSS01_SCX19_hSAX06_rep1	19833	recal_B181121_15_HF_FW_IN_130_ECLP_DSS01_SCX19_hSAX06_rep1.mgf	15592	/data/sgiese/projects_new/depart_clms/workflows/../rawdata/mgf_recal/recal_B181121_15_HF_FW_IN_130_ECLP_DSS01_SCX19_hSAX06_rep1.mgf	3855.3162	-1	2383.304579	3	795.442136	5881263.5	2383.305234	795.442355	False	0	1				P09832	GLTD_ECOLI Glutamate synthase [NADPH] small chain OS=Escherichia coli (strain K12) OX=83333 GN=gltD PE=1 SV=3	0	K.AVVFDRHPEIGGLLTFGIPAFK.L	AVVFDRHPEIGGLLTFGIPAFK	AVVFDRHPEIGGLLTFGIPAFK	2383.305234	0	172	22					1	1								GLTD_ECOLI Glutamate synthase [NADPH] small chain OS=Escherichia coli (strain K12) OX=83333 GN=gltD PE=1 SV=3
230070	140	140	140	140	B181126_10_HF_FW_IN_130_ECLP_DSS01_SCX25t27_hSAX06_rep2	21262	recal_B181126_10_HF_FW_IN_130_ECLP_DSS01_SCX25t27_hSAX06_rep2.mgf	17423	/data/sgiese/projects_new/depart_clms/workflows/../rawdata/mgf_recal/recal_B181126_10_HF_FW_IN_130_ECLP_DSS01_SCX25t27_hSAX06_rep2.mgf	4135.67382	-1	2831.426736	3	944.816188	4915323.5	2831.434134	944.818655	False	0	1				P0A9Q1	ARCA_ECOLI Aerobic respiration control protein ArcA OS=Escherichia coli (strain K12) OX=83333 GN=arcA PE=1 SV=1	0	R.DNEVDKILGLEIGADDYITKPFNPR.E	DNEVDKILGLEIGADDYITKPFNPR	DNEVDKILGLEIGADDYITKPFNPR	2831.434134	0	84	25					1	1								ARCA_ECOLI Aerobic respiration control protein ArcA OS=Escherichia coli (strain K12) OX=83333 GN=arcA PE=1 SV=1
510603	1262	1262	1262	1262	B181121_21_HF_FW_IN_130_ECLP_DSS01_SCX19_hSAX09_rep1	16002	recal_B181121_21_HF_FW_IN_130_ECLP_DSS01_SCX19_hSAX09_rep1.mgf	10714	/data/sgiese/projects_new/depart_clms/workflows/../rawdata/mgf_recal/recal_B181121_21_HF_FW_IN_130_ECLP_DSS01_SCX19_hSAX09_rep1.mgf	3529.66566	-1	3325.60207	3	1109.5413	500865.875	3325.599891	1109.540574	False	0	1				P33195	GCSP_ECOLI Glycine dehydrogenase (decarboxylating) OS=Escherichia coli (strain K12) OX=83333 GN=gcvP PE=1 SV=3	0	K.RLIDYGFHAPTMSFPVAGTLMoxVEPTESESK.V	RLIDYGFHAPTMSFPVAGTLMVEPTESESK	RLIDYGFHAPTMSFPVAGTLMoxVEPTESESK	3325.599891	0	836	30					1	1	Mox	21	15.994910000000004					GCSP_ECOLI Glycine dehydrogenase (decarboxylating) OS=Escherichia coli (strain K12) OX=83333 GN=gcvP PE=1 SV=3
647146	40	40	40	40	B181203_16_HF_FW_IN_130_ECLP_DSS01_SCX23_hSAX06_rep2	10306	recal_B181203_16_HF_FW_IN_130_ECLP_DSS01_SCX23_hSAX06_rep2.mgf	7362	/data/sgiese/projects_new/depart_clms/workflows/../rawdata/mgf_recal/recal_B181203_16_HF_FW_IN_130_ECLP_DSS01_SCX23_hSAX06_rep2.mgf	2215.25832	-1	2281.162803	3	761.3948780000003	338392.34375	2281.1603600000008	761.394063	False	0	1				P0AEX5	KPPR_ECOLI Probable phosphoribulokinase OS=Escherichia coli (strain K12) OX=83333 GN=prkB PE=3 SV=1	0	R.KIFAQLNLHAAEVEGDSFHR.Y	KIFAQLNLHAAEVEGDSFHR	KIFAQLNLHAAEVEGDSFHR	2281.1603600000008	0	27	20					1	1								KPPR_ECOLI Probable phosphoribulokinase OS=Escherichia coli (strain K12) OX=83333 GN=prkB PE=3 SV=1
730930	3923	3923	3923	3923	B181123_11_HF_FW_IN_130_ECLP_DSS01_SCX20_hSAX05_rep1	18051	recal_B181123_11_HF_FW_IN_130_ECLP_DSS01_SCX20_hSAX05_rep1.mgf	14238	/data/sgiese/projects_new/depart_clms/workflows/../rawdata/mgf_recal/recal_B181123_11_HF_FW_IN_130_ECLP_DSS01_SCX20_hSAX05_rep1.mgf	3506.54892	-1	4002.021722	4	1001.512707	356476.28125	4002.02756	1001.514167	False	0	1				P06715	GSHR_ECOLI Glutathione reductase OS=Escherichia coli (strain K12) OX=83333 GN=gor PE=1 SV=1	0	R.LFNNKPDEHLDYSNIPTVVFSHPPIGTVGLTEPQAR.E	LFNNKPDEHLDYSNIPTVVFSHPPIGTVGLTEPQAR	LFNNKPDEHLDYSNIPTVVFSHPPIGTVGLTEPQAR	4002.02756	0	325	36					1	1								GSHR_ECOLI Glutathione reductase OS=Escherichia coli (strain K12) OX=83333 GN=gor PE=1 SV=1
262177	3858	3858	3858	3858	B181123_10_HF_FW_IN_130_ECLP_DSS01_SCX20_hSAX06_rep2	16406	recal_B181123_10_HF_FW_IN_130_ECLP_DSS01_SCX20_hSAX06_rep2.mgf	12604	/data/sgiese/projects_new/depart_clms/workflows/../rawdata/mgf_recal/recal_B181123_10_HF_FW_IN_130_ECLP_DSS01_SCX20_hSAX06_rep2.mgf	3245.30964	-1	4619.23313	4	1155.815559	932539.1875	4619.233725	1155.815708	False	0	1				P0AES6	GYRB_ECOLI DNA gyrase subunit B OS=Escherichia coli (strain K12) OX=83333 GN=gyrB PE=1 SV=2	0	K.GKQEQYIKDDEAMoxDQYQISIALDGATLHTNASAPALAGEALEK.L	GKQEQYIKDDEAMDQYQISIALDGATLHTNASAPALAGEALEK	GKQEQYIKDDEAMoxDQYQISIALDGATLHTNASAPALAGEALEK	4619.233725	0	540	43					1	1	Mox	13	15.994910000000004					GYRB_ECOLI DNA gyrase subunit B OS=Escherichia coli (strain K12) OX=83333 GN=gyrB PE=1 SV=2
730681	75	75	75	75	B181123_11_HF_FW_IN_130_ECLP_DSS01_SCX20_hSAX05_rep1	17058	recal_B181123_11_HF_FW_IN_130_ECLP_DSS01_SCX20_hSAX05_rep1.mgf	13338	/data/sgiese/projects_new/depart_clms/workflows/../rawdata/mgf_recal/recal_B181123_11_HF_FW_IN_130_ECLP_DSS01_SCX20_hSAX05_rep1.mgf	3335.80038	-1	2498.234295	3	833.752041	385063968.0	2498.237625	833.753152	False	0	1				P77674	ABDH_ECOLI Gamma-aminobutyraldehyde dehydrogenase OS=Escherichia coli (strain K12) OX=83333 GN=prr PE=1 SV=1	0	R.NCcmGKPLHSAFNDEIPAIVDVFR.F	NCGKPLHSAFNDEIPAIVDVFR	NCcmGKPLHSAFNDEIPAIVDVFR	2498.237625	0	88	22					1	1								ABDH_ECOLI Gamma-aminobutyraldehyde dehydrogenase OS=Escherichia coli (strain K12) OX=83333 GN=prr PE=1 SV=1
473736	829	829	829	829	B181203_20_HF_FW_IN_130_ECLP_DSS01_SCX23_hSAX03_rep1	10803	recal_B181203_20_HF_FW_IN_130_ECLP_DSS01_SCX23_hSAX03_rep1.mgf	7702	/data/sgiese/projects_new/depart_clms/workflows/../rawdata/mgf_recal/recal_B181203_20_HF_FW_IN_130_ECLP_DSS01_SCX23_hSAX03_rep1.mgf	2282.64606	-1	2318.169089	3	773.7303059999997	2170431.75	2318.168872	773.730234	False	0	1				P04036	DAPB_ECOLI 4-hydroxy-tetrahydrodipicolinate reductase OS=Escherichia coli (strain K12) OX=83333 GN=dapB PE=1 SV=1	0	R.HKVDAPSGTALAMoxGEAIAHALDK.D	HKVDAPSGTALAMGEAIAHALDK	HKVDAPSGTALAMoxGEAIAHALDK	2318.168872	0	162	23					1	1	Mox	13	15.994910000000004					DAPB_ECOLI 4-hydroxy-tetrahydrodipicolinate reductase OS=Escherichia coli (strain K12) OX=83333 GN=dapB PE=1 SV=1
286492	4295	4295	4295	4295	B181123_09_HF_FW_IN_130_ECLP_DSS01_SCX20_hSAX06_rep1	21333	recal_B181123_09_HF_FW_IN_130_ECLP_DSS01_SCX20_hSAX06_rep1.mgf	17100	/data/sgiese/projects_new/depart_clms/workflows/../rawdata/mgf_recal/recal_B181123_09_HF_FW_IN_130_ECLP_DSS01_SCX20_hSAX06_rep1.mgf	4088.47596	-1	3647.759656	3	1216.927162	307919.5	3647.767377	1216.929736	False	0	1				P0AC38	ASPA_ECOLI Aspartate ammonia-lyase OS=Escherichia coli (strain K12) OX=83333 GN=aspA PE=1 SV=1	0	K.KLAEVTGFPCcmVPAEDLIEATSDCcmGAYVMVHGALK.R	KLAEVTGFPCVPAEDLIEATSDCGAYVMVHGALK	KLAEVTGFPCcmVPAEDLIEATSDCcmGAYVMVHGALK	3647.767377	0	252	34					1	1								ASPA_ECOLI Aspartate ammonia-lyase OS=Escherichia coli (strain K12) OX=83333 GN=aspA PE=1 SV=1
172717	3421	3421	3421	3421	B181128_11_HF_FW_IN_130_ECLP_DSS01_SCX21_hSAX06_rep2	21979	recal_B181128_11_HF_FW_IN_130_ECLP_DSS01_SCX21_hSAX06_rep2.mgf	17918	/data/sgiese/projects_new/depart_clms/workflows/../rawdata/mgf_recal/recal_B181128_11_HF_FW_IN_130_ECLP_DSS01_SCX21_hSAX06_rep2.mgf	4177.973279999998	-1	3778.896406	3	1260.639412	364856.28125	3778.901357	1260.641062	False	0	1				P05791	ILVD_ECOLI Dihydroxy-acid dehydratase OS=Escherichia coli (strain K12) OX=83333 GN=ilvD PE=1 SV=5	0	R.FSGGTSGLSIGHVSPEAASGGSIGLIEDGDLIAIDIPNR.G	FSGGTSGLSIGHVSPEAASGGSIGLIEDGDLIAIDIPNR	FSGGTSGLSIGHVSPEAASGGSIGLIEDGDLIAIDIPNR	3778.901357	0	516	39					1	1								ILVD_ECOLI Dihydroxy-acid dehydratase OS=Escherichia coli (strain K12) OX=83333 GN=ilvD PE=1 SV=5
335573	434	434	434	434	B181205_12_HF_FW_IN_130_ECLP_DSS01_SCX24_hSAX04_rep1	12382	recal_B181205_12_HF_FW_IN_130_ECLP_DSS01_SCX24_hSAX04_rep1.mgf	9463	/data/sgiese/projects_new/depart_clms/workflows/../rawdata/mgf_recal/recal_B181205_12_HF_FW_IN_130_ECLP_DSS01_SCX24_hSAX04_rep1.mgf	2476.6749600000007	-1	2465.2398780000008	3	822.753903	398341.5625	2465.239791	822.753874	False	0	1				P08178	PUR5_ECOLI Phosphoribosylformylglycinamidine cyclo-ligase OS=Escherichia coli (strain K12) OX=83333 GN=purM PE=1 SV=3	0	-.TDKTSLSYKDAGVDIDAGNALVGR.I	TDKTSLSYKDAGVDIDAGNALVGR	TDKTSLSYKDAGVDIDAGNALVGR	2465.239791	0	2	24					1	1								PUR5_ECOLI Phosphoribosylformylglycinamidine cyclo-ligase OS=Escherichia coli (strain K12) OX=83333 GN=purM PE=1 SV=3
407487	904	904	904	904	B181128_09_HF_FW_IN_130_ECLP_DSS01_SCX21_hSAX07_rep2	19710	recal_B181128_09_HF_FW_IN_130_ECLP_DSS01_SCX21_hSAX07_rep2.mgf	15648	/data/sgiese/projects_new/depart_clms/workflows/../rawdata/mgf_recal/recal_B181128_09_HF_FW_IN_130_ECLP_DSS01_SCX21_hSAX07_rep2.mgf	3880.4245200000014	-1	3012.588466	3	1005.203432	811393.5	3012.592032	1005.204621	False	0	1				P00490	PHSM_ECOLI Maltodextrin phosphorylase OS=Escherichia coli (strain K12) OX=83333 GN=malP PE=1 SV=7	0	K.LHELADYEVIQLNDTHPTIAIPELLR.V	LHELADYEVIQLNDTHPTIAIPELLR	LHELADYEVIQLNDTHPTIAIPELLR	3012.592032	0	295	26					1	1								PHSM_ECOLI Maltodextrin phosphorylase OS=Escherichia coli (strain K12) OX=83333 GN=malP PE=1 SV=7
592287	102	102	102	102	B181123_07_HF_FW_IN_130_ECLP_DSS01_SCX20_hSAX07_rep2	11703	recal_B181123_07_HF_FW_IN_130_ECLP_DSS01_SCX20_hSAX07_rep2.mgf	8331	/data/sgiese/projects_new/depart_clms/workflows/../rawdata/mgf_recal/recal_B181123_07_HF_FW_IN_130_ECLP_DSS01_SCX20_hSAX07_rep2.mgf	2529.06462	-1	2421.088059	3	808.036629	1044781.5625	2421.087314	808.036381	False	0	1				P0AES6	GYRB_ECOLI DNA gyrase subunit B OS=Escherichia coli (strain K12) OX=83333 GN=gyrB PE=1 SV=2	0	R.THGVDTDYPLDHEFITGGEYR.R	THGVDTDYPLDHEFITGGEYR	THGVDTDYPLDHEFITGGEYR	2421.087314	0	668	21					1	1								GYRB_ECOLI DNA gyrase subunit B OS=Escherichia coli (strain K12) OX=83333 GN=gyrB PE=1 SV=2
483006	2765	2765	2765	2765	B181128_07_HF_FW_IN_130_ECLP_DSS01_SCX21_hSAX07_rep1	25263	recal_B181128_07_HF_FW_IN_130_ECLP_DSS01_SCX21_hSAX07_rep1.mgf	20682	/data/sgiese/projects_new/depart_clms/workflows/../rawdata/mgf_recal/recal_B181128_07_HF_FW_IN_130_ECLP_DSS01_SCX21_hSAX07_rep1.mgf	4876.69416	-1	3284.632638	3	1095.884822	332895.03125	3284.634702	1095.885511	False	0	1				P37685	ALDB_ECOLI Aldehyde dehydrogenase B OS=Escherichia coli (strain K12) OX=83333 GN=aldB PE=1 SV=2	0	R.SGNPLDSVTQMGAQVSHGQLETILNYIDIGK.K	SGNPLDSVTQMGAQVSHGQLETILNYIDIGK	SGNPLDSVTQMGAQVSHGQLETILNYIDIGK	3284.634702	0	336	31					1	1								ALDB_ECOLI Aldehyde dehydrogenase B OS=Escherichia coli (strain K12) OX=83333 GN=aldB PE=1 SV=2
23922	2005	2005	2005	2005	B181121_11_HF_FW_IN_130_ECLP_DSS01_SCX19_hSAX04_rep1	10338	recal_B181121_11_HF_FW_IN_130_ECLP_DSS01_SCX19_hSAX04_rep1.mgf	6653	/data/sgiese/projects_new/depart_clms/workflows/../rawdata/mgf_recal/recal_B181121_11_HF_FW_IN_130_ECLP_DSS01_SCX19_hSAX04_rep1.mgf	2307.46536	-1	3047.359532	3	1016.793787	884784.75	3047.356909	1016.792913	False	0	1				P06612	TOP1_ECOLI DNA topoisomerase 1 OS=Escherichia coli (strain K12) OX=83333 GN=topA PE=1 SV=2	0	K.AEKDPEEGGMRPNQMVLTSIDCcmPTCcmGR.K	AEKDPEEGGMRPNQMVLTSIDCPTCGR	AEKDPEEGGMRPNQMVLTSIDCcmPTCcmGR	3047.356909	0	578	27					1	1								TOP1_ECOLI DNA topoisomerase 1 OS=Escherichia coli (strain K12) OX=83333 GN=topA PE=1 SV=2
633242	5692	5692	5692	5692	B181203_10_HF_FW_IN_130_ECLP_DSS01_SCX23_hSAX08_rep1	24389	recal_B181203_10_HF_FW_IN_130_ECLP_DSS01_SCX23_hSAX08_rep1.mgf	19412	/data/sgiese/projects_new/depart_clms/workflows/../rawdata/mgf_recal/recal_B181203_10_HF_FW_IN_130_ECLP_DSS01_SCX23_hSAX08_rep1.mgf	4829.30346	-1	3735.825376	3	1246.282402	226436.890625	3735.825457	1246.282429	False	0	1				P0AF90	RRAB_ECOLI Regulator of ribonuclease activity B OS=Escherichia coli (strain K12) OX=83333 GN=rraB PE=1 SV=1	0	R.LIIEELLEDGSDPDALYTIEHHLSADDLETLEK.A	LIIEELLEDGSDPDALYTIEHHLSADDLETLEK	LIIEELLEDGSDPDALYTIEHHLSADDLETLEK	3735.825457	0	16	33					1	1								RRAB_ECOLI Regulator of ribonuclease activity B OS=Escherichia coli (strain K12) OX=83333 GN=rraB PE=1 SV=1
361403	1568	1568	1568	1568	B181128_18_HF_FW_IN_130_ECLP_DSS01_SCX22_hSAX02_rep2	16892	recal_B181128_18_HF_FW_IN_130_ECLP_DSS01_SCX22_hSAX02_rep2.mgf	13314	/data/sgiese/projects_new/depart_clms/workflows/../rawdata/mgf_recal/recal_B181128_18_HF_FW_IN_130_ECLP_DSS01_SCX22_hSAX02_rep2.mgf	3280.39614	-1	3040.556218	3	1014.526016	147193.25	3040.555266	1014.525699	False	0	1				P0AE12	AMN_ECOLI AMP nucleosidase OS=Escherichia coli (strain K12) OX=83333 GN=amn PE=1 SV=1	0	K.HQMoxPAWHLITADGQGITLVNIGVGPSNAK.T	HQMPAWHLITADGQGITLVNIGVGPSNAK	HQMoxPAWHLITADGQGITLVNIGVGPSNAK	3040.555266	0	258	29					1	1	Mox	3	15.994910000000004					AMN_ECOLI AMP nucleosidase OS=Escherichia coli (strain K12) OX=83333 GN=amn PE=1 SV=1
425342	313	313	313	313	B181121_16_HF_FW_IN_130_ECLP_DSS01_SCX19_hSAX06_rep2	9370	recal_B181121_16_HF_FW_IN_130_ECLP_DSS01_SCX19_hSAX06_rep2.mgf	6113	/data/sgiese/projects_new/depart_clms/workflows/../rawdata/mgf_recal/recal_B181121_16_HF_FW_IN_130_ECLP_DSS01_SCX19_hSAX06_rep2.mgf	2108.19048	-1	2317.13569	3	773.38584	400787.25	2317.13387	773.385233	False	0	1				P06959	ODP2_ECOLI Dihydrolipoyllysine-residue acetyltransferase component of pyruvate dehydrogenase complex OS=Escherichia coli (strain K12) OX=83333 GN=aceF PE=1 SV=3	0	K.AEGKSEFAENDAYVHATPLIR.R	AEGKSEFAENDAYVHATPLIR	AEGKSEFAENDAYVHATPLIR	2317.13387	0	314	21					1	1								ODP2_ECOLI Dihydrolipoyllysine-residue acetyltransferase component of pyruvate dehydrogenase complex OS=Escherichia coli (strain K12) OX=83333 GN=aceF PE=1 SV=3
784495	708	708	708	708	B181121_18_HF_FW_IN_130_ECLP_DSS01_SCX19_hSAX07_rep2	9382	recal_B181121_18_HF_FW_IN_130_ECLP_DSS01_SCX19_hSAX07_rep2.mgf	5819	/data/sgiese/projects_new/depart_clms/workflows/../rawdata/mgf_recal/recal_B181121_18_HF_FW_IN_130_ECLP_DSS01_SCX19_hSAX07_rep2.mgf	2195.89302	-1	2529.225826000001	3	844.082552	1398444.5	2529.22481	844.0822130000001	False	0	1				P46837	YHGF_ECOLI Protein YhgF OS=Escherichia coli (strain K12) OX=83333 GN=yhgF PE=1 SV=3	0	R.INHGDNPLDASTVHPEAYPVVER.I	INHGDNPLDASTVHPEAYPVVER	INHGDNPLDASTVHPEAYPVVER	2529.22481	0	556	23					1	1								YHGF_ECOLI Protein YhgF OS=Escherichia coli (strain K12) OX=83333 GN=yhgF PE=1 SV=3
516320	103	103	103	103	B181123_02_HF_FW_IN_130_ECLP_DSS01_SCX20_hSAX10_rep1	14913	recal_B181123_02_HF_FW_IN_130_ECLP_DSS01_SCX20_hSAX10_rep1.mgf	9924	/data/sgiese/projects_new/depart_clms/workflows/../rawdata/mgf_recal/recal_B181123_02_HF_FW_IN_130_ECLP_DSS01_SCX20_hSAX10_rep1.mgf	3332.45142	-1	2188.117993	3	730.379941	539328.375	2188.117767	730.379866	False	0	1				P08178	PUR5_ECOLI Phosphoribosylformylglycinamidine cyclo-ligase OS=Escherichia coli (strain K12) OX=83333 GN=purM PE=1 SV=3	0	K.VDVHAIAHLTGGGFWENIPR.V	VDVHAIAHLTGGGFWENIPR	VDVHAIAHLTGGGFWENIPR	2188.117767	0	240	20					1	1								PUR5_ECOLI Phosphoribosylformylglycinamidine cyclo-ligase OS=Escherichia coli (strain K12) OX=83333 GN=purM PE=1 SV=3
764316	6030	6030	6030	6030	B181205_06_HF_FW_IN_130_ECLP_DSS01_SCX24_hSAX07_rep1	30467	recal_B181205_06_HF_FW_IN_130_ECLP_DSS01_SCX24_hSAX07_rep1.mgf	25558	/data/sgiese/projects_new/depart_clms/workflows/../rawdata/mgf_recal/recal_B181205_06_HF_FW_IN_130_ECLP_DSS01_SCX24_hSAX07_rep1.mgf	5768.44938	-1	3477.787392	3	1160.269741	6294061.5	3477.791266	1160.271032	False	0	1				P31057	PANB_ECOLI 3-methyl-2-oxobutanoate hydroxymethyltransferase OS=Escherichia coli (strain K12) OX=83333 GN=panB PE=1 SV=1	0	R.GDEAGDQLLSDALALEAAGAQLLVLECcmVPVELAK.R	GDEAGDQLLSDALALEAAGAQLLVLECVPVELAK	GDEAGDQLLSDALALEAAGAQLLVLECcmVPVELAK	3477.791266	0	156	34					1	1								PANB_ECOLI 3-methyl-2-oxobutanoate hydroxymethyltransferase OS=Escherichia coli (strain K12) OX=83333 GN=panB PE=1 SV=1
158058	2153	2153	2153	2153	B181128_04_HF_FW_IN_130_ECLP_DSS01_SCX21_hSAX09_rep1	23808	recal_B181128_04_HF_FW_IN_130_ECLP_DSS01_SCX21_hSAX09_rep1.mgf	18316	/data/sgiese/projects_new/depart_clms/workflows/../rawdata/mgf_recal/recal_B181128_04_HF_FW_IN_130_ECLP_DSS01_SCX21_hSAX09_rep1.mgf	4801.0269	-1	3173.712558	3	1058.911462	350298.28125	3173.719224	1058.913685	False	0	1				P0A8M6	YEEX_ECOLI UPF0265 protein YeeX OS=Escherichia coli (strain K12) OX=83333 GN=yeeX PE=1 SV=1	0	K.RVLLLDNLSDYIKPGMSVEAIQGIIASMK.G	RVLLLDNLSDYIKPGMSVEAIQGIIASMK	RVLLLDNLSDYIKPGMSVEAIQGIIASMK	3173.719224	0	41	29					1	1								YEEX_ECOLI UPF0265 protein YeeX OS=Escherichia coli (strain K12) OX=83333 GN=yeeX PE=1 SV=1
730798	866	866	866	866	B181123_11_HF_FW_IN_130_ECLP_DSS01_SCX20_hSAX05_rep1	17559	recal_B181123_11_HF_FW_IN_130_ECLP_DSS01_SCX20_hSAX05_rep1.mgf	13790	/data/sgiese/projects_new/depart_clms/workflows/../rawdata/mgf_recal/recal_B181123_11_HF_FW_IN_130_ECLP_DSS01_SCX20_hSAX05_rep1.mgf	3422.2566	-1	2487.188369	3	830.070066	633649.875	2487.188626	830.070152	False	0	1				P15038	HELD_ECOLI DNA helicase IV OS=Escherichia coli (strain K12) OX=83333 GN=helD PE=1 SV=2	0	R.MHGGAQAEMIASAPEEIRDLFSK.R	MHGGAQAEMIASAPEEIRDLFSK	MHGGAQAEMIASAPEEIRDLFSK	2487.188626	0	365	23					1	1								HELD_ECOLI DNA helicase IV OS=Escherichia coli (strain K12) OX=83333 GN=helD PE=1 SV=2
741245	2633	2633	2633	2633	B181123_21_HF_FW_IN_130_ECLP_DSS01_SCX21_hSAX05_rep2	17136	recal_B181123_21_HF_FW_IN_130_ECLP_DSS01_SCX21_hSAX05_rep2.mgf	13564	/data/sgiese/projects_new/depart_clms/workflows/../rawdata/mgf_recal/recal_B181123_21_HF_FW_IN_130_ECLP_DSS01_SCX21_hSAX05_rep2.mgf	3252.8256	-1	2835.358428	3	946.126753	393599.9375	2835.359646	946.127159	False	0	1				P06959	ODP2_ECOLI Dihydrolipoyllysine-residue acetyltransferase component of pyruvate dehydrogenase complex OS=Escherichia coli (strain K12) OX=83333 GN=aceF PE=1 SV=3	0	K.TQTGALIMoxIFDSADGAADAAPAQAEEKK.E	TQTGALIMIFDSADGAADAAPAQAEEKK	TQTGALIMoxIFDSADGAADAAPAQAEEKK	2835.359646	0	65	28					1	1	Mox	8	15.994910000000004					ODP2_ECOLI Dihydrolipoyllysine-residue acetyltransferase component of pyruvate dehydrogenase complex OS=Escherichia coli (strain K12) OX=83333 GN=aceF PE=1 SV=3
272187	2529	2529	2529	2529	B181203_13_HF_FW_IN_130_ECLP_DSS01_SCX23_hSAX07_rep2	20794	recal_B181203_13_HF_FW_IN_130_ECLP_DSS01_SCX23_hSAX07_rep2.mgf	16673	/data/sgiese/projects_new/depart_clms/workflows/../rawdata/mgf_recal/recal_B181203_13_HF_FW_IN_130_ECLP_DSS01_SCX23_hSAX07_rep2.mgf	4039.17672	-1	4130.03077	3	1377.6842	474055.375	4130.027289	1377.68304	False	0	1				P76558	MAO2_ECOLI NADP-dependent malic enzyme OS=Escherichia coli (strain K12) OX=83333 GN=maeB PE=1 SV=1	0	R.AIAELAHAEQSEVVASAYGDQDLSFGPEYIIPKPFDPR.L	AIAELAHAEQSEVVASAYGDQDLSFGPEYIIPKPFDPR	AIAELAHAEQSEVVASAYGDQDLSFGPEYIIPKPFDPR	4130.027289	0	350	38					1	1								MAO2_ECOLI NADP-dependent malic enzyme OS=Escherichia coli (strain K12) OX=83333 GN=maeB PE=1 SV=1
391984	6619	6619	6619	6619	B181121_19_HF_FW_IN_130_ECLP_DSS01_SCX19_hSAX08_rep1	18519	recal_B181121_19_HF_FW_IN_130_ECLP_DSS01_SCX19_hSAX08_rep1.mgf	13591	/data/sgiese/projects_new/depart_clms/workflows/../rawdata/mgf_recal/recal_B181121_19_HF_FW_IN_130_ECLP_DSS01_SCX19_hSAX08_rep1.mgf	3891.75354	-1	4228.95101	4	1058.245029	11300915.0	4228.95353	1058.245659	False	0	1				P0A7E5	PYRG_ECOLI CTP synthase OS=Escherichia coli (strain K12) OX=83333 GN=pyrG PE=1 SV=2	0	K.LDPYINVDPGTMSPIQHGEVFVTEDGAETDLDLGHYER.F	LDPYINVDPGTMSPIQHGEVFVTEDGAETDLDLGHYER	LDPYINVDPGTMSPIQHGEVFVTEDGAETDLDLGHYER	4228.95353	0	41	38					1	1								PYRG_ECOLI CTP synthase OS=Escherichia coli (strain K12) OX=83333 GN=pyrG PE=1 SV=2
99261	980	980	980	980	B181126_03_HF_FW_IN_130_ECLP_DSS01_SCX25t27_hSAX09_rep1	22993	recal_B181126_03_HF_FW_IN_130_ECLP_DSS01_SCX25t27_hSAX09_rep1.mgf	17929	/data/sgiese/projects_new/depart_clms/workflows/../rawdata/mgf_recal/recal_B181126_03_HF_FW_IN_130_ECLP_DSS01_SCX25t27_hSAX09_rep1.mgf	4681.1562	-1	3263.596344	3	1088.872724	286247.0625	3263.59885	1088.87356	False	0	1				P0A6T5	GCH1_ECOLI GTP cyclohydrolase 1 OS=Escherichia coli (strain K12) OX=83333 GN=folE PE=1 SV=2	0	K.SLIAGHMTEIMQLLNLDLADDSLMETPHR.I	SLIAGHMTEIMQLLNLDLADDSLMETPHR	SLIAGHMTEIMQLLNLDLADDSLMETPHR	3263.59885	0	38	29					1	1								GCH1_ECOLI GTP cyclohydrolase 1 OS=Escherichia coli (strain K12) OX=83333 GN=folE PE=1 SV=2
122928	2719	2719	2719	2719	B181123_12_HF_FW_IN_130_ECLP_DSS01_SCX20_hSAX05_rep2	17892	recal_B181123_12_HF_FW_IN_130_ECLP_DSS01_SCX20_hSAX05_rep2.mgf	14044	/data/sgiese/projects_new/depart_clms/workflows/../rawdata/mgf_recal/recal_B181123_12_HF_FW_IN_130_ECLP_DSS01_SCX20_hSAX05_rep2.mgf	3486.32304	-1	2819.36251	3	940.79478	21815726.0	2819.364736	940.795522	False	0	1				P06959	ODP2_ECOLI Dihydrolipoyllysine-residue acetyltransferase component of pyruvate dehydrogenase complex OS=Escherichia coli (strain K12) OX=83333 GN=aceF PE=1 SV=3	0	K.TQTGALIMIFDSADGAADAAPAQAEEKK.E	TQTGALIMIFDSADGAADAAPAQAEEKK	TQTGALIMIFDSADGAADAAPAQAEEKK	2819.364736	0	65	28					1	1								ODP2_ECOLI Dihydrolipoyllysine-residue acetyltransferase component of pyruvate dehydrogenase complex OS=Escherichia coli (strain K12) OX=83333 GN=aceF PE=1 SV=3
59765	658	658	658	658	B181130_13_HF_FW_IN_130_ECLP_DSS01_SCX23_hSAX01_rep1	2420	recal_B181130_13_HF_FW_IN_130_ECLP_DSS01_SCX23_hSAX01_rep1.mgf	597	/data/sgiese/projects_new/depart_clms/workflows/../rawdata/mgf_recal/recal_B181130_13_HF_FW_IN_130_ECLP_DSS01_SCX23_hSAX01_rep1.mgf	735.83358	-1	2190.066711	3	731.029514	1805142.125	2190.067858	731.029896	False	0	1				P21513	RNE_ECOLI Ribonuclease E OS=Escherichia coli (strain K12) OX=83333 GN=rne PE=1 SV=6	0	K.GAAGGHTATHHASAAPARPQPVE.-	GAAGGHTATHHASAAPARPQPVE	GAAGGHTATHHASAAPARPQPVE	2190.067858	0	1039	23					1	1								RNE_ECOLI Ribonuclease E OS=Escherichia coli (strain K12) OX=83333 GN=rne PE=1 SV=6
428359	4059	4059	4059	4059	B181121_16_HF_FW_IN_130_ECLP_DSS01_SCX19_hSAX06_rep2	20358	recal_B181121_16_HF_FW_IN_130_ECLP_DSS01_SCX19_hSAX06_rep2.mgf	16081	/data/sgiese/projects_new/depart_clms/workflows/../rawdata/mgf_recal/recal_B181121_16_HF_FW_IN_130_ECLP_DSS01_SCX19_hSAX06_rep2.mgf	3948.55062	-1	4136.086295	5	828.224535	2571568.5	4136.085471	828.224371	False	0	1				P25745	MNMA_ECOLI tRNA-specific 2-thiouridylase MnmA OS=Escherichia coli (strain K12) OX=83333 GN=mnmA PE=1 SV=4	0	R.GLDSNKDQSYFLYTLSHEQIAQSLFPVGELEKPQVR.K	GLDSNKDQSYFLYTLSHEQIAQSLFPVGELEKPQVR	GLDSNKDQSYFLYTLSHEQIAQSLFPVGELEKPQVR	4136.085471	0	144	36					1	1								MNMA_ECOLI tRNA-specific 2-thiouridylase MnmA OS=Escherichia coli (strain K12) OX=83333 GN=mnmA PE=1 SV=4
406291	1979	1979	1979	1979	B181128_09_HF_FW_IN_130_ECLP_DSS01_SCX21_hSAX07_rep2	16256	recal_B181128_09_HF_FW_IN_130_ECLP_DSS01_SCX21_hSAX07_rep2.mgf	12508	/data/sgiese/projects_new/depart_clms/workflows/../rawdata/mgf_recal/recal_B181128_09_HF_FW_IN_130_ECLP_DSS01_SCX21_hSAX07_rep2.mgf	3287.54088	-1	3972.928829	3	1325.3168859999996	2397375.25	3972.928241	1325.31669	False	0	1				P0AFG8	ODP1_ECOLI Pyruvate dehydrogenase E1 component OS=Escherichia coli (strain K12) OX=83333 GN=aceE PE=1 SV=2	0	R.DRFNVPVSDADIEKLPYITFPEGSEEHTYLHAQR.Q	DRFNVPVSDADIEKLPYITFPEGSEEHTYLHAQR	DRFNVPVSDADIEKLPYITFPEGSEEHTYLHAQR	3972.928241	0	423	34					1	1								ODP1_ECOLI Pyruvate dehydrogenase E1 component OS=Escherichia coli (strain K12) OX=83333 GN=aceE PE=1 SV=2
426484	704	704	704	704	B181121_16_HF_FW_IN_130_ECLP_DSS01_SCX19_hSAX06_rep2	13980	recal_B181121_16_HF_FW_IN_130_ECLP_DSS01_SCX19_hSAX06_rep2.mgf	10285	/data/sgiese/projects_new/depart_clms/workflows/../rawdata/mgf_recal/recal_B181121_16_HF_FW_IN_130_ECLP_DSS01_SCX19_hSAX06_rep2.mgf	2877.94176	-1	2582.345461	3	861.7890970000003	1611950.25	2582.345259	861.78903	False	0	1				P15042	DNLJ_ECOLI DNA ligase OS=Escherichia coli (strain K12) OX=83333 GN=ligA PE=1 SV=2	0	R.LEPVHVAGVLVSNATLHNADEIER.L	LEPVHVAGVLVSNATLHNADEIER	LEPVHVAGVLVSNATLHNADEIER	2582.345259	0	343	24					1	1								DNLJ_ECOLI DNA ligase OS=Escherichia coli (strain K12) OX=83333 GN=ligA PE=1 SV=2
762494	2604	2604	2604	2604	B181205_06_HF_FW_IN_130_ECLP_DSS01_SCX24_hSAX07_rep1	25369	recal_B181205_06_HF_FW_IN_130_ECLP_DSS01_SCX24_hSAX07_rep1.mgf	20930	/data/sgiese/projects_new/depart_clms/workflows/../rawdata/mgf_recal/recal_B181205_06_HF_FW_IN_130_ECLP_DSS01_SCX24_hSAX07_rep1.mgf	4847.10918	-1	3189.56805	3	1064.196627	7560540.5	3189.56925	1064.197027	False	0	1				P12758	UDP_ECOLI Uridine phosphorylase OS=Escherichia coli (strain K12) OX=83333 GN=udp PE=1 SV=3	0	R.LDGASLHFAPLEFPAVADFECcmTTALVEAAK.S	LDGASLHFAPLEFPAVADFECTTALVEAAK	LDGASLHFAPLEFPAVADFECcmTTALVEAAK	3189.56925	0	116	30					1	1								UDP_ECOLI Uridine phosphorylase OS=Escherichia coli (strain K12) OX=83333 GN=udp PE=1 SV=3
513770	6864	6864	6864	6864	B181121_21_HF_FW_IN_130_ECLP_DSS01_SCX19_hSAX09_rep1	28470	recal_B181121_21_HF_FW_IN_130_ECLP_DSS01_SCX19_hSAX09_rep1.mgf	22025	/data/sgiese/projects_new/depart_clms/workflows/../rawdata/mgf_recal/recal_B181121_21_HF_FW_IN_130_ECLP_DSS01_SCX19_hSAX09_rep1.mgf	5742.3246	-1	3847.77025	3	1283.59736	977883.625	3847.777679	1283.599836	False	0	1				P0A853	TNAA_ECOLI Tryptophanase OS=Escherichia coli (strain K12) OX=83333 GN=tnaA PE=1 SV=1	0	K.SGMNPFLLDSEDVFIDLLTDSGTGAVTQSMQAAMMR.G	SGMNPFLLDSEDVFIDLLTDSGTGAVTQSMQAAMMR	SGMNPFLLDSEDVFIDLLTDSGTGAVTQSMQAAMMR	3847.777679	0	34	36					1	1								TNAA_ECOLI Tryptophanase OS=Escherichia coli (strain K12) OX=83333 GN=tnaA PE=1 SV=1
23428	366	366	366	366	B181121_11_HF_FW_IN_130_ECLP_DSS01_SCX19_hSAX04_rep1	7753	recal_B181121_11_HF_FW_IN_130_ECLP_DSS01_SCX19_hSAX04_rep1.mgf	4336	/data/sgiese/projects_new/depart_clms/workflows/../rawdata/mgf_recal/recal_B181121_11_HF_FW_IN_130_ECLP_DSS01_SCX19_hSAX04_rep1.mgf	1874.77716	-1	2284.057515	3	762.359782	671480.0	2284.057613	762.3598139999997	False	0	1				P24182	ACCC_ECOLI Biotin carboxylase OS=Escherichia coli (strain K12) OX=83333 GN=accC PE=1 SV=2	0	K.KAGVPCcmVPGSDGPLGDDMDKNR.A	KAGVPCVPGSDGPLGDDMDKNR	KAGVPCcmVPGSDGPLGDDMDKNR	2284.057613	0	125	22					1	1								ACCC_ECOLI Biotin carboxylase OS=Escherichia coli (strain K12) OX=83333 GN=accC PE=1 SV=2
273296	1069	1069	1069	1069	B181203_13_HF_FW_IN_130_ECLP_DSS01_SCX23_hSAX07_rep2	23406	recal_B181203_13_HF_FW_IN_130_ECLP_DSS01_SCX23_hSAX07_rep2.mgf	19047	/data/sgiese/projects_new/depart_clms/workflows/../rawdata/mgf_recal/recal_B181203_13_HF_FW_IN_130_ECLP_DSS01_SCX23_hSAX07_rep2.mgf	4496.77488	-1	3176.615528000001	3	1059.879119	523777.28125	3176.624121000001	1059.881984	False	0	1				P0A6H5	HSLU_ECOLI ATP-dependent protease ATPase subunit HslU OS=Escherichia coli (strain K12) OX=83333 GN=hslU PE=1 SV=1	0	K.LVNPEELKQDAIDAVEQHGIVFIDEIDK.I	LVNPEELKQDAIDAVEQHGIVFIDEIDK	LVNPEELKQDAIDAVEQHGIVFIDEIDK	3176.624121000001	0	233	28					1	1								HSLU_ECOLI ATP-dependent protease ATPase subunit HslU OS=Escherichia coli (strain K12) OX=83333 GN=hslU PE=1 SV=1
451655	11714	11714	11714	11714	B181128_05_HF_FW_IN_130_ECLP_DSS01_SCX21_hSAX08_rep1	26421	recal_B181128_05_HF_FW_IN_130_ECLP_DSS01_SCX21_hSAX08_rep1.mgf	21170	/data/sgiese/projects_new/depart_clms/workflows/../rawdata/mgf_recal/recal_B181128_05_HF_FW_IN_130_ECLP_DSS01_SCX21_hSAX08_rep1.mgf	5221.2105	-1	4718.365039	4	1180.598536	555174.8125	4718.369043	1180.5995369999996	False	0	1				P00370	DHE4_ECOLI NADP-specific glutamate dehydrogenase OS=Escherichia coli (strain K12) OX=83333 GN=gdhA PE=1 SV=1	0	K.EFGLVYLEGQQPWSLPVDIALPCcmATQNELDVDAAHQLIANGVK.A	EFGLVYLEGQQPWSLPVDIALPCATQNELDVDAAHQLIANGVK	EFGLVYLEGQQPWSLPVDIALPCcmATQNELDVDAAHQLIANGVK	4718.369043	0	299	43					1	1								DHE4_ECOLI NADP-specific glutamate dehydrogenase OS=Escherichia coli (strain K12) OX=83333 GN=gdhA PE=1 SV=1
391566	8575	8575	8575	8575	B181121_19_HF_FW_IN_130_ECLP_DSS01_SCX19_hSAX08_rep1	17079	recal_B181121_19_HF_FW_IN_130_ECLP_DSS01_SCX19_hSAX08_rep1.mgf	12283	/data/sgiese/projects_new/depart_clms/workflows/../rawdata/mgf_recal/recal_B181121_19_HF_FW_IN_130_ECLP_DSS01_SCX19_hSAX08_rep1.mgf	3642.60966	-1	4244.946097	4	1062.243801	1816621.375	4244.94844	1062.244387	False	0	1				P0A7E5	PYRG_ECOLI CTP synthase OS=Escherichia coli (strain K12) OX=83333 GN=pyrG PE=1 SV=2	0	K.LDPYINVDPGTMoxSPIQHGEVFVTEDGAETDLDLGHYER.F	LDPYINVDPGTMSPIQHGEVFVTEDGAETDLDLGHYER	LDPYINVDPGTMoxSPIQHGEVFVTEDGAETDLDLGHYER	4244.94844	0	41	38					1	1	Mox	12	15.994910000000004					PYRG_ECOLI CTP synthase OS=Escherichia coli (strain K12) OX=83333 GN=pyrG PE=1 SV=2
566073	2735	2735	2735	2735	B181203_23_HF_FW_IN_130_ECLP_DSS01_SCX24_hSAX02_rep2	9460	recal_B181203_23_HF_FW_IN_130_ECLP_DSS01_SCX24_hSAX02_rep2.mgf	6570	/data/sgiese/projects_new/depart_clms/workflows/../rawdata/mgf_recal/recal_B181203_23_HF_FW_IN_130_ECLP_DSS01_SCX24_hSAX02_rep2.mgf	2000.88576	-1	2874.460149	3	959.160659	149493.84375	2874.459256	959.160362	False	0	1				P17846	CYSI_ECOLI Sulfite reductase [NADPH] hemoprotein beta-component OS=Escherichia coli (strain K12) OX=83333 GN=cysI PE=1 SV=4	0	K.KNVKPVHQMLHSVGLDALATANDMoxNR.N	KNVKPVHQMLHSVGLDALATANDMNR	KNVKPVHQMLHSVGLDALATANDMoxNR	2874.459256	0	128	26					1	1	Mox	24	15.994910000000004					CYSI_ECOLI Sulfite reductase [NADPH] hemoprotein beta-component OS=Escherichia coli (strain K12) OX=83333 GN=cysI PE=1 SV=4
342148	813	813	813	813	B181121_22_HF_FW_IN_130_ECLP_DSS01_SCX19_hSAX10_rep1	17171	recal_B181121_22_HF_FW_IN_130_ECLP_DSS01_SCX19_hSAX10_rep1.mgf	11779	/data/sgiese/projects_new/depart_clms/workflows/../rawdata/mgf_recal/recal_B181121_22_HF_FW_IN_130_ECLP_DSS01_SCX19_hSAX10_rep1.mgf	3759.22704	-1	2984.416488	3	995.812772	383499.15625	2984.41943	995.813753	False	0	1				P10408	SECA_ECOLI Protein translocase subunit SecA OS=Escherichia coli (strain K12) OX=83333 GN=secA PE=1 SV=2	0	K.EGIMDEGESLYSPANIMLMHHVTAALR.A	EGIMDEGESLYSPANIMLMHHVTAALR	EGIMDEGESLYSPANIMLMHHVTAALR	2984.41943	0	289	27					1	1								SECA_ECOLI Protein translocase subunit SecA OS=Escherichia coli (strain K12) OX=83333 GN=secA PE=1 SV=2
406788	3184	3184	3184	3184	B181128_09_HF_FW_IN_130_ECLP_DSS01_SCX21_hSAX07_rep2	17699	recal_B181128_09_HF_FW_IN_130_ECLP_DSS01_SCX21_hSAX07_rep2.mgf	13820	/data/sgiese/projects_new/depart_clms/workflows/../rawdata/mgf_recal/recal_B181128_09_HF_FW_IN_130_ECLP_DSS01_SCX21_hSAX07_rep2.mgf	3531.9040200000004	-1	3734.741992	3	1245.921274	664539.6875	3734.744386	1245.922072	False	0	1				P0AC53	G6PD_ECOLI Glucose-6-phosphate 1-dehydrogenase OS=Escherichia coli (strain K12) OX=83333 GN=zwf PE=1 SV=1	0	R.VVMoxEKPLGTSLATSQEINDQVGEYFEECcmQVYR.I	VVMEKPLGTSLATSQEINDQVGEYFEECQVYR	VVMoxEKPLGTSLATSQEINDQVGEYFEECcmQVYR	3734.744386	0	143	32					1	1	Mox	3	15.994910000000004					G6PD_ECOLI Glucose-6-phosphate 1-dehydrogenase OS=Escherichia coli (strain K12) OX=83333 GN=zwf PE=1 SV=1
368693	4266	4266	4266	4266	B181128_10_HF_FW_IN_130_ECLP_DSS01_SCX21_hSAX06_rep1	24545	recal_B181128_10_HF_FW_IN_130_ECLP_DSS01_SCX21_hSAX06_rep1.mgf	20220	/data/sgiese/projects_new/depart_clms/workflows/../rawdata/mgf_recal/recal_B181128_10_HF_FW_IN_130_ECLP_DSS01_SCX21_hSAX06_rep1.mgf	4638.32916	-1	3119.469984	3	1040.830604	156496.015625	3119.465846	1040.829225	False	0	1				P00944	XYLA_ECOLI Xylose isomerase OS=Escherichia coli (strain K12) OX=83333 GN=xylA PE=3 SV=1	0	R.YGAGAATNPDPEVFSWAATQVVTAMEATHK.L	YGAGAATNPDPEVFSWAATQVVTAMEATHK	YGAGAATNPDPEVFSWAATQVVTAMEATHK	3119.465846	0	150	30					1	1								XYLA_ECOLI Xylose isomerase OS=Escherichia coli (strain K12) OX=83333 GN=xylA PE=3 SV=1
1196	281	281	281	281	B181123_13_HF_FW_IN_130_ECLP_DSS01_SCX20_hSAX04_rep1	9614	recal_B181123_13_HF_FW_IN_130_ECLP_DSS01_SCX20_hSAX04_rep1.mgf	6252	/data/sgiese/projects_new/depart_clms/workflows/../rawdata/mgf_recal/recal_B181123_13_HF_FW_IN_130_ECLP_DSS01_SCX20_hSAX04_rep1.mgf	2087.44512	-1	2368.237604	3	790.419811	892382.8125	2368.23867	790.420167	False	0	1				P36938	PGM_ECOLI Phosphoglucomutase OS=Escherichia coli (strain K12) OX=83333 GN=pgm PE=1 SV=1	0	K.KGGPLADGIVITPSHNPPEDGGIK.Y	KGGPLADGIVITPSHNPPEDGGIK	KGGPLADGIVITPSHNPPEDGGIK	2368.23867	0	133	24					1	1								PGM_ECOLI Phosphoglucomutase OS=Escherichia coli (strain K12) OX=83333 GN=pgm PE=1 SV=1
123519	1221	1221	1221	1221	B181123_12_HF_FW_IN_130_ECLP_DSS01_SCX20_hSAX05_rep2	20192	recal_B181123_12_HF_FW_IN_130_ECLP_DSS01_SCX20_hSAX05_rep2.mgf	16134	/data/sgiese/projects_new/depart_clms/workflows/../rawdata/mgf_recal/recal_B181123_12_HF_FW_IN_130_ECLP_DSS01_SCX20_hSAX05_rep2.mgf	3891.18672	-1	2795.44498	3	932.82227	259368.515625	2795.448739	932.823523	False	0	1				P04079	GUAA_ECOLI GMP synthase [glutamine-hydrolyzing] OS=Escherichia coli (strain K12) OX=83333 GN=guaA PE=1 SV=1	0	R.EQVGDDKVILGLSGGVDSSVTAMLLHR.A	EQVGDDKVILGLSGGVDSSVTAMLLHR	EQVGDDKVILGLSGGVDSSVTAMLLHR	2795.448739	0	223	27					1	1								GUAA_ECOLI GMP synthase [glutamine-hydrolyzing] OS=Escherichia coli (strain K12) OX=83333 GN=guaA PE=1 SV=1
646814	939	939	939	939	B181203_16_HF_FW_IN_130_ECLP_DSS01_SCX23_hSAX06_rep2	8819	recal_B181203_16_HF_FW_IN_130_ECLP_DSS01_SCX23_hSAX06_rep2.mgf	6014	/data/sgiese/projects_new/depart_clms/workflows/../rawdata/mgf_recal/recal_B181203_16_HF_FW_IN_130_ECLP_DSS01_SCX23_hSAX06_rep2.mgf	1958.67438	-1	2371.148238	3	791.390023	655772.25	2371.149145	791.390325	False	0	1				P37759	RMLB1_ECOLI dTDP-glucose 4,6-dehydratase 1 OS=Escherichia coli (strain K12) OX=83333 GN=rfbB PE=3 SV=2	0	R.IFAQHQPDAVMHLAAESHVDR.S	IFAQHQPDAVMHLAAESHVDR	IFAQHQPDAVMHLAAESHVDR	2371.149145	0	68	21					1	1								RMLB1_ECOLI dTDP-glucose 4,6-dehydratase 1 OS=Escherichia coli (strain K12) OX=83333 GN=rfbB PE=3 SV=2
406019	1399	1399	1399	1399	B181128_09_HF_FW_IN_130_ECLP_DSS01_SCX21_hSAX07_rep2	15504	recal_B181128_09_HF_FW_IN_130_ECLP_DSS01_SCX21_hSAX07_rep2.mgf	11827	/data/sgiese/projects_new/depart_clms/workflows/../rawdata/mgf_recal/recal_B181128_09_HF_FW_IN_130_ECLP_DSS01_SCX21_hSAX07_rep2.mgf	3159.10638	-1	3040.387469	3	1014.469766	1292339.5	3040.390633	1014.470821	False	0	1				P33195	GCSP_ECOLI Glycine dehydrogenase (decarboxylating) OS=Escherichia coli (strain K12) OX=83333 GN=gcvP PE=1 SV=3	0	K.AEQAGDNLSCcmIMVTYPSTHGVYEETIR.E	AEQAGDNLSCIMVTYPSTHGVYEETIR	AEQAGDNLSCcmIMVTYPSTHGVYEETIR	3040.390633	0	639	27					1	1								GCSP_ECOLI Glycine dehydrogenase (decarboxylating) OS=Escherichia coli (strain K12) OX=83333 GN=gcvP PE=1 SV=3
495750	2967	2967	2967	2967	B181123_05_HF_FW_IN_130_ECLP_DSS01_SCX20_hSAX08_rep2	20059	recal_B181123_05_HF_FW_IN_130_ECLP_DSS01_SCX20_hSAX08_rep2.mgf	15106	/data/sgiese/projects_new/depart_clms/workflows/../rawdata/mgf_recal/recal_B181123_05_HF_FW_IN_130_ECLP_DSS01_SCX20_hSAX08_rep2.mgf	4171.69896	-1	3751.770356	3	1251.597395	249509.296875	3751.772928	1251.598253	False	0	1				P0A7E5	PYRG_ECOLI CTP synthase OS=Escherichia coli (strain K12) OX=83333 GN=pyrG PE=1 SV=2	0	R.SGDDQLVEIIEVPNHPWFVACcmQFHPEFTSTPR.D	SGDDQLVEIIEVPNHPWFVACQFHPEFTSTPR	SGDDQLVEIIEVPNHPWFVACcmQFHPEFTSTPR	3751.772928	0	492	32					1	1								PYRG_ECOLI CTP synthase OS=Escherichia coli (strain K12) OX=83333 GN=pyrG PE=1 SV=2
427356	527	527	527	527	B181121_16_HF_FW_IN_130_ECLP_DSS01_SCX19_hSAX06_rep2	17163	recal_B181121_16_HF_FW_IN_130_ECLP_DSS01_SCX19_hSAX06_rep2.mgf	13177	/data/sgiese/projects_new/depart_clms/workflows/../rawdata/mgf_recal/recal_B181121_16_HF_FW_IN_130_ECLP_DSS01_SCX19_hSAX06_rep2.mgf	3405.1351200000013	-1	2683.467367	3	895.496399	992604.0	2683.469734	895.497188	False	0	1				P63284	CLPB_ECOLI Chaperone protein ClpB OS=Escherichia coli (strain K12) OX=83333 GN=clpB PE=1 SV=1	0	R.IDEVVVFHPLGEQHIASIAQIQLK.R	IDEVVVFHPLGEQHIASIAQIQLK	IDEVVVFHPLGEQHIASIAQIQLK	2683.469734	0	757	24					1	1								CLPB_ECOLI Chaperone protein ClpB OS=Escherichia coli (strain K12) OX=83333 GN=clpB PE=1 SV=1
574818	2514	2514	2514	2514	B181130_02_HF_FW_IN_130_ECLP_DSS01_SCX22_hSAX10_rep1	16351	recal_B181130_02_HF_FW_IN_130_ECLP_DSS01_SCX22_hSAX10_rep1.mgf	11932	/data/sgiese/projects_new/depart_clms/workflows/../rawdata/mgf_recal/recal_B181130_02_HF_FW_IN_130_ECLP_DSS01_SCX22_hSAX10_rep1.mgf	3448.35564	-1	3276.514261	4	820.135842	571949.3125	3276.512086	820.135298	False	0	1				P0AFG8	ODP1_ECOLI Pyruvate dehydrogenase E1 component OS=Escherichia coli (strain K12) OX=83333 GN=aceE PE=1 SV=2	0	K.KDLELGGHMASFQSSATIYDVCcmFNHFFR.A	KDLELGGHMASFQSSATIYDVCFNHFFR	KDLELGGHMASFQSSATIYDVCcmFNHFFR	3276.512086	0	100	28					1	1								ODP1_ECOLI Pyruvate dehydrogenase E1 component OS=Escherichia coli (strain K12) OX=83333 GN=aceE PE=1 SV=2
392972	1046	1046	1046	1046	B181121_19_HF_FW_IN_130_ECLP_DSS01_SCX19_hSAX08_rep1	21978	recal_B181121_19_HF_FW_IN_130_ECLP_DSS01_SCX19_hSAX08_rep1.mgf	16725	/data/sgiese/projects_new/depart_clms/workflows/../rawdata/mgf_recal/recal_B181121_19_HF_FW_IN_130_ECLP_DSS01_SCX19_hSAX08_rep1.mgf	4499.835120000002	-1	2989.566671	3	997.5295	621690.5	2989.568186	997.530005	False	0	1				P0ABB4	ATPB_ECOLI ATP synthase subunit beta OS=Escherichia coli (strain K12) OX=83333 GN=atpD PE=1 SV=2	0	R.YQELKDIIAILGMDELSEEDKLVVAR.A	YQELKDIIAILGMDELSEEDKLVVAR	YQELKDIIAILGMDELSEEDKLVVAR	2989.568186	0	368	26					1	1								ATPB_ECOLI ATP synthase subunit beta OS=Escherichia coli (strain K12) OX=83333 GN=atpD PE=1 SV=2
120593	1	1	1	1	B181123_12_HF_FW_IN_130_ECLP_DSS01_SCX20_hSAX05_rep2	6634	recal_B181123_12_HF_FW_IN_130_ECLP_DSS01_SCX20_hSAX05_rep2.mgf	3917	/data/sgiese/projects_new/depart_clms/workflows/../rawdata/mgf_recal/recal_B181123_12_HF_FW_IN_130_ECLP_DSS01_SCX20_hSAX05_rep2.mgf	1579.7223	-1	2033.017329	3	678.67972	353430.9375	2033.017779	678.67987	False	0	1				P33570	TKT2_ECOLI Transketolase 2 OS=Escherichia coli (strain K12) OX=83333 GN=tktB PE=1 SV=1	0	K.AGKEEAHGAPLGEEEVALAR.Q	AGKEEAHGAPLGEEEVALAR	AGKEEAHGAPLGEEEVALAR	2033.017779	0	254	20					1	1								TKT2_ECOLI Transketolase 2 OS=Escherichia coli (strain K12) OX=83333 GN=tktB PE=1 SV=1
[truncated: 23,000 more rows]
[truncated: 166 more columns]
