# Supplementary material for: Retention time prediction using neural networks increases identifications in crosslinking mass spectrometry
Source: Nat Commun. 2021 May 28;12:3237. doi: 10.1038/s41467-021-23441-0 (PMC8163845; doi:10.1038/s41467-021-23441-0)
Supplement: Supplementary file 4 — Source Data [file 41467_2021_23441_MOESM4_ESM.zip › Sources/Sources_Supplementary/FigS3_source_part1.csv]

	RT/ fraction	counts/value	RTType
0	6.0	1981	hSAX
1	5.0	1937	hSAX
2	7.0	1661	hSAX
3	2.0	1106	hSAX
4	1.0	1087	hSAX
5	4.0	1046	hSAX
6	3.0	1021	hSAX
7	8.0	763	hSAX
8	9.0	353	hSAX
9	10.0	117	hSAX
0	23.0	1843	SCX
1	21.0	1778	SCX
2	22.0	1459	SCX
3	19.0	1399	SCX
4	24.0	1286	SCX
5	20.0	1020	SCX
6	18.0	828	SCX
7	17.0	788	SCX
8	25.0	671	SCX
0	48.111644999999996	15bins	RP
1	57.902279	15bins	RP
2	45.267643	15bins	RP
3	38.008902	15bins	RP
4	36.582347	15bins	RP
5	57.269106	15bins	RP
6	47.38696	15bins	RP
7	38.63241600000001	15bins	RP
8	35.87547300000001	15bins	RP
9	54.556128000000015	15bins	RP
10	45.347434	15bins	RP
11	51.09321100000001	15bins	RP
12	46.332546	15bins	RP
13	45.241128	15bins	RP
14	59.57278799999999	15bins	RP
15	44.080155	15bins	RP
16	36.299110000000006	15bins	RP
17	36.096596999999996	15bins	RP
18	29.382112	15bins	RP
19	51.573236000000016	15bins	RP
20	48.91229100000001	15bins	RP
21	46.701402	15bins	RP
22	44.435903	15bins	RP
23	47.553678	15bins	RP
24	41.87784100000001	15bins	RP
25	50.975413	15bins	RP
26	45.669717999999996	15bins	RP
27	36.328022000000004	15bins	RP
28	51.034777	15bins	RP
29	40.958174	15bins	RP
30	49.807691	15bins	RP
31	47.576885	15bins	RP
32	52.198394	15bins	RP
33	37.654719	15bins	RP
34	54.024688999999995	15bins	RP
35	43.689669	15bins	RP
36	36.368443	15bins	RP
37	42.613974999999996	15bins	RP
38	51.813586	15bins	RP
39	55.748331	15bins	RP
40	48.602258	15bins	RP
41	55.200474	15bins	RP
42	65.535998	15bins	RP
43	65.655321	15bins	RP
44	49.72297800000001	15bins	RP
45	59.76193	15bins	RP
46	60.498715	15bins	RP
47	48.454879	15bins	RP
48	48.304587	15bins	RP
49	58.472303000000004	15bins	RP
50	58.245254	15bins	RP
51	44.311382	15bins	RP
52	56.475076000000016	15bins	RP
53	38.585031	15bins	RP
54	63.361456	15bins	RP
55	51.13549	15bins	RP
56	46.360751000000015	15bins	RP
57	52.14837	15bins	RP
58	64.423463	15bins	RP
59	40.613745	15bins	RP
60	41.804304	15bins	RP
61	67.765151	15bins	RP
62	45.473505	15bins	RP
63	28.953127	15bins	RP
64	62.463136999999996	15bins	RP
65	70.896761	15bins	RP
66	50.227691000000014	15bins	RP
67	52.764071000000015	15bins	RP
68	55.612640000000006	15bins	RP
69	56.374492000000004	15bins	RP
70	49.771433	15bins	RP
71	66.529029	15bins	RP
72	47.91930600000001	15bins	RP
73	31.456618	15bins	RP
74	40.073139999999995	15bins	RP
75	50.261062	15bins	RP
76	44.02783	15bins	RP
77	56.960692	15bins	RP
78	65.648393	15bins	RP
79	57.661685000000006	15bins	RP
80	50.995377	15bins	RP
81	38.071409	15bins	RP
82	43.351795	15bins	RP
83	44.052883000000016	15bins	RP
84	53.287144	15bins	RP
85	46.731325	15bins	RP
86	47.542127	15bins	RP
87	72.042236	15bins	RP
88	62.362134999999995	15bins	RP
89	35.388067	15bins	RP
90	44.027215	15bins	RP
91	50.043671	15bins	RP
92	32.60452	15bins	RP
93	41.45744300000001	15bins	RP
94	35.052493	15bins	RP
95	44.747946	15bins	RP
96	52.867084	15bins	RP
97	54.467937	15bins	RP
98	56.488021	15bins	RP
99	53.769232	15bins	RP
100	58.08834	15bins	RP
101	37.446329	15bins	RP
102	42.472856	15bins	RP
103	40.076501	15bins	RP
104	62.167133	15bins	RP
105	45.76932100000001	15bins	RP
106	45.26476	15bins	RP
107	49.99228	15bins	RP
108	50.963692	15bins	RP
109	61.437753	15bins	RP
110	55.732869	15bins	RP
111	43.76606	15bins	RP
112	29.933588999999998	15bins	RP
113	44.733446	15bins	RP
114	54.834329000000004	15bins	RP
115	47.643854000000005	15bins	RP
116	42.434743000000005	15bins	RP
117	33.791536	15bins	RP
118	62.126353	15bins	RP
119	48.045931	15bins	RP
120	59.355994	15bins	RP
121	39.135728	15bins	RP
122	43.352985	15bins	RP
123	62.07134799999999	15bins	RP
124	33.588046999999996	15bins	RP
125	71.504023	15bins	RP
126	55.764423	15bins	RP
127	34.78338	15bins	RP
128	44.137811000000006	15bins	RP
129	45.658058	15bins	RP
130	52.433197	15bins	RP
131	61.691625	15bins	RP
132	43.66195800000001	15bins	RP
133	53.296685000000004	15bins	RP
134	44.492716	15bins	RP
135	33.280116	15bins	RP
136	42.416619999999995	15bins	RP
137	55.628269	15bins	RP
138	37.665132	15bins	RP
139	59.838967999999994	15bins	RP
140	36.663222000000005	15bins	RP
141	53.659928	15bins	RP
142	32.766848	15bins	RP
143	33.870094	15bins	RP
144	49.3692	15bins	RP
145	45.115058	15bins	RP
146	75.452908	15bins	RP
147	28.644978	15bins	RP
148	38.673472	15bins	RP
149	47.399331	15bins	RP
150	36.520983	15bins	RP
151	33.568656	15bins	RP
152	63.291304	15bins	RP
153	39.610501	15bins	RP
154	32.601647	15bins	RP
155	40.566902	15bins	RP
156	57.51341299999999	15bins	RP
157	47.275561	15bins	RP
158	34.404362	15bins	RP
159	65.76265	15bins	RP
160	47.861852	15bins	RP
161	39.234258	15bins	RP
162	52.320106	15bins	RP
163	60.136472000000005	15bins	RP
164	39.685141	15bins	RP
165	61.163399	15bins	RP
166	35.270794	15bins	RP
167	45.244244	15bins	RP
168	39.25918100000001	15bins	RP
169	41.417063999999996	15bins	RP
170	67.716359	15bins	RP
171	24.581239	15bins	RP
172	38.068712	15bins	RP
173	58.06836299999999	15bins	RP
174	43.135044	15bins	RP
175	34.947587	15bins	RP
176	33.044603	15bins	RP
177	34.528713	15bins	RP
178	58.82673600000001	15bins	RP
179	41.913307	15bins	RP
180	59.822265	15bins	RP
181	48.867723	15bins	RP
182	47.991738000000005	15bins	RP
183	44.28978300000001	15bins	RP
184	35.0471	15bins	RP
185	59.703343000000004	15bins	RP
186	48.864788	15bins	RP
187	40.483754	15bins	RP
188	52.714865	15bins	RP
189	43.489185	15bins	RP
190	28.698428	15bins	RP
191	45.583167	15bins	RP
192	38.14677	15bins	RP
193	44.255932	15bins	RP
194	43.056208	15bins	RP
195	62.742110000000004	15bins	RP
196	52.507858000000006	15bins	RP
197	33.555207	15bins	RP
198	55.591816	15bins	RP
199	44.92863600000001	15bins	RP
200	47.710344	15bins	RP
201	63.234245	15bins	RP
202	48.100939000000004	15bins	RP
203	54.277537	15bins	RP
204	44.214031	15bins	RP
205	61.571622000000005	15bins	RP
206	57.646682000000006	15bins	RP
207	45.721765	15bins	RP
208	67.77497699999999	15bins	RP
209	44.621863	15bins	RP
210	42.993632000000005	15bins	RP
211	41.183926000000014	15bins	RP
212	60.686202	15bins	RP
213	62.500961	15bins	RP
214	33.779026	15bins	RP
215	40.868075	15bins	RP
216	50.203495	15bins	RP
217	45.13576600000001	15bins	RP
218	28.834783	15bins	RP
219	35.705252	15bins	RP
220	29.198343	15bins	RP
221	46.35572300000001	15bins	RP
222	37.500357	15bins	RP
223	34.300105	15bins	RP
224	56.536183	15bins	RP
225	45.923974	15bins	RP
226	58.537963	15bins	RP
227	56.346284999999995	15bins	RP
228	30.948417	15bins	RP
229	49.73923	15bins	RP
230	48.869316000000005	15bins	RP
231	36.533674	15bins	RP
232	61.377629999999996	15bins	RP
233	42.247338	15bins	RP
234	54.532292	15bins	RP
235	40.517997	15bins	RP
236	49.804821999999994	15bins	RP
237	39.031982	15bins	RP
238	47.136181	15bins	RP
239	52.763144000000004	15bins	RP
240	68.394278	15bins	RP
241	60.374852000000004	15bins	RP
242	47.150312	15bins	RP
243	49.419053	15bins	RP
244	53.883153	15bins	RP
245	34.431579000000006	15bins	RP
246	62.506327000000006	15bins	RP
247	54.575954	15bins	RP
248	51.710144	15bins	RP
249	45.974071	15bins	RP
250	44.875957	15bins	RP
251	36.687675	15bins	RP
252	37.546735	15bins	RP
253	60.717606	15bins	RP
254	33.317078	15bins	RP
255	68.070553	15bins	RP
256	69.66928899999999	15bins	RP
257	36.923246	15bins	RP
258	48.286068	15bins	RP
259	43.437136	15bins	RP
260	39.459799	15bins	RP
261	50.068657	15bins	RP
262	52.05764100000001	15bins	RP
263	65.697961	15bins	RP
264	23.648898	15bins	RP
265	42.953622	15bins	RP
266	33.110313	15bins	RP
267	49.973561000000004	15bins	RP
268	49.347148999999995	15bins	RP
269	19.794443	15bins	RP
270	61.574811999999994	15bins	RP
271	38.953704	15bins	RP
272	39.64266	15bins	RP
273	46.401897999999996	15bins	RP
274	60.713467	15bins	RP
275	28.898047000000002	15bins	RP
276	54.246847	15bins	RP
277	64.253935	15bins	RP
278	36.784112	15bins	RP
279	45.243438	15bins	RP
280	26.761485	15bins	RP
281	47.744126000000016	15bins	RP
282	37.11335699999999	15bins	RP
283	44.482316999999995	15bins	RP
284	44.63877	15bins	RP
285	39.749708000000005	15bins	RP
286	46.13265000000001	15bins	RP
287	63.795277000000006	15bins	RP
288	50.443442	15bins	RP
289	28.873711000000007	15bins	RP
290	29.037684000000002	15bins	RP
291	41.472955999999996	15bins	RP
292	53.429117	15bins	RP
293	39.990302	15bins	RP
294	34.603833	15bins	RP
295	53.068189999999994	15bins	RP
296	61.540330000000004	15bins	RP
297	44.184565	15bins	RP
298	48.11232	15bins	RP
299	36.309762	15bins	RP
300	31.097958000000002	15bins	RP
301	55.693321999999995	15bins	RP
302	28.150788	15bins	RP
303	40.694017	15bins	RP
304	44.937743	15bins	RP
305	39.169038	15bins	RP
306	62.554483	15bins	RP
307	70.980244	15bins	RP
308	36.663551	15bins	RP
309	29.321285	15bins	RP
310	65.072734	15bins	RP
311	42.599669	15bins	RP
312	28.239296000000003	15bins	RP
313	34.335093	15bins	RP
314	48.011392	15bins	RP
315	58.398995	15bins	RP
316	47.142144	15bins	RP
317	34.33879	15bins	RP
318	39.65173	15bins	RP
319	44.95903	15bins	RP
320	48.59324100000001	15bins	RP
321	58.594321000000015	15bins	RP
322	50.829105	15bins	RP
323	34.989484	15bins	RP
324	35.005181	15bins	RP
325	58.700091000000015	15bins	RP
326	45.794031000000004	15bins	RP
327	57.963419	15bins	RP
328	42.825408	15bins	RP
329	45.332832	15bins	RP
330	43.864375	15bins	RP
331	59.22683700000001	15bins	RP
332	41.275659000000005	15bins	RP
333	56.603989	15bins	RP
334	34.569706	15bins	RP
335	37.147735	15bins	RP
336	38.431918	15bins	RP
337	50.311457000000004	15bins	RP
338	50.26479200000001	15bins	RP
339	47.378512	15bins	RP
340	53.718992	15bins	RP
341	34.609657	15bins	RP
342	80.45620700000002	15bins	RP
343	52.663862	15bins	RP
344	65.839047	15bins	RP
345	46.304699	15bins	RP
346	59.50185	15bins	RP
347	53.537209999999995	15bins	RP
348	31.372343	15bins	RP
349	33.723926999999996	15bins	RP
350	54.529854	15bins	RP
351	56.357511	15bins	RP
352	48.753526	15bins	RP
353	40.64526	15bins	RP
354	51.824186000000005	15bins	RP
355	28.767767	15bins	RP
356	54.590633000000004	15bins	RP
357	32.302853999999996	15bins	RP
358	55.386716	15bins	RP
359	55.480253	15bins	RP
360	45.632884	15bins	RP
361	50.301678	15bins	RP
362	66.966173	15bins	RP
363	52.921178000000005	15bins	RP
364	80.080494	15bins	RP
365	58.364979999999996	15bins	RP
366	55.777809000000005	15bins	RP
367	36.36613	15bins	RP
368	33.002758	15bins	RP
369	34.497527	15bins	RP
370	51.486022000000006	15bins	RP
371	65.501249	15bins	RP
372	39.502534999999995	15bins	RP
373	42.64590600000001	15bins	RP
374	73.923609	15bins	RP
375	44.695424	15bins	RP
376	38.595566	15bins	RP
377	43.30593	15bins	RP
378	53.386916	15bins	RP
379	52.922022999999996	15bins	RP
380	50.047615	15bins	RP
381	23.573134	15bins	RP
382	51.654551999999995	15bins	RP
383	47.315907	15bins	RP
384	59.330295	15bins	RP
385	42.159569000000005	15bins	RP
386	46.803464	15bins	RP
387	46.595752	15bins	RP
388	33.107685	15bins	RP
389	78.564975	15bins	RP
390	48.08387800000001	15bins	RP
391	35.671524	15bins	RP
392	56.730118	15bins	RP
393	76.823968	15bins	RP
394	46.604002	15bins	RP
395	37.041418	15bins	RP
396	33.828466	15bins	RP
397	35.276903	15bins	RP
398	48.956492000000004	15bins	RP
399	48.443992	15bins	RP
400	40.969215	15bins	RP
401	34.798489000000004	15bins	RP
402	42.075909	15bins	RP
403	29.823277	15bins	RP
404	39.088828000000014	15bins	RP
405	51.259097	15bins	RP
406	50.431857	15bins	RP
407	58.399584	15bins	RP
408	41.301113	15bins	RP
409	64.505516	15bins	RP
410	31.507521999999998	15bins	RP
411	50.515147	15bins	RP
412	44.52213	15bins	RP
413	50.190834	15bins	RP
414	48.429106000000004	15bins	RP
415	53.982524	15bins	RP
416	72.34819700000003	15bins	RP
417	28.457843000000008	15bins	RP
418	42.332616	15bins	RP
419	46.977473	15bins	RP
420	38.67323	15bins	RP
421	28.887676000000006	15bins	RP
422	59.492225	15bins	RP
423	64.654113	15bins	RP
424	78.76657100000001	15bins	RP
425	44.849301999999994	15bins	RP
426	47.680781	15bins	RP
427	57.270723	15bins	RP
428	36.84758100000001	15bins	RP
429	26.671461	15bins	RP
430	42.971403	15bins	RP
431	41.924049	15bins	RP
432	45.955307	15bins	RP
433	65.897486	15bins	RP
434	24.218263999999998	15bins	RP
435	84.649871	15bins	RP
436	56.828542999999996	15bins	RP
437	38.724534	15bins	RP
438	51.666737	15bins	RP
439	38.776354999999995	15bins	RP
440	41.792276	15bins	RP
441	52.910624999999996	15bins	RP
442	68.117874	15bins	RP
443	77.29976400000001	15bins	RP
444	39.33807	15bins	RP
445	45.576479	15bins	RP
446	46.407145	15bins	RP
447	48.52643600000001	15bins	RP
448	33.834199999999996	15bins	RP
449	66.014318	15bins	RP
450	33.584557	15bins	RP
451	45.670483	15bins	RP
452	73.950787	15bins	RP
453	60.985938000000004	15bins	RP
454	29.532618	15bins	RP
455	55.240438000000005	15bins	RP
456	39.56457	15bins	RP
457	35.885031000000005	15bins	RP
458	43.83530699999999	15bins	RP
459	61.041304	15bins	RP
460	47.761776000000005	15bins	RP
461	32.344052	15bins	RP
462	52.09862600000001	15bins	RP
463	35.418125	15bins	RP
464	46.81902	15bins	RP
465	49.306718000000004	15bins	RP
466	58.773629	15bins	RP
467	49.291261	15bins	RP
468	46.441613	15bins	RP
469	48.754565	15bins	RP
470	29.43366	15bins	RP
471	37.117086	15bins	RP
472	43.93467600000001	15bins	RP
473	48.809543999999995	15bins	RP
474	42.220092	15bins	RP
475	29.091605	15bins	RP
476	54.117693	15bins	RP
477	84.58769000000001	15bins	RP
478	36.282783	15bins	RP
479	68.84199200000003	15bins	RP
480	50.388746	15bins	RP
481	68.61133799999999	15bins	RP
482	35.759237	15bins	RP
483	38.745038	15bins	RP
484	41.493772	15bins	RP
485	62.242546	15bins	RP
486	42.240426	15bins	RP
487	36.635257	15bins	RP
488	50.046069	15bins	RP
489	37.47969	15bins	RP
490	65.807406	15bins	RP
491	52.356341000000015	15bins	RP
492	57.114475	15bins	RP
493	44.807729	15bins	RP
494	71.91063700000002	15bins	RP
495	62.056975	15bins	RP
496	56.629676	15bins	RP
497	40.303345	15bins	RP
498	49.751556000000015	15bins	RP
499	54.348847	15bins	RP
500	46.504998	15bins	RP
501	61.347643999999995	15bins	RP
502	57.00588700000001	15bins	RP
503	43.930078	15bins	RP
504	39.270683	15bins	RP
505	39.623199	15bins	RP
506	40.645214	15bins	RP
507	70.703329	15bins	RP
508	49.404479	15bins	RP
509	36.96915600000001	15bins	RP
510	38.71996100000001	15bins	RP
511	54.987712	15bins	RP
512	54.14042	15bins	RP
513	45.054197	15bins	RP
514	34.458446	15bins	RP
515	47.366053	15bins	RP
516	32.890586	15bins	RP
517	45.762127	15bins	RP
518	47.34569600000001	15bins	RP
519	40.004625000000004	15bins	RP
520	54.267531	15bins	RP
521	36.738307	15bins	RP
522	57.502491	15bins	RP
523	36.854794999999996	15bins	RP
524	48.996998999999995	15bins	RP
525	34.09963	15bins	RP
526	65.061979	15bins	RP
527	69.603897	15bins	RP
528	48.142411	15bins	RP
529	25.41411	15bins	RP
530	74.038167	15bins	RP
531	66.387117	15bins	RP
532	45.633285	15bins	RP
533	68.150421	15bins	RP
534	36.644348	15bins	RP
535	33.96437600000001	15bins	RP
536	69.156778	15bins	RP
537	48.599631	15bins	RP
538	38.198096	15bins	RP
539	43.069237	15bins	RP
540	37.517633000000004	15bins	RP
541	61.980709000000004	15bins	RP
542	47.299916	15bins	RP
543	44.708711	15bins	RP
544	52.361549	15bins	RP
545	23.602694	15bins	RP
546	48.308481000000015	15bins	RP
547	30.373952	15bins	RP
548	42.357657	15bins	RP
549	39.382816000000005	15bins	RP
550	37.397408000000006	15bins	RP
551	71.66427299999997	15bins	RP
552	49.79646800000001	15bins	RP
553	45.85775	15bins	RP
554	41.639304	15bins	RP
555	44.917759000000004	15bins	RP
556	66.492355	15bins	RP
557	53.75942	15bins	RP
558	54.656889	15bins	RP
559	64.20302699999999	15bins	RP
560	46.032867	15bins	RP
561	37.102343000000005	15bins	RP
562	33.597502	15bins	RP
563	64.016326	15bins	RP
564	31.875097999999998	15bins	RP
565	67.68007	15bins	RP
566	29.934398999999996	15bins	RP
567	41.257602	15bins	RP
568	66.081143	15bins	RP
569	39.035157	15bins	RP
570	42.556221000000015	15bins	RP
571	46.911196000000004	15bins	RP
572	37.213922000000004	15bins	RP
573	40.934284000000005	15bins	RP
574	55.118854000000006	15bins	RP
575	43.725108	15bins	RP
576	61.242472	15bins	RP
577	29.157783999999996	15bins	RP
578	44.81821100000001	15bins	RP
579	55.329006	15bins	RP
580	54.341726	15bins	RP
581	36.417052	15bins	RP
582	57.012196	15bins	RP
583	51.978755	15bins	RP
584	55.012067	15bins	RP
585	74.945715	15bins	RP
586	48.505417	15bins	RP
587	54.59312	15bins	RP
588	58.052617000000005	15bins	RP
589	37.28149100000001	15bins	RP
590	47.418738999999995	15bins	RP
591	40.341624	15bins	RP
592	51.906293	15bins	RP
593	28.824802	15bins	RP
594	60.415474	15bins	RP
595	35.082572	15bins	RP
596	40.756612000000004	15bins	RP
597	21.362298	15bins	RP
598	55.46927	15bins	RP
599	33.407455999999996	15bins	RP
600	34.63075	15bins	RP
601	48.8463	15bins	RP
602	62.183465	15bins	RP
603	24.610003	15bins	RP
604	75.30835700000003	15bins	RP
605	65.571317	15bins	RP
606	78.929333	15bins	RP
607	38.897955	15bins	RP
608	58.40550699999999	15bins	RP
609	44.363511	15bins	RP
610	65.10393	15bins	RP
611	41.059728	15bins	RP
612	36.663917	15bins	RP
613	60.212308	15bins	RP
614	58.629866	15bins	RP
615	60.425963	15bins	RP
616	34.906355	15bins	RP
617	38.112052999999996	15bins	RP
618	46.066176000000006	15bins	RP
619	45.845554	15bins	RP
620	55.21786	15bins	RP
621	31.362019999999998	15bins	RP
622	43.9353	15bins	RP
623	47.557086	15bins	RP
624	72.23036499999999	15bins	RP
625	43.284337	15bins	RP
626	44.661705	15bins	RP
627	50.516439	15bins	RP
628	64.715791	15bins	RP
629	40.461491	15bins	RP
630	44.827761	15bins	RP
631	64.4453	15bins	RP
632	51.347071000000014	15bins	RP
633	51.672104	15bins	RP
634	48.28596	15bins	RP
635	55.76403800000001	15bins	RP
636	38.905516	15bins	RP
637	75.570892	15bins	RP
638	39.58886	15bins	RP
639	47.925402	15bins	RP
640	43.989436	15bins	RP
641	46.136385000000004	15bins	RP
642	38.20435	15bins	RP
643	33.610586999999995	15bins	RP
644	51.095580000000005	15bins	RP
645	66.009646	15bins	RP
646	39.719245	15bins	RP
647	29.114151000000003	15bins	RP
648	38.1291	15bins	RP
649	42.745832	15bins	RP
650	37.434026	15bins	RP
651	52.279094	15bins	RP
652	56.538373	15bins	RP
653	22.939855999999995	15bins	RP
654	62.205976	15bins	RP
655	41.710786	15bins	RP
656	69.231229	15bins	RP
657	46.174009999999996	15bins	RP
658	48.921796	15bins	RP
659	49.346049	15bins	RP
660	32.167367999999996	15bins	RP
661	51.844561	15bins	RP
662	50.316441000000005	15bins	RP
663	60.760106	15bins	RP
664	63.315624	15bins	RP
665	42.864496	15bins	RP
666	47.384913	15bins	RP
667	34.729009	15bins	RP
668	56.538961	15bins	RP
669	37.656559	15bins	RP
670	60.171862000000004	15bins	RP
671	49.323679999999996	15bins	RP
672	25.249906	15bins	RP
673	33.410852	15bins	RP
674	49.065303	15bins	RP
675	34.090061	15bins	RP
676	59.083859999999994	15bins	RP
677	40.453479	15bins	RP
678	39.108442	15bins	RP
679	52.387547000000005	15bins	RP
680	60.125509	15bins	RP
681	46.500056	15bins	RP
682	62.878317000000024	15bins	RP
683	58.629650000000005	15bins	RP
684	34.209201	15bins	RP
685	69.18250200000001	15bins	RP
686	70.692358	15bins	RP
687	55.975798000000005	15bins	RP
688	31.644497	15bins	RP
689	49.90701	15bins	RP
690	43.97246100000002	15bins	RP
691	40.882079999999995	15bins	RP
692	50.302682	15bins	RP
693	34.251726	15bins	RP
694	57.96644	15bins	RP
695	55.789151999999994	15bins	RP
696	37.91356699999999	15bins	RP
697	66.262222	15bins	RP
698	43.792569	15bins	RP
699	51.681739	15bins	RP
700	28.710473999999998	15bins	RP
701	55.546884999999996	15bins	RP
702	70.55705200000001	15bins	RP
703	48.713494999999995	15bins	RP
704	60.603028	15bins	RP
705	51.849895	15bins	RP
706	31.780594	15bins	RP
707	45.587698	15bins	RP
708	64.72826	15bins	RP
709	36.190911000000014	15bins	RP
710	29.332796999999992	15bins	RP
711	40.95887800000001	15bins	RP
712	43.381952	15bins	RP
713	33.133465	15bins	RP
714	32.629318	15bins	RP
715	56.195572999999996	15bins	RP
716	69.257681	15bins	RP
717	33.526527	15bins	RP
718	25.068702	15bins	RP
719	51.369175000000006	15bins	RP
720	41.801435	15bins	RP
721	34.828348	15bins	RP
722	28.49191899999999	15bins	RP
723	63.458270999999996	15bins	RP
724	55.582588	15bins	RP
725	64.981163	15bins	RP
726	38.617743000000004	15bins	RP
727	52.329836	15bins	RP
728	48.995509999999996	15bins	RP
729	69.405598	15bins	RP
730	52.815828	15bins	RP
731	56.730595	15bins	RP
732	62.044606	15bins	RP
733	41.716871	15bins	RP
734	50.462535	15bins	RP
735	60.638664999999996	15bins	RP
736	67.135778	15bins	RP
737	70.285632	15bins	RP
738	51.24008	15bins	RP
739	45.269633	15bins	RP
740	42.238988	15bins	RP
741	43.048601999999995	15bins	RP
742	50.766281000000006	15bins	RP
743	41.41995	15bins	RP
744	32.387426999999995	15bins	RP
745	58.436222000000015	15bins	RP
746	47.772454	15bins	RP
747	36.545544	15bins	RP
748	42.267576999999996	15bins	RP
749	49.65399	15bins	RP
750	55.371214	15bins	RP
751	32.056338000000004	15bins	RP
752	25.338642	15bins	RP
753	54.599075	15bins	RP
754	26.603206	15bins	RP
755	48.498245	15bins	RP
756	41.852638999999996	15bins	RP
757	39.6173	15bins	RP
758	29.959742000000002	15bins	RP
759	31.736106	15bins	RP
760	52.915748	15bins	RP
761	46.380459	15bins	RP
762	71.63317700000002	15bins	RP
763	41.494130000000006	15bins	RP
764	52.643506	15bins	RP
765	56.700957	15bins	RP
766	77.591451	15bins	RP
767	37.979961	15bins	RP
768	53.886676	15bins	RP
769	40.770716	15bins	RP
770	50.961221	15bins	RP
771	37.538944	15bins	RP
772	45.410497	15bins	RP
773	29.831011	15bins	RP
774	26.034865	15bins	RP
775	38.904964	15bins	RP
776	37.013062	15bins	RP
777	37.815659	15bins	RP
778	42.969254	15bins	RP
779	46.486013	15bins	RP
780	54.55068000000001	15bins	RP
781	29.163346	15bins	RP
782	53.659081	15bins	RP
783	38.681403	15bins	RP
784	45.927322000000004	15bins	RP
785	30.819504	15bins	RP
786	31.083947000000002	15bins	RP
787	44.04374	15bins	RP
788	46.111621000000014	15bins	RP
789	42.875063	15bins	RP
790	51.426365000000004	15bins	RP
791	63.212514000000006	15bins	RP
792	80.15150100000001	15bins	RP
793	50.339304999999996	15bins	RP
794	50.866063000000004	15bins	RP
795	64.605589	15bins	RP
796	44.991022	15bins	RP
797	52.475321	15bins	RP
798	47.048519000000006	15bins	RP
799	30.555780000000002	15bins	RP
800	34.090407	15bins	RP
801	66.818257	15bins	RP
802	60.734663	15bins	RP
803	38.38696	15bins	RP
804	52.401224	15bins	RP
805	45.811332	15bins	RP
806	63.154041	15bins	RP
807	43.314794	15bins	RP
808	46.11108100000001	15bins	RP
809	47.691074	15bins	RP
810	43.717608000000006	15bins	RP
811	43.402493	15bins	RP
812	46.01578	15bins	RP
813	79.26491899999999	15bins	RP
814	59.80106	15bins	RP
815	47.044497	15bins	RP
816	58.214827000000014	15bins	RP
817	41.936448000000006	15bins	RP
818	40.429834	15bins	RP
819	34.172703999999996	15bins	RP
820	51.806657	15bins	RP
821	34.363911	15bins	RP
822	45.273967999999996	15bins	RP
823	32.141371	15bins	RP
824	55.96978	15bins	RP
825	62.970447	15bins	RP
826	50.245184	15bins	RP
827	61.523406	15bins	RP
828	28.252651000000007	15bins	RP
829	70.935203	15bins	RP
830	37.136683	15bins	RP
831	41.130379	15bins	RP
832	29.872383	15bins	RP
833	52.689343	15bins	RP
834	90.415719	15bins	RP
835	48.791117	15bins	RP
836	21.918498	15bins	RP
837	62.254205999999996	15bins	RP
838	49.276621999999996	15bins	RP
839	70.89511999999999	15bins	RP
840	36.735599	15bins	RP
841	80.039215	15bins	RP
842	36.614912	15bins	RP
843	43.378658	15bins	RP
844	60.641813	15bins	RP
845	41.718527	15bins	RP
846	41.869251	15bins	RP
847	18.81996	15bins	RP
848	60.566140000000004	15bins	RP
849	71.68990299999997	15bins	RP
850	51.239692	15bins	RP
851	51.663492	15bins	RP
852	48.880852	15bins	RP
853	60.121624	15bins	RP
854	64.457631	15bins	RP
855	46.657834	15bins	RP
856	43.966774	15bins	RP
857	36.337118000000004	15bins	RP
858	44.65594800000001	15bins	RP
859	58.512386	15bins	RP
860	35.528105	15bins	RP
861	53.484985	15bins	RP
862	52.713485	15bins	RP
863	40.367893	15bins	RP
864	50.694144	15bins	RP
865	56.806741	15bins	RP
866	33.005058	15bins	RP
867	45.660174999999995	15bins	RP
868	58.207825	15bins	RP
869	26.660308	15bins	RP
870	42.670577	15bins	RP
871	47.210417	15bins	RP
872	50.953872000000004	15bins	RP
873	69.85605299999999	15bins	RP
874	56.71064600000001	15bins	RP
875	43.649892	15bins	RP
876	68.70126499999999	15bins	RP
877	63.462316	15bins	RP
878	58.874501	15bins	RP
879	35.124951	15bins	RP
880	58.514484	15bins	RP
881	28.931848	15bins	RP
882	33.402429	15bins	RP
883	58.290091	15bins	RP
884	43.881461000000016	15bins	RP
885	50.760975	15bins	RP
886	43.162819	15bins	RP
887	43.223946	15bins	RP
888	64.726108	15bins	RP
889	48.020685	15bins	RP
890	55.480851	15bins	RP
891	52.43882	15bins	RP
892	45.419706	15bins	RP
893	47.60307	15bins	RP
894	54.237125	15bins	RP
895	24.805960000000002	15bins	RP
896	65.152698	15bins	RP
897	61.672106	15bins	RP
898	67.755882	15bins	RP
899	43.397853000000005	15bins	RP
900	51.56473200000001	15bins	RP
901	41.883382	15bins	RP
902	50.571853000000004	15bins	RP
903	42.168724	15bins	RP
904	61.624649	15bins	RP
905	18.53206	15bins	RP
906	45.211033	15bins	RP
907	42.732039	15bins	RP
908	28.91305	15bins	RP
909	50.049765	15bins	RP
910	43.278029	15bins	RP
911	29.173789	15bins	RP
912	48.679728	15bins	RP
913	21.290047	15bins	RP
914	44.788320999999996	15bins	RP
915	45.902474	15bins	RP
916	41.32325	15bins	RP
917	31.722533	15bins	RP
918	33.290441	15bins	RP
919	51.659752000000005	15bins	RP
920	43.03219	15bins	RP
921	29.882703	15bins	RP
922	32.263723999999996	15bins	RP
923	51.766459000000005	15bins	RP
924	38.075292	15bins	RP
925	55.034728	15bins	RP
926	36.070602	15bins	RP
927	46.458151000000015	15bins	RP
928	57.960623000000005	15bins	RP
929	45.115617	15bins	RP
930	54.535576	15bins	RP
931	37.857575	15bins	RP
932	46.642928	15bins	RP
933	48.123546000000005	15bins	RP
934	48.510429	15bins	RP
935	63.312848	15bins	RP
936	32.139082	15bins	RP
937	48.725444	15bins	RP
938	40.164277	15bins	RP
939	36.15607	15bins	RP
940	38.226276	15bins	RP
941	58.41719799999999	15bins	RP
942	52.45132	15bins	RP
943	51.861668	15bins	RP
944	38.932024	15bins	RP
945	47.115697	15bins	RP
946	47.64089	15bins	RP
947	45.603249	15bins	RP
948	36.001021	15bins	RP
949	54.472989	15bins	RP
950	66.592967	15bins	RP
951	44.136159	15bins	RP
952	28.706831000000005	15bins	RP
953	33.868790000000004	15bins	RP
954	45.541872	15bins	RP
955	57.01660700000001	15bins	RP
956	69.696754	15bins	RP
957	42.905982	15bins	RP
958	62.162265000000005	15bins	RP
959	56.446187	15bins	RP
960	59.91468	15bins	RP
961	67.403535	15bins	RP
962	29.081303000000005	15bins	RP
963	57.182355	15bins	RP
964	49.166664	15bins	RP
965	62.43204	15bins	RP
966	49.28869600000001	15bins	RP
967	62.186055	15bins	RP
968	76.91799999999999	15bins	RP
969	57.428996999999995	15bins	RP
970	47.984606	15bins	RP
971	48.376168	15bins	RP
972	47.930488999999994	15bins	RP
973	57.216679	15bins	RP
974	40.824540999999996	15bins	RP
975	32.169275999999996	15bins	RP
976	36.815095	15bins	RP
977	68.29284899999999	15bins	RP
978	76.68719899999999	15bins	RP
979	35.640103999999994	15bins	RP
980	63.385315	15bins	RP
981	43.184671	15bins	RP
982	74.054811	15bins	RP
983	43.752708999999996	15bins	RP
984	63.357279999999996	15bins	RP
985	35.85954	15bins	RP
986	30.802458	15bins	RP
987	42.522487999999996	15bins	RP
988	34.580757	15bins	RP
989	29.869526000000004	15bins	RP
990	60.403402	15bins	RP
991	28.89738	15bins	RP
992	33.2255	15bins	RP
993	45.66157600000001	15bins	RP
994	64.758359	15bins	RP
995	18.704417999999997	15bins	RP
996	39.0814	15bins	RP
997	47.037613	15bins	RP
998	38.018414	15bins	RP
999	37.609853	15bins	RP
1000	43.265006	15bins	RP
1001	57.05006700000001	15bins	RP
1002	45.778088000000004	15bins	RP
1003	70.47458499999999	15bins	RP
1004	50.33775	15bins	RP
1005	62.050491	15bins	RP
1006	62.003768	15bins	RP
1007	61.820739	15bins	RP
1008	62.139205	15bins	RP
1009	72.48196200000001	15bins	RP
1010	34.973060000000004	15bins	RP
1011	60.410197000000004	15bins	RP
1012	37.568707	15bins	RP
1013	44.868521	15bins	RP
1014	59.964583	15bins	RP
1015	32.857473999999996	15bins	RP
1016	30.466745	15bins	RP
1017	47.071779	15bins	RP
1018	52.838032	15bins	RP
1019	48.243093	15bins	RP
1020	34.989937000000005	15bins	RP
1021	41.557289999999995	15bins	RP
1022	32.61088	15bins	RP
1023	61.433575000000005	15bins	RP
1024	24.189083	15bins	RP
1025	41.660447	15bins	RP
1026	38.965523999999995	15bins	RP
1027	53.739875	15bins	RP
1028	36.300418	15bins	RP
1029	53.54910700000001	15bins	RP
1030	65.22395200000003	15bins	RP
1031	41.316103	15bins	RP
1032	51.132663	15bins	RP
1033	51.213334	15bins	RP
1034	60.222961000000005	15bins	RP
1035	56.062504	15bins	RP
1036	59.859958	15bins	RP
1037	38.908694999999994	15bins	RP
1038	55.685666	15bins	RP
1039	54.103508000000005	15bins	RP
1040	56.739166	15bins	RP
1041	44.991544	15bins	RP
1042	61.441584	15bins	RP
1043	62.380694999999996	15bins	RP
1044	45.35628	15bins	RP
1045	67.207096	15bins	RP
1046	47.908601	15bins	RP
1047	52.306242	15bins	RP
1048	36.11369	15bins	RP
1049	64.30555199999999	15bins	RP
1050	44.265133999999996	15bins	RP
1051	38.20599	15bins	RP
1052	36.938731	15bins	RP
1053	56.253131	15bins	RP
1054	47.064316999999996	15bins	RP
1055	59.028969999999994	15bins	RP
1056	17.955802000000002	15bins	RP
1057	53.096657	15bins	RP
1058	69.327315	15bins	RP
1059	48.550333	15bins	RP
1060	39.705808000000005	15bins	RP
1061	56.080031	15bins	RP
1062	55.944283000000006	15bins	RP
1063	35.009208000000015	15bins	RP
1064	31.211359	15bins	RP
1065	56.699081	15bins	RP
1066	37.549589999999995	15bins	RP
1067	48.756377	15bins	RP
1068	63.794771999999995	15bins	RP
1069	40.907578000000015	15bins	RP
1070	57.978218	15bins	RP
1071	52.944708	15bins	RP
1072	31.782145	15bins	RP
1073	59.607318	15bins	RP
1074	47.536249	15bins	RP
1075	74.237599	15bins	RP
1076	54.948749	15bins	RP
1077	62.217785000000006	15bins	RP
1078	23.971557	15bins	RP
1079	30.215297	15bins	RP
1080	29.84676	15bins	RP
1081	52.528847000000006	15bins	RP
1082	50.860402	15bins	RP
1083	28.642358	15bins	RP
1084	43.900569000000004	15bins	RP
1085	40.051538000000015	15bins	RP
1086	63.875026000000005	15bins	RP
1087	48.528511	15bins	RP
1088	23.179864000000002	15bins	RP
1089	59.916663	15bins	RP
1090	31.037769	15bins	RP
1091	61.873535	15bins	RP
1092	46.015254	15bins	RP
1093	24.862194	15bins	RP
1094	46.419612	15bins	RP
1095	61.025296000000004	15bins	RP
1096	46.853938	15bins	RP
1097	65.981719	15bins	RP
1098	56.949863	15bins	RP
1099	37.583393	15bins	RP
1100	38.692678	15bins	RP
1101	59.283077000000006	15bins	RP
1102	44.783074000000006	15bins	RP
1103	52.237407	15bins	RP
1104	28.332733999999995	15bins	RP
1105	61.108084	15bins	RP
1106	38.698954	15bins	RP
1107	47.634407	15bins	RP
1108	54.236937	15bins	RP
1109	53.542618999999995	15bins	RP
1110	64.690118	15bins	RP
1111	66.85792599999999	15bins	RP
1112	60.269347000000025	15bins	RP
1113	53.915039	15bins	RP
1114	54.002052000000006	15bins	RP
1115	42.72217600000001	15bins	RP
1116	44.216318	15bins	RP
1117	23.634003	15bins	RP
1118	67.574279	15bins	RP
1119	66.917248	15bins	RP
1120	50.963404	15bins	RP
1121	51.035339	15bins	RP
1122	41.334714999999996	15bins	RP
1123	68.32694200000002	15bins	RP
1124	43.160829	15bins	RP
1125	33.096828	15bins	RP
1126	26.603242	15bins	RP
1127	54.719305	15bins	RP
1128	35.035074	15bins	RP
1129	44.231265	15bins	RP
1130	44.571932	15bins	RP
1131	51.167185	15bins	RP
1132	54.347036	15bins	RP
1133	66.965632	15bins	RP
1134	36.884291	15bins	RP
1135	29.133556	15bins	RP
1136	65.880306	15bins	RP
1137	40.106477000000005	15bins	RP
1138	60.73136700000002	15bins	RP
1139	64.493025	15bins	RP
1140	41.344621999999994	15bins	RP
1141	52.420662	15bins	RP
1142	58.663352999999994	15bins	RP
1143	59.405444	15bins	RP
1144	64.316868	15bins	RP
1145	42.700653	15bins	RP
1146	77.40408000000001	15bins	RP
1147	44.889917999999994	15bins	RP
1148	58.17049200000001	15bins	RP
1149	45.54455599999999	15bins	RP
1150	66.24134	15bins	RP
1151	32.244335	15bins	RP
1152	56.022096000000005	15bins	RP
1153	23.315539	15bins	RP
1154	45.289992	15bins	RP
1155	32.703234	15bins	RP
1156	47.13382	15bins	RP
1157	47.202984	15bins	RP
1158	56.745481000000005	15bins	RP
1159	37.137173	15bins	RP
1160	32.471933	15bins	RP
1161	32.383668	15bins	RP
1162	59.325663999999996	15bins	RP
1163	57.002987000000005	15bins	RP
1164	39.347091	15bins	RP
1165	41.251597999999994	15bins	RP
1166	43.7838	15bins	RP
1167	62.082339000000005	15bins	RP
1168	62.105821	15bins	RP
1169	44.123872	15bins	RP
1170	45.075450000000004	15bins	RP
1171	37.35573	15bins	RP
1172	41.889112999999995	15bins	RP
1173	37.988453	15bins	RP
1174	47.414826999999995	15bins	RP
1175	54.618583000000015	15bins	RP
1176	38.129622000000005	15bins	RP
1177	48.491633	15bins	RP
1178	36.812447	15bins	RP
1179	26.755026	15bins	RP
1180	77.69511800000001	15bins	RP
1181	63.882351	15bins	RP
1182	37.524445	15bins	RP
1183	50.3436	15bins	RP
1184	66.143166	15bins	RP
1185	34.532769	15bins	RP
1186	54.638995	15bins	RP
1187	66.612786	15bins	RP
1188	32.103934	15bins	RP
1189	76.307867	15bins	RP
1190	35.286649000000004	15bins	RP
1191	34.552374	15bins	RP
1192	60.682307	15bins	RP
1193	50.250053	15bins	RP
1194	66.769904	15bins	RP
1195	29.234532	15bins	RP
1196	46.136265	15bins	RP
1197	66.246561	15bins	RP
1198	55.412727000000004	15bins	RP
1199	49.741311	15bins	RP
1200	51.741189999999996	15bins	RP
1201	43.733206	15bins	RP
1202	49.171916	15bins	RP
1203	52.294641999999996	15bins	RP
1204	43.023581000000014	15bins	RP
1205	30.850018	15bins	RP
1206	24.777085	15bins	RP
1207	57.01922200000001	15bins	RP
1208	65.47634	15bins	RP
1209	33.92257	15bins	RP
1210	59.573064	15bins	RP
1211	72.672299	15bins	RP
1212	64.770131	15bins	RP
1213	53.669129	15bins	RP
1214	38.742209	15bins	RP
1215	43.98861800000001	15bins	RP
1216	40.28814	15bins	RP
1217	44.945045	15bins	RP
1218	42.298277	15bins	RP
1219	72.53404	15bins	RP
1220	38.110365	15bins	RP
1221	44.560808000000016	15bins	RP
1222	59.55648700000001	15bins	RP
1223	36.064991	15bins	RP
1224	67.474909	15bins	RP
1225	53.579978	15bins	RP
1226	39.59930799999999	15bins	RP
1227	44.231604999999995	15bins	RP
1228	35.067168	15bins	RP
1229	60.34602700000001	15bins	RP
1230	76.842118	15bins	RP
1231	60.222489	15bins	RP
1232	35.243695	15bins	RP
1233	54.75064600000001	15bins	RP
1234	43.638154	15bins	RP
1235	63.777808	15bins	RP
1236	39.026867	15bins	RP
1237	30.09017600000001	15bins	RP
1238	66.667788	15bins	RP
1239	35.222046	15bins	RP
1240	74.880966	15bins	RP
1241	58.603123	15bins	RP
1242	31.321153	15bins	RP
1243	31.076608	15bins	RP
1244	39.116453	15bins	RP
1245	36.059861999999995	15bins	RP
1246	24.886568	15bins	RP
1247	63.824715999999995	15bins	RP
1248	55.752978999999996	15bins	RP
1249	80.312026	15bins	RP
1250	37.32074	15bins	RP
1251	44.240204	15bins	RP
1252	49.480641999999996	15bins	RP
1253	36.396836	15bins	RP
1254	41.559834	15bins	RP
1255	50.161848	15bins	RP
1256	53.151134	15bins	RP
1257	44.65905	15bins	RP
1258	39.867203	15bins	RP
1259	40.60963	15bins	RP
1260	45.356205	15bins	RP
1261	48.213991	15bins	RP
1262	33.747618	15bins	RP
1263	63.194990999999995	15bins	RP
1264	37.581075000000006	15bins	RP
1265	43.468202	15bins	RP
1266	56.480138000000004	15bins	RP
1267	66.66962099999999	15bins	RP
1268	65.154779	15bins	RP
1269	46.702425	15bins	RP
1270	55.551332	15bins	RP
1271	47.950538	15bins	RP
1272	50.23592	15bins	RP
1273	41.980012	15bins	RP
1274	43.293953	15bins	RP
1275	57.838389	15bins	RP
1276	71.13573500000001	15bins	RP
1277	61.633548000000005	15bins	RP
1278	74.88535900000001	15bins	RP
1279	15.572344	15bins	RP
1280	48.239256	15bins	RP
1281	50.826293	15bins	RP
1282	61.514143	15bins	RP
1283	71.11955800000001	15bins	RP
1284	51.130849	15bins	RP
1285	41.473537	15bins	RP
1286	67.734741	15bins	RP
1287	36.603024	15bins	RP
1288	57.747619	15bins	RP
1289	62.932585	15bins	RP
1290	55.901937	15bins	RP
1291	62.736231	15bins	RP
1292	40.859528999999995	15bins	RP
1293	50.252398	15bins	RP
1294	37.476824	15bins	RP
1295	39.981789000000006	15bins	RP
1296	48.073118	15bins	RP
1297	35.154733	15bins	RP
1298	43.714862000000004	15bins	RP
1299	31.758399999999998	15bins	RP
1300	50.461046	15bins	RP
1301	41.427074	15bins	RP
1302	56.694219	15bins	RP
1303	51.114007	15bins	RP
1304	32.436047	15bins	RP
1305	19.762721	15bins	RP
1306	64.138578	15bins	RP
1307	48.617569	15bins	RP
1308	44.695703	15bins	RP
1309	43.145416	15bins	RP
1310	71.178233	15bins	RP
1311	50.176438999999995	15bins	RP
1312	51.520585	15bins	RP
1313	51.454191	15bins	RP
1314	39.178135	15bins	RP
1315	51.878398999999995	15bins	RP
1316	66.393076	15bins	RP
1317	43.705481999999996	15bins	RP
1318	36.068443	15bins	RP
1319	49.314512	15bins	RP
1320	24.646558000000002	15bins	RP
1321	37.932008	15bins	RP
1322	33.564614999999996	15bins	RP
1323	40.534119000000004	15bins	RP
1324	32.431181	15bins	RP
1325	60.078431	15bins	RP
1326	58.323152000000015	15bins	RP
1327	38.97726	15bins	RP
1328	55.474577	15bins	RP
1329	40.64766899999999	15bins	RP
1330	52.342538	15bins	RP
1331	37.880635999999996	15bins	RP
1332	60.753317000000024	15bins	RP
1333	61.129231	15bins	RP
1334	44.791811	15bins	RP
1335	72.779141	15bins	RP
1336	45.574195	15bins	RP
1337	59.218415	15bins	RP
1338	20.518297	15bins	RP
1339	56.522417000000004	15bins	RP
1340	64.73856500000001	15bins	RP
1341	36.498214999999995	15bins	RP
1342	41.01905100000001	15bins	RP
1343	63.299923	15bins	RP
1344	58.55478200000001	15bins	RP
1345	41.00586	15bins	RP
1346	62.029676	15bins	RP
1347	57.828468	15bins	RP
1348	46.151804	15bins	RP
1349	61.094875	15bins	RP
1350	39.576765	15bins	RP
1351	12.475049000000004	15bins	RP
1352	24.4415	15bins	RP
1353	68.301321	15bins	RP
1354	72.664671	15bins	RP
1355	55.956803	15bins	RP
1356	61.987296	15bins	RP
1357	47.342202	15bins	RP
1358	53.025705	15bins	RP
1359	57.580224	15bins	RP
1360	46.46268	15bins	RP
1361	80.237332	15bins	RP
1362	54.79494	15bins	RP
1363	31.117055999999998	15bins	RP
1364	45.917139	15bins	RP
1365	44.236686	15bins	RP
1366	44.006219	15bins	RP
1367	53.533261	15bins	RP
1368	27.031464000000003	15bins	RP
1369	45.536846	15bins	RP
1370	45.410948	15bins	RP
1371	62.046601	15bins	RP
1372	34.914133	15bins	RP
1373	32.4748	15bins	RP
1374	52.452162	15bins	RP
1375	25.527573000000007	15bins	RP
1376	53.203593999999995	15bins	RP
1377	61.868734	15bins	RP
1378	81.294882	15bins	RP
1379	53.936647	15bins	RP
1380	58.942750000000004	15bins	RP
1381	47.389095	15bins	RP
1382	56.491566	15bins	RP
1383	54.978011	15bins	RP
1384	52.560726	15bins	RP
1385	43.206298	15bins	RP
1386	49.827156000000016	15bins	RP
1387	36.413940000000004	15bins	RP
1388	61.814045	15bins	RP
1389	33.467085000000004	15bins	RP
1390	64.558655	15bins	RP
1391	30.337366999999997	15bins	RP
1392	44.121892	15bins	RP
1393	27.222355	15bins	RP
1394	38.89525800000001	15bins	RP
1395	31.774424	15bins	RP
1396	42.026299	15bins	RP
1397	28.636151000000005	15bins	RP
1398	47.469927	15bins	RP
1399	20.754310999999998	15bins	RP
1400	65.52185300000001	15bins	RP
1401	32.883566	15bins	RP
1402	37.629193	15bins	RP
1403	57.964646	15bins	RP
1404	64.339857	15bins	RP
1405	53.781983	15bins	RP
1406	72.09812400000001	15bins	RP
1407	35.209396999999996	15bins	RP
1408	38.94515300000001	15bins	RP
1409	41.89498800000001	15bins	RP
1410	62.98280200000003	15bins	RP
1411	29.407199	15bins	RP
1412	50.738381	15bins	RP
1413	69.57800700000003	15bins	RP
1414	26.72829	15bins	RP
1415	52.80233	15bins	RP
1416	51.686797999999996	15bins	RP
1417	58.187089	15bins	RP
1418	29.235636000000003	15bins	RP
1419	22.366272	15bins	RP
1420	66.388031	15bins	RP
1421	59.353821	15bins	RP
1422	60.803543	15bins	RP
1423	52.476368	15bins	RP
1424	34.291706	15bins	RP
1425	61.680375000000005	15bins	RP
1426	63.518080000000005	15bins	RP
1427	40.772408000000006	15bins	RP
1428	28.596130000000002	15bins	RP
1429	43.946682	15bins	RP
1430	54.597893	15bins	RP
1431	42.54248	15bins	RP
1432	25.667141999999995	15bins	RP
1433	29.15726600000001	15bins	RP
1434	39.460234	15bins	RP
1435	41.482763	15bins	RP
1436	45.887726000000015	15bins	RP
1437	38.118444	15bins	RP
1438	40.103811	15bins	RP
1439	30.96674600000001	15bins	RP
1440	57.897172000000005	15bins	RP
1441	40.661073	15bins	RP
1442	64.521788	15bins	RP
1443	40.536759999999994	15bins	RP
1444	59.387738	15bins	RP
1445	44.192346000000015	15bins	RP
1446	50.120936000000015	15bins	RP
1447	62.625076	15bins	RP
1448	57.03026	15bins	RP
1449	32.059505	15bins	RP
1450	63.939103	15bins	RP
1451	30.809783	15bins	RP
1452	45.627134	15bins	RP
1453	29.452323	15bins	RP
1454	35.14943	15bins	RP
1455	77.89558000000001	15bins	RP
1456	47.205470999999996	15bins	RP
1457	33.344996	15bins	RP
1458	49.172459	15bins	RP
1459	64.34907	15bins	RP
1460	35.780806	15bins	RP
1461	42.24491600000001	15bins	RP
1462	40.142588	15bins	RP
1463	74.30180100000003	15bins	RP
1464	49.643521	15bins	RP
1465	36.766221	15bins	RP
1466	52.871902	15bins	RP
1467	61.227401	15bins	RP
1468	41.080761	15bins	RP
1469	32.347195	15bins	RP
1470	36.666843	15bins	RP
1471	41.585932	15bins	RP
1472	32.973839	15bins	RP
1473	43.481573000000004	15bins	RP
1474	66.287072	15bins	RP
1475	38.913866999999996	15bins	RP
1476	62.487052	15bins	RP
1477	50.778217000000005	15bins	RP
1478	76.22780600000003	15bins	RP
1479	36.717855	15bins	RP
1480	40.424397	15bins	RP
1481	37.805989999999994	15bins	RP
1482	22.679866	15bins	RP
1483	50.194172	15bins	RP
1484	78.298468	15bins	RP
1485	37.762739	15bins	RP
1486	57.534638	15bins	RP
1487	39.193031	15bins	RP
1488	43.83248800000001	15bins	RP
1489	50.946365	15bins	RP
1490	40.454725	15bins	RP
1491	60.080722	15bins	RP
1492	62.930758	15bins	RP
1493	67.109851	15bins	RP
1494	55.855303000000006	15bins	RP
1495	67.546494	15bins	RP
1496	47.960732	15bins	RP
1497	56.85444299999999	15bins	RP
1498	52.158761	15bins	RP
1499	33.562897	15bins	RP
1500	52.404214	15bins	RP
1501	30.344479999999997	15bins	RP
1502	44.760287999999996	15bins	RP
1503	66.873203	15bins	RP
1504	38.88218	15bins	RP
1505	49.588446999999995	15bins	RP
1506	43.506564000000004	15bins	RP
1507	54.017288	15bins	RP
1508	66.01701899999999	15bins	RP
1509	24.875456	15bins	RP
1510	52.986637	15bins	RP
1511	40.348825000000005	15bins	RP
1512	55.011773	15bins	RP
1513	50.49745600000001	15bins	RP
1514	41.743324	15bins	RP
1515	41.33217	15bins	RP
1516	34.616460999999994	15bins	RP
1517	51.54043	15bins	RP
1518	56.342568	15bins	RP
1519	43.875253	15bins	RP
1520	60.901405	15bins	RP
1521	54.941938000000015	15bins	RP
1522	29.433690000000002	15bins	RP
1523	48.113114	15bins	RP
1524	21.578396	15bins	RP
1525	46.56382	15bins	RP
1526	66.595261	15bins	RP
1527	52.475397	15bins	RP
1528	60.617748	15bins	RP
1529	34.738096000000006	15bins	RP
1530	55.912277	15bins	RP
1531	37.256042	15bins	RP
1532	52.591409999999996	15bins	RP
1533	27.082411999999998	15bins	RP
1534	42.364499	15bins	RP
1535	49.757682	15bins	RP
1536	66.60206200000002	15bins	RP
1537	63.026891	15bins	RP
1538	63.578862	15bins	RP
1539	58.744509	15bins	RP
1540	69.29685799999999	15bins	RP
1541	43.055293	15bins	RP
1542	47.605304000000004	15bins	RP
1543	57.822662000000015	15bins	RP
1544	56.24847200000001	15bins	RP
1545	57.19944799999999	15bins	RP
1546	46.95021100000001	15bins	RP
1547	60.735312	15bins	RP
1548	44.84	15bins	RP
1549	61.171074	15bins	RP
1550	84.994069	15bins	RP
1551	27.226688000000003	15bins	RP
1552	22.493751	15bins	RP
1553	41.701603999999996	15bins	RP
1554	43.226828999999995	15bins	RP
1555	56.401182	15bins	RP
1556	29.413750999999998	15bins	RP
1557	47.369892	15bins	RP
1558	20.108115	15bins	RP
1559	58.204482999999996	15bins	RP
1560	52.58651	15bins	RP
1561	32.135942	15bins	RP
1562	46.023989	15bins	RP
1563	75.499791	15bins	RP
1564	58.285143	15bins	RP
1565	40.860687	15bins	RP
1566	40.873105	15bins	RP
1567	30.861452	15bins	RP
1568	26.842254	15bins	RP
1569	27.853539	15bins	RP
1570	67.607226	15bins	RP
1571	69.46235	15bins	RP
1572	53.646331	15bins	RP
1573	64.76652299999999	15bins	RP
1574	57.211444	15bins	RP
1575	51.666041	15bins	RP
1576	51.625279	15bins	RP
1577	46.616261	15bins	RP
1578	64.024222	15bins	RP
1579	53.965028	15bins	RP
1580	45.21006	15bins	RP
1581	42.921260999999994	15bins	RP
1582	51.548029	15bins	RP
1583	61.955923999999996	15bins	RP
1584	41.434426	15bins	RP
1585	52.805196	15bins	RP
1586	27.98587	15bins	RP
1587	48.357061	15bins	RP
1588	42.106925000000004	15bins	RP
1589	38.990589	15bins	RP
1590	45.29444100000001	15bins	RP
1591	42.874915	15bins	RP
1592	64.850048	15bins	RP
1593	34.97258	15bins	RP
1594	59.332868	15bins	RP
1595	35.702448	15bins	RP
1596	54.054535	15bins	RP
1597	17.258405999999997	15bins	RP
1598	32.401729	15bins	RP
1599	34.739836	15bins	RP
1600	45.397907000000004	15bins	RP
1601	56.04722	15bins	RP
1602	70.98075700000003	15bins	RP
1603	59.243116	15bins	RP
1604	49.407889999999995	15bins	RP
1605	55.06166700000001	15bins	RP
1606	45.597359	15bins	RP
1607	32.422037	15bins	RP
1608	53.691985	15bins	RP
1609	40.49237	15bins	RP
1610	35.897023	15bins	RP
1611	45.617736000000015	15bins	RP
1612	51.561425	15bins	RP
1613	28.662003000000002	15bins	RP
1614	60.52056	15bins	RP
1615	61.364046	15bins	RP
1616	43.972727	15bins	RP
1617	39.642144	15bins	RP
1618	52.313484	15bins	RP
1619	52.89491300000001	15bins	RP
1620	71.10405300000001	15bins	RP
1621	44.238903000000015	15bins	RP
1622	66.459303	15bins	RP
1623	39.097474000000005	15bins	RP
1624	72.900911	15bins	RP
1625	49.171647	15bins	RP
1626	46.409995	15bins	RP
1627	34.044921	15bins	RP
1628	48.61470100000001	15bins	RP
1629	52.429376000000005	15bins	RP
1630	41.270551999999995	15bins	RP
1631	25.266794	15bins	RP
1632	34.659387	15bins	RP
1633	40.3366	15bins	RP
1634	34.326726	15bins	RP
1635	44.16505299999999	15bins	RP
1636	32.334076	15bins	RP
1637	32.345738	15bins	RP
1638	30.24977	15bins	RP
1639	36.002373	15bins	RP
1640	41.824601	15bins	RP
1641	46.726161000000005	15bins	RP
1642	51.24935	15bins	RP
1643	76.204123	15bins	RP
1644	45.676906	15bins	RP
1645	33.386808	15bins	RP
1646	32.251163	15bins	RP
1647	61.880575	15bins	RP
1648	78.75114200000003	15bins	RP
1649	70.960071	15bins	RP
1650	54.078519	15bins	RP
1651	58.158500000000004	15bins	RP
1652	51.58934	15bins	RP
1653	33.092379	15bins	RP
1654	39.917483	15bins	RP
1655	25.379225	15bins	RP
1656	36.45597800000001	15bins	RP
1657	45.018705	15bins	RP
1658	53.069762	15bins	RP
1659	58.88641100000002	15bins	RP
1660	31.774486000000003	15bins	RP
1661	53.29981	15bins	RP
1662	59.601482000000004	15bins	RP
1663	47.359807	15bins	RP
1664	45.429117	15bins	RP
1665	65.551304	15bins	RP
1666	53.965812	15bins	RP
1667	44.572865	15bins	RP
1668	40.058915	15bins	RP
1669	33.523265	15bins	RP
1670	46.370342	15bins	RP
1671	35.033339999999995	15bins	RP
1672	27.348119999999998	15bins	RP
1673	44.016776000000014	15bins	RP
1674	48.781295	15bins	RP
1675	28.695833	15bins	RP
1676	41.798873	15bins	RP
1677	38.620974000000004	15bins	RP
1678	64.704729	15bins	RP
1679	46.253233	15bins	RP
1680	29.831293000000002	15bins	RP
1681	56.481773	15bins	RP
1682	35.971706000000005	15bins	RP
1683	38.09153	15bins	RP
1684	42.839365	15bins	RP
1685	39.148544	15bins	RP
1686	29.722659	15bins	RP
1687	48.34505	15bins	RP
1688	39.930641	15bins	RP
1689	52.04176399999999	15bins	RP
1690	50.266898999999995	15bins	RP
1691	62.383561	15bins	RP
1692	41.910882	15bins	RP
1693	44.034485000000004	15bins	RP
1694	68.28612100000001	15bins	RP
1695	49.90565000000001	15bins	RP
1696	63.393176000000004	15bins	RP
1697	49.823966000000006	15bins	RP
1698	32.311772	15bins	RP
1699	60.294076000000004	15bins	RP
1700	41.877437	15bins	RP
1701	48.640947	15bins	RP
1702	42.375545	15bins	RP
1703	51.94692	15bins	RP
1704	48.543788	15bins	RP
1705	36.542612999999996	15bins	RP
1706	45.447572	15bins	RP
1707	44.299922	15bins	RP
1708	39.898595	15bins	RP
1709	42.819378	15bins	RP
1710	50.850879	15bins	RP
1711	43.304185	15bins	RP
1712	49.479151	15bins	RP
1713	38.042963	15bins	RP
1714	48.155167	15bins	RP
1715	21.397838999999998	15bins	RP
1716	62.044290000000004	15bins	RP
1717	25.665601	15bins	RP
1718	58.865729	15bins	RP
1719	39.401791	15bins	RP
1720	38.408844	15bins	RP
1721	42.800759	15bins	RP
1722	45.590432	15bins	RP
1723	40.462767	15bins	RP
1724	47.70741600000001	15bins	RP
1725	33.939367	15bins	RP
1726	45.812536	15bins	RP
1727	40.814631	15bins	RP
1728	34.53860300000001	15bins	RP
1729	61.762821	15bins	RP
1730	45.056709	15bins	RP
1731	25.286151	15bins	RP
1732	36.356171	15bins	RP
1733	47.500686	15bins	RP
1734	75.589039	15bins	RP
1735	44.189893	15bins	RP
1736	32.198653	15bins	RP
1737	61.731899	15bins	RP
1738	60.558332	15bins	RP
1739	42.969095	15bins	RP
1740	33.348022	15bins	RP
1741	52.85455800000001	15bins	RP
1742	46.333869	15bins	RP
1743	34.424144	15bins	RP
1744	29.17450600000001	15bins	RP
1745	61.706556	15bins	RP
1746	34.346115000000005	15bins	RP
1747	45.61015999999999	15bins	RP
1748	35.691157	15bins	RP
1749	28.805701000000006	15bins	RP
1750	48.877254	15bins	RP
1751	47.68426	15bins	RP
1752	61.693917000000006	15bins	RP
1753	59.428580000000004	15bins	RP
1754	53.751731	15bins	RP
1755	44.883906	15bins	RP
1756	46.423341000000015	15bins	RP
1757	20.435106999999995	15bins	RP
1758	39.244003	15bins	RP
1759	63.684219999999996	15bins	RP
1760	75.113853	15bins	RP
1761	41.687683	15bins	RP
1762	37.612726000000016	15bins	RP
1763	56.436074999999995	15bins	RP
1764	35.256322	15bins	RP
1765	76.73741799999999	15bins	RP
1766	72.351011	15bins	RP
1767	62.172802000000004	15bins	RP
1768	45.776141	15bins	RP
1769	28.250143999999995	15bins	RP
1770	29.880782	15bins	RP
1771	50.212022000000005	15bins	RP
1772	29.100635	15bins	RP
1773	49.392541000000016	15bins	RP
1774	83.19350200000001	15bins	RP
1775	32.163363	15bins	RP
1776	57.770995	15bins	RP
1777	37.848703	15bins	RP
1778	67.796406	15bins	RP
1779	48.741838	15bins	RP
1780	27.008951000000003	15bins	RP
1781	46.454223	15bins	RP
1782	54.376098999999996	15bins	RP
1783	36.164314	15bins	RP
1784	49.305102000000005	15bins	RP
1785	52.348138	15bins	RP
1786	53.983762999999996	15bins	RP
1787	57.424135	15bins	RP
1788	62.355788	15bins	RP
1789	34.726975	15bins	RP
1790	53.929345	15bins	RP
1791	56.415844	15bins	RP
1792	39.212113	15bins	RP
1793	79.198902	15bins	RP
1794	43.874858	15bins	RP
1795	60.894612	15bins	RP
1796	59.541904	15bins	RP
1797	29.085898999999998	15bins	RP
1798	40.769335	15bins	RP
1799	52.113689	15bins	RP
1800	46.63725	15bins	RP
1801	46.287029	15bins	RP
1802	40.456347	15bins	RP
1803	46.691989	15bins	RP
1804	36.946827	15bins	RP
1805	42.41964299999999	15bins	RP
1806	56.675923	15bins	RP
1807	57.465921	15bins	RP
1808	32.464433	15bins	RP
1809	60.649673	15bins	RP
1810	46.461301000000006	15bins	RP
1811	58.460994	15bins	RP
1812	60.22537200000002	15bins	RP
1813	48.96862	15bins	RP
1814	59.442233	15bins	RP
1815	54.596677	15bins	RP
1816	36.720997000000004	15bins	RP
1817	60.296986	15bins	RP
1818	71.685467	15bins	RP
1819	44.115570000000005	15bins	RP
1820	58.150746000000005	15bins	RP
1821	49.525786000000004	15bins	RP
1822	40.776453	15bins	RP
1823	50.197029	15bins	RP
1824	33.827113000000004	15bins	RP
1825	41.269689	15bins	RP
1826	69.94086999999999	15bins	RP
1827	51.504092	15bins	RP
1828	52.207205	15bins	RP
1829	41.456451	15bins	RP
1830	41.702542	15bins	RP
1831	30.735661	15bins	RP
1832	36.325137000000005	15bins	RP
1833	63.014111	15bins	RP
1834	54.28793700000001	15bins	RP
1835	54.872928	15bins	RP
1836	56.879596	15bins	RP
1837	42.52735199999999	15bins	RP
1838	56.370928000000006	15bins	RP
1839	42.291187	15bins	RP
1840	52.617569	15bins	RP
1841	61.395695	15bins	RP
1842	62.493681	15bins	RP
1843	18.718767	15bins	RP
1844	17.674644	15bins	RP
1845	48.117176	15bins	RP
1846	52.895519	15bins	RP
1847	57.734201	15bins	RP
1848	52.52859	15bins	RP
1849	77.685434	15bins	RP
1850	60.330297	15bins	RP
1851	37.118038	15bins	RP
1852	52.935737	15bins	RP
1853	53.581997	15bins	RP
1854	34.848277	15bins	RP
1855	32.504872	15bins	RP
1856	40.979903	15bins	RP
1857	51.91896100000001	15bins	RP
1858	54.12089	15bins	RP
1859	61.817024999999994	15bins	RP
1860	33.351474	15bins	RP
1861	74.952906	15bins	RP
1862	50.000263000000004	15bins	RP
1863	28.13415399999999	15bins	RP
1864	40.600285	15bins	RP
1865	32.610711	15bins	RP
1866	55.505109	15bins	RP
1867	49.481655	15bins	RP
1868	58.72244200000001	15bins	RP
1869	39.869804	15bins	RP
1870	30.669819	15bins	RP
1871	66.167174	15bins	RP
1872	27.347260000000002	15bins	RP
1873	49.3483	15bins	RP
1874	32.687545	15bins	RP
1875	56.691715	15bins	RP
1876	66.742168	15bins	RP
1877	56.724397999999994	15bins	RP
1878	56.941342000000006	15bins	RP
1879	36.866648000000005	15bins	RP
1880	38.33567	15bins	RP
1881	28.469258999999987	15bins	RP
1882	29.413400000000003	15bins	RP
1883	58.103603	15bins	RP
1884	44.819038	15bins	RP
1885	47.941334	15bins	RP
1886	28.455340999999997	15bins	RP
1887	47.435277	15bins	RP
1888	28.417559999999998	15bins	RP
1889	38.869400000000006	15bins	RP
1890	61.088465	15bins	RP
1891	39.673210000000005	15bins	RP
1892	58.835317	15bins	RP
1893	56.712476	15bins	RP
1894	38.95501	15bins	RP
1895	53.620396000000014	15bins	RP
1896	29.396771	15bins	RP
1897	59.02757	15bins	RP
1898	23.979855999999998	15bins	RP
1899	45.76330299999999	15bins	RP
1900	55.016019	15bins	RP
1901	61.630691999999996	15bins	RP
1902	47.688696000000014	15bins	RP
1903	41.321634	15bins	RP
1904	40.109134000000005	15bins	RP
1905	29.408162	15bins	RP
1906	39.150577	15bins	RP
1907	22.590913	15bins	RP
1908	44.74365	15bins	RP
1909	48.061899000000004	15bins	RP
1910	40.328166	15bins	RP
1911	25.789967	15bins	RP
1912	49.73038	15bins	RP
1913	34.429068	15bins	RP
1914	29.166106	15bins	RP
1915	52.299257	15bins	RP
1916	54.293939	15bins	RP
1917	30.564086	15bins	RP
1918	67.35792	15bins	RP
1919	41.450087	15bins	RP
1920	34.44241	15bins	RP
1921	46.12739	15bins	RP
1922	56.931955	15bins	RP
1923	46.385504	15bins	RP
1924	50.051737	15bins	RP
1925	47.207534	15bins	RP
1926	48.877947999999996	15bins	RP
1927	53.223690000000005	15bins	RP
1928	36.265934	15bins	RP
1929	42.942393	15bins	RP
1930	68.137703	15bins	RP
1931	59.132127999999994	15bins	RP
1932	45.679142	15bins	RP
1933	29.783034	15bins	RP
1934	56.91529799999999	15bins	RP
1935	25.933868000000007	15bins	RP
1936	37.018114999999995	15bins	RP
1937	65.59002100000001	15bins	RP
1938	51.515384000000005	15bins	RP
1939	45.011532	15bins	RP
1940	65.57965000000003	15bins	RP
1941	58.699766	15bins	RP
1942	45.353815000000004	15bins	RP
1943	49.219445	15bins	RP
1944	63.663903	15bins	RP
1945	43.773756000000006	15bins	RP
1946	47.854944	15bins	RP
1947	54.960044	15bins	RP
1948	37.151684	15bins	RP
1949	55.812325	15bins	RP
1950	60.045186000000015	15bins	RP
1951	55.58570000000001	15bins	RP
1952	40.949621	15bins	RP
1953	71.378686	15bins	RP
1954	48.028711000000015	15bins	RP
1955	25.144689000000003	15bins	RP
1956	48.874885	15bins	RP
1957	82.679768	15bins	RP
1958	62.671998	15bins	RP
1959	42.263997	15bins	RP
1960	66.979483	15bins	RP
1961	58.239705	15bins	RP
1962	42.816445	15bins	RP
1963	40.535674	15bins	RP
1964	30.769455999999998	15bins	RP
1965	39.607877	15bins	RP
1966	21.703944999999997	15bins	RP
1967	47.398981000000006	15bins	RP
1968	52.507192	15bins	RP
1969	38.729974	15bins	RP
1970	44.769046	15bins	RP
1971	39.860951	15bins	RP
1972	43.305258	15bins	RP
1973	25.655655000000003	15bins	RP
1974	44.217557000000006	15bins	RP
1975	72.170599	15bins	RP
1976	25.012746	15bins	RP
1977	45.072289999999995	15bins	RP
1978	57.586283	15bins	RP
1979	42.896873	15bins	RP
[truncated: 9,092 more rows]
