# Supplementary material for: Retention time prediction using neural networks increases identifications in crosslinking mass spectrometry
Source: Nat Commun. 2021 May 28;12:3237. doi: 10.1038/s41467-021-23441-0 (PMC8163845; doi:10.1038/s41467-021-23441-0)
Supplement: Supplementary file 4 — Source Data [file 41467_2021_23441_MOESM4_ESM.zip › Sources/Sources_Supplementary/FigS3_source_part2.csv]

	Frac hSAX	V frac start hSAX	C frac start hSAX
0	1	-1	1.4365
1	2	-1	1.484
2	3	-1	1.944
3	4	-1	5.0415
4	5	-1	9.071
5	6	-1	14.038
6	7	-1	21.461
7	8	-1	34.82
8	9	-1	55.4425
9	10	-1	72.671
