# Supplementary material for: Retention time prediction using neural networks increases identifications in crosslinking mass spectrometry
Source: Nat Commun. 2021 May 28;12:3237. doi: 10.1038/s41467-021-23441-0 (PMC8163845; doi:10.1038/s41467-021-23441-0)
Supplement: Supplementary file 4 — Source Data [file 41467_2021_23441_MOESM4_ESM.zip › Sources/Sources_Supplementary/FigS3_source_part3.csv]

	Frac SCX	V frac start SCX	C frac start SCX
0	2	0.29	0.934
1	3	0.63	0.945
2	4	0.97	1.18
3	5	1.31	1.135
4	6	1.65	1.016
5	7	1.799	0.974
6	8	1.999	0.957
7	9	2.199	1.133
8	10	2.399	1.749
9	11	2.599	2.811
10	12	2.799	4.11
11	13	2.999	5.384
12	14	3.199	6.505
13	15	3.4	7.478
14	16	3.599	8.485
15	17	3.8	9.431
16	18	3.999	10.382
17	19	4.2	11.549
18	20	4.4	12.899
19	21	4.6	14.485
20	22	4.8	16.446
21	23	5.0	19.234
22	24	5.2	23.566
23	25	5.4	49.996
24	26	5.6	49.996
25	27	5.8	49.996
