# Supplementary material for: Retention time prediction using neural networks increases identifications in crosslinking mass spectrometry
Source: Nat Commun. 2021 May 28;12:3237. doi: 10.1038/s41467-021-23441-0 (PMC8163845; doi:10.1038/s41467-021-23441-0)
Supplement: Supplementary file 4 — Source Data [file 41467_2021_23441_MOESM4_ESM.zip › Sources/Sources_Supplementary/FigS4_source.csv]

	Type	OS	sequence	variable	value	log_value
0	Peptide	E. coli	DPEASENDK	length	9.0	3.169925001442312
1	Peptide	E. coli	LDVNTCGLLLFTTDGELANR	length	20.0	4.321928094887363
2	Peptide	E. coli	DIDVIEK	length	7.0	2.807354922057604
3	Peptide	E. coli	VIFPDPLFIR	length	10.0	3.321928094887362
4	Peptide	E. coli	FPDAINLVR	length	9.0	3.169925001442312
5	Peptide	E. coli	VNGGSTQR	length	8.0	3.0
6	Peptide	E. coli	DADFVTTQLR	length	10.0	3.321928094887362
7	Peptide	E. coli	ATPLPYQSQPDDSCDWYR	length	18.0	4.169925001442312
8	Peptide	E. coli	EPQEVR	length	6.0	2.584962500721156
9	Peptide	E. coli	AFTDAIK	length	7.0	2.807354922057604
10	Peptide	E. coli	LLYECNPMAFLAEQAGGK	length	18.0	4.169925001442312
11	Peptide	E. coli	FGLKPDIR	length	8.0	3.0
12	Peptide	E. coli	DVVAYAVQNGIPVPTFSAAVAYYDSYR	length	27.0	4.754887502163468
13	Peptide	E. coli	DLPAITLDGHQVEVCANIGTVR	length	22.0	4.459431618637297
14	Peptide	E. coli	YHEAVLQSVHNPVLQQLSIAISSLQR	length	26.0	4.700439718141092
15	Peptide	E. coli	GGEGGLR	length	7.0	2.807354922057604
16	Peptide	E. coli	LLFK	length	4.0	2.0
17	Peptide	E. coli	YIASDIAQQMALSQIEPEK	length	19.0	4.247927513443585
18	Peptide	E. coli	QIQEALQYANQAQVTKPQIQQTGEDITQDTLFLLGSEALESMIK	length	44.0	5.459431618637297
19	Peptide	E. coli	ENGLK	length	5.0	2.321928094887362
20	Peptide	E. coli	EFNR	length	4.0	2.0
21	Peptide	E. coli	SQSR	length	4.0	2.0
22	Peptide	E. coli	LFLEELQK	length	8.0	3.0
23	Peptide	E. coli	IYEYAGGDWQEDNGVWHQNVFAYYLSISCNHCDDPACTK	length	39.0	5.285402218862249
24	Peptide	E. coli	NMAGILSAAAVLTMLAGCTAYDR	length	23.0	4.523561956057013
25	Peptide	E. coli	QEAEALR	length	7.0	2.807354922057604
26	Peptide	E. coli	IDLGLGR	length	7.0	2.807354922057604
27	Peptide	E. coli	LPKPR	length	5.0	2.321928094887362
28	Peptide	E. coli	HLATR	length	5.0	2.321928094887362
29	Peptide	E. coli	IGPK	length	4.0	2.0
30	Peptide	E. coli	LNEAQK	length	6.0	2.584962500721156
31	Peptide	E. coli	VTFTNGNHITFVSHGETTLLSEK	length	23.0	4.523561956057013
32	Peptide	E. coli	DEVLVEIETDK	length	11.0	3.4594316186372973
33	Peptide	E. coli	STDGIAK	length	7.0	2.807354922057604
34	Peptide	E. coli	IANR	length	4.0	2.0
35	Peptide	E. coli	DEHAWK	length	6.0	2.584962500721156
36	Peptide	E. coli	MLSFEEIGTSTLQSR	length	15.0	3.9068905956085187
37	Peptide	E. coli	ATAYILEHVEISIR	length	14.0	3.807354922057604
38	Peptide	E. coli	ISAIDAQSGVMPITENSLDAEQGLVIPPFVEPHIHLDTTQTAGQPNWNQSGTLFEGIER	length	59.0	5.882643049361842
39	Peptide	E. coli	IENLGGGVANIPFQNGILPVDPSGHGTVNMR	length	31.0	4.954196310386875
40	Peptide	E. coli	TLVEAIILVFLVMYLFLQNFR	length	21.0	4.392317422778761
41	Peptide	E. coli	SWSQLLFSTEQFWQQLPGTGSGR	length	23.0	4.523561956057013
42	Peptide	E. coli	LPLCALSPQPGWAER	length	15.0	3.9068905956085187
43	Peptide	E. coli	ASVDIGISR	length	9.0	3.169925001442312
44	Peptide	E. coli	FLQQK	length	5.0	2.321928094887362
45	Peptide	E. coli	TLAGEEGR	length	8.0	3.0
46	Peptide	E. coli	AYFFSYDSVAQAR	length	13.0	3.700439718141092
47	Peptide	E. coli	MLSAFQLENNR	length	11.0	3.4594316186372973
48	Peptide	E. coli	IADETLALMR	length	10.0	3.321928094887362
49	Peptide	E. coli	DGVYHCLICDAPLFHSQTK	length	19.0	4.247927513443585
50	Peptide	E. coli	IAESINIALDK	length	11.0	3.4594316186372973
51	Peptide	E. coli	VIGHLAHGNLEYK	length	13.0	3.700439718141092
52	Peptide	E. coli	QFCIR	length	5.0	2.321928094887362
53	Peptide	E. coli	MAGHTNCIR	length	9.0	3.169925001442312
54	Peptide	E. coli	CHLHTILR	length	8.0	3.0
55	Peptide	E. coli	EQNLP	length	5.0	2.321928094887362
56	Peptide	E. coli	INGQAQILEGQK	length	12.0	3.584962500721156
57	Peptide	E. coli	NACIFVGVR	length	9.0	3.169925001442312
58	Peptide	E. coli	AAGASVFALSNR	length	12.0	3.584962500721156
59	Peptide	E. coli	QHELQLR	length	7.0	2.807354922057604
60	Peptide	E. coli	AAFAGLR	length	7.0	2.807354922057604
61	Peptide	E. coli	EIVLATTQLTDADIPNCH	length	18.0	4.169925001442312
62	Peptide	E. coli	DNKPR	length	5.0	2.321928094887362
63	Peptide	E. coli	SILR	length	4.0	2.0
64	Peptide	E. coli	AVLGNAANEEIMQLAHLECAK	length	21.0	4.392317422778761
65	Peptide	E. coli	HAK	length	3.0	1.584962500721156
66	Peptide	E. coli	MVNLEPDMTISK	length	12.0	3.584962500721156
67	Peptide	E. coli	EISK	length	4.0	2.0
68	Peptide	E. coli	DAGLNIAPFITLTR	length	14.0	3.807354922057604
69	Peptide	E. coli	ITDFQDYQAIIGHQAVALDPNDTDQMDMR	length	29.0	4.857980995127572
70	Peptide	E. coli	M	length	1.0	0.0
71	Peptide	E. coli	ILMEQAPIAPIYQYTNGR	length	18.0	4.169925001442312
72	Peptide	E. coli	DLINALEVEK	length	10.0	3.321928094887362
73	Peptide	E. coli	CLLLNPR	length	7.0	2.807354922057604
74	Peptide	E. coli	YTIDLTER	length	8.0	3.0
75	Peptide	E. coli	YPSGTPR	length	7.0	2.807354922057604
76	Peptide	E. coli	GVGELGLCGVSAAIANAVYNATGIR	length	25.0	4.643856189774724
77	Peptide	E. coli	LILK	length	4.0	2.0
78	Peptide	E. coli	QPLSEFDTQPVGQVISR	length	17.0	4.087462841250339
79	Peptide	E. coli	GGISFESEEAK	length	11.0	3.4594316186372973
80	Peptide	E. coli	MGIAR	length	5.0	2.321928094887362
81	Peptide	E. coli	LVHLVYDVR	length	9.0	3.169925001442312
82	Peptide	E. coli	SSAFEAGQFIMDYLK	length	15.0	3.9068905956085187
83	Peptide	E. coli	TLQMK	length	5.0	2.321928094887362
84	Peptide	E. coli	HQHIDYLV	length	8.0	3.0
85	Peptide	E. coli	MAEEK	length	5.0	2.321928094887362
86	Peptide	E. coli	NLWLISLK	length	8.0	3.0
87	Peptide	E. coli	STLHSLLK	length	8.0	3.0
88	Peptide	E. coli	YAPDMNHVTAAQYQAAMR	length	18.0	4.169925001442312
89	Peptide	E. coli	TFPDSEFLMR	length	10.0	3.321928094887362
90	Peptide	E. coli	MTEAK	length	5.0	2.321928094887362
91	Peptide	E. coli	IMAAAGPLAVTFHR	length	14.0	3.807354922057604
92	Peptide	E. coli	YAFAYGADAVYAGQPR	length	16.0	4.0
93	Peptide	E. coli	VVIAGRPNAGK	length	11.0	3.4594316186372973
94	Peptide	E. coli	SQLAILFILLLIFFCQK	length	17.0	4.087462841250339
95	Peptide	E. coli	GGCAVNCR	length	8.0	3.0
96	Peptide	E. coli	SLCYQIPALLLNGLTVVVSPLISLMK	length	26.0	4.700439718141092
97	Peptide	E. coli	ITAGVHAENGHMAVQLWHTGR	length	21.0	4.392317422778761
98	Peptide	E. coli	AGQSFSSGNYQHVK	length	14.0	3.807354922057604
99	Peptide	E. coli	WPGTESAFQVHR	length	12.0	3.584962500721156
100	Peptide	E. coli	NILVVVPSHVFGEVLR	length	16.0	4.0
101	Peptide	E. coli	QTLMLELQEASR	length	12.0	3.584962500721156
102	Peptide	E. coli	QCGFSTLTSVPGVMVLMENSATR	length	23.0	4.523561956057013
103	Peptide	E. coli	LFAFQLLGLTLDR	length	13.0	3.700439718141092
104	Peptide	E. coli	NGQVQSHLPLPIAGLMSTDTAQSLAEQIDALK	length	32.0	5.0
105	Peptide	E. coli	AATEAAEK	length	8.0	3.0
106	Peptide	E. coli	YVQQAQK	length	7.0	2.807354922057604
107	Peptide	E. coli	EVVEQEYR	length	8.0	3.0
108	Peptide	E. coli	ILSALCQQGLAIVMSSHDLNHTLR	length	24.0	4.584962500721156
109	Peptide	E. coli	DLLPK	length	5.0	2.321928094887362
110	Peptide	E. coli	LSTGER	length	6.0	2.584962500721156
111	Peptide	E. coli	FLHCLPAFHDDQTTLGK	length	17.0	4.087462841250339
112	Peptide	E. coli	MQLEVVDILER	length	11.0	3.4594316186372973
113	Peptide	E. coli	VLLADEVGLGK	length	11.0	3.4594316186372973
114	Peptide	E. coli	IPEGLVR	length	7.0	2.807354922057604
115	Peptide	E. coli	VLVYMPMIAEAHITLLACAR	length	20.0	4.321928094887363
116	Peptide	E. coli	AAAEMAESVTNPQRPPVIWIGAQECTGCTESLLR	length	34.0	5.087462841250339
117	Peptide	E. coli	GPGELLGTR	length	9.0	3.169925001442312
118	Peptide	E. coli	DTAECLAEVEFEVK	length	14.0	3.807354922057604
119	Peptide	E. coli	IGHFK	length	5.0	2.321928094887362
120	Peptide	E. coli	ILFWYDPMYPNTR	length	13.0	3.700439718141092
121	Peptide	E. coli	GQQR	length	4.0	2.0
122	Peptide	E. coli	VSHGCVR	length	7.0	2.807354922057604
123	Peptide	E. coli	VDELFLAHQLPVAIYSYCQYQDGAAPGR	length	28.0	4.807354922057604
124	Peptide	E. coli	QANFLHNPDR	length	10.0	3.321928094887362
125	Peptide	E. coli	ADVLTELR	length	8.0	3.0
126	Peptide	E. coli	EAIYQACLLR	length	10.0	3.321928094887362
127	Peptide	E. coli	ILQR	length	4.0	2.0
128	Peptide	E. coli	TPVGSAS	length	7.0	2.807354922057604
129	Peptide	E. coli	MLPPFR	length	6.0	2.584962500721156
130	Peptide	E. coli	ELADTSK	length	7.0	2.807354922057604
131	Peptide	E. coli	NFSR	length	4.0	2.0
132	Peptide	E. coli	ISAGIR	length	6.0	2.584962500721156
133	Peptide	E. coli	LMVIDSIQVMHMADVQSSPGSVAQVR	length	26.0	4.700439718141092
134	Peptide	E. coli	ALFATGNFEDVR	length	12.0	3.584962500721156
135	Peptide	E. coli	ELNAIPAK	length	8.0	3.0
136	Peptide	E. coli	YAGPEYK	length	7.0	2.807354922057604
137	Peptide	E. coli	ADPVK	length	5.0	2.321928094887362
138	Peptide	E. coli	YAVMDDEASAK	length	11.0	3.4594316186372973
139	Peptide	E. coli	DLENQK	length	6.0	2.584962500721156
140	Peptide	E. coli	LSVGAPYFNR	length	10.0	3.321928094887362
141	Peptide	E. coli	VMSWNGMAIYGALAVGAPLGLLIHSHYGFAALAITTMVLPVLAWACNGTVR	length	51.0	5.672425341971495
142	Peptide	E. coli	ALLGLSGIFADDLPQNADFVGAVTAAYQQLCER	length	33.0	5.044394119358453
143	Peptide	E. coli	CTQYGNNGTLSVSDGAIATDIVQSEGGAISLSTLATVNGR	length	40.0	5.321928094887363
144	Peptide	E. coli	MGFALVVVTNQSGIAR	length	16.0	4.0
145	Peptide	E. coli	DVSGEGVQQALLK	length	13.0	3.700439718141092
146	Peptide	E. coli	FQEVFILK	length	8.0	3.0
147	Peptide	E. coli	SH	length	2.0	1.0
148	Peptide	E. coli	MMETSFFMSHESLILGK	length	17.0	4.087462841250339
149	Peptide	E. coli	TFNTNELTR	length	9.0	3.169925001442312
150	Peptide	E. coli	HQGLIPLVGGISVYAGICFTFGIVDYYIPHASLYLACAGVLVFIGALDDR	length	50.0	5.643856189774724
151	Peptide	E. coli	EAVPAGFETFK	length	11.0	3.4594316186372973
152	Peptide	E. coli	LPIK	length	4.0	2.0
153	Peptide	E. coli	ILTWQGMSR	length	9.0	3.169925001442312
154	Peptide	E. coli	DQVR	length	4.0	2.0
155	Peptide	E. coli	VDGHLLDLPR	length	10.0	3.321928094887362
156	Peptide	E. coli	LAQDEAER	length	8.0	3.0
157	Peptide	E. coli	LVLAK	length	5.0	2.321928094887362
158	Peptide	E. coli	EGEVER	length	6.0	2.584962500721156
159	Peptide	E. coli	LINDVQDVLDEQLAGLAK	length	18.0	4.169925001442312
160	Peptide	E. coli	NDPLK	length	5.0	2.321928094887362
161	Peptide	E. coli	DLVPDTDSYQEIFAQPHLIDENDPLFSDTQPR	length	32.0	5.0
162	Peptide	E. coli	LSVPVILIKPSGYDVLQALAK	length	21.0	4.392317422778761
163	Peptide	E. coli	TPEMPVLENR	length	10.0	3.321928094887362
164	Peptide	E. coli	GLNHEFK	length	7.0	2.807354922057604
165	Peptide	E. coli	LVDEAK	length	6.0	2.584962500721156
166	Peptide	E. coli	QVIEFGQDLQAISAGGGLSVPYQQGEEAVDTEHYYGLWNAAR	length	42.0	5.392317422778761
167	Peptide	E. coli	GEDQPNK	length	7.0	2.807354922057604
168	Peptide	E. coli	SIFSR	length	5.0	2.321928094887362
169	Peptide	E. coli	FIPVDVYIPGCPPRPEAYMQALMLLQESIGK	length	31.0	4.954196310386875
170	Peptide	E. coli	LWDAVTGQHDK	length	11.0	3.4594316186372973
171	Peptide	E. coli	HNFPQAIAVEMEATAIAHVCHNFNVPFVVVR	length	31.0	4.954196310386875
172	Peptide	E. coli	EVSLFSILAK	length	10.0	3.321928094887362
173	Peptide	E. coli	QAQATQPIVIK	length	11.0	3.4594316186372973
174	Peptide	E. coli	SIGSYIMWMGIVADCVTSAIFLTAMAPNLLLIGLMK	length	36.0	5.169925001442312
175	Peptide	E. coli	ALVTGGDSGIGR	length	12.0	3.584962500721156
176	Peptide	E. coli	MVCFLIYITLLFIQR	length	15.0	3.9068905956085187
177	Peptide	E. coli	GFPALK	length	6.0	2.584962500721156
178	Peptide	E. coli	EYAND	length	5.0	2.321928094887362
179	Peptide	E. coli	MAWPQAR	length	7.0	2.807354922057604
180	Peptide	E. coli	NDKPLGNAILSSDR	length	14.0	3.807354922057604
181	Peptide	E. coli	LLAGK	length	5.0	2.321928094887362
182	Peptide	E. coli	DILVTLPAYR	length	10.0	3.321928094887362
183	Peptide	E. coli	GEPLPLLSQVAER	length	13.0	3.700439718141092
184	Peptide	E. coli	EGGGNG	length	6.0	2.584962500721156
185	Peptide	E. coli	DVPVEFPQGLGLVTICER	length	18.0	4.169925001442312
186	Peptide	E. coli	SQDPFR	length	6.0	2.584962500721156
187	Peptide	E. coli	THSER	length	5.0	2.321928094887362
188	Peptide	E. coli	AANANVVFFDGITAGEK	length	17.0	4.087462841250339
189	Peptide	E. coli	QNISR	length	5.0	2.321928094887362
190	Peptide	E. coli	ITNHLVAMIEK	length	11.0	3.4594316186372973
191	Peptide	E. coli	EFNELCHSHGLVSIIEPVVRPPR	length	23.0	4.523561956057013
192	Peptide	E. coli	GVYAVEVLGLGEKPLPGVANIGTRPTVAGIR	length	31.0	4.954196310386875
193	Peptide	E. coli	EILLVTHASK	length	10.0	3.321928094887362
194	Peptide	E. coli	LISAVDVR	length	8.0	3.0
195	Peptide	E. coli	ISSHH	length	5.0	2.321928094887362
196	Peptide	E. coli	QAPLR	length	5.0	2.321928094887362
197	Peptide	E. coli	DTPQGTEVSFWLATDNGPLQVTLAPQESVAFIPADQVPR	length	39.0	5.285402218862249
198	Peptide	E. coli	ATQALR	length	6.0	2.584962500721156
199	Peptide	E. coli	TMIPLLAFAAWSGTGK	length	16.0	4.0
200	Peptide	E. coli	FVDR	length	4.0	2.0
201	Peptide	E. coli	YLAYFQAYTSTFAEVQVLR	length	19.0	4.247927513443585
202	Peptide	E. coli	SGLMVGLGETNEEIIEVMR	length	19.0	4.247927513443585
203	Peptide	E. coli	FCAR	length	4.0	2.0
204	Peptide	E. coli	LFTPAAK	length	7.0	2.807354922057604
205	Peptide	E. coli	NYPELQK	length	7.0	2.807354922057604
206	Peptide	E. coli	GDNFLLIR	length	8.0	3.0
207	Peptide	E. coli	SLFLATGDVLPLNEK	length	15.0	3.9068905956085187
208	Peptide	E. coli	QQVEGASAMGQMFR	length	14.0	3.807354922057604
209	Peptide	E. coli	FTQAQR	length	6.0	2.584962500721156
210	Peptide	E. coli	MGLDFR	length	6.0	2.584962500721156
211	Peptide	E. coli	AAIEQGR	length	7.0	2.807354922057604
212	Peptide	E. coli	TVSTSVR	length	7.0	2.807354922057604
213	Peptide	E. coli	IELHTFGK	length	8.0	3.0
214	Peptide	E. coli	FWLLMFVAPLLLAVGITLILR	length	21.0	4.392317422778761
215	Peptide	E. coli	LEHNPGK	length	7.0	2.807354922057604
216	Peptide	E. coli	VYQYTTNPDISSGDGIAMAWR	length	21.0	4.392317422778761
217	Peptide	E. coli	SEESNGVDLLGIIDEDVPK	length	19.0	4.247927513443585
218	Peptide	E. coli	IVNMVALAVVEAQTQPL	length	17.0	4.087462841250339
219	Peptide	E. coli	LITPQPR	length	7.0	2.807354922057604
220	Peptide	E. coli	LRPMPVVMVSSLTGK	length	15.0	3.9068905956085187
221	Peptide	E. coli	QITQVPQETPVSA	length	13.0	3.700439718141092
222	Peptide	E. coli	EVISCSETMMDEHITTEENQGSNLSGPFLPGQSR	length	34.0	5.087462841250339
223	Peptide	E. coli	EVMGK	length	5.0	2.321928094887362
224	Peptide	E. coli	LMNYPGTR	length	8.0	3.0
225	Peptide	E. coli	AELNDTVVDIAK	length	12.0	3.584962500721156
226	Peptide	E. coli	MQPFGVLDR	length	9.0	3.169925001442312
227	Peptide	E. coli	LYCGEGESLLADLCAYWESYPSTQADNLLLQWSK	length	34.0	5.087462841250339
228	Peptide	E. coli	FHGMYQQDDR	length	10.0	3.321928094887362
229	Peptide	E. coli	EAWLNAGGEIHASNIVWPESVDLIVDALLGTGLR	length	34.0	5.087462841250339
230	Peptide	E. coli	FAQEMGFLPPVVHIR	length	15.0	3.9068905956085187
231	Peptide	E. coli	DSDER	length	5.0	2.321928094887362
232	Peptide	E. coli	QMGSR	length	5.0	2.321928094887362
233	Peptide	E. coli	EQCDLLVCGHHHSFINR	length	17.0	4.087462841250339
234	Peptide	E. coli	VPSAVSYTVR	length	10.0	3.321928094887362
235	Peptide	E. coli	HLIIAEIVHGK	length	11.0	3.4594316186372973
236	Peptide	E. coli	VFSER	length	5.0	2.321928094887362
237	Peptide	E. coli	TLQTEVR	length	7.0	2.807354922057604
238	Peptide	E. coli	NTLIK	length	5.0	2.321928094887362
239	Peptide	E. coli	APVEQWSAGATGLGVR	length	16.0	4.0
240	Peptide	E. coli	SWK	length	3.0	1.584962500721156
241	Peptide	E. coli	IEVAEDLPLTDCYVAPCVTACAIK	length	24.0	4.584962500721156
242	Peptide	E. coli	IHITSFLDTNSYLNIDIASPGTK	length	23.0	4.523561956057013
243	Peptide	E. coli	MMSPMSAEATVVR	length	13.0	3.700439718141092
244	Peptide	E. coli	LEIHDVIGPDEYTEHVNNNAYTSYMAR	length	27.0	4.754887502163468
245	Peptide	E. coli	QSLAAHNIAVR	length	11.0	3.4594316186372973
246	Peptide	E. coli	AQLEK	length	5.0	2.321928094887362
247	Peptide	E. coli	LYLLLQR	length	7.0	2.807354922057604
248	Peptide	E. coli	SGGSSSVSDISLNLDLPLSTTFR	length	23.0	4.523561956057013
249	Peptide	E. coli	TVSASLADKPTEVISR	length	16.0	4.0
250	Peptide	E. coli	IAAIGQDLGDAK	length	12.0	3.584962500721156
251	Peptide	E. coli	ITFIDGDEGILLHR	length	14.0	3.807354922057604
252	Peptide	E. coli	GEIFGLLGPNGAGK	length	14.0	3.807354922057604
253	Peptide	E. coli	LLKPYVGGFPLHNPQDYVYSK	length	21.0	4.392317422778761
254	Peptide	E. coli	LPANPETPVIMIGPGTGIAPFR	length	22.0	4.459431618637297
255	Peptide	E. coli	QVATSLVTA	length	9.0	3.169925001442312
256	Peptide	E. coli	FSEEAASWMQEQR	length	13.0	3.700439718141092
257	Peptide	E. coli	FGSFSK	length	6.0	2.584962500721156
258	Peptide	E. coli	LGGLHSAQVLLHSVDFHEIEECQR	length	24.0	4.584962500721156
259	Peptide	E. coli	TIAVYDLGGGTFDISIIEIDEVDGEK	length	26.0	4.700439718141092
260	Peptide	E. coli	GLMLIEILSNYPNGCPLAHLSELAGLNK	length	28.0	4.807354922057604
261	Peptide	E. coli	QQENEAR	length	7.0	2.807354922057604
262	Peptide	E. coli	QPAWGYISALDLK	length	13.0	3.700439718141092
263	Peptide	E. coli	MSDNDTIVAQATPPGR	length	16.0	4.0
264	Peptide	E. coli	FHAQYLLK	length	8.0	3.0
265	Peptide	E. coli	RPGALQGEIAIAIPAHVR	length	18.0	4.169925001442312
266	Peptide	E. coli	HDDPQYQEVSR	length	11.0	3.4594316186372973
267	Peptide	E. coli	VVYIGETGK	length	9.0	3.169925001442312
268	Peptide	E. coli	GLVIHHESCR	length	10.0	3.321928094887362
269	Peptide	E. coli	FVIAENPQWWQQFLK	length	15.0	3.9068905956085187
270	Peptide	E. coli	IDR	length	3.0	1.584962500721156
271	Peptide	E. coli	GYILNLTIR	length	9.0	3.169925001442312
272	Peptide	E. coli	HDTDPGCAIR	length	10.0	3.321928094887362
273	Peptide	E. coli	CADAVK	length	6.0	2.584962500721156
274	Peptide	E. coli	VIELTK	length	6.0	2.584962500721156
275	Peptide	E. coli	LSPGYTVTTGWK	length	12.0	3.584962500721156
276	Peptide	E. coli	VAAALGATLLLEHCKPDVIINTGSAGGLAPTLK	length	33.0	5.044394119358453
277	Peptide	E. coli	VAGFR	length	5.0	2.321928094887362
278	Peptide	E. coli	ASGMDTLYAR	length	10.0	3.321928094887362
279	Peptide	E. coli	TLQAIEDANVVMLVIDAR	length	18.0	4.169925001442312
280	Peptide	E. coli	GAVLSIHK	length	8.0	3.0
281	Peptide	E. coli	LPTAAILGGVLLNQK	length	15.0	3.9068905956085187
282	Peptide	E. coli	INGHEIK	length	7.0	2.807354922057604
283	Peptide	E. coli	LDKPGR	length	6.0	2.584962500721156
284	Peptide	E. coli	HVEGWDDPR	length	9.0	3.169925001442312
285	Peptide	E. coli	AAVVVPDNVLFEGGK	length	15.0	3.9068905956085187
286	Peptide	E. coli	MAEIAQFLHENDLSVDTTVEVFITVTR	length	27.0	4.754887502163468
287	Peptide	E. coli	GMASGAVIESFLDK	length	14.0	3.807354922057604
288	Peptide	E. coli	EALELR	length	6.0	2.584962500721156
289	Peptide	E. coli	IFANPEEK	length	8.0	3.0
290	Peptide	E. coli	DIFAPLIDEHAYSDEEK	length	17.0	4.087462841250339
291	Peptide	E. coli	TYGSNSELLLGNAGTVSDLGEDFGHEFYEAELK	length	33.0	5.044394119358453
292	Peptide	E. coli	FDIYAGTPV	length	9.0	3.169925001442312
293	Peptide	E. coli	LTNNNAQGEYYITDIIALAYQEGR	length	24.0	4.584962500721156
294	Peptide	E. coli	TLWAALR	length	7.0	2.807354922057604
295	Peptide	E. coli	ILVVEDEAPIR	length	11.0	3.4594316186372973
296	Peptide	E. coli	MNIELR	length	6.0	2.584962500721156
297	Peptide	E. coli	VFGDR	length	5.0	2.321928094887362
298	Peptide	E. coli	AVAK	length	4.0	2.0
299	Peptide	E. coli	EALGR	length	5.0	2.321928094887362
300	Peptide	E. coli	GMINK	length	5.0	2.321928094887362
301	Peptide	E. coli	SMLLSVCMMCFGSLVIACLPGYETIGTWAPALLLLAR	length	37.0	5.20945336562895
302	Peptide	E. coli	DGVIADFFVTEK	length	12.0	3.584962500721156
303	Peptide	E. coli	LVLLVHFAILFFALVVLGIVAR	length	22.0	4.459431618637297
304	Peptide	E. coli	ALLQELCFGVLR	length	12.0	3.584962500721156
305	Peptide	E. coli	DSHGGKPATGTGIGLAVSR	length	19.0	4.247927513443585
306	Peptide	E. coli	IHLTFPEDAPK	length	11.0	3.4594316186372973
307	Peptide	E. coli	QTLTLYAER	length	9.0	3.169925001442312
308	Peptide	E. coli	GYTYLLSR	length	8.0	3.0
309	Peptide	E. coli	FFTPRPK	length	7.0	2.807354922057604
310	Peptide	E. coli	LAEQR	length	5.0	2.321928094887362
311	Peptide	E. coli	SETVDFFGDK	length	10.0	3.321928094887362
312	Peptide	E. coli	HPEALAK	length	7.0	2.807354922057604
313	Peptide	E. coli	LYK	length	3.0	1.584962500721156
314	Peptide	E. coli	QVVK	length	4.0	2.0
315	Peptide	E. coli	VADGEEALQLANDTEYGLTASVWTQNLSQALEYSDR	length	36.0	5.169925001442312
316	Peptide	E. coli	LFNLQSK	length	7.0	2.807354922057604
317	Peptide	E. coli	QQLDLIATR	length	9.0	3.169925001442312
318	Peptide	E. coli	FDSQQTFTR	length	9.0	3.169925001442312
319	Peptide	E. coli	AFATGLPVFMVNTNTWQTSLSLQSFNLEVPVDDHER	length	36.0	5.169925001442312
320	Peptide	E. coli	GIDVGAHAEIIR	length	12.0	3.584962500721156
321	Peptide	E. coli	LVGEK	length	5.0	2.321928094887362
322	Peptide	E. coli	HNTLLFVVGQDKPR	length	14.0	3.807354922057604
323	Peptide	E. coli	IIDPLTHLVR	length	10.0	3.321928094887362
324	Peptide	E. coli	FMFMAAFR	length	8.0	3.0
325	Peptide	E. coli	QEEK	length	4.0	2.0
326	Peptide	E. coli	SVTALSILR	length	9.0	3.169925001442312
327	Peptide	E. coli	HSIAYK	length	6.0	2.584962500721156
328	Peptide	E. coli	LAALENEMIIFTSPDLKPR	length	19.0	4.247927513443585
329	Peptide	E. coli	AHLKPWQSVGTR	length	12.0	3.584962500721156
330	Peptide	E. coli	CINK	length	4.0	2.0
331	Peptide	E. coli	SEQEIIPLMPTEEMSR	length	16.0	4.0
332	Peptide	E. coli	QDFR	length	4.0	2.0
333	Peptide	E. coli	SAIINSGYEYPAK	length	13.0	3.700439718141092
334	Peptide	E. coli	EQGAIR	length	6.0	2.584962500721156
335	Peptide	E. coli	LQLGTALLR	length	9.0	3.169925001442312
336	Peptide	E. coli	VAPYK	length	5.0	2.321928094887362
337	Peptide	E. coli	DANDTGSTEVQVALLTAQINHLQGHFAEHK	length	30.0	4.906890595608519
338	Peptide	E. coli	QEAQQLLDR	length	9.0	3.169925001442312
339	Peptide	E. coli	MTAAVLAITLAMSLSACSNWSK	length	22.0	4.459431618637297
340	Peptide	E. coli	QMNSTSFFYNHSSQWR	length	16.0	4.0
341	Peptide	E. coli	SYTHIIR	length	7.0	2.807354922057604
342	Peptide	E. coli	LVMEAACLFAQR	length	12.0	3.584962500721156
343	Peptide	E. coli	ELSINDEVIK	length	10.0	3.321928094887362
344	Peptide	E. coli	EHYTR	length	5.0	2.321928094887362
345	Peptide	E. coli	MIVK	length	4.0	2.0
346	Peptide	E. coli	EPFNLGR	length	7.0	2.807354922057604
347	Peptide	E. coli	VWFDNR	length	6.0	2.584962500721156
348	Peptide	E. coli	SPSP	length	4.0	2.0
349	Peptide	E. coli	EGATVAIPNDPTNLGR	length	16.0	4.0
350	Peptide	E. coli	ALEVLQAVDLIAAEDTR	length	17.0	4.087462841250339
351	Peptide	E. coli	VTEVSR	length	6.0	2.584962500721156
352	Peptide	E. coli	MLVSLGVVLILNLIFLMGR	length	19.0	4.247927513443585
353	Peptide	E. coli	CDLDTTYR	length	8.0	3.0
354	Peptide	E. coli	GGVGTTTITAALAWSLQMLGENVLVVDACPDNLLR	length	35.0	5.129283016944966
355	Peptide	E. coli	IFSLLENAEEEK	length	12.0	3.584962500721156
356	Peptide	E. coli	KPLDVVLPQLHEAMGGQGR	length	19.0	4.247927513443585
357	Peptide	E. coli	IPLVTTGGAGGQIDPTQIQVTDLAK	length	25.0	4.643856189774724
358	Peptide	E. coli	EQLEDNVVLGTLMLEQDEVDGLVSGAVHTTANTIRPPLQLIK	length	42.0	5.392317422778761
359	Peptide	E. coli	FIEVMNK	length	7.0	2.807354922057604
360	Peptide	E. coli	SANCLK	length	6.0	2.584962500721156
361	Peptide	E. coli	TEAK	length	4.0	2.0
362	Peptide	E. coli	GTGTESGIQPQYGVPYGVTLNPFLSPFGLPCK	length	32.0	5.0
363	Peptide	E. coli	LPPAFGLPGAK	length	11.0	3.4594316186372973
364	Peptide	E. coli	TFCQPQTLAAFAWDLFTAWQQAGAPAK	length	27.0	4.754887502163468
365	Peptide	E. coli	ALLLLQK	length	7.0	2.807354922057604
366	Peptide	E. coli	YQADGSVIPWLAK	length	13.0	3.700439718141092
367	Peptide	E. coli	DGIGTQIVMESAEQIR	length	16.0	4.0
368	Peptide	E. coli	LPNNSSPFYSTMGFLVR	length	17.0	4.087462841250339
369	Peptide	E. coli	DLIVIGGGINGAGIAADAAGR	length	21.0	4.392317422778761
370	Peptide	E. coli	LTSSDGGVVPLSSIAK	length	16.0	4.0
371	Peptide	E. coli	ELAGVER	length	7.0	2.807354922057604
372	Peptide	E. coli	ALYPCPLHGISEDDAIASIHR	length	21.0	4.392317422778761
373	Peptide	E. coli	DEVAAALDR	length	9.0	3.169925001442312
374	Peptide	E. coli	VEDQER	length	6.0	2.584962500721156
375	Peptide	E. coli	LALALAFGVTLTACSSTPPDQRPSDQTAPGTSSRPILSAK	length	40.0	5.321928094887363
376	Peptide	E. coli	LHER	length	4.0	2.0
377	Peptide	E. coli	MIDFGNFYSLIAK	length	13.0	3.700439718141092
378	Peptide	E. coli	LPTLR	length	5.0	2.321928094887362
379	Peptide	E. coli	QINFTSYNILTIAALVANSDMLAIIPSR	length	28.0	4.807354922057604
380	Peptide	E. coli	HPA	length	3.0	1.584962500721156
381	Peptide	E. coli	GGGGSDSVR	length	9.0	3.169925001442312
382	Peptide	E. coli	ISPETIYK	length	8.0	3.0
383	Peptide	E. coli	YVADLQSPLTEDGK	length	14.0	3.807354922057604
384	Peptide	E. coli	QLQGQSVSDNVSPPILVLTPK	length	21.0	4.392317422778761
385	Peptide	E. coli	DDFVAR	length	6.0	2.584962500721156
386	Peptide	E. coli	QDAQK	length	5.0	2.321928094887362
387	Peptide	E. coli	TENNR	length	5.0	2.321928094887362
388	Peptide	E. coli	IIEFVEKPANPPSMPNDPSK	length	20.0	4.321928094887363
389	Peptide	E. coli	TPGHPEVGYTAGVETTTGPLGQGIANAVGMAIAEK	length	35.0	5.129283016944966
390	Peptide	E. coli	SLTLR	length	5.0	2.321928094887362
391	Peptide	E. coli	THHYHYDSQHR	length	11.0	3.4594316186372973
392	Peptide	E. coli	YQLYPMTAER	length	10.0	3.321928094887362
393	Peptide	E. coli	FGIR	length	4.0	2.0
394	Peptide	E. coli	EFADTAHK	length	8.0	3.0
395	Peptide	E. coli	ETYPDAVEFLPLGDLFPGANK	length	21.0	4.392317422778761
396	Peptide	E. coli	LNACLTLAVMHQGAEITTIEGLGSPDNLHPMQAAFIK	length	37.0	5.20945336562895
397	Peptide	E. coli	SQLNYSEENLK	length	11.0	3.4594316186372973
398	Peptide	E. coli	ISQYTR	length	6.0	2.584962500721156
399	Peptide	E. coli	NNVIGLLEDPK	length	11.0	3.4594316186372973
400	Peptide	E. coli	AENIGAAAR	length	9.0	3.169925001442312
401	Peptide	E. coli	QNALLLER	length	8.0	3.0
402	Peptide	E. coli	QVEPEYTPAR	length	10.0	3.321928094887362
403	Peptide	E. coli	TITGSVEK	length	8.0	3.0
404	Peptide	E. coli	IISK	length	4.0	2.0
405	Peptide	E. coli	YDLEYK	length	6.0	2.584962500721156
406	Peptide	E. coli	YYGEK	length	5.0	2.321928094887362
407	Peptide	E. coli	VTNDTEVIR	length	9.0	3.169925001442312
408	Peptide	E. coli	LSEQYHR	length	7.0	2.807354922057604
409	Peptide	E. coli	LAIDDFGTGNSSFSWLETLRPDVLK	length	25.0	4.643856189774724
410	Peptide	E. coli	LNPVLLLENSEAFIEEVVPHELAHLLVWK	length	29.0	4.857980995127572
411	Peptide	E. coli	MKPSTEWWR	length	9.0	3.169925001442312
412	Peptide	E. coli	LISAVMGGR	length	9.0	3.169925001442312
413	Peptide	E. coli	SVFYATGFMGYFYILTFIIGFGAIMLVGANPEYK	length	34.0	5.087462841250339
414	Peptide	E. coli	LPDPELHPDSTLSMWPDNR	length	19.0	4.247927513443585
415	Peptide	E. coli	EGTFR	length	5.0	2.321928094887362
416	Peptide	E. coli	AVYADTEGFVSEMDTR	length	16.0	4.0
417	Peptide	E. coli	YGIEKPYEK	length	9.0	3.169925001442312
418	Peptide	E. coli	IGYLPQEPQLNPEHTVR	length	17.0	4.087462841250339
419	Peptide	E. coli	EADLPVWK	length	8.0	3.0
420	Peptide	E. coli	FPQWQQK	length	7.0	2.807354922057604
421	Peptide	E. coli	LFCMEMLAGAPLLMDELTGDLK	length	22.0	4.459431618637297
422	Peptide	E. coli	YISDQALAK	length	9.0	3.169925001442312
423	Peptide	E. coli	NNLDNAVEQLR	length	11.0	3.4594316186372973
424	Peptide	E. coli	ASLAVIR	length	7.0	2.807354922057604
425	Peptide	E. coli	HAAR	length	4.0	2.0
426	Peptide	E. coli	CGIYPK	length	6.0	2.584962500721156
427	Peptide	E. coli	FLYEK	length	5.0	2.321928094887362
428	Peptide	E. coli	VHLTVANLNNK	length	11.0	3.4594316186372973
429	Peptide	E. coli	VLQER	length	5.0	2.321928094887362
430	Peptide	E. coli	MQQSIDPAMR	length	10.0	3.321928094887362
431	Peptide	E. coli	QYEVGVK	length	7.0	2.807354922057604
432	Peptide	E. coli	GIVVVNLTQCMSGK	length	14.0	3.807354922057604
433	Peptide	E. coli	NHAR	length	4.0	2.0
434	Peptide	E. coli	SSQR	length	4.0	2.0
435	Peptide	E. coli	QYSGVNVLK	length	9.0	3.169925001442312
436	Peptide	E. coli	VIAAGNGCTDDLQLEHLPANTDIR	length	24.0	4.584962500721156
437	Peptide	E. coli	GEPGDHNGPTVFATHSTHK	length	19.0	4.247927513443585
438	Peptide	E. coli	ESAVPGVGLGLAICR	length	15.0	3.9068905956085187
439	Peptide	E. coli	LLFNYR	length	6.0	2.584962500721156
440	Peptide	E. coli	LGAMLDQK	length	8.0	3.0
441	Peptide	E. coli	DLVR	length	4.0	2.0
442	Peptide	E. coli	NEILTNVFR	length	9.0	3.169925001442312
443	Peptide	E. coli	NGYPPEK	length	7.0	2.807354922057604
444	Peptide	E. coli	ANPEDFVVVEDLGFEPDGEGEHILVR	length	26.0	4.700439718141092
445	Peptide	E. coli	HFEETDDAYVAGNQIQIMSQVSGSVTK	length	27.0	4.754887502163468
446	Peptide	E. coli	TLQSVAK	length	7.0	2.807354922057604
447	Peptide	E. coli	MFEPMELTNDAVIK	length	14.0	3.807354922057604
448	Peptide	E. coli	QEMLAVATR	length	9.0	3.169925001442312
449	Peptide	E. coli	ILENGEVKPLDVK	length	13.0	3.700439718141092
450	Peptide	E. coli	AILAK	length	5.0	2.321928094887362
451	Peptide	E. coli	QLAEK	length	5.0	2.321928094887362
452	Peptide	E. coli	AGLK	length	4.0	2.0
453	Peptide	E. coli	SDLFNVNAGIVK	length	12.0	3.584962500721156
454	Peptide	E. coli	NPTLLQCFHWYYPEGGK	length	17.0	4.087462841250339
455	Peptide	E. coli	HAAQGIIDWLGVK	length	13.0	3.700439718141092
456	Peptide	E. coli	FNVLASQPADFDR	length	13.0	3.700439718141092
457	Peptide	E. coli	DQIFFIAVEQQLPLNGQNGASDTMLR	length	26.0	4.700439718141092
458	Peptide	E. coli	EEIEGSGILSK	length	11.0	3.4594316186372973
459	Peptide	E. coli	HNALLIFDEVQTGVGR	length	16.0	4.0
460	Peptide	E. coli	TAFQLTLHGER	length	11.0	3.4594316186372973
461	Peptide	E. coli	YFRPAEVETLLGDPTK	length	16.0	4.0
462	Peptide	E. coli	YIFTVHALDIER	length	12.0	3.584962500721156
463	Peptide	E. coli	HNAGAWFVDLLAER	length	14.0	3.807354922057604
464	Peptide	E. coli	LSTFLCGLENK	length	11.0	3.4594316186372973
465	Peptide	E. coli	SSIPVFGVDALPEALALVK	length	19.0	4.247927513443585
466	Peptide	E. coli	QAFR	length	4.0	2.0
467	Peptide	E. coli	EQFWSSEK	length	8.0	3.0
468	Peptide	E. coli	ELIASR	length	6.0	2.584962500721156
469	Peptide	E. coli	LGDVLNQVR	length	9.0	3.169925001442312
470	Peptide	E. coli	VGDR	length	4.0	2.0
471	Peptide	E. coli	TAMFLAFMGISEGAIPFALESPITAIPSYMVGAIVGSTAAVWLGAVQWFPESAIWAWPLVTNLGVYMAGIALGAVITALMVVFLR	length	85.0	6.409390936137702
472	Peptide	E. coli	INLSR	length	5.0	2.321928094887362
473	Peptide	E. coli	VVINFPD	length	7.0	2.807354922057604
474	Peptide	E. coli	GYVQAMHQSWLQDVASR	length	17.0	4.087462841250339
475	Peptide	E. coli	AIAAGASAVMVGSMLAGTEESPGEIELYQGR	length	31.0	4.954196310386875
476	Peptide	E. coli	VGQHLLQIMSGFLELTDDAR	length	20.0	4.321928094887363
477	Peptide	E. coli	VWR	length	3.0	1.584962500721156
478	Peptide	E. coli	QLVNGTVDGR	length	10.0	3.321928094887362
479	Peptide	E. coli	THGLSNEER	length	9.0	3.169925001442312
480	Peptide	E. coli	YNPGR	length	5.0	2.321928094887362
481	Peptide	E. coli	CDIAR	length	5.0	2.321928094887362
482	Peptide	E. coli	VDNWQAGLENALVSGR	length	16.0	4.0
483	Peptide	E. coli	VQFEVIPQDKPVNLPGVGQFSGLK	length	24.0	4.584962500721156
484	Peptide	E. coli	LYPWSQFIVDSNGVALGAWQLDEESSAVVVLDK	length	33.0	5.044394119358453
485	Peptide	E. coli	VLPENWWQHPAALGATDSDIEIIK	length	24.0	4.584962500721156
486	Peptide	E. coli	LPELMSLLR	length	9.0	3.169925001442312
487	Peptide	E. coli	ASTHLR	length	6.0	2.584962500721156
488	Peptide	E. coli	TQHLVVFQEVIR	length	12.0	3.584962500721156
489	Peptide	E. coli	ILVAVGNISGIASVDDQVK	length	19.0	4.247927513443585
490	Peptide	E. coli	SVAIDLINTLNPTEEQLLVGLR	length	22.0	4.459431618637297
491	Peptide	E. coli	SSELDPVNHGDLITSMGQLQR	length	21.0	4.392317422778761
492	Peptide	E. coli	LSFNK	length	5.0	2.321928094887362
493	Peptide	E. coli	ELQLEK	length	6.0	2.584962500721156
494	Peptide	E. coli	TEAVR	length	5.0	2.321928094887362
495	Peptide	E. coli	MHWQTHTVFNQPIPLNNSNLYLSDGALCEAVTR	length	33.0	5.044394119358453
496	Peptide	E. coli	LGMQSIR	length	7.0	2.807354922057604
497	Peptide	E. coli	QFIQASGIALCAGAVPLK	length	18.0	4.169925001442312
498	Peptide	E. coli	IPELAGIK	length	8.0	3.0
499	Peptide	E. coli	QGFQFEAFRPQVMDVDKPLPHIR	length	23.0	4.523561956057013
500	Peptide	E. coli	STTLR	length	5.0	2.321928094887362
501	Peptide	E. coli	GVLIVPVNTLMQR	length	13.0	3.700439718141092
502	Peptide	E. coli	GYTVVPYATSYR	length	12.0	3.584962500721156
503	Peptide	E. coli	QADSAVELENVELAPLVETVVSAHSLPAR	length	29.0	4.857980995127572
504	Peptide	E. coli	YFTLNAVSK	length	9.0	3.169925001442312
505	Peptide	E. coli	NFMR	length	4.0	2.0
506	Peptide	E. coli	AMGEMK	length	6.0	2.584962500721156
507	Peptide	E. coli	MELQADCFAGVWGHSMQQQGVLETGDLEEALNAAQAIGDDR	length	41.0	5.357552004618084
508	Peptide	E. coli	IMLCVSDTIDK	length	11.0	3.4594316186372973
509	Peptide	E. coli	AIAGR	length	5.0	2.321928094887362
510	Peptide	E. coli	IPQLLR	length	6.0	2.584962500721156
511	Peptide	E. coli	IDGTGNVAGLNISVATGVLLGEWWR	length	25.0	4.643856189774724
512	Peptide	E. coli	IGAK	length	4.0	2.0
513	Peptide	E. coli	GNDFFQQIQLTQCTR	length	15.0	3.9068905956085187
514	Peptide	E. coli	ILLLQHGTFSQEFHAPVNVDELMSAILSVH	length	30.0	4.906890595608519
515	Peptide	E. coli	AIEENGGWVVGYENCTGAK	length	19.0	4.247927513443585
516	Peptide	E. coli	GSVTVFDSQGNAHDMSVYFVK	length	21.0	4.392317422778761
517	Peptide	E. coli	IAGTNVWQWTTQLNANWR	length	18.0	4.169925001442312
518	Peptide	E. coli	QILAISDR	length	8.0	3.0
519	Peptide	E. coli	MGGATLPAMSNSGSGNQGITATMPVVVVAEHFGADDER	length	38.0	5.247927513443585
520	Peptide	E. coli	TILLYSASDIEMLTPEQLTTHPFLQR	length	26.0	4.700439718141092
521	Peptide	E. coli	TDEYNIK	length	7.0	2.807354922057604
522	Peptide	E. coli	FPTLSLPNTEWNSER	length	15.0	3.9068905956085187
523	Peptide	E. coli	YFEYSHDGK	length	9.0	3.169925001442312
524	Peptide	E. coli	AYVEHYIQGDPDLAK	length	15.0	3.9068905956085187
525	Peptide	E. coli	DAAELEK	length	7.0	2.807354922057604
526	Peptide	E. coli	FMSTAMFYPCNYGYINHTLSLDGDPVDVLVPTPYPLQPGSVIR	length	43.0	5.426264754702098
527	Peptide	E. coli	YPHQLSGGQQQR	length	12.0	3.584962500721156
528	Peptide	E. coli	GDYYER	length	6.0	2.584962500721156
529	Peptide	E. coli	VLNFPQSNLCLK	length	12.0	3.584962500721156
530	Peptide	E. coli	ASVWGINGR	length	9.0	3.169925001442312
531	Peptide	E. coli	HGANLILLDISPEIEK	length	16.0	4.0
532	Peptide	E. coli	AHVNDQFGNPVAHQPVTFSAEPSSQMIISQNTVSTNTQGVAEVTMTPER	length	49.0	5.614709844115208
533	Peptide	E. coli	VFYHETYINPEVAPGFIEQLENHSFSAVWEK	length	31.0	4.954196310386875
534	Peptide	E. coli	TALAIDAIINQR	length	12.0	3.584962500721156
535	Peptide	E. coli	DNGTDDQTR	length	9.0	3.169925001442312
536	Peptide	E. coli	WIWAGGLMMALGGLLCLFDPR	length	21.0	4.392317422778761
537	Peptide	E. coli	ELGHSETAFLLHSDDSDVR	length	19.0	4.247927513443585
538	Peptide	E. coli	NYDVIK	length	6.0	2.584962500721156
539	Peptide	E. coli	TASFLYALGWTQHSVGAQNIR	length	21.0	4.392317422778761
540	Peptide	E. coli	LLHR	length	4.0	2.0
541	Peptide	E. coli	LHGAHTVELNLEPSQVGNEFAEK	length	23.0	4.523561956057013
542	Peptide	E. coli	LAGVSTSTVSHVINK	length	15.0	3.9068905956085187
543	Peptide	E. coli	IALLEQTLNVVLLHR	length	15.0	3.9068905956085187
544	Peptide	E. coli	EAEESAK	length	7.0	2.807354922057604
545	Peptide	E. coli	AAITAEIR	length	8.0	3.0
546	Peptide	E. coli	ENAQIK	length	6.0	2.584962500721156
547	Peptide	E. coli	YAVFSK	length	6.0	2.584962500721156
548	Peptide	E. coli	ELSVASYLQDHLCPQLIGR	length	19.0	4.247927513443585
549	Peptide	E. coli	FTALFDAHHMNIAELVSR	length	18.0	4.169925001442312
550	Peptide	E. coli	TLPAK	length	5.0	2.321928094887362
551	Peptide	E. coli	MFIPSIYLHQQLHYCK	length	16.0	4.0
552	Peptide	E. coli	NGLVSSVR	length	8.0	3.0
553	Peptide	E. coli	NGGNGWQFFSPAMNEMVK	length	18.0	4.169925001442312
554	Peptide	E. coli	EVAPHR	length	6.0	2.584962500721156
555	Peptide	E. coli	MTRPIQASLDLQALK	length	15.0	3.9068905956085187
556	Peptide	E. coli	IICEETIR	length	8.0	3.0
557	Peptide	E. coli	VELVGPFSVR	length	10.0	3.321928094887362
558	Peptide	E. coli	NTANIAK	length	7.0	2.807354922057604
559	Peptide	E. coli	VTDVIDVTIAEVR	length	13.0	3.700439718141092
560	Peptide	E. coli	NALEVEGLTK	length	10.0	3.321928094887362
561	Peptide	E. coli	ELGEITR	length	7.0	2.807354922057604
562	Peptide	E. coli	VLWEK	length	5.0	2.321928094887362
563	Peptide	E. coli	MSPVTVPVLICGLLTCLLVEK	length	21.0	4.392317422778761
564	Peptide	E. coli	EGATVCGVR	length	9.0	3.169925001442312
565	Peptide	E. coli	VVEVAER	length	7.0	2.807354922057604
566	Peptide	E. coli	NEASTTDMTEQQIMQLK	length	17.0	4.087462841250339
567	Peptide	E. coli	IDTILVK	length	7.0	2.807354922057604
568	Peptide	E. coli	ADGGR	length	5.0	2.321928094887362
569	Peptide	E. coli	AGQLNPDTR	length	9.0	3.169925001442312
570	Peptide	E. coli	STFGSR	length	6.0	2.584962500721156
571	Peptide	E. coli	AVMSELQR	length	8.0	3.0
572	Peptide	E. coli	EIAQALR	length	7.0	2.807354922057604
573	Peptide	E. coli	MYVCLCNGISDK	length	12.0	3.584962500721156
574	Peptide	E. coli	ADVAAELR	length	8.0	3.0
575	Peptide	E. coli	EQHGENK	length	7.0	2.807354922057604
576	Peptide	E. coli	LNEIPQENIQR	length	11.0	3.4594316186372973
577	Peptide	E. coli	FGWR	length	4.0	2.0
578	Peptide	E. coli	TFLEHGIR	length	8.0	3.0
579	Peptide	E. coli	EPGPNDVK	length	8.0	3.0
580	Peptide	E. coli	FMFLPDGEDPDTLVR	length	15.0	3.9068905956085187
581	Peptide	E. coli	SELGVR	length	6.0	2.584962500721156
582	Peptide	E. coli	TIQQGFEAAK	length	10.0	3.321928094887362
583	Peptide	E. coli	NWVSPVDAIVER	length	12.0	3.584962500721156
584	Peptide	E. coli	IMWVMYEHPETHFEELALR	length	19.0	4.247927513443585
585	Peptide	E. coli	LTSNFWLPEK	length	10.0	3.321928094887362
586	Peptide	E. coli	ATFSFGYGLMVTPLQLAR	length	18.0	4.169925001442312
587	Peptide	E. coli	RPHVVPLSR	length	9.0	3.169925001442312
588	Peptide	E. coli	QVDLIIHGGYLGQKPTTVIDLTDDTPVVVR	length	30.0	4.906890595608519
589	Peptide	E. coli	EGWTTSPKPGVQGGK	length	15.0	3.9068905956085187
590	Peptide	E. coli	LMAIQEQAR	length	9.0	3.169925001442312
591	Peptide	E. coli	YLDLLQAR	length	8.0	3.0
592	Peptide	E. coli	GEGNGRPAELGEMIGDFLHLLADGAFFSGTIPPWLAEENTIANIQGLIEEQR	length	52.0	5.700439718141092
593	Peptide	E. coli	VVPLPGPCAAITALSAAGLPSDR	length	23.0	4.523561956057013
594	Peptide	E. coli	TVR	length	3.0	1.584962500721156
595	Peptide	E. coli	TDSVK	length	5.0	2.321928094887362
596	Peptide	E. coli	MVLSGEGSDEVFGGYLYFHK	length	20.0	4.321928094887363
597	Peptide	E. coli	SLIGPDGEQYK	length	11.0	3.4594316186372973
598	Peptide	E. coli	GEGQPGDIETLEQLCR	length	16.0	4.0
599	Peptide	E. coli	AADVVLK	length	7.0	2.807354922057604
600	Peptide	E. coli	LIANIADWLELHPAEK	length	16.0	4.0
601	Peptide	E. coli	ADGAMDAGNMLKPALAR	length	17.0	4.087462841250339
602	Peptide	E. coli	SPLYVR	length	6.0	2.584962500721156
603	Peptide	E. coli	EMGNK	length	5.0	2.321928094887362
604	Peptide	E. coli	DDLQHPR	length	7.0	2.807354922057604
605	Peptide	E. coli	LLENITVLAEAAALATSPALTDELVSHGELMSTLLFVEILR	length	41.0	5.357552004618084
606	Peptide	E. coli	GALASVQQMIQLAR	length	14.0	3.807354922057604
607	Peptide	E. coli	VGMMAGAHAASWFINGGK	length	18.0	4.169925001442312
608	Peptide	E. coli	TLGWVAR	length	7.0	2.807354922057604
609	Peptide	E. coli	TSNGSGYTIASR	length	12.0	3.584962500721156
610	Peptide	E. coli	TLASER	length	6.0	2.584962500721156
611	Peptide	E. coli	IAKPTLIIHAK	length	11.0	3.4594316186372973
612	Peptide	E. coli	DTVR	length	4.0	2.0
613	Peptide	E. coli	LLQLSR	length	6.0	2.584962500721156
614	Peptide	E. coli	HEVIR	length	5.0	2.321928094887362
615	Peptide	E. coli	DYSK	length	4.0	2.0
616	Peptide	E. coli	NECDVLIVGR	length	10.0	3.321928094887362
617	Peptide	E. coli	ENLPTFEWLPMTCAYR	length	16.0	4.0
618	Peptide	E. coli	TTVLR	length	5.0	2.321928094887362
619	Peptide	E. coli	EAHHIVGEAVVEAIR	length	15.0	3.9068905956085187
620	Peptide	E. coli	QISLYQLFGWK	length	11.0	3.4594316186372973
621	Peptide	E. coli	WNTDGSSNSYDR	length	12.0	3.584962500721156
622	Peptide	E. coli	IIVPGMSDIYPAEDLWLANNSMGSHLR	length	27.0	4.754887502163468
623	Peptide	E. coli	MWINGLTMLNKPLLQFHTQFNAALPWDSIDMDFMNLNQTAHGGR	length	44.0	5.459431618637297
624	Peptide	E. coli	IDVQQVEK	length	8.0	3.0
625	Peptide	E. coli	VLIIVPETLQHQWLVEMLR	length	19.0	4.247927513443585
626	Peptide	E. coli	GAAKPIPFAEDTCVPPEHLADYIAEFR	length	27.0	4.754887502163468
627	Peptide	E. coli	LMDGAK	length	6.0	2.584962500721156
628	Peptide	E. coli	IEFTLYDCLDR	length	11.0	3.4594316186372973
629	Peptide	E. coli	ILEGLKPILAEFKPDVVLVHGDTTTTLATSLAAFYQR	length	37.0	5.20945336562895
630	Peptide	E. coli	YFAPR	length	5.0	2.321928094887362
631	Peptide	E. coli	TEGLTQLVQPLK	length	12.0	3.584962500721156
632	Peptide	E. coli	GWVK	length	4.0	2.0
633	Peptide	E. coli	EGDVLLGISTSGNSANVIK	length	19.0	4.247927513443585
634	Peptide	E. coli	IDAAIAATR	length	9.0	3.169925001442312
635	Peptide	E. coli	IATAIAEGVISYFHWFDNQK	length	20.0	4.321928094887363
636	Peptide	E. coli	QEWSSTAITDRPTVNMLGGYYSQQQFLR	length	28.0	4.807354922057604
637	Peptide	E. coli	NNTPGNYTFILK	length	12.0	3.584962500721156
638	Peptide	E. coli	LWSDQDVTTAAALLK	length	15.0	3.9068905956085187
639	Peptide	E. coli	TAELIQADMAQVGVK	length	15.0	3.9068905956085187
640	Peptide	E. coli	EGFVSAEDVDR	length	11.0	3.4594316186372973
641	Peptide	E. coli	YTPLK	length	5.0	2.321928094887362
642	Peptide	E. coli	SGGDR	length	5.0	2.321928094887362
643	Peptide	E. coli	DISK	length	4.0	2.0
644	Peptide	E. coli	SIAATAANGGYLTSASELDCWDNVPEYAFDVTPYK	length	35.0	5.129283016944966
645	Peptide	E. coli	TNNSPMNIAAFK	length	12.0	3.584962500721156
646	Peptide	E. coli	TID	length	3.0	1.584962500721156
647	Peptide	E. coli	GAVETAEK	length	8.0	3.0
648	Peptide	E. coli	VLVHR	length	5.0	2.321928094887362
649	Peptide	E. coli	GDFVMFEGAQGTLLDIDHGTYPYVTSSNTTAGGVATGSGLGPR	length	43.0	5.426264754702098
650	Peptide	E. coli	NVVLENAGSLTVVTGSR	length	17.0	4.087462841250339
651	Peptide	E. coli	DKPLVK	length	6.0	2.584962500721156
652	Peptide	E. coli	DLVILEHAGTVIR	length	13.0	3.700439718141092
653	Peptide	E. coli	ELIDAGK	length	7.0	2.807354922057604
654	Peptide	E. coli	SYEGEK	length	6.0	2.584962500721156
655	Peptide	E. coli	EHLK	length	4.0	2.0
656	Peptide	E. coli	IGEQEYFDK	length	9.0	3.169925001442312
657	Peptide	E. coli	DAGNIIIDDDDISLLPLHAR	length	20.0	4.321928094887363
658	Peptide	E. coli	APVIEMINHPQNPYVK	length	16.0	4.0
659	Peptide	E. coli	SHPEIDIQLTIDYGLTDVVSER	length	22.0	4.459431618637297
660	Peptide	E. coli	TDVNGLATFDLK	length	12.0	3.584962500721156
661	Peptide	E. coli	HELAQLLGFENYAFK	length	15.0	3.9068905956085187
662	Peptide	E. coli	IETGTFLVAAAISR	length	14.0	3.807354922057604
663	Peptide	E. coli	YK	length	2.0	1.0
664	Peptide	E. coli	ACEQSAQYCVK	length	11.0	3.4594316186372973
665	Peptide	E. coli	DIITGVGAHVGR	length	12.0	3.584962500721156
666	Peptide	E. coli	YADILLPDLMTVEQEDIIPNDYAGNMGYLIFLQPVTSEK	length	39.0	5.285402218862249
667	Peptide	E. coli	EVAEIR	length	6.0	2.584962500721156
668	Peptide	E. coli	MLPGCCK	length	7.0	2.807354922057604
669	Peptide	E. coli	LIAAWTGCDANDTR	length	14.0	3.807354922057604
670	Peptide	E. coli	LHQPIIITEYGVDTLAGLHSMYTDMWSEEYQCAWLDMYHR	length	40.0	5.321928094887363
671	Peptide	E. coli	DPQPSFNSPIAK	length	12.0	3.584962500721156
672	Peptide	E. coli	LADYNENR	length	8.0	3.0
673	Peptide	E. coli	ITANNPEQEEAEEILDVTYSGAEMEIGFNVSYVLDVLNALK	length	41.0	5.357552004618084
674	Peptide	E. coli	TLAPDLDIR	length	9.0	3.169925001442312
675	Peptide	E. coli	MTTPLK	length	6.0	2.584962500721156
676	Peptide	E. coli	NNVLVK	length	6.0	2.584962500721156
677	Peptide	E. coli	TQTLLIGGADQTCNIIDSLH	length	20.0	4.321928094887363
678	Peptide	E. coli	YGYDISGPATNAQEAIQWTYFGYLAAVK	length	28.0	4.807354922057604
679	Peptide	E. coli	GNVEVGEWVEVEPFNALFGGL	length	21.0	4.392317422778761
680	Peptide	E. coli	QQESEA	length	6.0	2.584962500721156
681	Peptide	E. coli	QADIVLLSDAR	length	11.0	3.4594316186372973
682	Peptide	E. coli	ATK	length	3.0	1.584962500721156
683	Peptide	E. coli	LVVRPNHPLLQENVTLSR	length	18.0	4.169925001442312
684	Peptide	E. coli	LASYCSHLAHPQFPLIGTGPFR	length	22.0	4.459431618637297
685	Peptide	E. coli	SGEIVGLFGLVGAGR	length	15.0	3.9068905956085187
686	Peptide	E. coli	MSTLGHQYDNSLVSNAFGFLR	length	21.0	4.392317422778761
687	Peptide	E. coli	ENEATCFGR	length	9.0	3.169925001442312
688	Peptide	E. coli	IESEQLK	length	7.0	2.807354922057604
689	Peptide	E. coli	LVTIDNIQK	length	9.0	3.169925001442312
690	Peptide	E. coli	LEAGTPNVAGVIGLSAALEWLADYDINQAESWSR	length	34.0	5.087462841250339
691	Peptide	E. coli	GVVADLIGAGAIIR	length	14.0	3.807354922057604
692	Peptide	E. coli	IGDDEESQYQQILTHLTK	length	18.0	4.169925001442312
693	Peptide	E. coli	FGNTVSFYVPLYLSNLCANDCTYCGFSMSNR	length	31.0	4.954196310386875
694	Peptide	E. coli	MNGFIALVLVALAVGLMQGMPLDK	length	24.0	4.584962500721156
695	Peptide	E. coli	WWADVVKPTR	length	10.0	3.321928094887362
696	Peptide	E. coli	WLDLTFMQLQLDER	length	14.0	3.807354922057604
697	Peptide	E. coli	YMANAMGPEGVR	length	12.0	3.584962500721156
698	Peptide	E. coli	DCFVEMLQDK	length	10.0	3.321928094887362
699	Peptide	E. coli	EAYGPASIFAGSYGWR	length	16.0	4.0
700	Peptide	E. coli	VFASDIDTEVLEK	length	13.0	3.700439718141092
701	Peptide	E. coli	TMGSK	length	5.0	2.321928094887362
702	Peptide	E. coli	GTPTVISRPESEFTAIYR	length	18.0	4.169925001442312
703	Peptide	E. coli	WNPADLGR	length	8.0	3.0
704	Peptide	E. coli	SIATGHGWR	length	9.0	3.169925001442312
705	Peptide	E. coli	HIDSLTEEEENWR	length	13.0	3.700439718141092
706	Peptide	E. coli	FVGK	length	4.0	2.0
707	Peptide	E. coli	GEGIACEAVALLIK	length	14.0	3.807354922057604
708	Peptide	E. coli	YGQPVPDR	length	8.0	3.0
709	Peptide	E. coli	LLEAAPR	length	7.0	2.807354922057604
710	Peptide	E. coli	TGQIIPPWGQYWVASAYLK	length	19.0	4.247927513443585
711	Peptide	E. coli	ATVPVITHWDHGR	length	13.0	3.700439718141092
712	Peptide	E. coli	YPDHLIIGSDQVCVLDGEITGKPLTEENAR	length	30.0	4.906890595608519
713	Peptide	E. coli	WTAEGK	length	6.0	2.584962500721156
714	Peptide	E. coli	LGAGGIR	length	7.0	2.807354922057604
715	Peptide	E. coli	VDLYGK	length	6.0	2.584962500721156
716	Peptide	E. coli	SWFSAVR	length	7.0	2.807354922057604
717	Peptide	E. coli	DARPPLVVISR	length	11.0	3.4594316186372973
718	Peptide	E. coli	TTQFIPIDLNAFLFK	length	15.0	3.9068905956085187
719	Peptide	E. coli	QDIPEYIR	length	8.0	3.0
720	Peptide	E. coli	PFR	length	3.0	1.584962500721156
721	Peptide	E. coli	AAVELAK	length	7.0	2.807354922057604
722	Peptide	E. coli	QILDR	length	5.0	2.321928094887362
723	Peptide	E. coli	FPAQLSGGQQQR	length	12.0	3.584962500721156
724	Peptide	E. coli	SFIYEPFQIPSGSMMPTLLIGDFILVEK	length	28.0	4.807354922057604
725	Peptide	E. coli	IQSGGCAIHCQDCSISQLCIPFTLNEHELDQLDNIIER	length	38.0	5.247927513443585
726	Peptide	E. coli	MSSLLLFNDK	length	10.0	3.321928094887362
727	Peptide	E. coli	GLEAFSHLWILFVFHQTMEGGWRPTVRPPR	length	30.0	4.906890595608519
728	Peptide	E. coli	WLATHPCDK	length	9.0	3.169925001442312
729	Peptide	E. coli	IEQLYPFPHK	length	10.0	3.321928094887362
730	Peptide	E. coli	VSPEIFSTSLR	length	11.0	3.4594316186372973
731	Peptide	E. coli	AVLDELNK	length	8.0	3.0
732	Peptide	E. coli	QYIEK	length	5.0	2.321928094887362
733	Peptide	E. coli	LQEMVADVSHHFPLR	length	15.0	3.9068905956085187
734	Peptide	E. coli	ESLFFMSVMELR	length	12.0	3.584962500721156
735	Peptide	E. coli	MGHSGAISYFVQQAAR	length	16.0	4.0
736	Peptide	E. coli	TYK	length	3.0	1.584962500721156
737	Peptide	E. coli	IIQR	length	4.0	2.0
738	Peptide	E. coli	YLAGIVGAALLMAGCSSSNELSAAGQSVR	length	29.0	4.857980995127572
739	Peptide	E. coli	NGLSSKPNESGVGHPILR	length	18.0	4.169925001442312
740	Peptide	E. coli	EMEAQVLDSMDLER	length	14.0	3.807354922057604
741	Peptide	E. coli	MVHNGIEYGDMQLIAEAYSLLK	length	22.0	4.459431618637297
742	Peptide	E. coli	TVTELLQGR	length	9.0	3.169925001442312
743	Peptide	E. coli	ALFYNAWSR	length	9.0	3.169925001442312
744	Peptide	E. coli	VNGFMAIEVPATQVSVSDTVSTYLFNSQLLSR	length	32.0	5.0
745	Peptide	E. coli	ELLLLVNLK	length	9.0	3.169925001442312
746	Peptide	E. coli	EVFSAVALFLVFGFGLLLEEVGLSMAMGAFLAGVLLASSEYR	length	42.0	5.392317422778761
747	Peptide	E. coli	LLVSGLCVK	length	9.0	3.169925001442312
748	Peptide	E. coli	LSSR	length	4.0	2.0
749	Peptide	E. coli	ITEQEAQEMVDHLVMK	length	16.0	4.0
750	Peptide	E. coli	FVLGFAQSTVEK	length	12.0	3.584962500721156
751	Peptide	E. coli	GLEFSPDLK	length	9.0	3.169925001442312
752	Peptide	E. coli	QLLALS	length	6.0	2.584962500721156
753	Peptide	E. coli	TDLHGTAVR	length	9.0	3.169925001442312
754	Peptide	E. coli	EELFYPSNEEK	length	11.0	3.4594316186372973
755	Peptide	E. coli	VGDSK	length	5.0	2.321928094887362
756	Peptide	E. coli	GDIDIADALPVDQLNALK	length	18.0	4.169925001442312
757	Peptide	E. coli	QQVASVDSNTWAR	length	13.0	3.700439718141092
758	Peptide	E. coli	GGLGHISQAVDNYTFK	length	16.0	4.0
759	Peptide	E. coli	EQLPR	length	5.0	2.321928094887362
760	Peptide	E. coli	YGIR	length	4.0	2.0
761	Peptide	E. coli	FALLCGCILLALAFLLGR	length	18.0	4.169925001442312
762	Peptide	E. coli	LNTAYWR	length	7.0	2.807354922057604
763	Peptide	E. coli	QFDR	length	4.0	2.0
764	Peptide	E. coli	VEAWVSPNLMK	length	11.0	3.4594316186372973
765	Peptide	E. coli	LDFVTR	length	6.0	2.584962500721156
766	Peptide	E. coli	FPGK	length	4.0	2.0
767	Peptide	E. coli	LDHEPSAEEIAEQLDKPVDDVSR	length	23.0	4.523561956057013
768	Peptide	E. coli	DYPLNATLWWLNWFDGR	length	17.0	4.087462841250339
769	Peptide	E. coli	EQAQEAGYGLAALIDGLWLR	length	20.0	4.321928094887363
770	Peptide	E. coli	SVILLMTIGEDR	length	12.0	3.584962500721156
771	Peptide	E. coli	INALETVTIASK	length	12.0	3.584962500721156
772	Peptide	E. coli	WDLK	length	4.0	2.0
773	Peptide	E. coli	NLMEIVGLNVGNYIVGAIFGDDEVR	length	25.0	4.643856189774724
774	Peptide	E. coli	ALTFCEAEMDNLTR	length	14.0	3.807354922057604
775	Peptide	E. coli	FQEQVNAK	length	8.0	3.0
776	Peptide	E. coli	LQAQSNGLFSEADLNR	length	16.0	4.0
777	Peptide	E. coli	SKPNR	length	5.0	2.321928094887362
778	Peptide	E. coli	VASLPGYGATFTLILPINPQGNQTV	length	25.0	4.643856189774724
779	Peptide	E. coli	GSSIEFGTTSSVK	length	13.0	3.700439718141092
780	Peptide	E. coli	IETVVLVHR	length	9.0	3.169925001442312
781	Peptide	E. coli	FVLTVSLLIFIMISAVACGIYTQMVK	length	26.0	4.700439718141092
782	Peptide	E. coli	LMGFSGR	length	7.0	2.807354922057604
783	Peptide	E. coli	GNCYECSMK	length	9.0	3.169925001442312
784	Peptide	E. coli	LGPGELK	length	7.0	2.807354922057604
785	Peptide	E. coli	YSDFVISVDTALVHIAAAYHKPTLAFYPNSR	length	31.0	4.954196310386875
786	Peptide	E. coli	QLNIPR	length	6.0	2.584962500721156
787	Peptide	E. coli	EQR	length	3.0	1.584962500721156
788	Peptide	E. coli	MAGNDR	length	6.0	2.584962500721156
789	Peptide	E. coli	YDMAVPLNLSER	length	12.0	3.584962500721156
790	Peptide	E. coli	CINHWHTLCNLPASDNAVYICGWQDITETR	length	30.0	4.906890595608519
791	Peptide	E. coli	DPLVLTITCVVVLWIFVLLNIVGPK	length	25.0	4.643856189774724
792	Peptide	E. coli	CQWELAAELPEIHR	length	14.0	3.807354922057604
793	Peptide	E. coli	ELQEEVGITPQHFSLFEK	length	18.0	4.169925001442312
794	Peptide	E. coli	IGSLVANDADSYR	length	13.0	3.700439718141092
795	Peptide	E. coli	TASPFAGYLAQAHINNAAAIVAGK	length	24.0	4.584962500721156
796	Peptide	E. coli	NFPWLTGEDYWLR	length	13.0	3.700439718141092
797	Peptide	E. coli	ESLMVLR	length	7.0	2.807354922057604
798	Peptide	E. coli	LHFDEAWYGYAR	length	12.0	3.584962500721156
799	Peptide	E. coli	EYYEK	length	5.0	2.321928094887362
800	Peptide	E. coli	LLADIDWQALVAR	length	13.0	3.700439718141092
801	Peptide	E. coli	QFSYNEEDEDLMPLQAFLSHAALEAGEGQADTWQDAVQLMTLHSAK	length	46.0	5.523561956057013
802	Peptide	E. coli	AAASLVQAHYR	length	11.0	3.4594316186372973
803	Peptide	E. coli	HNQQPTETEHQPGNEDK	length	17.0	4.087462841250339
804	Peptide	E. coli	TDPPLNPPR	length	9.0	3.169925001442312
805	Peptide	E. coli	VTALLSLR	length	8.0	3.0
806	Peptide	E. coli	GSVAIDDEGTPGQYNVLIENGILK	length	24.0	4.584962500721156
807	Peptide	E. coli	AWQKPEMIVVSECYWTAAAK	length	20.0	4.321928094887363
808	Peptide	E. coli	LIVLLLLGFGER	length	12.0	3.584962500721156
809	Peptide	E. coli	DLQVLVEIVHSGSFSAAAATLGQTPAFVTK	length	30.0	4.906890595608519
810	Peptide	E. coli	IVLEAGIR	length	8.0	3.0
811	Peptide	E. coli	VHEPWAVAIAGR	length	12.0	3.584962500721156
812	Peptide	E. coli	LSVFPLSVPPLR	length	12.0	3.584962500721156
813	Peptide	E. coli	SLEAQLATEVR	length	11.0	3.4594316186372973
814	Peptide	E. coli	VEAAYR	length	6.0	2.584962500721156
815	Peptide	E. coli	WILDHVEGSR	length	10.0	3.321928094887362
816	Peptide	E. coli	EMCDTAR	length	7.0	2.807354922057604
817	Peptide	E. coli	EALGFPMCNK	length	10.0	3.321928094887362
818	Peptide	E. coli	MTDSELMQLSEQVGQALK	length	18.0	4.169925001442312
819	Peptide	E. coli	CDYDVQK	length	7.0	2.807354922057604
820	Peptide	E. coli	ETNNAEGTDGVFLFSHTYGCSQLGDDHINTR	length	31.0	4.954196310386875
821	Peptide	E. coli	NLLLVK	length	6.0	2.584962500721156
822	Peptide	E. coli	VVIVGCGAQGLNQGLNMR	length	18.0	4.169925001442312
823	Peptide	E. coli	EIAR	length	4.0	2.0
824	Peptide	E. coli	ILIVEDEPK	length	9.0	3.169925001442312
825	Peptide	E. coli	EGQEPDPR	length	8.0	3.0
826	Peptide	E. coli	NQPQYPAR	length	8.0	3.0
827	Peptide	E. coli	NSEEEVSSR	length	9.0	3.169925001442312
828	Peptide	E. coli	AVAR	length	4.0	2.0
829	Peptide	E. coli	IWAAVGGR	length	8.0	3.0
830	Peptide	E. coli	SPEQQK	length	6.0	2.584962500721156
831	Peptide	E. coli	AHSEQIPIILGSATPALETLCNVQQK	length	26.0	4.700439718141092
832	Peptide	E. coli	QTNAGAVYR	length	9.0	3.169925001442312
833	Peptide	E. coli	DVSFTR	length	6.0	2.584962500721156
834	Peptide	E. coli	HSAYILQNSDLPGFNQEQQLMMATLVR	length	27.0	4.754887502163468
835	Peptide	E. coli	EAGIGQIGAGTVR	length	13.0	3.700439718141092
836	Peptide	E. coli	LMPELAESWEVLDNGATYR	length	19.0	4.247927513443585
837	Peptide	E. coli	GYEVGGTVR	length	9.0	3.169925001442312
838	Peptide	E. coli	PGR	length	3.0	1.584962500721156
839	Peptide	E. coli	DSDR	length	4.0	2.0
840	Peptide	E. coli	EDYLNLIEQLDEEGFDDFTR	length	20.0	4.321928094887363
841	Peptide	E. coli	CLATGYSCR	length	9.0	3.169925001442312
842	Peptide	E. coli	AIVTNDSGLMHVAAALNRPLVALYGPSSPDFTPPLSHK	length	38.0	5.247927513443585
843	Peptide	E. coli	LAIIFASR	length	8.0	3.0
844	Peptide	E. coli	PVVVRPK	length	7.0	2.807354922057604
845	Peptide	E. coli	VGYLVVSTDR	length	10.0	3.321928094887362
846	Peptide	E. coli	AEELPAVTALAVSHK	length	15.0	3.9068905956085187
847	Peptide	E. coli	ATIQAAVGIVMMVFGK	length	16.0	4.0
848	Peptide	E. coli	LEAAWQQQQTSSTPAATVTR	length	20.0	4.321928094887363
849	Peptide	E. coli	VMEALR	length	6.0	2.584962500721156
850	Peptide	E. coli	MNYQNDDLR	length	9.0	3.169925001442312
851	Peptide	E. coli	EEGANFEFNVQPVALELNEQGHVCGIR	length	27.0	4.754887502163468
852	Peptide	E. coli	GDSLNVVNSPFNSSDESGGELPFWQQQAFIDQLLAAGR	length	38.0	5.247927513443585
853	Peptide	E. coli	DIATLK	length	6.0	2.584962500721156
854	Peptide	E. coli	MIDLR	length	5.0	2.321928094887362
855	Peptide	E. coli	SGINMSMSDEYYSK	length	14.0	3.807354922057604
856	Peptide	E. coli	AVCNELTNYLDPTGSQK	length	17.0	4.087462841250339
857	Peptide	E. coli	IGHWLWNQGR	length	10.0	3.321928094887362
858	Peptide	E. coli	DSFLLQGFWQLK	length	12.0	3.584962500721156
859	Peptide	E. coli	VTSVFFAMTAAHTNDELQR	length	19.0	4.247927513443585
860	Peptide	E. coli	ESLLSPSLIQDPV	length	13.0	3.700439718141092
861	Peptide	E. coli	VPALGNCDTMSFVSAIVQCSQLGLEPGSALGHAYLLPFGNK	length	41.0	5.357552004618084
862	Peptide	E. coli	LIGVLSVGKPNAAMAPVIK	length	19.0	4.247927513443585
863	Peptide	E. coli	AQAMYGGSLLSTQQGLWAK	length	19.0	4.247927513443585
864	Peptide	E. coli	NIPFTLK	length	7.0	2.807354922057604
865	Peptide	E. coli	VVESNHPDYQSGDWVLGYSGWQDYDISSGDDLVK	length	34.0	5.087462841250339
866	Peptide	E. coli	CA	length	2.0	1.0
867	Peptide	E. coli	NAIIFSPHPR	length	10.0	3.321928094887362
868	Peptide	E. coli	LVAMDAHIDTVGIGNIK	length	17.0	4.087462841250339
869	Peptide	E. coli	TGADFAVMSGGGIR	length	14.0	3.807354922057604
870	Peptide	E. coli	HVAILGDLQGPK	length	12.0	3.584962500721156
871	Peptide	E. coli	IAIIHDK	length	7.0	2.807354922057604
872	Peptide	E. coli	WHLDGHDYFGTGECPPEWDADYWFDGANYLSELTEK	length	36.0	5.169925001442312
873	Peptide	E. coli	TLIMR	length	5.0	2.321928094887362
874	Peptide	E. coli	TAEICEHLK	length	9.0	3.169925001442312
875	Peptide	E. coli	GAYWDSEIK	length	9.0	3.169925001442312
876	Peptide	E. coli	FVADALAK	length	8.0	3.0
877	Peptide	E. coli	NVIR	length	4.0	2.0
878	Peptide	E. coli	LTGEALK	length	7.0	2.807354922057604
879	Peptide	E. coli	NSLMITLSQSGETADTLAGLR	length	21.0	4.392317422778761
880	Peptide	E. coli	YLDGLADAK	length	9.0	3.169925001442312
881	Peptide	E. coli	AVSEEMAEIYLER	length	13.0	3.700439718141092
882	Peptide	E. coli	VIHSDSSELHEGQTVAINPSKPCGHCK	length	27.0	4.754887502163468
883	Peptide	E. coli	TER	length	3.0	1.584962500721156
884	Peptide	E. coli	DSEWDLQFHIQVALATQNSALAAIVEK	length	27.0	4.754887502163468
885	Peptide	E. coli	STPWIK	length	6.0	2.584962500721156
886	Peptide	E. coli	EIQQFLQSDK	length	10.0	3.321928094887362
887	Peptide	E. coli	WLEPAWK	length	7.0	2.807354922057604
888	Peptide	E. coli	VHGAFVR	length	7.0	2.807354922057604
889	Peptide	E. coli	AGPRPR	length	6.0	2.584962500721156
890	Peptide	E. coli	ETVLAQEGNCWIYDQNAIAFGGAVISGNTR	length	30.0	4.906890595608519
891	Peptide	E. coli	GFTPVDIDLLPESK	length	14.0	3.807354922057604
892	Peptide	E. coli	NTVLMPSYVNIGAYVDEGTMVDTWATVGSCAQIGK	length	35.0	5.129283016944966
893	Peptide	E. coli	QWSQADTLYNEAR	length	13.0	3.700439718141092
894	Peptide	E. coli	NTGVTLTPAGQLLLSR	length	16.0	4.0
895	Peptide	E. coli	ALLTHLICLGDDEPQVTAYGLEEEVDYYAPAFR	length	33.0	5.044394119358453
896	Peptide	E. coli	MLLNALASLGHK	length	12.0	3.584962500721156
897	Peptide	E. coli	AFAAVM	length	6.0	2.584962500721156
898	Peptide	E. coli	YVFLGGNQLEVR	length	12.0	3.584962500721156
899	Peptide	E. coli	FVPLLKPDGLLFAGHSENFSHLER	length	24.0	4.584962500721156
900	Peptide	E. coli	SALHNGYR	length	8.0	3.0
901	Peptide	E. coli	TNLSDLDQYR	length	10.0	3.321928094887362
902	Peptide	E. coli	LQLKPGMR	length	8.0	3.0
903	Peptide	E. coli	VLYIGITLR	length	9.0	3.169925001442312
904	Peptide	E. coli	EANEEIDGDERPETSHLTR	length	19.0	4.247927513443585
905	Peptide	E. coli	NYSR	length	4.0	2.0
906	Peptide	E. coli	GVFER	length	5.0	2.321928094887362
907	Peptide	E. coli	LYLCLMSVNALEAIR	length	15.0	3.9068905956085187
908	Peptide	E. coli	QVGLCHSVQGTAEELAR	length	17.0	4.087462841250339
909	Peptide	E. coli	HIWLSGDIHGCLEQLR	length	16.0	4.0
910	Peptide	E. coli	HLLQQLESNLAELR	length	14.0	3.807354922057604
911	Peptide	E. coli	LSSLR	length	5.0	2.321928094887362
912	Peptide	E. coli	MLSGLYGVLRPLDLMQPYR	length	19.0	4.247927513443585
913	Peptide	E. coli	SVTLNVDQPAATCWFHPHQHGK	length	22.0	4.459431618637297
914	Peptide	E. coli	QILDHIMLGDNNTDLPAENPAVAAAEDH	length	28.0	4.807354922057604
915	Peptide	E. coli	YVSER	length	5.0	2.321928094887362
916	Peptide	E. coli	SSSQIVSK	length	8.0	3.0
917	Peptide	E. coli	AAPATPAAPAQPGLLSR	length	17.0	4.087462841250339
918	Peptide	E. coli	VGYQALLWSFR	length	11.0	3.4594316186372973
919	Peptide	E. coli	VPDIHNVALMEDR	length	13.0	3.700439718141092
920	Peptide	E. coli	ATVELLNR	length	8.0	3.0
921	Peptide	E. coli	LDYSDR	length	6.0	2.584962500721156
922	Peptide	E. coli	DTTAR	length	5.0	2.321928094887362
923	Peptide	E. coli	GAER	length	4.0	2.0
924	Peptide	E. coli	MPLGK	length	5.0	2.321928094887362
925	Peptide	E. coli	VVYMHSER	length	8.0	3.0
926	Peptide	E. coli	VLQDLVLQLHPR	length	12.0	3.584962500721156
927	Peptide	E. coli	STTTVDMSR	length	9.0	3.169925001442312
928	Peptide	E. coli	VGITIDTDWFWGLVEECVR	length	19.0	4.247927513443585
929	Peptide	E. coli	IGR	length	3.0	1.584962500721156
930	Peptide	E. coli	FELR	length	4.0	2.0
931	Peptide	E. coli	ALNQPWPQR	length	9.0	3.169925001442312
932	Peptide	E. coli	MGAEFVPADLTELVSSQAK	length	19.0	4.247927513443585
933	Peptide	E. coli	MLAFIR	length	6.0	2.584962500721156
934	Peptide	E. coli	IMLNGK	length	6.0	2.584962500721156
935	Peptide	E. coli	ALDDAIASVDK	length	11.0	3.4594316186372973
936	Peptide	E. coli	ITTVEHAAK	length	9.0	3.169925001442312
937	Peptide	E. coli	GNARPSVVVADSGHLTQLR	length	19.0	4.247927513443585
938	Peptide	E. coli	AIFDELDIDIDPR	length	13.0	3.700439718141092
939	Peptide	E. coli	DISAVNLMR	length	9.0	3.169925001442312
940	Peptide	E. coli	ALQGSGAIAAAVMALLSDLTR	length	21.0	4.392317422778761
941	Peptide	E. coli	NQVVGTINFQLDGK	length	14.0	3.807354922057604
942	Peptide	E. coli	MLILTR	length	6.0	2.584962500721156
943	Peptide	E. coli	LTSASFAFTVEQPQQWSAESPYLYHLVMTLK	length	31.0	4.954196310386875
944	Peptide	E. coli	FMAEK	length	5.0	2.321928094887362
945	Peptide	E. coli	NQFLK	length	5.0	2.321928094887362
946	Peptide	E. coli	LIDETGVTPVINQIELHPLMQQR	length	23.0	4.523561956057013
947	Peptide	E. coli	NLILEENALGDHSR	length	14.0	3.807354922057604
948	Peptide	E. coli	LQVAAGMANPSPPVGPALGQQGVNIMEFCK	length	30.0	4.906890595608519
949	Peptide	E. coli	VMYVR	length	5.0	2.321928094887362
950	Peptide	E. coli	ACNVLDFDDLILLPTLLLQR	length	20.0	4.321928094887363
951	Peptide	E. coli	LPGVEEYIK	length	9.0	3.169925001442312
952	Peptide	E. coli	FIPGVLGHEASATEDSFAEGLLDCPHYTRPEVLEGMEVPPVLLSGNHAEIR	length	51.0	5.672425341971495
953	Peptide	E. coli	TAPVSLR	length	7.0	2.807354922057604
954	Peptide	E. coli	AYVGVDPVK	length	9.0	3.169925001442312
955	Peptide	E. coli	ADFLTVHGLWPGLPK	length	15.0	3.9068905956085187
956	Peptide	E. coli	MFPAK	length	5.0	2.321928094887362
957	Peptide	E. coli	LFVLTTR	length	7.0	2.807354922057604
958	Peptide	E. coli	EAGVR	length	5.0	2.321928094887362
959	Peptide	E. coli	ALTPLLEIR	length	9.0	3.169925001442312
960	Peptide	E. coli	LAGLHVLR	length	8.0	3.0
961	Peptide	E. coli	TPQWASQITGIPEDR	length	15.0	3.9068905956085187
962	Peptide	E. coli	AGVSYVDYHIQFHQR	length	15.0	3.9068905956085187
963	Peptide	E. coli	LIADMQAK	length	8.0	3.0
964	Peptide	E. coli	ATSEQSER	length	8.0	3.0
965	Peptide	E. coli	NVWLGDISR	length	9.0	3.169925001442312
966	Peptide	E. coli	LGGQADLSAAGAFFPPTLLYCPQPDETPAVHATEAFGPVATLMPAQNQR	length	49.0	5.614709844115208
967	Peptide	E. coli	CPK	length	3.0	1.584962500721156
968	Peptide	E. coli	VVISR	length	5.0	2.321928094887362
969	Peptide	E. coli	GYASLDYNFK	length	10.0	3.321928094887362
970	Peptide	E. coli	VYGNWQQLNYSLQVDQLLR	length	19.0	4.247927513443585
971	Peptide	E. coli	LLQAGTSLLTPGIIEMTGVAGVPDEEVFGPLLR	length	33.0	5.044394119358453
972	Peptide	E. coli	IQDLAQGIHK	length	10.0	3.321928094887362
973	Peptide	E. coli	YYPQIAPCIIVAIR	length	14.0	3.807354922057604
974	Peptide	E. coli	SGSATLTSLTAVTDQNGIATTSVK	length	24.0	4.584962500721156
975	Peptide	E. coli	VTLAQLLDPMVEAK	length	14.0	3.807354922057604
976	Peptide	E. coli	EIATLAGSFSLHEQNIHNLPR	length	21.0	4.392317422778761
977	Peptide	E. coli	AWLMLLGIPFHISLIYSSHTWHVNSAESSLWLTLFNDFIHSFR	length	43.0	5.426264754702098
978	Peptide	E. coli	TFAIISHPDAGK	length	12.0	3.584962500721156
979	Peptide	E. coli	AIELLSK	length	7.0	2.807354922057604
980	Peptide	E. coli	FNIDADK	length	7.0	2.807354922057604
981	Peptide	E. coli	GSIMAK	length	6.0	2.584962500721156
982	Peptide	E. coli	ELALLEGMEISGK	length	13.0	3.700439718141092
983	Peptide	E. coli	YIDEDGAK	length	8.0	3.0
984	Peptide	E. coli	QNDPNEAR	length	8.0	3.0
985	Peptide	E. coli	ALYDMVDVNVYQENIFHTK	length	19.0	4.247927513443585
986	Peptide	E. coli	LANYAATHDIGK	length	12.0	3.584962500721156
987	Peptide	E. coli	ND	length	2.0	1.0
988	Peptide	E. coli	GLMISTFHTLGLDIIK	length	16.0	4.0
989	Peptide	E. coli	LWEK	length	4.0	2.0
990	Peptide	E. coli	FQQYYLANAQVLQTANAIFDALINIR	length	26.0	4.700439718141092
991	Peptide	E. coli	YSDTR	length	5.0	2.321928094887362
992	Peptide	E. coli	TGTGVGVR	length	8.0	3.0
993	Peptide	E. coli	IFEHSNR	length	7.0	2.807354922057604
994	Peptide	E. coli	PGQLFMDPK	length	9.0	3.169925001442312
995	Peptide	E. coli	DVNVPDIGSDEVEVTEILVK	length	20.0	4.321928094887363
996	Peptide	E. coli	HNVSLTYEQWLDYPDGR	length	17.0	4.087462841250339
997	Peptide	E. coli	GDYSPELFLDLHGLTQLQAK	length	20.0	4.321928094887363
998	Peptide	E. coli	DIGIMDGDLLAVHK	length	14.0	3.807354922057604
999	Peptide	E. coli	AAEMR	length	5.0	2.321928094887362
1000	Peptide	E. coli	AGDAAAPSLDPATIAANNTEFEPEPAPVAPPKPKPVEPPKPK	length	42.0	5.392317422778761
1001	Peptide	E. coli	QLYWPFTGEK	length	10.0	3.321928094887362
1002	Peptide	E. coli	AMTPANYIGR	length	10.0	3.321928094887362
1003	Peptide	E. coli	FEEK	length	4.0	2.0
1004	Peptide	E. coli	LHLAK	length	5.0	2.321928094887362
1005	Peptide	E. coli	GHHTDIAIIMGLAGNEPATVDIDSIPGFIR	length	30.0	4.906890595608519
1006	Peptide	E. coli	ADAVK	length	5.0	2.321928094887362
1007	Peptide	E. coli	AAAEMR	length	6.0	2.584962500721156
1008	Peptide	E. coli	SGHPGAPMGMADIAEVLWR	length	19.0	4.247927513443585
1009	Peptide	E. coli	APLLSVFGGK	length	10.0	3.321928094887362
1010	Peptide	E. coli	DNFPLLLDYATSAIAFGK	length	18.0	4.169925001442312
1011	Peptide	E. coli	GGGISGQAGAIR	length	12.0	3.584962500721156
1012	Peptide	E. coli	YPVDGVQFDDYFYTESPGSR	length	20.0	4.321928094887363
1013	Peptide	E. coli	HYTPVALSANDPANVWGNLLPWPAHPATLVPTR	length	33.0	5.044394119358453
1014	Peptide	E. coli	QLSGLSGVVMGYTPN	length	15.0	3.9068905956085187
1015	Peptide	E. coli	VGGSTYQVPVEVRPVR	length	16.0	4.0
1016	Peptide	E. coli	MDSAR	length	5.0	2.321928094887362
1017	Peptide	E. coli	VLLSHPPRPASHNSSR	length	16.0	4.0
1018	Peptide	E. coli	DADDLFDK	length	8.0	3.0
1019	Peptide	E. coli	SFEHDNSEDKPGPGMPPHGWR	length	21.0	4.392317422778761
1020	Peptide	E. coli	IGTAITFYGTAALR	length	14.0	3.807354922057604
1021	Peptide	E. coli	TLPAR	length	5.0	2.321928094887362
1022	Peptide	E. coli	AVEGQVHYWWVGLGNVIGSTILAYYWDDFAPALATDWDK	length	39.0	5.285402218862249
1023	Peptide	E. coli	MLINATQQEELR	length	12.0	3.584962500721156
1024	Peptide	E. coli	AGFYVSTQPTLFTR	length	14.0	3.807354922057604
1025	Peptide	E. coli	YLEIDPLSADK	length	11.0	3.4594316186372973
1026	Peptide	E. coli	VNP	length	3.0	1.584962500721156
1027	Peptide	E. coli	NQLLASPSVLYTATGIMFVLAVVPGMPHLPFLLFSALLGFTGWR	length	44.0	5.459431618637297
1028	Peptide	E. coli	ECEHLGGLPAVALPGGDLAAK	length	21.0	4.392317422778761
1029	Peptide	E. coli	NATPEDFAK	length	9.0	3.169925001442312
1030	Peptide	E. coli	DCNEK	length	5.0	2.321928094887362
1031	Peptide	E. coli	QLMNYEK	length	7.0	2.807354922057604
1032	Peptide	E. coli	IKPYLLNNGQNPPAR	length	15.0	3.9068905956085187
1033	Peptide	E. coli	FNDK	length	4.0	2.0
1034	Peptide	E. coli	NYGGWANR	length	8.0	3.0
1035	Peptide	E. coli	AVWSELQDGEWIAYPDTLVGTDSHTTMINGLGVLGWGVGGIEAEAAMLGQPVSMLIPDVVGFK	length	63.0	5.977279923499917
1036	Peptide	E. coli	DNVYK	length	5.0	2.321928094887362
1037	Peptide	E. coli	MDTSLAEEVQQTMATLAPNR	length	20.0	4.321928094887363
1038	Peptide	E. coli	WDVMDADVR	length	9.0	3.169925001442312
1039	Peptide	E. coli	FVENHFWLPEVYSSEYVSDPQNSLK	length	25.0	4.643856189774724
1040	Peptide	E. coli	VIAGFAGGTADAFTLFELFER	length	21.0	4.392317422778761
1041	Peptide	E. coli	LLTQLTLLASGN	length	12.0	3.584962500721156
1042	Peptide	E. coli	LASELR	length	6.0	2.584962500721156
1043	Peptide	E. coli	VDVMTALEMEAAVNASVQQQNIFIGCAAVADYR	length	33.0	5.044394119358453
1044	Peptide	E. coli	DGITTPGGK	length	9.0	3.169925001442312
1045	Peptide	E. coli	AVLNR	length	5.0	2.321928094887362
1046	Peptide	E. coli	GFPISCTGEGK	length	11.0	3.4594316186372973
1047	Peptide	E. coli	VYAADQLFATLDPTLR	length	16.0	4.0
1048	Peptide	E. coli	ETGLR	length	5.0	2.321928094887362
1049	Peptide	E. coli	VGSYTVVDALVR	length	12.0	3.584962500721156
1050	Peptide	E. coli	EITSTDDFYR	length	10.0	3.321928094887362
1051	Peptide	E. coli	ESGFDGELADLTDDILIYHLK	length	21.0	4.392317422778761
1052	Peptide	E. coli	GIGGFHLACDAR	length	12.0	3.584962500721156
1053	Peptide	E. coli	ATELMASYGFSLDVR	length	15.0	3.9068905956085187
1054	Peptide	E. coli	LATYIADPQVDVNIAAFR	length	18.0	4.169925001442312
1055	Peptide	E. coli	ALLENTELSAR	length	11.0	3.4594316186372973
1056	Peptide	E. coli	TMAMIQLLLGNMGMAGGGVNALR	length	23.0	4.523561956057013
1057	Peptide	E. coli	IICEYAHAMGNGPGGLTEYQNVFYK	length	25.0	4.643856189774724
1058	Peptide	E. coli	GESFWK	length	6.0	2.584962500721156
1059	Peptide	E. coli	MVQLFFPDPWHK	length	12.0	3.584962500721156
1060	Peptide	E. coli	EDNEVLK	length	7.0	2.807354922057604
1061	Peptide	E. coli	WAQHYEFLSHQMAQQLGGPTEVR	length	23.0	4.523561956057013
1062	Peptide	E. coli	LLITGDRPPR	length	10.0	3.321928094887362
1063	Peptide	E. coli	LSGNQAPALVAISFVVVFLCLAALYESWSIPVSVMLVVPLGIVGVLLAATLFNQK	length	55.0	5.78135971352466
1064	Peptide	E. coli	LHPIMLSVAWHLLNLLPLQR	length	20.0	4.321928094887363
1065	Peptide	E. coli	LNLNCYHFYMAFDGENAFLGSSPER	length	25.0	4.643856189774724
1066	Peptide	E. coli	GASEAMIVELDNNLSHYAEVIK	length	22.0	4.459431618637297
1067	Peptide	E. coli	LWTK	length	4.0	2.0
1068	Peptide	E. coli	FPLTWIMEAADDISYCVADLEDAVEK	length	26.0	4.700439718141092
1069	Peptide	E. coli	FSLQTSAR	length	8.0	3.0
1070	Peptide	E. coli	AFDDR	length	5.0	2.321928094887362
1071	Peptide	E. coli	HMTITEFVAQR	length	11.0	3.4594316186372973
1072	Peptide	E. coli	ELYFATEK	length	8.0	3.0
1073	Peptide	E. coli	SVCVR	length	5.0	2.321928094887362
1074	Peptide	E. coli	FDK	length	3.0	1.584962500721156
1075	Peptide	E. coli	SISVVVNNDDATTGVR	length	16.0	4.0
1076	Peptide	E. coli	TDDVINVAGHR	length	11.0	3.4594316186372973
1077	Peptide	E. coli	GMETLR	length	6.0	2.584962500721156
1078	Peptide	E. coli	MSDNIR	length	6.0	2.584962500721156
1079	Peptide	E. coli	VTDTLNR	length	7.0	2.807354922057604
1080	Peptide	E. coli	LIADVNFDMSYSFIFSARPGTPAADMVDDVPEEEK	length	35.0	5.129283016944966
1081	Peptide	E. coli	SVEEILGK	length	8.0	3.0
1082	Peptide	E. coli	AVLEGVPEQPLTPPPGIVTVNIDR	length	24.0	4.584962500721156
1083	Peptide	E. coli	MGISTIASYR	length	10.0	3.321928094887362
1084	Peptide	E. coli	APFLDMAFDEWR	length	12.0	3.584962500721156
1085	Peptide	E. coli	DSNNPTQR	length	8.0	3.0
1086	Peptide	E. coli	VEALK	length	5.0	2.321928094887362
1087	Peptide	E. coli	NTLIR	length	5.0	2.321928094887362
1088	Peptide	E. coli	RPLSSMSPTIVVK	length	13.0	3.700439718141092
1089	Peptide	E. coli	TLLYGTILAIPTVILAGPVYAR	length	22.0	4.459431618637297
1090	Peptide	E. coli	SSLR	length	4.0	2.0
1091	Peptide	E. coli	ELAPASK	length	7.0	2.807354922057604
1092	Peptide	E. coli	MEIIR	length	5.0	2.321928094887362
1093	Peptide	E. coli	GNSAGVVFPADNLSEAQMQLIAR	length	23.0	4.523561956057013
1094	Peptide	E. coli	CMIIDDPVAGTPLVVPLGR	length	19.0	4.247927513443585
1095	Peptide	E. coli	LEDDNWR	length	7.0	2.807354922057604
1096	Peptide	E. coli	AYDAYSFHVLPR	length	12.0	3.584962500721156
1097	Peptide	E. coli	QVPQAQHISLTNFLDSGLYTSLTER	length	25.0	4.643856189774724
1098	Peptide	E. coli	GLDVAISQNGFFR	length	13.0	3.700439718141092
1099	Peptide	E. coli	LEMK	length	4.0	2.0
1100	Peptide	E. coli	LGWAAGK	length	7.0	2.807354922057604
1101	Peptide	E. coli	AITK	length	4.0	2.0
1102	Peptide	E. coli	TELK	length	4.0	2.0
1103	Peptide	E. coli	LIDSIIPEPLGGAHR	length	15.0	3.9068905956085187
1104	Peptide	E. coli	MCAPLGSR	length	8.0	3.0
1105	Peptide	E. coli	AGCSSIK	length	7.0	2.807354922057604
1106	Peptide	E. coli	LAQPVEAINR	length	10.0	3.321928094887362
1107	Peptide	E. coli	EIVDIVDYVMNYEISSK	length	17.0	4.087462841250339
1108	Peptide	E. coli	HDHDIWYTELSCTYGDITGR	length	20.0	4.321928094887363
1109	Peptide	E. coli	GASAVIDK	length	8.0	3.0
1110	Peptide	E. coli	TKPK	length	4.0	2.0
1111	Peptide	E. coli	LALMNCLLHDIEGNLDHGGAIR	length	22.0	4.459431618637297
1112	Peptide	E. coli	GVLMVGPPGTGK	length	12.0	3.584962500721156
1113	Peptide	E. coli	VVLDAEGYALYFSR	length	14.0	3.807354922057604
1114	Peptide	E. coli	SEQGYVFVLEDSETGTVAGICAIEVAVGLNDPWYNYR	length	37.0	5.20945336562895
1115	Peptide	E. coli	SATGTSSR	length	8.0	3.0
1116	Peptide	E. coli	GEWGSATWEMR	length	11.0	3.4594316186372973
1117	Peptide	E. coli	SFVVTCYDPDAPTGSGWWHWVVVNLPADTR	length	30.0	4.906890595608519
1118	Peptide	E. coli	EDDPSAHLASPK	length	12.0	3.584962500721156
1119	Peptide	E. coli	YACYLVVQNGDPAKPVIAAGQTYFAIQTR	length	29.0	4.857980995127572
1120	Peptide	E. coli	LTDLAINNVNK	length	11.0	3.4594316186372973
1121	Peptide	E. coli	NLAEAFEHYNEWHPHSALGYR	length	21.0	4.392317422778761
1122	Peptide	E. coli	TAGGK	length	5.0	2.321928094887362
1123	Peptide	E. coli	AQQNAIALMEEIAANFSYEMIR	length	22.0	4.459431618637297
1124	Peptide	E. coli	MEQAMPLSAFLFNSLMPQVDLSTPDGR	length	27.0	4.754887502163468
1125	Peptide	E. coli	AVDNALR	length	7.0	2.807354922057604
1126	Peptide	E. coli	YNGK	length	4.0	2.0
1127	Peptide	E. coli	LNIDQNPGTAPK	length	12.0	3.584962500721156
1128	Peptide	E. coli	AEDHNNQHAPLFLQQLR	length	17.0	4.087462841250339
1129	Peptide	E. coli	LMAEWATDAVCR	length	12.0	3.584962500721156
1130	Peptide	E. coli	DSLLFSSLWLIPVFLFPK	length	18.0	4.169925001442312
1131	Peptide	E. coli	LAQETGATAVFTDSADR	length	17.0	4.087462841250339
1132	Peptide	E. coli	VIAFNGR	length	7.0	2.807354922057604
1133	Peptide	E. coli	QFAQTQQQR	length	9.0	3.169925001442312
1134	Peptide	E. coli	QQAEVTEK	length	8.0	3.0
1135	Peptide	E. coli	DDYAAR	length	6.0	2.584962500721156
1136	Peptide	E. coli	QILDDELEHLGISLK	length	15.0	3.9068905956085187
1137	Peptide	E. coli	TDGISMTFADWR	length	12.0	3.584962500721156
1138	Peptide	E. coli	ASAFTHVLLLK	length	11.0	3.4594316186372973
1139	Peptide	E. coli	DMVYNR	length	6.0	2.584962500721156
1140	Peptide	E. coli	YVSPDEFDEMK	length	11.0	3.4594316186372973
1141	Peptide	E. coli	ATGISQFSINGK	length	12.0	3.584962500721156
1142	Peptide	E. coli	ENTAAMYATLNVNSEEK	length	17.0	4.087462841250339
1143	Peptide	E. coli	NLLK	length	4.0	2.0
1144	Peptide	E. coli	GALALVER	length	8.0	3.0
1145	Peptide	E. coli	TYIDSR	length	6.0	2.584962500721156
1146	Peptide	E. coli	CTVCTTACPVSR	length	12.0	3.584962500721156
1147	Peptide	E. coli	LEEIIQAHDGHNLNVQLER	length	19.0	4.247927513443585
1148	Peptide	E. coli	FWGR	length	4.0	2.0
1149	Peptide	E. coli	YFGTDGIR	length	8.0	3.0
1150	Peptide	E. coli	ELSHFGLHEFCNIQTVWK	length	18.0	4.169925001442312
1151	Peptide	E. coli	TIAFSLLDLAPIPEGSSAR	length	19.0	4.247927513443585
1152	Peptide	E. coli	GEISPDINTAMTSR	length	14.0	3.807354922057604
1153	Peptide	E. coli	GNEDLLK	length	7.0	2.807354922057604
1154	Peptide	E. coli	HHK	length	3.0	1.584962500721156
1155	Peptide	E. coli	VLVPK	length	5.0	2.321928094887362
1156	Peptide	E. coli	AGGSIADFTGHR	length	12.0	3.584962500721156
1157	Peptide	E. coli	NQPGINGVK	length	9.0	3.169925001442312
1158	Peptide	E. coli	CVIFNSLR	length	8.0	3.0
1159	Peptide	E. coli	EMIEMCDNWLR	length	11.0	3.4594316186372973
1160	Peptide	E. coli	SGYYAQNIGESSLR	length	14.0	3.807354922057604
1161	Peptide	E. coli	IA	length	2.0	1.0
1162	Peptide	E. coli	EVAIEWHGTNK	length	11.0	3.4594316186372973
1163	Peptide	E. coli	LGVTALYLNPVFK	length	13.0	3.700439718141092
1164	Peptide	E. coli	LAPIAAK	length	7.0	2.807354922057604
1165	Peptide	E. coli	EPVFINPQDASAR	length	13.0	3.700439718141092
1166	Peptide	E. coli	EFLR	length	4.0	2.0
1167	Peptide	E. coli	ISLMVGVAAALVAVVVGTLYGSLSGYLGGK	length	30.0	4.906890595608519
1168	Peptide	E. coli	FTIIR	length	5.0	2.321928094887362
1169	Peptide	E. coli	MSEKPLTK	length	8.0	3.0
1170	Peptide	E. coli	YLELAAQDK	length	9.0	3.169925001442312
1171	Peptide	E. coli	GFNWGLDFTGGTVIEITLEKPAEIDVMR	length	28.0	4.807354922057604
1172	Peptide	E. coli	VASYYPVTMFSQVR	length	14.0	3.807354922057604
1173	Peptide	E. coli	QLSEGFR	length	7.0	2.807354922057604
1174	Peptide	E. coli	SLAAFFLVR	length	9.0	3.169925001442312
1175	Peptide	E. coli	EHGMMANIEIKPTTGTGPLTGK	length	22.0	4.459431618637297
1176	Peptide	E. coli	LGATNQLR	length	8.0	3.0
1177	Peptide	E. coli	SGLAETVCGFTVNK	length	14.0	3.807354922057604
1178	Peptide	E. coli	GALQQEMTR	length	9.0	3.169925001442312
1179	Peptide	E. coli	IYDSDSILSMHHEPR	length	15.0	3.9068905956085187
1180	Peptide	E. coli	DELSDALK	length	8.0	3.0
1181	Peptide	E. coli	VSAVVGEQVWNFADFATSQGILR	length	23.0	4.523561956057013
1182	Peptide	E. coli	HEDFPYQEILLTR	length	13.0	3.700439718141092
1183	Peptide	E. coli	NQSTIGGEIAAR	length	12.0	3.584962500721156
1184	Peptide	E. coli	TISTSIVLNALNALGVSAEASGR	length	23.0	4.523561956057013
1185	Peptide	E. coli	LPEPTR	length	6.0	2.584962500721156
1186	Peptide	E. coli	SFYGDAAQK	length	9.0	3.169925001442312
1187	Peptide	E. coli	MSITLSDSAAAR	length	12.0	3.584962500721156
1188	Peptide	E. coli	GQAMVDLLAQYEQHGLQLNSR	length	21.0	4.392317422778761
1189	Peptide	E. coli	GEASVTIDK	length	9.0	3.169925001442312
1190	Peptide	E. coli	TGSLTALPIIETQAGDVSAFVPTNVISITDGQIFLETNLFNAGIRPAVNPGISVSR	length	56.0	5.807354922057604
1191	Peptide	E. coli	LAQANLK	length	7.0	2.807354922057604
1192	Peptide	E. coli	TGEMGYPSALTAPVWGFYDVSFK	length	23.0	4.523561956057013
1193	Peptide	E. coli	ILVTLLHAMQAR	length	12.0	3.584962500721156
1194	Peptide	E. coli	IHQTLMESASLTYEQR	length	16.0	4.0
1195	Peptide	E. coli	QHLLNDAVEK	length	10.0	3.321928094887362
1196	Peptide	E. coli	QMGPAILGVSVSQISLIINTIFASFLASGSVSWMYYADR	length	39.0	5.285402218862249
1197	Peptide	E. coli	LWTDGADGEPISLYCAFNELDEAR	length	24.0	4.584962500721156
1198	Peptide	E. coli	EHLGLCQASAVVMTQDDLPFAK	length	22.0	4.459431618637297
1199	Peptide	E. coli	VVEEANNVDIR	length	11.0	3.4594316186372973
1200	Peptide	E. coli	AQTLLQR	length	7.0	2.807354922057604
1201	Peptide	E. coli	ESGLFDMR	length	8.0	3.0
1202	Peptide	E. coli	NTVGDNLDDLVTILR	length	15.0	3.9068905956085187
1203	Peptide	E. coli	FLPLIAQFNLSAR	length	13.0	3.700439718141092
1204	Peptide	E. coli	ASLGVDK	length	7.0	2.807354922057604
1205	Peptide	E. coli	ATGMTDADFGKPIIAVVNSFTQFVPGHVHLR	length	31.0	4.954196310386875
1206	Peptide	E. coli	VFDVNAEAVR	length	10.0	3.321928094887362
1207	Peptide	E. coli	EEIER	length	5.0	2.321928094887362
1208	Peptide	E. coli	EELCTQCNHCVAACPHSAIR	length	20.0	4.321928094887363
1209	Peptide	E. coli	DDLLK	length	5.0	2.321928094887362
1210	Peptide	E. coli	MTELR	length	5.0	2.321928094887362
1211	Peptide	E. coli	ALEETVLFAGQK	length	12.0	3.584962500721156
1212	Peptide	E. coli	EEIDDALSGLFSR	length	13.0	3.700439718141092
1213	Peptide	E. coli	VLNMQENPGMFFTVVQIGLNAVAILGGIVGDAAFSPAFHSLFSR	length	44.0	5.459431618637297
1214	Peptide	E. coli	LIDDVGCCNLK	length	11.0	3.4594316186372973
1215	Peptide	E. coli	AEIAAIR	length	7.0	2.807354922057604
1216	Peptide	E. coli	EYAVQQNINILR	length	12.0	3.584962500721156
1217	Peptide	E. coli	ILTEGR	length	6.0	2.584962500721156
1218	Peptide	E. coli	EITNR	length	5.0	2.321928094887362
1219	Peptide	E. coli	GGRPALR	length	7.0	2.807354922057604
1220	Peptide	E. coli	EIENVTNITGVR	length	12.0	3.584962500721156
1221	Peptide	E. coli	DVDFASLR	length	8.0	3.0
1222	Peptide	E. coli	FWDTQDDEESTVTTEENSK	length	19.0	4.247927513443585
1223	Peptide	E. coli	TPVMYEPGIIILFSGHK	length	17.0	4.087462841250339
1224	Peptide	E. coli	EEIPLQPACWQPEEDENQLDELR	length	23.0	4.523561956057013
1225	Peptide	E. coli	RPGTSR	length	6.0	2.584962500721156
1226	Peptide	E. coli	DVCYVTTIGLSQIAAAQMLHVFK	length	23.0	4.523561956057013
1227	Peptide	E. coli	QHAEK	length	5.0	2.321928094887362
1228	Peptide	E. coli	MSFSVDVLANIAIELQR	length	17.0	4.087462841250339
1229	Peptide	E. coli	LMDSAGASGK	length	10.0	3.321928094887362
1230	Peptide	E. coli	QVVMLTEELLPYPHNPASIEQDQVDLIVK	length	29.0	4.857980995127572
1231	Peptide	E. coli	DNMDELK	length	7.0	2.807354922057604
1232	Peptide	E. coli	GWNLFQLMHR	length	10.0	3.321928094887362
1233	Peptide	E. coli	NFDYLLNQR	length	9.0	3.169925001442312
1234	Peptide	E. coli	YWK	length	3.0	1.584962500721156
1235	Peptide	E. coli	LQLVGVGYR	length	9.0	3.169925001442312
1236	Peptide	E. coli	MQGELYLVDESGQDVCFR	length	18.0	4.169925001442312
1237	Peptide	E. coli	MHHVQQQALLEEMAGQPGVLWFAVTDAQGIIILHSDPDK	length	39.0	5.285402218862249
1238	Peptide	E. coli	VAGR	length	4.0	2.0
1239	Peptide	E. coli	GYTLNGR	length	7.0	2.807354922057604
1240	Peptide	E. coli	SGTLR	length	5.0	2.321928094887362
1241	Peptide	E. coli	EYNK	length	4.0	2.0
1242	Peptide	E. coli	YPHQPLFTR	length	9.0	3.169925001442312
1243	Peptide	E. coli	CLDGGDWYPFSEGR	length	14.0	3.807354922057604
1244	Peptide	E. coli	LVLAPDHPLAAK	length	12.0	3.584962500721156
1245	Peptide	E. coli	LSLDAVPFHEPIVMVTIAGIILGGLALVGLITYFGK	length	36.0	5.169925001442312
1246	Peptide	E. coli	EFSQDPGSANQGGDLGWATPDIFDPAFR	length	28.0	4.807354922057604
1247	Peptide	E. coli	GSVLPLLVGLGLDELSMSAPSIPAAK	length	26.0	4.700439718141092
1248	Peptide	E. coli	GMDALR	length	6.0	2.584962500721156
1249	Peptide	E. coli	SLAQR	length	5.0	2.321928094887362
1250	Peptide	E. coli	SESGQLGFSVLLFQDLAVIPALALVPLLAGSADEHFDWMK	length	40.0	5.321928094887363
1251	Peptide	E. coli	YQQLAK	length	6.0	2.584962500721156
1252	Peptide	E. coli	EPQLTELK	length	8.0	3.0
1253	Peptide	E. coli	NVTPHIIEMAK	length	11.0	3.4594316186372973
1254	Peptide	E. coli	TEMQDELVK	length	9.0	3.169925001442312
1255	Peptide	E. coli	EGPVR	length	5.0	2.321928094887362
1256	Peptide	E. coli	LWPHSESYIFAK	length	12.0	3.584962500721156
1257	Peptide	E. coli	SVQNFFTTLSNTVK	length	14.0	3.807354922057604
1258	Peptide	E. coli	EHADGSVTQSQFDAVGR	length	17.0	4.087462841250339
1259	Peptide	E. coli	MIGHAR	length	6.0	2.584962500721156
1260	Peptide	E. coli	MGADETR	length	7.0	2.807354922057604
1261	Peptide	E. coli	AQAAQWLLLAER	length	12.0	3.584962500721156
1262	Peptide	E. coli	GISLDIYAGEMVAIVGASGSGK	length	22.0	4.459431618637297
1263	Peptide	E. coli	VFVYGNR	length	7.0	2.807354922057604
1264	Peptide	E. coli	SENGYR	length	6.0	2.584962500721156
1265	Peptide	E. coli	SQR	length	3.0	1.584962500721156
1266	Peptide	E. coli	VLESGVDILIGTTGR	length	15.0	3.9068905956085187
1267	Peptide	E. coli	YPTVPTVMMDWAPFDGDSDLIQDNSLLGGDLATQYLIDK	length	39.0	5.285402218862249
1268	Peptide	E. coli	SVTK	length	4.0	2.0
1269	Peptide	E. coli	EESR	length	4.0	2.0
1270	Peptide	E. coli	EGELR	length	5.0	2.321928094887362
1271	Peptide	E. coli	VHWR	length	4.0	2.0
1272	Peptide	E. coli	GIFR	length	4.0	2.0
1273	Peptide	E. coli	VDVSAVK	length	7.0	2.807354922057604
1274	Peptide	E. coli	YGIYNQNLQAVPPTGSISYINHATSSIHPIVAK	length	33.0	5.044394119358453
1275	Peptide	E. coli	QLADFAIR	length	8.0	3.0
1276	Peptide	E. coli	VISALLLLGVLAEIASWIVGPSR	length	23.0	4.523561956057013
1277	Peptide	E. coli	ANTTIGIPGTFSAR	length	14.0	3.807354922057604
1278	Peptide	E. coli	MQFGSGWWFNDQK	length	13.0	3.700439718141092
1279	Peptide	E. coli	DAWAK	length	5.0	2.321928094887362
1280	Peptide	E. coli	GQYEAAESLALGYWK	length	15.0	3.9068905956085187
1281	Peptide	E. coli	MTDLHTDVER	length	10.0	3.321928094887362
1282	Peptide	E. coli	LNSSK	length	5.0	2.321928094887362
1283	Peptide	E. coli	LVISIAK	length	7.0	2.807354922057604
1284	Peptide	E. coli	DAAGNALSLIVGSLIGVLAYYVSYR	length	25.0	4.643856189774724
1285	Peptide	E. coli	QSLMEK	length	6.0	2.584962500721156
1286	Peptide	E. coli	TLIGSK	length	6.0	2.584962500721156
1287	Peptide	E. coli	VHFMICQQQDDEIEAGIEHLHQLYNVMR	length	28.0	4.807354922057604
1288	Peptide	E. coli	AVNDSVK	length	7.0	2.807354922057604
1289	Peptide	E. coli	GPVTEGSTFYAQGGIAAVFDETDSIDSHVEDTLIAGAGICDR	length	42.0	5.392317422778761
1290	Peptide	E. coli	ANTGDNQYR	length	9.0	3.169925001442312
1291	Peptide	E. coli	MLALGVYPEITLADAR	length	16.0	4.0
1292	Peptide	E. coli	YTHLPQVVLGAAFGWSIPMAFAAVSESVPLSCWLMFLANILWAVAYDTQYAMVDR	length	55.0	5.78135971352466
1293	Peptide	E. coli	LSAEDIWDR	length	9.0	3.169925001442312
1294	Peptide	E. coli	HTLVGITVIIGLMIAQFSLQSPAMAIWMLILPLFILGMAMSTQFTAMNTITLADLTDDNASSGNSVLAVTQQLSISLGVAVSAAVLR	length	87.0	6.442943495848728
1295	Peptide	E. coli	LTSTEEFGK	length	9.0	3.169925001442312
1296	Peptide	E. coli	AMK	length	3.0	1.584962500721156
1297	Peptide	E. coli	WGFAVVENSLWQGVPNYLR	length	19.0	4.247927513443585
1298	Peptide	E. coli	NPFFLLAPDWALIPLLIIAALATVIASQAVISGVFSLTR	length	39.0	5.285402218862249
1299	Peptide	E. coli	EIVSELDK	length	8.0	3.0
1300	Peptide	E. coli	CISYLTIELEGAIPEELRPLMGNR	length	24.0	4.584962500721156
1301	Peptide	E. coli	MTVLIHVLGSDIPHHNR	length	17.0	4.087462841250339
1302	Peptide	E. coli	LAIVGRPNVGK	length	11.0	3.4594316186372973
1303	Peptide	E. coli	FEFQR	length	5.0	2.321928094887362
1304	Peptide	E. coli	QFGLEK	length	6.0	2.584962500721156
1305	Peptide	E. coli	GAMEELR	length	7.0	2.807354922057604
1306	Peptide	E. coli	LVMLALGAETLAEVIAFSVDR	length	21.0	4.392317422778761
1307	Peptide	E. coli	DAFGIK	length	6.0	2.584962500721156
1308	Peptide	E. coli	ILELAK	length	6.0	2.584962500721156
1309	Peptide	E. coli	LMAK	length	4.0	2.0
1310	Peptide	E. coli	TSIEADFFAVSQPDLLSLYGDLQQQHK	length	27.0	4.754887502163468
1311	Peptide	E. coli	YIFAGYK	length	7.0	2.807354922057604
1312	Peptide	E. coli	MTTQVPPSALLPLNPEQLAR	length	20.0	4.321928094887363
1313	Peptide	E. coli	LHMQQAVFHHYYDVHVAAEFR	length	21.0	4.392317422778761
1314	Peptide	E. coli	LFANTYLAMR	length	10.0	3.321928094887362
1315	Peptide	E. coli	DPVMNYPAMAQDLVDTLDAQQIDK	length	24.0	4.584962500721156
1316	Peptide	E. coli	DTEQLR	length	6.0	2.584962500721156
1317	Peptide	E. coli	ADIR	length	4.0	2.0
1318	Peptide	E. coli	TNPVTGR	length	7.0	2.807354922057604
1319	Peptide	E. coli	TAR	length	3.0	1.584962500721156
1320	Peptide	E. coli	YGFVFVDR	length	8.0	3.0
1321	Peptide	E. coli	WQR	length	3.0	1.584962500721156
1322	Peptide	E. coli	GMMLPLAVLAGLTVLVR	length	17.0	4.087462841250339
1323	Peptide	E. coli	CSWR	length	4.0	2.0
1324	Peptide	E. coli	EMTHAGELEHLTPER	length	15.0	3.9068905956085187
1325	Peptide	E. coli	FDFEYMNPMPGGSVDNCITFQPVQNHVVIGDDSTIDFSK	length	39.0	5.285402218862249
1326	Peptide	E. coli	QPSGSSVFALSTK	length	13.0	3.700439718141092
1327	Peptide	E. coli	NQAFK	length	5.0	2.321928094887362
1328	Peptide	E. coli	MASLGEPLR	length	9.0	3.169925001442312
1329	Peptide	E. coli	NVPR	length	4.0	2.0
1330	Peptide	E. coli	VQGNHNPYVQR	length	11.0	3.4594316186372973
1331	Peptide	E. coli	DWGHAK	length	6.0	2.584962500721156
1332	Peptide	E. coli	EVEGFGEVFR	length	10.0	3.321928094887362
1333	Peptide	E. coli	YPEFTQYLK	length	9.0	3.169925001442312
1334	Peptide	E. coli	LQTIIER	length	7.0	2.807354922057604
1335	Peptide	E. coli	HQHIGAR	length	7.0	2.807354922057604
1336	Peptide	E. coli	QVLSNLLSNALK	length	12.0	3.584962500721156
1337	Peptide	E. coli	LLGTWWYNAWGFDWLYDK	length	18.0	4.169925001442312
1338	Peptide	E. coli	AALAEMVSGDELVIEFDCTQATEAIPQWAAEEGHAITDYQQIGDAAWSITVQK	length	53.0	5.727920454563199
1339	Peptide	E. coli	NEITAIFASLK	length	11.0	3.4594316186372973
1340	Peptide	E. coli	VGVYSSPHLVR	length	11.0	3.4594316186372973
1341	Peptide	E. coli	DEVDWL	length	6.0	2.584962500721156
1342	Peptide	E. coli	LNSQPACTAR	length	10.0	3.321928094887362
1343	Peptide	E. coli	YSQTGTLK	length	8.0	3.0
1344	Peptide	E. coli	VVMGEK	length	6.0	2.584962500721156
1345	Peptide	E. coli	GMLGFTGTYK	length	10.0	3.321928094887362
1346	Peptide	E. coli	LDYQSESLVNEIYR	length	14.0	3.807354922057604
1347	Peptide	E. coli	QNSATASAADK	length	11.0	3.4594316186372973
1348	Peptide	E. coli	DGGYK	length	5.0	2.321928094887362
1349	Peptide	E. coli	GPSSIVAAVGTAR	length	13.0	3.700439718141092
1350	Peptide	E. coli	QHVADR	length	6.0	2.584962500721156
1351	Peptide	E. coli	YISESGICSR	length	10.0	3.321928094887362
1352	Peptide	E. coli	LIGLTLLALSATAVSHAEETR	length	21.0	4.392317422778761
1353	Peptide	E. coli	IAPDLQMPFEPSHENMANLK	length	20.0	4.321928094887363
1354	Peptide	E. coli	TMNVDGLK	length	8.0	3.0
1355	Peptide	E. coli	LAVNPVEEADDEEK	length	14.0	3.807354922057604
1356	Peptide	E. coli	ISLQALMQNGDLNQNR	length	16.0	4.0
1357	Peptide	E. coli	FNQLILETAGVPQTVELAVEIAGPHAQLALVGTLHQDLHLTSATFGK	length	47.0	5.554588851677638
1358	Peptide	E. coli	SKPAPAVR	length	8.0	3.0
1359	Peptide	E. coli	HQHPGMSFGAHLPENITAEFVR	length	22.0	4.459431618637297
1360	Peptide	E. coli	EVILWEVPLLAVISEMVHR	length	19.0	4.247927513443585
1361	Peptide	E. coli	ELITQVIHHFCWH	length	13.0	3.700439718141092
1362	Peptide	E. coli	EWLLR	length	5.0	2.321928094887362
1363	Peptide	E. coli	NVFK	length	4.0	2.0
1364	Peptide	E. coli	GIYLVNLDEK	length	10.0	3.321928094887362
1365	Peptide	E. coli	RPILLSR	length	7.0	2.807354922057604
1366	Peptide	E. coli	SKPK	length	4.0	2.0
1367	Peptide	E. coli	QDLCHFEGNAQGIR	length	14.0	3.807354922057604
1368	Peptide	E. coli	LALNVASTR	length	9.0	3.169925001442312
1369	Peptide	E. coli	LGCVSIHLNHK	length	11.0	3.4594316186372973
1370	Peptide	E. coli	DIQGLEHFDK	length	10.0	3.321928094887362
1371	Peptide	E. coli	FLDVAMR	length	7.0	2.807354922057604
1372	Peptide	E. coli	FMPTLWLTITSMVWAVIFGMAAGIIAAVWR	length	30.0	4.906890595608519
1373	Peptide	E. coli	LQVADAK	length	7.0	2.807354922057604
1374	Peptide	E. coli	DVQHVYLPYDLPDALNR	length	17.0	4.087462841250339
1375	Peptide	E. coli	SNQMTGLFSTIDEK	length	14.0	3.807354922057604
1376	Peptide	E. coli	LLDPVR	length	6.0	2.584962500721156
1377	Peptide	E. coli	EFK	length	3.0	1.584962500721156
1378	Peptide	E. coli	LFQPSPFFL	length	9.0	3.169925001442312
1379	Peptide	E. coli	VGIAR	length	5.0	2.321928094887362
1380	Peptide	E. coli	VDAVVMMDGNVGQQYSTGWFGDNAGGENYMQFSDMYVTTK	length	40.0	5.321928094887363
1381	Peptide	E. coli	GTVIK	length	5.0	2.321928094887362
1382	Peptide	E. coli	HGLSALLIGR	length	10.0	3.321928094887362
1383	Peptide	E. coli	GVTPTDAGK	length	9.0	3.169925001442312
1384	Peptide	E. coli	DGEEPPLLVR	length	10.0	3.321928094887362
1385	Peptide	E. coli	NSSLIGLCLFGLMFTNLGIAGLVPK	length	25.0	4.643856189774724
1386	Peptide	E. coli	QVSFNSIYMMADSGAR	length	16.0	4.0
1387	Peptide	E. coli	FNLSR	length	5.0	2.321928094887362
1388	Peptide	E. coli	ATIVNAGSSDFLEGEQVEYSR	length	21.0	4.392317422778761
1389	Peptide	E. coli	LADDEQVVTNGGR	length	13.0	3.700439718141092
1390	Peptide	E. coli	ILEQHDWDR	length	9.0	3.169925001442312
1391	Peptide	E. coli	TWPGNK	length	6.0	2.584962500721156
1392	Peptide	E. coli	LVLLSAEFATR	length	11.0	3.4594316186372973
1393	Peptide	E. coli	TIEQRPLVVLQEIPEGNFFGK	length	21.0	4.392317422778761
1394	Peptide	E. coli	EGGDK	length	5.0	2.321928094887362
1395	Peptide	E. coli	TGDAAQIVIGAGINMAMR	length	18.0	4.169925001442312
1396	Peptide	E. coli	VQQGIIAGCSGGNYENVIAAANALR	length	25.0	4.643856189774724
1397	Peptide	E. coli	EVVEWLR	length	7.0	2.807354922057604
1398	Peptide	E. coli	NEVK	length	4.0	2.0
1399	Peptide	E. coli	AILGAEALCR	length	10.0	3.321928094887362
1400	Peptide	E. coli	ANTQLAIITEVLAGAWER	length	18.0	4.169925001442312
1401	Peptide	E. coli	GEANGVTVYDDFAHHPTAILATLAALR	length	27.0	4.754887502163468
1402	Peptide	E. coli	GMLPK	length	5.0	2.321928094887362
1403	Peptide	E. coli	IVLNALPLLIR	length	11.0	3.4594316186372973
1404	Peptide	E. coli	YNPVTK	length	6.0	2.584962500721156
1405	Peptide	E. coli	EPSLEDLTSQQTEVELR	length	17.0	4.087462841250339
1406	Peptide	E. coli	QAGVYDLLSEAFVEVK	length	16.0	4.0
1407	Peptide	E. coli	AFWLAASGRPGPVVVDLPK	length	19.0	4.247927513443585
1408	Peptide	E. coli	SSFTPSSSADIPVPPDGLVQR	length	21.0	4.392317422778761
1409	Peptide	E. coli	FGFLLDALK	length	9.0	3.169925001442312
1410	Peptide	E. coli	NPK	length	3.0	1.584962500721156
1411	Peptide	E. coli	LLWDAHESGNAR	length	12.0	3.584962500721156
1412	Peptide	E. coli	LSEPADR	length	7.0	2.807354922057604
1413	Peptide	E. coli	LNLAGVSGSADLSQFPIALVQR	length	22.0	4.459431618637297
1414	Peptide	E. coli	AFAAGVTPAQCFEMLALIR	length	19.0	4.247927513443585
1415	Peptide	E. coli	LSLFCYIANYLVR	length	13.0	3.700439718141092
1416	Peptide	E. coli	NDTYLEYEAFAK	length	12.0	3.584962500721156
1417	Peptide	E. coli	LDSER	length	5.0	2.321928094887362
1418	Peptide	E. coli	CTFCIIPSMR	length	10.0	3.321928094887362
1419	Peptide	E. coli	GLLAFSPEKPGTTEAQCNYYYAK	length	23.0	4.523561956057013
1420	Peptide	E. coli	LSETR	length	5.0	2.321928094887362
1421	Peptide	E. coli	IEEDK	length	5.0	2.321928094887362
1422	Peptide	E. coli	TIAEYFQATSGVYPK	length	15.0	3.9068905956085187
1423	Peptide	E. coli	TIEWLNYIATELHK	length	14.0	3.807354922057604
1424	Peptide	E. coli	DLLAPIK	length	7.0	2.807354922057604
1425	Peptide	E. coli	VALELVK	length	7.0	2.807354922057604
1426	Peptide	E. coli	MLTSFK	length	6.0	2.584962500721156
1427	Peptide	E. coli	HNDDYR	length	6.0	2.584962500721156
1428	Peptide	E. coli	NPHPNWIVGGMPCAINIDESGAVGAVNMER	length	30.0	4.906890595608519
1429	Peptide	E. coli	VQEYVANYINADWIESLTATSER	length	23.0	4.523561956057013
1430	Peptide	E. coli	MADILLLDNIDSFTYNLADQLR	length	22.0	4.459431618637297
1431	Peptide	E. coli	ASSR	length	4.0	2.0
1432	Peptide	E. coli	GQYNWNTGYGGAELGLSYPITK	length	22.0	4.459431618637297
1433	Peptide	E. coli	MNIAIVTINQENAAIASWLAAQDFSGCTLAHWQIEPQPVVAEQVLDALVEQWQR	length	54.0	5.754887502163468
1434	Peptide	E. coli	DIAQLLDEYIAAGRPR	length	16.0	4.0
1435	Peptide	E. coli	TLPEIGAVPAIPQQSSLF	length	18.0	4.169925001442312
1436	Peptide	E. coli	LVAPQACWPEAALVTECR	length	18.0	4.169925001442312
1437	Peptide	E. coli	AGSLINFNK	length	9.0	3.169925001442312
1438	Peptide	E. coli	LALTAAETGHLVLATLHTR	length	19.0	4.247927513443585
1439	Peptide	E. coli	IELAKPGK	length	8.0	3.0
1440	Peptide	E. coli	GHQVVASSSLVPHNDPTLLFTNAGMNQFK	length	29.0	4.857980995127572
1441	Peptide	E. coli	QAVK	length	4.0	2.0
1442	Peptide	E. coli	VDGDAR	length	6.0	2.584962500721156
1443	Peptide	E. coli	NSGAGIVIAAFSTIFGFAMIWHIWWLAIVGFAGMIITWIVK	length	41.0	5.357552004618084
1444	Peptide	E. coli	YDIPVVVIGK	length	10.0	3.321928094887362
1445	Peptide	E. coli	QQHKPVIELEGAENQIAMLLQLPDK	length	25.0	4.643856189774724
1446	Peptide	E. coli	YVGNIDEDGVCR	length	12.0	3.584962500721156
1447	Peptide	E. coli	EEIK	length	4.0	2.0
1448	Peptide	E. coli	SALVK	length	5.0	2.321928094887362
1449	Peptide	E. coli	SFFVGNDHMVEDVER	length	15.0	3.9068905956085187
1450	Peptide	E. coli	QAGCTLHEVGTTNR	length	14.0	3.807354922057604
1451	Peptide	E. coli	ANLVPHF	length	7.0	2.807354922057604
1452	Peptide	E. coli	IMADEAQPLPDSALPR	length	16.0	4.0
1453	Peptide	E. coli	EFLGEK	length	6.0	2.584962500721156
1454	Peptide	E. coli	SLATAAGAVAGGVAGQGVQSAMNK	length	24.0	4.584962500721156
1455	Peptide	E. coli	VLDGAVMVYCAVGGVQPQSETVWR	length	24.0	4.584962500721156
1456	Peptide	E. coli	VQNALQSVPGVTQAR	length	15.0	3.9068905956085187
1457	Peptide	E. coli	GAFPPGTEHYGR	length	12.0	3.584962500721156
1458	Peptide	E. coli	EDALTVVGDWLGDAR	length	15.0	3.9068905956085187
1459	Peptide	E. coli	YAVGQGPMWVVVNAH	length	15.0	3.9068905956085187
1460	Peptide	E. coli	LVNAGDYK	length	8.0	3.0
1461	Peptide	E. coli	VWTESEK	length	7.0	2.807354922057604
1462	Peptide	E. coli	HGFLPLK	length	7.0	2.807354922057604
1463	Peptide	E. coli	SIEK	length	4.0	2.0
1464	Peptide	E. coli	QTVDEALK	length	8.0	3.0
1465	Peptide	E. coli	GGVIEFAEK	length	9.0	3.169925001442312
1466	Peptide	E. coli	DGAGFPMGPLELTDLIGQDVNFAVTCSVFNAFWQER	length	36.0	5.169925001442312
1467	Peptide	E. coli	MFHLDTLATLVAATLTLLLGR	length	21.0	4.392317422778761
1468	Peptide	E. coli	SQDTTLNELAALLSCSR	length	17.0	4.087462841250339
1469	Peptide	E. coli	VQQAAR	length	6.0	2.584962500721156
1470	Peptide	E. coli	IEAQMHGGGHER	length	12.0	3.584962500721156
1471	Peptide	E. coli	MPSFDIVSEVDLQEAR	length	16.0	4.0
1472	Peptide	E. coli	YGYTGK	length	6.0	2.584962500721156
1473	Peptide	E. coli	VSGR	length	4.0	2.0
1474	Peptide	E. coli	MESSPFINHLVDGTLPLIWAK	length	21.0	4.392317422778761
1475	Peptide	E. coli	ILNVEK	length	6.0	2.584962500721156
1476	Peptide	E. coli	TQFDLEMMNELGYCSGIENYSR	length	22.0	4.459431618637297
1477	Peptide	E. coli	MSVSMTMNGAVLPVLAFYIVAAEEQGVTPDK	length	31.0	4.954196310386875
1478	Peptide	E. coli	YQNTNIEGIYAVGDNTGAVELTPVAVAAGR	length	30.0	4.906890595608519
1479	Peptide	E. coli	ILAGPLGR	length	8.0	3.0
1480	Peptide	E. coli	DNQLLHPTGSTR	length	12.0	3.584962500721156
1481	Peptide	E. coli	VLQALLSR	length	8.0	3.0
1482	Peptide	E. coli	HPCVANVQQATEIVR	length	15.0	3.9068905956085187
1483	Peptide	E. coli	DAFVAQEAAR	length	10.0	3.321928094887362
1484	Peptide	E. coli	SIAPGLR	length	7.0	2.807354922057604
1485	Peptide	E. coli	EF	length	2.0	1.0
1486	Peptide	E. coli	ECTLETLEEMLEK	length	13.0	3.700439718141092
1487	Peptide	E. coli	AEEGIWMTDVPVPELGHNDLLIK	length	23.0	4.523561956057013
1488	Peptide	E. coli	QHVAR	length	5.0	2.321928094887362
1489	Peptide	E. coli	ISTPPVLK	length	8.0	3.0
1490	Peptide	E. coli	NTSSLETIEGVGPK	length	14.0	3.807354922057604
1491	Peptide	E. coli	MPEAIDALVISLK	length	13.0	3.700439718141092
1492	Peptide	E. coli	YMVVYLLICAGMAVLFLR	length	18.0	4.169925001442312
1493	Peptide	E. coli	VIFLVPHGWAVDIPAMLMASQGQK	length	24.0	4.584962500721156
1494	Peptide	E. coli	VEQR	length	4.0	2.0
1495	Peptide	E. coli	QAWNDIK	length	7.0	2.807354922057604
1496	Peptide	E. coli	AGPHGR	length	6.0	2.584962500721156
1497	Peptide	E. coli	ILITGCPIGGAAEK	length	14.0	3.807354922057604
1498	Peptide	E. coli	YGQK	length	4.0	2.0
1499	Peptide	E. coli	EIYHAWDAR	length	9.0	3.169925001442312
1500	Peptide	E. coli	FPLPYVLTNCHNSLCAVGGTINGDDHVFGLSAAQR	length	35.0	5.129283016944966
1501	Peptide	E. coli	VFDFPWEPDWR	length	11.0	3.4594316186372973
1502	Peptide	E. coli	THEILQDESK	length	10.0	3.321928094887362
1503	Peptide	E. coli	LGVAFNQMADNINALIASK	length	19.0	4.247927513443585
1504	Peptide	E. coli	AGEPVGYGGTWVSER	length	15.0	3.9068905956085187
1505	Peptide	E. coli	AGDK	length	4.0	2.0
1506	Peptide	E. coli	ELNLTWQNTRPDHNPIVAGNWPPK	length	24.0	4.584962500721156
1507	Peptide	E. coli	NLSGK	length	5.0	2.321928094887362
1508	Peptide	E. coli	DHQPK	length	5.0	2.321928094887362
1509	Peptide	E. coli	QHQQAQVISADNVQGLLQR	length	19.0	4.247927513443585
1510	Peptide	E. coli	WFDSQALMLR	length	10.0	3.321928094887362
1511	Peptide	E. coli	GSSYNSYLIR	length	10.0	3.321928094887362
1512	Peptide	E. coli	NVR	length	3.0	1.584962500721156
1513	Peptide	E. coli	CLEAIPTLFILITISFFMMR	length	20.0	4.321928094887363
1514	Peptide	E. coli	TTTGDGIVAGLQVLAAMAR	length	19.0	4.247927513443585
1515	Peptide	E. coli	STVGTITEIHDYLR	length	14.0	3.807354922057604
1516	Peptide	E. coli	ACAAR	length	5.0	2.321928094887362
1517	Peptide	E. coli	FDLLALGVAGWMR	length	13.0	3.700439718141092
1518	Peptide	E. coli	SNVR	length	4.0	2.0
1519	Peptide	E. coli	VGIGPGSICTTR	length	12.0	3.584962500721156
1520	Peptide	E. coli	SAVYGSDAIGGVVNIITTR	length	19.0	4.247927513443585
1521	Peptide	E. coli	DLPDLVYMTEAEK	length	13.0	3.700439718141092
1522	Peptide	E. coli	SAVIANAQSK	length	10.0	3.321928094887362
1523	Peptide	E. coli	TLESSAVVIGQR	length	12.0	3.584962500721156
1524	Peptide	E. coli	TISGGTAR	length	8.0	3.0
1525	Peptide	E. coli	LNVFPIHLPPLR	length	12.0	3.584962500721156
1526	Peptide	E. coli	EMNQLVNTEDSAWPIIQNWLK	length	21.0	4.392317422778761
1527	Peptide	E. coli	MAPVIQR	length	7.0	2.807354922057604
1528	Peptide	E. coli	ASIMGLFYMGAPLALTLGSPLSGALLEMHGFMGHPGWFWMFVIEGLLAVGAGVFTFFWLDDTPEQAR	length	67.0	6.066089190457772
1529	Peptide	E. coli	MDISLNNQFLQSFNLSSK	length	18.0	4.169925001442312
1530	Peptide	E. coli	ELDWEK	length	6.0	2.584962500721156
1531	Peptide	E. coli	DIMAFLNTTVVASAGHAPQILPR	length	23.0	4.523561956057013
1532	Peptide	E. coli	LLAAGVCLLTVSSVAR	length	16.0	4.0
1533	Peptide	E. coli	STVWSDYK	length	8.0	3.0
1534	Peptide	E. coli	LFGG	length	4.0	2.0
1535	Peptide	E. coli	EALSNALK	length	8.0	3.0
1536	Peptide	E. coli	LNAWR	length	5.0	2.321928094887362
1537	Peptide	E. coli	DSVR	length	4.0	2.0
1538	Peptide	E. coli	ETQNTLNQLNK	length	11.0	3.4594316186372973
1539	Peptide	E. coli	NIACAIK	length	7.0	2.807354922057604
1540	Peptide	E. coli	VISYLDVGDGNYWAHPIENLVAVVDLEQK	length	29.0	4.857980995127572
1541	Peptide	E. coli	ITDNSTYEQIMAEEFTQLISK	length	21.0	4.392317422778761
1542	Peptide	E. coli	YSGHISNVFVVVMGLIAISAIFYSLFS	length	27.0	4.754887502163468
1543	Peptide	E. coli	YWDLSSGWQR	length	10.0	3.321928094887362
1544	Peptide	E. coli	EAGYDGVEVMGSEGYLINEFLTLR	length	24.0	4.584962500721156
1545	Peptide	E. coli	LALLQALPAVIEK	length	13.0	3.700439718141092
1546	Peptide	E. coli	GNEK	length	4.0	2.0
1547	Peptide	E. coli	VITTPLTVGYFDGK	length	14.0	3.807354922057604
1548	Peptide	E. coli	TVLQIADYPGMLIWR	length	15.0	3.9068905956085187
1549	Peptide	E. coli	TFGGK	length	5.0	2.321928094887362
1550	Peptide	E. coli	HAFDAGVK	length	8.0	3.0
1551	Peptide	E. coli	LTISEGR	length	7.0	2.807354922057604
1552	Peptide	E. coli	HIYDINLSYLLLAQR	length	15.0	3.9068905956085187
1553	Peptide	E. coli	NGVFFAQAK	length	9.0	3.169925001442312
1554	Peptide	E. coli	NGNMFGIR	length	8.0	3.0
1555	Peptide	E. coli	FISPLAIIHSSYIFLAWMPLCVMLSILFIFGWR	length	33.0	5.044394119358453
1556	Peptide	E. coli	IVDIDK	length	6.0	2.584962500721156
1557	Peptide	E. coli	MPNNGR	length	6.0	2.584962500721156
1558	Peptide	E. coli	QYHNPR	length	6.0	2.584962500721156
1559	Peptide	E. coli	WVSAER	length	6.0	2.584962500721156
1560	Peptide	E. coli	VIPAR	length	5.0	2.321928094887362
1561	Peptide	E. coli	LPGELSGGQR	length	10.0	3.321928094887362
1562	Peptide	E. coli	VQAYVK	length	6.0	2.584962500721156
1563	Peptide	E. coli	GVMVGQTAIVNR	length	12.0	3.584962500721156
1564	Peptide	E. coli	MMHR	length	4.0	2.0
1565	Peptide	E. coli	HRPEEMR	length	7.0	2.807354922057604
1566	Peptide	E. coli	QHIPEHDVLLAGFPCQPFSLAGVSK	length	25.0	4.643856189774724
1567	Peptide	E. coli	LPLLSAVR	length	8.0	3.0
1568	Peptide	E. coli	FPGVK	length	5.0	2.321928094887362
1569	Peptide	E. coli	ALEVMVVLVTACGMLLLLAQVQVGMR	length	26.0	4.700439718141092
1570	Peptide	E. coli	VPQTEEELER	length	10.0	3.321928094887362
1571	Peptide	E. coli	FGVHQR	length	6.0	2.584962500721156
1572	Peptide	E. coli	AIHGIVAAR	length	9.0	3.169925001442312
1573	Peptide	E. coli	ANDVTPMEK	length	9.0	3.169925001442312
1574	Peptide	E. coli	VPFYFGGTSLLIVVVVIMDFMAQVQTLMMSSQYESALK	length	38.0	5.247927513443585
1575	Peptide	E. coli	GYTAASIR	length	8.0	3.0
1576	Peptide	E. coli	DAGVMAASWAQYQAQDALIK	length	20.0	4.321928094887363
1577	Peptide	E. coli	IETENQFLR	length	9.0	3.169925001442312
1578	Peptide	E. coli	IPVNK	length	5.0	2.321928094887362
1579	Peptide	E. coli	HNEEDPIFVR	length	10.0	3.321928094887362
1580	Peptide	E. coli	QMLFK	length	5.0	2.321928094887362
1581	Peptide	E. coli	TGVGK	length	5.0	2.321928094887362
1582	Peptide	E. coli	LDFAIGTLSAEMK	length	13.0	3.700439718141092
1583	Peptide	E. coli	YSPEVHQLYSELLEHDTLVVVFPLWWYSFPAMLK	length	34.0	5.087462841250339
1584	Peptide	E. coli	NYQQELLEGKPKPNNSELVVR	length	21.0	4.392317422778761
1585	Peptide	E. coli	VTEK	length	4.0	2.0
1586	Peptide	E. coli	YLGTIMSPWAAK	length	12.0	3.584962500721156
1587	Peptide	E. coli	ELHQR	length	5.0	2.321928094887362
1588	Peptide	E. coli	GTPVELGVWIDGAMPSR	length	17.0	4.087462841250339
1589	Peptide	E. coli	EVETTLVSK	length	9.0	3.169925001442312
1590	Peptide	E. coli	DAEGYLQPPCAPGTDDR	length	17.0	4.087462841250339
1591	Peptide	E. coli	GANK	length	4.0	2.0
1592	Peptide	E. coli	ADDLFLWQR	length	9.0	3.169925001442312
1593	Peptide	E. coli	VVEALEK	length	7.0	2.807354922057604
1594	Peptide	E. coli	EHFPR	length	5.0	2.321928094887362
1595	Peptide	E. coli	LVNSVPGLSDVTSSFAMEQIK	length	21.0	4.392317422778761
1596	Peptide	E. coli	HDYTNPPWNAK	length	11.0	3.4594316186372973
1597	Peptide	E. coli	NCQDWSNDSLETCK	length	14.0	3.807354922057604
1598	Peptide	E. coli	SAR	length	3.0	1.584962500721156
1599	Peptide	E. coli	AFNYPISLTGK	length	11.0	3.4594316186372973
1600	Peptide	E. coli	TDIVVSGSLSK	length	11.0	3.4594316186372973
1601	Peptide	E. coli	DFGPDWLDGWCETK	length	14.0	3.807354922057604
1602	Peptide	E. coli	DADYVIIATPTDYDPK	length	16.0	4.0
1603	Peptide	E. coli	ESLTSTR	length	7.0	2.807354922057604
1604	Peptide	E. coli	EEMGPVPGTIALFGCFLIMIIILAVLALIVVK	length	32.0	5.0
1605	Peptide	E. coli	YCLVPGEILK	length	10.0	3.321928094887362
1606	Peptide	E. coli	VTGATDLSNK	length	10.0	3.321928094887362
1607	Peptide	E. coli	LQALYLR	length	7.0	2.807354922057604
1608	Peptide	E. coli	QYGDFDR	length	7.0	2.807354922057604
1609	Peptide	E. coli	CLMVAMLASAGLGEVAQYESAR	length	22.0	4.459431618637297
1610	Peptide	E. coli	SLGHWEGDLVSGTK	length	14.0	3.807354922057604
1611	Peptide	E. coli	NYNEMLPK	length	8.0	3.0
1612	Peptide	E. coli	YSGEQPAGANPFSLDDFEFSPMK	length	23.0	4.523561956057013
1613	Peptide	E. coli	TMINTVK	length	7.0	2.807354922057604
1614	Peptide	E. coli	MASER	length	5.0	2.321928094887362
1615	Peptide	E. coli	YIVALDQGTTSSR	length	13.0	3.700439718141092
1616	Peptide	E. coli	DVIAK	length	5.0	2.321928094887362
1617	Peptide	E. coli	VEITLSPL	length	8.0	3.0
1618	Peptide	E. coli	LSYGR	length	5.0	2.321928094887362
1619	Peptide	E. coli	TLEVTLEQPVPWFTTMLAWPTLFPVPHHVIAK	length	32.0	5.0
1620	Peptide	E. coli	ISDLNYSQHITLADNFK	length	17.0	4.087462841250339
1621	Peptide	E. coli	GNCDSEVDQMLLHFPITAPWQQVLLEK	length	27.0	4.754887502163468
1622	Peptide	E. coli	FVSFVGEQ	length	8.0	3.0
1623	Peptide	E. coli	DISSANLR	length	8.0	3.0
1624	Peptide	E. coli	IDSLR	length	5.0	2.321928094887362
1625	Peptide	E. coli	VSQYFYPQK	length	9.0	3.169925001442312
1626	Peptide	E. coli	HPILTVR	length	7.0	2.807354922057604
1627	Peptide	E. coli	VLVPR	length	5.0	2.321928094887362
1628	Peptide	E. coli	IDIVLWDDNPAQFVINAMAPADVASIVVDEDK	length	32.0	5.0
1629	Peptide	E. coli	QTLDTR	length	6.0	2.584962500721156
1630	Peptide	E. coli	IGIDLGGTK	length	9.0	3.169925001442312
1631	Peptide	E. coli	MDAPSTTPHDAVFK	length	14.0	3.807354922057604
1632	Peptide	E. coli	YTEEYR	length	6.0	2.584962500721156
1633	Peptide	E. coli	AFLIDDAK	length	8.0	3.0
1634	Peptide	E. coli	AHGYEGK	length	7.0	2.807354922057604
1635	Peptide	E. coli	SIVSIK	length	6.0	2.584962500721156
1636	Peptide	E. coli	ESTIR	length	5.0	2.321928094887362
1637	Peptide	E. coli	IIGATAHYVNDNLDEGPIIMQDVIHVDHTYTAEDMMR	length	37.0	5.20945336562895
1638	Peptide	E. coli	SLIIQTWQR	length	9.0	3.169925001442312
1639	Peptide	E. coli	DHNITIEMTESDAEDLK	length	17.0	4.087462841250339
1640	Peptide	E. coli	FAPEQAISAAK	length	11.0	3.4594316186372973
1641	Peptide	E. coli	LITNNINVFGSEIYSESR	length	18.0	4.169925001442312
1642	Peptide	E. coli	VLDQVTDYYLK	length	11.0	3.4594316186372973
1643	Peptide	E. coli	AQLNER	length	6.0	2.584962500721156
1644	Peptide	E. coli	TPEFDSLFSGDPIWATEVIGGMGLDGR	length	27.0	4.754887502163468
1645	Peptide	E. coli	EMGVTPTHVLLQAGVGAMAGGVLGYLVDVYSPQNLHSIIVEPDK	length	44.0	5.459431618637297
1646	Peptide	E. coli	ELNAITPAPGFNQVYYPGQDQDIK	length	24.0	4.584962500721156
1647	Peptide	E. coli	MALQLEGQTALLFR	length	14.0	3.807354922057604
1648	Peptide	E. coli	VLSK	length	4.0	2.0
1649	Peptide	E. coli	LGTFHK	length	6.0	2.584962500721156
1650	Peptide	E. coli	VESLVPAHCEGGSIDHFFENGDELNEQMVQR	length	31.0	4.954196310386875
1651	Peptide	E. coli	YVIGHLCSSSTQPASDIYEDEGILMISPGATNPELTQR	length	38.0	5.247927513443585
1652	Peptide	E. coli	LLALLR	length	6.0	2.584962500721156
1653	Peptide	E. coli	FISTFIK	length	7.0	2.807354922057604
1654	Peptide	E. coli	TAGIAIATASILLTK	length	15.0	3.9068905956085187
1655	Peptide	E. coli	IDFDGPLEVDQNPK	length	14.0	3.807354922057604
1656	Peptide	E. coli	GPNIMNGYLR	length	10.0	3.321928094887362
1657	Peptide	E. coli	TGWAPEHR	length	8.0	3.0
1658	Peptide	E. coli	GLTPK	length	5.0	2.321928094887362
1659	Peptide	E. coli	LNDSNLFR	length	8.0	3.0
1660	Peptide	E. coli	LDAECIDDVILGCANQAGEDNR	length	22.0	4.459431618637297
1661	Peptide	E. coli	ILAVR	length	5.0	2.321928094887362
1662	Peptide	E. coli	IGDETFR	length	7.0	2.807354922057604
1663	Peptide	E. coli	AALAQTR	length	7.0	2.807354922057604
1664	Peptide	E. coli	DCSMQR	length	6.0	2.584962500721156
1665	Peptide	E. coli	GVLDQTR	length	7.0	2.807354922057604
1666	Peptide	E. coli	IAEVRPQVSGIILK	length	14.0	3.807354922057604
1667	Peptide	E. coli	EADIIISSTASPLPIIGK	length	18.0	4.169925001442312
1668	Peptide	E. coli	EFGRPQR	length	7.0	2.807354922057604
1669	Peptide	E. coli	AMNHPVIGVVTK	length	12.0	3.584962500721156
1670	Peptide	E. coli	AAYK	length	4.0	2.0
1671	Peptide	E. coli	SAFNQGSSGSTYYSPDFK	length	18.0	4.169925001442312
1672	Peptide	E. coli	QQAR	length	4.0	2.0
1673	Peptide	E. coli	LGGYR	length	5.0	2.321928094887362
1674	Peptide	E. coli	IGQK	length	4.0	2.0
1675	Peptide	E. coli	GNTQPDNQLAALLCAR	length	16.0	4.0
1676	Peptide	E. coli	GYAMVESSEGPLWWQEIDVR	length	20.0	4.321928094887363
1677	Peptide	E. coli	HNIQASIFFSVGPDNMGR	length	18.0	4.169925001442312
1678	Peptide	E. coli	LAAVVLQITPQANPAGQLLLLDEPMNSLDVAQQSALDK	length	38.0	5.247927513443585
1679	Peptide	E. coli	MKPAAR	length	6.0	2.584962500721156
1680	Peptide	E. coli	IASLTK	length	6.0	2.584962500721156
1681	Peptide	E. coli	IGFNSK	length	6.0	2.584962500721156
1682	Peptide	E. coli	MNVTK	length	5.0	2.321928094887362
1683	Peptide	E. coli	YTVTLNGESNHAGTTPMGYR	length	20.0	4.321928094887363
1684	Peptide	E. coli	GHFAR	length	5.0	2.321928094887362
1685	Peptide	E. coli	EATILGK	length	7.0	2.807354922057604
1686	Peptide	E. coli	NPFPLVLLCLR	length	11.0	3.4594316186372973
1687	Peptide	E. coli	QDTALFALYQR	length	11.0	3.4594316186372973
1688	Peptide	E. coli	ASMVLR	length	6.0	2.584962500721156
1689	Peptide	E. coli	QLTLWQACR	length	9.0	3.169925001442312
1690	Peptide	E. coli	YLQAVTHPQWAWDVGLNGRPHDLGNISAYLGKPTGLEDYIGWLGNNFDPSISWK	length	54.0	5.754887502163468
1691	Peptide	E. coli	CGSIIEK	length	7.0	2.807354922057604
1692	Peptide	E. coli	GVLPTCQDTGTAIIVGK	length	17.0	4.087462841250339
1693	Peptide	E. coli	YLKPQMPK	length	8.0	3.0
1694	Peptide	E. coli	LSEDAFDDQCTGANPR	length	16.0	4.0
1695	Peptide	E. coli	GSYK	length	4.0	2.0
1696	Peptide	E. coli	AVITGDVTQIDLPR	length	14.0	3.807354922057604
1697	Peptide	E. coli	VDAVASMIYR	length	10.0	3.321928094887362
1698	Peptide	E. coli	EHILLGR	length	7.0	2.807354922057604
1699	Peptide	E. coli	GLCAAGCLLQYAK	length	13.0	3.700439718141092
1700	Peptide	E. coli	LAYVGVTR	length	8.0	3.0
1701	Peptide	E. coli	ALFTTPSR	length	8.0	3.0
1702	Peptide	E. coli	LNVVDCGDLVYAFGDAR	length	17.0	4.087462841250339
1703	Peptide	E. coli	VLAEGNADEK	length	10.0	3.321928094887362
1704	Peptide	E. coli	LPVWR	length	5.0	2.321928094887362
1705	Peptide	E. coli	IFPLAGVTTNPSIIAAGK	length	18.0	4.169925001442312
1706	Peptide	E. coli	VDNVQQTLDALR	length	12.0	3.584962500721156
1707	Peptide	E. coli	IEDFSR	length	6.0	2.584962500721156
1708	Peptide	E. coli	WPLMQGDYLSSLILAIYALR	length	20.0	4.321928094887363
1709	Peptide	E. coli	TCPKPVVAMVAGYSIGGGHVLHMMCDLTIAADNAIFGQTGPK	length	42.0	5.392317422778761
1710	Peptide	E. coli	DMATGEIEVLASSLTIINR	length	19.0	4.247927513443585
1711	Peptide	E. coli	GQHFDIYQGIGPEAGHR	length	17.0	4.087462841250339
1712	Peptide	E. coli	LATPDLR	length	7.0	2.807354922057604
1713	Peptide	E. coli	EEGAMQGK	length	8.0	3.0
1714	Peptide	E. coli	AAITAAYR	length	8.0	3.0
1715	Peptide	E. coli	DEFIYHEMMTHVPLLAHGHAK	length	21.0	4.392317422778761
1716	Peptide	E. coli	DTGTAHLMAISGLHIAFAALLAAGLIR	length	27.0	4.754887502163468
1717	Peptide	E. coli	DMGPK	length	5.0	2.321928094887362
1718	Peptide	E. coli	NACLK	length	5.0	2.321928094887362
1719	Peptide	E. coli	GNK	length	3.0	1.584962500721156
1720	Peptide	E. coli	HGAVSVMQYR	length	10.0	3.321928094887362
1721	Peptide	E. coli	IGIGPSSSHTVGPMNAGK	length	18.0	4.169925001442312
1722	Peptide	E. coli	INECVNAADLQLLAR	length	15.0	3.9068905956085187
1723	Peptide	E. coli	EGFSMQTGTGGASLAVTR	length	18.0	4.169925001442312
1724	Peptide	E. coli	DGVYLILAFILAIITLR	length	17.0	4.087462841250339
1725	Peptide	E. coli	NGGSGGAIVNVSSVASR	length	17.0	4.087462841250339
1726	Peptide	E. coli	ATMK	length	4.0	2.0
1727	Peptide	E. coli	MPDWVQTGFTEYLR	length	14.0	3.807354922057604
1728	Peptide	E. coli	NGNLAYK	length	7.0	2.807354922057604
1729	Peptide	E. coli	TYSGLDYPSLEAVIR	length	15.0	3.9068905956085187
1730	Peptide	E. coli	MSHYHEQFLK	length	10.0	3.321928094887362
1731	Peptide	E. coli	WDAVPVLDAGGLDAFQR	length	17.0	4.087462841250339
1732	Peptide	E. coli	LGSDTFNAPELSSLVLR	length	17.0	4.087462841250339
1733	Peptide	E. coli	AAADK	length	5.0	2.321928094887362
1734	Peptide	E. coli	LIDAR	length	5.0	2.321928094887362
1735	Peptide	E. coli	ELFK	length	4.0	2.0
1736	Peptide	E. coli	VFTGLTLLDTLQNVIGAPSLMPDALTPHEEAVLSNISFMEAVHAR	length	45.0	5.491853096329675
1737	Peptide	E. coli	SHYVLAVGPVPYLYYLHQMR	length	20.0	4.321928094887363
1738	Peptide	E. coli	VQLPALVAHAGVLLFAAGVVVSSVSR	length	26.0	4.700439718141092
1739	Peptide	E. coli	HLLWAVTTGGGESHFEIGAHPGFDVLSQPLQATAIYCGLNWLPPFAMHCTFICDDETLEGQAR	length	63.0	5.977279923499917
1740	Peptide	E. coli	HPSQLYELLLEGVVLFIILNLYIR	length	24.0	4.584962500721156
1741	Peptide	E. coli	EEHVVGLNCIASAIYDDVGSVVAAISISGPSSR	length	33.0	5.044394119358453
1742	Peptide	E. coli	ETPPGPK	length	7.0	2.807354922057604
1743	Peptide	E. coli	CPPR	length	4.0	2.0
1744	Peptide	E. coli	GNDDR	length	5.0	2.321928094887362
1745	Peptide	E. coli	NPLGLAAGLDK	length	11.0	3.4594316186372973
1746	Peptide	E. coli	YLEAYDLI	length	8.0	3.0
1747	Peptide	E. coli	DFCATCNR	length	8.0	3.0
1748	Peptide	E. coli	VQQLVSECIELR	length	12.0	3.584962500721156
1749	Peptide	E. coli	LAGSALLQYPDVVK	length	14.0	3.807354922057604
1750	Peptide	E. coli	AAVFGCGALQMVICGGLLGLFCMLLGLR	length	28.0	4.807354922057604
1751	Peptide	E. coli	RPGMYIGDTDDGTGLHHMVFEVVDNAIDEALAGHCK	length	36.0	5.169925001442312
1752	Peptide	E. coli	NSAFK	length	5.0	2.321928094887362
1753	Peptide	E. coli	LHIIEPMGFAWDDK	length	14.0	3.807354922057604
1754	Peptide	E. coli	TTSVGK	length	6.0	2.584962500721156
1755	Peptide	E. coli	VVCEATMMCAR	length	11.0	3.4594316186372973
1756	Peptide	E. coli	LSFMTQTTLSVDDTSDVIDALR	length	22.0	4.459431618637297
1757	Peptide	E. coli	EFFK	length	4.0	2.0
1758	Peptide	E. coli	LNQTVR	length	6.0	2.584962500721156
1759	Peptide	E. coli	VLAIMGMVSVGFLLFILFTSNPFSR	length	25.0	4.643856189774724
1760	Peptide	E. coli	FDTCENITVDMVISAQELLQEDMATFDGHIVEALMK	length	36.0	5.169925001442312
1761	Peptide	E. coli	QLV	length	3.0	1.584962500721156
1762	Peptide	E. coli	LDNQPLYAIATVTGTER	length	17.0	4.087462841250339
1763	Peptide	E. coli	TAQQVYNGLAGMWLVEDEVSK	length	21.0	4.392317422778761
1764	Peptide	E. coli	GGTR	length	4.0	2.0
1765	Peptide	E. coli	AMQATGITHLADQSVDTLSGGQR	length	23.0	4.523561956057013
1766	Peptide	E. coli	TDSVANR	length	7.0	2.807354922057604
1767	Peptide	E. coli	VVAVQNQQGK	length	10.0	3.321928094887362
1768	Peptide	E. coli	ELLTNDPFSSR	length	11.0	3.4594316186372973
1769	Peptide	E. coli	TIYQIEMMPEK	length	11.0	3.4594316186372973
1770	Peptide	E. coli	IDFTR	length	5.0	2.321928094887362
1771	Peptide	E. coli	VLLLR	length	5.0	2.321928094887362
1772	Peptide	E. coli	QLLTDNMDILHAMK	length	14.0	3.807354922057604
1773	Peptide	E. coli	MTAINR	length	6.0	2.584962500721156
1774	Peptide	E. coli	NIFGYQYTIPTHQGR	length	15.0	3.9068905956085187
1775	Peptide	E. coli	SESDK	length	5.0	2.321928094887362
1776	Peptide	E. coli	EVLHTQGEGGLK	length	12.0	3.584962500721156
1777	Peptide	E. coli	IGQAHDIQIHVPYLEK	length	16.0	4.0
1778	Peptide	E. coli	SPMLVDYVQR	length	10.0	3.321928094887362
1779	Peptide	E. coli	AHTR	length	4.0	2.0
1780	Peptide	E. coli	TVTLQK	length	6.0	2.584962500721156
1781	Peptide	E. coli	EFDR	length	4.0	2.0
1782	Peptide	E. coli	SGTASFADMFAGSK	length	14.0	3.807354922057604
1783	Peptide	E. coli	IGFFLHIPFPTPEIFNALPTYDTLLEQLCDYDLLGFQTENDR	length	42.0	5.392317422778761
1784	Peptide	E. coli	STLTNR	length	6.0	2.584962500721156
1785	Peptide	E. coli	ALGIAGQMHGATLLDAQQR	length	19.0	4.247927513443585
1786	Peptide	E. coli	HPELLNEIR	length	9.0	3.169925001442312
1787	Peptide	E. coli	EYAFR	length	5.0	2.321928094887362
1788	Peptide	E. coli	IIIELAEADVGQHISR	length	16.0	4.0
1789	Peptide	E. coli	WNLGEEYWGYAK	length	12.0	3.584962500721156
1790	Peptide	E. coli	SLAAEDSK	length	8.0	3.0
1791	Peptide	E. coli	MAMDWK	length	6.0	2.584962500721156
1792	Peptide	E. coli	STYMR	length	5.0	2.321928094887362
1793	Peptide	E. coli	YAEFK	length	5.0	2.321928094887362
1794	Peptide	E. coli	YINDTWGHATGDR	length	13.0	3.700439718141092
1795	Peptide	E. coli	LDYELKPMDFSGIIPALQTK	length	20.0	4.321928094887363
1796	Peptide	E. coli	QLIECLR	length	7.0	2.807354922057604
1797	Peptide	E. coli	EYADAMMK	length	8.0	3.0
1798	Peptide	E. coli	EANVPVILCSSK	length	12.0	3.584962500721156
1799	Peptide	E. coli	GMVIGTTGFDEAGK	length	14.0	3.807354922057604
1800	Peptide	E. coli	EHSATR	length	6.0	2.584962500721156
1801	Peptide	E. coli	FQAAR	length	5.0	2.321928094887362
1802	Peptide	E. coli	LSMTIAVSGISFPAFALGMLLIQVFSVELGWLPTVGADSWQHYILPSLTLGAAVAAVMAR	length	60.0	5.906890595608519
1803	Peptide	E. coli	VQGFTPEAIDALVQRPECDVILIEADGSR	length	29.0	4.857980995127572
1804	Peptide	E. coli	AAALAAADAR	length	10.0	3.321928094887362
1805	Peptide	E. coli	EIAQR	length	5.0	2.321928094887362
1806	Peptide	E. coli	SLLLPR	length	6.0	2.584962500721156
1807	Peptide	E. coli	NFGVTR	length	6.0	2.584962500721156
1808	Peptide	E. coli	ELALLAQAMEHDTR	length	14.0	3.807354922057604
1809	Peptide	E. coli	TLHPK	length	5.0	2.321928094887362
1810	Peptide	E. coli	LFALTTK	length	7.0	2.807354922057604
1811	Peptide	E. coli	WLASCGLTVAQMQSQMDPVYTPAR	length	24.0	4.584962500721156
1812	Peptide	E. coli	LDNFINRPVK	length	10.0	3.321928094887362
1813	Peptide	E. coli	VTVTASLGEETAFLCEVQQGGIFSIAGIEGTQMAHCLGAYCPNILFPYAR	length	50.0	5.643856189774724
1814	Peptide	E. coli	LSAGSPGAALALFQGDNWQAR	length	21.0	4.392317422778761
1815	Peptide	E. coli	YAEEGADELVFYDITASSDGR	length	21.0	4.392317422778761
1816	Peptide	E. coli	ADHDTFWFDTTR	length	12.0	3.584962500721156
1817	Peptide	E. coli	EPQLDAMLEHYGIK	length	14.0	3.807354922057604
1818	Peptide	E. coli	TWLEHNK	length	7.0	2.807354922057604
1819	Peptide	E. coli	VMCR	length	4.0	2.0
1820	Peptide	E. coli	IIDFALSNCINSGIR	length	15.0	3.9068905956085187
1821	Peptide	E. coli	LYIVSNK	length	7.0	2.807354922057604
1822	Peptide	E. coli	LLLSSGVK	length	8.0	3.0
1823	Peptide	E. coli	GDGEQVAGGETVANWDPHTMPVITEVSGFVR	length	31.0	4.954196310386875
1824	Peptide	E. coli	GDHGR	length	5.0	2.321928094887362
1825	Peptide	E. coli	IDDDALAR	length	8.0	3.0
1826	Peptide	E. coli	IAHLNGNQWGFGWNAGILYELDK	length	23.0	4.523561956057013
1827	Peptide	E. coli	AFSQMK	length	6.0	2.584962500721156
1828	Peptide	E. coli	LFMSR	length	5.0	2.321928094887362
1829	Peptide	E. coli	LFK	length	3.0	1.584962500721156
1830	Peptide	E. coli	VNVGDK	length	6.0	2.584962500721156
1831	Peptide	E. coli	NLMVTQMGR	length	9.0	3.169925001442312
1832	Peptide	E. coli	SNIPALGYAGTYAIANVLLTLAGTIIVMVWPGLG	length	34.0	5.087462841250339
1833	Peptide	E. coli	GVQELLGHANLSTTQIYTHLDFQHLASVYDAAHPR	length	35.0	5.129283016944966
1834	Peptide	E. coli	SVFYVDGAAFPVFAFIEDGLSISAPGADLVVNDTTYK	length	37.0	5.20945336562895
1835	Peptide	E. coli	GVLVGTSTMNNVMMPK	length	16.0	4.0
1836	Peptide	E. coli	TGETVVLGGLLDDFSK	length	16.0	4.0
1837	Peptide	E. coli	GGQSYQSPGTYLVEGDASSASYFLAAAAIK	length	30.0	4.906890595608519
1838	Peptide	E. coli	QNQLEQLAEQYDELK	length	15.0	3.9068905956085187
1839	Peptide	E. coli	AAAK	length	4.0	2.0
1840	Peptide	E. coli	QIYEDQLSSLHNDSK	length	15.0	3.9068905956085187
1841	Peptide	E. coli	VDLHDPIDTENMDNPFFQPR	length	20.0	4.321928094887363
1842	Peptide	E. coli	NFSAVPTTDLVTNPMDYLNPAHPLLLISFGR	length	31.0	4.954196310386875
1843	Peptide	E. coli	GISTSDLQPHGVMGK	length	15.0	3.9068905956085187
1844	Peptide	E. coli	ANLQHWHPQHGK	length	12.0	3.584962500721156
1845	Peptide	E. coli	DVDVTK	length	6.0	2.584962500721156
1846	Peptide	E. coli	IGYLSSSHGIEDDAMR	length	16.0	4.0
1847	Peptide	E. coli	VAQLASLSWPIPVSLK	length	16.0	4.0
1848	Peptide	E. coli	AVISIPVVPQVTGVVIEVTDK	length	21.0	4.392317422778761
1849	Peptide	E. coli	IPPVR	length	5.0	2.321928094887362
1850	Peptide	E. coli	TALMTSR	length	7.0	2.807354922057604
1851	Peptide	E. coli	ILQGQALR	length	8.0	3.0
1852	Peptide	E. coli	FSPNAANSDFTATNIHVTSHGTEFTLQTPTGSVDVLLPLPGR	length	42.0	5.392317422778761
1853	Peptide	E. coli	VDLINTR	length	7.0	2.807354922057604
1854	Peptide	E. coli	GIGPAYEDK	length	9.0	3.169925001442312
1855	Peptide	E. coli	MTESVAR	length	7.0	2.807354922057604
1856	Peptide	E. coli	QVAEYADGIGPDYHMLIEETSQPGNIK	length	27.0	4.754887502163468
1857	Peptide	E. coli	EPDLNLLQFLQK	length	12.0	3.584962500721156
1858	Peptide	E. coli	PYVER	length	5.0	2.321928094887362
1859	Peptide	E. coli	VDELYELQEEWTAK	length	14.0	3.807354922057604
1860	Peptide	E. coli	DLCWDVMTFIIENPVVQAEEAK	length	22.0	4.459431618637297
1861	Peptide	E. coli	YPQATIK	length	7.0	2.807354922057604
1862	Peptide	E. coli	YGNATLLASDMVFGIGNR	length	18.0	4.169925001442312
1863	Peptide	E. coli	QQVNVPLVADIHFDYR	length	16.0	4.0
1864	Peptide	E. coli	TGTR	length	4.0	2.0
1865	Peptide	E. coli	ELTNHSLPEIGDAFGGR	length	17.0	4.087462841250339
1866	Peptide	E. coli	NSLQMR	length	6.0	2.584962500721156
1867	Peptide	E. coli	ELHDK	length	5.0	2.321928094887362
1868	Peptide	E. coli	MHHATPLITTIVGGLVLAFILGMLANK	length	27.0	4.754887502163468
1869	Peptide	E. coli	SRPATGQALLK	length	11.0	3.4594316186372973
1870	Peptide	E. coli	AEDGK	length	5.0	2.321928094887362
1871	Peptide	E. coli	AQWNSNIQELVNR	length	13.0	3.700439718141092
1872	Peptide	E. coli	TMLASR	length	6.0	2.584962500721156
1873	Peptide	E. coli	ITIAPQGPEFSR	length	12.0	3.584962500721156
1874	Peptide	E. coli	CAEFGAMHVHHGHLPFPELER	length	21.0	4.392317422778761
1875	Peptide	E. coli	ISGLEMVGMLDPEHRPYIVFLTAFDEYAIK	length	30.0	4.906890595608519
1876	Peptide	E. coli	ATGR	length	4.0	2.0
1877	Peptide	E. coli	TVPYEVAEIRPQVGGIIIK	length	19.0	4.247927513443585
1878	Peptide	E. coli	NVAK	length	4.0	2.0
1879	Peptide	E. coli	IFAELLTGLAAAQPGFPLAQLK	length	22.0	4.459431618637297
1880	Peptide	E. coli	EQLSPTAAYHLVHEQVISPLHSHLTR	length	26.0	4.700439718141092
1881	Peptide	E. coli	NNTYSR	length	6.0	2.584962500721156
1882	Peptide	E. coli	YLLAK	length	5.0	2.321928094887362
1883	Peptide	E. coli	VENPDER	length	7.0	2.807354922057604
1884	Peptide	E. coli	EGSAAR	length	6.0	2.584962500721156
1885	Peptide	E. coli	QQGHR	length	5.0	2.321928094887362
1886	Peptide	E. coli	MVVSGAGAAAIACMNLLVALGLQK	length	24.0	4.584962500721156
1887	Peptide	E. coli	NYTIGDVIAR	length	10.0	3.321928094887362
1888	Peptide	E. coli	NFNK	length	4.0	2.0
1889	Peptide	E. coli	QAAEAK	length	6.0	2.584962500721156
1890	Peptide	E. coli	NGDALHER	length	8.0	3.0
1891	Peptide	E. coli	GCDGPWGPHAK	length	11.0	3.4594316186372973
1892	Peptide	E. coli	VGTR	length	4.0	2.0
1893	Peptide	E. coli	QADTNQEQAK	length	10.0	3.321928094887362
1894	Peptide	E. coli	VDHGGSINILTSHRPSPLAK	length	20.0	4.321928094887363
1895	Peptide	E. coli	AAVLWHQVGGGR	length	12.0	3.584962500721156
1896	Peptide	E. coli	LYAAFEALPGK	length	11.0	3.4594316186372973
1897	Peptide	E. coli	YFASEPK	length	7.0	2.807354922057604
1898	Peptide	E. coli	NELGQEVLEAGPSIPVEILGLSGVPAAGDEVTVVR	length	35.0	5.129283016944966
1899	Peptide	E. coli	TEVVDIDGK	length	9.0	3.169925001442312
1900	Peptide	E. coli	GVVETSLNVGVVTMTDNNVEIHCLIR	length	26.0	4.700439718141092
1901	Peptide	E. coli	LQQQFGTACLFITHDLR	length	17.0	4.087462841250339
1902	Peptide	E. coli	MAVNLLK	length	7.0	2.807354922057604
1903	Peptide	E. coli	SALGTLNEQDLLALNNALSKPVSTNPENVAPQTPEQNAIADGYAPDSPAPVVQQTSAR	length	58.0	5.857980995127572
1904	Peptide	E. coli	DHVR	length	4.0	2.0
1905	Peptide	E. coli	VAVSCGYHSVSYFIYVFR	length	18.0	4.169925001442312
1906	Peptide	E. coli	TEFDVILK	length	8.0	3.0
1907	Peptide	E. coli	TALK	length	4.0	2.0
1908	Peptide	E. coli	VVVGVR	length	6.0	2.584962500721156
1909	Peptide	E. coli	ATIAR	length	5.0	2.321928094887362
1910	Peptide	E. coli	AAIDNAIHQAQELANGFHR	length	19.0	4.247927513443585
1911	Peptide	E. coli	ISELLDLHYQDLDLNEGR	length	18.0	4.169925001442312
1912	Peptide	E. coli	LPSAAINLVTAHDGFTLR	length	18.0	4.169925001442312
1913	Peptide	E. coli	LTNHSLYLYGHCAEGDCR	length	18.0	4.169925001442312
1914	Peptide	E. coli	LVHIPEEELLPGLEK	length	15.0	3.9068905956085187
1915	Peptide	E. coli	AEPSFVESLCQK	length	12.0	3.584962500721156
1916	Peptide	E. coli	IEAILSPIVGNGNIHAQVTAQLDFASK	length	27.0	4.754887502163468
1917	Peptide	E. coli	FNIHDDQK	length	8.0	3.0
1918	Peptide	E. coli	DTYDASLLQGVPR	length	13.0	3.700439718141092
1919	Peptide	E. coli	DMMQGNSK	length	8.0	3.0
1920	Peptide	E. coli	MTSR	length	4.0	2.0
1921	Peptide	E. coli	NGANANGQTDTFAIYAFDTLQITR	length	24.0	4.584962500721156
1922	Peptide	E. coli	DVSIPTVEELLAAHNPWAK	length	19.0	4.247927513443585
1923	Peptide	E. coli	MSMAQTAHSQFEQAYQLVVAINGPLAR	length	27.0	4.754887502163468
1924	Peptide	E. coli	EMAQGQK	length	7.0	2.807354922057604
1925	Peptide	E. coli	NFAK	length	4.0	2.0
1926	Peptide	E. coli	VVSSGLFLIDSEANISGALER	length	21.0	4.392317422778761
1927	Peptide	E. coli	VAGYSAFFVELSK	length	13.0	3.700439718141092
1928	Peptide	E. coli	TTVK	length	4.0	2.0
1929	Peptide	E. coli	VLAGAK	length	6.0	2.584962500721156
1930	Peptide	E. coli	SEEGIVLVTR	length	10.0	3.321928094887362
1931	Peptide	E. coli	VSAEEIAAASER	length	12.0	3.584962500721156
1932	Peptide	E. coli	EQIHAHAVK	length	9.0	3.169925001442312
1933	Peptide	E. coli	EQCSAELLR	length	9.0	3.169925001442312
1934	Peptide	E. coli	IATEDR	length	6.0	2.584962500721156
1935	Peptide	E. coli	LFNPAESATCDATVAFSR	length	18.0	4.169925001442312
1936	Peptide	E. coli	CQQQVPEMYLDVLASR	length	16.0	4.0
1937	Peptide	E. coli	ALAVNLSDLAAMGADPAWLTLALTLPDVDEAWLESFSDSLFDLLNYYDMQLIGGDTTR	length	58.0	5.857980995127572
1938	Peptide	E. coli	NQQVFYIGTNQPEVLTEIR	length	19.0	4.247927513443585
1939	Peptide	E. coli	AIDLLNQVGIPDPASR	length	16.0	4.0
1940	Peptide	E. coli	TWAMLAEAQR	length	10.0	3.321928094887362
1941	Peptide	E. coli	LSSNGYLR	length	8.0	3.0
1942	Peptide	E. coli	VMAYSDAGSAFIFGSLVGPK	length	20.0	4.321928094887363
1943	Peptide	E. coli	TGPTLLATVFIVAVGFWLWLK	length	21.0	4.392317422778761
1944	Peptide	E. coli	YNAVIDQMLEEGTAYK	length	16.0	4.0
1945	Peptide	E. coli	DVEIVVIDGVR	length	11.0	3.4594316186372973
1946	Peptide	E. coli	ALTQVGLVLRPFLPEQVR	length	18.0	4.169925001442312
1947	Peptide	E. coli	MEVAEVEALYR	length	11.0	3.4594316186372973
1948	Peptide	E. coli	LPG	length	3.0	1.584962500721156
1949	Peptide	E. coli	LTQDSSLLHQHVLK	length	14.0	3.807354922057604
1950	Peptide	E. coli	SLCDK	length	5.0	2.321928094887362
1951	Peptide	E. coli	VGGLLGGKPGVTVFHMGDSK	length	20.0	4.321928094887363
1952	Peptide	E. coli	SGEETVLR	length	8.0	3.0
1953	Peptide	E. coli	FLMPTIR	length	7.0	2.807354922057604
1954	Peptide	E. coli	GIAMLTIDMPSVGFSSK	length	17.0	4.087462841250339
1955	Peptide	E. coli	LIWHNTELANTLSIPSSLFK	length	20.0	4.321928094887363
1956	Peptide	E. coli	QFPEIVDFYLPPEGCSYR	length	18.0	4.169925001442312
1957	Peptide	E. coli	NEEIAQAAAAVK	length	12.0	3.584962500721156
1958	Peptide	E. coli	LTGLEPGELFVHR	length	13.0	3.700439718141092
1959	Peptide	E. coli	MNTYSITLPWPPSNNR	length	16.0	4.0
1960	Peptide	E. coli	ASAFGK	length	6.0	2.584962500721156
1961	Peptide	E. coli	AIQVTTGAK	length	9.0	3.169925001442312
1962	Peptide	E. coli	DVLLFVDNIYR	length	11.0	3.4594316186372973
1963	Peptide	E. coli	SIPLAQR	length	7.0	2.807354922057604
1964	Peptide	E. coli	AGFYR	length	5.0	2.321928094887362
1965	Peptide	E. coli	LGFIGLGIMGTPMAINLAR	length	19.0	4.247927513443585
1966	Peptide	E. coli	HSR	length	3.0	1.584962500721156
1967	Peptide	E. coli	MSEQNNTEMTFQIQR	length	15.0	3.9068905956085187
1968	Peptide	E. coli	LIFNTQTGPAIVASLIDLGDR	length	21.0	4.392317422778761
1969	Peptide	E. coli	AEEDAEK	length	7.0	2.807354922057604
1970	Peptide	E. coli	DALIR	length	5.0	2.321928094887362
1971	Peptide	E. coli	LLALLLLNTFTPR	length	13.0	3.700439718141092
1972	Peptide	E. coli	GPVMLFSTGVMLFGLLMTLFSSLWLIFAGMLLFSAGFFAAHSVASSWIGPR	length	51.0	5.672425341971495
1973	Peptide	E. coli	TPEVAR	length	6.0	2.584962500721156
1974	Peptide	E. coli	VDFSK	length	5.0	2.321928094887362
1975	Peptide	E. coli	IQAMR	length	5.0	2.321928094887362
1976	Peptide	E. coli	LFIAEKPSLAR	length	11.0	3.4594316186372973
1977	Peptide	E. coli	FQLAENIHVR	length	10.0	3.321928094887362
1978	Peptide	E. coli	EEFEAGIK	length	8.0	3.0
1979	Peptide	E. coli	EAK	length	3.0	1.584962500721156
1980	Peptide	E. coli	MITHFR	length	6.0	2.584962500721156
1981	Peptide	E. coli	DDVFK	length	5.0	2.321928094887362
1982	Peptide	E. coli	VGTSMLTR	length	8.0	3.0
1983	Peptide	E. coli	VVTAPTNGACGIIPAVLAYYDK	length	22.0	4.459431618637297
1984	Peptide	E. coli	EDELK	length	5.0	2.321928094887362
1985	Peptide	E. coli	VDQLIFAGLASSYSVLTEDER	length	21.0	4.392317422778761
1986	Peptide	E. coli	VPDVGIVVASHVHNFFAEESNR	length	22.0	4.459431618637297
1987	Peptide	E. coli	HINYFLAVAEHGSFTR	length	16.0	4.0
1988	Peptide	E. coli	HIAAQYINDIYQNVDYKPHQDDYSSAEK	length	28.0	4.807354922057604
1989	Peptide	E. coli	DIVHCLIAPGTPLSEK	length	16.0	4.0
1990	Peptide	E. coli	VTLLATTMAVALHAPITFAAEAAKPATAADSK	length	32.0	5.0
1991	Peptide	E. coli	YGEVNTLLAR	length	10.0	3.321928094887362
1992	Peptide	E. coli	LAFR	length	4.0	2.0
1993	Peptide	E. coli	ELAAALSVDPESVAICGEGGFDPWEAVSVR	length	30.0	4.906890595608519
1994	Peptide	E. coli	MTVVDVR	length	7.0	2.807354922057604
1995	Peptide	E. coli	TPAAEITPR	length	9.0	3.169925001442312
1996	Peptide	E. coli	LSSVSHPEYIGR	length	12.0	3.584962500721156
1997	Peptide	E. coli	FPELSWK	length	7.0	2.807354922057604
1998	Peptide	E. coli	EEENDAEAESEK	length	12.0	3.584962500721156
[truncated: 809,549 more rows]
