# Supplementary material for: Retention time prediction using neural networks increases identifications in crosslinking mass spectrometry
Source: Nat Commun. 2021 May 28;12:3237. doi: 10.1038/s41467-021-23441-0 (PMC8163845; doi:10.1038/s41467-021-23441-0)
Supplement: Supplementary file 4 — Source Data [file 41467_2021_23441_MOESM4_ESM.zip › Sources/Sources_Supplementary/FigS5_source.csv]

	batch	Split	loss	merge
0	128	Train	30.43	add
1	128	Validation	38.72	add
2	128	Prediction	39.92	add
3	128	Train	46.84	add
4	128	Validation	53.15	add
5	128	Prediction	49.29	add
6	128	Train	80.61	add
7	128	Validation	84.0	add
8	128	Prediction	83.07	add
9	128	Unvalidation	106.56	add
0	128	Train	38.42	avg
1	128	Validation	39.46	avg
2	128	Prediction	44.12	avg
3	128	Train	41.76	avg
4	128	Validation	51.07	avg
5	128	Prediction	44.93	avg
6	128	Train	30.24	avg
7	128	Validation	38.58	avg
8	128	Prediction	33.56	avg
9	128	Unvalidation	95.75	avg
0	128	Train	26.62	concat
1	128	Validation	32.76	concat
2	128	Prediction	33.2	concat
3	128	Train	42.36	concat
4	128	Validation	48.51	concat
5	128	Prediction	46.53	concat
6	128	Train	41.91	concat
7	128	Validation	46.54	concat
8	128	Prediction	42.0	concat
9	128	Unvalidation	90.06	concat
0	128	Train	64.42	multi
1	128	Validation	68.08	multi
2	128	Prediction	75.0	multi
3	128	Train	39.59	multi
4	128	Validation	46.51	multi
5	128	Prediction	46.29	multi
6	128	Train	76.29	multi
7	128	Validation	84.46	multi
8	128	Prediction	78.77	multi
9	128	Unvalidation	111.69	multi
0	256	Train	33.06	add
1	256	Validation	37.82	add
2	256	Prediction	40.6	add
3	256	Train	74.01	add
4	256	Validation	79.13	add
5	256	Prediction	76.4	add
6	256	Train	42.5	add
7	256	Validation	47.48	add
8	256	Prediction	43.7	add
9	256	Unvalidation	101.51	add
0	256	Train	34.93	avg
1	256	Validation	39.04	avg
2	256	Prediction	41.57	avg
3	256	Train	77.33	avg
4	256	Validation	83.33	avg
5	256	Prediction	80.3	avg
6	256	Train	48.32	avg
7	256	Validation	55.75	avg
8	256	Prediction	48.74	avg
9	256	Unvalidation	101.45	avg
0	256	Train	34.05	concat
1	256	Validation	36.46	concat
2	256	Prediction	39.18	concat
3	256	Train	37.16	concat
4	256	Validation	44.58	concat
5	256	Prediction	41.4	concat
6	256	Train	34.28	concat
7	256	Validation	40.36	concat
8	256	Prediction	37.36	concat
9	256	Unvalidation	91.9	concat
0	256	Train	51.0	multi
1	256	Validation	60.91	multi
2	256	Prediction	61.78	multi
3	256	Train	184.31	multi
4	256	Validation	191.2	multi
5	256	Prediction	184.67	multi
6	256	Train	246.32	multi
7	256	Validation	261.47	multi
8	256	Prediction	246.1	multi
9	256	Unvalidation	115.44	multi
0	512	Train	34.5	add
1	512	Validation	39.21	add
2	512	Prediction	40.16	add
3	512	Train	38.61	add
4	512	Validation	45.38	add
5	512	Prediction	41.2	add
6	512	Train	36.04	add
7	512	Validation	43.34	add
8	512	Prediction	39.03	add
9	512	Unvalidation	101.13	add
0	512	Train	94.5	avg
1	512	Validation	97.33	avg
2	512	Prediction	100.12	avg
3	512	Train	38.72	avg
4	512	Validation	45.82	avg
5	512	Prediction	42.37	avg
6	512	Train	40.37	avg
7	512	Validation	45.23	avg
8	512	Prediction	42.97	avg
9	512	Unvalidation	118.12	avg
0	512	Train	29.53	concat
1	512	Validation	33.53	concat
2	512	Prediction	35.16	concat
3	512	Train	48.64	concat
4	512	Validation	56.89	concat
5	512	Prediction	55.37	concat
6	512	Train	50.75	concat
7	512	Validation	56.16	concat
8	512	Prediction	51.27	concat
9	512	Unvalidation	89.23	concat
0	512	Train	747.74	multi
1	512	Validation	757.14	multi
2	512	Prediction	759.28	multi
3	512	Train	92.56	multi
4	512	Validation	100.03	multi
5	512	Prediction	96.56	multi
6	512	Train	103.62	multi
7	512	Validation	110.27	multi
8	512	Prediction	104.57	multi
9	512	Unvalidation	126.41	multi
