# Supplementary material for: Retention time prediction using neural networks increases identifications in crosslinking mass spectrometry
Source: Nat Commun. 2021 May 28;12:3237. doi: 10.1038/s41467-021-23441-0 (PMC8163845; doi:10.1038/s41467-021-23441-0)
Supplement: Supplementary file 4 — Source Data [file 41467_2021_23441_MOESM4_ESM.zip › Sources/Sources_Supplementary/FigS6_source_ordinal_data.csv]

	Split	task	model	variable	value	Regression	Task	Type
0	Train	hSAX-RP Multi-Task	Multi-Task (2)	hsax_ordinal-accuracy	0.673	False	Fractionation	SCX/hSAX
1	Validation	hSAX-RP Multi-Task	Multi-Task (2)	hsax_ordinal-accuracy	0.643	False	Fractionation	SCX/hSAX
2	Prediction	hSAX-RP Multi-Task	Multi-Task (2)	hsax_ordinal-accuracy	0.653	False	Fractionation	SCX/hSAX
3	Train	hSAX-RP Multi-Task	Multi-Task (2)	hsax_ordinal-accuracy	0.644	False	Fractionation	SCX/hSAX
4	Validation	hSAX-RP Multi-Task	Multi-Task (2)	hsax_ordinal-accuracy	0.636	False	Fractionation	SCX/hSAX
5	Prediction	hSAX-RP Multi-Task	Multi-Task (2)	hsax_ordinal-accuracy	0.623	False	Fractionation	SCX/hSAX
6	Train	hSAX-RP Multi-Task	Multi-Task (2)	hsax_ordinal-accuracy	0.671	False	Fractionation	SCX/hSAX
7	Validation	hSAX-RP Multi-Task	Multi-Task (2)	hsax_ordinal-accuracy	0.636	False	Fractionation	SCX/hSAX
8	Prediction	hSAX-RP Multi-Task	Multi-Task (2)	hsax_ordinal-accuracy	0.629	False	Fractionation	SCX/hSAX
10	Train	hSAX-RP Multi-Task	Multi-Task (2)	hsax_ordinal-accuracy	0.667	False	Fractionation	SCX/hSAX
11	Validation	hSAX-RP Multi-Task	Multi-Task (2)	hsax_ordinal-accuracy	0.657	False	Fractionation	SCX/hSAX
12	Prediction	hSAX-RP Multi-Task	Multi-Task (2)	hsax_ordinal-accuracy	0.646	False	Fractionation	SCX/hSAX
13	Train	hSAX-RP Multi-Task	Multi-Task (2)	hsax_ordinal-accuracy	0.669	False	Fractionation	SCX/hSAX
14	Validation	hSAX-RP Multi-Task	Multi-Task (2)	hsax_ordinal-accuracy	0.643	False	Fractionation	SCX/hSAX
15	Prediction	hSAX-RP Multi-Task	Multi-Task (2)	hsax_ordinal-accuracy	0.654	False	Fractionation	SCX/hSAX
16	Train	hSAX-RP Multi-Task	Multi-Task (2)	hsax_ordinal-accuracy	0.665	False	Fractionation	SCX/hSAX
17	Validation	hSAX-RP Multi-Task	Multi-Task (2)	hsax_ordinal-accuracy	0.619	False	Fractionation	SCX/hSAX
18	Prediction	hSAX-RP Multi-Task	Multi-Task (2)	hsax_ordinal-accuracy	0.618	False	Fractionation	SCX/hSAX
20	Train	hSAX-RP Multi-Task	Multi-Task (2)	hsax_ordinal-accuracy	0.67	False	Fractionation	SCX/hSAX
21	Validation	hSAX-RP Multi-Task	Multi-Task (2)	hsax_ordinal-accuracy	0.636	False	Fractionation	SCX/hSAX
22	Prediction	hSAX-RP Multi-Task	Multi-Task (2)	hsax_ordinal-accuracy	0.653	False	Fractionation	SCX/hSAX
23	Train	hSAX-RP Multi-Task	Multi-Task (2)	hsax_ordinal-accuracy	0.655	False	Fractionation	SCX/hSAX
24	Validation	hSAX-RP Multi-Task	Multi-Task (2)	hsax_ordinal-accuracy	0.638	False	Fractionation	SCX/hSAX
25	Prediction	hSAX-RP Multi-Task	Multi-Task (2)	hsax_ordinal-accuracy	0.629	False	Fractionation	SCX/hSAX
26	Train	hSAX-RP Multi-Task	Multi-Task (2)	hsax_ordinal-accuracy	0.673	False	Fractionation	SCX/hSAX
27	Validation	hSAX-RP Multi-Task	Multi-Task (2)	hsax_ordinal-accuracy	0.624	False	Fractionation	SCX/hSAX
28	Prediction	hSAX-RP Multi-Task	Multi-Task (2)	hsax_ordinal-accuracy	0.62	False	Fractionation	SCX/hSAX
30	Train	hSAX-RP Multi-Task	Multi-Task (2)	hsax_ordinal-accuracy	0.687	False	Fractionation	SCX/hSAX
31	Validation	hSAX-RP Multi-Task	Multi-Task (2)	hsax_ordinal-accuracy	0.654	False	Fractionation	SCX/hSAX
32	Prediction	hSAX-RP Multi-Task	Multi-Task (2)	hsax_ordinal-accuracy	0.645	False	Fractionation	SCX/hSAX
33	Train	hSAX-RP Multi-Task	Multi-Task (2)	hsax_ordinal-accuracy	0.672	False	Fractionation	SCX/hSAX
34	Validation	hSAX-RP Multi-Task	Multi-Task (2)	hsax_ordinal-accuracy	0.636	False	Fractionation	SCX/hSAX
35	Prediction	hSAX-RP Multi-Task	Multi-Task (2)	hsax_ordinal-accuracy	0.634	False	Fractionation	SCX/hSAX
36	Train	hSAX-RP Multi-Task	Multi-Task (2)	hsax_ordinal-accuracy	0.678	False	Fractionation	SCX/hSAX
37	Validation	hSAX-RP Multi-Task	Multi-Task (2)	hsax_ordinal-accuracy	0.636	False	Fractionation	SCX/hSAX
38	Prediction	hSAX-RP Multi-Task	Multi-Task (2)	hsax_ordinal-accuracy	0.634	False	Fractionation	SCX/hSAX
40	Train	hSAX-RP Multi-Task	Multi-Task (2)	hsax_ordinal-accuracy	0.68	False	Fractionation	SCX/hSAX
41	Validation	hSAX-RP Multi-Task	Multi-Task (2)	hsax_ordinal-accuracy	0.636	False	Fractionation	SCX/hSAX
42	Prediction	hSAX-RP Multi-Task	Multi-Task (2)	hsax_ordinal-accuracy	0.63	False	Fractionation	SCX/hSAX
43	Train	hSAX-RP Multi-Task	Multi-Task (2)	hsax_ordinal-accuracy	0.667	False	Fractionation	SCX/hSAX
44	Validation	hSAX-RP Multi-Task	Multi-Task (2)	hsax_ordinal-accuracy	0.636	False	Fractionation	SCX/hSAX
45	Prediction	hSAX-RP Multi-Task	Multi-Task (2)	hsax_ordinal-accuracy	0.648	False	Fractionation	SCX/hSAX
46	Train	hSAX-RP Multi-Task	Multi-Task (2)	hsax_ordinal-accuracy	0.352	False	Fractionation	SCX/hSAX
47	Validation	hSAX-RP Multi-Task	Multi-Task (2)	hsax_ordinal-accuracy	0.339	False	Fractionation	SCX/hSAX
48	Prediction	hSAX-RP Multi-Task	Multi-Task (2)	hsax_ordinal-accuracy	0.34	False	Fractionation	SCX/hSAX
100	Train	SCX-hSAX-RP Multi-Task	Multi-Task (3)	hsax_ordinal-accuracy	0.657	False	Fractionation	SCX/hSAX
101	Validation	SCX-hSAX-RP Multi-Task	Multi-Task (3)	hsax_ordinal-accuracy	0.638	False	Fractionation	SCX/hSAX
102	Prediction	SCX-hSAX-RP Multi-Task	Multi-Task (3)	hsax_ordinal-accuracy	0.642	False	Fractionation	SCX/hSAX
103	Train	SCX-hSAX-RP Multi-Task	Multi-Task (3)	hsax_ordinal-accuracy	0.612	False	Fractionation	SCX/hSAX
104	Validation	SCX-hSAX-RP Multi-Task	Multi-Task (3)	hsax_ordinal-accuracy	0.613	False	Fractionation	SCX/hSAX
105	Prediction	SCX-hSAX-RP Multi-Task	Multi-Task (3)	hsax_ordinal-accuracy	0.602	False	Fractionation	SCX/hSAX
106	Train	SCX-hSAX-RP Multi-Task	Multi-Task (3)	hsax_ordinal-accuracy	0.673	False	Fractionation	SCX/hSAX
107	Validation	SCX-hSAX-RP Multi-Task	Multi-Task (3)	hsax_ordinal-accuracy	0.626	False	Fractionation	SCX/hSAX
108	Prediction	SCX-hSAX-RP Multi-Task	Multi-Task (3)	hsax_ordinal-accuracy	0.618	False	Fractionation	SCX/hSAX
110	Train	SCX-hSAX-RP Multi-Task	Multi-Task (3)	hsax_ordinal-accuracy	0.633	False	Fractionation	SCX/hSAX
111	Validation	SCX-hSAX-RP Multi-Task	Multi-Task (3)	hsax_ordinal-accuracy	0.631	False	Fractionation	SCX/hSAX
112	Prediction	SCX-hSAX-RP Multi-Task	Multi-Task (3)	hsax_ordinal-accuracy	0.608	False	Fractionation	SCX/hSAX
113	Train	SCX-hSAX-RP Multi-Task	Multi-Task (3)	hsax_ordinal-accuracy	0.648	False	Fractionation	SCX/hSAX
114	Validation	SCX-hSAX-RP Multi-Task	Multi-Task (3)	hsax_ordinal-accuracy	0.613	False	Fractionation	SCX/hSAX
115	Prediction	SCX-hSAX-RP Multi-Task	Multi-Task (3)	hsax_ordinal-accuracy	0.633	False	Fractionation	SCX/hSAX
116	Train	SCX-hSAX-RP Multi-Task	Multi-Task (3)	hsax_ordinal-accuracy	0.714	False	Fractionation	SCX/hSAX
117	Validation	SCX-hSAX-RP Multi-Task	Multi-Task (3)	hsax_ordinal-accuracy	0.624	False	Fractionation	SCX/hSAX
118	Prediction	SCX-hSAX-RP Multi-Task	Multi-Task (3)	hsax_ordinal-accuracy	0.611	False	Fractionation	SCX/hSAX
120	Train	SCX-hSAX-RP Multi-Task	Multi-Task (3)	hsax_ordinal-accuracy	0.687	False	Fractionation	SCX/hSAX
121	Validation	SCX-hSAX-RP Multi-Task	Multi-Task (3)	hsax_ordinal-accuracy	0.65	False	Fractionation	SCX/hSAX
122	Prediction	SCX-hSAX-RP Multi-Task	Multi-Task (3)	hsax_ordinal-accuracy	0.633	False	Fractionation	SCX/hSAX
123	Train	SCX-hSAX-RP Multi-Task	Multi-Task (3)	hsax_ordinal-accuracy	0.666	False	Fractionation	SCX/hSAX
124	Validation	SCX-hSAX-RP Multi-Task	Multi-Task (3)	hsax_ordinal-accuracy	0.626	False	Fractionation	SCX/hSAX
125	Prediction	SCX-hSAX-RP Multi-Task	Multi-Task (3)	hsax_ordinal-accuracy	0.614	False	Fractionation	SCX/hSAX
126	Train	SCX-hSAX-RP Multi-Task	Multi-Task (3)	hsax_ordinal-accuracy	0.683	False	Fractionation	SCX/hSAX
127	Validation	SCX-hSAX-RP Multi-Task	Multi-Task (3)	hsax_ordinal-accuracy	0.668	False	Fractionation	SCX/hSAX
128	Prediction	SCX-hSAX-RP Multi-Task	Multi-Task (3)	hsax_ordinal-accuracy	0.62	False	Fractionation	SCX/hSAX
130	Train	SCX-hSAX-RP Multi-Task	Multi-Task (3)	hsax_ordinal-accuracy	0.638	False	Fractionation	SCX/hSAX
131	Validation	SCX-hSAX-RP Multi-Task	Multi-Task (3)	hsax_ordinal-accuracy	0.638	False	Fractionation	SCX/hSAX
132	Prediction	SCX-hSAX-RP Multi-Task	Multi-Task (3)	hsax_ordinal-accuracy	0.62	False	Fractionation	SCX/hSAX
133	Train	SCX-hSAX-RP Multi-Task	Multi-Task (3)	hsax_ordinal-accuracy	0.698	False	Fractionation	SCX/hSAX
134	Validation	SCX-hSAX-RP Multi-Task	Multi-Task (3)	hsax_ordinal-accuracy	0.65	False	Fractionation	SCX/hSAX
135	Prediction	SCX-hSAX-RP Multi-Task	Multi-Task (3)	hsax_ordinal-accuracy	0.648	False	Fractionation	SCX/hSAX
136	Train	SCX-hSAX-RP Multi-Task	Multi-Task (3)	hsax_ordinal-accuracy	0.689	False	Fractionation	SCX/hSAX
137	Validation	SCX-hSAX-RP Multi-Task	Multi-Task (3)	hsax_ordinal-accuracy	0.633	False	Fractionation	SCX/hSAX
138	Prediction	SCX-hSAX-RP Multi-Task	Multi-Task (3)	hsax_ordinal-accuracy	0.633	False	Fractionation	SCX/hSAX
140	Train	SCX-hSAX-RP Multi-Task	Multi-Task (3)	hsax_ordinal-accuracy	0.631	False	Fractionation	SCX/hSAX
141	Validation	SCX-hSAX-RP Multi-Task	Multi-Task (3)	hsax_ordinal-accuracy	0.626	False	Fractionation	SCX/hSAX
142	Prediction	SCX-hSAX-RP Multi-Task	Multi-Task (3)	hsax_ordinal-accuracy	0.629	False	Fractionation	SCX/hSAX
143	Train	SCX-hSAX-RP Multi-Task	Multi-Task (3)	hsax_ordinal-accuracy	0.243	False	Fractionation	SCX/hSAX
144	Validation	SCX-hSAX-RP Multi-Task	Multi-Task (3)	hsax_ordinal-accuracy	0.246	False	Fractionation	SCX/hSAX
145	Prediction	SCX-hSAX-RP Multi-Task	Multi-Task (3)	hsax_ordinal-accuracy	0.242	False	Fractionation	SCX/hSAX
146	Train	SCX-hSAX-RP Multi-Task	Multi-Task (3)	hsax_ordinal-accuracy	0.655	False	Fractionation	SCX/hSAX
147	Validation	SCX-hSAX-RP Multi-Task	Multi-Task (3)	hsax_ordinal-accuracy	0.647	False	Fractionation	SCX/hSAX
148	Prediction	SCX-hSAX-RP Multi-Task	Multi-Task (3)	hsax_ordinal-accuracy	0.622	False	Fractionation	SCX/hSAX
150	Train	hSAX Single-Task	Single-Task	hsax_ordinal-accuracy	0.711	False	Fractionation	SCX/hSAX
151	Validation	hSAX Single-Task	Single-Task	hsax_ordinal-accuracy	0.659	False	Fractionation	SCX/hSAX
152	Prediction	hSAX Single-Task	Single-Task	hsax_ordinal-accuracy	0.645	False	Fractionation	SCX/hSAX
153	Train	hSAX Single-Task	Single-Task	hsax_ordinal-accuracy	0.68	False	Fractionation	SCX/hSAX
154	Validation	hSAX Single-Task	Single-Task	hsax_ordinal-accuracy	0.626	False	Fractionation	SCX/hSAX
155	Prediction	hSAX Single-Task	Single-Task	hsax_ordinal-accuracy	0.622	False	Fractionation	SCX/hSAX
156	Train	hSAX Single-Task	Single-Task	hsax_ordinal-accuracy	0.729	False	Fractionation	SCX/hSAX
157	Validation	hSAX Single-Task	Single-Task	hsax_ordinal-accuracy	0.675	False	Fractionation	SCX/hSAX
158	Prediction	hSAX Single-Task	Single-Task	hsax_ordinal-accuracy	0.643	False	Fractionation	SCX/hSAX
160	Train	hSAX Single-Task	Single-Task	hsax_ordinal-accuracy	0.737	False	Fractionation	SCX/hSAX
161	Validation	hSAX Single-Task	Single-Task	hsax_ordinal-accuracy	0.65	False	Fractionation	SCX/hSAX
162	Prediction	hSAX Single-Task	Single-Task	hsax_ordinal-accuracy	0.655	False	Fractionation	SCX/hSAX
163	Train	hSAX Single-Task	Single-Task	hsax_ordinal-accuracy	0.661	False	Fractionation	SCX/hSAX
164	Validation	hSAX Single-Task	Single-Task	hsax_ordinal-accuracy	0.631	False	Fractionation	SCX/hSAX
165	Prediction	hSAX Single-Task	Single-Task	hsax_ordinal-accuracy	0.634	False	Fractionation	SCX/hSAX
166	Train	hSAX Single-Task	Single-Task	hsax_ordinal-accuracy	0.699	False	Fractionation	SCX/hSAX
167	Validation	hSAX Single-Task	Single-Task	hsax_ordinal-accuracy	0.68	False	Fractionation	SCX/hSAX
168	Prediction	hSAX Single-Task	Single-Task	hsax_ordinal-accuracy	0.64	False	Fractionation	SCX/hSAX
170	Train	hSAX Single-Task	Single-Task	hsax_ordinal-accuracy	0.714	False	Fractionation	SCX/hSAX
171	Validation	hSAX Single-Task	Single-Task	hsax_ordinal-accuracy	0.673	False	Fractionation	SCX/hSAX
172	Prediction	hSAX Single-Task	Single-Task	hsax_ordinal-accuracy	0.666	False	Fractionation	SCX/hSAX
173	Train	hSAX Single-Task	Single-Task	hsax_ordinal-accuracy	0.684	False	Fractionation	SCX/hSAX
174	Validation	hSAX Single-Task	Single-Task	hsax_ordinal-accuracy	0.624	False	Fractionation	SCX/hSAX
175	Prediction	hSAX Single-Task	Single-Task	hsax_ordinal-accuracy	0.644	False	Fractionation	SCX/hSAX
176	Train	hSAX Single-Task	Single-Task	hsax_ordinal-accuracy	0.714	False	Fractionation	SCX/hSAX
177	Validation	hSAX Single-Task	Single-Task	hsax_ordinal-accuracy	0.671	False	Fractionation	SCX/hSAX
178	Prediction	hSAX Single-Task	Single-Task	hsax_ordinal-accuracy	0.65	False	Fractionation	SCX/hSAX
180	Train	hSAX Single-Task	Single-Task	hsax_ordinal-accuracy	0.747	False	Fractionation	SCX/hSAX
181	Validation	hSAX Single-Task	Single-Task	hsax_ordinal-accuracy	0.677	False	Fractionation	SCX/hSAX
182	Prediction	hSAX Single-Task	Single-Task	hsax_ordinal-accuracy	0.664	False	Fractionation	SCX/hSAX
183	Train	hSAX Single-Task	Single-Task	hsax_ordinal-accuracy	0.72	False	Fractionation	SCX/hSAX
184	Validation	hSAX Single-Task	Single-Task	hsax_ordinal-accuracy	0.671	False	Fractionation	SCX/hSAX
185	Prediction	hSAX Single-Task	Single-Task	hsax_ordinal-accuracy	0.674	False	Fractionation	SCX/hSAX
186	Train	hSAX Single-Task	Single-Task	hsax_ordinal-accuracy	0.699	False	Fractionation	SCX/hSAX
187	Validation	hSAX Single-Task	Single-Task	hsax_ordinal-accuracy	0.638	False	Fractionation	SCX/hSAX
188	Prediction	hSAX Single-Task	Single-Task	hsax_ordinal-accuracy	0.615	False	Fractionation	SCX/hSAX
190	Train	hSAX Single-Task	Single-Task	hsax_ordinal-accuracy	0.746	False	Fractionation	SCX/hSAX
191	Validation	hSAX Single-Task	Single-Task	hsax_ordinal-accuracy	0.694	False	Fractionation	SCX/hSAX
192	Prediction	hSAX Single-Task	Single-Task	hsax_ordinal-accuracy	0.657	False	Fractionation	SCX/hSAX
193	Train	hSAX Single-Task	Single-Task	hsax_ordinal-accuracy	0.707	False	Fractionation	SCX/hSAX
194	Validation	hSAX Single-Task	Single-Task	hsax_ordinal-accuracy	0.633	False	Fractionation	SCX/hSAX
195	Prediction	hSAX Single-Task	Single-Task	hsax_ordinal-accuracy	0.65	False	Fractionation	SCX/hSAX
196	Train	hSAX Single-Task	Single-Task	hsax_ordinal-accuracy	0.706	False	Fractionation	SCX/hSAX
197	Validation	hSAX Single-Task	Single-Task	hsax_ordinal-accuracy	0.673	False	Fractionation	SCX/hSAX
198	Prediction	hSAX Single-Task	Single-Task	hsax_ordinal-accuracy	0.648	False	Fractionation	SCX/hSAX
350	Train	SCX-RP Multi-Task	Multi-Task (2)	scx_ordinal-accuracy	0.56	False	Fractionation	SCX/hSAX
351	Validation	SCX-RP Multi-Task	Multi-Task (2)	scx_ordinal-accuracy	0.497	False	Fractionation	SCX/hSAX
352	Prediction	SCX-RP Multi-Task	Multi-Task (2)	scx_ordinal-accuracy	0.515	False	Fractionation	SCX/hSAX
353	Train	SCX-RP Multi-Task	Multi-Task (2)	scx_ordinal-accuracy	0.503	False	Fractionation	SCX/hSAX
354	Validation	SCX-RP Multi-Task	Multi-Task (2)	scx_ordinal-accuracy	0.462	False	Fractionation	SCX/hSAX
355	Prediction	SCX-RP Multi-Task	Multi-Task (2)	scx_ordinal-accuracy	0.478	False	Fractionation	SCX/hSAX
356	Train	SCX-RP Multi-Task	Multi-Task (2)	scx_ordinal-accuracy	0.502	False	Fractionation	SCX/hSAX
357	Validation	SCX-RP Multi-Task	Multi-Task (2)	scx_ordinal-accuracy	0.471	False	Fractionation	SCX/hSAX
358	Prediction	SCX-RP Multi-Task	Multi-Task (2)	scx_ordinal-accuracy	0.462	False	Fractionation	SCX/hSAX
360	Train	SCX-RP Multi-Task	Multi-Task (2)	scx_ordinal-accuracy	0.52	False	Fractionation	SCX/hSAX
361	Validation	SCX-RP Multi-Task	Multi-Task (2)	scx_ordinal-accuracy	0.506	False	Fractionation	SCX/hSAX
362	Prediction	SCX-RP Multi-Task	Multi-Task (2)	scx_ordinal-accuracy	0.499	False	Fractionation	SCX/hSAX
363	Train	SCX-RP Multi-Task	Multi-Task (2)	scx_ordinal-accuracy	0.555	False	Fractionation	SCX/hSAX
364	Validation	SCX-RP Multi-Task	Multi-Task (2)	scx_ordinal-accuracy	0.492	False	Fractionation	SCX/hSAX
365	Prediction	SCX-RP Multi-Task	Multi-Task (2)	scx_ordinal-accuracy	0.504	False	Fractionation	SCX/hSAX
366	Train	SCX-RP Multi-Task	Multi-Task (2)	scx_ordinal-accuracy	0.559	False	Fractionation	SCX/hSAX
367	Validation	SCX-RP Multi-Task	Multi-Task (2)	scx_ordinal-accuracy	0.494	False	Fractionation	SCX/hSAX
368	Prediction	SCX-RP Multi-Task	Multi-Task (2)	scx_ordinal-accuracy	0.489	False	Fractionation	SCX/hSAX
370	Train	SCX-RP Multi-Task	Multi-Task (2)	scx_ordinal-accuracy	0.542	False	Fractionation	SCX/hSAX
371	Validation	SCX-RP Multi-Task	Multi-Task (2)	scx_ordinal-accuracy	0.48	False	Fractionation	SCX/hSAX
372	Prediction	SCX-RP Multi-Task	Multi-Task (2)	scx_ordinal-accuracy	0.507	False	Fractionation	SCX/hSAX
373	Train	SCX-RP Multi-Task	Multi-Task (2)	scx_ordinal-accuracy	0.476	False	Fractionation	SCX/hSAX
374	Validation	SCX-RP Multi-Task	Multi-Task (2)	scx_ordinal-accuracy	0.457	False	Fractionation	SCX/hSAX
375	Prediction	SCX-RP Multi-Task	Multi-Task (2)	scx_ordinal-accuracy	0.439	False	Fractionation	SCX/hSAX
376	Train	SCX-RP Multi-Task	Multi-Task (2)	scx_ordinal-accuracy	0.505	False	Fractionation	SCX/hSAX
377	Validation	SCX-RP Multi-Task	Multi-Task (2)	scx_ordinal-accuracy	0.441	False	Fractionation	SCX/hSAX
378	Prediction	SCX-RP Multi-Task	Multi-Task (2)	scx_ordinal-accuracy	0.438	False	Fractionation	SCX/hSAX
380	Train	SCX-RP Multi-Task	Multi-Task (2)	scx_ordinal-accuracy	0.529	False	Fractionation	SCX/hSAX
381	Validation	SCX-RP Multi-Task	Multi-Task (2)	scx_ordinal-accuracy	0.501	False	Fractionation	SCX/hSAX
382	Prediction	SCX-RP Multi-Task	Multi-Task (2)	scx_ordinal-accuracy	0.527	False	Fractionation	SCX/hSAX
383	Train	SCX-RP Multi-Task	Multi-Task (2)	scx_ordinal-accuracy	0.56	False	Fractionation	SCX/hSAX
384	Validation	SCX-RP Multi-Task	Multi-Task (2)	scx_ordinal-accuracy	0.503	False	Fractionation	SCX/hSAX
385	Prediction	SCX-RP Multi-Task	Multi-Task (2)	scx_ordinal-accuracy	0.522	False	Fractionation	SCX/hSAX
386	Train	SCX-RP Multi-Task	Multi-Task (2)	scx_ordinal-accuracy	0.41	False	Fractionation	SCX/hSAX
387	Validation	SCX-RP Multi-Task	Multi-Task (2)	scx_ordinal-accuracy	0.378	False	Fractionation	SCX/hSAX
388	Prediction	SCX-RP Multi-Task	Multi-Task (2)	scx_ordinal-accuracy	0.381	False	Fractionation	SCX/hSAX
390	Train	SCX-RP Multi-Task	Multi-Task (2)	scx_ordinal-accuracy	0.534	False	Fractionation	SCX/hSAX
391	Validation	SCX-RP Multi-Task	Multi-Task (2)	scx_ordinal-accuracy	0.485	False	Fractionation	SCX/hSAX
392	Prediction	SCX-RP Multi-Task	Multi-Task (2)	scx_ordinal-accuracy	0.515	False	Fractionation	SCX/hSAX
393	Train	SCX-RP Multi-Task	Multi-Task (2)	scx_ordinal-accuracy	0.498	False	Fractionation	SCX/hSAX
394	Validation	SCX-RP Multi-Task	Multi-Task (2)	scx_ordinal-accuracy	0.466	False	Fractionation	SCX/hSAX
395	Prediction	SCX-RP Multi-Task	Multi-Task (2)	scx_ordinal-accuracy	0.46	False	Fractionation	SCX/hSAX
396	Train	SCX-RP Multi-Task	Multi-Task (2)	scx_ordinal-accuracy	0.503	False	Fractionation	SCX/hSAX
397	Validation	SCX-RP Multi-Task	Multi-Task (2)	scx_ordinal-accuracy	0.452	False	Fractionation	SCX/hSAX
398	Prediction	SCX-RP Multi-Task	Multi-Task (2)	scx_ordinal-accuracy	0.449	False	Fractionation	SCX/hSAX
400	Train	SCX-hSAX-RP Multi-Task	Multi-Task (3)	scx_ordinal-accuracy	0.55	False	Fractionation	SCX/hSAX
401	Validation	SCX-hSAX-RP Multi-Task	Multi-Task (3)	scx_ordinal-accuracy	0.531	False	Fractionation	SCX/hSAX
402	Prediction	SCX-hSAX-RP Multi-Task	Multi-Task (3)	scx_ordinal-accuracy	0.51	False	Fractionation	SCX/hSAX
403	Train	SCX-hSAX-RP Multi-Task	Multi-Task (3)	scx_ordinal-accuracy	0.504	False	Fractionation	SCX/hSAX
404	Validation	SCX-hSAX-RP Multi-Task	Multi-Task (3)	scx_ordinal-accuracy	0.457	False	Fractionation	SCX/hSAX
405	Prediction	SCX-hSAX-RP Multi-Task	Multi-Task (3)	scx_ordinal-accuracy	0.488	False	Fractionation	SCX/hSAX
406	Train	SCX-hSAX-RP Multi-Task	Multi-Task (3)	scx_ordinal-accuracy	0.523	False	Fractionation	SCX/hSAX
407	Validation	SCX-hSAX-RP Multi-Task	Multi-Task (3)	scx_ordinal-accuracy	0.478	False	Fractionation	SCX/hSAX
408	Prediction	SCX-hSAX-RP Multi-Task	Multi-Task (3)	scx_ordinal-accuracy	0.456	False	Fractionation	SCX/hSAX
410	Train	SCX-hSAX-RP Multi-Task	Multi-Task (3)	scx_ordinal-accuracy	0.487	False	Fractionation	SCX/hSAX
411	Validation	SCX-hSAX-RP Multi-Task	Multi-Task (3)	scx_ordinal-accuracy	0.483	False	Fractionation	SCX/hSAX
412	Prediction	SCX-hSAX-RP Multi-Task	Multi-Task (3)	scx_ordinal-accuracy	0.479	False	Fractionation	SCX/hSAX
413	Train	SCX-hSAX-RP Multi-Task	Multi-Task (3)	scx_ordinal-accuracy	0.522	False	Fractionation	SCX/hSAX
414	Validation	SCX-hSAX-RP Multi-Task	Multi-Task (3)	scx_ordinal-accuracy	0.478	False	Fractionation	SCX/hSAX
415	Prediction	SCX-hSAX-RP Multi-Task	Multi-Task (3)	scx_ordinal-accuracy	0.511	False	Fractionation	SCX/hSAX
416	Train	SCX-hSAX-RP Multi-Task	Multi-Task (3)	scx_ordinal-accuracy	0.606	False	Fractionation	SCX/hSAX
417	Validation	SCX-hSAX-RP Multi-Task	Multi-Task (3)	scx_ordinal-accuracy	0.494	False	Fractionation	SCX/hSAX
418	Prediction	SCX-hSAX-RP Multi-Task	Multi-Task (3)	scx_ordinal-accuracy	0.481	False	Fractionation	SCX/hSAX
420	Train	SCX-hSAX-RP Multi-Task	Multi-Task (3)	scx_ordinal-accuracy	0.539	False	Fractionation	SCX/hSAX
421	Validation	SCX-hSAX-RP Multi-Task	Multi-Task (3)	scx_ordinal-accuracy	0.503	False	Fractionation	SCX/hSAX
422	Prediction	SCX-hSAX-RP Multi-Task	Multi-Task (3)	scx_ordinal-accuracy	0.486	False	Fractionation	SCX/hSAX
423	Train	SCX-hSAX-RP Multi-Task	Multi-Task (3)	scx_ordinal-accuracy	0.572	False	Fractionation	SCX/hSAX
424	Validation	SCX-hSAX-RP Multi-Task	Multi-Task (3)	scx_ordinal-accuracy	0.469	False	Fractionation	SCX/hSAX
425	Prediction	SCX-hSAX-RP Multi-Task	Multi-Task (3)	scx_ordinal-accuracy	0.474	False	Fractionation	SCX/hSAX
426	Train	SCX-hSAX-RP Multi-Task	Multi-Task (3)	scx_ordinal-accuracy	0.547	False	Fractionation	SCX/hSAX
427	Validation	SCX-hSAX-RP Multi-Task	Multi-Task (3)	scx_ordinal-accuracy	0.506	False	Fractionation	SCX/hSAX
428	Prediction	SCX-hSAX-RP Multi-Task	Multi-Task (3)	scx_ordinal-accuracy	0.488	False	Fractionation	SCX/hSAX
430	Train	SCX-hSAX-RP Multi-Task	Multi-Task (3)	scx_ordinal-accuracy	0.525	False	Fractionation	SCX/hSAX
431	Validation	SCX-hSAX-RP Multi-Task	Multi-Task (3)	scx_ordinal-accuracy	0.485	False	Fractionation	SCX/hSAX
432	Prediction	SCX-hSAX-RP Multi-Task	Multi-Task (3)	scx_ordinal-accuracy	0.498	False	Fractionation	SCX/hSAX
433	Train	SCX-hSAX-RP Multi-Task	Multi-Task (3)	scx_ordinal-accuracy	0.55	False	Fractionation	SCX/hSAX
434	Validation	SCX-hSAX-RP Multi-Task	Multi-Task (3)	scx_ordinal-accuracy	0.499	False	Fractionation	SCX/hSAX
435	Prediction	SCX-hSAX-RP Multi-Task	Multi-Task (3)	scx_ordinal-accuracy	0.502	False	Fractionation	SCX/hSAX
436	Train	SCX-hSAX-RP Multi-Task	Multi-Task (3)	scx_ordinal-accuracy	0.532	False	Fractionation	SCX/hSAX
437	Validation	SCX-hSAX-RP Multi-Task	Multi-Task (3)	scx_ordinal-accuracy	0.48	False	Fractionation	SCX/hSAX
438	Prediction	SCX-hSAX-RP Multi-Task	Multi-Task (3)	scx_ordinal-accuracy	0.466	False	Fractionation	SCX/hSAX
440	Train	SCX-hSAX-RP Multi-Task	Multi-Task (3)	scx_ordinal-accuracy	0.501	False	Fractionation	SCX/hSAX
441	Validation	SCX-hSAX-RP Multi-Task	Multi-Task (3)	scx_ordinal-accuracy	0.499	False	Fractionation	SCX/hSAX
442	Prediction	SCX-hSAX-RP Multi-Task	Multi-Task (3)	scx_ordinal-accuracy	0.495	False	Fractionation	SCX/hSAX
443	Train	SCX-hSAX-RP Multi-Task	Multi-Task (3)	scx_ordinal-accuracy	0.203	False	Fractionation	SCX/hSAX
444	Validation	SCX-hSAX-RP Multi-Task	Multi-Task (3)	scx_ordinal-accuracy	0.195	False	Fractionation	SCX/hSAX
445	Prediction	SCX-hSAX-RP Multi-Task	Multi-Task (3)	scx_ordinal-accuracy	0.205	False	Fractionation	SCX/hSAX
446	Train	SCX-hSAX-RP Multi-Task	Multi-Task (3)	scx_ordinal-accuracy	0.549	False	Fractionation	SCX/hSAX
447	Validation	SCX-hSAX-RP Multi-Task	Multi-Task (3)	scx_ordinal-accuracy	0.501	False	Fractionation	SCX/hSAX
448	Prediction	SCX-hSAX-RP Multi-Task	Multi-Task (3)	scx_ordinal-accuracy	0.497	False	Fractionation	SCX/hSAX
550	Train	SCX Single-Task	Single-Task	scx_ordinal-accuracy	0.585	False	Fractionation	SCX/hSAX
551	Validation	SCX Single-Task	Single-Task	scx_ordinal-accuracy	0.497	False	Fractionation	SCX/hSAX
552	Prediction	SCX Single-Task	Single-Task	scx_ordinal-accuracy	0.547	False	Fractionation	SCX/hSAX
553	Train	SCX Single-Task	Single-Task	scx_ordinal-accuracy	0.569	False	Fractionation	SCX/hSAX
554	Validation	SCX Single-Task	Single-Task	scx_ordinal-accuracy	0.503	False	Fractionation	SCX/hSAX
555	Prediction	SCX Single-Task	Single-Task	scx_ordinal-accuracy	0.508	False	Fractionation	SCX/hSAX
556	Train	SCX Single-Task	Single-Task	scx_ordinal-accuracy	0.592	False	Fractionation	SCX/hSAX
557	Validation	SCX Single-Task	Single-Task	scx_ordinal-accuracy	0.555	False	Fractionation	SCX/hSAX
558	Prediction	SCX Single-Task	Single-Task	scx_ordinal-accuracy	0.517	False	Fractionation	SCX/hSAX
560	Train	SCX Single-Task	Single-Task	scx_ordinal-accuracy	0.55	False	Fractionation	SCX/hSAX
561	Validation	SCX Single-Task	Single-Task	scx_ordinal-accuracy	0.522	False	Fractionation	SCX/hSAX
562	Prediction	SCX Single-Task	Single-Task	scx_ordinal-accuracy	0.524	False	Fractionation	SCX/hSAX
563	Train	SCX Single-Task	Single-Task	scx_ordinal-accuracy	0.611	False	Fractionation	SCX/hSAX
564	Validation	SCX Single-Task	Single-Task	scx_ordinal-accuracy	0.575	False	Fractionation	SCX/hSAX
565	Prediction	SCX Single-Task	Single-Task	scx_ordinal-accuracy	0.544	False	Fractionation	SCX/hSAX
566	Train	SCX Single-Task	Single-Task	scx_ordinal-accuracy	0.603	False	Fractionation	SCX/hSAX
567	Validation	SCX Single-Task	Single-Task	scx_ordinal-accuracy	0.541	False	Fractionation	SCX/hSAX
568	Prediction	SCX Single-Task	Single-Task	scx_ordinal-accuracy	0.536	False	Fractionation	SCX/hSAX
570	Train	SCX Single-Task	Single-Task	scx_ordinal-accuracy	0.516	False	Fractionation	SCX/hSAX
571	Validation	SCX Single-Task	Single-Task	scx_ordinal-accuracy	0.455	False	Fractionation	SCX/hSAX
572	Prediction	SCX Single-Task	Single-Task	scx_ordinal-accuracy	0.478	False	Fractionation	SCX/hSAX
573	Train	SCX Single-Task	Single-Task	scx_ordinal-accuracy	0.595	False	Fractionation	SCX/hSAX
574	Validation	SCX Single-Task	Single-Task	scx_ordinal-accuracy	0.543	False	Fractionation	SCX/hSAX
575	Prediction	SCX Single-Task	Single-Task	scx_ordinal-accuracy	0.534	False	Fractionation	SCX/hSAX
576	Train	SCX Single-Task	Single-Task	scx_ordinal-accuracy	0.622	False	Fractionation	SCX/hSAX
577	Validation	SCX Single-Task	Single-Task	scx_ordinal-accuracy	0.52	False	Fractionation	SCX/hSAX
578	Prediction	SCX Single-Task	Single-Task	scx_ordinal-accuracy	0.501	False	Fractionation	SCX/hSAX
580	Train	SCX Single-Task	Single-Task	scx_ordinal-accuracy	0.544	False	Fractionation	SCX/hSAX
581	Validation	SCX Single-Task	Single-Task	scx_ordinal-accuracy	0.497	False	Fractionation	SCX/hSAX
582	Prediction	SCX Single-Task	Single-Task	scx_ordinal-accuracy	0.499	False	Fractionation	SCX/hSAX
583	Train	SCX Single-Task	Single-Task	scx_ordinal-accuracy	0.579	False	Fractionation	SCX/hSAX
584	Validation	SCX Single-Task	Single-Task	scx_ordinal-accuracy	0.559	False	Fractionation	SCX/hSAX
585	Prediction	SCX Single-Task	Single-Task	scx_ordinal-accuracy	0.55	False	Fractionation	SCX/hSAX
586	Train	SCX Single-Task	Single-Task	scx_ordinal-accuracy	0.567	False	Fractionation	SCX/hSAX
587	Validation	SCX Single-Task	Single-Task	scx_ordinal-accuracy	0.497	False	Fractionation	SCX/hSAX
588	Prediction	SCX Single-Task	Single-Task	scx_ordinal-accuracy	0.507	False	Fractionation	SCX/hSAX
590	Train	SCX Single-Task	Single-Task	scx_ordinal-accuracy	0.413	False	Fractionation	SCX/hSAX
591	Validation	SCX Single-Task	Single-Task	scx_ordinal-accuracy	0.42	False	Fractionation	SCX/hSAX
592	Prediction	SCX Single-Task	Single-Task	scx_ordinal-accuracy	0.405	False	Fractionation	SCX/hSAX
593	Train	SCX Single-Task	Single-Task	scx_ordinal-accuracy	0.637	False	Fractionation	SCX/hSAX
594	Validation	SCX Single-Task	Single-Task	scx_ordinal-accuracy	0.501	False	Fractionation	SCX/hSAX
595	Prediction	SCX Single-Task	Single-Task	scx_ordinal-accuracy	0.536	False	Fractionation	SCX/hSAX
596	Train	SCX Single-Task	Single-Task	scx_ordinal-accuracy	0.573	False	Fractionation	SCX/hSAX
597	Validation	SCX Single-Task	Single-Task	scx_ordinal-accuracy	0.51	False	Fractionation	SCX/hSAX
598	Prediction	SCX Single-Task	Single-Task	scx_ordinal-accuracy	0.499	False	Fractionation	SCX/hSAX
