# Supplementary material for: Retention time prediction using neural networks increases identifications in crosslinking mass spectrometry
Source: Nat Commun. 2021 May 28;12:3237. doi: 10.1038/s41467-021-23441-0 (PMC8163845; doi:10.1038/s41467-021-23441-0)
Supplement: Supplementary file 4 — Source Data [file 41467_2021_23441_MOESM4_ESM.zip › Sources/Sources_Supplementary/FigS6_source_regression_data.csv]

	Split	task	model	variable	value	Regression	Type
600	Train	hSAX-RP Multi-Task	Multi-Task (2)	RP	8.864221572875977	True	RP
601	Validation	hSAX-RP Multi-Task	Multi-Task (2)	RP	12.248608589172363	True	RP
602	Prediction	hSAX-RP Multi-Task	Multi-Task (2)	RP	9.749483108520508	True	RP
603	Train	hSAX-RP Multi-Task	Multi-Task (2)	RP	8.119220733642578	True	RP
604	Validation	hSAX-RP Multi-Task	Multi-Task (2)	RP	11.088770866394045	True	RP
605	Prediction	hSAX-RP Multi-Task	Multi-Task (2)	RP	11.777618408203123	True	RP
606	Train	hSAX-RP Multi-Task	Multi-Task (2)	RP	7.5273942947387695	True	RP
607	Validation	hSAX-RP Multi-Task	Multi-Task (2)	RP	11.196806907653809	True	RP
608	Prediction	hSAX-RP Multi-Task	Multi-Task (2)	RP	13.787188529968262	True	RP
610	Train	hSAX-RP Multi-Task	Multi-Task (2)	RP	7.961563587188721	True	RP
611	Validation	hSAX-RP Multi-Task	Multi-Task (2)	RP	11.637864112854004	True	RP
612	Prediction	hSAX-RP Multi-Task	Multi-Task (2)	RP	9.869464874267578	True	RP
613	Train	hSAX-RP Multi-Task	Multi-Task (2)	RP	7.150847434997559	True	RP
614	Validation	hSAX-RP Multi-Task	Multi-Task (2)	RP	9.78058624267578	True	RP
615	Prediction	hSAX-RP Multi-Task	Multi-Task (2)	RP	11.137446403503418	True	RP
616	Train	hSAX-RP Multi-Task	Multi-Task (2)	RP	7.850372791290283	True	RP
617	Validation	hSAX-RP Multi-Task	Multi-Task (2)	RP	10.95762062072754	True	RP
618	Prediction	hSAX-RP Multi-Task	Multi-Task (2)	RP	13.87184238433838	True	RP
620	Train	hSAX-RP Multi-Task	Multi-Task (2)	RP	8.301105499267578	True	RP
621	Validation	hSAX-RP Multi-Task	Multi-Task (2)	RP	11.719265937805176	True	RP
622	Prediction	hSAX-RP Multi-Task	Multi-Task (2)	RP	10.06170654296875	True	RP
623	Train	hSAX-RP Multi-Task	Multi-Task (2)	RP	8.51251220703125	True	RP
624	Validation	hSAX-RP Multi-Task	Multi-Task (2)	RP	11.16230010986328	True	RP
625	Prediction	hSAX-RP Multi-Task	Multi-Task (2)	RP	11.9534330368042	True	RP
626	Train	hSAX-RP Multi-Task	Multi-Task (2)	RP	7.303292751312256	True	RP
627	Validation	hSAX-RP Multi-Task	Multi-Task (2)	RP	10.292779922485352	True	RP
628	Prediction	hSAX-RP Multi-Task	Multi-Task (2)	RP	12.962169647216797	True	RP
630	Train	hSAX-RP Multi-Task	Multi-Task (2)	RP	6.791727066040039	True	RP
631	Validation	hSAX-RP Multi-Task	Multi-Task (2)	RP	10.663006782531738	True	RP
632	Prediction	hSAX-RP Multi-Task	Multi-Task (2)	RP	9.49114990234375	True	RP
633	Train	hSAX-RP Multi-Task	Multi-Task (2)	RP	6.034201145172119	True	RP
634	Validation	hSAX-RP Multi-Task	Multi-Task (2)	RP	10.32249927520752	True	RP
635	Prediction	hSAX-RP Multi-Task	Multi-Task (2)	RP	10.93918800354004	True	RP
636	Train	hSAX-RP Multi-Task	Multi-Task (2)	RP	6.592442989349365	True	RP
637	Validation	hSAX-RP Multi-Task	Multi-Task (2)	RP	10.319786071777344	True	RP
638	Prediction	hSAX-RP Multi-Task	Multi-Task (2)	RP	13.271780014038086	True	RP
640	Train	hSAX-RP Multi-Task	Multi-Task (2)	RP	6.639068126678467	True	RP
641	Validation	hSAX-RP Multi-Task	Multi-Task (2)	RP	10.068768501281738	True	RP
642	Prediction	hSAX-RP Multi-Task	Multi-Task (2)	RP	9.624810218811035	True	RP
643	Train	hSAX-RP Multi-Task	Multi-Task (2)	RP	6.104506015777588	True	RP
644	Validation	hSAX-RP Multi-Task	Multi-Task (2)	RP	9.989991188049316	True	RP
645	Prediction	hSAX-RP Multi-Task	Multi-Task (2)	RP	11.393037796020508	True	RP
646	Train	hSAX-RP Multi-Task	Multi-Task (2)	RP	20.823057174682617	True	RP
647	Validation	hSAX-RP Multi-Task	Multi-Task (2)	RP	26.09095573425293	True	RP
648	Prediction	hSAX-RP Multi-Task	Multi-Task (2)	RP	27.08792495727539	True	RP
650	Train	SCX-RP Multi-Task	Multi-Task (2)	RP	5.021597385406494	True	RP
651	Validation	SCX-RP Multi-Task	Multi-Task (2)	RP	9.965505599975586	True	RP
652	Prediction	SCX-RP Multi-Task	Multi-Task (2)	RP	8.951510429382324	True	RP
653	Train	SCX-RP Multi-Task	Multi-Task (2)	RP	8.94189167022705	True	RP
654	Validation	SCX-RP Multi-Task	Multi-Task (2)	RP	11.200197219848633	True	RP
655	Prediction	SCX-RP Multi-Task	Multi-Task (2)	RP	12.373428344726562	True	RP
656	Train	SCX-RP Multi-Task	Multi-Task (2)	RP	8.223676681518555	True	RP
657	Validation	SCX-RP Multi-Task	Multi-Task (2)	RP	10.49923324584961	True	RP
658	Prediction	SCX-RP Multi-Task	Multi-Task (2)	RP	13.29470443725586	True	RP
660	Train	SCX-RP Multi-Task	Multi-Task (2)	RP	8.430489540100098	True	RP
661	Validation	SCX-RP Multi-Task	Multi-Task (2)	RP	11.952491760253906	True	RP
662	Prediction	SCX-RP Multi-Task	Multi-Task (2)	RP	10.476618766784668	True	RP
663	Train	SCX-RP Multi-Task	Multi-Task (2)	RP	7.00368070602417	True	RP
664	Validation	SCX-RP Multi-Task	Multi-Task (2)	RP	10.32772731781006	True	RP
665	Prediction	SCX-RP Multi-Task	Multi-Task (2)	RP	11.208775520324709	True	RP
666	Train	SCX-RP Multi-Task	Multi-Task (2)	RP	5.118665218353272	True	RP
667	Validation	SCX-RP Multi-Task	Multi-Task (2)	RP	7.914661407470703	True	RP
668	Prediction	SCX-RP Multi-Task	Multi-Task (2)	RP	12.562585830688477	True	RP
670	Train	SCX-RP Multi-Task	Multi-Task (2)	RP	6.608973503112793	True	RP
671	Validation	SCX-RP Multi-Task	Multi-Task (2)	RP	11.361363410949709	True	RP
672	Prediction	SCX-RP Multi-Task	Multi-Task (2)	RP	10.008289337158203	True	RP
673	Train	SCX-RP Multi-Task	Multi-Task (2)	RP	8.499166488647461	True	RP
674	Validation	SCX-RP Multi-Task	Multi-Task (2)	RP	10.54300308227539	True	RP
675	Prediction	SCX-RP Multi-Task	Multi-Task (2)	RP	12.12641429901123	True	RP
676	Train	SCX-RP Multi-Task	Multi-Task (2)	RP	6.28253984451294	True	RP
677	Validation	SCX-RP Multi-Task	Multi-Task (2)	RP	9.34975528717041	True	RP
678	Prediction	SCX-RP Multi-Task	Multi-Task (2)	RP	13.079644203186035	True	RP
680	Train	SCX-RP Multi-Task	Multi-Task (2)	RP	7.502248764038086	True	RP
681	Validation	SCX-RP Multi-Task	Multi-Task (2)	RP	10.718161582946776	True	RP
682	Prediction	SCX-RP Multi-Task	Multi-Task (2)	RP	10.293940544128418	True	RP
683	Train	SCX-RP Multi-Task	Multi-Task (2)	RP	7.106865406036377	True	RP
684	Validation	SCX-RP Multi-Task	Multi-Task (2)	RP	10.56808090209961	True	RP
685	Prediction	SCX-RP Multi-Task	Multi-Task (2)	RP	11.323902130126951	True	RP
686	Train	SCX-RP Multi-Task	Multi-Task (2)	RP	14.99324893951416	True	RP
687	Validation	SCX-RP Multi-Task	Multi-Task (2)	RP	17.32372283935547	True	RP
688	Prediction	SCX-RP Multi-Task	Multi-Task (2)	RP	19.662670135498047	True	RP
690	Train	SCX-RP Multi-Task	Multi-Task (2)	RP	6.489805698394775	True	RP
691	Validation	SCX-RP Multi-Task	Multi-Task (2)	RP	8.092828750610352	True	RP
692	Prediction	SCX-RP Multi-Task	Multi-Task (2)	RP	7.761122226715088	True	RP
693	Train	SCX-RP Multi-Task	Multi-Task (2)	RP	4.720800876617432	True	RP
694	Validation	SCX-RP Multi-Task	Multi-Task (2)	RP	9.770672798156738	True	RP
695	Prediction	SCX-RP Multi-Task	Multi-Task (2)	RP	10.81999397277832	True	RP
696	Train	SCX-RP Multi-Task	Multi-Task (2)	RP	7.57009744644165	True	RP
697	Validation	SCX-RP Multi-Task	Multi-Task (2)	RP	10.76358127593994	True	RP
698	Prediction	SCX-RP Multi-Task	Multi-Task (2)	RP	13.42154026031494	True	RP
700	Train	SCX-hSAX-RP Multi-Task	Multi-Task (3)	RP	8.36630916595459	True	RP
701	Validation	SCX-hSAX-RP Multi-Task	Multi-Task (3)	RP	11.301653861999512	True	RP
702	Prediction	SCX-hSAX-RP Multi-Task	Multi-Task (3)	RP	10.283705711364746	True	RP
703	Train	SCX-hSAX-RP Multi-Task	Multi-Task (3)	RP	6.161898612976074	True	RP
704	Validation	SCX-hSAX-RP Multi-Task	Multi-Task (3)	RP	9.530821800231934	True	RP
705	Prediction	SCX-hSAX-RP Multi-Task	Multi-Task (3)	RP	10.579605102539062	True	RP
706	Train	SCX-hSAX-RP Multi-Task	Multi-Task (3)	RP	7.589646339416504	True	RP
707	Validation	SCX-hSAX-RP Multi-Task	Multi-Task (3)	RP	11.088611602783203	True	RP
708	Prediction	SCX-hSAX-RP Multi-Task	Multi-Task (3)	RP	13.88066577911377	True	RP
710	Train	SCX-hSAX-RP Multi-Task	Multi-Task (3)	RP	9.86054801940918	True	RP
711	Validation	SCX-hSAX-RP Multi-Task	Multi-Task (3)	RP	12.015668869018556	True	RP
712	Prediction	SCX-hSAX-RP Multi-Task	Multi-Task (3)	RP	11.564414978027344	True	RP
713	Train	SCX-hSAX-RP Multi-Task	Multi-Task (3)	RP	8.197465896606445	True	RP
714	Validation	SCX-hSAX-RP Multi-Task	Multi-Task (3)	RP	11.325505256652832	True	RP
715	Prediction	SCX-hSAX-RP Multi-Task	Multi-Task (3)	RP	11.848929405212402	True	RP
716	Train	SCX-hSAX-RP Multi-Task	Multi-Task (3)	RP	4.111593246459961	True	RP
717	Validation	SCX-hSAX-RP Multi-Task	Multi-Task (3)	RP	9.24882984161377	True	RP
718	Prediction	SCX-hSAX-RP Multi-Task	Multi-Task (3)	RP	12.28868293762207	True	RP
720	Train	SCX-hSAX-RP Multi-Task	Multi-Task (3)	RP	6.869494915008545	True	RP
721	Validation	SCX-hSAX-RP Multi-Task	Multi-Task (3)	RP	11.274033546447754	True	RP
722	Prediction	SCX-hSAX-RP Multi-Task	Multi-Task (3)	RP	9.726988792419434	True	RP
723	Train	SCX-hSAX-RP Multi-Task	Multi-Task (3)	RP	6.383468627929688	True	RP
724	Validation	SCX-hSAX-RP Multi-Task	Multi-Task (3)	RP	10.67302131652832	True	RP
725	Prediction	SCX-hSAX-RP Multi-Task	Multi-Task (3)	RP	11.516291618347168	True	RP
726	Train	SCX-hSAX-RP Multi-Task	Multi-Task (3)	RP	7.446993350982666	True	RP
727	Validation	SCX-hSAX-RP Multi-Task	Multi-Task (3)	RP	10.04903507232666	True	RP
728	Prediction	SCX-hSAX-RP Multi-Task	Multi-Task (3)	RP	14.070382118225098	True	RP
730	Train	SCX-hSAX-RP Multi-Task	Multi-Task (3)	RP	8.176907539367676	True	RP
731	Validation	SCX-hSAX-RP Multi-Task	Multi-Task (3)	RP	11.4535551071167	True	RP
732	Prediction	SCX-hSAX-RP Multi-Task	Multi-Task (3)	RP	10.050122261047363	True	RP
733	Train	SCX-hSAX-RP Multi-Task	Multi-Task (3)	RP	5.418182373046875	True	RP
734	Validation	SCX-hSAX-RP Multi-Task	Multi-Task (3)	RP	8.744876861572266	True	RP
735	Prediction	SCX-hSAX-RP Multi-Task	Multi-Task (3)	RP	10.276763916015623	True	RP
736	Train	SCX-hSAX-RP Multi-Task	Multi-Task (3)	RP	6.9091877937316895	True	RP
737	Validation	SCX-hSAX-RP Multi-Task	Multi-Task (3)	RP	10.271169662475586	True	RP
738	Prediction	SCX-hSAX-RP Multi-Task	Multi-Task (3)	RP	15.022271156311035	True	RP
740	Train	SCX-hSAX-RP Multi-Task	Multi-Task (3)	RP	9.012210845947266	True	RP
741	Validation	SCX-hSAX-RP Multi-Task	Multi-Task (3)	RP	11.943267822265623	True	RP
742	Prediction	SCX-hSAX-RP Multi-Task	Multi-Task (3)	RP	10.310867309570312	True	RP
743	Train	SCX-hSAX-RP Multi-Task	Multi-Task (3)	RP	19.113985061645508	True	RP
744	Validation	SCX-hSAX-RP Multi-Task	Multi-Task (3)	RP	18.546669006347656	True	RP
745	Prediction	SCX-hSAX-RP Multi-Task	Multi-Task (3)	RP	20.25662040710449	True	RP
746	Train	SCX-hSAX-RP Multi-Task	Multi-Task (3)	RP	9.543612480163574	True	RP
747	Validation	SCX-hSAX-RP Multi-Task	Multi-Task (3)	RP	11.280010223388672	True	RP
748	Prediction	SCX-hSAX-RP Multi-Task	Multi-Task (3)	RP	14.334980010986328	True	RP
800	Train	RP Single-Task	Single-Task	RP	7.573388576507568	True	RP
801	Validation	RP Single-Task	Single-Task	RP	10.95859146118164	True	RP
802	Prediction	RP Single-Task	Single-Task	RP	9.7650146484375	True	RP
803	Train	RP Single-Task	Single-Task	RP	6.901547908782959	True	RP
804	Validation	RP Single-Task	Single-Task	RP	11.181720733642578	True	RP
805	Prediction	RP Single-Task	Single-Task	RP	11.424249649047852	True	RP
806	Train	RP Single-Task	Single-Task	RP	9.44680404663086	True	RP
807	Validation	RP Single-Task	Single-Task	RP	12.077898025512695	True	RP
808	Prediction	RP Single-Task	Single-Task	RP	14.201210021972656	True	RP
810	Train	RP Single-Task	Single-Task	RP	7.9115891456604	True	RP
811	Validation	RP Single-Task	Single-Task	RP	11.464096069335938	True	RP
812	Prediction	RP Single-Task	Single-Task	RP	9.930815696716309	True	RP
813	Train	RP Single-Task	Single-Task	RP	8.031346321105957	True	RP
814	Validation	RP Single-Task	Single-Task	RP	11.016254425048828	True	RP
815	Prediction	RP Single-Task	Single-Task	RP	11.914898872375488	True	RP
816	Train	RP Single-Task	Single-Task	RP	6.902863502502441	True	RP
817	Validation	RP Single-Task	Single-Task	RP	10.665091514587402	True	RP
818	Prediction	RP Single-Task	Single-Task	RP	14.439780235290527	True	RP
820	Train	RP Single-Task	Single-Task	RP	7.54489803314209	True	RP
821	Validation	RP Single-Task	Single-Task	RP	10.580875396728516	True	RP
822	Prediction	RP Single-Task	Single-Task	RP	9.821470260620115	True	RP
823	Train	RP Single-Task	Single-Task	RP	7.394754409790039	True	RP
824	Validation	RP Single-Task	Single-Task	RP	10.618766784667969	True	RP
825	Prediction	RP Single-Task	Single-Task	RP	11.42812728881836	True	RP
826	Train	RP Single-Task	Single-Task	RP	8.220300674438477	True	RP
827	Validation	RP Single-Task	Single-Task	RP	11.307575225830078	True	RP
828	Prediction	RP Single-Task	Single-Task	RP	15.181328773498535	True	RP
830	Train	RP Single-Task	Single-Task	RP	11.2085599899292	True	RP
831	Validation	RP Single-Task	Single-Task	RP	12.56907558441162	True	RP
832	Prediction	RP Single-Task	Single-Task	RP	12.427199363708496	True	RP
833	Train	RP Single-Task	Single-Task	RP	8.145508766174316	True	RP
834	Validation	RP Single-Task	Single-Task	RP	10.888472557067873	True	RP
835	Prediction	RP Single-Task	Single-Task	RP	12.453229904174805	True	RP
836	Train	RP Single-Task	Single-Task	RP	6.862513542175293	True	RP
837	Validation	RP Single-Task	Single-Task	RP	10.000092506408691	True	RP
838	Prediction	RP Single-Task	Single-Task	RP	14.381418228149414	True	RP
840	Train	RP Single-Task	Single-Task	RP	9.322407722473145	True	RP
841	Validation	RP Single-Task	Single-Task	RP	11.802509307861328	True	RP
842	Prediction	RP Single-Task	Single-Task	RP	10.556736946105955	True	RP
843	Train	RP Single-Task	Single-Task	RP	5.067862510681152	True	RP
844	Validation	RP Single-Task	Single-Task	RP	8.584099769592285	True	RP
845	Prediction	RP Single-Task	Single-Task	RP	9.81550121307373	True	RP
846	Train	RP Single-Task	Single-Task	RP	7.343183994293213	True	RP
847	Validation	RP Single-Task	Single-Task	RP	10.998538970947266	True	RP
848	Prediction	RP Single-Task	Single-Task	RP	14.108235359191896	True	RP
