# Supplementary material for: Retention time prediction using neural networks increases identifications in crosslinking mass spectrometry
Source: Nat Commun. 2021 May 28;12:3237. doi: 10.1038/s41467-021-23441-0 (PMC8163845; doi:10.1038/s41467-021-23441-0)
Supplement: Supplementary file 4 — Source Data [file 41467_2021_23441_MOESM4_ESM.zip › Sources/Sources_Supplementary/FigS7_source_cpu.csv]

	file	execution time	model	task
0	xirt_logger.log	10.34	multi task	hSAX-RP Multi-Task
1	xirt_logger.log	10.29	multi task	hSAX-RP Multi-Task
2	xirt_logger.log	11.15	multi task	hSAX-RP Multi-Task
3	xirt_logger.log	9.7	multi task	hSAX-RP Multi-Task
4	xirt_logger.log	7.56	multi task	hSAX-RP Multi-Task
5	xirt_logger.log	9.72	multi task	SCX-RP Multi-Task
6	xirt_logger.log	11.47	multi task	SCX-RP Multi-Task
7	xirt_logger.log	11.76	multi task	SCX-RP Multi-Task
8	xirt_logger.log	10.48	multi task	SCX-RP Multi-Task
9	xirt_logger.log	9.71	multi task	SCX-RP Multi-Task
10	xirt_logger.log	11.49	multi task	SCX-hSAX-RP Multi-Task
11	xirt_logger.log	10.1	multi task	SCX-hSAX-RP Multi-Task
12	xirt_logger.log	10.32	multi task	SCX-hSAX-RP Multi-Task
13	xirt_logger.log	10.44	multi task	SCX-hSAX-RP Multi-Task
14	xirt_logger.log	11.21	multi task	SCX-hSAX-RP Multi-Task
15	xirt_logger.log	8.69	single task	hSAX Single-Task
16	xirt_logger.log	9.94	single task	hSAX Single-Task
17	xirt_logger.log	7.89	single task	hSAX Single-Task
18	xirt_logger.log	10.4	single task	hSAX Single-Task
19	xirt_logger.log	9.45	single task	hSAX Single-Task
20	xirt_logger.log	8.23	single task	RP Single-Task
21	xirt_logger.log	10.02	single task	RP Single-Task
22	xirt_logger.log	9.54	single task	RP Single-Task
23	xirt_logger.log	8.45	single task	RP Single-Task
24	xirt_logger.log	9.54	single task	RP Single-Task
25	xirt_logger.log	9.24	single task	SCX Single-Task
26	xirt_logger.log	8.01	single task	SCX Single-Task
27	xirt_logger.log	8.43	single task	SCX Single-Task
28	xirt_logger.log	8.93	single task	SCX Single-Task
29	xirt_logger.log	9.59	single task	SCX Single-Task
0	xirt_logger.log	26.160000000000004	single task	summed Single-Task
1	xirt_logger.log	27.97	single task	summed Single-Task
2	xirt_logger.log	25.86	single task	summed Single-Task
3	xirt_logger.log	27.78	single task	summed Single-Task
4	xirt_logger.log	28.58	single task	summed Single-Task
