# Supplementary material for: Retention time prediction using neural networks increases identifications in crosslinking mass spectrometry
Source: Nat Commun. 2021 May 28;12:3237. doi: 10.1038/s41467-021-23441-0 (PMC8163845; doi:10.1038/s41467-021-23441-0)
Supplement: Supplementary file 4 — Source Data [file 41467_2021_23441_MOESM4_ESM.zip › Sources/Sources_Supplementary/FigS7_source_gpu.csv]

	file	execution time	model	task
0	xirt_logger.log	3.51	multi task	hSAX-RP Multi-Task
1	xirt_logger.log	3.47	multi task	hSAX-RP Multi-Task
2	xirt_logger.log	3.51	multi task	hSAX-RP Multi-Task
3	xirt_logger.log	3.55	multi task	hSAX-RP Multi-Task
4	xirt_logger.log	3.32	multi task	hSAX-RP Multi-Task
5	xirt_logger.log	3.36	multi task	SCX-RP Multi-Task
6	xirt_logger.log	3.49	multi task	SCX-RP Multi-Task
7	xirt_logger.log	3.3	multi task	SCX-RP Multi-Task
8	xirt_logger.log	3.17	multi task	SCX-RP Multi-Task
9	xirt_logger.log	3.38	multi task	SCX-RP Multi-Task
10	xirt_logger.log	3.83	multi task	SCX-hSAX-RP Multi-Task
11	xirt_logger.log	3.83	multi task	SCX-hSAX-RP Multi-Task
12	xirt_logger.log	3.95	multi task	SCX-hSAX-RP Multi-Task
13	xirt_logger.log	4.06	multi task	SCX-hSAX-RP Multi-Task
14	xirt_logger.log	3.46	multi task	SCX-hSAX-RP Multi-Task
15	xirt_logger.log	2.92	single task	hSAX Single-Task
16	xirt_logger.log	2.97	single task	hSAX Single-Task
17	xirt_logger.log	2.96	single task	hSAX Single-Task
18	xirt_logger.log	2.92	single task	hSAX Single-Task
19	xirt_logger.log	3.01	single task	hSAX Single-Task
20	xirt_logger.log	2.78	single task	RP Single-Task
21	xirt_logger.log	2.83	single task	RP Single-Task
22	xirt_logger.log	2.75	single task	RP Single-Task
23	xirt_logger.log	2.44	single task	RP Single-Task
24	xirt_logger.log	2.65	single task	RP Single-Task
25	xirt_logger.log	2.72	single task	SCX Single-Task
26	xirt_logger.log	2.79	single task	SCX Single-Task
27	xirt_logger.log	2.73	single task	SCX Single-Task
28	xirt_logger.log	3.12	single task	SCX Single-Task
29	xirt_logger.log	2.8	single task	SCX Single-Task
0	xirt_logger.log	8.42	single task	summed Single-Task
1	xirt_logger.log	8.59	single task	summed Single-Task
2	xirt_logger.log	8.44	single task	summed Single-Task
3	xirt_logger.log	8.48	single task	summed Single-Task
4	xirt_logger.log	8.46	single task	summed Single-Task
