# Supplementary material for: Retention time prediction using neural networks increases identifications in crosslinking mass spectrometry
Source: Nat Commun. 2021 May 28;12:3237. doi: 10.1038/s41467-021-23441-0 (PMC8163845; doi:10.1038/s41467-021-23441-0)
Supplement: Supplementary file 4 — Source Data [file 41467_2021_23441_MOESM4_ESM.zip › Sources/Sources_Supplementary/FigS8_source.csv]

	min	max	frac
0	1	1	hsax
1	1	1	hsax
2	3	3	hsax
3	2	3	hsax
4	6	6	hsax
5	6	6	hsax
6	5	5	hsax
7	5	5	hsax
8	1	1	hsax
9	1	1	hsax
10	5	5	hsax
11	5	6	hsax
12	5	6	hsax
13	5	6	hsax
14	7	7	hsax
15	7	7	hsax
16	6	6	hsax
17	7	7	hsax
18	2	4	hsax
19	2	4	hsax
20	1	1	hsax
21	1	1	hsax
22	1	1	hsax
23	2	2	hsax
24	7	7	hsax
25	7	7	hsax
26	7	7	hsax
27	7	7	hsax
28	7	7	hsax
29	7	7	hsax
30	5	5	hsax
31	3	4	hsax
32	6	7	hsax
33	8	10	hsax
34	7	10	hsax
35	6	6	hsax
36	7	8	hsax
37	8	8	hsax
38	5	5	hsax
39	5	5	hsax
40	2	2	hsax
41	6	6	hsax
42	1	10	hsax
43	9	10	hsax
44	9	10	hsax
45	2	2	hsax
46	2	3	hsax
47	2	3	hsax
48	3	4	hsax
49	3	4	hsax
50	3	4	hsax
51	3	10	hsax
52	3	10	hsax
53	3	5	hsax
54	2	2	hsax
55	7	7	hsax
56	7	7	hsax
57	6	6	hsax
58	6	6	hsax
59	6	6	hsax
60	6	6	hsax
61	5	5	hsax
62	4	5	hsax
63	4	5	hsax
64	5	5	hsax
65	5	5	hsax
66	4	4	hsax
67	5	5	hsax
68	5	5	hsax
69	5	5	hsax
70	8	9	hsax
71	7	8	hsax
72	8	8	hsax
73	6	6	hsax
74	6	6	hsax
75	4	4	hsax
76	4	5	hsax
77	7	7	hsax
78	6	6	hsax
79	7	7	hsax
80	2	3	hsax
81	2	3	hsax
82	1	4	hsax
83	1	4	hsax
84	3	3	hsax
85	3	3	hsax
86	1	9	hsax
87	1	10	hsax
88	2	10	hsax
89	6	7	hsax
90	6	7	hsax
91	6	6	hsax
92	7	8	hsax
93	2	2	hsax
94	5	5	hsax
95	2	2	hsax
96	8	8	hsax
97	8	8	hsax
98	7	8	hsax
99	7	7	hsax
100	7	8	hsax
101	7	8	hsax
102	7	8	hsax
103	8	8	hsax
104	7	9	hsax
105	8	8	hsax
106	8	8	hsax
107	7	10	hsax
108	7	10	hsax
109	3	4	hsax
110	4	5	hsax
111	3	4	hsax
112	4	4	hsax
113	7	7	hsax
114	7	7	hsax
115	7	7	hsax
116	7	7	hsax
117	6	6	hsax
118	6	6	hsax
119	5	5	hsax
120	5	5	hsax
121	3	4	hsax
122	3	4	hsax
123	5	5	hsax
124	5	5	hsax
125	5	5	hsax
126	5	5	hsax
127	5	5	hsax
128	5	5	hsax
129	2	2	hsax
130	2	2	hsax
131	6	6	hsax
132	6	6	hsax
133	8	8	hsax
134	6	7	hsax
135	7	7	hsax
136	7	7	hsax
137	7	7	hsax
138	7	10	hsax
139	5	5	hsax
140	5	5	hsax
141	5	5	hsax
142	7	7	hsax
143	7	7	hsax
144	5	6	hsax
145	5	5	hsax
146	6	6	hsax
147	6	6	hsax
148	6	6	hsax
149	6	6	hsax
150	2	2	hsax
151	1	1	hsax
152	2	2	hsax
153	5	5	hsax
154	5	5	hsax
155	6	7	hsax
156	5	5	hsax
157	4	5	hsax
158	4	5	hsax
159	4	5	hsax
160	6	6	hsax
161	4	6	hsax
162	4	6	hsax
163	5	5	hsax
164	4	5	hsax
165	4	4	hsax
166	6	6	hsax
167	6	7	hsax
168	6	7	hsax
169	7	8	hsax
170	7	8	hsax
171	8	8	hsax
172	7	7	hsax
173	6	6	hsax
174	6	6	hsax
175	8	8	hsax
176	8	8	hsax
177	8	9	hsax
178	1	1	hsax
179	1	10	hsax
180	1	2	hsax
181	1	3	hsax
182	5	5	hsax
183	2	2	hsax
184	5	5	hsax
185	5	6	hsax
186	4	5	hsax
187	4	5	hsax
188	4	4	hsax
189	4	5	hsax
190	6	7	hsax
191	7	7	hsax
192	7	8	hsax
193	7	7	hsax
194	6	6	hsax
195	5	5	hsax
196	5	5	hsax
197	3	4	hsax
198	4	5	hsax
199	1	10	hsax
200	1	10	hsax
201	1	1	hsax
202	8	10	hsax
203	8	10	hsax
204	8	9	hsax
205	8	10	hsax
206	1	1	hsax
207	1	1	hsax
208	7	7	hsax
209	7	7	hsax
210	3	5	hsax
211	2	2	hsax
212	2	2	hsax
213	2	2	hsax
214	2	3	hsax
215	2	2	hsax
216	5	5	hsax
217	5	5	hsax
218	5	5	hsax
219	7	7	hsax
220	7	7	hsax
221	5	5	hsax
222	5	5	hsax
223	5	5	hsax
224	5	5	hsax
225	6	6	hsax
226	5	6	hsax
227	5	6	hsax
228	4	5	hsax
229	4	5	hsax
230	6	7	hsax
231	6	6	hsax
232	1	2	hsax
233	1	1	hsax
234	1	2	hsax
235	6	6	hsax
236	6	6	hsax
237	6	6	hsax
238	5	6	hsax
239	4	6	hsax
240	2	7	hsax
241	4	6	hsax
242	4	9	hsax
243	2	2	hsax
244	5	5	hsax
245	6	7	hsax
246	6	7	hsax
247	2	2	hsax
248	2	2	hsax
249	6	6	hsax
250	7	8	hsax
251	6	6	hsax
252	6	10	hsax
253	6	9	hsax
254	6	10	hsax
255	6	10	hsax
256	7	9	hsax
257	1	1	hsax
258	1	1	hsax
259	6	10	hsax
260	6	6	hsax
261	2	2	hsax
262	5	6	hsax
263	2	2	hsax
264	2	2	hsax
265	5	5	hsax
266	2	2	hsax
267	7	7	hsax
268	7	7	hsax
269	7	7	hsax
270	7	7	hsax
271	4	4	hsax
272	5	5	hsax
273	7	7	hsax
274	4	10	hsax
275	2	10	hsax
276	1	2	hsax
277	1	2	hsax
278	2	3	hsax
279	2	2	hsax
280	8	9	hsax
281	7	9	hsax
282	7	8	hsax
283	5	5	hsax
284	5	5	hsax
285	5	5	hsax
286	5	6	hsax
287	5	6	hsax
288	5	5	hsax
289	5	5	hsax
290	5	5	hsax
291	2	2	hsax
292	2	3	hsax
293	2	4	hsax
294	5	5	hsax
295	6	6	hsax
296	6	6	hsax
297	6	6	hsax
298	6	6	hsax
299	6	6	hsax
300	6	6	hsax
301	6	6	hsax
302	6	6	hsax
303	6	9	hsax
304	6	10	hsax
305	6	6	hsax
306	3	4	hsax
307	2	2	hsax
308	5	5	hsax
309	2	3	hsax
310	2	2	hsax
311	1	1	hsax
312	1	1	hsax
313	6	6	hsax
314	6	6	hsax
315	5	6	hsax
316	5	6	hsax
317	5	6	hsax
318	5	5	hsax
319	5	5	hsax
320	5	6	hsax
321	5	5	hsax
322	6	10	hsax
323	5	10	hsax
324	8	10	hsax
325	8	10	hsax
326	2	2	hsax
327	1	1	hsax
328	1	1	hsax
329	1	1	hsax
330	1	1	hsax
331	1	1	hsax
332	4	5	hsax
333	7	7	hsax
334	7	8	hsax
335	7	9	hsax
336	3	3	hsax
337	3	3	hsax
338	6	6	hsax
339	3	4	hsax
340	5	5	hsax
341	5	5	hsax
342	2	2	hsax
343	2	3	hsax
344	2	4	hsax
345	2	3	hsax
346	4	5	hsax
347	5	6	hsax
348	5	5	hsax
349	1	1	hsax
350	1	2	hsax
351	8	8	hsax
352	1	1	hsax
353	1	1	hsax
354	7	7	hsax
355	7	8	hsax
356	7	10	hsax
357	7	7	hsax
358	7	7	hsax
359	7	7	hsax
360	7	7	hsax
361	7	7	hsax
362	7	7	hsax
363	6	7	hsax
364	6	6	hsax
365	7	7	hsax
366	7	7	hsax
367	2	2	hsax
368	5	5	hsax
369	6	6	hsax
370	5	10	hsax
371	9	10	hsax
372	7	8	hsax
373	5	10	hsax
374	5	10	hsax
375	6	9	hsax
376	6	6	hsax
377	5	10	hsax
378	5	5	hsax
379	4	10	hsax
380	7	10	hsax
381	5	10	hsax
382	5	6	hsax
383	5	6	hsax
384	5	7	hsax
385	5	5	hsax
386	4	9	hsax
387	4	5	hsax
388	5	5	hsax
389	5	10	hsax
390	3	5	hsax
391	5	5	hsax
392	2	2	hsax
393	4	4	hsax
394	4	4	hsax
395	6	7	hsax
396	5	9	hsax
397	4	10	hsax
398	4	10	hsax
399	6	6	hsax
400	5	6	hsax
401	5	9	hsax
402	5	9	hsax
403	5	6	hsax
404	5	5	hsax
405	5	6	hsax
406	5	5	hsax
407	8	10	hsax
408	4	5	hsax
409	4	6	hsax
410	4	6	hsax
411	1	2	hsax
412	1	1	hsax
413	1	1	hsax
414	1	1	hsax
415	6	7	hsax
416	5	6	hsax
417	5	6	hsax
418	5	10	hsax
419	5	10	hsax
420	5	9	hsax
421	5	6	hsax
422	9	10	hsax
423	6	6	hsax
424	5	6	hsax
425	7	7	hsax
426	6	6	hsax
427	5	6	hsax
428	5	6	hsax
429	5	6	hsax
430	5	6	hsax
431	7	7	hsax
432	7	7	hsax
433	7	7	hsax
434	4	5	hsax
435	3	10	hsax
436	4	5	hsax
437	4	5	hsax
438	4	4	hsax
439	1	1	hsax
440	4	5	hsax
441	4	5	hsax
442	8	8	hsax
443	8	10	hsax
444	3	3	hsax
445	2	2	hsax
446	2	3	hsax
447	2	2	hsax
448	1	2	hsax
449	1	1	hsax
450	1	1	hsax
451	1	1	hsax
452	7	9	hsax
453	7	9	hsax
454	7	8	hsax
455	7	7	hsax
456	5	6	hsax
457	6	8	hsax
458	7	8	hsax
459	5	5	hsax
460	4	5	hsax
461	5	5	hsax
462	1	1	hsax
463	1	1	hsax
464	1	1	hsax
465	1	1	hsax
466	1	1	hsax
467	2	2	hsax
468	3	4	hsax
469	3	4	hsax
470	3	3	hsax
471	3	3	hsax
472	1	2	hsax
473	1	2	hsax
474	4	5	hsax
475	8	8	hsax
476	5	5	hsax
477	6	6	hsax
478	6	6	hsax
479	6	6	hsax
480	6	7	hsax
481	7	8	hsax
482	7	8	hsax
483	2	2	hsax
484	6	7	hsax
485	6	6	hsax
486	2	2	hsax
487	4	4	hsax
488	1	1	hsax
489	1	1	hsax
490	7	7	hsax
491	6	6	hsax
492	7	7	hsax
493	7	7	hsax
494	4	5	hsax
495	4	6	hsax
496	4	10	hsax
497	6	6	hsax
498	3	3	hsax
499	1	9	hsax
500	1	10	hsax
501	6	7	hsax
502	6	7	hsax
503	2	3	hsax
504	6	6	hsax
505	7	7	hsax
506	4	8	hsax
507	4	9	hsax
508	3	9	hsax
509	6	6	hsax
510	3	4	hsax
511	1	1	hsax
512	1	1	hsax
513	4	4	hsax
514	4	4	hsax
515	1	1	hsax
516	1	1	hsax
517	1	1	hsax
518	1	1	hsax
519	6	7	hsax
520	5	6	hsax
521	7	7	hsax
522	6	6	hsax
523	5	6	hsax
524	5	6	hsax
525	7	8	hsax
526	7	10	hsax
527	6	6	hsax
528	6	7	hsax
529	2	2	hsax
530	6	6	hsax
531	5	6	hsax
532	5	10	hsax
533	1	2	hsax
534	1	1	hsax
535	6	6	hsax
536	3	4	hsax
537	6	6	hsax
538	6	6	hsax
539	5	7	hsax
540	6	6	hsax
541	8	8	hsax
542	6	7	hsax
543	6	7	hsax
544	9	10	hsax
545	9	10	hsax
546	9	10	hsax
547	2	2	hsax
548	4	4	hsax
549	6	7	hsax
550	5	5	hsax
551	1	1	hsax
552	1	1	hsax
553	4	4	hsax
554	5	5	hsax
555	7	9	hsax
556	6	9	hsax
557	7	8	hsax
558	2	2	hsax
559	5	5	hsax
560	5	5	hsax
561	2	2	hsax
562	1	2	hsax
563	1	2	hsax
564	7	7	hsax
565	7	7	hsax
566	7	8	hsax
567	5	6	hsax
568	5	6	hsax
569	5	5	hsax
570	2	3	hsax
571	1	1	hsax
572	1	2	hsax
573	2	2	hsax
574	2	2	hsax
575	2	2	hsax
576	1	1	hsax
577	6	7	hsax
578	7	7	hsax
579	6	6	hsax
580	7	7	hsax
581	8	10	hsax
582	9	10	hsax
583	3	4	hsax
584	6	6	hsax
585	2	2	hsax
586	2	2	hsax
587	1	1	hsax
588	1	1	hsax
589	3	3	hsax
590	7	8	hsax
591	7	8	hsax
592	1	1	hsax
593	1	1	hsax
594	1	1	hsax
595	1	1	hsax
596	1	1	hsax
597	7	7	hsax
598	1	2	hsax
599	2	3	hsax
600	8	9	hsax
601	8	9	hsax
602	1	1	hsax
603	5	6	hsax
604	2	2	hsax
605	3	4	hsax
606	2	2	hsax
607	2	3	hsax
608	2	3	hsax
609	1	1	hsax
610	1	1	hsax
611	1	1	hsax
612	3	3	hsax
613	3	3	hsax
614	6	6	hsax
615	5	5	hsax
616	2	3	hsax
617	2	3	hsax
618	2	2	hsax
619	1	3	hsax
620	2	2	hsax
621	5	5	hsax
622	8	10	hsax
623	8	10	hsax
624	7	7	hsax
625	7	8	hsax
626	7	7	hsax
627	7	8	hsax
628	4	5	hsax
629	5	5	hsax
630	1	1	hsax
631	1	2	hsax
632	9	10	hsax
633	4	5	hsax
634	4	6	hsax
635	4	5	hsax
636	2	2	hsax
637	6	6	hsax
638	6	6	hsax
639	5	5	hsax
640	6	6	hsax
641	5	6	hsax
642	5	6	hsax
643	5	5	hsax
644	5	6	hsax
645	5	6	hsax
646	5	5	hsax
647	4	5	hsax
648	4	5	hsax
649	8	9	hsax
650	7	7	hsax
651	7	7	hsax
652	5	6	hsax
653	7	7	hsax
654	7	7	hsax
655	7	7	hsax
656	7	7	hsax
657	6	6	hsax
658	5	5	hsax
659	5	5	hsax
660	5	6	hsax
661	6	6	hsax
662	6	6	hsax
663	6	6	hsax
664	5	5	hsax
665	5	5	hsax
666	5	5	hsax
667	7	7	hsax
668	7	7	hsax
669	5	6	hsax
670	5	5	hsax
671	3	3	hsax
672	3	3	hsax
673	3	3	hsax
674	3	3	hsax
675	7	7	hsax
676	7	8	hsax
677	7	8	hsax
678	7	8	hsax
679	1	10	hsax
680	3	4	hsax
681	7	7	hsax
682	7	7	hsax
683	7	10	hsax
684	7	7	hsax
685	6	7	hsax
686	6	7	hsax
687	3	3	hsax
688	3	4	hsax
689	3	3	hsax
690	3	3	hsax
691	6	6	hsax
692	6	6	hsax
693	7	7	hsax
694	6	6	hsax
695	6	6	hsax
696	6	6	hsax
697	7	7	hsax
698	7	7	hsax
699	5	6	hsax
700	5	6	hsax
701	7	7	hsax
702	7	7	hsax
703	8	9	hsax
704	8	9	hsax
705	2	3	hsax
706	8	8	hsax
707	6	6	hsax
708	6	6	hsax
709	6	10	hsax
710	6	9	hsax
711	6	6	hsax
712	6	6	hsax
713	5	5	hsax
714	7	7	hsax
715	7	7	hsax
716	5	10	hsax
717	4	10	hsax
718	5	10	hsax
719	6	6	hsax
720	5	10	hsax
721	5	6	hsax
722	1	1	hsax
723	7	7	hsax
724	5	5	hsax
725	5	5	hsax
726	8	10	hsax
727	9	9	hsax
728	8	10	hsax
729	9	9	hsax
730	5	5	hsax
731	6	6	hsax
732	5	6	hsax
733	8	9	hsax
734	6	9	hsax
735	6	10	hsax
736	6	6	hsax
737	6	7	hsax
738	5	8	hsax
739	5	9	hsax
740	6	7	hsax
741	6	6	hsax
742	6	6	hsax
743	6	6	hsax
744	1	2	hsax
745	6	6	hsax
746	6	7	hsax
747	7	7	hsax
748	1	1	hsax
749	1	2	hsax
750	1	3	hsax
751	1	1	hsax
752	1	2	hsax
753	1	2	hsax
754	5	5	hsax
755	5	5	hsax
756	7	7	hsax
757	7	8	hsax
758	6	6	hsax
759	7	7	hsax
760	7	7	hsax
761	7	7	hsax
762	7	7	hsax
763	7	8	hsax
764	7	8	hsax
765	7	7	hsax
766	7	8	hsax
767	7	7	hsax
768	7	7	hsax
769	7	7	hsax
770	6	6	hsax
771	6	6	hsax
772	6	6	hsax
773	8	8	hsax
774	6	6	hsax
775	6	7	hsax
776	7	7	hsax
777	7	7	hsax
778	1	1	hsax
779	1	1	hsax
780	6	6	hsax
781	6	6	hsax
782	7	9	hsax
783	5	5	hsax
784	5	5	hsax
785	7	7	hsax
786	6	7	hsax
787	8	10	hsax
788	8	10	hsax
789	7	7	hsax
790	7	7	hsax
791	7	7	hsax
792	7	8	hsax
793	7	7	hsax
794	7	7	hsax
795	6	6	hsax
796	7	7	hsax
797	6	6	hsax
798	7	7	hsax
799	9	10	hsax
800	8	10	hsax
801	5	5	hsax
802	5	5	hsax
803	6	7	hsax
804	7	7	hsax
805	3	4	hsax
806	8	8	hsax
807	7	7	hsax
808	7	7	hsax
809	5	5	hsax
810	5	6	hsax
811	5	6	hsax
812	5	6	hsax
813	3	6	hsax
814	8	8	hsax
815	8	8	hsax
816	8	8	hsax
817	7	7	hsax
818	9	10	hsax
819	9	10	hsax
820	8	10	hsax
821	8	8	hsax
822	8	8	hsax
823	8	8	hsax
824	7	8	hsax
825	7	7	hsax
826	7	7	hsax
827	7	7	hsax
828	6	6	hsax
829	6	6	hsax
830	6	6	hsax
831	6	7	hsax
832	7	7	hsax
833	7	10	hsax
834	7	10	hsax
835	5	5	hsax
836	9	10	hsax
837	7	10	hsax
838	7	7	hsax
839	6	10	hsax
840	7	8	hsax
841	6	6	hsax
842	6	7	hsax
843	4	4	hsax
844	6	10	hsax
845	6	6	hsax
846	7	10	hsax
847	9	9	hsax
848	7	8	hsax
849	7	7	hsax
850	7	7	hsax
851	5	5	hsax
852	2	5	hsax
853	5	5	hsax
854	6	6	hsax
855	7	7	hsax
856	7	8	hsax
857	8	8	hsax
858	7	7	hsax
859	6	6	hsax
860	5	5	hsax
861	5	5	hsax
862	5	5	hsax
863	7	7	hsax
864	6	7	hsax
865	7	7	hsax
866	5	6	hsax
867	5	6	hsax
868	6	6	hsax
869	6	6	hsax
870	8	8	hsax
871	5	6	hsax
872	4	10	hsax
873	7	10	hsax
874	10	10	hsax
875	7	10	hsax
876	8	10	hsax
877	8	9	hsax
878	4	6	hsax
879	4	5	hsax
880	5	5	hsax
881	6	6	hsax
882	6	6	hsax
883	8	8	hsax
884	5	5	hsax
885	7	7	hsax
886	7	7	hsax
887	7	7	hsax
888	7	7	hsax
889	5	6	hsax
890	5	6	hsax
891	5	5	hsax
892	6	7	hsax
893	5	5	hsax
894	5	5	hsax
895	7	7	hsax
896	6	7	hsax
897	7	7	hsax
898	5	6	hsax
899	5	5	hsax
900	6	6	hsax
901	6	6	hsax
902	7	8	hsax
903	6	6	hsax
904	6	6	hsax
905	6	6	hsax
906	6	6	hsax
907	5	5	hsax
908	5	5	hsax
909	2	2	hsax
910	5	5	hsax
911	5	6	hsax
912	6	6	hsax
913	6	6	hsax
914	1	1	hsax
915	1	1	hsax
916	1	1	hsax
917	1	1	hsax
918	1	1	hsax
919	1	1	hsax
920	2	2	hsax
921	1	2	hsax
922	1	1	hsax
923	1	1	hsax
924	1	1	hsax
925	1	1	hsax
926	2	3	hsax
927	5	5	hsax
928	2	3	hsax
929	4	5	hsax
930	4	5	hsax
931	6	7	hsax
932	6	7	hsax
933	6	7	hsax
934	6	6	hsax
935	5	5	hsax
936	6	6	hsax
937	8	10	hsax
938	8	9	hsax
939	8	10	hsax
940	5	5	hsax
941	6	7	hsax
942	8	10	hsax
943	7	10	hsax
944	9	9	hsax
945	7	10	hsax
946	9	10	hsax
947	9	9	hsax
948	8	8	hsax
949	7	7	hsax
950	7	7	hsax
951	7	7	hsax
952	7	8	hsax
953	7	7	hsax
954	7	8	hsax
955	7	8	hsax
956	7	7	hsax
957	8	8	hsax
958	7	7	hsax
959	7	7	hsax
960	6	7	hsax
961	6	7	hsax
962	7	7	hsax
963	6	7	hsax
964	6	6	hsax
965	7	7	hsax
966	7	7	hsax
967	7	7	hsax
968	7	7	hsax
969	7	7	hsax
970	7	7	hsax
971	8	10	hsax
972	8	10	hsax
973	7	7	hsax
974	4	5	hsax
975	7	8	hsax
976	7	7	hsax
977	7	7	hsax
978	8	8	hsax
979	5	5	hsax
980	2	2	hsax
981	2	2	hsax
982	2	2	hsax
983	1	1	hsax
984	1	1	hsax
985	5	10	hsax
986	5	10	hsax
987	5	10	hsax
988	5	10	hsax
989	5	8	hsax
990	5	10	hsax
991	4	5	hsax
992	7	7	hsax
993	6	7	hsax
994	6	7	hsax
995	6	6	hsax
996	6	6	hsax
997	4	5	hsax
998	4	5	hsax
999	5	5	hsax
1000	5	5	hsax
1001	6	7	hsax
1002	3	3	hsax
1003	6	6	hsax
1004	6	6	hsax
1005	7	7	hsax
1006	5	5	hsax
1007	6	6	hsax
1008	6	6	hsax
1009	6	6	hsax
1010	6	6	hsax
1011	6	6	hsax
1012	5	5	hsax
1013	5	5	hsax
1014	4	4	hsax
1015	5	5	hsax
1016	5	5	hsax
1017	5	5	hsax
1018	6	6	hsax
1019	5	5	hsax
1020	6	6	hsax
1021	6	9	hsax
1022	6	9	hsax
1023	6	6	hsax
1024	8	8	hsax
1025	7	8	hsax
1026	8	8	hsax
1027	8	9	hsax
1028	8	9	hsax
1029	8	8	hsax
1030	8	9	hsax
1031	7	8	hsax
1032	5	5	hsax
1033	2	2	hsax
1034	8	8	hsax
1035	6	6	hsax
1036	2	2	hsax
1037	4	6	hsax
1038	5	5	hsax
1039	7	7	hsax
1040	7	8	hsax
1041	4	4	hsax
1042	7	7	hsax
1043	7	7	hsax
1044	5	5	hsax
1045	5	5	hsax
1046	5	6	hsax
1047	5	6	hsax
1048	5	6	hsax
1049	7	7	hsax
1050	7	7	hsax
1051	7	8	hsax
1052	6	6	hsax
1053	7	7	hsax
1054	7	7	hsax
1055	7	8	hsax
1056	7	7	hsax
1057	7	7	hsax
1058	7	7	hsax
1059	6	6	hsax
1060	7	8	hsax
1061	7	7	hsax
1062	6	6	hsax
1063	4	5	hsax
1064	7	8	hsax
1065	4	4	hsax
1066	4	4	hsax
1067	8	8	hsax
1068	7	7	hsax
1069	6	9	hsax
1070	6	10	hsax
1071	6	6	hsax
1072	5	5	hsax
1073	7	8	hsax
1074	8	9	hsax
1075	7	10	hsax
1076	5	5	hsax
1077	7	7	hsax
1078	7	7	hsax
1079	5	5	hsax
1080	5	5	hsax
1081	5	5	hsax
1082	7	7	hsax
1083	7	8	hsax
1084	7	8	hsax
1085	7	8	hsax
1086	8	8	hsax
1087	7	8	hsax
1088	7	8	hsax
1089	6	6	hsax
1090	4	4	hsax
1091	6	7	hsax
1092	6	7	hsax
1093	6	7	hsax
1094	6	7	hsax
1095	2	2	hsax
1096	6	6	hsax
1097	7	7	hsax
1098	7	7	hsax
1099	8	8	hsax
1100	6	6	hsax
1101	6	6	hsax
1102	6	6	hsax
1103	2	3	hsax
1104	2	2	hsax
1105	2	2	hsax
1106	5	5	hsax
1107	6	6	hsax
1108	5	5	hsax
1109	6	7	hsax
1110	7	7	hsax
1111	4	4	hsax
1112	6	6	hsax
1113	6	6	hsax
1114	6	7	hsax
1115	7	8	hsax
1116	7	10	hsax
1117	7	7	hsax
1118	4	5	hsax
1119	4	6	hsax
1120	7	7	hsax
1121	6	6	hsax
1122	6	6	hsax
1123	5	5	hsax
1124	6	6	hsax
1125	4	4	hsax
1126	7	7	hsax
1127	6	6	hsax
1128	2	3	hsax
1129	2	3	hsax
1130	5	5	hsax
1131	5	6	hsax
1132	5	5	hsax
1133	6	6	hsax
1134	6	6	hsax
1135	7	7	hsax
1136	5	5	hsax
1137	5	5	hsax
1138	5	5	hsax
1139	3	3	hsax
1140	5	6	hsax
1141	5	6	hsax
1142	6	6	hsax
1143	6	6	hsax
1144	5	6	hsax
1145	5	6	hsax
1146	5	6	hsax
1147	5	6	hsax
1148	5	6	hsax
1149	3	3	hsax
1150	9	9	hsax
1151	9	10	hsax
1152	8	8	hsax
1153	5	5	hsax
1154	5	5	hsax
1155	4	4	hsax
1156	5	5	hsax
1157	7	7	hsax
1158	3	4	hsax
1159	3	4	hsax
1160	7	7	hsax
1161	7	7	hsax
1162	7	7	hsax
1163	7	9	hsax
1164	6	7	hsax
1165	7	7	hsax
1166	7	9	hsax
1167	7	8	hsax
1168	5	6	hsax
1169	5	6	hsax
1170	5	6	hsax
1171	6	6	hsax
1172	5	5	hsax
1173	4	5	hsax
1174	4	5	hsax
1175	5	5	hsax
1176	2	3	hsax
1177	2	2	hsax
1178	5	6	hsax
1179	4	6	hsax
1180	5	6	hsax
1181	5	5	hsax
1182	2	2	hsax
1183	2	2	hsax
1184	8	8	hsax
1185	6	6	hsax
1186	8	8	hsax
1187	5	5	hsax
1188	3	9	hsax
1189	3	10	hsax
1190	5	5	hsax
1191	3	5	hsax
1192	6	6	hsax
1193	6	6	hsax
1194	6	6	hsax
1195	5	10	hsax
1196	5	10	hsax
1197	6	6	hsax
1198	4	5	hsax
1199	6	9	hsax
1200	6	6	hsax
1201	5	5	hsax
1202	5	5	hsax
1203	5	5	hsax
1204	6	6	hsax
1205	1	1	hsax
1206	1	1	hsax
1207	1	10	hsax
1208	1	2	hsax
1209	2	2	hsax
1210	2	2	hsax
1211	6	6	hsax
1212	6	6	hsax
1213	6	6	hsax
1214	7	8	hsax
1215	7	8	hsax
1216	6	6	hsax
1217	3	4	hsax
1218	3	10	hsax
1219	3	4	hsax
1220	6	6	hsax
1221	6	6	hsax
1222	7	8	hsax
1223	3	4	hsax
1224	5	6	hsax
1225	5	10	hsax
1226	4	7	hsax
1227	4	6	hsax
1228	5	6	hsax
1229	5	6	hsax
1230	5	6	hsax
1231	7	7	hsax
1232	7	8	hsax
1233	2	2	hsax
1234	1	3	hsax
1235	1	3	hsax
1236	2	2	hsax
1237	3	4	hsax
1238	3	4	hsax
1239	3	4	hsax
1240	5	5	hsax
1241	6	6	hsax
1242	6	7	hsax
1243	6	6	hsax
1244	2	2	hsax
1245	7	7	hsax
1246	7	8	hsax
1247	7	7	hsax
1248	7	8	hsax
1249	7	8	hsax
1250	7	7	hsax
1251	4	5	hsax
1252	6	6	hsax
1253	6	6	hsax
1254	6	7	hsax
1255	6	10	hsax
1256	6	7	hsax
1257	6	6	hsax
1258	6	7	hsax
1259	6	6	hsax
1260	5	6	hsax
1261	5	6	hsax
1262	6	6	hsax
1263	6	6	hsax
1264	6	9	hsax
1265	6	7	hsax
1266	6	7	hsax
1267	7	7	hsax
1268	7	7	hsax
1269	7	8	hsax
1270	7	8	hsax
1271	7	9	hsax
1272	7	8	hsax
1273	8	8	hsax
1274	2	2	hsax
1275	4	5	hsax
1276	6	6	hsax
1277	6	6	hsax
1278	6	6	hsax
1279	8	8	hsax
1280	6	6	hsax
1281	6	7	hsax
1282	7	7	hsax
1283	7	7	hsax
1284	8	8	hsax
1285	7	8	hsax
1286	6	7	hsax
1287	6	7	hsax
1288	6	6	hsax
1289	6	6	hsax
1290	6	6	hsax
1291	6	6	hsax
1292	6	6	hsax
1293	7	8	hsax
1294	5	5	hsax
1295	7	7	hsax
1296	7	10	hsax
1297	7	7	hsax
1298	7	7	hsax
1299	6	7	hsax
1300	8	8	hsax
1301	7	7	hsax
1302	5	5	hsax
1303	5	6	hsax
1304	5	5	hsax
1305	2	3	hsax
1306	7	7	hsax
1307	7	10	hsax
1308	7	10	hsax
1309	7	7	hsax
1310	5	5	hsax
1311	4	5	hsax
1312	6	9	hsax
1313	6	9	hsax
1314	6	8	hsax
1315	6	7	hsax
1316	7	10	hsax
1317	6	10	hsax
1318	6	10	hsax
1319	6	9	hsax
1320	6	9	hsax
1321	6	7	hsax
1322	6	6	hsax
1323	6	6	hsax
1324	7	8	hsax
1325	7	7	hsax
1326	7	7	hsax
1327	7	8	hsax
1328	7	8	hsax
1329	7	7	hsax
1330	7	7	hsax
1331	8	9	hsax
1332	7	10	hsax
1333	8	10	hsax
1334	9	10	hsax
1335	6	7	hsax
1336	6	8	hsax
1337	6	7	hsax
1338	7	7	hsax
1339	7	10	hsax
1340	7	8	hsax
1341	6	6	hsax
1342	6	7	hsax
1343	6	7	hsax
1344	6	7	hsax
1345	8	9	hsax
1346	5	5	hsax
1347	7	7	hsax
1348	7	7	hsax
1349	6	6	hsax
1350	6	7	hsax
1351	3	3	hsax
1352	5	9	hsax
1353	2	2	hsax
1354	2	2	hsax
1355	6	6	hsax
1356	6	7	hsax
1357	6	7	hsax
1358	6	7	hsax
1359	5	6	hsax
1360	5	5	hsax
1361	5	5	hsax
1362	6	6	hsax
1363	4	5	hsax
1364	4	4	hsax
1365	4	5	hsax
1366	7	7	hsax
1367	6	6	hsax
1368	7	7	hsax
1369	7	8	hsax
1370	7	7	hsax
1371	7	7	hsax
1372	7	7	hsax
1373	5	6	hsax
1374	6	6	hsax
1375	4	6	hsax
1376	5	7	hsax
1377	2	3	hsax
1378	8	9	hsax
1379	8	9	hsax
1380	8	8	hsax
1381	7	7	hsax
1382	7	7	hsax
1383	7	7	hsax
1384	8	8	hsax
1385	7	7	hsax
1386	7	8	hsax
1387	6	6	hsax
1388	6	7	hsax
1389	7	7	hsax
1390	6	6	hsax
1391	6	6	hsax
1392	7	7	hsax
1393	7	7	hsax
1394	6	6	hsax
1395	6	6	hsax
1396	6	6	hsax
1397	6	6	hsax
1398	6	6	hsax
1399	6	7	hsax
1400	6	9	hsax
1401	8	8	hsax
1402	5	6	hsax
1403	4	4	hsax
1404	7	7	hsax
1405	6	6	hsax
1406	6	6	hsax
1407	7	7	hsax
1408	7	7	hsax
1409	6	6	hsax
1410	5	6	hsax
1411	5	5	hsax
1412	8	8	hsax
1413	6	6	hsax
1414	6	6	hsax
1415	6	6	hsax
1416	1	1	hsax
1417	6	6	hsax
1418	9	10	hsax
1419	9	10	hsax
1420	7	7	hsax
1421	1	1	hsax
1422	8	8	hsax
1423	8	8	hsax
1424	7	7	hsax
1425	6	6	hsax
1426	6	6	hsax
1427	6	6	hsax
1428	6	6	hsax
1429	6	6	hsax
1430	1	1	hsax
1431	7	7	hsax
1432	6	6	hsax
1433	6	7	hsax
1434	1	1	hsax
1435	4	4	hsax
1436	3	4	hsax
1437	3	3	hsax
1438	3	4	hsax
1439	5	10	hsax
1440	4	5	hsax
1441	7	7	hsax
1442	8	9	hsax
1443	7	10	hsax
1444	7	10	hsax
1445	5	5	hsax
1446	5	5	hsax
1447	5	5	hsax
1448	1	8	hsax
1449	2	2	hsax
1450	2	9	hsax
1451	1	1	hsax
1452	4	9	hsax
1453	4	10	hsax
1454	4	5	hsax
1455	1	1	hsax
1456	1	2	hsax
1457	1	3	hsax
1458	1	1	hsax
1459	2	3	hsax
1460	1	1	hsax
1461	1	3	hsax
1462	5	6	hsax
1463	5	5	hsax
1464	2	3	hsax
1465	7	9	hsax
1466	7	8	hsax
1467	2	2	hsax
1468	1	2	hsax
1469	2	2	hsax
1470	2	3	hsax
1471	2	2	hsax
1472	2	2	hsax
1473	6	10	hsax
1474	6	10	hsax
1475	2	3	hsax
1476	2	3	hsax
1477	2	2	hsax
1478	2	2	hsax
1479	2	2	hsax
1480	7	7	hsax
1481	7	7	hsax
1482	6	6	hsax
1483	6	10	hsax
1484	7	10	hsax
1485	8	8	hsax
1486	8	8	hsax
1487	3	4	hsax
1488	5	5	hsax
1489	5	9	hsax
1490	4	10	hsax
1491	5	5	hsax
1492	3	3	hsax
1493	6	7	hsax
1494	3	3	hsax
1495	3	10	hsax
1496	1	10	hsax
1497	3	3	hsax
1498	3	3	hsax
1499	3	3	hsax
1500	5	5	hsax
1501	3	3	hsax
1502	8	8	hsax
1503	8	8	hsax
1504	6	6	hsax
1505	5	5	hsax
1506	2	2	hsax
1507	5	5	hsax
1508	5	10	hsax
1509	5	5	hsax
1510	6	6	hsax
1511	8	8	hsax
1512	8	8	hsax
1513	8	10	hsax
1514	4	10	hsax
1515	5	9	hsax
1516	9	9	hsax
1517	9	10	hsax
1518	8	10	hsax
1519	8	10	hsax
1520	6	6	hsax
1521	7	10	hsax
1522	7	7	hsax
1523	6	7	hsax
1524	5	5	hsax
1525	5	9	hsax
1526	6	10	hsax
1527	1	2	hsax
1528	7	7	hsax
1529	3	3	hsax
1530	7	7	hsax
1531	3	4	hsax
1532	5	6	hsax
1533	7	7	hsax
1534	7	7	hsax
1535	6	7	hsax
1536	7	7	hsax
1537	6	6	hsax
1538	1	1	hsax
1539	5	10	hsax
1540	4	9	hsax
1541	6	10	hsax
1542	5	9	hsax
1543	7	10	hsax
1544	3	8	hsax
1545	2	10	hsax
1546	7	7	hsax
1547	4	5	hsax
1548	5	5	hsax
1549	9	9	hsax
1550	7	7	hsax
1551	1	1	hsax
1552	7	8	hsax
1553	7	8	hsax
1554	6	9	hsax
1555	6	7	hsax
1556	5	5	hsax
1557	7	8	hsax
1558	8	8	hsax
1559	4	5	hsax
1560	3	3	hsax
1561	6	6	hsax
1562	4	10	hsax
1563	4	10	hsax
1564	4	10	hsax
1565	5	6	hsax
1566	4	6	hsax
1567	5	9	hsax
1568	1	2	hsax
1569	1	4	hsax
1570	1	9	hsax
1571	1	10	hsax
1572	4	9	hsax
1573	4	9	hsax
1574	4	5	hsax
1575	3	4	hsax
1576	6	7	hsax
1577	6	6	hsax
1578	6	6	hsax
1579	7	7	hsax
1580	5	5	hsax
1581	3	4	hsax
1582	7	7	hsax
1583	7	7	hsax
1584	7	7	hsax
1585	8	8	hsax
1586	8	9	hsax
1587	7	8	hsax
1588	3	4	hsax
1589	3	4	hsax
1590	3	5	hsax
1591	3	4	hsax
1592	9	9	hsax
1593	3	10	hsax
1594	2	3	hsax
1595	2	3	hsax
1596	6	6	hsax
1597	6	6	hsax
1598	6	10	hsax
1599	6	7	hsax
1600	7	7	hsax
1601	8	10	hsax
1602	8	10	hsax
1603	6	6	hsax
1604	2	3	hsax
1605	2	4	hsax
1606	6	6	hsax
1607	5	5	hsax
1608	1	1	hsax
1609	1	2	hsax
1610	2	2	hsax
1611	2	2	hsax
1612	7	8	hsax
1613	5	6	hsax
1614	6	6	hsax
1615	3	3	hsax
1616	1	2	hsax
1617	1	1	hsax
1618	1	1	hsax
1619	3	3	hsax
1620	2	2	hsax
1621	2	2	hsax
1622	2	2	hsax
1623	1	2	hsax
1624	2	2	hsax
1625	7	8	hsax
1626	7	10	hsax
1627	7	10	hsax
1628	7	8	hsax
1629	7	8	hsax
1630	4	4	hsax
1631	1	1	hsax
1632	4	4	hsax
1633	4	4	hsax
1634	4	4	hsax
1635	1	1	hsax
1636	1	2	hsax
1637	1	2	hsax
1638	1	1	hsax
1639	1	1	hsax
1640	1	1	hsax
1641	1	1	hsax
1642	1	2	hsax
1643	1	1	hsax
1644	1	1	hsax
1645	2	3	hsax
1646	2	10	hsax
1647	2	3	hsax
1648	3	4	hsax
1649	3	5	hsax
1650	4	4	hsax
1651	1	1	hsax
1652	1	1	hsax
1653	1	1	hsax
1654	5	6	hsax
1655	6	6	hsax
1656	6	6	hsax
1657	1	3	hsax
1658	2	2	hsax
1659	9	10	hsax
1660	1	1	hsax
1661	1	1	hsax
1662	2	4	hsax
1663	2	2	hsax
1664	4	5	hsax
1665	2	2	hsax
1666	8	9	hsax
1667	6	6	hsax
1668	6	6	hsax
1669	6	6	hsax
1670	6	6	hsax
1671	6	6	hsax
1672	7	7	hsax
1673	5	6	hsax
1674	7	7	hsax
1675	5	5	hsax
1676	4	5	hsax
1677	4	5	hsax
1678	5	5	hsax
1679	5	5	hsax
1680	8	8	hsax
1681	8	9	hsax
1682	8	8	hsax
1683	8	10	hsax
1684	7	10	hsax
1685	6	6	hsax
1686	6	6	hsax
1687	3	9	hsax
1688	2	2	hsax
1689	6	6	hsax
1690	3	4	hsax
1691	3	4	hsax
1692	3	4	hsax
1693	7	7	hsax
1694	7	7	hsax
1695	7	7	hsax
1696	7	7	hsax
1697	6	6	hsax
1698	6	7	hsax
1699	5	5	hsax
1700	5	5	hsax
1701	6	6	hsax
1702	8	9	hsax
1703	6	6	hsax
1704	5	5	hsax
1705	7	7	hsax
1706	6	6	hsax
1707	6	6	hsax
1708	5	5	hsax
1709	5	6	hsax
1710	5	5	hsax
1711	5	5	hsax
1712	5	6	hsax
1713	5	6	hsax
1714	5	5	hsax
1715	5	5	hsax
1716	6	10	hsax
1717	6	8	hsax
1718	6	6	hsax
1719	5	5	hsax
1720	6	7	hsax
1721	7	7	hsax
1722	8	8	hsax
1723	8	8	hsax
1724	6	6	hsax
1725	5	6	hsax
1726	7	7	hsax
1727	8	8	hsax
1728	8	8	hsax
1729	1	1	hsax
1730	1	1	hsax
1731	5	5	hsax
1732	5	5	hsax
1733	5	5	hsax
1734	3	4	hsax
1735	5	5	hsax
1736	5	5	hsax
1737	7	7	hsax
1738	7	7	hsax
1739	2	9	hsax
1740	6	6	hsax
1741	2	3	hsax
1742	6	6	hsax
1743	6	6	hsax
1744	6	6	hsax
1745	3	4	hsax
1746	2	2	hsax
1747	2	2	hsax
1748	1	1	hsax
1749	2	2	hsax
1750	5	5	hsax
1751	3	5	hsax
1752	3	3	hsax
1753	5	9	hsax
1754	5	6	hsax
1755	7	7	hsax
1756	7	7	hsax
1757	7	7	hsax
1758	7	9	hsax
1759	7	10	hsax
1760	7	7	hsax
1761	7	7	hsax
1762	6	7	hsax
1763	3	3	hsax
1764	6	6	hsax
1765	7	7	hsax
1766	7	8	hsax
1767	6	9	hsax
1768	7	7	hsax
1769	5	6	hsax
1770	4	6	hsax
1771	6	6	hsax
1772	5	7	hsax
1773	4	10	hsax
1774	3	6	hsax
1775	6	6	hsax
1776	5	5	hsax
1777	3	9	hsax
1778	5	5	hsax
1779	8	10	hsax
1780	8	10	hsax
1781	9	10	hsax
1782	9	10	hsax
1783	5	6	hsax
1784	5	6	hsax
1785	5	10	hsax
1786	2	2	hsax
1787	2	2	hsax
1788	4	4	hsax
1789	1	2	hsax
1790	1	1	hsax
1791	5	5	hsax
1792	1	1	hsax
1793	1	1	hsax
1794	2	2	hsax
1795	1	2	hsax
1796	1	2	hsax
1797	5	5	hsax
1798	3	5	hsax
1799	5	6	hsax
1800	5	6	hsax
1801	5	5	hsax
1802	6	6	hsax
1803	6	6	hsax
1804	6	6	hsax
1805	6	6	hsax
1806	6	6	hsax
1807	3	3	hsax
1808	4	4	hsax
1809	3	3	hsax
1810	1	1	hsax
1811	2	2	hsax
1812	2	2	hsax
1813	2	2	hsax
1814	2	2	hsax
1815	2	2	hsax
1816	6	6	hsax
1817	1	1	hsax
1818	1	2	hsax
1819	3	3	hsax
1820	3	4	hsax
1821	7	8	hsax
1822	8	10	hsax
1823	2	2	hsax
1824	9	9	hsax
1825	9	9	hsax
1826	6	6	hsax
1827	5	7	hsax
1828	6	6	hsax
1829	6	6	hsax
1830	1	1	hsax
1831	6	6	hsax
1832	6	6	hsax
1833	4	5	hsax
1834	5	5	hsax
1835	5	5	hsax
1836	5	5	hsax
1837	2	2	hsax
1838	7	7	hsax
1839	3	3	hsax
1840	6	7	hsax
1841	6	6	hsax
1842	5	6	hsax
1843	2	2	hsax
1844	5	5	hsax
1845	7	7	hsax
1846	7	7	hsax
1847	6	6	hsax
1848	2	2	hsax
1849	2	4	hsax
1850	3	3	hsax
1851	3	3	hsax
1852	4	5	hsax
1853	4	5	hsax
1854	1	1	hsax
1855	2	2	hsax
1856	2	2	hsax
1857	1	1	hsax
1858	2	2	hsax
1859	2	3	hsax
1860	2	2	hsax
1861	7	7	hsax
1862	2	3	hsax
1863	1	1	hsax
1864	6	7	hsax
1865	6	6	hsax
1866	6	6	hsax
1867	6	6	hsax
1868	6	6	hsax
1869	1	1	hsax
1870	2	3	hsax
1871	8	8	hsax
1872	6	6	hsax
1873	7	7	hsax
1874	1	1	hsax
1875	1	1	hsax
1876	1	3	hsax
1877	1	1	hsax
1878	5	5	hsax
1879	5	5	hsax
1880	2	2	hsax
1881	4	4	hsax
1882	1	1	hsax
1883	1	1	hsax
1884	1	1	hsax
1885	1	1	hsax
1886	2	2	hsax
1887	1	1	hsax
1888	1	2	hsax
1889	1	1	hsax
1890	1	1	hsax
1891	2	2	hsax
1892	1	1	hsax
1893	1	1	hsax
1894	7	8	hsax
1895	7	8	hsax
1896	1	1	hsax
1897	5	5	hsax
1898	2	5	hsax
1899	3	10	hsax
1900	4	8	hsax
1901	8	8	hsax
1902	2	8	hsax
1903	2	10	hsax
1904	6	7	hsax
1905	6	7	hsax
1906	3	4	hsax
1907	4	4	hsax
1908	3	4	hsax
1909	3	4	hsax
1910	2	10	hsax
1911	2	10	hsax
1912	2	10	hsax
1913	8	8	hsax
1914	5	5	hsax
1915	2	2	hsax
1916	2	2	hsax
1917	2	10	hsax
1918	2	3	hsax
1919	5	6	hsax
1920	5	6	hsax
1921	6	6	hsax
1922	6	6	hsax
1923	6	6	hsax
1924	6	6	hsax
1925	6	6	hsax
1926	4	5	hsax
1927	2	4	hsax
1928	2	2	hsax
1929	2	2	hsax
1930	2	2	hsax
1931	6	6	hsax
1932	6	9	hsax
1933	4	10	hsax
1934	2	10	hsax
1935	1	10	hsax
1936	2	2	hsax
1937	1	4	hsax
1938	6	6	hsax
1939	2	10	hsax
1940	4	5	hsax
1941	2	2	hsax
1942	5	6	hsax
1943	6	10	hsax
1944	2	10	hsax
1945	2	5	hsax
1946	2	10	hsax
1947	2	3	hsax
1948	6	6	hsax
1949	8	8	hsax
1950	3	4	hsax
1951	3	9	hsax
1952	2	4	hsax
1953	3	4	hsax
1954	8	10	hsax
1955	7	10	hsax
1956	7	9	hsax
1957	5	5	hsax
1958	5	6	hsax
1959	5	6	hsax
1960	5	6	hsax
1961	2	2	hsax
1962	5	5	hsax
1963	5	6	hsax
1964	5	5	hsax
1965	3	5	hsax
1966	3	10	hsax
1967	4	5	hsax
1968	6	6	hsax
1969	3	4	hsax
1970	6	6	hsax
1971	1	1	hsax
1972	1	1	hsax
1973	1	1	hsax
1974	1	1	hsax
1975	1	1	hsax
1976	1	1	hsax
1977	2	2	hsax
1978	2	2	hsax
1979	1	1	hsax
1980	1	1	hsax
1981	1	1	hsax
1982	1	1	hsax
1983	1	1	hsax
1984	2	2	hsax
1985	4	5	hsax
1986	4	10	hsax
1987	4	5	hsax
1988	1	2	hsax
1989	1	1	hsax
1990	5	6	hsax
1991	5	5	hsax
1992	3	3	hsax
1993	2	4	hsax
1994	6	6	hsax
1995	7	7	hsax
1996	7	7	hsax
1997	1	3	hsax
1998	1	2	hsax
[truncated: 12,051 more rows]
