# Supplementary material for: Retention time prediction using neural networks increases identifications in crosslinking mass spectrometry
Source: Nat Commun. 2021 May 28;12:3237. doi: 10.1038/s41467-021-23441-0 (PMC8163845; doi:10.1038/s41467-021-23441-0)
Supplement: Supplementary file 4 — Source Data [file 41467_2021_23441_MOESM4_ESM.zip › Sources/Sources_Supplementary/FigS9_source_learningcurve.csv]

	Unnamed: 0	loss	hsax_loss	scx_loss	rp_loss	hsax_mean_squared_error	scx_mean_squared_error	rp_mean_squared_error	rp_r_square	CV	Split	hsax_ordinal-accuracy	scx_ordinal-accuracy	hsax_accuracy	scx_accuracy	xirt_params_loc	xirt_params_base	learning_params	peptides	Training Points (%)	ref_val	rsquare	unweighted metric	Training Points (%)2
0	0	20.651390075683597	0.0999075844883918	0.1773277074098587	4.874995231628418	0.0286799911409616	0.050182782113552	4.874995231628418	0.9746445417404176	1	Train	0.674	0.569	0.674	0.569	params_STvsMT/xirt_params_3RT_best_ordinal.yaml	xirt_params_3RT_best_ordinal	learning_curve/learning_params_training_cv_learning_curve_100p.yaml	psms/DSS_CSM_anpxirt.csv	9	0	0.9746445417404176	2.2176445417404174	100
1	1	32.18553924560547	0.119386225938797	0.2645390331745147	11.074629783630373	0.0324587784707546	0.0691365674138069	11.074629783630373	0.9447879195213318	1	Validation	0.664	0.471	0.664	0.471	params_STvsMT/xirt_params_3RT_best_ordinal.yaml	xirt_params_3RT_best_ordinal	learning_curve/learning_params_training_cv_learning_curve_100p.yaml	psms/DSS_CSM_anpxirt.csv	9	0	0.9447879195213318	2.0797879195213316	100
2	2	27.83234977722168	0.1217028275132179	0.2228184640407562	8.691657066345215	0.0336548052728176	0.060504425317049	8.691657066345215	0.9570742249488832	1	Prediction	0.639	0.526	0.639	0.526	params_STvsMT/xirt_params_3RT_best_ordinal.yaml	xirt_params_3RT_best_ordinal	learning_curve/learning_params_training_cv_learning_curve_100p.yaml	psms/DSS_CSM_anpxirt.csv	9	0	0.9570742249488832	2.122074224948883	100
3	3	24.53287696838379	0.1078370735049247	0.1992750912904739	7.390167236328125	0.0310257896780967	0.0569841936230659	7.390167236328125	0.9622419476509094	2	Train	0.667	0.514	0.667	0.514	params_STvsMT/xirt_params_3RT_best_ordinal.yaml	xirt_params_3RT_best_ordinal	learning_curve/learning_params_training_cv_learning_curve_100p.yaml	psms/DSS_CSM_anpxirt.csv	9	0	0.9622419476509094	2.1432419476509095	100
4	4	30.89537048339844	0.1469907313585281	0.2232633233070373	10.595552444458008	0.036759115755558	0.0639703273773193	10.595552444458008	0.9495930671691896	2	Validation	0.638	0.478	0.638	0.478	params_STvsMT/xirt_params_3RT_best_ordinal.yaml	xirt_params_3RT_best_ordinal	learning_curve/learning_params_training_cv_learning_curve_100p.yaml	psms/DSS_CSM_anpxirt.csv	9	0	0.9495930671691896	2.0655930671691896	100
5	5	30.74887466430664	0.1181401908397674	0.226583331823349	11.725576400756836	0.0324006639420986	0.0620597638189792	11.725576400756836	0.9395168423652648	2	Prediction	0.65	0.494	0.65	0.494	params_STvsMT/xirt_params_3RT_best_ordinal.yaml	xirt_params_3RT_best_ordinal	learning_curve/learning_params_training_cv_learning_curve_100p.yaml	psms/DSS_CSM_anpxirt.csv	9	0	0.9395168423652648	2.083516842365265	100
6	6	25.38851928710937	0.1106398925185203	0.2053768783807754	7.843386650085449	0.0314984954893589	0.0592393055558204	7.843386650085449	0.9601563811302184	3	Train	0.651	0.494	0.651	0.494	params_STvsMT/xirt_params_3RT_best_ordinal.yaml	xirt_params_3RT_best_ordinal	learning_curve/learning_params_training_cv_learning_curve_100p.yaml	psms/DSS_CSM_anpxirt.csv	9	0	0.9601563811302184	2.1051563811302185	100
7	7	30.785850524902344	0.148292601108551	0.2269068360328674	10.281553268432615	0.0367698408663272	0.0670249685645103	10.281553268432615	0.9510868787765504	3	Validation	0.622	0.466	0.622	0.466	params_STvsMT/xirt_params_3RT_best_ordinal.yaml	xirt_params_3RT_best_ordinal	learning_curve/learning_params_training_cv_learning_curve_100p.yaml	psms/DSS_CSM_anpxirt.csv	9	0	0.9510868787765504	2.0390868787765504	100
8	8	32.876216888427734	0.1279288977384567	0.2272615879774093	13.372440338134766	0.0367572233080863	0.0665623322129249	13.372440338134766	0.9302197694778442	3	Prediction	0.621	0.445	0.621	0.445	params_STvsMT/xirt_params_3RT_best_ordinal.yaml	xirt_params_3RT_best_ordinal	learning_curve/learning_params_training_cv_learning_curve_100p.yaml	psms/DSS_CSM_anpxirt.csv	9	0	0.9302197694778442	1.9962197694778443	100
0	0	24.33444023132324	0.1143375262618064	0.2027284353971481	6.519802570343018	0.0324684642255306	0.0575709789991378	6.519802570343018	0.96608966588974	1	Train	0.649	0.49	0.649	0.49	params_STvsMT/xirt_params_3RT_best_ordinal.yaml	xirt_params_3RT_best_ordinal	learning_curve/learning_params_training_cv_learning_curve_100p.yaml	psms/DSS_CSM_anpxirt.csv	9	0	0.96608966588974	2.1050896658897402	100
1	1	32.85523986816406	0.1220721155405044	0.2770364880561828	10.93845272064209	0.0340373031795024	0.0694118067622184	10.93845272064209	0.9454668164253236	1	Validation	0.619	0.506	0.619	0.506	params_STvsMT/xirt_params_3RT_best_ordinal.yaml	xirt_params_3RT_best_ordinal	learning_curve/learning_params_training_cv_learning_curve_100p.yaml	psms/DSS_CSM_anpxirt.csv	9	0	0.9454668164253236	2.0704668164253235	100
2	2	29.12245178222656	0.134431704878807	0.2308626025915146	8.896400451660156	0.0370205827057361	0.0641360431909561	8.896400451660156	0.9560630321502686	1	Prediction	0.636	0.469	0.636	0.469	params_STvsMT/xirt_params_3RT_best_ordinal.yaml	xirt_params_3RT_best_ordinal	learning_curve/learning_params_training_cv_learning_curve_100p.yaml	psms/DSS_CSM_anpxirt.csv	9	0	0.9560630321502686	2.0610630321502685	100
3	3	25.42068862915039	0.1137939393520355	0.2033514678478241	7.698775768280029	0.0326324328780174	0.0582857765257358	7.698775768280029	0.9606651663780212	2	Train	0.646	0.511	0.646	0.511	params_STvsMT/xirt_params_3RT_best_ordinal.yaml	xirt_params_3RT_best_ordinal	learning_curve/learning_params_training_cv_learning_curve_100p.yaml	psms/DSS_CSM_anpxirt.csv	9	0	0.9606651663780212	2.1176651663780213	100
4	4	30.87948036193848	0.152162566781044	0.2163937985897064	10.587066650390623	0.0375179536640644	0.0628946274518966	10.587066650390623	0.9496334195137024	2	Validation	0.624	0.469	0.624	0.469	params_STvsMT/xirt_params_3RT_best_ordinal.yaml	xirt_params_3RT_best_ordinal	learning_curve/learning_params_training_cv_learning_curve_100p.yaml	psms/DSS_CSM_anpxirt.csv	9	0	0.9496334195137024	2.0426334195137024	100
5	5	31.592130661010746	0.1257941722869873	0.2268908023834228	12.093266487121582	0.0346716381609439	0.0633616596460342	12.093266487121582	0.937620222568512	2	Prediction	0.638	0.483	0.638	0.483	params_STvsMT/xirt_params_3RT_best_ordinal.yaml	xirt_params_3RT_best_ordinal	learning_curve/learning_params_training_cv_learning_curve_100p.yaml	psms/DSS_CSM_anpxirt.csv	9	0	0.937620222568512	2.058620222568512	100
6	6	21.4470329284668	0.0916159600019455	0.1819432526826858	5.945333480834961	0.0260249655693769	0.0523589178919792	5.945333480834961	0.9697982668876648	3	Train	0.709	0.551	0.709	0.551	params_STvsMT/xirt_params_3RT_best_ordinal.yaml	xirt_params_3RT_best_ordinal	learning_curve/learning_params_training_cv_learning_curve_100p.yaml	psms/DSS_CSM_anpxirt.csv	9	0	0.9697982668876648	2.2297982668876646	100
7	7	30.02192687988281	0.1518612951040268	0.2218233942985534	9.51393222808838	0.0364770628511905	0.0648947060108184	9.51393222808838	0.9547387361526488	3	Validation	0.629	0.487	0.629	0.487	params_STvsMT/xirt_params_3RT_best_ordinal.yaml	xirt_params_3RT_best_ordinal	learning_curve/learning_params_training_cv_learning_curve_100p.yaml	psms/DSS_CSM_anpxirt.csv	9	0	0.9547387361526488	2.070738736152649	100
8	8	32.63890838623047	0.1249446794390678	0.2290298640727996	13.11645793914795	0.0348156318068504	0.0657080486416816	13.11645793914795	0.9315555095672609	3	Prediction	0.637	0.473	0.637	0.473	params_STvsMT/xirt_params_3RT_best_ordinal.yaml	xirt_params_3RT_best_ordinal	learning_curve/learning_params_training_cv_learning_curve_100p.yaml	psms/DSS_CSM_anpxirt.csv	9	0	0.9315555095672609	2.0415555095672606	100
0	0	24.473114013671875	0.1019000187516212	0.1966947317123413	7.88495397567749	0.0288150310516357	0.0551089793443679	7.88495397567749	0.9589893817901612	1	Train	0.686	0.538	0.686	0.538	params_STvsMT/xirt_params_3RT_best_ordinal.yaml	xirt_params_3RT_best_ordinal	learning_curve/learning_params_training_cv_learning_curve_100p.yaml	psms/DSS_CSM_anpxirt.csv	9	0	0.9589893817901612	2.1829893817901613	100
1	1	32.54783248901367	0.1175207868218422	0.2610093951225281	11.962864875793455	0.0317322723567485	0.0678577348589897	11.962864875793455	0.9403596520423888	1	Validation	0.664	0.534	0.664	0.534	params_STvsMT/xirt_params_3RT_best_ordinal.yaml	xirt_params_3RT_best_ordinal	learning_curve/learning_params_training_cv_learning_curve_100p.yaml	psms/DSS_CSM_anpxirt.csv	9	0	0.9403596520423888	2.138359652042389	100
2	2	29.387596130371094	0.1290064454078674	0.2174659222364425	10.40556526184082	0.0351260714232921	0.0601749531924724	10.40556526184082	0.9486096501350404	1	Prediction	0.654	0.515	0.654	0.515	params_STvsMT/xirt_params_3RT_best_ordinal.yaml	xirt_params_3RT_best_ordinal	learning_curve/learning_params_training_cv_learning_curve_100p.yaml	psms/DSS_CSM_anpxirt.csv	9	0	0.9486096501350404	2.1176096501350403	100
3	3	23.867053985595703	0.1049615368247032	0.1918872445821762	7.124456405639648	0.0300429426133632	0.0556550063192844	7.124456405639648	0.9635995030403136	2	Train	0.67	0.534	0.67	0.534	params_STvsMT/xirt_params_3RT_best_ordinal.yaml	xirt_params_3RT_best_ordinal	learning_curve/learning_params_training_cv_learning_curve_100p.yaml	psms/DSS_CSM_anpxirt.csv	9	0	0.9635995030403136	2.167599503040314	100
4	4	31.19717025756836	0.1459551900625229	0.228063628077507	10.596036911010742	0.0364119000732898	0.0651687756180763	10.596036911010742	0.9495907425880432	2	Validation	0.636	0.483	0.636	0.483	params_STvsMT/xirt_params_3RT_best_ordinal.yaml	xirt_params_3RT_best_ordinal	learning_curve/learning_params_training_cv_learning_curve_100p.yaml	psms/DSS_CSM_anpxirt.csv	9	0	0.9495907425880432	2.068590742588043	100
5	5	30.60678100585937	0.1180939152836799	0.2257527410984039	11.514236450195312	0.032559935003519	0.06271643191576	11.514236450195312	0.9406070113182068	2	Prediction	0.642	0.492	0.642	0.492	params_STvsMT/xirt_params_3RT_best_ordinal.yaml	xirt_params_3RT_best_ordinal	learning_curve/learning_params_training_cv_learning_curve_100p.yaml	psms/DSS_CSM_anpxirt.csv	9	0	0.9406070113182068	2.0746070113182067	100
6	6	25.114368438720703	0.1105098202824592	0.1987984478473663	7.596956729888916	0.030992416664958	0.0557426214218139	7.596956729888916	0.9614081978797911	3	Train	0.659	0.545	0.659	0.545	params_STvsMT/xirt_params_3RT_best_ordinal.yaml	xirt_params_3RT_best_ordinal	learning_curve/learning_params_training_cv_learning_curve_100p.yaml	psms/DSS_CSM_anpxirt.csv	9	0	0.9614081978797911	2.1654081978797914	100
7	7	31.004314422607425	0.1453224420547485	0.2241746038198471	10.477516174316406	0.0360431298613548	0.0648894608020782	10.477516174316406	0.9501546025276184	3	Validation	0.65	0.466	0.65	0.466	params_STvsMT/xirt_params_3RT_best_ordinal.yaml	xirt_params_3RT_best_ordinal	learning_curve/learning_params_training_cv_learning_curve_100p.yaml	psms/DSS_CSM_anpxirt.csv	9	0	0.9501546025276184	2.0661546025276185	100
8	8	34.12554931640625	0.1267929375171661	0.2289103269577026	14.28846836090088	0.036213994026184	0.0653651282191276	14.28846836090088	0.925439715385437	3	Prediction	0.607	0.468	0.607	0.468	params_STvsMT/xirt_params_3RT_best_ordinal.yaml	xirt_params_3RT_best_ordinal	learning_curve/learning_params_training_cv_learning_curve_100p.yaml	psms/DSS_CSM_anpxirt.csv	9	0	0.925439715385437	2.000439715385437	100
0	0	25.83187484741211	0.1054398268461227	0.2023022621870041	8.587337493896484	0.0299828983843326	0.0572011470794677	8.587337493896484	0.9553362131118774	1	Train	0.668	0.523	0.668	0.523	params_STvsMT/xirt_params_3RT_best_ordinal.yaml	xirt_params_3RT_best_ordinal	learning_curve/learning_params_training_cv_learning_curve_100p.yaml	psms/DSS_CSM_anpxirt.csv	9	0	0.9553362131118774	2.1463362131118773	100
1	1	33.18944549560547	0.12198007106781	0.2648043930530548	11.992740631103516	0.0332942940294742	0.0696719288825988	11.992740631103516	0.9402107000350952	1	Validation	0.666	0.506	0.666	0.506	params_STvsMT/xirt_params_3RT_best_ordinal.yaml	xirt_params_3RT_best_ordinal	learning_curve/learning_params_training_cv_learning_curve_100p.yaml	psms/DSS_CSM_anpxirt.csv	9	0	0.9402107000350952	2.1122107000350954	100
2	2	29.852113723754883	0.1289403438568115	0.2183550894260406	10.629926681518556	0.035265352576971	0.0608149915933609	10.629926681518556	0.9475015997886658	1	Prediction	0.642	0.525	0.642	0.525	params_STvsMT/xirt_params_3RT_best_ordinal.yaml	xirt_params_3RT_best_ordinal	learning_curve/learning_params_training_cv_learning_curve_100p.yaml	psms/DSS_CSM_anpxirt.csv	9	0	0.9475015997886658	2.1145015997886656	100
3	3	25.973857879638672	0.1126113757491111	0.2020130604505539	8.318710327148438	0.0321522653102874	0.0580665580928325	8.318710327148438	0.957497775554657	2	Train	0.648	0.502	0.648	0.502	params_STvsMT/xirt_params_3RT_best_ordinal.yaml	xirt_params_3RT_best_ordinal	learning_curve/learning_params_training_cv_learning_curve_100p.yaml	psms/DSS_CSM_anpxirt.csv	9	0	0.957497775554657	2.107497775554657	100
4	4	31.489988327026367	0.1475104689598083	0.2257219552993774	10.904425621032717	0.0374438762664794	0.0661066323518753	10.904425621032717	0.9481236338615416	2	Validation	0.622	0.425	0.622	0.425	params_STvsMT/xirt_params_3RT_best_ordinal.yaml	xirt_params_3RT_best_ordinal	learning_curve/learning_params_training_cv_learning_curve_100p.yaml	psms/DSS_CSM_anpxirt.csv	9	0	0.9481236338615416	1.9951236338615415	100
5	5	31.58077621459961	0.1247582882642746	0.2290980070829391	11.964118957519531	0.0346135571599006	0.0633606016635894	11.964118957519531	0.9382864236831664	2	Prediction	0.633	0.484	0.633	0.484	params_STvsMT/xirt_params_3RT_best_ordinal.yaml	xirt_params_3RT_best_ordinal	learning_curve/learning_params_training_cv_learning_curve_100p.yaml	psms/DSS_CSM_anpxirt.csv	9	0	0.9382864236831664	2.0552864236831665	100
6	6	24.706701278686523	0.1071646213531494	0.2028233259916305	7.4333577156066895	0.0304204989224672	0.0577182844281196	7.4333577156066895	0.9622392654418944	3	Train	0.676	0.512	0.676	0.512	params_STvsMT/xirt_params_3RT_best_ordinal.yaml	xirt_params_3RT_best_ordinal	learning_curve/learning_params_training_cv_learning_curve_100p.yaml	psms/DSS_CSM_anpxirt.csv	9	0	0.9622392654418944	2.1502392654418947	100
7	7	30.09693717956543	0.1449778974056244	0.2193017303943634	10.109027862548828	0.0362203605473041	0.0642439126968383	10.109027862548828	0.9519076347351074	3	Validation	0.631	0.485	0.631	0.485	params_STvsMT/xirt_params_3RT_best_ordinal.yaml	xirt_params_3RT_best_ordinal	learning_curve/learning_params_training_cv_learning_curve_100p.yaml	psms/DSS_CSM_anpxirt.csv	9	0	0.9519076347351074	2.0679076347351075	100
8	8	32.46170425415039	0.1261671185493469	0.223037376999855	13.22756290435791	0.035585843026638	0.0646954700350761	13.22756290435791	0.9309757351875304	3	Prediction	0.617	0.448	0.617	0.448	params_STvsMT/xirt_params_3RT_best_ordinal.yaml	xirt_params_3RT_best_ordinal	learning_curve/learning_params_training_cv_learning_curve_100p.yaml	psms/DSS_CSM_anpxirt.csv	9	0	0.9309757351875304	1.9959757351875305	100
0	0	26.788877487182617	0.1142352074384689	0.2072014361619949	8.91698169708252	0.0318104326725006	0.0580952726304531	8.91698169708252	0.9536216855049132	1	Train	0.67	0.507	0.67	0.507	params_STvsMT/xirt_params_3RT_best_ordinal.yaml	xirt_params_3RT_best_ordinal	learning_curve/learning_params_training_cv_learning_curve_100p.yaml	psms/DSS_CSM_anpxirt.csv	9	0	0.9536216855049132	2.1306216855049134	100
1	1	33.96828842163086	0.1237997636198997	0.2806145548820495	11.947490692138672	0.033574741333723	0.0712981820106506	11.947490692138672	0.94043630361557	1	Validation	0.652	0.531	0.652	0.531	params_STvsMT/xirt_params_3RT_best_ordinal.yaml	xirt_params_3RT_best_ordinal	learning_curve/learning_params_training_cv_learning_curve_100p.yaml	psms/DSS_CSM_anpxirt.csv	9	0	0.94043630361557	2.12343630361557	100
2	2	30.426767349243164	0.134227767586708	0.2247037291526794	10.680143356323242	0.035972811281681	0.0621753744781017	10.680143356323242	0.9472535848617554	1	Prediction	0.658	0.484	0.658	0.484	params_STvsMT/xirt_params_3RT_best_ordinal.yaml	xirt_params_3RT_best_ordinal	learning_curve/learning_params_training_cv_learning_curve_100p.yaml	psms/DSS_CSM_anpxirt.csv	9	0	0.9472535848617554	2.0892535848617553	100
3	3	25.455717086791992	0.1118915230035781	0.2067242413759231	7.770091533660889	0.0325954817235469	0.0583454705774784	7.770091533660889	0.9603008031845092	2	Train	0.638	0.522	0.638	0.522	params_STvsMT/xirt_params_3RT_best_ordinal.yaml	xirt_params_3RT_best_ordinal	learning_curve/learning_params_training_cv_learning_curve_100p.yaml	psms/DSS_CSM_anpxirt.csv	9	0	0.9603008031845092	2.1203008031845094	100
4	4	30.422683715820312	0.1456035375595092	0.2218096852302551	10.297151565551758	0.0375055409967899	0.0632761269807815	10.297151565551758	0.9510126709938048	2	Validation	0.613	0.49	0.613	0.49	params_STvsMT/xirt_params_3RT_best_ordinal.yaml	xirt_params_3RT_best_ordinal	learning_curve/learning_params_training_cv_learning_curve_100p.yaml	psms/DSS_CSM_anpxirt.csv	9	0	0.9510126709938048	2.0540126709938047	100
5	5	30.77124786376953	0.1233767122030258	0.2245443016290664	11.620367050170898	0.0348257049918174	0.0617416277527809	11.620367050170898	0.9400595426559448	2	Prediction	0.615	0.504	0.615	0.504	params_STvsMT/xirt_params_3RT_best_ordinal.yaml	xirt_params_3RT_best_ordinal	learning_curve/learning_params_training_cv_learning_curve_100p.yaml	psms/DSS_CSM_anpxirt.csv	9	0	0.9400595426559448	2.0590595426559446	100
6	6	24.3609619140625	0.1055721938610076	0.1949561685323715	7.6327972412109375	0.0300589874386787	0.0555479601025581	7.6327972412109375	0.9612261056900024	3	Train	0.66	0.546	0.66	0.546	params_STvsMT/xirt_params_3RT_best_ordinal.yaml	xirt_params_3RT_best_ordinal	learning_curve/learning_params_training_cv_learning_curve_100p.yaml	psms/DSS_CSM_anpxirt.csv	9	0	0.9612261056900024	2.1672261056900024	100
7	7	30.17277717590332	0.1429490745067596	0.2175030410289764	10.448382377624512	0.0354125201702117	0.0632211565971374	10.448382377624512	0.9502931833267212	3	Validation	0.626	0.497	0.626	0.497	params_STvsMT/xirt_params_3RT_best_ordinal.yaml	xirt_params_3RT_best_ordinal	learning_curve/learning_params_training_cv_learning_curve_100p.yaml	psms/DSS_CSM_anpxirt.csv	9	0	0.9502931833267212	2.0732931833267214	100
8	8	32.4272575378418	0.1282936036586761	0.2217304110527038	13.224287033081056	0.0359580628573894	0.0639770105481147	13.224287033081056	0.930992841720581	3	Prediction	0.613	0.47	0.613	0.47	params_STvsMT/xirt_params_3RT_best_ordinal.yaml	xirt_params_3RT_best_ordinal	learning_curve/learning_params_training_cv_learning_curve_100p.yaml	psms/DSS_CSM_anpxirt.csv	9	0	0.930992841720581	2.0139928417205812	100
0	0	1435.3226318359375	6.785249710083008	5.88967752456665	799.3743286132812	0.5284662246704102	0.5290100574493408	799.3743286132812	-3.07222318649292	1	Train	0.101	0.09	0.101	0.09	params_STvsMT/xirt_params_3RT_best_ordinal.yaml	xirt_params_3RT_best_ordinal	learning_curve/learning_params_training_cv_learning_curve_10p.yaml	psms/DSS_CSM_anpxirt.csv	0	0	0.0	0.191	10
1	1	1468.202880859375	6.539274215698242	5.316460132598877	873.2142333984375	0.5183804631233215	0.4967637062072754	873.2142333984375	-3.5493855476379395	1	Validation	0.023	0.07	0.023	0.07	params_STvsMT/xirt_params_3RT_best_ordinal.yaml	xirt_params_3RT_best_ordinal	learning_curve/learning_params_training_cv_learning_curve_10p.yaml	psms/DSS_CSM_anpxirt.csv	0	0	0.0	0.093	10
2	2	1412.44189453125	6.559222221374512	5.543900966644287	805.0838012695312	0.5149654746055603	0.5055021643638611	805.0838012695312	-3.4613327980041504	1	Prediction	0.093	0.102	0.093	0.102	params_STvsMT/xirt_params_3RT_best_ordinal.yaml	xirt_params_3RT_best_ordinal	learning_curve/learning_params_training_cv_learning_curve_10p.yaml	psms/DSS_CSM_anpxirt.csv	0	0	0.0	0.195	10
3	3	2669.114013671875	0.6660258173942566	0.6783237457275391	2600.406982421875	0.2364315092563629	0.242278054356575	2600.406982421875	-13.624566078186035	2	Train	0.085	0.114	0.085	0.114	params_STvsMT/xirt_params_3RT_best_ordinal.yaml	xirt_params_3RT_best_ordinal	learning_curve/learning_params_training_cv_learning_curve_10p.yaml	psms/DSS_CSM_anpxirt.csv	0	0	0.0	0.199	10
4	4	2619.68701171875	0.6511075496673584	0.7176802158355713	2549.758056640625	0.2292625457048416	0.2608705461025238	2549.758056640625	-8.059287071228027	2	Validation	0.116	0.023	0.116	0.023	params_STvsMT/xirt_params_3RT_best_ordinal.yaml	xirt_params_3RT_best_ordinal	learning_curve/learning_params_training_cv_learning_curve_10p.yaml	psms/DSS_CSM_anpxirt.csv	0	0	0.0	0.139	10
5	5	2651.7509765625	0.6702766418457031	0.6903663873672485	2582.22900390625	0.238484114408493	0.2480693906545639	2582.22900390625	-12.214768409729004	2	Prediction	0.093	0.074	0.093	0.074	params_STvsMT/xirt_params_3RT_best_ordinal.yaml	xirt_params_3RT_best_ordinal	learning_curve/learning_params_training_cv_learning_curve_10p.yaml	psms/DSS_CSM_anpxirt.csv	0	0	0.0	0.16699999999999998	10
6	6	810.49267578125	0.8216162919998169	1.044054627418518	715.5965576171875	0.3037427365779876	0.2854797542095184	715.5965576171875	-3.0356569290161133	3	Train	0.147	0.14	0.147	0.14	params_STvsMT/xirt_params_3RT_best_ordinal.yaml	xirt_params_3RT_best_ordinal	learning_curve/learning_params_training_cv_learning_curve_10p.yaml	psms/DSS_CSM_anpxirt.csv	0	0	0.0	0.28700000000000003	10
7	7	760.9093017578125	0.8208972811698914	1.220554232597351	657.2239990234375	0.3043705821037292	0.3252875208854675	657.2239990234375	-1.3351161479949951	3	Validation	0.186	0.116	0.186	0.116	params_STvsMT/xirt_params_3RT_best_ordinal.yaml	xirt_params_3RT_best_ordinal	learning_curve/learning_params_training_cv_learning_curve_10p.yaml	psms/DSS_CSM_anpxirt.csv	0	0	0.0	0.302	10
8	8	840.4426879882812	0.8309338092803955	1.0496909618377686	744.7988891601562	0.3064991533756256	0.2859980762004852	744.7988891601562	-2.7929372787475586	3	Prediction	0.135	0.135	0.135	0.135	params_STvsMT/xirt_params_3RT_best_ordinal.yaml	xirt_params_3RT_best_ordinal	learning_curve/learning_params_training_cv_learning_curve_10p.yaml	psms/DSS_CSM_anpxirt.csv	0	0	0.0	0.27	10
0	0	2754.548828125	0.6739082336425781	0.7920705676078796	2679.720947265625	0.2406208515167236	0.2946044504642486	2679.720947265625	-12.651202201843262	1	Train	0.083	0.137	0.083	0.137	params_STvsMT/xirt_params_3RT_best_ordinal.yaml	xirt_params_3RT_best_ordinal	learning_curve/learning_params_training_cv_learning_curve_10p.yaml	psms/DSS_CSM_anpxirt.csv	0	0	0.0	0.22000000000000003	10
1	1	2721.92626953125	0.6562769412994385	0.7943634986877441	2647.865234375	0.2327148020267486	0.2951279878616333	2647.865234375	-12.795193672180176	1	Validation	0.116	0.14	0.116	0.14	params_STvsMT/xirt_params_3RT_best_ordinal.yaml	xirt_params_3RT_best_ordinal	learning_curve/learning_params_training_cv_learning_curve_10p.yaml	psms/DSS_CSM_anpxirt.csv	0	0	0.0	0.256	10
2	2	2763.21142578125	0.6706830263137817	0.7984797954559326	2688.224365234375	0.2389396429061889	0.2975702583789825	2688.224365234375	-13.8966646194458	1	Prediction	0.102	0.126	0.102	0.126	params_STvsMT/xirt_params_3RT_best_ordinal.yaml	xirt_params_3RT_best_ordinal	learning_curve/learning_params_training_cv_learning_curve_10p.yaml	psms/DSS_CSM_anpxirt.csv	0	0	0.0	0.22799999999999998	10
3	3	1537.8878173828125	0.4806115627288818	0.527924120426178	1485.549072265625	0.1524499356746673	0.170543223619461	1485.549072265625	-7.354658126831055	2	Train	0.202	0.163	0.202	0.163	params_STvsMT/xirt_params_3RT_best_ordinal.yaml	xirt_params_3RT_best_ordinal	learning_curve/learning_params_training_cv_learning_curve_10p.yaml	psms/DSS_CSM_anpxirt.csv	0	0	0.0	0.365	10
4	4	1888.8739013671875	0.4889084994792938	0.5308367013931274	1835.9747314453125	0.1572408974170684	0.1694159358739853	1835.9747314453125	-5.523215770721436	2	Validation	0.14	0.279	0.14	0.279	params_STvsMT/xirt_params_3RT_best_ordinal.yaml	xirt_params_3RT_best_ordinal	learning_curve/learning_params_training_cv_learning_curve_10p.yaml	psms/DSS_CSM_anpxirt.csv	0	0	0.0	0.41900000000000004	10
5	5	1528.0389404296875	0.4764097929000854	0.5657449960708618	1474.0191650390625	0.1511951684951782	0.1858451813459396	1474.0191650390625	-6.543413639068604	2	Prediction	0.177	0.144	0.177	0.144	params_STvsMT/xirt_params_3RT_best_ordinal.yaml	xirt_params_3RT_best_ordinal	learning_curve/learning_params_training_cv_learning_curve_10p.yaml	psms/DSS_CSM_anpxirt.csv	0	0	0.0	0.32099999999999995	10
6	6	2432.023681640625	0.6342183947563171	0.7121272683143616	2363.2587890625	0.2208465486764907	0.2592001855373382	2363.2587890625	-12.327764511108398	3	Train	0.204	0.116	0.204	0.116	params_STvsMT/xirt_params_3RT_best_ordinal.yaml	xirt_params_3RT_best_ordinal	learning_curve/learning_params_training_cv_learning_curve_10p.yaml	psms/DSS_CSM_anpxirt.csv	0	0	0.0	0.32	10
7	7	2390.6923828125	0.6323031783103943	0.7206875085830688	2321.59521484375	0.2199286073446273	0.2633635401725769	2321.59521484375	-7.248624801635742	3	Validation	0.233	0.047	0.233	0.047	params_STvsMT/xirt_params_3RT_best_ordinal.yaml	xirt_params_3RT_best_ordinal	learning_curve/learning_params_training_cv_learning_curve_10p.yaml	psms/DSS_CSM_anpxirt.csv	0	0	0.0	0.28	10
8	8	2430.91162109375	0.6421014666557312	0.7110625505447388	2361.805908203125	0.2246713191270828	0.2586858868598938	2361.805908203125	-11.027650833129885	3	Prediction	0.186	0.126	0.186	0.126	params_STvsMT/xirt_params_3RT_best_ordinal.yaml	xirt_params_3RT_best_ordinal	learning_curve/learning_params_training_cv_learning_curve_10p.yaml	psms/DSS_CSM_anpxirt.csv	0	0	0.0	0.312	10
0	0	2446.251953125	0.5598685145378113	0.5545644164085388	2388.602783203125	0.1798761188983917	0.1832577288150787	2388.602783203125	-11.168170928955078	1	Train	0.176	0.08	0.176	0.08	params_STvsMT/xirt_params_3RT_best_ordinal.yaml	xirt_params_3RT_best_ordinal	learning_curve/learning_params_training_cv_learning_curve_10p.yaml	psms/DSS_CSM_anpxirt.csv	0	0	0.0	0.256	10
1	1	2694.024658203125	0.5689817667007446	0.5594330430030823	2635.677001953125	0.1876226663589477	0.1863137632608413	2635.677001953125	-12.731694221496582	1	Validation	0.093	0.116	0.093	0.116	params_STvsMT/xirt_params_3RT_best_ordinal.yaml	xirt_params_3RT_best_ordinal	learning_curve/learning_params_training_cv_learning_curve_10p.yaml	psms/DSS_CSM_anpxirt.csv	0	0	0.0	0.20900000000000002	10
2	2	2388.8359375	0.5645620226860046	0.5454479455947876	2331.408447265625	0.1817810386419296	0.1794639229774475	2331.408447265625	-11.91938591003418	1	Prediction	0.153	0.084	0.153	0.084	params_STvsMT/xirt_params_3RT_best_ordinal.yaml	xirt_params_3RT_best_ordinal	learning_curve/learning_params_training_cv_learning_curve_10p.yaml	psms/DSS_CSM_anpxirt.csv	0	0	0.0	0.237	10
3	3	2459.243896484375	0.7127524614334106	0.6629754304885864	2388.9052734375	0.2596082091331482	0.2347930073738098	2388.9052734375	-12.435091018676758	2	Train	0.106	0.07	0.106	0.07	params_STvsMT/xirt_params_3RT_best_ordinal.yaml	xirt_params_3RT_best_ordinal	learning_curve/learning_params_training_cv_learning_curve_10p.yaml	psms/DSS_CSM_anpxirt.csv	0	0	0.0	0.176	10
4	4	2414.4560546875	0.7034294009208679	0.6833167672157288	2343.566650390625	0.2552728354930877	0.2443837076425552	2343.566650390625	-7.326689720153809	2	Validation	0.047	0.093	0.047	0.093	params_STvsMT/xirt_params_3RT_best_ordinal.yaml	xirt_params_3RT_best_ordinal	learning_curve/learning_params_training_cv_learning_curve_10p.yaml	psms/DSS_CSM_anpxirt.csv	0	0	0.0	0.14	10
5	5	2441.708984375	0.7226237654685974	0.6745582222938538	2370.2978515625	0.2635402977466583	0.2402249872684478	2370.2978515625	-11.130193710327148	2	Prediction	0.079	0.084	0.079	0.084	params_STvsMT/xirt_params_3RT_best_ordinal.yaml	xirt_params_3RT_best_ordinal	learning_curve/learning_params_training_cv_learning_curve_10p.yaml	psms/DSS_CSM_anpxirt.csv	0	0	0.0	0.163	10
6	6	1305.3724365234375	0.8888974189758301	1.6280522346496582	1177.8004150390625	0.2481359243392944	0.4636984467506408	1177.8004150390625	-5.6422882080078125	3	Train	0.09	0.093	0.09	0.093	params_STvsMT/xirt_params_3RT_best_ordinal.yaml	xirt_params_3RT_best_ordinal	learning_curve/learning_params_training_cv_learning_curve_10p.yaml	psms/DSS_CSM_anpxirt.csv	0	0	0.0	0.183	10
7	7	1405.1439208984375	0.8746472001075745	1.870931625366211	1266.1402587890625	0.2399687618017196	0.5218598246574402	1266.1402587890625	-3.4985947608947754	3	Validation	0.14	0.023	0.14	0.023	params_STvsMT/xirt_params_3RT_best_ordinal.yaml	xirt_params_3RT_best_ordinal	learning_curve/learning_params_training_cv_learning_curve_10p.yaml	psms/DSS_CSM_anpxirt.csv	0	0	0.0	0.163	10
8	8	1334.0799560546875	0.9221068024635316	1.623197317123413	1205.090087890625	0.2532267868518829	0.4628678560256958	1205.090087890625	-5.137000560760498	3	Prediction	0.084	0.107	0.084	0.107	params_STvsMT/xirt_params_3RT_best_ordinal.yaml	xirt_params_3RT_best_ordinal	learning_curve/learning_params_training_cv_learning_curve_10p.yaml	psms/DSS_CSM_anpxirt.csv	0	0	0.0	0.191	10
0	0	2788.587646484375	0.8014481663703918	0.824855625629425	2705.71630859375	0.2778253555297851	0.3062228262424469	2705.71630859375	-12.78363037109375	1	Train	0.101	0.09	0.101	0.09	params_STvsMT/xirt_params_3RT_best_ordinal.yaml	xirt_params_3RT_best_ordinal	learning_curve/learning_params_training_cv_learning_curve_10p.yaml	psms/DSS_CSM_anpxirt.csv	0	0	0.0	0.191	10
1	1	2724.55224609375	0.777522087097168	0.7908395528793335	2644.577880859375	0.2715732753276825	0.291311502456665	2644.577880859375	-12.778067588806152	1	Validation	0.023	0.07	0.023	0.07	params_STvsMT/xirt_params_3RT_best_ordinal.yaml	xirt_params_3RT_best_ordinal	learning_curve/learning_params_training_cv_learning_curve_10p.yaml	psms/DSS_CSM_anpxirt.csv	0	0	0.0	0.093	10
2	2	2798.9990234375	0.7709359526634216	0.8140248656272888	2718.195068359375	0.2671800553798675	0.3016353249549866	2718.195068359375	-14.062746047973633	1	Prediction	0.093	0.102	0.093	0.102	params_STvsMT/xirt_params_3RT_best_ordinal.yaml	xirt_params_3RT_best_ordinal	learning_curve/learning_params_training_cv_learning_curve_10p.yaml	psms/DSS_CSM_anpxirt.csv	0	0	0.0	0.195	10
3	3	2516.917236328125	0.8280913829803467	0.9414939880371094	2426.88232421875	0.2861828505992889	0.3456234037876129	2426.88232421875	-12.64867115020752	2	Train	0.088	0.114	0.088	0.114	params_STvsMT/xirt_params_3RT_best_ordinal.yaml	xirt_params_3RT_best_ordinal	learning_curve/learning_params_training_cv_learning_curve_10p.yaml	psms/DSS_CSM_anpxirt.csv	0	0	0.0	0.202	10
4	4	2474.055419921875	0.8048746585845947	1.051954746246338	2379.658447265625	0.2796021997928619	0.3881372809410095	2379.658447265625	-7.454923629760742	2	Validation	0.14	0.023	0.14	0.023	params_STvsMT/xirt_params_3RT_best_ordinal.yaml	xirt_params_3RT_best_ordinal	learning_curve/learning_params_training_cv_learning_curve_10p.yaml	psms/DSS_CSM_anpxirt.csv	0	0	0.0	0.163	10
5	5	2503.714599609375	0.8367827534675598	0.986591935157776	2410.990234375	0.2893446385860443	0.3625968098640442	2410.990234375	-11.33843994140625	2	Prediction	0.088	0.07	0.088	0.07	params_STvsMT/xirt_params_3RT_best_ordinal.yaml	xirt_params_3RT_best_ordinal	learning_curve/learning_params_training_cv_learning_curve_10p.yaml	psms/DSS_CSM_anpxirt.csv	0	0	0.0	0.158	10
6	6	2258.04541015625	0.6837069392204285	0.6785535216331482	2188.492919921875	0.2454387247562408	0.2428136020898819	2188.492919921875	-11.342159271240234	3	Train	0.114	0.101	0.114	0.101	params_STvsMT/xirt_params_3RT_best_ordinal.yaml	xirt_params_3RT_best_ordinal	learning_curve/learning_params_training_cv_learning_curve_10p.yaml	psms/DSS_CSM_anpxirt.csv	0	0	0.0	0.21500000000000002	10
7	7	2225.44677734375	0.6822667121887207	0.6905679702758789	2155.365478515625	0.2446596473455429	0.2486715167760849	2155.365478515625	-6.658010959625244	3	Validation	0.047	0.07	0.047	0.07	params_STvsMT/xirt_params_3RT_best_ordinal.yaml	xirt_params_3RT_best_ordinal	learning_curve/learning_params_training_cv_learning_curve_10p.yaml	psms/DSS_CSM_anpxirt.csv	0	0	0.0	0.117	10
8	8	2259.482421875	0.6877901554107666	0.6841381192207336	2189.446533203125	0.2474027723073959	0.2455639541149139	2189.446533203125	-10.14989948272705	3	Prediction	0.121	0.093	0.121	0.093	params_STvsMT/xirt_params_3RT_best_ordinal.yaml	xirt_params_3RT_best_ordinal	learning_curve/learning_params_training_cv_learning_curve_10p.yaml	psms/DSS_CSM_anpxirt.csv	0	0	0.0	0.214	10
0	0	2817.00390625	0.872520923614502	0.6842832565307617	2737.634033203125	0.3152106702327728	0.2434810847043991	2737.634033203125	-12.946227073669434	1	Train	0.078	0.098	0.078	0.098	params_STvsMT/xirt_params_3RT_best_ordinal.yaml	xirt_params_3RT_best_ordinal	learning_curve/learning_params_training_cv_learning_curve_10p.yaml	psms/DSS_CSM_anpxirt.csv	0	0	0.0	0.176	10
1	1	2773.544677734375	0.8315922021865845	0.6547915935516357	2697.69580078125	0.2991928160190582	0.2300238758325576	2697.69580078125	-13.054808616638184	1	Validation	0.14	0.116	0.14	0.116	params_STvsMT/xirt_params_3RT_best_ordinal.yaml	xirt_params_3RT_best_ordinal	learning_curve/learning_params_training_cv_learning_curve_10p.yaml	psms/DSS_CSM_anpxirt.csv	0	0	0.0	0.256	10
2	2	2825.715576171875	0.852766752243042	0.6811522841453552	2747.490234375	0.3072822690010071	0.2419272363185882	2747.490234375	-14.225082397460938	1	Prediction	0.084	0.088	0.084	0.088	params_STvsMT/xirt_params_3RT_best_ordinal.yaml	xirt_params_3RT_best_ordinal	learning_curve/learning_params_training_cv_learning_curve_10p.yaml	psms/DSS_CSM_anpxirt.csv	0	0	0.0	0.172	10
3	3	2501.8203125	0.7770599722862244	0.736474335193634	2424.5869140625	0.2845893204212188	0.2696293592453003	2424.5869140625	-12.635762214660645	2	Train	0.09	0.078	0.09	0.078	params_STvsMT/xirt_params_3RT_best_ordinal.yaml	xirt_params_3RT_best_ordinal	learning_curve/learning_params_training_cv_learning_curve_10p.yaml	psms/DSS_CSM_anpxirt.csv	0	0	0.0	0.16799999999999998	10
4	4	2450.922119140625	0.7716776728630066	0.7835553288459778	2371.603759765625	0.2813190221786499	0.2909319102764129	2371.603759765625	-7.426304817199707	2	Validation	0.047	0.093	0.047	0.093	params_STvsMT/xirt_params_3RT_best_ordinal.yaml	xirt_params_3RT_best_ordinal	learning_curve/learning_params_training_cv_learning_curve_10p.yaml	psms/DSS_CSM_anpxirt.csv	0	0	0.0	0.14	10
5	5	2485.806640625	0.7798280119895935	0.7560181617736816	2407.45751953125	0.2861199378967285	0.2785642147064209	2407.45751953125	-11.32036018371582	2	Prediction	0.07	0.074	0.07	0.074	params_STvsMT/xirt_params_3RT_best_ordinal.yaml	xirt_params_3RT_best_ordinal	learning_curve/learning_params_training_cv_learning_curve_10p.yaml	psms/DSS_CSM_anpxirt.csv	0	0	0.0	0.14400000000000002	10
6	6	2231.5322265625	0.6239000558853149	0.6727831959724426	2165.247314453125	0.216155931353569	0.2401020526885986	2165.247314453125	-11.211064338684082	3	Train	0.158	0.111	0.158	0.111	params_STvsMT/xirt_params_3RT_best_ordinal.yaml	xirt_params_3RT_best_ordinal	learning_curve/learning_params_training_cv_learning_curve_10p.yaml	psms/DSS_CSM_anpxirt.csv	0	0	0.0	0.269	10
7	7	2229.0498046875	0.6266433000564575	0.6793654561042786	2162.298583984375	0.2174127697944641	0.2432083338499069	2162.298583984375	-6.682644367218018	3	Validation	0.209	0.023	0.209	0.023	params_STvsMT/xirt_params_3RT_best_ordinal.yaml	xirt_params_3RT_best_ordinal	learning_curve/learning_params_training_cv_learning_curve_10p.yaml	psms/DSS_CSM_anpxirt.csv	0	0	0.0	0.23199999999999998	10
8	8	2245.696044921875	0.6259950399398804	0.6770749688148499	2179.091796875	0.2171382755041122	0.2421563416719436	2179.091796875	-10.097167015075684	3	Prediction	0.135	0.088	0.135	0.088	params_STvsMT/xirt_params_3RT_best_ordinal.yaml	xirt_params_3RT_best_ordinal	learning_curve/learning_params_training_cv_learning_curve_10p.yaml	psms/DSS_CSM_anpxirt.csv	0	0	0.0	0.223	10
0	0	43.46623611450195	0.1866485178470611	0.301983892917633	16.83754539489746	0.0556985512375831	0.0962242782115936	16.83754539489746	0.9114183783531188	1	Train	0.435	0.288	0.435	0.288	params_STvsMT/xirt_params_3RT_best_ordinal.yaml	xirt_params_3RT_best_ordinal	learning_curve/learning_params_training_cv_learning_curve_20p.yaml	psms/DSS_CSM_anpxirt.csv	1	0	0.9114183783531188	1.6344183783531188	20
1	1	48.86521911621094	0.1913384348154068	0.2986986339092254	22.166215896606445	0.0586025416851043	0.1001569256186485	22.166215896606445	0.8905804753303528	1	Validation	0.368	0.172	0.368	0.172	params_STvsMT/xirt_params_3RT_best_ordinal.yaml	xirt_params_3RT_best_ordinal	learning_curve/learning_params_training_cv_learning_curve_20p.yaml	psms/DSS_CSM_anpxirt.csv	1	0	0.8905804753303528	1.4305804753303528	20
2	2	55.88966369628906	0.1917998045682907	0.3760758638381958	25.298999786376957	0.0568035095930099	0.1189272478222847	25.298999786376957	0.8675923347473145	1	Prediction	0.395	0.24	0.395	0.24	params_STvsMT/xirt_params_3RT_best_ordinal.yaml	xirt_params_3RT_best_ordinal	learning_curve/learning_params_training_cv_learning_curve_20p.yaml	psms/DSS_CSM_anpxirt.csv	1	0	0.8675923347473145	1.5025923347473145	20
3	3	2601.57568359375	0.7092359066009521	0.7430134415626526	2527.360595703125	0.2546047568321228	0.2717701494693756	2527.360595703125	-11.973362922668455	2	Train	0.084	0.097	0.084	0.097	params_STvsMT/xirt_params_3RT_best_ordinal.yaml	xirt_params_3RT_best_ordinal	learning_curve/learning_params_training_cv_learning_curve_20p.yaml	psms/DSS_CSM_anpxirt.csv	1	0	0.0	0.181	20
4	4	2657.527587890625	0.7207590937614441	0.7225736379623413	2583.75830078125	0.2599985301494598	0.2626538872718811	2583.75830078125	-13.213375091552734	2	Validation	0.092	0.092	0.092	0.092	params_STvsMT/xirt_params_3RT_best_ordinal.yaml	xirt_params_3RT_best_ordinal	learning_curve/learning_params_training_cv_learning_curve_20p.yaml	psms/DSS_CSM_anpxirt.csv	1	0	0.0	0.184	20
5	5	2631.04931640625	0.7073355913162231	0.7474849224090576	2556.705810546875	0.2536951601505279	0.2736380696296692	2556.705810546875	-12.676549911499023	2	Prediction	0.093	0.102	0.093	0.102	params_STvsMT/xirt_params_3RT_best_ordinal.yaml	xirt_params_3RT_best_ordinal	learning_curve/learning_params_training_cv_learning_curve_20p.yaml	psms/DSS_CSM_anpxirt.csv	1	0	0.0	0.195	20
6	6	912.178466796875	1.908293843269348	0.7443576455116272	777.4075317382812	0.4531404972076416	0.176979511976242	777.4075317382812	-3.09865951538086	3	Train	0.121	0.147	0.121	0.147	params_STvsMT/xirt_params_3RT_best_ordinal.yaml	xirt_params_3RT_best_ordinal	learning_curve/learning_params_training_cv_learning_curve_20p.yaml	psms/DSS_CSM_anpxirt.csv	1	0	0.0	0.268	20
7	7	1030.419677734375	1.9187400341033936	0.7062047719955444	897.0338134765625	0.454010546207428	0.17093026638031	897.0338134765625	-3.8978562355041504	3	Validation	0.163	0.163	0.163	0.163	params_STvsMT/xirt_params_3RT_best_ordinal.yaml	xirt_params_3RT_best_ordinal	learning_curve/learning_params_training_cv_learning_curve_20p.yaml	psms/DSS_CSM_anpxirt.csv	1	0	0.0	0.326	20
8	8	928.8431396484376	1.888427734375	0.7677162885665894	793.8975219726562	0.4528017044067383	0.1792797148227691	793.8975219726562	-3.062185764312744	3	Prediction	0.13	0.146	0.13	0.146	params_STvsMT/xirt_params_3RT_best_ordinal.yaml	xirt_params_3RT_best_ordinal	learning_curve/learning_params_training_cv_learning_curve_20p.yaml	psms/DSS_CSM_anpxirt.csv	1	0	0.0	0.276	20
0	0	235.7163543701172	0.3599414229393005	0.3602733314037323	197.3694305419922	0.1161486580967903	0.1149395108222961	197.3694305419922	-0.0383522510528564	1	Train	0.15	0.22	0.15	0.22	params_STvsMT/xirt_params_3RT_best_ordinal.yaml	xirt_params_3RT_best_ordinal	learning_curve/learning_params_training_cv_learning_curve_20p.yaml	psms/DSS_CSM_anpxirt.csv	1	0	0.0	0.37	20
1	1	242.33990478515625	0.3849283456802368	0.3963139355182647	200.94163513183597	0.126286119222641	0.1279899626970291	200.94163513183597	0.0080879926681518	1	Validation	0.092	0.149	0.092	0.149	params_STvsMT/xirt_params_3RT_best_ordinal.yaml	xirt_params_3RT_best_ordinal	learning_curve/learning_params_training_cv_learning_curve_20p.yaml	psms/DSS_CSM_anpxirt.csv	1	0	0.0080879926681518	0.2490879926681518	20
2	2	252.0222930908203	0.3825765252113342	0.3939694166183471	210.85890197753903	0.1232624128460884	0.1267654001712799	210.85890197753903	-0.1035743951797485	1	Prediction	0.119	0.184	0.119	0.184	params_STvsMT/xirt_params_3RT_best_ordinal.yaml	xirt_params_3RT_best_ordinal	learning_curve/learning_params_training_cv_learning_curve_20p.yaml	psms/DSS_CSM_anpxirt.csv	1	0	0.0	0.303	20
3	3	2210.994873046875	0.7193154692649841	0.6734514832496643	2139.751953125	0.262724369764328	0.239155501127243	2139.751953125	-9.983702659606934	2	Train	0.096	0.127	0.096	0.127	params_STvsMT/xirt_params_3RT_best_ordinal.yaml	xirt_params_3RT_best_ordinal	learning_curve/learning_params_training_cv_learning_curve_20p.yaml	psms/DSS_CSM_anpxirt.csv	1	0	0.0	0.223	20
4	4	2267.2421875	0.7275992035865784	0.651076078414917	2196.7041015625	0.2667913436889648	0.2291894406080246	2196.7041015625	-11.084172248840332	2	Validation	0.08	0.092	0.08	0.092	params_STvsMT/xirt_params_3RT_best_ordinal.yaml	xirt_params_3RT_best_ordinal	learning_curve/learning_params_training_cv_learning_curve_20p.yaml	psms/DSS_CSM_anpxirt.csv	1	0	0.0	0.172	20
5	5	2236.825439453125	0.7191471457481384	0.6755691766738892	2165.4853515625	0.2626645267009735	0.2403381317853927	2165.4853515625	-10.583800315856934	2	Prediction	0.095	0.119	0.095	0.119	params_STvsMT/xirt_params_3RT_best_ordinal.yaml	xirt_params_3RT_best_ordinal	learning_curve/learning_params_training_cv_learning_curve_20p.yaml	psms/DSS_CSM_anpxirt.csv	1	0	0.0	0.214	20
6	6	760.3381958007812	0.3841447532176971	0.4829069375991821	715.0580444335938	0.1236118674278259	0.1533751785755157	715.0580444335938	-2.769939661026001	3	Train	0.195	0.155	0.195	0.155	params_STvsMT/xirt_params_3RT_best_ordinal.yaml	xirt_params_3RT_best_ordinal	learning_curve/learning_params_training_cv_learning_curve_20p.yaml	psms/DSS_CSM_anpxirt.csv	1	0	0.0	0.35	20
7	7	776.8960571289062	0.3802704513072967	0.4395225942134857	733.978271484375	0.1229995340108871	0.1410620063543319	733.978271484375	-3.007563591003418	3	Validation	0.116	0.128	0.116	0.128	params_STvsMT/xirt_params_3RT_best_ordinal.yaml	xirt_params_3RT_best_ordinal	learning_curve/learning_params_training_cv_learning_curve_20p.yaml	psms/DSS_CSM_anpxirt.csv	1	0	0.0	0.244	20
8	8	788.5843505859375	0.389201283454895	0.4996360242366791	742.21484375	0.12486582249403	0.1595087647438049	742.21484375	-2.797737598419189	3	Prediction	0.174	0.158	0.174	0.158	params_STvsMT/xirt_params_3RT_best_ordinal.yaml	xirt_params_3RT_best_ordinal	learning_curve/learning_params_training_cv_learning_curve_20p.yaml	psms/DSS_CSM_anpxirt.csv	1	0	0.0	0.33199999999999996	20
0	0	2620.051025390625	0.62980055809021	0.6760905385017395	2553.225830078125	0.2188125997781753	0.2409853637218475	2553.225830078125	-12.432414054870604	1	Train	0.128	0.124	0.128	0.124	params_STvsMT/xirt_params_3RT_best_ordinal.yaml	xirt_params_3RT_best_ordinal	learning_curve/learning_params_training_cv_learning_curve_20p.yaml	psms/DSS_CSM_anpxirt.csv	1	0	0.0	0.252	20
1	1	2665.494873046875	0.6300089955329895	0.6857155561447144	2598.17822265625	0.2188886851072311	0.2450550347566604	2598.17822265625	-11.82543659210205	1	Validation	0.092	0.172	0.092	0.172	params_STvsMT/xirt_params_3RT_best_ordinal.yaml	xirt_params_3RT_best_ordinal	learning_curve/learning_params_training_cv_learning_curve_20p.yaml	psms/DSS_CSM_anpxirt.csv	1	0	0.0	0.264	20
2	2	2701.312255859375	0.6275258660316467	0.7104023694992065	2632.88525390625	0.2176210433244705	0.2566146552562713	2632.88525390625	-12.77975845336914	1	Prediction	0.137	0.112	0.137	0.112	params_STvsMT/xirt_params_3RT_best_ordinal.yaml	xirt_params_3RT_best_ordinal	learning_curve/learning_params_training_cv_learning_curve_20p.yaml	psms/DSS_CSM_anpxirt.csv	1	0	0.0	0.249	20
3	3	3256.172119140625	0.9966593384742736	0.806171178817749	3164.455078125	0.3108091354370117	0.2860446572303772	3164.455078125	-15.243675231933594	2	Train	0.094	0.118	0.094	0.118	params_STvsMT/xirt_params_3RT_best_ordinal.yaml	xirt_params_3RT_best_ordinal	learning_curve/learning_params_training_cv_learning_curve_20p.yaml	psms/DSS_CSM_anpxirt.csv	1	0	0.0	0.212	20
4	4	3323.34912109375	0.9940418004989624	0.8032900094985962	3231.906982421875	0.3110305666923523	0.2866131961345672	3231.906982421875	-16.778871536254883	2	Validation	0.057	0.092	0.057	0.092	params_STvsMT/xirt_params_3RT_best_ordinal.yaml	xirt_params_3RT_best_ordinal	learning_curve/learning_params_training_cv_learning_curve_20p.yaml	psms/DSS_CSM_anpxirt.csv	1	0	0.0	0.149	20
5	5	3295.09619140625	0.9969790577888488	0.8092433214187622	3203.20947265625	0.3098197281360626	0.2872169017791748	3203.20947265625	-16.134883880615234	2	Prediction	0.077	0.126	0.077	0.126	params_STvsMT/xirt_params_3RT_best_ordinal.yaml	xirt_params_3RT_best_ordinal	learning_curve/learning_params_training_cv_learning_curve_20p.yaml	psms/DSS_CSM_anpxirt.csv	1	0	0.0	0.203	20
6	6	1883.5833740234373	0.7052536606788635	0.8843379020690918	1802.0618896484373	0.2037291675806045	0.2412569969892501	1802.0618896484373	-8.50085735321045	3	Train	0.106	0.105	0.106	0.105	params_STvsMT/xirt_params_3RT_best_ordinal.yaml	xirt_params_3RT_best_ordinal	learning_curve/learning_params_training_cv_learning_curve_20p.yaml	psms/DSS_CSM_anpxirt.csv	1	0	0.0	0.211	20
7	7	1978.014404296875	0.7482239603996277	0.7790051698684692	1899.6104736328125	0.2079028636217117	0.2264739871025085	1899.6104736328125	-9.37198257446289	3	Validation	0.105	0.14	0.105	0.14	params_STvsMT/xirt_params_3RT_best_ordinal.yaml	xirt_params_3RT_best_ordinal	learning_curve/learning_params_training_cv_learning_curve_20p.yaml	psms/DSS_CSM_anpxirt.csv	1	0	0.0	0.245	20
8	8	1876.7261962890625	0.7268519401550293	0.9549149870872498	1790.595703125	0.2113107442855835	0.2592006027698517	1790.595703125	-8.162054061889648	3	Prediction	0.077	0.1	0.077	0.1	params_STvsMT/xirt_params_3RT_best_ordinal.yaml	xirt_params_3RT_best_ordinal	learning_curve/learning_params_training_cv_learning_curve_20p.yaml	psms/DSS_CSM_anpxirt.csv	1	0	0.0	0.177	20
0	0	1446.0706787109375	0.3276897966861725	0.4354506731033325	1405.7099609375	0.1021412461996078	0.1425563395023346	1405.7099609375	-6.39538049697876	1	Train	0.194	0.19	0.194	0.19	params_STvsMT/xirt_params_3RT_best_ordinal.yaml	xirt_params_3RT_best_ordinal	learning_curve/learning_params_training_cv_learning_curve_20p.yaml	psms/DSS_CSM_anpxirt.csv	1	0	0.0	0.384	20
1	1	1467.03759765625	0.3614620268344879	0.4589472413063049	1423.8134765625	0.1129118576645851	0.153435081243515	1423.8134765625	-6.028397560119629	1	Validation	0.184	0.115	0.184	0.115	params_STvsMT/xirt_params_3RT_best_ordinal.yaml	xirt_params_3RT_best_ordinal	learning_curve/learning_params_training_cv_learning_curve_20p.yaml	psms/DSS_CSM_anpxirt.csv	1	0	0.0	0.299	20
2	2	1485.4708251953125	0.3478451669216156	0.4916615188121795	1441.2919921875	0.1089962348341941	0.162350133061409	1441.2919921875	-6.543304920196533	1	Prediction	0.177	0.151	0.177	0.151	params_STvsMT/xirt_params_3RT_best_ordinal.yaml	xirt_params_3RT_best_ordinal	learning_curve/learning_params_training_cv_learning_curve_20p.yaml	psms/DSS_CSM_anpxirt.csv	1	0	0.0	0.32799999999999996	20
3	3	735.8646850585938	1.035051941871643	2.069596529006958	578.3729858398438	0.3013709485530853	0.3207325637340545	578.3729858398438	-1.9688847064971924	2	Train	0.109	0.081	0.109	0.081	params_STvsMT/xirt_params_3RT_best_ordinal.yaml	xirt_params_3RT_best_ordinal	learning_curve/learning_params_training_cv_learning_curve_20p.yaml	psms/DSS_CSM_anpxirt.csv	1	0	0.0	0.19	20
4	4	676.008056640625	1.1165069341659546	1.8626351356506348	524.7916870117188	0.3183038830757141	0.2940195798873901	524.7916870117188	-1.886903524398804	2	Validation	0.08	0.103	0.08	0.103	params_STvsMT/xirt_params_3RT_best_ordinal.yaml	xirt_params_3RT_best_ordinal	learning_curve/learning_params_training_cv_learning_curve_20p.yaml	psms/DSS_CSM_anpxirt.csv	1	0	0.0	0.183	20
5	5	799.6681518554688	1.046736478805542	2.103989362716675	639.8726806640625	0.3037248849868774	0.324743241071701	639.8726806640625	-2.4228618144989014	2	Prediction	0.109	0.088	0.109	0.088	params_STvsMT/xirt_params_3RT_best_ordinal.yaml	xirt_params_3RT_best_ordinal	learning_curve/learning_params_training_cv_learning_curve_20p.yaml	psms/DSS_CSM_anpxirt.csv	1	0	0.0	0.197	20
6	6	5029.7041015625	0.8185905814170837	0.6727256774902344	4953.6787109375	0.3055926263332367	0.2391212582588195	4953.6787109375	-25.116857528686523	3	Train	0.084	0.093	0.084	0.093	params_STvsMT/xirt_params_3RT_best_ordinal.yaml	xirt_params_3RT_best_ordinal	learning_curve/learning_params_training_cv_learning_curve_20p.yaml	psms/DSS_CSM_anpxirt.csv	1	0	0.0	0.177	20
7	7	5066.12939453125	0.8249921798706055	0.6697126626968384	4989.93408203125	0.3087162673473358	0.2375983148813247	4989.93408203125	-26.245325088500977	3	Validation	0.058	0.105	0.058	0.105	params_STvsMT/xirt_params_3RT_best_ordinal.yaml	xirt_params_3RT_best_ordinal	learning_curve/learning_params_training_cv_learning_curve_20p.yaml	psms/DSS_CSM_anpxirt.csv	1	0	0.0	0.163	20
8	8	4900.189453125	0.815872311592102	0.6790145635604858	4823.98583984375	0.3043127954006195	0.2421518713235855	4823.98583984375	-23.683195114135746	3	Prediction	0.095	0.063	0.095	0.063	params_STvsMT/xirt_params_3RT_best_ordinal.yaml	xirt_params_3RT_best_ordinal	learning_curve/learning_params_training_cv_learning_curve_20p.yaml	psms/DSS_CSM_anpxirt.csv	1	0	0.0	0.158	20
0	0	45.68192672729492	0.1869751662015915	0.286152720451355	19.71888542175293	0.0560832172632217	0.0882424637675285	19.71888542175293	0.8962597846984863	1	Train	0.444	0.247	0.444	0.247	params_STvsMT/xirt_params_3RT_best_ordinal.yaml	xirt_params_3RT_best_ordinal	learning_curve/learning_params_training_cv_learning_curve_20p.yaml	psms/DSS_CSM_anpxirt.csv	1	0	0.8962597846984863	1.5872597846984864	20
1	1	45.70390319824219	0.1836261600255966	0.2721660733222961	20.60762596130371	0.0546396523714065	0.0885481461882591	20.60762596130371	0.8982741832733154	1	Validation	0.483	0.172	0.483	0.172	params_STvsMT/xirt_params_3RT_best_ordinal.yaml	xirt_params_3RT_best_ordinal	learning_curve/learning_params_training_cv_learning_curve_20p.yaml	psms/DSS_CSM_anpxirt.csv	1	0	0.8982741832733154	1.5532741832733155	20
2	2	53.8547477722168	0.1930111795663833	0.3126525282859802	26.26502990722656	0.0574388019740581	0.0941029340028762	26.26502990722656	0.8625364303588867	1	Prediction	0.407	0.286	0.407	0.286	params_STvsMT/xirt_params_3RT_best_ordinal.yaml	xirt_params_3RT_best_ordinal	learning_curve/learning_params_training_cv_learning_curve_20p.yaml	psms/DSS_CSM_anpxirt.csv	1	0	0.8625364303588867	1.5555364303588868	20
3	3	585.8999633789062	0.3116511404514313	0.3790550529956817	549.1942138671875	0.0982601717114448	0.1222155466675758	549.1942138671875	-1.8191051483154297	2	Train	0.287	0.171	0.287	0.171	params_STvsMT/xirt_params_3RT_best_ordinal.yaml	xirt_params_3RT_best_ordinal	learning_curve/learning_params_training_cv_learning_curve_20p.yaml	psms/DSS_CSM_anpxirt.csv	1	0	0.0	0.45799999999999996	20
4	4	597.0767822265625	0.3013936579227447	0.3874779939651489	560.4625244140625	0.095029279589653	0.1263984441757202	560.4625244140625	-2.0831305980682373	2	Validation	0.264	0.126	0.264	0.126	params_STvsMT/xirt_params_3RT_best_ordinal.yaml	xirt_params_3RT_best_ordinal	learning_curve/learning_params_training_cv_learning_curve_20p.yaml	psms/DSS_CSM_anpxirt.csv	1	0	0.0	0.39	20
5	5	581.0057373046875	0.3278838992118835	0.3828094601631164	543.300537109375	0.1029781103134155	0.1236430928111076	543.300537109375	-1.9062697887420652	2	Prediction	0.279	0.188	0.279	0.188	params_STvsMT/xirt_params_3RT_best_ordinal.yaml	xirt_params_3RT_best_ordinal	learning_curve/learning_params_training_cv_learning_curve_20p.yaml	psms/DSS_CSM_anpxirt.csv	1	0	0.0	0.467	20
6	6	2736.016357421875	0.7123332023620605	0.6875383853912354	2664.581787109375	0.2586967349052429	0.2470064759254455	2664.581787109375	-13.048247337341309	3	Train	0.11	0.098	0.11	0.098	params_STvsMT/xirt_params_3RT_best_ordinal.yaml	xirt_params_3RT_best_ordinal	learning_curve/learning_params_training_cv_learning_curve_20p.yaml	psms/DSS_CSM_anpxirt.csv	1	0	0.0	0.20800000000000002	20
7	7	2759.2529296875	0.7154179215431213	0.6871065497398376	2687.685791015625	0.2603015005588531	0.2465894222259521	2687.685791015625	-13.674918174743652	3	Validation	0.081	0.093	0.081	0.093	params_STvsMT/xirt_params_3RT_best_ordinal.yaml	xirt_params_3RT_best_ordinal	learning_curve/learning_params_training_cv_learning_curve_20p.yaml	psms/DSS_CSM_anpxirt.csv	1	0	0.0	0.174	20
8	8	2654.611572265625	0.7121356725692749	0.6947892904281616	2582.82421875	0.2583875060081482	0.250407338142395	2582.82421875	-12.215700149536133	3	Prediction	0.13	0.102	0.13	0.102	params_STvsMT/xirt_params_3RT_best_ordinal.yaml	xirt_params_3RT_best_ordinal	learning_curve/learning_params_training_cv_learning_curve_20p.yaml	psms/DSS_CSM_anpxirt.csv	1	0	0.0	0.23199999999999998	20
0	0	27.38705825805664	0.1220744624733924	0.2176664322614669	8.269990921020508	0.0366442576050758	0.0674224644899368	8.269990921020508	0.9569666385650636	1	Train	0.6	0.391	0.6	0.391	params_STvsMT/xirt_params_3RT_best_ordinal.yaml	xirt_params_3RT_best_ordinal	learning_curve/learning_params_training_cv_learning_curve_30p.yaml	psms/DSS_CSM_anpxirt.csv	2	0	0.9569666385650636	1.9479666385650636	30
1	1	39.79676055908203	0.1641396135091781	0.3038060367107391	14.269379615783691	0.0479895658791065	0.0934586301445961	14.269379615783691	0.9219829440116882	1	Validation	0.5	0.285	0.5	0.285	params_STvsMT/xirt_params_3RT_best_ordinal.yaml	xirt_params_3RT_best_ordinal	learning_curve/learning_params_training_cv_learning_curve_30p.yaml	psms/DSS_CSM_anpxirt.csv	2	0	0.9219829440116882	1.7069829440116882	30
2	2	42.7824592590332	0.1592478901147842	0.282107412815094	18.584705352783203	0.0452330820262432	0.0849888175725936	18.584705352783203	0.905986785888672	1	Prediction	0.53	0.332	0.53	0.332	params_STvsMT/xirt_params_3RT_best_ordinal.yaml	xirt_params_3RT_best_ordinal	learning_curve/learning_params_training_cv_learning_curve_30p.yaml	psms/DSS_CSM_anpxirt.csv	2	0	0.905986785888672	1.767986785888672	30
3	3	32.63684844970703	0.1542108356952667	0.1823071539402008	13.477181434631348	0.0477353818714618	0.0570679977536201	13.477181434631348	0.9283866286277772	2	Train	0.475	0.42	0.475	0.42	params_STvsMT/xirt_params_3RT_best_ordinal.yaml	xirt_params_3RT_best_ordinal	learning_curve/learning_params_training_cv_learning_curve_30p.yaml	psms/DSS_CSM_anpxirt.csv	2	0	0.9283866286277772	1.8233866286277771	30
4	4	50.15903472900391	0.1980905830860138	0.245487630367279	25.64615821838379	0.0567661672830581	0.0741179287433624	25.64615821838379	0.8960373401641846	2	Validation	0.431	0.3	0.431	0.3	params_STvsMT/xirt_params_3RT_best_ordinal.yaml	xirt_params_3RT_best_ordinal	learning_curve/learning_params_training_cv_learning_curve_30p.yaml	psms/DSS_CSM_anpxirt.csv	2	0	0.8960373401641846	1.6270373401641844	30
5	5	52.50931930541992	0.215155154466629	0.3291009664535522	22.96280670166016	0.0612826198339462	0.0884327515959739	22.96280670166016	0.8801823258399963	2	Prediction	0.408	0.312	0.408	0.312	params_STvsMT/xirt_params_3RT_best_ordinal.yaml	xirt_params_3RT_best_ordinal	learning_curve/learning_params_training_cv_learning_curve_30p.yaml	psms/DSS_CSM_anpxirt.csv	2	0	0.8801823258399963	1.6001823258399963	30
6	6	632.7784423828125	0.2357120215892791	0.4563951790332794	596.0645141601562	0.0723941773176193	0.1439257711172104	596.0645141601562	-2.140794515609741	3	Train	0.276	0.189	0.276	0.189	params_STvsMT/xirt_params_3RT_best_ordinal.yaml	xirt_params_3RT_best_ordinal	learning_curve/learning_params_training_cv_learning_curve_30p.yaml	psms/DSS_CSM_anpxirt.csv	2	0	0.0	0.465	30
7	7	652.9925537109375	0.2452781796455383	0.4671805202960968	615.2610473632812	0.0772541984915733	0.1496143639087677	615.2610473632812	-1.5304298400878906	3	Validation	0.225	0.209	0.225	0.209	params_STvsMT/xirt_params_3RT_best_ordinal.yaml	xirt_params_3RT_best_ordinal	learning_curve/learning_params_training_cv_learning_curve_30p.yaml	psms/DSS_CSM_anpxirt.csv	2	0	0.0	0.434	30
8	8	632.06298828125	0.2577281594276428	0.4950746595859527	592.3142700195312	0.0764111876487732	0.155862346291542	592.3142700195312	-2.1093053817749023	3	Prediction	0.294	0.146	0.294	0.146	params_STvsMT/xirt_params_3RT_best_ordinal.yaml	xirt_params_3RT_best_ordinal	learning_curve/learning_params_training_cv_learning_curve_30p.yaml	psms/DSS_CSM_anpxirt.csv	2	0	0.0	0.43999999999999995	30
0	0	24.242351531982425	0.103699006140232	0.1979302018880844	7.2549519538879395	0.0308469701558351	0.0602895207703113	7.2549519538879395	0.96224844455719	1	Train	0.632	0.45	0.632	0.45	params_STvsMT/xirt_params_3RT_best_ordinal.yaml	xirt_params_3RT_best_ordinal	learning_curve/learning_params_training_cv_learning_curve_30p.yaml	psms/DSS_CSM_anpxirt.csv	2	0	0.96224844455719	2.0442484445571902	30
1	1	35.300514221191406	0.1383021473884582	0.2326010465621948	14.849297523498535	0.0413256324827671	0.0698345452547073	14.849297523498535	0.9188122749328612	1	Validation	0.538	0.438	0.538	0.438	params_STvsMT/xirt_params_3RT_best_ordinal.yaml	xirt_params_3RT_best_ordinal	learning_curve/learning_params_training_cv_learning_curve_30p.yaml	psms/DSS_CSM_anpxirt.csv	2	0	0.9188122749328612	1.8948122749328613	30
2	2	44.15214920043945	0.1566047668457031	0.239697054028511	22.431167602539062	0.0436193272471427	0.0720032602548599	22.431167602539062	0.8865289092063904	1	Prediction	0.533	0.388	0.533	0.388	params_STvsMT/xirt_params_3RT_best_ordinal.yaml	xirt_params_3RT_best_ordinal	learning_curve/learning_params_training_cv_learning_curve_30p.yaml	psms/DSS_CSM_anpxirt.csv	2	0	0.8865289092063904	1.8075289092063904	30
3	3	25.73167991638184	0.1077460199594497	0.2169301062822342	7.535225868225098	0.0318995155394077	0.0650994926691055	7.535225868225098	0.9599602222442628	2	Train	0.63	0.404	0.63	0.404	params_STvsMT/xirt_params_3RT_best_ordinal.yaml	xirt_params_3RT_best_ordinal	learning_curve/learning_params_training_cv_learning_curve_30p.yaml	psms/DSS_CSM_anpxirt.csv	2	0	0.9599602222442628	1.993960222244263	30
4	4	36.01984786987305	0.1395906656980514	0.203564241528511	16.89923667907715	0.0406817160546779	0.064068466424942	16.89923667907715	0.9314950108528136	2	Validation	0.523	0.292	0.523	0.292	params_STvsMT/xirt_params_3RT_best_ordinal.yaml	xirt_params_3RT_best_ordinal	learning_curve/learning_params_training_cv_learning_curve_30p.yaml	psms/DSS_CSM_anpxirt.csv	2	0	0.9314950108528136	1.7464950108528137	30
5	5	36.759803771972656	0.1441765427589416	0.2624478042125702	14.465879440307615	0.0423420332372188	0.0757149085402488	14.465879440307615	0.9245184659957886	2	Prediction	0.532	0.398	0.532	0.398	params_STvsMT/xirt_params_3RT_best_ordinal.yaml	xirt_params_3RT_best_ordinal	learning_curve/learning_params_training_cv_learning_curve_30p.yaml	psms/DSS_CSM_anpxirt.csv	2	0	0.9245184659957886	1.8545184659957887	30
6	6	50.74962615966797	0.1646850705146789	0.3393989503383636	23.396440505981445	0.0500321947038173	0.106536254286766	23.396440505981445	0.8767189979553223	3	Train	0.482	0.227	0.482	0.227	params_STvsMT/xirt_params_3RT_best_ordinal.yaml	xirt_params_3RT_best_ordinal	learning_curve/learning_params_training_cv_learning_curve_30p.yaml	psms/DSS_CSM_anpxirt.csv	2	0	0.8767189979553223	1.5857189979553223	30
7	7	65.94471740722656	0.1633661687374115	0.3347715735435486	38.88880920410156	0.0505579262971878	0.1086124926805496	38.88880920410156	0.8400591015815735	3	Validation	0.395	0.186	0.395	0.186	params_STvsMT/xirt_params_3RT_best_ordinal.yaml	xirt_params_3RT_best_ordinal	learning_curve/learning_params_training_cv_learning_curve_30p.yaml	psms/DSS_CSM_anpxirt.csv	2	0	0.8400591015815735	1.4210591015815734	30
8	8	58.6093978881836	0.195207267999649	0.3668808937072754	28.355945587158203	0.0573432259261608	0.1133119538426399	28.355945587158203	0.8511477708816528	3	Prediction	0.43	0.203	0.43	0.203	params_STvsMT/xirt_params_3RT_best_ordinal.yaml	xirt_params_3RT_best_ordinal	learning_curve/learning_params_training_cv_learning_curve_30p.yaml	psms/DSS_CSM_anpxirt.csv	2	0	0.8511477708816528	1.4841477708816528	30
0	0	27.98687171936035	0.1308711767196655	0.2172776907682418	8.53526496887207	0.0402083210647106	0.0639503374695777	8.53526496887207	0.9555862545967102	1	Train	0.546	0.432	0.546	0.432	params_STvsMT/xirt_params_3RT_best_ordinal.yaml	xirt_params_3RT_best_ordinal	learning_curve/learning_params_training_cv_learning_curve_30p.yaml	psms/DSS_CSM_anpxirt.csv	2	0	0.9555862545967102	1.9335862545967102	30
1	1	34.03709030151367	0.1454572826623916	0.2107802331447601	14.18103313446045	0.0438385382294654	0.0632390603423118	14.18103313446045	0.9224659204483032	1	Validation	0.546	0.454	0.546	0.454	params_STvsMT/xirt_params_3RT_best_ordinal.yaml	xirt_params_3RT_best_ordinal	learning_curve/learning_params_training_cv_learning_curve_30p.yaml	psms/DSS_CSM_anpxirt.csv	2	0	0.9224659204483032	1.9224659204483032	30
2	2	44.58534240722656	0.1575957834720611	0.2461895793676376	22.35196304321289	0.0461600720882415	0.0718101039528846	22.35196304321289	0.8869295716285706	1	Prediction	0.519	0.397	0.519	0.397	params_STvsMT/xirt_params_3RT_best_ordinal.yaml	xirt_params_3RT_best_ordinal	learning_curve/learning_params_training_cv_learning_curve_30p.yaml	psms/DSS_CSM_anpxirt.csv	2	0	0.8869295716285706	1.8029295716285705	30
3	3	77.200927734375	0.168157160282135	0.2866843342781067	52.4702033996582	0.0494941212236881	0.0873285606503486	52.4702033996582	0.7211902737617493	2	Train	0.493	0.297	0.493	0.297	params_STvsMT/xirt_params_3RT_best_ordinal.yaml	xirt_params_3RT_best_ordinal	learning_curve/learning_params_training_cv_learning_curve_30p.yaml	psms/DSS_CSM_anpxirt.csv	2	0	0.7211902737617493	1.5111902737617493	30
4	4	96.0965347290039	0.1647983789443969	0.2639862895011902	72.66850280761719	0.049127634614706	0.0835833624005317	72.66850280761719	0.7054214477539062	2	Validation	0.485	0.262	0.485	0.262	params_STvsMT/xirt_params_3RT_best_ordinal.yaml	xirt_params_3RT_best_ordinal	learning_curve/learning_params_training_cv_learning_curve_30p.yaml	psms/DSS_CSM_anpxirt.csv	2	0	0.7054214477539062	1.4524214477539061	30
5	5	89.7168197631836	0.1759814620018005	0.3008865416049957	63.88473129272461	0.0524525232613086	0.0921500027179718	63.88473129272461	0.6666556596755981	2	Prediction	0.482	0.254	0.482	0.254	params_STvsMT/xirt_params_3RT_best_ordinal.yaml	xirt_params_3RT_best_ordinal	learning_curve/learning_params_training_cv_learning_curve_30p.yaml	psms/DSS_CSM_anpxirt.csv	2	0	0.6666556596755981	1.4026556596755981	30
6	6	30.087862014770508	0.1235465630888938	0.2309427857398986	10.434770584106444	0.0363599061965942	0.0702161639928817	10.434770584106444	0.9450169205665588	3	Train	0.604	0.376	0.604	0.376	params_STvsMT/xirt_params_3RT_best_ordinal.yaml	xirt_params_3RT_best_ordinal	learning_curve/learning_params_training_cv_learning_curve_30p.yaml	psms/DSS_CSM_anpxirt.csv	2	0	0.9450169205665588	1.9250169205665588	30
7	7	38.03192138671875	0.1336540579795837	0.2082173973321914	19.00954246520996	0.0403124578297138	0.064374603331089	19.00954246520996	0.9218180179595948	3	Validation	0.496	0.364	0.496	0.364	params_STvsMT/xirt_params_3RT_best_ordinal.yaml	xirt_params_3RT_best_ordinal	learning_curve/learning_params_training_cv_learning_curve_30p.yaml	psms/DSS_CSM_anpxirt.csv	2	0	0.9218180179595948	1.7818180179595948	30
8	8	40.409141540527344	0.1552485227584839	0.2674430906772613	17.345848083496094	0.0443351157009601	0.0785418376326561	17.345848083496094	0.9089443683624268	3	Prediction	0.553	0.337	0.553	0.337	params_STvsMT/xirt_params_3RT_best_ordinal.yaml	xirt_params_3RT_best_ordinal	learning_curve/learning_params_training_cv_learning_curve_30p.yaml	psms/DSS_CSM_anpxirt.csv	2	0	0.9089443683624268	1.7989443683624269	30
0	0	32.919921875	0.1542698740959167	0.2174886763095855	12.269673347473145	0.0488459058105945	0.0661718249320983	12.269673347473145	0.936154007911682	1	Train	0.475	0.401	0.475	0.401	params_STvsMT/xirt_params_3RT_best_ordinal.yaml	xirt_params_3RT_best_ordinal	learning_curve/learning_params_training_cv_learning_curve_30p.yaml	psms/DSS_CSM_anpxirt.csv	2	0	0.936154007911682	1.812154007911682	30
1	1	39.54721450805664	0.1681469529867172	0.2275997251272201	17.697568893432617	0.0502503737807273	0.0700980424880981	17.697568893432617	0.9032394886016846	1	Validation	0.508	0.369	0.508	0.369	params_STvsMT/xirt_params_3RT_best_ordinal.yaml	xirt_params_3RT_best_ordinal	learning_curve/learning_params_training_cv_learning_curve_30p.yaml	psms/DSS_CSM_anpxirt.csv	2	0	0.9032394886016846	1.7802394886016846	30
2	2	46.57949447631836	0.1857873052358627	0.2470378130674362	22.875957489013672	0.055242832750082	0.0757045224308967	22.875957489013672	0.8842788934707642	1	Prediction	0.454	0.341	0.454	0.341	params_STvsMT/xirt_params_3RT_best_ordinal.yaml	xirt_params_3RT_best_ordinal	learning_curve/learning_params_training_cv_learning_curve_30p.yaml	psms/DSS_CSM_anpxirt.csv	2	0	0.8842788934707642	1.679278893470764	30
3	3	49.25240707397461	0.3456624150276184	0.2205088436603546	18.680156707763672	0.0980349108576774	0.0688388273119926	18.680156707763672	0.9007396697998048	2	Train	0.255	0.369	0.255	0.369	params_STvsMT/xirt_params_3RT_best_ordinal.yaml	xirt_params_3RT_best_ordinal	learning_curve/learning_params_training_cv_learning_curve_30p.yaml	psms/DSS_CSM_anpxirt.csv	2	0	0.9007396697998048	1.5247396697998048	30
4	4	57.22428512573242	0.3365286886692047	0.236886978149414	26.28963279724121	0.0954785943031311	0.0729371309280395	26.28963279724121	0.8934288620948792	2	Validation	0.238	0.4	0.238	0.4	params_STvsMT/xirt_params_3RT_best_ordinal.yaml	xirt_params_3RT_best_ordinal	learning_curve/learning_params_training_cv_learning_curve_30p.yaml	psms/DSS_CSM_anpxirt.csv	2	0	0.8934288620948792	1.531428862094879	30
5	5	61.27034759521485	0.3648181557655334	0.3141223490238189	25.059654235839844	0.1018760949373245	0.092405617237091	25.059654235839844	0.8692411184310913	2	Prediction	0.256	0.321	0.256	0.321	params_STvsMT/xirt_params_3RT_best_ordinal.yaml	xirt_params_3RT_best_ordinal	learning_curve/learning_params_training_cv_learning_curve_30p.yaml	psms/DSS_CSM_anpxirt.csv	2	0	0.8692411184310913	1.4462411184310913	30
6	6	921.3585205078124	0.7972609996795654	0.796890377998352	839.9026489257812	0.2455181777477264	0.2828678786754608	839.9026489257812	-3.425631046295166	3	Train	0.133	0.094	0.133	0.094	params_STvsMT/xirt_params_3RT_best_ordinal.yaml	xirt_params_3RT_best_ordinal	learning_curve/learning_params_training_cv_learning_curve_30p.yaml	psms/DSS_CSM_anpxirt.csv	2	0	0.0	0.227	30
7	7	978.944091796875	0.7601147294044495	0.7584840655326843	901.265625	0.2349172532558441	0.2678786218166351	901.265625	-2.70670223236084	3	Validation	0.178	0.093	0.178	0.093	params_STvsMT/xirt_params_3RT_best_ordinal.yaml	xirt_params_3RT_best_ordinal	learning_curve/learning_params_training_cv_learning_curve_30p.yaml	psms/DSS_CSM_anpxirt.csv	2	0	0.0	0.271	30
8	8	880.3566284179688	0.7787800431251526	0.7539899945259094	801.9698486328125	0.2399758994579315	0.2671135067939758	801.9698486328125	-3.2098755836486816	3	Prediction	0.125	0.11	0.125	0.11	params_STvsMT/xirt_params_3RT_best_ordinal.yaml	xirt_params_3RT_best_ordinal	learning_curve/learning_params_training_cv_learning_curve_30p.yaml	psms/DSS_CSM_anpxirt.csv	2	0	0.0	0.235	30
0	0	29.272178649902344	0.1129958778619766	0.1899345070123672	12.153453826904297	0.0337952561676502	0.055554412305355	12.153453826904297	0.9367587566375732	1	Train	0.63	0.519	0.63	0.519	params_STvsMT/xirt_params_3RT_best_ordinal.yaml	xirt_params_3RT_best_ordinal	learning_curve/learning_params_training_cv_learning_curve_30p.yaml	psms/DSS_CSM_anpxirt.csv	2	0	0.9367587566375732	2.0857587566375733	30
1	1	37.71988677978516	0.1325082927942276	0.2045551240444183	18.894376754760746	0.0385460816323757	0.0611824467778205	18.894376754760746	0.8966959714889526	1	Validation	0.585	0.454	0.585	0.454	params_STvsMT/xirt_params_3RT_best_ordinal.yaml	xirt_params_3RT_best_ordinal	learning_curve/learning_params_training_cv_learning_curve_30p.yaml	psms/DSS_CSM_anpxirt.csv	2	0	0.8966959714889526	1.9356959714889526	30
2	2	46.90580368041992	0.1490587294101715	0.2433705627918243	25.31217765808105	0.0419825464487075	0.0711115822196006	25.31217765808105	0.8719549179077148	1	Prediction	0.552	0.431	0.552	0.431	params_STvsMT/xirt_params_3RT_best_ordinal.yaml	xirt_params_3RT_best_ordinal	learning_curve/learning_params_training_cv_learning_curve_30p.yaml	psms/DSS_CSM_anpxirt.csv	2	0	0.8719549179077148	1.854954917907715	30
3	3	28.22391128540039	0.1299121975898742	0.2122651785612106	9.144368171691896	0.0393834039568901	0.0640833154320716	9.144368171691896	0.9514097571372986	2	Train	0.556	0.41	0.556	0.41	params_STvsMT/xirt_params_3RT_best_ordinal.yaml	xirt_params_3RT_best_ordinal	learning_curve/learning_params_training_cv_learning_curve_30p.yaml	psms/DSS_CSM_anpxirt.csv	2	0	0.9514097571372986	1.9174097571372986	30
4	4	39.93502807617188	0.1393204927444458	0.2050345689058303	20.746496200561523	0.0421371720731258	0.0641878098249435	20.746496200561523	0.9158992767333984	2	Validation	0.515	0.346	0.515	0.346	params_STvsMT/xirt_params_3RT_best_ordinal.yaml	xirt_params_3RT_best_ordinal	learning_curve/learning_params_training_cv_learning_curve_30p.yaml	psms/DSS_CSM_anpxirt.csv	2	0	0.9158992767333984	1.7768992767333984	30
5	5	38.674110412597656	0.145542025566101	0.2649125456809997	16.180753707885742	0.0439476743340492	0.0790066793560981	16.180753707885742	0.9155703783035278	2	Prediction	0.532	0.355	0.532	0.355	params_STvsMT/xirt_params_3RT_best_ordinal.yaml	xirt_params_3RT_best_ordinal	learning_curve/learning_params_training_cv_learning_curve_30p.yaml	psms/DSS_CSM_anpxirt.csv	2	0	0.9155703783035278	1.8025703783035278	30
6	6	1984.6209716796875	0.7664315104484558	0.6361480355262756	1912.920166015625	0.2607896029949188	0.2221322655677795	1912.920166015625	-9.079595565795898	3	Train	0.057	0.104	0.057	0.104	params_STvsMT/xirt_params_3RT_best_ordinal.yaml	xirt_params_3RT_best_ordinal	learning_curve/learning_params_training_cv_learning_curve_30p.yaml	psms/DSS_CSM_anpxirt.csv	2	0	0.0	0.161	30
7	7	2010.9140625	0.7433111667633057	0.6064277291297913	1941.8553466796875	0.2521992325782776	0.2097120732069015	1941.8553466796875	-6.986413478851318	3	Validation	0.078	0.132	0.078	0.132	params_STvsMT/xirt_params_3RT_best_ordinal.yaml	xirt_params_3RT_best_ordinal	learning_curve/learning_params_training_cv_learning_curve_30p.yaml	psms/DSS_CSM_anpxirt.csv	2	0	0.0	0.21000000000000002	30
8	8	1956.1234130859373	0.757924497127533	0.6121293902397156	1886.0489501953125	0.2573795914649963	0.2114362269639969	1886.0489501953125	-8.900660514831543	3	Prediction	0.056	0.141	0.056	0.141	params_STvsMT/xirt_params_3RT_best_ordinal.yaml	xirt_params_3RT_best_ordinal	learning_curve/learning_params_training_cv_learning_curve_30p.yaml	psms/DSS_CSM_anpxirt.csv	2	0	0.0	0.19699999999999998	30
0	0	67.75418090820312	0.3492816984653473	0.4147142767906189	27.44520378112793	0.099632054567337	0.1288763880729675	27.44520378112793	0.8560600280761719	1	Train	0.298	0.231	0.298	0.231	params_STvsMT/xirt_params_3RT_best_ordinal.yaml	xirt_params_3RT_best_ordinal	learning_curve/learning_params_training_cv_learning_curve_40p.yaml	psms/DSS_CSM_anpxirt.csv	3	0	0.8560600280761719	1.3850600280761718	40
1	1	102.098388671875	0.3427439033985138	0.4461258053779602	60.54584884643555	0.0989281684160232	0.1384538263082504	60.54584884643555	0.6467777490615845	1	Validation	0.312	0.173	0.312	0.173	params_STvsMT/xirt_params_3RT_best_ordinal.yaml	xirt_params_3RT_best_ordinal	learning_curve/learning_params_training_cv_learning_curve_40p.yaml	psms/DSS_CSM_anpxirt.csv	3	0	0.6467777490615845	1.1317777490615843	40
2	2	80.64530944824219	0.3383693993091583	0.4432543516159057	39.45495223999024	0.0959286466240882	0.135803610086441	39.45495223999024	0.7963172197341919	1	Prediction	0.306	0.206	0.306	0.206	params_STvsMT/xirt_params_3RT_best_ordinal.yaml	xirt_params_3RT_best_ordinal	learning_curve/learning_params_training_cv_learning_curve_40p.yaml	psms/DSS_CSM_anpxirt.csv	3	0	0.7963172197341919	1.308317219734192	40
3	3	97.29335021972656	0.2417480051517486	0.2726173400878906	69.32230377197266	0.0690945610404014	0.0824639722704887	69.32230377197266	0.6402390599250793	2	Train	0.427	0.298	0.427	0.298	params_STvsMT/xirt_params_3RT_best_ordinal.yaml	xirt_params_3RT_best_ordinal	learning_curve/learning_params_training_cv_learning_curve_40p.yaml	psms/DSS_CSM_anpxirt.csv	3	0	0.6402390599250793	1.3652390599250794	40
4	4	106.65070343017578	0.2484411746263504	0.266483336687088	78.65151977539062	0.0709287747740745	0.0817027539014816	78.65151977539062	0.5862590074539185	2	Validation	0.347	0.289	0.347	0.289	params_STvsMT/xirt_params_3RT_best_ordinal.yaml	xirt_params_3RT_best_ordinal	learning_curve/learning_params_training_cv_learning_curve_40p.yaml	psms/DSS_CSM_anpxirt.csv	3	0	0.5862590074539185	1.2222590074539184	40
5	5	96.3554229736328	0.2457916587591171	0.2845233380794525	67.58688354492188	0.0701466351747512	0.0847139433026313	67.58688354492188	0.6372829675674438	2	Prediction	0.405	0.341	0.405	0.341	params_STvsMT/xirt_params_3RT_best_ordinal.yaml	xirt_params_3RT_best_ordinal	learning_curve/learning_params_training_cv_learning_curve_40p.yaml	psms/DSS_CSM_anpxirt.csv	3	0	0.6372829675674438	1.3832829675674438	40
6	6	28.33553695678711	0.1263680607080459	0.2120748460292816	8.959620475769043	0.0371286682784557	0.0605202615261077	8.959620475769043	0.9528043270111084	3	Train	0.584	0.479	0.584	0.479	params_STvsMT/xirt_params_3RT_best_ordinal.yaml	xirt_params_3RT_best_ordinal	learning_curve/learning_params_training_cv_learning_curve_40p.yaml	psms/DSS_CSM_anpxirt.csv	3	0	0.9528043270111084	2.015804327011108	40
7	7	30.999330520629883	0.1242140531539917	0.2153618186712265	11.566548347473145	0.0373586937785148	0.0605220757424831	11.566548347473145	0.9395060539245604	3	Validation	0.587	0.471	0.587	0.471	params_STvsMT/xirt_params_3RT_best_ordinal.yaml	xirt_params_3RT_best_ordinal	learning_curve/learning_params_training_cv_learning_curve_40p.yaml	psms/DSS_CSM_anpxirt.csv	3	0	0.9395060539245604	1.9975060539245604	40
8	8	35.705657958984375	0.1538190841674804	0.2346115857362747	13.830273628234863	0.0448000356554985	0.0650224238634109	13.830273628234863	0.927722990512848	3	Prediction	0.528	0.456	0.528	0.456	params_STvsMT/xirt_params_3RT_best_ordinal.yaml	xirt_params_3RT_best_ordinal	learning_curve/learning_params_training_cv_learning_curve_40p.yaml	psms/DSS_CSM_anpxirt.csv	3	0	0.927722990512848	1.9117229905128479	40
0	0	590.3584594726562	0.9897800087928772	1.4037392139434814	469.0507507324219	0.3428155183792114	0.3872386217117309	469.0507507324219	-1.4599981307983398	1	Train	0.09	0.052	0.09	0.052	params_STvsMT/xirt_params_3RT_best_ordinal.yaml	xirt_params_3RT_best_ordinal	learning_curve/learning_params_training_cv_learning_curve_40p.yaml	psms/DSS_CSM_anpxirt.csv	3	0	0.0	0.142	40
1	1	623.4658203125	0.9933902025222778	1.4107013940811155	501.6294555664063	0.3447946012020111	0.3872445523738861	501.6294555664063	-1.926488161087036	1	Validation	0.081	0.052	0.081	0.052	params_STvsMT/xirt_params_3RT_best_ordinal.yaml	xirt_params_3RT_best_ordinal	learning_curve/learning_params_training_cv_learning_curve_40p.yaml	psms/DSS_CSM_anpxirt.csv	3	0	0.0	0.133	40
2	2	591.5062255859375	0.9850535988807678	1.4434754848480225	468.4480285644531	0.3413515985012054	0.3965317010879516	468.4480285644531	-1.4183223247528076	1	Prediction	0.106	0.056	0.106	0.056	params_STvsMT/xirt_params_3RT_best_ordinal.yaml	xirt_params_3RT_best_ordinal	learning_curve/learning_params_training_cv_learning_curve_40p.yaml	psms/DSS_CSM_anpxirt.csv	3	0	0.0	0.162	40
3	3	41.751495361328125	0.1819215267896652	0.2961321473121643	15.711010932922363	0.0548670962452888	0.0915168970823288	15.711010932922363	0.9184647798538208	2	Train	0.438	0.266	0.438	0.266	params_STvsMT/xirt_params_3RT_best_ordinal.yaml	xirt_params_3RT_best_ordinal	learning_curve/learning_params_training_cv_learning_curve_40p.yaml	psms/DSS_CSM_anpxirt.csv	3	0	0.9184647798538208	1.6224647798538208	40
4	4	42.472755432128906	0.1702481359243393	0.2976580560207367	16.93939781188965	0.0501913614571094	0.0919579342007637	16.93939781188965	0.9108914136886596	2	Validation	0.468	0.312	0.468	0.312	params_STvsMT/xirt_params_3RT_best_ordinal.yaml	xirt_params_3RT_best_ordinal	learning_curve/learning_params_training_cv_learning_curve_40p.yaml	psms/DSS_CSM_anpxirt.csv	3	0	0.9108914136886596	1.6908914136886595	40
5	5	44.55214309692383	0.1896529644727707	0.3172438442707062	17.069623947143555	0.0568326786160469	0.0955926999449729	17.069623947143555	0.90839284658432	2	Prediction	0.421	0.258	0.421	0.258	params_STvsMT/xirt_params_3RT_best_ordinal.yaml	xirt_params_3RT_best_ordinal	learning_curve/learning_params_training_cv_learning_curve_40p.yaml	psms/DSS_CSM_anpxirt.csv	3	0	0.90839284658432	1.58739284658432	40
6	6	1101.0318603515625	0.903537392616272	0.7248837947845459	1018.00244140625	0.2499442249536514	0.2568597793579101	1018.00244140625	-4.362424373626709	3	Train	0.132	0.099	0.132	0.099	params_STvsMT/xirt_params_3RT_best_ordinal.yaml	xirt_params_3RT_best_ordinal	learning_curve/learning_params_training_cv_learning_curve_40p.yaml	psms/DSS_CSM_anpxirt.csv	3	0	0.0	0.231	40
7	7	1161.327392578125	0.9407541751861572	0.7273540496826172	1076.3134765625	0.2574571073055267	0.2565136849880218	1076.3134765625	-4.629205703735352	3	Validation	0.169	0.087	0.169	0.087	params_STvsMT/xirt_params_3RT_best_ordinal.yaml	xirt_params_3RT_best_ordinal	learning_curve/learning_params_training_cv_learning_curve_40p.yaml	psms/DSS_CSM_anpxirt.csv	3	0	0.0	0.256	40
8	8	1099.32177734375	0.8754929304122925	0.7051748037338257	1018.6798706054688	0.2423585057258606	0.249096006155014	1018.6798706054688	-4.323622226715088	3	Prediction	0.128	0.096	0.128	0.096	params_STvsMT/xirt_params_3RT_best_ordinal.yaml	xirt_params_3RT_best_ordinal	learning_curve/learning_params_training_cv_learning_curve_40p.yaml	psms/DSS_CSM_anpxirt.csv	3	0	0.0	0.224	40
0	0	55.27726364135742	0.2152621895074844	0.2452382743358612	29.994842529296875	0.0636634901165962	0.071993350982666	29.994842529296875	0.8426881432533264	1	Train	0.395	0.393	0.395	0.393	params_STvsMT/xirt_params_3RT_best_ordinal.yaml	xirt_params_3RT_best_ordinal	learning_curve/learning_params_training_cv_learning_curve_40p.yaml	psms/DSS_CSM_anpxirt.csv	3	0	0.8426881432533264	1.6306881432533264	40
1	1	89.54470825195312	0.2106464952230453	0.2734908759593963	63.08062744140625	0.062169037759304	0.0795752704143524	63.08062744140625	0.6319898962974548	1	Validation	0.393	0.422	0.393	0.422	params_STvsMT/xirt_params_3RT_best_ordinal.yaml	xirt_params_3RT_best_ordinal	learning_curve/learning_params_training_cv_learning_curve_40p.yaml	psms/DSS_CSM_anpxirt.csv	3	0	0.6319898962974548	1.4469898962974548	40
2	2	67.93931579589844	0.218336135149002	0.2614617943763733	41.69199752807617	0.0639862418174743	0.0777144506573677	41.69200134277344	0.7847686409950256	1	Prediction	0.419	0.355	0.419	0.355	params_STvsMT/xirt_params_3RT_best_ordinal.yaml	xirt_params_3RT_best_ordinal	learning_curve/learning_params_training_cv_learning_curve_40p.yaml	psms/DSS_CSM_anpxirt.csv	3	0	0.7847686409950256	1.5587686409950257	40
3	3	36.64999008178711	0.1525551825761795	0.234433114528656	15.127008438110352	0.0453124865889549	0.0681182965636253	15.127008438110352	0.92149555683136	2	Train	0.533	0.455	0.533	0.455	params_STvsMT/xirt_params_3RT_best_ordinal.yaml	xirt_params_3RT_best_ordinal	learning_curve/learning_params_training_cv_learning_curve_40p.yaml	psms/DSS_CSM_anpxirt.csv	3	0	0.92149555683136	1.9094955568313599	40
4	4	38.96422576904297	0.1459336429834365	0.2205202877521515	18.4681453704834	0.0440703332424163	0.0652561634778976	18.4681453704834	0.902849555015564	2	Validation	0.526	0.428	0.526	0.428	params_STvsMT/xirt_params_3RT_best_ordinal.yaml	xirt_params_3RT_best_ordinal	learning_curve/learning_params_training_cv_learning_curve_40p.yaml	psms/DSS_CSM_anpxirt.csv	3	0	0.902849555015564	1.856849555015564	40
5	5	42.47459411621094	0.1607927680015564	0.2584554553031921	19.33880615234375	0.0473036281764507	0.0747403278946876	19.33880615234375	0.8962148427963257	2	Prediction	0.523	0.403	0.523	0.403	params_STvsMT/xirt_params_3RT_best_ordinal.yaml	xirt_params_3RT_best_ordinal	learning_curve/learning_params_training_cv_learning_curve_40p.yaml	psms/DSS_CSM_anpxirt.csv	3	0	0.8962148427963257	1.8222148427963258	40
6	6	72.95052337646484	0.2306713461875915	0.4375688135623932	37.04859924316406	0.0704912841320037	0.1426179260015487	37.04859924316406	0.8048429489135742	3	Train	0.355	0.16	0.355	0.16	params_STvsMT/xirt_params_3RT_best_ordinal.yaml	xirt_params_3RT_best_ordinal	learning_curve/learning_params_training_cv_learning_curve_40p.yaml	psms/DSS_CSM_anpxirt.csv	3	0	0.8048429489135742	1.3198429489135743	40
7	7	70.41426086425781	0.2176815122365951	0.4519850611686706	34.440673828125	0.0659685805439949	0.1493566334247589	34.440673828125	0.8198724985122681	3	Validation	0.349	0.116	0.349	0.116	params_STvsMT/xirt_params_3RT_best_ordinal.yaml	xirt_params_3RT_best_ordinal	learning_curve/learning_params_training_cv_learning_curve_40p.yaml	psms/DSS_CSM_anpxirt.csv	3	0	0.8198724985122681	1.284872498512268	40
8	8	74.62820434570312	0.240219384431839	0.453982263803482	37.42813491821289	0.073023684322834	0.1488551646471023	37.42813491821289	0.8044005036354065	3	Prediction	0.329	0.145	0.329	0.145	params_STvsMT/xirt_params_3RT_best_ordinal.yaml	xirt_params_3RT_best_ordinal	learning_curve/learning_params_training_cv_learning_curve_40p.yaml	psms/DSS_CSM_anpxirt.csv	3	0	0.8044005036354065	1.2784005036354065	40
0	0	247.1518096923828	0.7759490609169006	1.4500244855880735	133.62176513671875	0.2048258781433105	0.3479946553707123	133.62176513671875	0.2992032170295715	1	Train	0.104	0.043	0.104	0.043	params_STvsMT/xirt_params_3RT_best_ordinal.yaml	xirt_params_3RT_best_ordinal	learning_curve/learning_params_training_cv_learning_curve_40p.yaml	psms/DSS_CSM_anpxirt.csv	3	0	0.2992032170295715	0.44620321702957144	40
1	1	268.6019287109375	0.7993649840354919	1.5131169557571411	150.7465057373047	0.2085729241371154	0.3540951907634735	150.7465057373047	0.1205503940582275	1	Validation	0.087	0.052	0.087	0.052	params_STvsMT/xirt_params_3RT_best_ordinal.yaml	xirt_params_3RT_best_ordinal	learning_curve/learning_params_training_cv_learning_curve_40p.yaml	psms/DSS_CSM_anpxirt.csv	3	0	0.1205503940582275	0.2595503940582275	40
2	2	263.3377685546875	0.7563897967338562	1.5117326974868774	147.70028686523438	0.1962161064147949	0.3581474721431732	147.70028686523438	0.237510085105896	1	Prediction	0.113	0.043	0.113	0.043	params_STvsMT/xirt_params_3RT_best_ordinal.yaml	xirt_params_3RT_best_ordinal	learning_curve/learning_params_training_cv_learning_curve_40p.yaml	psms/DSS_CSM_anpxirt.csv	3	0	0.237510085105896	0.393510085105896	40
3	3	32.76933288574219	0.1438256353139877	0.2319186329841613	11.8756103515625	0.0427807606756687	0.0681222006678581	11.8756103515625	0.9383693337440492	2	Train	0.543	0.431	0.543	0.431	params_STvsMT/xirt_params_3RT_best_ordinal.yaml	xirt_params_3RT_best_ordinal	learning_curve/learning_params_training_cv_learning_curve_40p.yaml	psms/DSS_CSM_anpxirt.csv	3	0	0.9383693337440492	1.9123693337440493	40
4	4	33.2530517578125	0.1347778141498565	0.2297664433717727	12.919421195983888	0.040687933564186	0.0698360353708267	12.919421195983888	0.9320382475852966	2	Validation	0.584	0.422	0.584	0.422	params_STvsMT/xirt_params_3RT_best_ordinal.yaml	xirt_params_3RT_best_ordinal	learning_curve/learning_params_training_cv_learning_curve_40p.yaml	psms/DSS_CSM_anpxirt.csv	3	0	0.9320382475852966	1.9380382475852966	40
5	5	38.39264678955078	0.1565160006284713	0.2618609070777893	15.367395401000977	0.0461411513388156	0.0760786607861518	15.367395401000977	0.9175281524658204	2	Prediction	0.531	0.399	0.531	0.399	params_STvsMT/xirt_params_3RT_best_ordinal.yaml	xirt_params_3RT_best_ordinal	learning_curve/learning_params_training_cv_learning_curve_40p.yaml	psms/DSS_CSM_anpxirt.csv	3	0	0.9175281524658204	1.8475281524658205	40
6	6	29.684694290161133	0.1234658882021904	0.2275325953960418	10.07750129699707	0.0364704653620719	0.0661116689443588	10.07750129699707	0.9469158053398132	3	Train	0.588	0.41	0.588	0.41	params_STvsMT/xirt_params_3RT_best_ordinal.yaml	xirt_params_3RT_best_ordinal	learning_curve/learning_params_training_cv_learning_curve_40p.yaml	psms/DSS_CSM_anpxirt.csv	3	0	0.9469158053398132	1.9449158053398132	40
7	7	32.45392608642578	0.1114639267325401	0.2357532531023025	13.03562355041504	0.0329165831208229	0.0686637312173843	13.03562355041504	0.931822657585144	3	Validation	0.634	0.413	0.634	0.413	params_STvsMT/xirt_params_3RT_best_ordinal.yaml	xirt_params_3RT_best_ordinal	learning_curve/learning_params_training_cv_learning_curve_40p.yaml	psms/DSS_CSM_anpxirt.csv	3	0	0.931822657585144	1.978822657585144	40
8	8	37.36687469482422	0.1517701596021652	0.2545325458049774	14.99435806274414	0.044260136783123	0.0723714455962181	14.99435806274414	0.9216394424438475	3	Prediction	0.549	0.374	0.549	0.374	params_STvsMT/xirt_params_3RT_best_ordinal.yaml	xirt_params_3RT_best_ordinal	learning_curve/learning_params_training_cv_learning_curve_40p.yaml	psms/DSS_CSM_anpxirt.csv	3	0	0.9216394424438475	1.8446394424438477	40
0	0	38.91180038452149	0.1840401440858841	0.2371053397655487	15.749188423156738	0.0551597885787487	0.0689581111073494	15.749188423156738	0.9174013137817384	1	Train	0.446	0.437	0.446	0.437	params_STvsMT/xirt_params_3RT_best_ordinal.yaml	xirt_params_3RT_best_ordinal	learning_curve/learning_params_training_cv_learning_curve_40p.yaml	psms/DSS_CSM_anpxirt.csv	3	0	0.9174013137817384	1.8004013137817383	40
1	1	60.54474639892578	0.1772997230291366	0.2675352692604065	36.19783020019531	0.0527913309633731	0.0783635824918747	36.19783020019531	0.7888231873512268	1	Validation	0.457	0.37	0.457	0.37	params_STvsMT/xirt_params_3RT_best_ordinal.yaml	xirt_params_3RT_best_ordinal	learning_curve/learning_params_training_cv_learning_curve_40p.yaml	psms/DSS_CSM_anpxirt.csv	3	0	0.7888231873512268	1.6158231873512268	40
2	2	48.00177764892578	0.1880357414484024	0.2468670457601547	24.151281356811523	0.056648664176464	0.073052167892456	24.151281356811523	0.875321090221405	1	Prediction	0.459	0.395	0.459	0.395	params_STvsMT/xirt_params_3RT_best_ordinal.yaml	xirt_params_3RT_best_ordinal	learning_curve/learning_params_training_cv_learning_curve_40p.yaml	psms/DSS_CSM_anpxirt.csv	3	0	0.875321090221405	1.7293210902214051	40
3	3	26.82247734069824	0.1169288977980613	0.1992000639438629	8.640483856201172	0.0341066904366016	0.0580471158027648	8.640483856201172	0.9551585912704468	2	Train	0.629	0.472	0.629	0.472	params_STvsMT/xirt_params_3RT_best_ordinal.yaml	xirt_params_3RT_best_ordinal	learning_curve/learning_params_training_cv_learning_curve_40p.yaml	psms/DSS_CSM_anpxirt.csv	3	0	0.9551585912704468	2.0561585912704468	40
4	4	31.811992645263672	0.1153394430875778	0.2083626389503479	13.25110912322998	0.0346027836203575	0.0617880150675773	13.25110912322998	0.9302934408187866	2	Validation	0.59	0.422	0.59	0.422	params_STvsMT/xirt_params_3RT_best_ordinal.yaml	xirt_params_3RT_best_ordinal	learning_curve/learning_params_training_cv_learning_curve_40p.yaml	psms/DSS_CSM_anpxirt.csv	3	0	0.9302934408187866	1.9422934408187866	40
5	5	34.11357116699219	0.1362085193395614	0.2413285374641418	12.861252784729004	0.0396150089800357	0.0700682699680328	12.861252784729004	0.9309778213500975	2	Prediction	0.592	0.427	0.592	0.427	params_STvsMT/xirt_params_3RT_best_ordinal.yaml	xirt_params_3RT_best_ordinal	learning_curve/learning_params_training_cv_learning_curve_40p.yaml	psms/DSS_CSM_anpxirt.csv	3	0	0.9309778213500975	1.9499778213500973	40
6	6	428.56396484375	2.4618256092071533	2.51882004737854	177.88388061523438	0.4634613990783691	0.3862342834472656	177.88388061523438	0.0629797577857971	3	Train	0.099	0.089	0.099	0.089	params_STvsMT/xirt_params_3RT_best_ordinal.yaml	xirt_params_3RT_best_ordinal	learning_curve/learning_params_training_cv_learning_curve_40p.yaml	psms/DSS_CSM_anpxirt.csv	3	0	0.0629797577857971	0.2509797577857971	40
7	7	386.891357421875	2.401953220367432	2.422108888626098	144.04037475585938	0.4520009458065033	0.3760335743427276	144.04037475585938	0.2466573119163513	3	Validation	0.093	0.093	0.093	0.093	params_STvsMT/xirt_params_3RT_best_ordinal.yaml	xirt_params_3RT_best_ordinal	learning_curve/learning_params_training_cv_learning_curve_40p.yaml	psms/DSS_CSM_anpxirt.csv	3	0	0.2466573119163513	0.43265731191635126	40
8	8	411.7570495605469	2.511099100112915	2.3024332523345947	169.43272399902344	0.4722568988800049	0.3568539917469024	169.43272399902344	0.11454439163208	3	Prediction	0.086	0.127	0.086	0.127	params_STvsMT/xirt_params_3RT_best_ordinal.yaml	xirt_params_3RT_best_ordinal	learning_curve/learning_params_training_cv_learning_curve_40p.yaml	psms/DSS_CSM_anpxirt.csv	3	0	0.11454439163208	0.32754439163208	40
0	0	168.009033203125	1.1107605695724487	0.6680881977081299	77.32617950439453	0.2943085730075836	0.2375144362449646	77.32617950439453	0.6003075838088989	1	Train	0.137	0.094	0.137	0.094	params_STvsMT/xirt_params_3RT_best_ordinal.yaml	xirt_params_3RT_best_ordinal	learning_curve/learning_params_training_cv_learning_curve_50p.yaml	psms/DSS_CSM_anpxirt.csv	4	0	0.6003075838088989	0.8313075838088989	50
1	1	179.11883544921875	1.1094273328781128	0.6700220704078674	88.40596008300781	0.2963460385799408	0.2382353693246841	88.40596008300781	0.4879148602485657	1	Validation	0.167	0.106	0.167	0.106	params_STvsMT/xirt_params_3RT_best_ordinal.yaml	xirt_params_3RT_best_ordinal	learning_curve/learning_params_training_cv_learning_curve_50p.yaml	psms/DSS_CSM_anpxirt.csv	4	0	0.4879148602485657	0.7609148602485657	50
2	2	169.28451538085938	1.1155399084091189	0.6611953377723694	78.7073745727539	0.29586261510849	0.23454549908638	78.7073745727539	0.5806283950805664	1	Prediction	0.126	0.105	0.126	0.105	params_STvsMT/xirt_params_3RT_best_ordinal.yaml	xirt_params_3RT_best_ordinal	learning_curve/learning_params_training_cv_learning_curve_50p.yaml	psms/DSS_CSM_anpxirt.csv	4	0	0.5806283950805664	0.8116283950805664	50
3	3	26.767078399658203	0.1214085295796394	0.2005723714828491	8.626173973083496	0.0345710702240467	0.0578458942472934	8.626173973083496	0.9542496800422668	2	Train	0.632	0.517	0.632	0.517	params_STvsMT/xirt_params_3RT_best_ordinal.yaml	xirt_params_3RT_best_ordinal	learning_curve/learning_params_training_cv_learning_curve_50p.yaml	psms/DSS_CSM_anpxirt.csv	4	0	0.9542496800422668	2.103249680042267	50
4	4	40.95230484008789	0.1230032071471214	0.2478605359792709	20.367326736450195	0.0355489775538444	0.0727265626192092	20.367326736450195	0.904530942440033	2	Validation	0.569	0.403	0.569	0.403	params_STvsMT/xirt_params_3RT_best_ordinal.yaml	xirt_params_3RT_best_ordinal	learning_curve/learning_params_training_cv_learning_curve_50p.yaml	psms/DSS_CSM_anpxirt.csv	4	0	0.904530942440033	1.876530942440033	50
5	5	38.926029205322266	0.1396260261535644	0.2327384799718856	18.26597595214844	0.0398843809962272	0.0673080757260322	18.26597595214844	0.9033213257789612	2	Prediction	0.57	0.459	0.57	0.459	params_STvsMT/xirt_params_3RT_best_ordinal.yaml	xirt_params_3RT_best_ordinal	learning_curve/learning_params_training_cv_learning_curve_50p.yaml	psms/DSS_CSM_anpxirt.csv	4	0	0.9033213257789612	1.932321325778961	50
6	6	145.67672729492188	0.2166728526353836	0.3405205607414245	115.67586517333984	0.0672967508435249	0.1034591943025589	115.67586517333984	0.3755135536193847	3	Train	0.366	0.242	0.366	0.242	params_STvsMT/xirt_params_3RT_best_ordinal.yaml	xirt_params_3RT_best_ordinal	learning_curve/learning_params_training_cv_learning_curve_50p.yaml	psms/DSS_CSM_anpxirt.csv	4	0	0.3755135536193847	0.9835135536193846	50
7	7	146.7418975830078	0.2044368833303451	0.3909494876861572	114.83121490478516	0.0630622580647468	0.1183005422353744	114.83121490478516	0.4640436768531799	3	Validation	0.4	0.214	0.4	0.214	params_STvsMT/xirt_params_3RT_best_ordinal.yaml	xirt_params_3RT_best_ordinal	learning_curve/learning_params_training_cv_learning_curve_50p.yaml	psms/DSS_CSM_anpxirt.csv	4	0	0.4640436768531799	1.0780436768531798	50
8	8	159.1490478515625	0.2199063897132873	0.3761669993400574	127.20431518554688	0.0674417465925216	0.1119972392916679	127.20431518554688	0.3440578579902649	3	Prediction	0.361	0.247	0.361	0.247	params_STvsMT/xirt_params_3RT_best_ordinal.yaml	xirt_params_3RT_best_ordinal	learning_curve/learning_params_training_cv_learning_curve_50p.yaml	psms/DSS_CSM_anpxirt.csv	4	0	0.3440578579902649	0.9520578579902649	50
0	0	27.23339462280273	0.1114587560296058	0.1959924697875976	9.959864616394045	0.0321342833340168	0.0560191944241523	9.959864616394045	0.9485183358192444	1	Train	0.642	0.529	0.642	0.529	params_STvsMT/xirt_params_3RT_best_ordinal.yaml	xirt_params_3RT_best_ordinal	learning_curve/learning_params_training_cv_learning_curve_50p.yaml	psms/DSS_CSM_anpxirt.csv	4	0	0.9485183358192444	2.1195183358192446	50
1	1	38.945777893066406	0.1234199926257133	0.2599039077758789	17.878671646118164	0.036994244903326	0.0728155747056007	17.878671646118164	0.8964390754699707	1	Validation	0.583	0.417	0.583	0.417	params_STvsMT/xirt_params_3RT_best_ordinal.yaml	xirt_params_3RT_best_ordinal	learning_curve/learning_params_training_cv_learning_curve_50p.yaml	psms/DSS_CSM_anpxirt.csv	4	0	0.8964390754699707	1.8964390754699707	50
2	2	39.30900573730469	0.1477145701646804	0.2227972000837326	18.882373809814453	0.0385843478143215	0.0621070750057697	18.882373809814453	0.8993902206420898	1	Prediction	0.63	0.478	0.63	0.478	params_STvsMT/xirt_params_3RT_best_ordinal.yaml	xirt_params_3RT_best_ordinal	learning_curve/learning_params_training_cv_learning_curve_50p.yaml	psms/DSS_CSM_anpxirt.csv	4	0	0.8993902206420898	2.00739022064209	50
3	3	24.938512802124023	0.107425719499588	0.1912194639444351	8.116673469543457	0.030491342768073	0.0545754358172416	8.116673469543457	0.9569518566131592	2	Train	0.665	0.53	0.665	0.53	params_STvsMT/xirt_params_3RT_best_ordinal.yaml	xirt_params_3RT_best_ordinal	learning_curve/learning_params_training_cv_learning_curve_50p.yaml	psms/DSS_CSM_anpxirt.csv	4	0	0.9569518566131592	2.1519518566131595	50
4	4	42.852447509765625	0.1264320015907287	0.2569598257541656	21.793222427368164	0.0351317562162876	0.0749003365635871	21.793222427368164	0.8978472352027893	2	Validation	0.63	0.38	0.63	0.38	params_STvsMT/xirt_params_3RT_best_ordinal.yaml	xirt_params_3RT_best_ordinal	learning_curve/learning_params_training_cv_learning_curve_50p.yaml	psms/DSS_CSM_anpxirt.csv	4	0	0.8978472352027893	1.9078472352027893	50
5	5	37.09939193725586	0.1322629898786544	0.2355693876743316	16.818212509155273	0.0377872474491596	0.0669147670269012	16.818212509155273	0.9109840989112854	2	Prediction	0.595	0.466	0.595	0.466	params_STvsMT/xirt_params_3RT_best_ordinal.yaml	xirt_params_3RT_best_ordinal	learning_curve/learning_params_training_cv_learning_curve_50p.yaml	psms/DSS_CSM_anpxirt.csv	4	0	0.9109840989112854	1.9719840989112853	50
6	6	22.76814079284668	0.1047015041112899	0.1759610176086425	6.768639087677002	0.0297896787524223	0.050308883190155	6.768639087677002	0.9634588956832886	3	Train	0.663	0.54	0.663	0.54	params_STvsMT/xirt_params_3RT_best_ordinal.yaml	xirt_params_3RT_best_ordinal	learning_curve/learning_params_training_cv_learning_curve_50p.yaml	psms/DSS_CSM_anpxirt.csv	4	0	0.9634588956832886	2.166458895683289	50
7	7	40.7923583984375	0.1234025359153747	0.2733405232429504	18.98885536193848	0.0345335304737091	0.0688740983605384	18.98885536193848	0.9113725423812866	3	Validation	0.605	0.442	0.605	0.442	params_STvsMT/xirt_params_3RT_best_ordinal.yaml	xirt_params_3RT_best_ordinal	learning_curve/learning_params_training_cv_learning_curve_50p.yaml	psms/DSS_CSM_anpxirt.csv	4	0	0.9113725423812866	1.9583725423812866	50
8	8	34.293827056884766	0.1371374875307083	0.2500180304050445	12.969661712646484	0.038393311202526	0.0670600533485412	12.969661712646484	0.933120608329773	3	Prediction	0.601	0.452	0.601	0.452	params_STvsMT/xirt_params_3RT_best_ordinal.yaml	xirt_params_3RT_best_ordinal	learning_curve/learning_params_training_cv_learning_curve_50p.yaml	psms/DSS_CSM_anpxirt.csv	4	0	0.933120608329773	1.9861206083297729	50
0	0	33.369354248046875	0.1872120201587677	0.1944001019001007	12.092962265014648	0.0541301183402538	0.0573417507112026	12.092962265014648	0.9374924898147584	1	Train	0.456	0.469	0.456	0.469	params_STvsMT/xirt_params_3RT_best_ordinal.yaml	xirt_params_3RT_best_ordinal	learning_curve/learning_params_training_cv_learning_curve_50p.yaml	psms/DSS_CSM_anpxirt.csv	4	0	0.9374924898147584	1.8624924898147586	50
1	1	46.92955017089844	0.236478716135025	0.2828021645545959	18.76972007751465	0.0649763867259025	0.0778943970799446	18.76972007751465	0.8912777304649353	1	Validation	0.435	0.338	0.435	0.338	params_STvsMT/xirt_params_3RT_best_ordinal.yaml	xirt_params_3RT_best_ordinal	learning_curve/learning_params_training_cv_learning_curve_50p.yaml	psms/DSS_CSM_anpxirt.csv	4	0	0.8912777304649353	1.6642777304649354	50
2	2	47.6684455871582	0.2283902764320373	0.2650954723358154	20.798376083374023	0.0611538253724575	0.0739477574825286	20.798376083374023	0.8891813158988953	1	Prediction	0.447	0.375	0.447	0.375	params_STvsMT/xirt_params_3RT_best_ordinal.yaml	xirt_params_3RT_best_ordinal	learning_curve/learning_params_training_cv_learning_curve_50p.yaml	psms/DSS_CSM_anpxirt.csv	4	0	0.8891813158988953	1.7111813158988953	50
3	3	25.689727783203125	0.1093531847000122	0.1884922236204147	8.768829345703125	0.0312827266752719	0.0548667721450328	8.768829345703125	0.953493058681488	2	Train	0.643	0.495	0.643	0.495	params_STvsMT/xirt_params_3RT_best_ordinal.yaml	xirt_params_3RT_best_ordinal	learning_curve/learning_params_training_cv_learning_curve_50p.yaml	psms/DSS_CSM_anpxirt.csv	4	0	0.953493058681488	2.091493058681488	50
4	4	46.92945098876953	0.1224342510104179	0.2499495446681976	26.281469345092773	0.0364767983555793	0.0729060843586921	26.281469345092773	0.8768091797828674	2	Validation	0.56	0.352	0.56	0.352	params_STvsMT/xirt_params_3RT_best_ordinal.yaml	xirt_params_3RT_best_ordinal	learning_curve/learning_params_training_cv_learning_curve_50p.yaml	psms/DSS_CSM_anpxirt.csv	4	0	0.8768091797828674	1.7888091797828674	50
5	5	40.98653030395508	0.1367556452751159	0.2307781875133514	20.58121490478516	0.039274375885725	0.0672131329774856	20.58121490478516	0.8910671472549438	2	Prediction	0.579	0.422	0.579	0.422	params_STvsMT/xirt_params_3RT_best_ordinal.yaml	xirt_params_3RT_best_ordinal	learning_curve/learning_params_training_cv_learning_curve_50p.yaml	psms/DSS_CSM_anpxirt.csv	4	0	0.8910671472549438	1.8920671472549437	50
6	6	21.78605461120605	0.0995483994483947	0.1765487939119339	6.103206157684326	0.0280670449137687	0.0501206927001476	6.103206157684326	0.9670512676239014	3	Train	0.68	0.533	0.68	0.533	params_STvsMT/xirt_params_3RT_best_ordinal.yaml	xirt_params_3RT_best_ordinal	learning_curve/learning_params_training_cv_learning_curve_50p.yaml	psms/DSS_CSM_anpxirt.csv	4	0	0.9670512676239014	2.1800512676239014	50
7	7	42.9288215637207	0.1245607510209083	0.2690212726593017	21.371700286865234	0.0358164831995964	0.0706102326512336	21.371700286865234	0.900251030921936	3	Validation	0.563	0.428	0.563	0.428	params_STvsMT/xirt_params_3RT_best_ordinal.yaml	xirt_params_3RT_best_ordinal	learning_curve/learning_params_training_cv_learning_curve_50p.yaml	psms/DSS_CSM_anpxirt.csv	4	0	0.900251030921936	1.891251030921936	50
8	8	34.66799545288086	0.1389781832695007	0.2524385750293731	13.219189643859863	0.0394713468849659	0.0676244050264358	13.219189643859863	0.9318338632583618	3	Prediction	0.589	0.451	0.589	0.451	params_STvsMT/xirt_params_3RT_best_ordinal.yaml	xirt_params_3RT_best_ordinal	learning_curve/learning_params_training_cv_learning_curve_50p.yaml	psms/DSS_CSM_anpxirt.csv	4	0	0.9318338632583618	1.9718338632583619	50
0	0	45.09660720825195	0.2373533546924591	0.3042872846126556	15.89552879333496	0.0730190277099609	0.0959977954626083	15.89552879333496	0.917837381362915	1	Train	0.319	0.287	0.319	0.287	params_STvsMT/xirt_params_3RT_best_ordinal.yaml	xirt_params_3RT_best_ordinal	learning_curve/learning_params_training_cv_learning_curve_50p.yaml	psms/DSS_CSM_anpxirt.csv	4	0	0.917837381362915	1.523837381362915	50
1	1	54.59222030639648	0.2350820153951645	0.3735738098621368	22.04020881652832	0.0731719657778739	0.1144234836101532	22.04020881652832	0.8723336458206177	1	Validation	0.315	0.231	0.315	0.231	params_STvsMT/xirt_params_3RT_best_ordinal.yaml	xirt_params_3RT_best_ordinal	learning_curve/learning_params_training_cv_learning_curve_50p.yaml	psms/DSS_CSM_anpxirt.csv	4	0	0.8723336458206177	1.4183336458206177	50
2	2	52.6197395324707	0.2556878626346588	0.3191246092319488	21.760055541992188	0.076853722333908	0.0989805310964584	21.760055541992188	0.8840572237968445	1	Prediction	0.3	0.305	0.3	0.305	params_STvsMT/xirt_params_3RT_best_ordinal.yaml	xirt_params_3RT_best_ordinal	learning_curve/learning_params_training_cv_learning_curve_50p.yaml	psms/DSS_CSM_anpxirt.csv	4	0	0.8840572237968445	1.4890572237968445	50
3	3	25.75324821472168	0.1180205568671226	0.1991655975580215	7.989812850952148	0.033913467079401	0.0563752315938472	7.989812850952148	0.9576246738433838	2	Train	0.633	0.525	0.633	0.525	params_STvsMT/xirt_params_3RT_best_ordinal.yaml	xirt_params_3RT_best_ordinal	learning_curve/learning_params_training_cv_learning_curve_50p.yaml	psms/DSS_CSM_anpxirt.csv	4	0	0.9576246738433838	2.1156246738433837	50
4	4	40.64855194091797	0.1281230747699737	0.2409084141254425	20.292724609375	0.0369878262281417	0.0677792876958847	20.292724609375	0.9048806428909302	2	Validation	0.597	0.412	0.597	0.412	params_STvsMT/xirt_params_3RT_best_ordinal.yaml	xirt_params_3RT_best_ordinal	learning_curve/learning_params_training_cv_learning_curve_50p.yaml	psms/DSS_CSM_anpxirt.csv	4	0	0.9048806428909302	1.91388064289093	50
5	5	38.428558349609375	0.1413548588752746	0.2325844913721084	17.82745361328125	0.0401555895805358	0.0664194896817207	17.82745361328125	0.9056423306465148	2	Prediction	0.589	0.464	0.589	0.464	params_STvsMT/xirt_params_3RT_best_ordinal.yaml	xirt_params_3RT_best_ordinal	learning_curve/learning_params_training_cv_learning_curve_50p.yaml	psms/DSS_CSM_anpxirt.csv	4	0	0.9056423306465148	1.9586423306465148	50
6	6	31.312767028808597	0.1553185284137725	0.2051551640033722	11.2559232711792	0.0450208038091659	0.0583726428449153	11.2559232711792	0.939233899116516	3	Train	0.534	0.465	0.534	0.465	params_STvsMT/xirt_params_3RT_best_ordinal.yaml	xirt_params_3RT_best_ordinal	learning_curve/learning_params_training_cv_learning_curve_50p.yaml	psms/DSS_CSM_anpxirt.csv	4	0	0.939233899116516	1.9382338991165162	50
7	7	43.86058044433594	0.1495977938175201	0.2513196766376495	21.781496047973636	0.0434034094214439	0.0694724395871162	21.781496047973636	0.8983383774757385	3	Validation	0.507	0.386	0.507	0.386	params_STvsMT/xirt_params_3RT_best_ordinal.yaml	xirt_params_3RT_best_ordinal	learning_curve/learning_params_training_cv_learning_curve_50p.yaml	psms/DSS_CSM_anpxirt.csv	4	0	0.8983383774757385	1.7913383774757385	50
8	8	37.231224060058594	0.1653048396110534	0.2416113764047622	14.85227394104004	0.0478799752891063	0.0671207532286644	14.85227394104004	0.9234127402305604	3	Prediction	0.538	0.433	0.538	0.433	params_STvsMT/xirt_params_3RT_best_ordinal.yaml	xirt_params_3RT_best_ordinal	learning_curve/learning_params_training_cv_learning_curve_50p.yaml	psms/DSS_CSM_anpxirt.csv	4	0	0.9234127402305604	1.8944127402305604	50
0	0	1334.465087890625	0.6956011652946472	0.901864528656006	1252.8785400390625	0.2303275018930435	0.2549676299095154	1252.8785400390625	-5.476022243499756	1	Train	0.125	0.14	0.125	0.14	params_STvsMT/xirt_params_3RT_best_ordinal.yaml	xirt_params_3RT_best_ordinal	learning_curve/learning_params_training_cv_learning_curve_50p.yaml	psms/DSS_CSM_anpxirt.csv	4	0	0.0	0.265	50
1	1	1374.2987060546875	0.6984431147575378	0.9339141845703124	1290.9678955078125	0.2314307242631912	0.267668604850769	1290.9678955078125	-6.477838516235352	1	Validation	0.148	0.153	0.148	0.153	params_STvsMT/xirt_params_3RT_best_ordinal.yaml	xirt_params_3RT_best_ordinal	learning_curve/learning_params_training_cv_learning_curve_50p.yaml	psms/DSS_CSM_anpxirt.csv	4	0	0.0	0.301	50
2	2	1316.332275390625	0.6961819529533386	0.8873383402824402	1235.4429931640625	0.2305696904659271	0.25045245885849	1235.4429931640625	-5.58273458480835	1	Prediction	0.125	0.157	0.125	0.157	params_STvsMT/xirt_params_3RT_best_ordinal.yaml	xirt_params_3RT_best_ordinal	learning_curve/learning_params_training_cv_learning_curve_50p.yaml	psms/DSS_CSM_anpxirt.csv	4	0	0.0	0.28200000000000003	50
3	3	32.22848129272461	0.1371331512928009	0.2369838058948516	11.413741111755373	0.0406780466437339	0.0721670985221862	11.413741111755373	0.939465343952179	2	Train	0.55	0.361	0.55	0.361	params_STvsMT/xirt_params_3RT_best_ordinal.yaml	xirt_params_3RT_best_ordinal	learning_curve/learning_params_training_cv_learning_curve_50p.yaml	psms/DSS_CSM_anpxirt.csv	4	0	0.939465343952179	1.850465343952179	50
4	4	45.39226913452149	0.1480188369750976	0.2687928378582001	22.442773818969727	0.044559296220541	0.0809205994009971	22.442773818969727	0.8948025703430176	2	Validation	0.458	0.292	0.458	0.292	params_STvsMT/xirt_params_3RT_best_ordinal.yaml	xirt_params_3RT_best_ordinal	learning_curve/learning_params_training_cv_learning_curve_50p.yaml	psms/DSS_CSM_anpxirt.csv	4	0	0.8948025703430176	1.6448025703430176	50
5	5	43.46174240112305	0.1589685082435608	0.2656786441802978	20.120500564575195	0.0467525608837604	0.0800612121820449	20.120500564575195	0.8935056328773499	2	Prediction	0.506	0.325	0.506	0.325	params_STvsMT/xirt_params_3RT_best_ordinal.yaml	xirt_params_3RT_best_ordinal	learning_curve/learning_params_training_cv_learning_curve_50p.yaml	psms/DSS_CSM_anpxirt.csv	4	0	0.8935056328773499	1.7245056328773498	50
6	6	24.310081481933597	0.1127261668443679	0.1927182376384735	7.100768089294434	0.0323764756321907	0.0546851083636283	7.100768089294434	0.9616658687591552	3	Train	0.634	0.503	0.634	0.503	params_STvsMT/xirt_params_3RT_best_ordinal.yaml	xirt_params_3RT_best_ordinal	learning_curve/learning_params_training_cv_learning_curve_50p.yaml	psms/DSS_CSM_anpxirt.csv	4	0	0.9616658687591552	2.0986658687591553	50
7	7	41.57615661621094	0.12287487834692	0.2526668906211853	20.86203384399414	0.0358725897967815	0.0685942396521568	20.86203384399414	0.9026297926902772	3	Validation	0.591	0.414	0.591	0.414	params_STvsMT/xirt_params_3RT_best_ordinal.yaml	xirt_params_3RT_best_ordinal	learning_curve/learning_params_training_cv_learning_curve_50p.yaml	psms/DSS_CSM_anpxirt.csv	4	0	0.9026297926902772	1.907629792690277	50
8	8	34.18856430053711	0.1408009231090545	0.2474709600210189	12.837902069091797	0.0402108840644359	0.0676261335611343	12.837902069091797	0.9338000416755676	3	Prediction	0.577	0.441	0.577	0.441	params_STvsMT/xirt_params_3RT_best_ordinal.yaml	xirt_params_3RT_best_ordinal	learning_curve/learning_params_training_cv_learning_curve_50p.yaml	psms/DSS_CSM_anpxirt.csv	4	0	0.9338000416755676	1.9518000416755676	50
0	0	31.23764419555664	0.1313286870718002	0.2241842597723007	11.497950553894045	0.0382473431527614	0.0644381195306778	11.497950553894045	0.9396203756332396	1	Train	0.59	0.454	0.59	0.454	params_STvsMT/xirt_params_3RT_best_ordinal.yaml	xirt_params_3RT_best_ordinal	learning_curve/learning_params_training_cv_learning_curve_60p.yaml	psms/DSS_CSM_anpxirt.csv	5	0	0.9396203756332396	1.9836203756332398	60
1	1	32.918235778808594	0.1334576457738876	0.2113880515098571	13.711894989013672	0.0399849526584148	0.0626828297972679	13.711894989013672	0.9280842542648317	1	Validation	0.571	0.452	0.571	0.452	params_STvsMT/xirt_params_3RT_best_ordinal.yaml	xirt_params_3RT_best_ordinal	learning_curve/learning_params_training_cv_learning_curve_60p.yaml	psms/DSS_CSM_anpxirt.csv	5	0	0.9280842542648317	1.9510842542648317	60
2	2	37.83369064331055	0.1593850255012512	0.2441429942846298	15.693115234375	0.0427918024361133	0.0688316971063613	15.693115234375	0.919135332107544	1	Prediction	0.579	0.419	0.579	0.419	params_STvsMT/xirt_params_3RT_best_ordinal.yaml	xirt_params_3RT_best_ordinal	learning_curve/learning_params_training_cv_learning_curve_60p.yaml	psms/DSS_CSM_anpxirt.csv	5	0	0.919135332107544	1.917135332107544	60
3	3	29.06859016418457	0.1248420104384422	0.2219706624746322	9.61380100250244	0.0360243469476699	0.0632910802960395	9.61380100250244	0.950650691986084	2	Train	0.61	0.497	0.61	0.497	params_STvsMT/xirt_params_3RT_best_ordinal.yaml	xirt_params_3RT_best_ordinal	learning_curve/learning_params_training_cv_learning_curve_60p.yaml	psms/DSS_CSM_anpxirt.csv	5	0	0.950650691986084	2.057650691986084	60
4	4	30.595674514770508	0.1388475000858307	0.2324681878089904	9.915781021118164	0.041323184967041	0.0643285363912582	9.915781021118164	0.944879412651062	2	Validation	0.571	0.436	0.571	0.436	params_STvsMT/xirt_params_3RT_best_ordinal.yaml	xirt_params_3RT_best_ordinal	learning_curve/learning_params_training_cv_learning_curve_60p.yaml	psms/DSS_CSM_anpxirt.csv	5	0	0.944879412651062	1.951879412651062	60
5	5	38.55020904541016	0.1394115835428238	0.2384112924337387	17.54490852355957	0.0407527983188629	0.0686706751585006	17.54490852355957	0.9074251651763916	2	Prediction	0.561	0.451	0.561	0.451	params_STvsMT/xirt_params_3RT_best_ordinal.yaml	xirt_params_3RT_best_ordinal	learning_curve/learning_params_training_cv_learning_curve_60p.yaml	psms/DSS_CSM_anpxirt.csv	5	0	0.9074251651763916	1.9194251651763916	60
6	6	60.462547302246094	0.1653670370578766	0.3448173999786377	32.567264556884766	0.0477068088948726	0.1077094823122024	32.567264556884766	0.8317392468452454	3	Train	0.516	0.242	0.516	0.242	params_STvsMT/xirt_params_3RT_best_ordinal.yaml	xirt_params_3RT_best_ordinal	learning_curve/learning_params_training_cv_learning_curve_60p.yaml	psms/DSS_CSM_anpxirt.csv	5	0	0.8317392468452454	1.5897392468452454	60
7	7	52.50202941894531	0.1804293394088745	0.3430014848709106	23.94441795349121	0.0529216863214969	0.1044374629855156	23.94441795349121	0.8668959736824036	3	Validation	0.475	0.251	0.475	0.251	params_STvsMT/xirt_params_3RT_best_ordinal.yaml	xirt_params_3RT_best_ordinal	learning_curve/learning_params_training_cv_learning_curve_60p.yaml	psms/DSS_CSM_anpxirt.csv	5	0	0.8668959736824036	1.5928959736824035	60
8	8	61.63824081420898	0.18372143805027	0.3485918343067169	32.63651657104492	0.0529186688363552	0.1088920831680297	32.63651657104492	0.8294446468353271	3	Prediction	0.476	0.218	0.476	0.218	params_STvsMT/xirt_params_3RT_best_ordinal.yaml	xirt_params_3RT_best_ordinal	learning_curve/learning_params_training_cv_learning_curve_60p.yaml	psms/DSS_CSM_anpxirt.csv	5	0	0.8294446468353271	1.523444646835327	60
0	0	28.611053466796875	0.1290680468082428	0.2192908674478531	9.1165771484375	0.0378962010145187	0.0622712820768356	9.1165771484375	0.9521257877349854	1	Train	0.592	0.488	0.592	0.488	params_STvsMT/xirt_params_3RT_best_ordinal.yaml	xirt_params_3RT_best_ordinal	learning_curve/learning_params_training_cv_learning_curve_60p.yaml	psms/DSS_CSM_anpxirt.csv	5	0	0.9521257877349854	2.0321257877349854	60
1	1	30.54132080078125	0.1236413493752479	0.2022984623908996	12.167755126953123	0.0366197042167186	0.0595050416886806	12.167755126953123	0.9361828565597534	1	Validation	0.606	0.475	0.606	0.475	params_STvsMT/xirt_params_3RT_best_ordinal.yaml	xirt_params_3RT_best_ordinal	learning_curve/learning_params_training_cv_learning_curve_60p.yaml	psms/DSS_CSM_anpxirt.csv	5	0	0.9361828565597534	2.0171828565597534	60
2	2	35.61949920654297	0.1494504958391189	0.2395365387201309	14.093523025512695	0.0414848402142524	0.0675499588251113	14.093523025512695	0.9273778796195984	1	Prediction	0.584	0.438	0.584	0.438	params_STvsMT/xirt_params_3RT_best_ordinal.yaml	xirt_params_3RT_best_ordinal	learning_curve/learning_params_training_cv_learning_curve_60p.yaml	psms/DSS_CSM_anpxirt.csv	5	0	0.9273778796195984	1.9493778796195984	60
3	3	30.43231773376465	0.1233092173933982	0.2094829380512237	11.843907356262209	0.034545537084341	0.058130457997322	11.843907356262209	0.939203143119812	2	Train	0.639	0.55	0.639	0.55	params_STvsMT/xirt_params_3RT_best_ordinal.yaml	xirt_params_3RT_best_ordinal	learning_curve/learning_params_training_cv_learning_curve_60p.yaml	psms/DSS_CSM_anpxirt.csv	5	0	0.939203143119812	2.128203143119812	60
4	4	30.69898223876953	0.1359884738922119	0.2221130728721618	10.845038414001465	0.0402378216385841	0.0601070821285247	10.845038414001465	0.9397137761116028	2	Validation	0.587	0.506	0.587	0.506	params_STvsMT/xirt_params_3RT_best_ordinal.yaml	xirt_params_3RT_best_ordinal	learning_curve/learning_params_training_cv_learning_curve_60p.yaml	psms/DSS_CSM_anpxirt.csv	5	0	0.9397137761116028	2.0327137761116028	60
5	5	39.402774810791016	0.1335025131702423	0.2247129082679748	19.543222427368164	0.0382886193692684	0.0624183118343353	19.543222427368164	0.896881103515625	2	Prediction	0.594	0.496	0.594	0.496	params_STvsMT/xirt_params_3RT_best_ordinal.yaml	xirt_params_3RT_best_ordinal	learning_curve/learning_params_training_cv_learning_curve_60p.yaml	psms/DSS_CSM_anpxirt.csv	5	0	0.896881103515625	1.9868811035156249	60
6	6	29.284433364868164	0.1140185371041297	0.2116662412881851	11.001283645629885	0.032077170908451	0.0611212402582168	11.001283645629885	0.9431611895561218	3	Train	0.655	0.436	0.655	0.436	params_STvsMT/xirt_params_3RT_best_ordinal.yaml	xirt_params_3RT_best_ordinal	learning_curve/learning_params_training_cv_learning_curve_60p.yaml	psms/DSS_CSM_anpxirt.csv	5	0	0.9431611895561218	2.034161189556122	60
7	7	31.69341278076172	0.1293001472949981	0.2434416711330413	11.057416915893556	0.0372049771249294	0.0680181086063385	11.057416915893556	0.9385331869125366	3	Validation	0.568	0.402	0.568	0.402	params_STvsMT/xirt_params_3RT_best_ordinal.yaml	xirt_params_3RT_best_ordinal	learning_curve/learning_params_training_cv_learning_curve_60p.yaml	psms/DSS_CSM_anpxirt.csv	5	0	0.9385331869125366	1.9085331869125366	60
8	8	35.22685241699219	0.136649489402771	0.2385615855455398	14.467317581176758	0.0390961244702339	0.0687604174017906	14.467317581176758	0.9243951439857484	3	Prediction	0.601	0.404	0.601	0.404	params_STvsMT/xirt_params_3RT_best_ordinal.yaml	xirt_params_3RT_best_ordinal	learning_curve/learning_params_training_cv_learning_curve_60p.yaml	psms/DSS_CSM_anpxirt.csv	5	0	0.9243951439857484	1.9293951439857482	60
0	0	29.28448486328125	0.1337725520133972	0.2219483405351638	9.501564025878906	0.0398620925843715	0.0635939911007881	9.501564025878906	0.9501040577888488	1	Train	0.556	0.487	0.556	0.487	params_STvsMT/xirt_params_3RT_best_ordinal.yaml	xirt_params_3RT_best_ordinal	learning_curve/learning_params_training_cv_learning_curve_60p.yaml	psms/DSS_CSM_anpxirt.csv	5	0	0.9501040577888488	1.993104057788849	60
1	1	32.116729736328125	0.1228685677051544	0.2081789970397949	13.567495346069336	0.0368835628032684	0.061052281409502	13.567495346069336	0.9288415908813475	1	Validation	0.568	0.486	0.568	0.486	params_STvsMT/xirt_params_3RT_best_ordinal.yaml	xirt_params_3RT_best_ordinal	learning_curve/learning_params_training_cv_learning_curve_60p.yaml	psms/DSS_CSM_anpxirt.csv	5	0	0.9288415908813475	1.9828415908813475	60
2	2	35.55685806274414	0.1549433916807174	0.2387012988328933	13.8777437210083	0.0436471924185752	0.0669329538941383	13.8777437210083	0.9284897446632384	1	Prediction	0.543	0.459	0.543	0.459	params_STvsMT/xirt_params_3RT_best_ordinal.yaml	xirt_params_3RT_best_ordinal	learning_curve/learning_params_training_cv_learning_curve_60p.yaml	psms/DSS_CSM_anpxirt.csv	5	0	0.9284897446632384	1.9304897446632383	60
3	3	46.09859848022461	0.2344866842031479	0.2602334320545196	19.16390419006348	0.072938896715641	0.0770576894283294	19.16390419006348	0.901628315448761	2	Train	0.326	0.394	0.326	0.394	params_STvsMT/xirt_params_3RT_best_ordinal.yaml	xirt_params_3RT_best_ordinal	learning_curve/learning_params_training_cv_learning_curve_60p.yaml	psms/DSS_CSM_anpxirt.csv	5	0	0.901628315448761	1.621628315448761	60
4	4	47.71622848510742	0.2597632706165313	0.2556298971176147	19.74795913696289	0.0795664340257644	0.0747288912534713	19.74795913696289	0.8902235627174377	2	Validation	0.32	0.367	0.32	0.367	params_STvsMT/xirt_params_3RT_best_ordinal.yaml	xirt_params_3RT_best_ordinal	learning_curve/learning_params_training_cv_learning_curve_60p.yaml	psms/DSS_CSM_anpxirt.csv	5	0	0.8902235627174377	1.5772235627174378	60
5	5	53.92197799682617	0.2472502291202545	0.2830475866794586	25.20843505859375	0.0749829933047294	0.0837673395872116	25.20843505859375	0.8669888973236084	2	Prediction	0.329	0.369	0.329	0.369	params_STvsMT/xirt_params_3RT_best_ordinal.yaml	xirt_params_3RT_best_ordinal	learning_curve/learning_params_training_cv_learning_curve_60p.yaml	psms/DSS_CSM_anpxirt.csv	5	0	0.8669888973236084	1.5649888973236084	60
6	6	29.349702835083008	0.116828016936779	0.218608409166336	10.673629760742188	0.032776728272438	0.0651922672986984	10.673629760742188	0.9448540210723876	3	Train	0.668	0.421	0.668	0.421	params_STvsMT/xirt_params_3RT_best_ordinal.yaml	xirt_params_3RT_best_ordinal	learning_curve/learning_params_training_cv_learning_curve_60p.yaml	psms/DSS_CSM_anpxirt.csv	5	0	0.9448540210723876	2.0338540210723877	60
7	7	29.344669342041016	0.1339116096496582	0.2335638254880905	9.06661605834961	0.0388323292136192	0.067702516913414	9.06661605834961	0.9495998024940492	3	Validation	0.606	0.413	0.606	0.413	params_STvsMT/xirt_params_3RT_best_ordinal.yaml	xirt_params_3RT_best_ordinal	learning_curve/learning_params_training_cv_learning_curve_60p.yaml	psms/DSS_CSM_anpxirt.csv	5	0	0.9495998024940492	1.9685998024940492	60
8	8	34.7341194152832	0.1411631852388382	0.2402019947767257	13.76163387298584	0.0399739332497119	0.0716595649719238	13.76163387298584	0.9280830025672911	3	Prediction	0.607	0.394	0.607	0.394	params_STvsMT/xirt_params_3RT_best_ordinal.yaml	xirt_params_3RT_best_ordinal	learning_curve/learning_params_training_cv_learning_curve_60p.yaml	psms/DSS_CSM_anpxirt.csv	5	0	0.9280830025672911	1.9290830025672911	60
0	0	26.492271423339844	0.1123410835862159	0.2001303285360336	8.977815628051758	0.0324364826083183	0.0577505230903625	8.977815628051758	0.9529425501823424	1	Train	0.643	0.506	0.643	0.506	params_STvsMT/xirt_params_3RT_best_ordinal.yaml	xirt_params_3RT_best_ordinal	learning_curve/learning_params_training_cv_learning_curve_70p.yaml	psms/DSS_CSM_anpxirt.csv	6	0	0.9529425501823424	2.1019425501823426	70
1	1	34.2640380859375	0.1713604778051376	0.2014220654964447	13.734084129333496	0.0409542173147201	0.0570815652608871	13.734084129333496	0.9187841415405272	1	Validation	0.652	0.517	0.652	0.517	params_STvsMT/xirt_params_3RT_best_ordinal.yaml	xirt_params_3RT_best_ordinal	learning_curve/learning_params_training_cv_learning_curve_70p.yaml	psms/DSS_CSM_anpxirt.csv	6	0	0.9187841415405272	2.0877841415405274	70
2	2	32.023406982421875	0.128419354557991	0.2332769185304641	12.047749519348145	0.0363784655928611	0.0640728846192359	12.047749519348145	0.9396483898162842	1	Prediction	0.606	0.485	0.606	0.485	params_STvsMT/xirt_params_3RT_best_ordinal.yaml	xirt_params_3RT_best_ordinal	learning_curve/learning_params_training_cv_learning_curve_70p.yaml	psms/DSS_CSM_anpxirt.csv	6	0	0.9396483898162842	2.0306483898162844	70
3	3	22.81438636779785	0.0962467044591903	0.1972827762365341	6.131032943725586	0.0274714324623346	0.056764081120491	6.131032943725586	0.9688097238540648	2	Train	0.693	0.511	0.693	0.511	params_STvsMT/xirt_params_3RT_best_ordinal.yaml	xirt_params_3RT_best_ordinal	learning_curve/learning_params_training_cv_learning_curve_70p.yaml	psms/DSS_CSM_anpxirt.csv	6	0	0.9688097238540648	2.1728097238540647	70
4	4	28.959592819213867	0.1320358514785766	0.2237598150968551	9.16298007965088	0.0384498685598373	0.0633722394704818	9.16298007965088	0.9507035613059998	2	Validation	0.573	0.497	0.573	0.497	params_STvsMT/xirt_params_3RT_best_ordinal.yaml	xirt_params_3RT_best_ordinal	learning_curve/learning_params_training_cv_learning_curve_70p.yaml	psms/DSS_CSM_anpxirt.csv	6	0	0.9507035613059998	2.0207035613059996	70
5	5	36.48077392578125	0.1329876482486724	0.2290477156639099	16.37214469909668	0.0359831564128398	0.0654892101883888	16.37214469909668	0.9122700691223145	2	Prediction	0.625	0.44	0.625	0.44	params_STvsMT/xirt_params_3RT_best_ordinal.yaml	xirt_params_3RT_best_ordinal	learning_curve/learning_params_training_cv_learning_curve_70p.yaml	psms/DSS_CSM_anpxirt.csv	6	0	0.9122700691223145	1.9772700691223144	70
6	6	29.543371200561523	0.1243133395910263	0.2178518921136856	10.459271430969238	0.0350614860653877	0.0615138635039329	10.459271430969238	0.9461047053337096	3	Train	0.63	0.494	0.63	0.494	params_STvsMT/xirt_params_3RT_best_ordinal.yaml	xirt_params_3RT_best_ordinal	learning_curve/learning_params_training_cv_learning_curve_70p.yaml	psms/DSS_CSM_anpxirt.csv	6	0	0.9461047053337096	2.07010470533371	70
7	7	30.568601608276367	0.1462429612874984	0.2219713479280471	10.18199634552002	0.0429474674165248	0.0619988031685352	10.18199634552002	0.9452212452888488	3	Validation	0.57	0.513	0.57	0.513	params_STvsMT/xirt_params_3RT_best_ordinal.yaml	xirt_params_3RT_best_ordinal	learning_curve/learning_params_training_cv_learning_curve_70p.yaml	psms/DSS_CSM_anpxirt.csv	6	0	0.9452212452888488	2.0282212452888486	70
8	8	32.5136604309082	0.1400879621505737	0.2310458272695541	11.98115348815918	0.0403025858104229	0.0657757148146629	11.98115348815918	0.937148928642273	3	Prediction	0.569	0.477	0.569	0.477	params_STvsMT/xirt_params_3RT_best_ordinal.yaml	xirt_params_3RT_best_ordinal	learning_curve/learning_params_training_cv_learning_curve_70p.yaml	psms/DSS_CSM_anpxirt.csv	6	0	0.937148928642273	1.9831489286422728	70
0	0	18.13498306274414	0.0847042500972747	0.1356008201837539	5.16293478012085	0.0252230111509561	0.0399640277028083	5.16293478012085	0.972938358783722	1	Train	0.692	0.599	0.692	0.599	params_STvsMT/xirt_params_3RT_best_ordinal.yaml	xirt_params_3RT_best_ordinal	learning_curve/learning_params_training_cv_learning_curve_70p.yaml	psms/DSS_CSM_anpxirt.csv	6	0	0.972938358783722	2.263938358783722	70
1	1	34.19401550292969	0.1784001737833023	0.2289140224456787	11.871489524841309	0.0417160131037235	0.060229018330574	11.871489524841309	0.9297984838485718	1	Validation	0.652	0.487	0.652	0.487	params_STvsMT/xirt_params_3RT_best_ordinal.yaml	xirt_params_3RT_best_ordinal	learning_curve/learning_params_training_cv_learning_curve_70p.yaml	psms/DSS_CSM_anpxirt.csv	6	0	0.9297984838485718	2.068798483848572	70
2	2	32.813568115234375	0.1294478923082351	0.2593198418617248	11.41835594177246	0.0363578759133815	0.0658487156033515	11.41835594177246	0.942801296710968	1	Prediction	0.594	0.466	0.594	0.466	params_STvsMT/xirt_params_3RT_best_ordinal.yaml	xirt_params_3RT_best_ordinal	learning_curve/learning_params_training_cv_learning_curve_70p.yaml	psms/DSS_CSM_anpxirt.csv	6	0	0.942801296710968	2.002801296710968	70
3	3	22.08163452148437	0.0904376208782196	0.1882848441600799	6.327513694763184	0.0260287877172231	0.0535914115607738	6.327513694763184	0.9678102135658264	2	Train	0.7	0.547	0.7	0.547	params_STvsMT/xirt_params_3RT_best_ordinal.yaml	xirt_params_3RT_best_ordinal	learning_curve/learning_params_training_cv_learning_curve_70p.yaml	psms/DSS_CSM_anpxirt.csv	6	0	0.9678102135658264	2.2148102135658263	70
4	4	29.95384979248047	0.1398206651210785	0.2287670224905014	9.706483840942385	0.0407191030681133	0.0637465715408325	9.706483840942385	0.9477795362472534	2	Validation	0.613	0.51	0.613	0.51	params_STvsMT/xirt_params_3RT_best_ordinal.yaml	xirt_params_3RT_best_ordinal	learning_curve/learning_params_training_cv_learning_curve_70p.yaml	psms/DSS_CSM_anpxirt.csv	6	0	0.9477795362472534	2.0707795362472536	70
5	5	36.89585494995117	0.141434371471405	0.2242339253425598	16.794477462768555	0.038063570857048	0.0629468485713005	16.794477462768555	0.9100069999694824	2	Prediction	0.608	0.478	0.608	0.478	params_STvsMT/xirt_params_3RT_best_ordinal.yaml	xirt_params_3RT_best_ordinal	learning_curve/learning_params_training_cv_learning_curve_70p.yaml	psms/DSS_CSM_anpxirt.csv	6	0	0.9100069999694824	1.9960069999694823	70
6	6	26.457569122314453	0.111089140176773	0.2047595381736755	9.00355052947998	0.0321572236716747	0.0576526001095771	9.00355052947998	0.9536058306694032	3	Train	0.636	0.504	0.636	0.504	params_STvsMT/xirt_params_3RT_best_ordinal.yaml	xirt_params_3RT_best_ordinal	learning_curve/learning_params_training_cv_learning_curve_70p.yaml	psms/DSS_CSM_anpxirt.csv	6	0	0.9536058306694032	2.093605830669403	70
7	7	30.907346725463867	0.1332251876592636	0.2302437871694564	11.07223415374756	0.0392264127731323	0.0644569918513298	11.07223415374756	0.940431833267212	3	Validation	0.583	0.447	0.583	0.447	params_STvsMT/xirt_params_3RT_best_ordinal.yaml	xirt_params_3RT_best_ordinal	learning_curve/learning_params_training_cv_learning_curve_70p.yaml	psms/DSS_CSM_anpxirt.csv	6	0	0.940431833267212	1.9704318332672122	70
8	8	31.96226501464844	0.1354431062936782	0.2344615906476974	11.80550479888916	0.0394590310752391	0.0661437436938285	11.80550479888916	0.9380703568458556	3	Prediction	0.578	0.439	0.578	0.439	params_STvsMT/xirt_params_3RT_best_ordinal.yaml	xirt_params_3RT_best_ordinal	learning_curve/learning_params_training_cv_learning_curve_70p.yaml	psms/DSS_CSM_anpxirt.csv	6	0	0.9380703568458556	1.9550703568458556	70
0	0	25.235919952392575	0.1069277599453926	0.1956123858690261	8.299602508544922	0.0308691021054983	0.0557437278330326	8.299602508544922	0.9564974308013916	1	Train	0.655	0.519	0.655	0.519	params_STvsMT/xirt_params_3RT_best_ordinal.yaml	xirt_params_3RT_best_ordinal	learning_curve/learning_params_training_cv_learning_curve_70p.yaml	psms/DSS_CSM_anpxirt.csv	6	0	0.9564974308013916	2.1304974308013915	70
1	1	34.11158752441406	0.1792542040348053	0.2032957077026367	13.17487621307373	0.0429711043834686	0.0568143688142299	13.17487621307373	0.922091007232666	1	Validation	0.639	0.523	0.639	0.523	params_STvsMT/xirt_params_3RT_best_ordinal.yaml	xirt_params_3RT_best_ordinal	learning_curve/learning_params_training_cv_learning_curve_70p.yaml	psms/DSS_CSM_anpxirt.csv	6	0	0.922091007232666	2.084091007232666	70
2	2	31.69411277770996	0.1259448677301406	0.2361794859170913	11.778664588928224	0.0352091193199157	0.0637901946902275	11.778664588928224	0.9409963488578796	1	Prediction	0.624	0.477	0.624	0.477	params_STvsMT/xirt_params_3RT_best_ordinal.yaml	xirt_params_3RT_best_ordinal	learning_curve/learning_params_training_cv_learning_curve_70p.yaml	psms/DSS_CSM_anpxirt.csv	6	0	0.9409963488578796	2.0419963488578796	70
3	3	24.68770408630371	0.1033311933279037	0.1941880732774734	8.201886177062988	0.0297737326472997	0.0556291900575161	8.201886177062988	0.9582747220993042	2	Train	0.676	0.522	0.676	0.522	params_STvsMT/xirt_params_3RT_best_ordinal.yaml	xirt_params_3RT_best_ordinal	learning_curve/learning_params_training_cv_learning_curve_70p.yaml	psms/DSS_CSM_anpxirt.csv	6	0	0.9582747220993042	2.156274722099304	70
4	4	28.41827964782715	0.1361220628023147	0.2138313949108123	9.310724258422852	0.0382609218358993	0.0604735054075717	9.310724258422852	0.9499086737632751	2	Validation	0.596	0.563	0.596	0.563	params_STvsMT/xirt_params_3RT_best_ordinal.yaml	xirt_params_3RT_best_ordinal	learning_curve/learning_params_training_cv_learning_curve_70p.yaml	psms/DSS_CSM_anpxirt.csv	6	0	0.9499086737632751	2.108908673763275	70
5	5	37.66891860961914	0.1418633162975311	0.2206125855445861	17.93528175354004	0.0372214391827583	0.0616268850862979	17.93528175354004	0.9038940072059632	2	Prediction	0.626	0.497	0.626	0.497	params_STvsMT/xirt_params_3RT_best_ordinal.yaml	xirt_params_3RT_best_ordinal	learning_curve/learning_params_training_cv_learning_curve_70p.yaml	psms/DSS_CSM_anpxirt.csv	6	0	0.9038940072059632	2.0268940072059634	70
6	6	21.28441619873047	0.0895764902234077	0.177053689956665	5.92059326171875	0.0263261254876852	0.0505982562899589	5.92059326171875	0.969491958618164	3	Train	0.688	0.551	0.688	0.551	params_STvsMT/xirt_params_3RT_best_ordinal.yaml	xirt_params_3RT_best_ordinal	learning_curve/learning_params_training_cv_learning_curve_70p.yaml	psms/DSS_CSM_anpxirt.csv	6	0	0.969491958618164	2.208491958618164	70
7	7	33.047630310058594	0.1404449939727783	0.245105892419815	11.73779296875	0.0385381318628788	0.0700046941637992	11.73779296875	0.9368511438369752	3	Validation	0.589	0.424	0.589	0.424	params_STvsMT/xirt_params_3RT_best_ordinal.yaml	xirt_params_3RT_best_ordinal	learning_curve/learning_params_training_cv_learning_curve_70p.yaml	psms/DSS_CSM_anpxirt.csv	6	0	0.9368511438369752	1.949851143836975	70
8	8	30.69234085083008	0.1280644237995147	0.2304650992155075	10.733668327331545	0.0371156819164752	0.0666656494140625	10.733668327331545	0.9436930418014526	3	Prediction	0.596	0.442	0.596	0.442	params_STvsMT/xirt_params_3RT_best_ordinal.yaml	xirt_params_3RT_best_ordinal	learning_curve/learning_params_training_cv_learning_curve_70p.yaml	psms/DSS_CSM_anpxirt.csv	6	0	0.9436930418014526	1.9816930418014527	70
0	0	24.677309036254883	0.1075550243258476	0.2005273848772049	7.254370212554932	0.0310255493968725	0.0577712319791317	7.254370212554932	0.9619760513305664	1	Train	0.656	0.492	0.656	0.492	params_STvsMT/xirt_params_3RT_best_ordinal.yaml	xirt_params_3RT_best_ordinal	learning_curve/learning_params_training_cv_learning_curve_70p.yaml	psms/DSS_CSM_anpxirt.csv	6	0	0.9619760513305664	2.1099760513305665	70
1	1	34.71908950805664	0.1769417822360992	0.2054571956396103	13.580401420593262	0.0420760288834571	0.0579420886933803	13.580401420593262	0.9196929335594176	1	Validation	0.659	0.51	0.659	0.51	params_STvsMT/xirt_params_3RT_best_ordinal.yaml	xirt_params_3RT_best_ordinal	learning_curve/learning_params_training_cv_learning_curve_70p.yaml	psms/DSS_CSM_anpxirt.csv	6	0	0.9196929335594176	2.0886929335594178	70
2	2	31.19782066345215	0.1268974840641021	0.2372198402881622	10.973126411437988	0.0358430631458759	0.0646249204874038	10.973126411437988	0.9450315833091736	1	Prediction	0.624	0.488	0.624	0.488	params_STvsMT/xirt_params_3RT_best_ordinal.yaml	xirt_params_3RT_best_ordinal	learning_curve/learning_params_training_cv_learning_curve_70p.yaml	psms/DSS_CSM_anpxirt.csv	6	0	0.9450315833091736	2.0570315833091737	70
3	3	20.428237915039062	0.0883298367261886	0.1698788106441497	5.432445049285889	0.0251719206571578	0.0493566282093524	5.432445049285889	0.9723636507987976	2	Train	0.717	0.542	0.717	0.542	params_STvsMT/xirt_params_3RT_best_ordinal.yaml	xirt_params_3RT_best_ordinal	learning_curve/learning_params_training_cv_learning_curve_70p.yaml	psms/DSS_CSM_anpxirt.csv	6	0	0.9723636507987976	2.2313636507987975	70
4	4	28.64531707763672	0.1385181993246078	0.2238260805606842	8.442814826965332	0.0398113802075386	0.0626997426152229	8.442814826965332	0.9545779824256896	2	Validation	0.609	0.454	0.609	0.454	params_STvsMT/xirt_params_3RT_best_ordinal.yaml	xirt_params_3RT_best_ordinal	learning_curve/learning_params_training_cv_learning_curve_70p.yaml	psms/DSS_CSM_anpxirt.csv	6	0	0.9545779824256896	2.0175779824256894	70
5	5	37.27490997314453	0.1402670592069625	0.2316667139530182	16.592880249023438	0.0373600870370864	0.0648379549384117	16.592880249023438	0.9110872745513916	2	Prediction	0.633	0.466	0.633	0.466	params_STvsMT/xirt_params_3RT_best_ordinal.yaml	xirt_params_3RT_best_ordinal	learning_curve/learning_params_training_cv_learning_curve_70p.yaml	psms/DSS_CSM_anpxirt.csv	6	0	0.9110872745513916	2.010087274551392	70
6	6	23.446367263793945	0.100940316915512	0.1958071738481521	6.5987868309021	0.0287414249032735	0.0557797327637672	6.5987868309021	0.965997278690338	3	Train	0.683	0.523	0.683	0.523	params_STvsMT/xirt_params_3RT_best_ordinal.yaml	xirt_params_3RT_best_ordinal	learning_curve/learning_params_training_cv_learning_curve_70p.yaml	psms/DSS_CSM_anpxirt.csv	6	0	0.965997278690338	2.171997278690338	70
7	7	29.40877914428711	0.1310495138168335	0.2196568548679351	9.86323356628418	0.0375523678958416	0.0623296909034252	9.86323356628418	0.9469361901283264	3	Validation	0.639	0.493	0.639	0.493	params_STvsMT/xirt_params_3RT_best_ordinal.yaml	xirt_params_3RT_best_ordinal	learning_curve/learning_params_training_cv_learning_curve_70p.yaml	psms/DSS_CSM_anpxirt.csv	6	0	0.9469361901283264	2.0789361901283265	70
8	8	31.14252281188965	0.127156600356102	0.2257936298847198	11.48482608795166	0.0362722873687744	0.0655919983983039	11.48482608795166	0.9397525787353516	3	Prediction	0.634	0.448	0.634	0.448	params_STvsMT/xirt_params_3RT_best_ordinal.yaml	xirt_params_3RT_best_ordinal	learning_curve/learning_params_training_cv_learning_curve_70p.yaml	psms/DSS_CSM_anpxirt.csv	6	0	0.9397525787353516	2.0217525787353514	70
0	0	25.66357040405273	0.1136915236711502	0.2022373378276825	7.674367427825928	0.0328189060091972	0.0574352256953716	7.674367427825928	0.959774613380432	1	Train	0.638	0.505	0.638	0.505	params_STvsMT/xirt_params_3RT_best_ordinal.yaml	xirt_params_3RT_best_ordinal	learning_curve/learning_params_training_cv_learning_curve_70p.yaml	psms/DSS_CSM_anpxirt.csv	6	0	0.959774613380432	2.102774613380432	70
1	1	33.67399597167969	0.1810318231582641	0.2081169337034225	12.02378749847412	0.0437618233263492	0.0586176812648773	12.02378749847412	0.9288979172706604	1	Validation	0.639	0.517	0.639	0.517	params_STvsMT/xirt_params_3RT_best_ordinal.yaml	xirt_params_3RT_best_ordinal	learning_curve/learning_params_training_cv_learning_curve_70p.yaml	psms/DSS_CSM_anpxirt.csv	6	0	0.9288979172706604	2.0848979172706605	70
2	2	32.26750564575195	0.1313322335481643	0.2371986806392669	11.648207664489746	0.0372623093426227	0.0646515041589737	11.648207664489746	0.941649854183197	1	Prediction	0.601	0.471	0.601	0.471	params_STvsMT/xirt_params_3RT_best_ordinal.yaml	xirt_params_3RT_best_ordinal	learning_curve/learning_params_training_cv_learning_curve_70p.yaml	psms/DSS_CSM_anpxirt.csv	6	0	0.941649854183197	2.013649854183197	70
3	3	26.44759750366211	0.1128811314702034	0.195516288280487	9.092606544494627	0.0324252881109714	0.0565238334238529	9.092606544494627	0.9537433981895448	2	Train	0.645	0.504	0.645	0.504	params_STvsMT/xirt_params_3RT_best_ordinal.yaml	xirt_params_3RT_best_ordinal	learning_curve/learning_params_training_cv_learning_curve_70p.yaml	psms/DSS_CSM_anpxirt.csv	6	0	0.9537433981895448	2.1027433981895447	70
4	4	30.526512145996094	0.1426738500595092	0.2204548120498657	10.435052871704102	0.0413115322589874	0.0629429966211319	10.435052871704102	0.9438598155975342	2	Validation	0.609	0.5	0.609	0.5	params_STvsMT/xirt_params_3RT_best_ordinal.yaml	xirt_params_3RT_best_ordinal	learning_curve/learning_params_training_cv_learning_curve_70p.yaml	psms/DSS_CSM_anpxirt.csv	6	0	0.9438598155975342	2.052859815597534	70
5	5	38.86802291870117	0.148254320025444	0.2242908626794815	18.3056583404541	0.039969403296709	0.0643020868301391	18.3056583404541	0.901909351348877	2	Prediction	0.608	0.468	0.608	0.468	params_STvsMT/xirt_params_3RT_best_ordinal.yaml	xirt_params_3RT_best_ordinal	learning_curve/learning_params_training_cv_learning_curve_70p.yaml	psms/DSS_CSM_anpxirt.csv	6	0	0.901909351348877	1.977909351348877	70
6	6	27.325313568115234	0.1176672503352165	0.2151277214288711	8.636637687683105	0.0334642231464386	0.0606272742152214	8.636637687683105	0.9554964900016784	3	Train	0.646	0.488	0.646	0.488	params_STvsMT/xirt_params_3RT_best_ordinal.yaml	xirt_params_3RT_best_ordinal	learning_curve/learning_params_training_cv_learning_curve_70p.yaml	psms/DSS_CSM_anpxirt.csv	6	0	0.9554964900016784	2.0894964900016784	70
7	7	31.53965377807617	0.1460090726613998	0.2246022522449493	10.960124969482422	0.0422900356352329	0.0636965632438659	10.960124969482422	0.941034972667694	3	Validation	0.603	0.513	0.603	0.513	params_STvsMT/xirt_params_3RT_best_ordinal.yaml	xirt_params_3RT_best_ordinal	learning_curve/learning_params_training_cv_learning_curve_70p.yaml	psms/DSS_CSM_anpxirt.csv	6	0	0.941034972667694	2.057034972667694	70
8	8	32.225914001464844	0.1373417824506759	0.2320465892553329	11.70753288269043	0.0391970723867416	0.0657084211707115	11.70753288269043	0.9385842680931092	3	Prediction	0.597	0.476	0.597	0.476	params_STvsMT/xirt_params_3RT_best_ordinal.yaml	xirt_params_3RT_best_ordinal	learning_curve/learning_params_training_cv_learning_curve_70p.yaml	psms/DSS_CSM_anpxirt.csv	6	0	0.9385842680931092	2.011584268093109	70
0	0	25.934314727783203	0.1124674826860427	0.1952759027481079	8.394790649414062	0.0318820476531982	0.0553582943975925	8.394790649414062	0.9559457898139954	1	Train	0.655	0.537	0.655	0.537	params_STvsMT/xirt_params_3RT_best_ordinal.yaml	xirt_params_3RT_best_ordinal	learning_curve/learning_params_training_cv_learning_curve_80p.yaml	psms/DSS_CSM_anpxirt.csv	7	0	0.9559457898139954	2.1479457898139955	80
1	1	29.88953018188477	0.1199578419327735	0.2446279376745224	9.507641792297363	0.0337364822626113	0.0650409311056137	9.507641792297363	0.9525972604751588	1	Validation	0.638	0.496	0.638	0.496	params_STvsMT/xirt_params_3RT_best_ordinal.yaml	xirt_params_3RT_best_ordinal	learning_curve/learning_params_training_cv_learning_curve_80p.yaml	psms/DSS_CSM_anpxirt.csv	7	0	0.9525972604751588	2.0865972604751586	80
2	2	29.88688468933105	0.123662568628788	0.2355609983205795	9.77331256866455	0.0354839973151683	0.0636031776666641	9.77331256866455	0.9507461190223694	1	Prediction	0.617	0.522	0.617	0.522	params_STvsMT/xirt_params_3RT_best_ordinal.yaml	xirt_params_3RT_best_ordinal	learning_curve/learning_params_training_cv_learning_curve_80p.yaml	psms/DSS_CSM_anpxirt.csv	7	0	0.9507461190223694	2.0897461190223696	80
3	3	23.748611450195312	0.1006928086280822	0.1961870342493057	6.833984375	0.0291443709284067	0.0560526438057422	6.833984375	0.9644683599472046	2	Train	0.672	0.546	0.672	0.546	params_STvsMT/xirt_params_3RT_best_ordinal.yaml	xirt_params_3RT_best_ordinal	learning_curve/learning_params_training_cv_learning_curve_80p.yaml	psms/DSS_CSM_anpxirt.csv	7	0	0.9644683599472046	2.1824683599472046	80
4	4	26.85568618774414	0.1089988574385643	0.2205049395561218	8.309952735900879	0.0313887447118759	0.0629361271858215	8.309952735900879	0.9597467184066772	2	Validation	0.646	0.481	0.646	0.481	params_STvsMT/xirt_params_3RT_best_ordinal.yaml	xirt_params_3RT_best_ordinal	learning_curve/learning_params_training_cv_learning_curve_80p.yaml	psms/DSS_CSM_anpxirt.csv	7	0	0.9597467184066772	2.086746718406677	80
5	5	32.16437911987305	0.1258688420057296	0.2185998409986496	12.870257377624512	0.0348867066204547	0.06116708740592	12.870257377624512	0.9338823556900024	2	Prediction	0.629	0.496	0.629	0.496	params_STvsMT/xirt_params_3RT_best_ordinal.yaml	xirt_params_3RT_best_ordinal	learning_curve/learning_params_training_cv_learning_curve_80p.yaml	psms/DSS_CSM_anpxirt.csv	7	0	0.9338823556900024	2.0588823556900024	80
6	6	26.28108024597168	0.1144587397575378	0.2072401344776153	8.430075645446777	0.0328005850315094	0.0580893456935882	8.430075645446777	0.9568623304367064	3	Train	0.648	0.514	0.648	0.514	params_STvsMT/xirt_params_3RT_best_ordinal.yaml	xirt_params_3RT_best_ordinal	learning_curve/learning_params_training_cv_learning_curve_80p.yaml	psms/DSS_CSM_anpxirt.csv	7	0	0.9568623304367064	2.1188623304367065	80
7	7	26.93779945373535	0.1235459446907043	0.223319873213768	7.828559398651123	0.0362393744289875	0.0628250762820243	7.828559398651123	0.96207857131958	3	Validation	0.591	0.472	0.591	0.472	params_STvsMT/xirt_params_3RT_best_ordinal.yaml	xirt_params_3RT_best_ordinal	learning_curve/learning_params_training_cv_learning_curve_80p.yaml	psms/DSS_CSM_anpxirt.csv	7	0	0.96207857131958	2.02507857131958	80
8	8	30.4993953704834	0.1312861442565918	0.2275331020355224	10.792407989501951	0.0377033203840255	0.0647948682308197	10.792407989501951	0.9428524374961852	3	Prediction	0.601	0.47	0.601	0.47	params_STvsMT/xirt_params_3RT_best_ordinal.yaml	xirt_params_3RT_best_ordinal	learning_curve/learning_params_training_cv_learning_curve_80p.yaml	psms/DSS_CSM_anpxirt.csv	7	0	0.9428524374961852	2.013852437496185	80
0	0	29.760181427001957	0.1209554672241211	0.2085126638412475	11.03711223602295	0.034299973398447	0.0584910921752452	11.03711223602295	0.9420793652534484	1	Train	0.639	0.528	0.639	0.528	params_STvsMT/xirt_params_3RT_best_ordinal.yaml	xirt_params_3RT_best_ordinal	learning_curve/learning_params_training_cv_learning_curve_80p.yaml	psms/DSS_CSM_anpxirt.csv	7	0	0.9420793652534484	2.1090793652534483	80
1	1	30.82727813720703	0.1274212896823883	0.2387367188930511	10.26970672607422	0.0356872715055942	0.0645661130547523	10.26970672607422	0.9487978219985962	1	Validation	0.62	0.478	0.62	0.478	params_STvsMT/xirt_params_3RT_best_ordinal.yaml	xirt_params_3RT_best_ordinal	learning_curve/learning_params_training_cv_learning_curve_80p.yaml	psms/DSS_CSM_anpxirt.csv	7	0	0.9487978219985962	2.046797821998596	80
2	2	31.82097625732422	0.1266814321279525	0.2460723221302032	10.933661460876465	0.0362148471176624	0.0660839974880218	10.933661460876465	0.9448983669281006	1	Prediction	0.619	0.52	0.619	0.52	params_STvsMT/xirt_params_3RT_best_ordinal.yaml	xirt_params_3RT_best_ordinal	learning_curve/learning_params_training_cv_learning_curve_80p.yaml	psms/DSS_CSM_anpxirt.csv	7	0	0.9448983669281006	2.083898366928101	80
3	3	25.16517448425293	0.1040265783667564	0.2015305012464523	7.869789123535156	0.0302809048444032	0.0576059818267822	7.869789123535156	0.9590829610824584	2	Train	0.666	0.525	0.666	0.525	params_STvsMT/xirt_params_3RT_best_ordinal.yaml	xirt_params_3RT_best_ordinal	learning_curve/learning_params_training_cv_learning_curve_80p.yaml	psms/DSS_CSM_anpxirt.csv	7	0	0.9590829610824584	2.1500829610824583	80
4	4	26.918025970458984	0.1101449280977249	0.2172933220863342	8.528658866882324	0.0317458175122737	0.0624188855290412	8.528658866882324	0.9586873054504396	2	Validation	0.649	0.464	0.649	0.464	params_STvsMT/xirt_params_3RT_best_ordinal.yaml	xirt_params_3RT_best_ordinal	learning_curve/learning_params_training_cv_learning_curve_80p.yaml	psms/DSS_CSM_anpxirt.csv	7	0	0.9586873054504396	2.0716873054504394	80
5	5	33.13824462890625	0.1265679895877838	0.2190096229314804	13.841851234436035	0.0356156378984451	0.061532437801361	13.841851234436035	0.9288910031318665	2	Prediction	0.624	0.497	0.624	0.497	params_STvsMT/xirt_params_3RT_best_ordinal.yaml	xirt_params_3RT_best_ordinal	learning_curve/learning_params_training_cv_learning_curve_80p.yaml	psms/DSS_CSM_anpxirt.csv	7	0	0.9288910031318665	2.0498910031318665	80
6	6	25.30600929260254	0.1128240600228309	0.2013649344444275	7.513895034790039	0.0318510830402374	0.0568922124803066	7.513895034790039	0.9615505337715148	3	Train	0.668	0.513	0.668	0.513	params_STvsMT/xirt_params_3RT_best_ordinal.yaml	xirt_params_3RT_best_ordinal	learning_curve/learning_params_training_cv_learning_curve_80p.yaml	psms/DSS_CSM_anpxirt.csv	7	0	0.9615505337715148	2.142550533771515	80
7	7	26.16705703735352	0.1140981167554855	0.2170814126729965	7.525477886199951	0.0322915017604827	0.0612546950578689	7.525477886199951	0.9635466933250428	3	Validation	0.643	0.504	0.643	0.504	params_STvsMT/xirt_params_3RT_best_ordinal.yaml	xirt_params_3RT_best_ordinal	learning_curve/learning_params_training_cv_learning_curve_80p.yaml	psms/DSS_CSM_anpxirt.csv	7	0	0.9635466933250428	2.110546693325043	80
8	8	30.05572509765625	0.1261223554611206	0.226575881242752	10.338170051574709	0.0362477526068687	0.0655509904026985	10.338170051574709	0.9452576637268066	3	Prediction	0.61	0.465	0.61	0.465	params_STvsMT/xirt_params_3RT_best_ordinal.yaml	xirt_params_3RT_best_ordinal	learning_curve/learning_params_training_cv_learning_curve_80p.yaml	psms/DSS_CSM_anpxirt.csv	7	0	0.9452576637268066	2.020257663726807	80
0	0	26.004528045654297	0.1175988912582397	0.1923249363899231	8.51699447631836	0.0333198122680187	0.0566688627004623	8.51699447631836	0.9553045034408568	1	Train	0.653	0.491	0.653	0.491	params_STvsMT/xirt_params_3RT_best_ordinal.yaml	xirt_params_3RT_best_ordinal	learning_curve/learning_params_training_cv_learning_curve_80p.yaml	psms/DSS_CSM_anpxirt.csv	7	0	0.9553045034408568	2.099304503440857	80
1	1	29.94468688964844	0.1221650242805481	0.2436379045248031	9.663153648376465	0.0344170033931732	0.0685052201151847	9.663153648376465	0.9518219232559204	1	Validation	0.626	0.441	0.626	0.441	params_STvsMT/xirt_params_3RT_best_ordinal.yaml	xirt_params_3RT_best_ordinal	learning_curve/learning_params_training_cv_learning_curve_80p.yaml	psms/DSS_CSM_anpxirt.csv	7	0	0.9518219232559204	2.0188219232559206	80
2	2	30.033334732055664	0.125521034002304	0.234646275639534	10.033620834350586	0.0358622744679451	0.0663960054516792	10.033620834350586	0.949434220790863	1	Prediction	0.62	0.434	0.62	0.434	params_STvsMT/xirt_params_3RT_best_ordinal.yaml	xirt_params_3RT_best_ordinal	learning_curve/learning_params_training_cv_learning_curve_80p.yaml	psms/DSS_CSM_anpxirt.csv	7	0	0.949434220790863	2.0034342207908633	80
3	3	24.68581962585449	0.1124383136630058	0.2172806859016418	6.1491289138793945	0.0325252600014209	0.0624603778123855	6.1491289138793945	0.9680291414260864	2	Train	0.648	0.478	0.648	0.478	params_STvsMT/xirt_params_3RT_best_ordinal.yaml	xirt_params_3RT_best_ordinal	learning_curve/learning_params_training_cv_learning_curve_80p.yaml	psms/DSS_CSM_anpxirt.csv	7	0	0.9680291414260864	2.0940291414260863	80
4	4	25.539613723754883	0.1140296831727027	0.2201346606016159	6.780709266662598	0.0328919328749179	0.0636429339647293	6.780709266662598	0.967154324054718	2	Validation	0.638	0.443	0.638	0.443	params_STvsMT/xirt_params_3RT_best_ordinal.yaml	xirt_params_3RT_best_ordinal	learning_curve/learning_params_training_cv_learning_curve_80p.yaml	psms/DSS_CSM_anpxirt.csv	7	0	0.967154324054718	2.048154324054718	80
5	5	30.86457252502441	0.1304330974817276	0.2267564386129379	10.95431900024414	0.0364982411265373	0.0653875023126602	10.95431900024414	0.9437249898910522	2	Prediction	0.606	0.45	0.606	0.45	params_STvsMT/xirt_params_3RT_best_ordinal.yaml	xirt_params_3RT_best_ordinal	learning_curve/learning_params_training_cv_learning_curve_80p.yaml	psms/DSS_CSM_anpxirt.csv	7	0	0.9437249898910522	1.9997249898910523	80
6	6	27.426170349121094	0.1151766255497932	0.2052274048328399	9.4088716506958	0.0328639186918735	0.0572204254567623	9.4088716506958	0.9518537521362304	3	Train	0.649	0.523	0.649	0.523	params_STvsMT/xirt_params_3RT_best_ordinal.yaml	xirt_params_3RT_best_ordinal	learning_curve/learning_params_training_cv_learning_curve_80p.yaml	psms/DSS_CSM_anpxirt.csv	7	0	0.9518537521362304	2.1238537521362306	80
7	7	28.614452362060547	0.1186567768454551	0.2270937711000442	9.329912185668944	0.0332734435796737	0.0636805295944213	9.329912185668944	0.9548060297966005	3	Validation	0.652	0.499	0.652	0.499	params_STvsMT/xirt_params_3RT_best_ordinal.yaml	xirt_params_3RT_best_ordinal	learning_curve/learning_params_training_cv_learning_curve_80p.yaml	psms/DSS_CSM_anpxirt.csv	7	0	0.9548060297966005	2.1058060297966006	80
8	8	31.64967155456543	0.1321544647216797	0.2261869013309478	11.735552787780762	0.0386998169124126	0.0646434277296066	11.735552787780762	0.9378583431243896	3	Prediction	0.587	0.457	0.587	0.457	params_STvsMT/xirt_params_3RT_best_ordinal.yaml	xirt_params_3RT_best_ordinal	learning_curve/learning_params_training_cv_learning_curve_80p.yaml	psms/DSS_CSM_anpxirt.csv	7	0	0.9378583431243896	1.9818583431243897	80
0	0	29.23494529724121	0.1233173236250877	0.2133943736553192	10.32085132598877	0.0352185033261776	0.0619360320270061	10.32085132598877	0.945838212966919	1	Train	0.621	0.464	0.621	0.464	params_STvsMT/xirt_params_3RT_best_ordinal.yaml	xirt_params_3RT_best_ordinal	learning_curve/learning_params_training_cv_learning_curve_80p.yaml	psms/DSS_CSM_anpxirt.csv	7	0	0.945838212966919	2.030838212966919	80
1	1	30.52273178100586	0.1335696727037429	0.2470056116580963	9.41535186767578	0.0371987037360668	0.0683529078960418	9.41535186767578	0.9530574083328248	1	Validation	0.606	0.475	0.606	0.475	params_STvsMT/xirt_params_3RT_best_ordinal.yaml	xirt_params_3RT_best_ordinal	learning_curve/learning_params_training_cv_learning_curve_80p.yaml	psms/DSS_CSM_anpxirt.csv	7	0	0.9530574083328248	2.0340574083328247	80
2	2	31.06385803222656	0.128578782081604	0.2450764179229736	10.302571296691896	0.0373528860509395	0.068158783018589	10.302571296691896	0.9480788111686708	1	Prediction	0.602	0.464	0.602	0.464	params_STvsMT/xirt_params_3RT_best_ordinal.yaml	xirt_params_3RT_best_ordinal	learning_curve/learning_params_training_cv_learning_curve_80p.yaml	psms/DSS_CSM_anpxirt.csv	7	0	0.9480788111686708	2.014078811168671	80
3	3	27.193992614746094	0.1171893030405044	0.212529256939888	8.832131385803223	0.0335428491234779	0.0605794861912727	8.832131385803223	0.9540795087814332	2	Train	0.644	0.505	0.644	0.505	params_STvsMT/xirt_params_3RT_best_ordinal.yaml	xirt_params_3RT_best_ordinal	learning_curve/learning_params_training_cv_learning_curve_80p.yaml	psms/DSS_CSM_anpxirt.csv	7	0	0.9540795087814332	2.103079508781433	80
4	4	26.953561782836918	0.1160586401820182	0.2188042402267456	8.334489822387695	0.0332227014005184	0.062795765697956	8.334489822387695	0.9596278667449952	2	Validation	0.603	0.455	0.603	0.455	params_STvsMT/xirt_params_3RT_best_ordinal.yaml	xirt_params_3RT_best_ordinal	learning_curve/learning_params_training_cv_learning_curve_80p.yaml	psms/DSS_CSM_anpxirt.csv	7	0	0.9596278667449952	2.0176278667449954	80
5	5	33.729183197021484	0.1376246809959411	0.2235587984323501	13.794061660766602	0.0379672087728977	0.0635077953338623	13.794061660766602	0.9291365146636964	2	Prediction	0.621	0.474	0.621	0.474	params_STvsMT/xirt_params_3RT_best_ordinal.yaml	xirt_params_3RT_best_ordinal	learning_curve/learning_params_training_cv_learning_curve_80p.yaml	psms/DSS_CSM_anpxirt.csv	7	0	0.9291365146636964	2.0241365146636965	80
6	6	25.75328826904297	0.1090816035866737	0.2060707807540893	7.86724042892456	0.0306713320314884	0.0574463941156864	7.86724042892456	0.9597424268722534	3	Train	0.676	0.532	0.676	0.532	params_STvsMT/xirt_params_3RT_best_ordinal.yaml	xirt_params_3RT_best_ordinal	learning_curve/learning_params_training_cv_learning_curve_80p.yaml	psms/DSS_CSM_anpxirt.csv	7	0	0.9597424268722534	2.1677424268722536	80
7	7	27.13714599609375	0.1156945675611496	0.2220057845115661	8.123758316040039	0.0333549007773399	0.0614234581589698	8.123758316040039	0.9606485962867736	3	Validation	0.632	0.513	0.632	0.513	params_STvsMT/xirt_params_3RT_best_ordinal.yaml	xirt_params_3RT_best_ordinal	learning_curve/learning_params_training_cv_learning_curve_80p.yaml	psms/DSS_CSM_anpxirt.csv	7	0	0.9606485962867736	2.1056485962867737	80
8	8	30.70767593383789	0.1267766207456588	0.2279695123434066	10.842023849487305	0.0362729653716087	0.0646930336952209	10.842023849487305	0.9425897002220154	3	Prediction	0.617	0.473	0.617	0.473	params_STvsMT/xirt_params_3RT_best_ordinal.yaml	xirt_params_3RT_best_ordinal	learning_curve/learning_params_training_cv_learning_curve_80p.yaml	psms/DSS_CSM_anpxirt.csv	7	0	0.9425897002220154	2.0325897002220152	80
0	0	30.54785919189453	0.1344644278287887	0.2135563343763351	11.210015296936035	0.0385301373898983	0.0608081966638565	11.210015296936035	0.9411720037460328	1	Train	0.604	0.48	0.604	0.48	params_STvsMT/xirt_params_3RT_best_ordinal.yaml	xirt_params_3RT_best_ordinal	learning_curve/learning_params_training_cv_learning_curve_80p.yaml	psms/DSS_CSM_anpxirt.csv	7	0	0.9411720037460328	2.025172003746033	80
1	1	30.91108703613281	0.1375491321086883	0.2425605058670044	9.968910217285156	0.0387829728424549	0.0671681687235832	9.968910217285156	0.950297474861145	1	Validation	0.588	0.441	0.588	0.441	params_STvsMT/xirt_params_3RT_best_ordinal.yaml	xirt_params_3RT_best_ordinal	learning_curve/learning_params_training_cv_learning_curve_80p.yaml	psms/DSS_CSM_anpxirt.csv	7	0	0.950297474861145	1.979297474861145	80
2	2	31.19866371154785	0.1377762705087661	0.239871084690094	10.379507064819336	0.039792276918888	0.0662556216120719	10.379507064819336	0.9476910829544068	1	Prediction	0.586	0.458	0.586	0.458	params_STvsMT/xirt_params_3RT_best_ordinal.yaml	xirt_params_3RT_best_ordinal	learning_curve/learning_params_training_cv_learning_curve_80p.yaml	psms/DSS_CSM_anpxirt.csv	7	0	0.9476910829544068	1.9916910829544068	80
3	3	26.534812927246094	0.1099094450473785	0.213462695479393	8.22407054901123	0.0322246141731739	0.0603633262217044	8.22407054901123	0.9572409391403198	2	Train	0.642	0.515	0.642	0.515	params_STvsMT/xirt_params_3RT_best_ordinal.yaml	xirt_params_3RT_best_ordinal	learning_curve/learning_params_training_cv_learning_curve_80p.yaml	psms/DSS_CSM_anpxirt.csv	7	0	0.9572409391403198	2.11424093914032	80
4	4	27.01285743713379	0.1073990538716316	0.2183062136173248	8.585542678833008	0.0309528857469558	0.0619670264422893	8.585542678833008	0.9584117531776428	2	Validation	0.635	0.487	0.635	0.487	params_STvsMT/xirt_params_3RT_best_ordinal.yaml	xirt_params_3RT_best_ordinal	learning_curve/learning_params_training_cv_learning_curve_80p.yaml	psms/DSS_CSM_anpxirt.csv	7	0	0.9584117531776428	2.0804117531776427	80
5	5	33.29097366333008	0.128759279847145	0.2239246666431427	13.514640808105469	0.0364071726799011	0.0631473883986473	13.514640808105469	0.930571973323822	2	Prediction	0.615	0.483	0.615	0.483	params_STvsMT/xirt_params_3RT_best_ordinal.yaml	xirt_params_3RT_best_ordinal	learning_curve/learning_params_training_cv_learning_curve_80p.yaml	psms/DSS_CSM_anpxirt.csv	7	0	0.930571973323822	2.028571973323822	80
6	6	27.129732131958008	0.1194989383220672	0.2166744172573089	8.237848281860352	0.0341371595859527	0.0615206100046634	8.237848281860352	0.9578459858894348	3	Train	0.645	0.496	0.645	0.496	params_STvsMT/xirt_params_3RT_best_ordinal.yaml	xirt_params_3RT_best_ordinal	learning_curve/learning_params_training_cv_learning_curve_80p.yaml	psms/DSS_CSM_anpxirt.csv	7	0	0.9578459858894348	2.098845985889435	80
7	7	27.286327362060547	0.1214311048388481	0.2165777683258056	8.302760124206543	0.0344844609498977	0.0617798641324043	8.302760124206543	0.959781527519226	3	Validation	0.638	0.501	0.638	0.501	params_STvsMT/xirt_params_3RT_best_ordinal.yaml	xirt_params_3RT_best_ordinal	learning_curve/learning_params_training_cv_learning_curve_80p.yaml	psms/DSS_CSM_anpxirt.csv	7	0	0.959781527519226	2.098781527519226	80
8	8	31.423885345458984	0.1335491091012954	0.2291113138198852	11.207724571228027	0.0385177284479141	0.0663968250155448	11.207724571228027	0.9406532645225524	3	Prediction	0.598	0.445	0.598	0.445	params_STvsMT/xirt_params_3RT_best_ordinal.yaml	xirt_params_3RT_best_ordinal	learning_curve/learning_params_training_cv_learning_curve_80p.yaml	psms/DSS_CSM_anpxirt.csv	7	0	0.9406532645225524	1.9836532645225522	80
0	0	26.73517417907715	0.1143868342041969	0.2012284845113754	9.08151912689209	0.0323220901191234	0.0568973869085311	9.08151912689209	0.9527158141136168	1	Train	0.654	0.527	0.654	0.527	params_STvsMT/xirt_params_3RT_best_ordinal.yaml	xirt_params_3RT_best_ordinal	learning_curve/learning_params_training_cv_learning_curve_90p.yaml	psms/DSS_CSM_anpxirt.csv	8	0	0.9527158141136168	2.133715814113617	90
1	1	27.49554252624512	0.112080231308937	0.2241953760385513	8.808877944946289	0.0338930487632751	0.0627483576536178	8.808877944946289	0.9543174505233764	1	Validation	0.598	0.5	0.598	0.5	params_STvsMT/xirt_params_3RT_best_ordinal.yaml	xirt_params_3RT_best_ordinal	learning_curve/learning_params_training_cv_learning_curve_90p.yaml	psms/DSS_CSM_anpxirt.csv	8	0	0.9543174505233764	2.0523174505233763	90
2	2	31.14022827148437	0.128985121846199	0.2332335710525512	11.156439781188965	0.0362073443830013	0.0633308812975883	11.156439781188965	0.9444761276245116	1	Prediction	0.627	0.511	0.627	0.511	params_STvsMT/xirt_params_3RT_best_ordinal.yaml	xirt_params_3RT_best_ordinal	learning_curve/learning_params_training_cv_learning_curve_90p.yaml	psms/DSS_CSM_anpxirt.csv	8	0	0.9444761276245116	2.0824761276245116	90
3	3	18.520092010498047	0.0873351767659187	0.1751230359077453	3.6362509727478023	0.0251642521470785	0.0503632090985775	3.6362509727478023	0.9815671443939208	2	Train	0.708	0.568	0.708	0.568	params_STvsMT/xirt_params_3RT_best_ordinal.yaml	xirt_params_3RT_best_ordinal	learning_curve/learning_params_training_cv_learning_curve_90p.yaml	psms/DSS_CSM_anpxirt.csv	8	0	0.9815671443939208	2.2575671443939207	90
4	4	25.42900848388672	0.1175230666995048	0.1951502412557602	8.034435272216797	0.0317917875945568	0.0553484745323658	8.034435272216797	0.9592080116271972	2	Validation	0.68	0.521	0.68	0.521	params_STvsMT/xirt_params_3RT_best_ordinal.yaml	xirt_params_3RT_best_ordinal	learning_curve/learning_params_training_cv_learning_curve_90p.yaml	psms/DSS_CSM_anpxirt.csv	8	0	0.9592080116271972	2.1602080116271973	90
5	5	27.83734703063965	0.1125118136405944	0.2119363844394683	9.853992462158203	0.0314044319093227	0.0582207925617694	9.853992462158203	0.9482693076133728	2	Prediction	0.658	0.501	0.658	0.501	params_STvsMT/xirt_params_3RT_best_ordinal.yaml	xirt_params_3RT_best_ordinal	learning_curve/learning_params_training_cv_learning_curve_90p.yaml	psms/DSS_CSM_anpxirt.csv	8	0	0.9482693076133728	2.1072693076133726	90
6	6	22.478647232055664	0.0980491489171981	0.1944408267736435	6.013568878173828	0.0276189148426055	0.0560159385204315	6.013568878173828	0.9692506790161132	3	Train	0.697	0.504	0.697	0.504	params_STvsMT/xirt_params_3RT_best_ordinal.yaml	xirt_params_3RT_best_ordinal	learning_curve/learning_params_training_cv_learning_curve_90p.yaml	psms/DSS_CSM_anpxirt.csv	8	0	0.9692506790161132	2.1702506790161133	90
7	7	29.94400405883789	0.1281638443470001	0.2108722627162933	11.151552200317385	0.0335708260536193	0.0613420829176902	11.151552200317385	0.9433819055557252	3	Validation	0.657	0.469	0.657	0.469	params_STvsMT/xirt_params_3RT_best_ordinal.yaml	xirt_params_3RT_best_ordinal	learning_curve/learning_params_training_cv_learning_curve_90p.yaml	psms/DSS_CSM_anpxirt.csv	8	0	0.9433819055557252	2.069381905555725	90
8	8	30.286378860473636	0.1270430088043213	0.2200945019721985	11.08891773223877	0.0352608934044837	0.064527653157711	11.08891773223877	0.9427266120910645	3	Prediction	0.626	0.448	0.626	0.448	params_STvsMT/xirt_params_3RT_best_ordinal.yaml	xirt_params_3RT_best_ordinal	learning_curve/learning_params_training_cv_learning_curve_90p.yaml	psms/DSS_CSM_anpxirt.csv	8	0	0.9427266120910645	2.0167266120910643	90
0	0	19.863983154296875	0.0900761038064956	0.1673866212368011	5.083201885223389	0.0256665833294391	0.048271358013153	5.083201885223389	0.973533570766449	1	Train	0.703	0.575	0.703	0.575	params_STvsMT/xirt_params_3RT_best_ordinal.yaml	xirt_params_3RT_best_ordinal	learning_curve/learning_params_training_cv_learning_curve_90p.yaml	psms/DSS_CSM_anpxirt.csv	8	0	0.973533570766449	2.251533570766449	90
1	1	25.984752655029297	0.0963368266820907	0.2400637120008468	7.257047176361084	0.0285550262778997	0.0640814229846	7.257047176361084	0.9623651504516602	1	Validation	0.634	0.521	0.634	0.521	params_STvsMT/xirt_params_3RT_best_ordinal.yaml	xirt_params_3RT_best_ordinal	learning_curve/learning_params_training_cv_learning_curve_90p.yaml	psms/DSS_CSM_anpxirt.csv	8	0	0.9623651504516602	2.1173651504516604	90
2	2	28.70826530456543	0.1172321438789367	0.2389910221099853	8.9894380569458	0.0326854884624481	0.0626897886395454	8.9894380569458	0.9552609920501708	1	Prediction	0.674	0.509	0.674	0.509	params_STvsMT/xirt_params_3RT_best_ordinal.yaml	xirt_params_3RT_best_ordinal	learning_curve/learning_params_training_cv_learning_curve_90p.yaml	psms/DSS_CSM_anpxirt.csv	8	0	0.9552609920501708	2.1382609920501707	90
3	3	26.956342697143555	0.1099694594740867	0.2124882340431213	9.089774131774902	0.0319886654615402	0.0601369589567184	9.089774131774902	0.953922152519226	2	Train	0.641	0.503	0.641	0.503	params_STvsMT/xirt_params_3RT_best_ordinal.yaml	xirt_params_3RT_best_ordinal	learning_curve/learning_params_training_cv_learning_curve_90p.yaml	psms/DSS_CSM_anpxirt.csv	8	0	0.953922152519226	2.097922152519226	90
4	4	30.712810516357425	0.1270585358142852	0.222938671708107	11.469179153442385	0.0339407362043857	0.0628794059157371	11.469179153442385	0.9417693018913268	2	Validation	0.644	0.472	0.644	0.472	params_STvsMT/xirt_params_3RT_best_ordinal.yaml	xirt_params_3RT_best_ordinal	learning_curve/learning_params_training_cv_learning_curve_90p.yaml	psms/DSS_CSM_anpxirt.csv	8	0	0.9417693018913268	2.057769301891327	90
5	5	32.058433532714844	0.1232524290680885	0.224319726228714	12.936065673828123	0.0344172678887844	0.0630654022097587	12.936065673828123	0.9320893287658693	2	Prediction	0.625	0.475	0.625	0.475	params_STvsMT/xirt_params_3RT_best_ordinal.yaml	xirt_params_3RT_best_ordinal	learning_curve/learning_params_training_cv_learning_curve_90p.yaml	psms/DSS_CSM_anpxirt.csv	8	0	0.9320893287658693	2.0320893287658692	90
6	6	28.36782455444336	0.1206115558743476	0.2174919843673706	9.533394813537598	0.0342993848025798	0.0608040764927864	9.533394813537598	0.9512526988983154	3	Train	0.633	0.512	0.633	0.512	params_STvsMT/xirt_params_3RT_best_ordinal.yaml	xirt_params_3RT_best_ordinal	learning_curve/learning_params_training_cv_learning_curve_90p.yaml	psms/DSS_CSM_anpxirt.csv	8	0	0.9512526988983154	2.0962526988983154	90
7	7	31.7392635345459	0.1320946365594864	0.2156518697738647	12.422627449035645	0.0355459973216056	0.0611722543835639	12.422627449035645	0.9369285106658936	3	Validation	0.639	0.497	0.639	0.497	params_STvsMT/xirt_params_3RT_best_ordinal.yaml	xirt_params_3RT_best_ordinal	learning_curve/learning_params_training_cv_learning_curve_90p.yaml	psms/DSS_CSM_anpxirt.csv	8	0	0.9369285106658936	2.0729285106658937	90
8	8	32.205326080322266	0.1325403600931167	0.2249776721000671	12.400178909301758	0.0380697436630725	0.0644839480519294	12.400178909301758	0.9359540939331056	3	Prediction	0.604	0.463	0.604	0.463	params_STvsMT/xirt_params_3RT_best_ordinal.yaml	xirt_params_3RT_best_ordinal	learning_curve/learning_params_training_cv_learning_curve_90p.yaml	psms/DSS_CSM_anpxirt.csv	8	0	0.9359540939331056	2.0029540939331056	90
0	0	26.990461349487305	0.116628773510456	0.1916931569576263	9.591578483581545	0.0336181297898292	0.0540510267019271	9.591578483581545	0.9500601291656494	1	Train	0.621	0.545	0.621	0.545	params_STvsMT/xirt_params_3RT_best_ordinal.yaml	xirt_params_3RT_best_ordinal	learning_curve/learning_params_training_cv_learning_curve_90p.yaml	psms/DSS_CSM_anpxirt.csv	8	0	0.9500601291656494	2.1160601291656493	90
1	1	27.87186050415039	0.117099218070507	0.2151088565587997	9.27868938446045	0.0345367118716239	0.0597934611141681	9.27868938446045	0.9518809914588928	1	Validation	0.613	0.521	0.613	0.521	params_STvsMT/xirt_params_3RT_best_ordinal.yaml	xirt_params_3RT_best_ordinal	learning_curve/learning_params_training_cv_learning_curve_90p.yaml	psms/DSS_CSM_anpxirt.csv	8	0	0.9518809914588928	2.0858809914588927	90
2	2	31.55913543701172	0.1286315470933914	0.2284525334835052	11.72214126586914	0.0366393327713012	0.0622861236333847	11.72214126586914	0.941660702228546	1	Prediction	0.606	0.515	0.606	0.515	params_STvsMT/xirt_params_3RT_best_ordinal.yaml	xirt_params_3RT_best_ordinal	learning_curve/learning_params_training_cv_learning_curve_90p.yaml	psms/DSS_CSM_anpxirt.csv	8	0	0.941660702228546	2.062660702228546	90
3	3	24.10587501525879	0.0990961492061615	0.1914301961660385	7.5782294273376465	0.0287624150514602	0.0563530921936035	7.5782294273376465	0.961584448814392	2	Train	0.684	0.513	0.684	0.513	params_STvsMT/xirt_params_3RT_best_ordinal.yaml	xirt_params_3RT_best_ordinal	learning_curve/learning_params_training_cv_learning_curve_90p.yaml	psms/DSS_CSM_anpxirt.csv	8	0	0.961584448814392	2.158584448814392	90
4	4	31.76663017272949	0.1269924044609069	0.2261399328708648	12.108622550964355	0.0337510518729686	0.0652695298194885	12.108622550964355	0.9385227560997008	2	Validation	0.655	0.474	0.655	0.474	params_STvsMT/xirt_params_3RT_best_ordinal.yaml	xirt_params_3RT_best_ordinal	learning_curve/learning_params_training_cv_learning_curve_90p.yaml	psms/DSS_CSM_anpxirt.csv	8	0	0.9385227560997008	2.067522756099701	90
5	5	31.80817604064941	0.1205475777387619	0.2255539000034332	12.501741409301758	0.0340190231800079	0.0643355995416641	12.501741409301758	0.9343693852424622	2	Prediction	0.631	0.446	0.631	0.446	params_STvsMT/xirt_params_3RT_best_ordinal.yaml	xirt_params_3RT_best_ordinal	learning_curve/learning_params_training_cv_learning_curve_90p.yaml	psms/DSS_CSM_anpxirt.csv	8	0	0.9343693852424622	2.011369385242462	90
6	6	26.07796859741211	0.1082781106233596	0.2056405395269394	8.53262996673584	0.0305112916976213	0.0579215586185455	8.53262996673584	0.956369936466217	3	Train	0.672	0.519	0.672	0.519	params_STvsMT/xirt_params_3RT_best_ordinal.yaml	xirt_params_3RT_best_ordinal	learning_curve/learning_params_training_cv_learning_curve_90p.yaml	psms/DSS_CSM_anpxirt.csv	8	0	0.956369936466217	2.147369936466217	90
7	7	31.039344787597656	0.1266820728778839	0.2126138657331466	12.225090980529783	0.0335751138627529	0.0600600428879261	12.225090980529783	0.9379314184188844	3	Validation	0.662	0.51	0.662	0.51	params_STvsMT/xirt_params_3RT_best_ordinal.yaml	xirt_params_3RT_best_ordinal	learning_curve/learning_params_training_cv_learning_curve_90p.yaml	psms/DSS_CSM_anpxirt.csv	8	0	0.9379314184188844	2.1099314184188844	90
8	8	31.304256439208984	0.1297885775566101	0.219769686460495	11.976922035217283	0.0367376506328582	0.0637368336319923	11.976922035217283	0.9381401538848876	3	Prediction	0.619	0.476	0.619	0.476	params_STvsMT/xirt_params_3RT_best_ordinal.yaml	xirt_params_3RT_best_ordinal	learning_curve/learning_params_training_cv_learning_curve_90p.yaml	psms/DSS_CSM_anpxirt.csv	8	0	0.9381401538848876	2.0331401538848874	90
0	0	25.79889488220215	0.1111982390284538	0.1978028565645218	8.370711326599121	0.031252946704626	0.0556339360773563	8.370711326599121	0.9564167261123656	1	Train	0.66	0.534	0.66	0.534	params_STvsMT/xirt_params_3RT_best_ordinal.yaml	xirt_params_3RT_best_ordinal	learning_curve/learning_params_training_cv_learning_curve_90p.yaml	psms/DSS_CSM_anpxirt.csv	8	0	0.9564167261123656	2.1504167261123657	90
1	1	27.314577102661133	0.1104697585105896	0.2259129583835601	8.517354965209961	0.0321726575493812	0.061887476593256	8.517354965209961	0.9558292627334596	1	Validation	0.649	0.515	0.649	0.515	params_STvsMT/xirt_params_3RT_best_ordinal.yaml	xirt_params_3RT_best_ordinal	learning_curve/learning_params_training_cv_learning_curve_90p.yaml	psms/DSS_CSM_anpxirt.csv	8	0	0.9558292627334596	2.1198292627334596	90
2	2	30.81938362121582	0.1256409734487533	0.2324325740337371	10.937592506408691	0.0352868884801864	0.0629611909389495	10.937592506408691	0.9455652832984924	1	Prediction	0.645	0.521	0.645	0.521	params_STvsMT/xirt_params_3RT_best_ordinal.yaml	xirt_params_3RT_best_ordinal	learning_curve/learning_params_training_cv_learning_curve_90p.yaml	psms/DSS_CSM_anpxirt.csv	8	0	0.9455652832984924	2.1115652832984924	90
3	3	24.19941520690918	0.1081194505095481	0.1995561420917511	7.062398910522461	0.0311241149902343	0.057328775525093	7.062398910522461	0.9641993045806884	2	Train	0.662	0.538	0.662	0.538	params_STvsMT/xirt_params_3RT_best_ordinal.yaml	xirt_params_3RT_best_ordinal	learning_curve/learning_params_training_cv_learning_curve_90p.yaml	psms/DSS_CSM_anpxirt.csv	8	0	0.9641993045806884	2.1641993045806887	90
4	4	29.818897247314453	0.1242832168936729	0.2166850566864013	11.017141342163086	0.0329161435365676	0.0615336038172245	11.017141342163086	0.9440643787384032	2	Validation	0.644	0.497	0.644	0.497	params_STvsMT/xirt_params_3RT_best_ordinal.yaml	xirt_params_3RT_best_ordinal	learning_curve/learning_params_training_cv_learning_curve_90p.yaml	psms/DSS_CSM_anpxirt.csv	8	0	0.9440643787384032	2.0850643787384033	90
5	5	31.098031997680664	0.1232880726456642	0.2223058640956878	12.065055847167969	0.0343565419316291	0.0625741630792617	12.065055847167969	0.9366618394851683	2	Prediction	0.623	0.475	0.623	0.475	params_STvsMT/xirt_params_3RT_best_ordinal.yaml	xirt_params_3RT_best_ordinal	learning_curve/learning_params_training_cv_learning_curve_90p.yaml	psms/DSS_CSM_anpxirt.csv	8	0	0.9366618394851683	2.0346618394851683	90
6	6	22.68327522277832	0.0972254425287246	0.1741155683994293	7.392430305480957	0.0274009928107261	0.0503812246024608	7.392430305480957	0.9622001051902772	3	Train	0.704	0.56	0.704	0.56	params_STvsMT/xirt_params_3RT_best_ordinal.yaml	xirt_params_3RT_best_ordinal	learning_curve/learning_params_training_cv_learning_curve_90p.yaml	psms/DSS_CSM_anpxirt.csv	8	0	0.9622001051902772	2.2262001051902773	90
7	7	29.393163681030277	0.121506467461586	0.2044117450714111	11.37336254119873	0.0321925170719623	0.0585192255675792	11.37336254119873	0.9422557950019836	3	Validation	0.68	0.528	0.68	0.528	params_STvsMT/xirt_params_3RT_best_ordinal.yaml	xirt_params_3RT_best_ordinal	learning_curve/learning_params_training_cv_learning_curve_90p.yaml	psms/DSS_CSM_anpxirt.csv	8	0	0.9422557950019836	2.150255795001984	90
8	8	30.641210556030277	0.1224800199270248	0.2309104055166244	11.24793815612793	0.0350241102278232	0.0666882023215293	11.24793815612793	0.9419053196907043	3	Prediction	0.621	0.468	0.621	0.468	params_STvsMT/xirt_params_3RT_best_ordinal.yaml	xirt_params_3RT_best_ordinal	learning_curve/learning_params_training_cv_learning_curve_90p.yaml	psms/DSS_CSM_anpxirt.csv	8	0	0.9419053196907043	2.0309053196907043	90
0	0	21.205568313598636	0.0977946817874908	0.1807004511356353	5.253798484802246	0.0276548210531473	0.0508257485926151	5.253798484802246	0.972645342350006	1	Train	0.696	0.552	0.696	0.552	params_STvsMT/xirt_params_3RT_best_ordinal.yaml	xirt_params_3RT_best_ordinal	learning_curve/learning_params_training_cv_learning_curve_90p.yaml	psms/DSS_CSM_anpxirt.csv	8	0	0.972645342350006	2.220645342350006	90
1	1	27.053083419799805	0.1041575372219085	0.2270634621381759	8.465044021606445	0.0304923839867115	0.0614151395857334	8.465044021606445	0.9561005234718324	1	Validation	0.637	0.536	0.637	0.536	params_STvsMT/xirt_params_3RT_best_ordinal.yaml	xirt_params_3RT_best_ordinal	learning_curve/learning_params_training_cv_learning_curve_90p.yaml	psms/DSS_CSM_anpxirt.csv	8	0	0.9561005234718324	2.1291005234718323	90
2	2	29.96696281433105	0.1226771175861358	0.2345403134822845	10.07909107208252	0.0339195095002651	0.0624508298933506	10.07909107208252	0.9498379230499268	1	Prediction	0.637	0.513	0.637	0.513	params_STvsMT/xirt_params_3RT_best_ordinal.yaml	xirt_params_3RT_best_ordinal	learning_curve/learning_params_training_cv_learning_curve_90p.yaml	psms/DSS_CSM_anpxirt.csv	8	0	0.9498379230499268	2.0998379230499267	90
3	3	26.695724487304688	0.1164628639817237	0.212321475148201	8.498891830444336	0.0335689336061477	0.0602067336440086	8.498891830444336	0.9569174647331238	2	Train	0.638	0.5	0.638	0.5	params_STvsMT/xirt_params_3RT_best_ordinal.yaml	xirt_params_3RT_best_ordinal	learning_curve/learning_params_training_cv_learning_curve_90p.yaml	psms/DSS_CSM_anpxirt.csv	8	0	0.9569174647331238	2.0949174647331237	90
4	4	31.35863494873047	0.1322202533483505	0.2152695804834365	12.22632884979248	0.0353438518941402	0.0616624876856803	12.22632884979248	0.9379251599311828	2	Validation	0.634	0.495	0.634	0.495	params_STvsMT/xirt_params_3RT_best_ordinal.yaml	xirt_params_3RT_best_ordinal	learning_curve/learning_params_training_cv_learning_curve_90p.yaml	psms/DSS_CSM_anpxirt.csv	8	0	0.9379251599311828	2.066925159931183	90
5	5	32.08323287963867	0.1298520117998123	0.2274590134620666	12.459940910339355	0.0359716862440109	0.0643933564424514	12.459940910339355	0.9345888495445251	2	Prediction	0.617	0.45	0.617	0.45	params_STvsMT/xirt_params_3RT_best_ordinal.yaml	xirt_params_3RT_best_ordinal	learning_curve/learning_params_training_cv_learning_curve_90p.yaml	psms/DSS_CSM_anpxirt.csv	8	0	0.9345888495445251	2.0015888495445253	90
6	6	27.47995948791504	0.1129313111305236	0.2143529057502746	9.167099952697754	0.0314730517566204	0.059549942612648	9.167099952697754	0.9531256556510924	3	Train	0.672	0.519	0.672	0.519	params_STvsMT/xirt_params_3RT_best_ordinal.yaml	xirt_params_3RT_best_ordinal	learning_curve/learning_params_training_cv_learning_curve_90p.yaml	psms/DSS_CSM_anpxirt.csv	8	0	0.9531256556510924	2.1441256556510924	90
7	7	31.97332572937012	0.1309454292058944	0.2195291370153427	12.500914573669434	0.034615408629179	0.0609634183347225	12.500914573669434	0.9365310072898864	3	Validation	0.652	0.534	0.652	0.534	params_STvsMT/xirt_params_3RT_best_ordinal.yaml	xirt_params_3RT_best_ordinal	learning_curve/learning_params_training_cv_learning_curve_90p.yaml	psms/DSS_CSM_anpxirt.csv	8	0	0.9365310072898864	2.1225310072898864	90
8	8	32.2515983581543	0.1262661218643188	0.2252395898103714	12.727720260620115	0.0354159250855445	0.0638862252235412	12.727720260620115	0.9342623353004456	3	Prediction	0.622	0.491	0.622	0.491	params_STvsMT/xirt_params_3RT_best_ordinal.yaml	xirt_params_3RT_best_ordinal	learning_curve/learning_params_training_cv_learning_curve_90p.yaml	psms/DSS_CSM_anpxirt.csv	8	0	0.9342623353004456	2.0472623353004455	90
